# Supplementary material for: Evolutionary dynamics of the chloroplast genome in Daphne (Thymelaeaceae): comparative analysis with related genera and insights into phylogenetics
Source: FEBS Open Bio. 2025 Oct 16;16(3):503–19. doi: 10.1002/2211-5463.70143 (PMC12955755; doi:10.1002/2211-5463.70143)
Supplement: Supplementary file 6 — Table S1. Relative synonymous codon usage analysis among Daphne species. [file FEB4-16-503-s001.xlsx]

## Sheet: Sheet1
Table S1. Relative synonymous codon usage analysis among Daphne species
Amino Acid	Codon	Daphne acutiloba	Daphne blagayana	Daphne championii	Daphne cneorum	Daphne depauperata	Daphne feddei	Daphne giraldii	Daphne kiusiana	Daphne laureola	Daphne mezereum	Daphne mucronata	Daphne odora	Daphne papyracea	Daphne petraea	Daphne pseudomezereum var. koreana	Daphne retusa	Daphne sp. TX-2022a	Daphne tangutica
Ala	GCT	1.51313	1.7232	1.53647	1.73879	1.03148	1.04606	1.63312	0.943683	1.25813	1.7406	1.72952	0.827586	0.831683	1.72615	1.32604	1.184	1.5	1.24663
Ala	GCC	0.728546	0.706953	0.742382	0.701754	0.905547	0.903418	0.711039	0.870624	0.859002	0.695201	0.702211	0.860427	0.858086	0.706035	0.892779	0.88	0.75188	0.844172
Ala	GCA	1.16988	1.12541	1.13389	1.12021	1.13943	1.13522	1.10714	1.22374	1.24512	1.13878	1.12354	1.29392	1.29373	1.12395	1.23851	1.14667	1.16917	1.14847
Ala	GCG	0.588441	0.444444	0.587258	0.439246	0.923538	0.915305	0.548701	0.961948	0.637744	0.425422	0.444733	1.01806	1.0165	0.443868	0.54267	0.789333	0.578947	0.760736
Arg	CGT	1.04756	1.24541	0.761961	1.24241	0.41791	0.418953	0.949693	0.440936	0.643407	1.24832	1.23646	0.381639	0.379447	1.2439	0.552101	0.561531	0.994344	0.583153
Arg	CGC	0.421114	0.400668	0.460721	0.404197	0.373134	0.374065	0.430675	0.408274	0.406362	0.40604	0.407735	0.472131	0.466403	0.409091	0.378151	0.409514	0.441176	0.37905
Arg	CGA	1.18677	1.35225	1.13054	1.34843	0.898507	0.897756	1.27362	0.924333	1.06516	1.35906	1.35912	0.893115	0.893281	1.35033	1.01597	0.949328	1.16403	0.971922
Arg	CGG	0.609049	0.440735	0.751329	0.443954	0.808955	0.804988	0.677301	0.87534	0.748076	0.426174	0.434254	1.17246	1.17391	0.432373	0.612605	0.797311	0.658371	0.832613
Arg	AGA	1.83063	1.88314	1.89959	1.88515	2.16716	2.16658	1.83313	2.02504	1.96716	1.87919	1.88287	1.77836	1.77075	1.88914	2.1479	1.98862	1.80882	2.0216
Arg	AGG	0.904872	0.677796	0.995865	0.67587	1.33433	1.33766	0.835583	1.32608	1.16983	0.681208	0.679558	1.3023	1.31621	0.675166	1.29328	1.29369	0.933258	1.21166
Asn	AAT	1.45168	1.55664	1.41133	1.55213	1.31701	1.31875	1.43941	1.2539	1.38289	1.55878	1.55773	1.23114	1.2337	1.55447	1.41344	1.3566	1.43896	1.35699
Asn	AAC	0.548318	0.443357	0.588674	0.447866	0.682991	0.681246	0.560595	0.746099	0.617111	0.441217	0.442267	0.768864	0.766296	0.445531	0.586556	0.643401	0.561043	0.643006
Asp	GAT	1.46566	1.56708	1.48897	1.56989	1.39972	1.4022	1.50489	1.32871	1.42469	1.56587	1.56672	1.25392	1.25117	1.56219	1.45309	1.4306	1.46605	1.41475
Asp	GAC	0.534337	0.432922	0.511034	0.430108	0.600277	0.597796	0.495108	0.67129	0.575311	0.434134	0.433278	0.746082	0.74883	0.437811	0.546911	0.569395	0.533953	0.585248
Cys	TGT	1.29529	1.44571	1.17754	1.45977	1.05592	1.05714	1.27845	1.06936	1.10465	1.4375	1.44986	1.07961	1.07544	1.44886	1.06652	1.08807	1.25792	1.09477
Cys	TGC	0.704715	0.554286	0.822464	0.54023	0.944083	0.942857	0.72155	0.930636	0.895349	0.5625	0.550143	0.920388	0.924565	0.551136	0.933481	0.911932	0.742081	0.905229
Gln	CAA	1.4507	1.54953	1.3418	1.55307	1.36009	1.3584	1.41659	1.3092	1.40741	1.56061	1.54827	1.20294	1.20548	1.55224	1.51515	1.36854	1.43243	1.36743
Gln	CAG	0.549296	0.450467	0.658205	0.446927	0.639906	0.641598	0.583408	0.690796	0.592593	0.439394	0.451734	0.797062	0.794521	0.447761	0.484848	0.631463	0.567568	0.632568
Glu	GAA	1.38576	1.47283	1.41104	1.47414	1.34919	1.34733	1.40751	1.30097	1.38156	1.48679	1.47506	1.22658	1.22933	1.475	1.44038	1.32663	1.37787	1.34491
Glu	GAG	0.614237	0.527171	0.588957	0.525857	0.650809	0.652672	0.592493	0.699029	0.618442	0.513208	0.524938	0.773424	0.770673	0.525	0.559624	0.673367	0.622132	0.655087
Gly	GGT	1.19042	1.27097	1.19298	1.27245	0.780558	0.78	1.20995	0.797704	0.963522	1.28065	1.27254	0.891761	0.895377	1.27052	0.909747	0.88178	1.16717	0.922863
Gly	GGC	0.500599	0.418912	0.525106	0.418062	0.714796	0.717143	0.441874	0.674319	0.601258	0.411348	0.419453	0.659128	0.648824	0.421479	0.661853	0.667594	0.517675	0.619875
Gly	GGA	1.46108	1.57804	1.33091	1.57889	1.31808	1.31714	1.43436	1.29125	1.37107	1.57042	1.58055	1.16317	1.16139	1.57447	1.39591	1.33519	1.41642	1.39541
Gly	GGG	0.847904	0.732079	0.950998	0.730594	1.18656	1.18571	0.913823	1.23673	1.06415	0.737589	0.727457	1.28595	1.2944	0.733536	1.03249	1.11544	0.898742	1.06185
His	CAT	1.44038	1.5226	1.36889	1.52691	1.33229	1.33127	1.39971	1.3033	1.40345	1.52774	1.52758	1.22632	1.22383	1.52743	1.44512	1.35077	1.40775	1.39692
His	CAC	0.559618	0.477401	0.631111	0.473088	0.667707	0.668731	0.600289	0.696697	0.596546	0.472262	0.472419	0.773676	0.776167	0.472574	0.554878	0.649231	0.592248	0.603077
Ile	ATT	1.33386	1.4849	1.28803	1.48721	1.32622	1.32321	1.33023	1.18944	1.3405	1.47917	1.49013	1.03487	1.02723	1.48606	1.59704	1.31338	1.34262	1.28879
Ile	ATC	0.652838	0.57165	0.801544	0.566279	0.892776	0.896192	0.72093	0.910802	0.768263	0.548611	0.569106	0.914688	0.924282	0.57165	0.762803	0.813168	0.666667	0.764905
Ile	ATA	1.01331	0.943455	0.910425	0.946512	0.781009	0.780598	0.948837	0.899755	0.891234	0.972222	0.940767	1.05045	1.04849	0.942293	0.640162	0.87345	0.990708	0.9463
Leu	TTA	1.53747	1.93855	1.46909	1.9386	1.17819	1.17781	1.56041	1.16353	1.46992	1.94665	1.94358	1.03123	1.02744	1.92864	1.70049	1.25973	1.45091	1.30009
Leu	TTG	1.31178	1.19553	1.38545	1.19442	1.38133	1.38478	1.32048	1.43891	1.33835	1.18734	1.19033	1.47676	1.48016	1.20447	1.29012	1.3746	1.34144	1.35086
Leu	CTT	1.23244	1.27933	1.11273	1.28186	1.22951	1.22902	1.14521	1.13252	1.21241	1.28598	1.27774	1.01942	1.0245	1.27707	1.42155	1.22719	1.25282	1.20218
Leu	CTC	0.525419	0.394786	0.609091	0.392558	0.729152	0.725462	0.539421	0.709422	0.565789	0.388958	0.394296	0.719941	0.718765	0.39094	0.536433	0.650925	0.556038	0.643699
Leu	CTA	0.878049	0.811918	0.938182	0.816744	0.870278	0.872688	0.939308	0.922796	0.885338	0.818859	0.812771	1.04303	1.04361	0.815389	0.69468	0.882578	0.879235	0.899365
Leu	CTG	0.51484	0.379888	0.485455	0.375814	0.611547	0.610242	0.495179	0.632827	0.528195	0.372208	0.381277	0.709614	0.705537	0.383494	0.356728	0.604978	0.519548	0.603808
Lys	AAA	1.3422	1.48768	1.36343	1.47691	1.2732	1.27349	1.39193	1.27123	1.35782	1.4822	1.48361	1.20019	1.20191	1.48122	1.43243	1.27786	1.34623	1.27367
Lys	AAG	0.657797	0.512321	0.636566	0.523095	0.726796	0.726509	0.608071	0.72877	0.642181	0.517796	0.516389	0.799809	0.798086	0.518775	0.567568	0.722137	0.653766	0.726327
Met	ATG	1	1	1	1	1	1	1	1	1	1	1	1	1	1	1	1	1	1
Phe	TTT	1.23374	1.32635	1.20465	1.33333	1.24092	1.24128	1.2253	1.18934	1.22451	1.33406	1.33077	1.0924	1.09258	1.32489	1.31552	1.23238	1.23125	1.24359
Phe	TTC	0.766262	0.673649	0.795351	0.666667	0.759082	0.75872	0.774699	0.810659	0.77549	0.665936	0.669227	0.907596	0.907416	0.67511	0.684477	0.767619	0.768753	0.75641
Pro	CCT	1.31679	1.52874	1.19234	1.53796	1.01261	1.0021	1.30256	0.983543	1.15981	1.5412	1.52827	0.867083	0.865058	1.52998	1.28799	1.09659	1.34316	1.10501
Pro	CCC	0.774194	0.757895	0.907931	0.746365	0.844538	0.84696	0.82735	0.898354	0.861244	0.756058	0.752827	0.892061	0.893655	0.758509	0.875664	0.792195	0.776413	0.828761
Pro	CCA	1.13151	1.13684	1.1814	1.14055	1.10504	1.1153	1.15556	1.13456	1.27847	1.14701	1.13732	1.18109	1.17605	1.13776	1.19872	1.13171	1.08763	1.1088
Pro	CCG	0.777502	0.576518	0.718323	0.575121	1.03782	1.03564	0.71453	0.983543	0.700478	0.555735	0.581583	1.05977	1.06524	0.573744	0.63762	0.979512	0.792793	0.957427
Ser	TCT	1.74768	1.75075	1.42731	1.74235	1.41125	1.41356	1.60224	1.4135	1.3893	1.76547	1.75118	1.43562	1.43716	1.75666	1.41036	1.44589	1.73989	1.46894
Ser	TCC	0.937848	0.907606	0.893392	0.909953	0.936479	0.939471	0.893557	0.912883	0.890277	0.908698	0.914335	0.901288	0.899033	0.905417	0.878946	0.94858	0.940257	0.957369
Ser	TCA	1.21892	1.17576	1.32423	1.17622	1.35245	1.35266	1.31373	1.41595	1.40102	1.1865	1.17779	1.52575	1.54672	1.17885	1.31658	1.31926	1.21599	1.34957
Ser	TCG	0.690167	0.600774	0.808811	0.604912	0.838475	0.839435	0.717087	0.863804	0.796564	0.591952	0.599225	0.975322	0.969925	0.598452	0.71897	0.80353	0.689338	0.835566
Ser	AGT	0.985158	1.16545	0.991189	1.16846	0.733938	0.732874	1.03361	0.731288	0.873877	1.16313	1.15712	0.653433	0.647691	1.16595	0.884462	0.787414	0.948529	0.784409
Ser	AGC	0.420223	0.399656	0.555066	0.398104	0.727405	0.722001	0.439776	0.662577	0.648965	0.384249	0.400344	0.508584	0.499463	0.394669	0.790683	0.695318	0.465993	0.604141
Thr	ACT	1.46624	1.63885	1.28158	1.63473	0.95335	0.95497	1.44741	1.04249	1.22055	1.62526	1.63176	0.927966	0.930925	1.63624	1.20782	1.06734	1.49505	1.05281
Thr	ACC	0.749196	0.703146	0.785388	0.708477	0.946565	0.951572	0.740973	0.895184	0.796838	0.71105	0.709103	0.758475	0.769394	0.697323	0.935554	0.875421	0.735974	0.841567
Thr	ACA	1.27974	1.27497	1.2968	1.26809	1.25191	1.24724	1.3281	1.26912	1.36917	1.27111	1.27584	1.45763	1.44102	1.27111	1.21361	1.30976	1.26733	1.32538
Thr	ACG	0.504823	0.383037	0.636225	0.388697	0.848176	0.846219	0.483516	0.793201	0.613439	0.392588	0.383299	0.855932	0.858661	0.395333	0.643012	0.747475	0.50165	0.780239
Trp	TGG	1	1	1	1	1	1	1	1	1	1	1	1	1	1	1	1	1	1
Tyr	TAT	1.4531	1.61837	1.44179	1.62181	1.33768	1.33623	1.46935	1.26714	1.35004	1.62434	1.62048	1.23469	1.23492	1.61702	1.41128	1.35195	1.43431	1.37152
Tyr	TAC	0.546903	0.381625	0.558214	0.378188	0.662319	0.663768	0.530647	0.732857	0.649963	0.375661	0.379523	0.765314	0.765079	0.382979	0.588715	0.648053	0.56569	0.628483
Val	GTT	1.36939	1.48167	1.32899	1.49422	1.39869	1.4062	1.34826	1.306	1.44543	1.49261	1.48843	1.11981	1.11507	1.47977	1.70691	1.35139	1.34899	1.32362
Val	GTC	0.620053	0.481029	0.578502	0.490372	0.813725	0.809135	0.557214	0.802343	0.660767	0.470135	0.48329	0.754448	0.756821	0.485549	0.667281	0.755455	0.594912	0.763848
Val	GTA	1.36412	1.52283	1.39674	1.51476	1.01961	1.01794	1.4602	1.11859	1.22714	1.52344	1.51928	1.25979	1.26216	1.52087	1.05806	1.12265	1.36986	1.1691
Val	GTG	0.646438	0.514469	0.695765	0.500642	0.767974	0.766721	0.634328	0.77306	0.666667	0.513809	0.508997	0.865955	0.865955	0.513809	0.567742	0.770504	0.686236	0.74344
Stop	TAA	1.03759	1.45161	1.04536	1.48387	1.0426	1.03879	1.10841	1.03332	1.07172	1.48387	1.48387	1.03125	1.0304	1.45161	1.10653	1.05872	1.09988	1.05915
Stop	TAG	1.23158	0.83871	1.00648	0.83871	0.901867	0.903736	1.02876	0.948222	0.872801	0.83871	0.83871	1.12364	1.1284	0.83871	0.615148	0.97155	1.19123	1.01848
Stop	TGA	0.730827	0.709677	0.948164	0.677419	1.05553	1.05747	0.862832	1.01846	1.05548	0.677419	0.677419	0.845109	0.841198	0.709677	1.27833	0.969734	0.708892	0.922366
