# Supplementary material for: Evolutionary dynamics of the chloroplast genome in Daphne (Thymelaeaceae): comparative analysis with related genera and insights into phylogenetics
Source: FEBS Open Bio. 2025 Oct 16;16(3):503–19. doi: 10.1002/2211-5463.70143 (PMC12955755; doi:10.1002/2211-5463.70143)
Supplement: Supplementary file 7 — Table S2. Comparison of amino acid frequency among Daphne species. [file FEB4-16-503-s002.xlsx]

## Sheet: Sheet1
Table S2. Comparison of amino acid frequency among Daphne species
Amino Acid	Daphne acutiloba	Daphne blagayana	Daphne championii	Daphne cneorum	Daphne depauperata	Daphne feddei	Daphne giraldii	Daphne kiusiana	Daphne laureola	Daphne mezereum	Daphne mucronata	Daphne odora	Daphne papyracea	Daphne petraea	Daphne pseudomezereum var. koreana	Daphne retusa	Daphne sp. TX-2022a	Daphne tangutica
A	5.12303	5.13514	5.20823	5.13257	5.11688	5.12514	5.14524	5.12375	5.13642	5.14841	5.12752	5.1252	5.12649	5.14267	5.17745	5.13481	5.07689	5.12785
C	1.16697	1.16783	1.20756	1.16058	1.16713	1.17273	1.16194	1.16929	1.16737	1.17525	1.16353	1.15979	1.16481	1.1747	1.17852	1.16854	1.17397	1.12236
D	4.08268	4.05405	4.09433	4.03202	4.08666	4.09601	4.01336	4.07718	4.04243	4.02992	4.04734	4.05926	4.06515	4.0247	4.01571	4.05772	4.08486	4.07414
E	5.38311	5.34201	5.44238	5.35268	5.39754	5.37815	5.32888	5.3692	5.35655	5.30867	5.34756	5.32296	5.32675	5.33956	5.35205	5.37529	5.38926	5.35095
F	5.982	6.05272	6.11808	6.09305	5.98966	5.99357	6.07679	5.99986	6.07364	6.09662	6.07768	6.10733	6.10774	6.0604	6.10751	6.04593	5.94878	6.02368
G	6.57062	6.56323	6.55628	6.57329	6.58863	6.58848	6.59098	6.59303	6.59396	6.59076	6.5811	6.56655	6.57499	6.58769	6.57086	6.55399	6.58383	6.61404
H	2.375	2.36236	2.34822	2.35451	2.36506	2.37281	2.36728	2.36245	2.36475	2.34717	2.35706	2.35645	2.36299	2.37277	2.36376	2.37773	2.38569	2.36485
I	8.58629	8.61528	8.53654	8.6043	8.58747	8.57836	8.60768	8.6248	8.62518	8.65414	8.61144	8.63809	8.64428	8.61672	8.67273	8.57269	8.5679	8.57045
K	5.88276	5.82249	5.65981	5.77622	5.86987	5.86365	5.7596	5.80896	5.78681	5.81617	5.79763	5.81571	5.80402	5.77674	5.75832	5.86303	5.8767	5.85207
L	10.667	10.7508	10.7376	10.7554	10.6205	10.6366	10.7579	10.6838	10.7498	10.7642	10.7551	10.723	10.7102	10.7559	10.741	10.649	10.6927	10.7053
M	2.33052	2.31565	2.35491	2.3345	2.32057	2.31469	2.32721	2.33517	2.30138	2.29709	2.32372	2.31623	2.32628	2.31937	2.29661	2.33708	2.34107	2.33053
N	4.75685	4.77144	4.74996	4.76572	4.76777	4.75246	4.78798	4.75216	4.75952	4.82789	4.76413	4.78329	4.74267	4.77891	4.83497	4.75207	4.74049	4.75373
P	4.14428	4.12079	4.14116	4.12873	4.13458	4.14729	4.12688	4.12832	4.1158	4.13342	4.12735	4.10284	4.1319	4.11814	4.13995	4.13223	4.17067	4.12219
Q	3.57962	3.57024	3.5725	3.58179	3.60064	3.58315	3.54925	3.58628	3.5588	3.52576	3.55726	3.56987	3.55784	3.57751	3.53557	3.61062	3.58712	3.59362
R	6.10178	5.996	6.02107	6.03969	6.10946	6.11324	6.04674	6.08509	6.01694	5.96975	6.03434	6.02353	6.03097	6.02036	5.95642	6.08319	6.09982	6.06487
S	7.71705	7.76443	7.66014	7.74054	7.7318	7.73386	7.74958	7.72823	7.75799	7.71594	7.74462	7.74646	7.76317	7.76239	7.68895	7.72253	7.70973	7.78102
T	4.84583	4.87821	4.83024	4.83909	4.86018	4.85161	4.85142	4.84762	4.85291	4.86461	4.87081	4.85033	4.85949	4.86234	4.85176	4.88416	4.85034	4.84297
V	5.21543	5.18852	5.17143	5.19593	5.22641	5.21745	5.20868	5.21579	5.20312	5.19849	5.18753	5.18553	5.18657	5.19606	5.21438	5.19239	5.21076	5.22053
W	1.72821	1.75175	1.77622	1.74754	1.72845	1.73003	1.74958	1.74882	1.74772	1.74952	1.74696	1.75309	1.74221	1.74871	1.7426	1.73418	1.73692	1.7539
Y	3.76099	3.77711	3.81335	3.7919	3.7307	3.75068	3.79299	3.76014	3.78894	3.78618	3.7773	3.79446	3.77144	3.76439	3.80083	3.75288	3.77248	3.73091
