# Supplementary material for: Evolutionary dynamics of the chloroplast genome in Daphne (Thymelaeaceae): comparative analysis with related genera and insights into phylogenetics
Source: FEBS Open Bio. 2025 Oct 16;16(3):503–19. doi: 10.1002/2211-5463.70143 (PMC12955755; doi:10.1002/2211-5463.70143)
Supplement: Supplementary file 8 — Table S3. Comparison of SSR numbers and their types among Daphne species. [file FEB4-16-503-s007.xlsx]

## Sheet: Sheet1
Table S3. Comparison of SSRs numbers and their types among Daphne species
SSR types	Daphne acutiloba	Daphne blagayana	Daphne championii	Daphne cneorum	Daphne depauperata	Daphne feddei	Daphne giraldii	Daphne kiusiana	Daphne laureola	Daphne mezereum	Daphne mucronata	Daphne odora	Daphne papyracea	Daphne petraea	Daphne pseudomezereum var. koreana	Daphne retusa	Daphne sp. TX-2022a	Daphne tangutica
Mono	75	83	78	71	70	75	73	70	79	83	57	69	72	76	81	69	70	71
Di	12	11	9	11	13	12	12	13	12	11	11	12	12	10	11	13	12	13
Tri	5	3	2	3	4	4	3	3	2	6	2	4	4	3	5	4	5	4
Tetra	6	5	5	7	6	6	6	6	5	7	7	6	6	6	8	6	6	6
Penta	1	1	1	2	1	1	1	2	1	1	1	1	1	1	0	1	1	1
Hexa	0	0	0	1	0	0	0	0	0	0	0	0	0	0	1	0	0	0
total	99	103	95	95	94	98	95	94	99	108	78	92	95	96	106	93	94	95
