# Supplementary material for: Evolutionary dynamics of the chloroplast genome in Daphne (Thymelaeaceae): comparative analysis with related genera and insights into phylogenetics
Source: FEBS Open Bio. 2025 Oct 16;16(3):503–19. doi: 10.1002/2211-5463.70143 (PMC12955755; doi:10.1002/2211-5463.70143)
Supplement: Supplementary file 9 — Table S4. Simple sequence repeats motifs and their types in species of Daphne. [file FEB4-16-503-s009.xlsx]

## Sheet: Sheet1
Table S4. Simple sequence repeats motifs and their types in species of Daphne
Daphne acutiloba
Repeats	3	4	5	6	7	8	9	10	11	12	13	14	15	total
A/T	-	-	-	-	-	-	-	34	19	12	6	3	1	75
AC/GT	-	-	1											1
AG/CT	-	-	2											2
AT/AT	-	-	4	2		1	1	1						9
AAT/ATT	-	4												4
ATC/ATG	-	1												1
AAAG/CTTT	1													1
AAAT/ATTT	5													5
AAGGT/ACCTT		1												1
Daphne blagayana
Repeats	3	4	5	6	7	8	9	10	11	12	13	14	15	16	17	18	19	total
A/T	-	-	-	-	-	-	-	31	25	11	8	1	5		1		1	83
AC/GT	-	-	1															1
AG/CT	-	-	1		1													2
AT/AT	-	-	5	1	1		1											8
AAT/ATT	-	1	1															2
ATC/ATG	-		1															1
AAAT/ATTT	5																	5
AAGGT/ACCTT	1																	1
Daphne championi
Repeats	3	4	5	6	7	8	9	10	11	12	13	14	15	16	17	18	total
A/T	-	-	-	-	-	-	-	26	19	19	8	3	1			1	77
C/G	-	-	-	-	-	-	-	1									1
AG/CT	-	-	1	2													3
AT/AT	-	-	5	1													6
AAT/ATT	-	2															2
AAAC/GTTT	1																1
AAAT/ATTT	4																4
AAATT/AATTT	1																1
Daphne cneorum
Repeats	3	4	5	6	7	8	9	10	11	12	13	14	15	16	17	18	19	total
A/T	-	-	-	-	-	-	-	26	18	13	5	5	4					71
AC/GT	-	-	1															1
AG/CT	-	-		1														1
AT/AT	-	-	6	2													1	9
AAT/ATT	-	2																2
ATC/ATG	-		1															1
AAAG/CTTT	1																	1
AAAT/ATTT	6																	6
AACAT/ATGTT	1																	1
AAGGT/ACCTT	1																	1
ACTAGT/ACTAGT	1																	1
Daphne depaupera
Repeats	3	4	5	6	7	8	9	10	11	12	13	14	15	16	17	total
A/T	-	-	-	-	-	-	-	27	16	13	5	4	3		2	70
AC/GT	-	-	1													1
AG/CT	-	-	2													2
AT/AT	-	-	4	4		1		1								10
AAT/ATT	-	3														3
ATC/ATG	-		1													1
AAAG/CTTT	1															1
AAAT/ATTT	5															5
AAGGT/ACCTT	1															1
Daphne feddei
Repeats	3	4	5	6	7	8	9	10	11	12	13	14	total
A/T	-	-	-	-	-	-	-	30	20	15	6	4	75
AC/GT	-	-	1										1
AG/CT	-	-	2										2
AT/AT	-	-	4	2	1				1		1		9
AAT/ATT	-	3											3
ATC/ATG	-		1										1
AAAG/CTTT	1												1
AAAT/ATTT	5												5
AAGGT/ACCTT		1											1
Daphne giraldii
Repeats	3	4	5	6	7	8	9	10	11	12	13	14	15	total
A/T	-	-	-	-	-	-	-	41	12	8	6	2	3	72
C/G	-	-	-	-	-	-	-	1						1
AC/GT	-	-	1											1
AG/CT	-	-	1	1										2
AT/AT	-	-	5	2	1	1								9
AAT/ATT	-	3												3
AAAG/CTTT	1													1
AAAT/ATTT	5													5
AAGGT/ACCTT		1												1
Daphne kiusiana
Repeats	3	4	5	6	7	8	9	10	11	12	13	14	15	16	17	total
A/T	-	-	-	-	-	-	-	33	12	13	3	5	2	1	1	70
AC/GT	-	-	1													1
AG/CT	-	-	2													2
AT/AT	-	-	4	3		2		1								10
AAT/ATT	-	3														3
AAAG/CTTT	1															1
AAAT/ATTT	5															5
AAAAT/ATTTT	1															1
AAGGT/ACCTT	1															1
Daphne laureola
Repeats	3	4	5	6	7	8	9	10	11	12	13	14	15	16	total
A/T	-	-	-	-	-	-	-	34	25	10	5	4		1	79
AC/GT	-	-	1												1
AG/CT	-	-	2												2
AT/AT	-	-	3	2	1	1	1	1							9
AAT/ATT	-	2													2
AAAT/ATTT	4														4
AATT/AATT	1														1
AAGGT/ACCTT	1														1
Daphne mezereum
Repeats	3	4	5	6	7	8	9	10	11	12	13	14	15	16	total
A/T	-	-	-	-	-	-	-	40	18	6	10	7		1	82
C/G	-	-	-	-	-	-	-		1						1
AG/CT	-	-		1											1
AT/AT	-	-	6				1	1		1				1	10
AAG/CTT	-	1													1
AAT/ATT	-	2	2												4
ATC/ATG	-	1													1
AAAG/CTTT	1														1
AAAT/ATTT	6														6
AATAT/ATATT	1														1
Daphne mucronata
Repeats	3	4	5	6	7	8	9	10	11	12	13	14	15	16	17	total
A/T	-	-	-	-	-	-	-	24	11	9	6	6			1	57
AC/GT	-	-	1													1
AG/CT	-	-	1		1											2
AT/AT	-	-	4	2		2										8
AAT/ATT	-	1														1
ATC/ATG	-		1													1
AAAG/CTTT	1															1
AAAT/ATTT	6															6
ACTAGT/ACTAGT	1															1
Daphne odora
Repeats	3	4	5	6	7	8	9	10	11	12	13	14	15	16	total
A/T	-	-	-	-	-	-	-	29	15	11	6	6	1	1	69
AC/GT	-	-	1												1
AG/CT	-	-	2												2
AT/AT	-	-	3	2	2		2								9
AAT/ATT	-	3													3
ATC/ATG	-		1												1
AAAG/CTTT	1														1
AAAT/ATTT	5														5
AAGGT/ACCTT	1														1
Daphne papyracea
Repeats	3	4	5	6	7	8	9	10	11	12	13	14	15	total
A/T	-	-	-	-	-	-	-	24	23	10	5	8	2	72
AC/GT	-	-	1											1
AG/CT	-	-	2											2
AT/AT	-	-	4	1		1	2			1				9
AAT/ATT	-	3												3
ATC/ATG	-		1											1
AAAG/CTTT	1													1
AAAT/ATTT	5													5
AAGGT/ACCTT	1													1
Daphne petraea
Repeats	3	4	5	6	7	8	9	10	11	12	13	14	15	16	total
A/T	-	-	-	-	-	-	-	30	19	13	7	4	2	1	76
AC/GT	-	-	1												1
AG/CT	-	-	1			1									2
AT/AT	-	-	3	1	1			1					1		7
AAT/ATT	-	1	1												2
ATC/ATG	-		1												1
AAAG/CTTT	1														1
AAAT/ATTT	5														5
AAGGT/ACCTT	1														1
Daphne pseudomez
Repeats	3	4	5	6	7	8	9	10	11	12	13	14	15	16	17	18	19	total
A/T	-	-	-	-	-	-	-	33	28	12	3	4	1					81
AG/CT	-	-	1															1
AT/AT	-	-	5	1			1	1				1					1	10
AAG/CTT	-	1																1
AAT/ATT	-	3																3
ATC/ATG	-	1																1
AAAG/CTTT	1																	1
AAAT/ATTT	7																	7
AAAAGT/ACTTTT	1																	1
Daphne retusa
Repeats	3	4	5	6	7	8	9	10	11	12	13	14	15	16	17	total
A/T	-	-	-	-	-	-	-	28	15	14	5	4	2		1	69
AC/GT	-	-	1													1
AG/CT	-	-	2													2
AT/AT	-	-	4	4		2										10
AAT/ATT	-	3														3
ATC/ATG	-		1													1
AAAG/CTTT	1															1
AAAT/ATTT	5															5
AAGGT/ACCTT	1															1
Daphne sp.TX-20
Repeats	3	4	5	6	7	8	9	10	11	12	13	14	15	total
A/T	-	-	-	-	-	-	-	25	18	14	9	2	1	69
C/G	-	-	-	-	-	-	-		1					1
AC/GT	-	-	1											1
AG/CT	-	-	2											2
AT/AT	-	-	4	2		1	1		1					9
AAT/ATT	-	4												4
ATC/ATG	-		1											1
AAAG/CTTT	1													1
AAAT/ATTT	5													5
AAGGT/ACCTT	1													1
Daphne tangutica
Repeats	3	4	5	6	7	8	9	10	11	12	13	14	15	16	total
A/T	-	-	-	-	-	-	-	27	21	11	5	4	2	1	71
AC/GT	-	-	1												1
AG/CT	-	-	2												2
AT/AT	-	-	4	4		2									10
AAT/ATT	-	3													3
ATC/ATG	-		1												1
AAAG/CTTT	1														1
AAAT/ATTT	5														5
AAGGT/ACCTT	1														1
