# Supplementary material for: Evolutionary dynamics of the chloroplast genome in Daphne (Thymelaeaceae): comparative analysis with related genera and insights into phylogenetics
Source: FEBS Open Bio. 2025 Oct 16;16(3):503–19. doi: 10.1002/2211-5463.70143 (PMC12955755; doi:10.1002/2211-5463.70143)
Supplement: Supplementary file 10 — Data S1. Final aligned CDS matrix used for phylogenetic analysis (FASTA format). [file FEB4-16-503-s013.zip]

Archive with 1 entries (1 files):
- Daphne_phylogeny_07_09_25.fasta
