# Supplementary material for: Evolutionary dynamics of the chloroplast genome in Daphne (Thymelaeaceae): comparative analysis with related genera and insights into phylogenetics
Source: FEBS Open Bio. 2025 Oct 16;16(3):503–19. doi: 10.1002/2211-5463.70143 (PMC12955755; doi:10.1002/2211-5463.70143)
Supplement: Supplementary file 11 — Data S2. Annotated chloroplast genome sequences of all newly assembled species (GenBank format). [file FEB4-16-503-s005.zip]

Archive with 31 entries (31 files):
- Daphne tangutica.gb
- Diarthron linifolium.gb
- Dicranolepis disticha.gb
- Dirca occidentalis.gb
- Edgeworthia chrysantha.gb
- Gonystylus affinis.gb
- Gyrinops caudata.gb
- Phaleria macrocarpa.gb
- Pimelea aquilonia.gb
- Rhamnoneuron balansae.gb
- Stellera chamaejasme.gb
- Thymelaea dioica.gb
- Thymelaea passerina.gb
- Wikstroemia alternifolia.gb
- Aquilaria sinensis.gb
- Daphne acutiloba.gb
- Daphne blagayana.gb
- Daphne championii.gb
- Daphne cneorum.gb
- Daphne depauperata.gb
- Daphne feddei.gb
- Daphne giraldii.gb
- Daphne kiusiana.gb
- Daphne laureola.gb
- Daphne mezereum.gb
- Daphne mucronata.gb
- Daphne odora.gb
- Daphne papyracea.gb
- Daphne petraea.gb
- Daphne pseudomezereum var. koreana.gb
- Daphne retusa.gb
