# Supplementary material for: Evolutionary dynamics of the chloroplast genome in Daphne (Thymelaeaceae): comparative analysis with related genera and insights into phylogenetics
Source: FEBS Open Bio. 2025 Oct 16;16(3):503–19. doi: 10.1002/2211-5463.70143 (PMC12955755; doi:10.1002/2211-5463.70143)
Supplement: Supplementary file 11 — Data S2. Annotated chloroplast genome sequences of all newly assembled species (GenBank format). [file FEB4-16-503-s005.zip › Daphne tangutica.gb]

LOCUS       Daphne_tangutica      169944 bp    DNA     circular PLN 07-SEP-2025
DEFINITION  Daphne tangutica chloroplast, complete genome.
ACCESSION   NC_042950
KEYWORDS    RefSeq.
SOURCE      chloroplast Daphne tangutica
  ORGANISM  Daphne tangutica
            Eukaryota; Viridiplantae; Streptophyta; Embryophyta; Tracheophyta;
            Spermatophyta; Magnoliopsida; eudicotyledons; Gunneridae;
            Pentapetalae; rosids; malvids; Malvales; Thymelaeaceae; Daphne.
REFERENCE   1  (bases 1 to 169944)
  AUTHORS   Yan,F., Wang,Q.-L., Zhang,Y.-J., Zhang,C.-M. and Chen,Y.
  TITLE     The complete chloroplast genome sequence of medicinal plant, Daphne
            tangutica Maxim. (Thymelaeaceae)
  JOURNAL   Mitochondrial DNA B Resour 4 (1), 1776-1777 (2019)
REFERENCE   2  (bases 1 to 169944)
  CONSRTM   NCBI Genome Project
  TITLE     Direct Submission
  JOURNAL   Submitted (25-JUN-2019) National Center for Biotechnology
            Information, NIH, Bethesda, MD 20894, USA
REFERENCE   3  (bases 1 to 169944)
  AUTHORS   Dong,W.
  TITLE     Direct Submission
  JOURNAL   Submitted (27-JAN-2019) College, Northwest University, 229#,
            Northen Taibai Road, Xi'an, Shaanxi Province 710069, China
COMMENT     PROVISIONAL REFSEQ: This record has not yet been subject to final
            NCBI review. The reference sequence is identical to MK455800.
            COMPLETENESS: full length.
FEATURES             Location/Qualifiers
     misc_feature    1..84884
                     /note="large single copy (LSC)"
     tRNA            complement(47..120)
                     /gene="trnH-GUG"
                     /locus_tag="FKS56_pgt001"
                     /product="tRNA-His"
                     /db_xref="GeneID:40491980"
     gene            complement(47..120)
                     /gene="trnH-GUG"
                     /locus_tag="FKS56_pgt001"
                     /db_xref="GeneID:40491980"
     CDS             complement(452..1513)
                     /gene="psbA"
                     /locus_tag="FKS56_pgp091"
                     /codon_start=1
                     /transl_table=11
                     /product="photosystem II protein D1"
                     /protein_id="YP_009663801.1"
                     /db_xref="GeneID:40491913"
     gene            complement(452..1513)
                     /gene="psbA"
                     /locus_tag="FKS56_pgp091"
                     /db_xref="GeneID:40491913"
     tRNA            join(complement(4300..4336),complement(1783..1817))
                     /gene="trnK-UUU"
                     /locus_tag="FKS56_pgt002"
                     /product="tRNA-Lys"
                     /db_xref="GeneID:40491914"
     gene            complement(1783..4336)
                     /gene="trnK-UUU"
                     /locus_tag="FKS56_pgt002"
                     /db_xref="GeneID:40491914"
     CDS             complement(2070..3629)
                     /gene="matK"
                     /locus_tag="FKS56_pgp090"
                     /codon_start=1
                     /transl_table=11
                     /product="maturase K"
                     /protein_id="YP_009663802.1"
                     /db_xref="GeneID:40491915"
     gene            complement(2070..3629)
                     /gene="matK"
                     /locus_tag="FKS56_pgp090"
                     /db_xref="GeneID:40491915"
     CDS             join(complement(6173..6212),complement(5022..5221))
                     /gene="rps16"
                     /locus_tag="FKS56_pgp089"
                     /codon_start=1
                     /transl_table=11
                     /product="ribosomal protein S16"
                     /protein_id="YP_009663803.1"
                     /db_xref="GeneID:40491916"
     gene            complement(5022..6212)
                     /gene="rps16"
                     /locus_tag="FKS56_pgp089"
                     /db_xref="GeneID:40491916"
     tRNA            complement(7445..7516)
                     /gene="trnQ-UUG"
                     /locus_tag="FKS56_pgt003"
                     /product="tRNA-Gln"
                     /db_xref="GeneID:40491917"
     gene            complement(7445..7516)
                     /gene="trnQ-UUG"
                     /locus_tag="FKS56_pgt003"
                     /db_xref="GeneID:40491917"
     CDS             7880..8065
                     /gene="psbK"
                     /locus_tag="FKS56_pgp088"
                     /codon_start=1
                     /transl_table=11
                     /product="photosystem II protein K"
                     /protein_id="YP_009663804.1"
                     /db_xref="GeneID:40491918"
     gene            7880..8065
                     /gene="psbK"
                     /locus_tag="FKS56_pgp088"
                     /db_xref="GeneID:40491918"
     CDS             8440..8550
                     /gene="psbI"
                     /locus_tag="FKS56_pgp087"
                     /codon_start=1
                     /transl_table=11
                     /product="photosystem II protein I"
                     /protein_id="YP_009663805.1"
                     /db_xref="GeneID:40491919"
     gene            8440..8550
                     /gene="psbI"
                     /locus_tag="FKS56_pgp087"
                     /db_xref="GeneID:40491919"
     tRNA            complement(8636..8723)
                     /gene="trnS-GCU"
                     /locus_tag="FKS56_pgt004"
                     /product="tRNA-Ser"
                     /db_xref="GeneID:40491920"
     gene            complement(8636..8723)
                     /gene="trnS-GCU"
                     /locus_tag="FKS56_pgt004"
                     /db_xref="GeneID:40491920"
     tRNA            join(9470..9492,10216..10264)
                     /gene="trnG-UCC"
                     /locus_tag="FKS56_pgt005"
                     /product="tRNA-Gly"
                     /db_xref="GeneID:40491921"
     gene            9470..10264
                     /gene="trnG-UCC"
                     /locus_tag="FKS56_pgt005"
                     /db_xref="GeneID:40491921"
     tRNA            10421..10492
                     /gene="trnR-UCU"
                     /locus_tag="FKS56_pgt006"
                     /product="tRNA-Arg"
                     /db_xref="GeneID:40491922"
     gene            10421..10492
                     /gene="trnR-UCU"
                     /locus_tag="FKS56_pgt006"
                     /db_xref="GeneID:40491922"
     CDS             complement(10776..12296)
                     /gene="atpA"
                     /locus_tag="FKS56_pgp086"
                     /codon_start=1
                     /transl_table=11
                     /product="ATP synthase CF1 alpha subunit"
                     /protein_id="YP_009663806.1"
                     /db_xref="GeneID:40491923"
     gene            complement(10776..12296)
                     /gene="atpA"
                     /locus_tag="FKS56_pgp086"
                     /db_xref="GeneID:40491923"
     CDS             join(complement(13674..13817),complement(12371..12781))
                     /gene="atpF"
                     /locus_tag="FKS56_pgp085"
                     /codon_start=1
                     /transl_table=11
                     /product="ATP synthase CF0 subunit I"
                     /protein_id="YP_009663807.1"
                     /db_xref="GeneID:40491924"
     gene            complement(12371..13817)
                     /gene="atpF"
                     /locus_tag="FKS56_pgp085"
                     /db_xref="GeneID:40491924"
     CDS             complement(14061..14306)
                     /gene="atpH"
                     /locus_tag="FKS56_pgp084"
                     /codon_start=1
                     /transl_table=11
                     /product="ATP synthase CF0 C subunit"
                     /protein_id="YP_009663808.1"
                     /db_xref="GeneID:40491925"
     gene            complement(14061..14306)
                     /gene="atpH"
                     /locus_tag="FKS56_pgp084"
                     /db_xref="GeneID:40491925"
     CDS             complement(15159..15902)
                     /gene="atpI"
                     /locus_tag="FKS56_pgp083"
                     /codon_start=1
                     /transl_table=11
                     /product="ATP synthase CF0 A subunit"
                     /protein_id="YP_009663809.1"
                     /db_xref="GeneID:40491926"
     gene            complement(15159..15902)
                     /gene="atpI"
                     /locus_tag="FKS56_pgp083"
                     /db_xref="GeneID:40491926"
     CDS             complement(16142..16852)
                     /gene="rps2"
                     /locus_tag="FKS56_pgp082"
                     /codon_start=1
                     /transl_table=11
                     /product="ribosomal protein S2"
                     /protein_id="YP_009663810.1"
                     /db_xref="GeneID:40491927"
     gene            complement(16142..16852)
                     /gene="rps2"
                     /locus_tag="FKS56_pgp082"
                     /db_xref="GeneID:40491927"
     CDS             complement(17222..21355)
                     /gene="rpoC2"
                     /locus_tag="FKS56_pgp081"
                     /codon_start=1
                     /transl_table=11
                     /product="RNA polymerase beta subunit"
                     /protein_id="YP_009663811.1"
                     /db_xref="GeneID:40491928"
     gene            complement(17222..21355)
                     /gene="rpoC2"
                     /locus_tag="FKS56_pgp081"
                     /db_xref="GeneID:40491928"
     CDS             join(complement(23931..24362),complement(21544..23160))
                     /gene="rpoC1"
                     /locus_tag="FKS56_pgp080"
                     /codon_start=1
                     /transl_table=11
                     /product="RNA polymerase beta' subunit"
                     /protein_id="YP_009663812.1"
                     /db_xref="GeneID:40491929"
     gene            complement(21544..24362)
                     /gene="rpoC1"
                     /locus_tag="FKS56_pgp080"
                     /db_xref="GeneID:40491929"
     CDS             complement(24388..27600)
                     /gene="rpoB"
                     /locus_tag="FKS56_pgp079"
                     /codon_start=1
                     /transl_table=11
                     /product="RNA polymerase beta subunit"
                     /protein_id="YP_009663813.1"
                     /db_xref="GeneID:40491930"
     gene            complement(24388..27600)
                     /gene="rpoB"
                     /locus_tag="FKS56_pgp079"
                     /db_xref="GeneID:40491930"
     tRNA            28725..28795
                     /gene="trnC-GCA"
                     /locus_tag="FKS56_pgt007"
                     /product="tRNA-Cys"
                     /db_xref="GeneID:40491931"
     gene            28725..28795
                     /gene="trnC-GCA"
                     /locus_tag="FKS56_pgt007"
                     /db_xref="GeneID:40491931"
     CDS             28978..29067
                     /gene="petN"
                     /locus_tag="FKS56_pgp078"
                     /codon_start=1
                     /transl_table=11
                     /product="cytochrome b6/f complex subunit VIII"
                     /protein_id="YP_009663814.1"
                     /db_xref="GeneID:40491932"
     gene            28978..29067
                     /gene="petN"
                     /locus_tag="FKS56_pgp078"
                     /db_xref="GeneID:40491932"
     CDS             complement(29976..30080)
                     /gene="psbM"
                     /locus_tag="FKS56_pgp077"
                     /codon_start=1
                     /transl_table=11
                     /product="photosystem II protein M"
                     /protein_id="YP_009663815.1"
                     /db_xref="GeneID:40491933"
     gene            complement(29976..30080)
                     /gene="psbM"
                     /locus_tag="FKS56_pgp077"
                     /db_xref="GeneID:40491933"
     tRNA            complement(30830..30903)
                     /gene="trnD-GUC"
                     /locus_tag="FKS56_pgt008"
                     /product="tRNA-Asp"
                     /db_xref="GeneID:40491934"
     gene            complement(30830..30903)
                     /gene="trnD-GUC"
                     /locus_tag="FKS56_pgt008"
                     /db_xref="GeneID:40491934"
     tRNA            complement(31248..31331)
                     /gene="trnY-GUA"
                     /locus_tag="FKS56_pgt009"
                     /product="tRNA-Tyr"
                     /db_xref="GeneID:40491935"
     gene            complement(31248..31331)
                     /gene="trnY-GUA"
                     /locus_tag="FKS56_pgt009"
                     /db_xref="GeneID:40491935"
     tRNA            complement(31391..31463)
                     /gene="trnE-UUC"
                     /locus_tag="FKS56_pgt010"
                     /product="tRNA-Glu"
                     /db_xref="GeneID:40491936"
     gene            complement(31391..31463)
                     /gene="trnE-UUC"
                     /locus_tag="FKS56_pgt010"
                     /db_xref="GeneID:40491936"
     tRNA            32100..32171
                     /gene="trnT-GGU"
                     /locus_tag="FKS56_pgt011"
                     /product="tRNA-Thr"
                     /db_xref="GeneID:40491937"
     gene            32100..32171
                     /gene="trnT-GGU"
                     /locus_tag="FKS56_pgt011"
                     /db_xref="GeneID:40491937"
     CDS             33435..34496
                     /gene="psbD"
                     /locus_tag="FKS56_pgp076"
                     /codon_start=1
                     /transl_table=11
                     /product="photosystem II protein D2"
                     /protein_id="YP_009663816.1"
                     /db_xref="GeneID:40491938"
     gene            33435..34496
                     /gene="psbD"
                     /locus_tag="FKS56_pgp076"
                     /db_xref="GeneID:40491938"
     CDS             34444..35865
                     /gene="psbC"
                     /locus_tag="FKS56_pgp075"
                     /codon_start=1
                     /transl_table=11
                     /product="photosystem II CP43 chlorophyll apoprotein"
                     /protein_id="YP_009663817.1"
                     /db_xref="GeneID:40491939"
     gene            34444..35865
                     /gene="psbC"
                     /locus_tag="FKS56_pgp075"
                     /db_xref="GeneID:40491939"
     tRNA            complement(36116..36204)
                     /gene="trnS-UGA"
                     /locus_tag="FKS56_pgt012"
                     /product="tRNA-Ser"
                     /db_xref="GeneID:40491940"
     gene            complement(36116..36204)
                     /gene="trnS-UGA"
                     /locus_tag="FKS56_pgt012"
                     /db_xref="GeneID:40491940"
     CDS             36564..36752
                     /gene="psbZ"
                     /locus_tag="FKS56_pgp074"
                     /codon_start=1
                     /transl_table=11
                     /product="photosystem II protein Z"
                     /protein_id="YP_009663818.1"
                     /db_xref="GeneID:40491941"
     gene            36564..36752
                     /gene="psbZ"
                     /locus_tag="FKS56_pgp074"
                     /db_xref="GeneID:40491941"
     tRNA            37314..37384
                     /gene="trnG-GCC"
                     /locus_tag="FKS56_pgt013"
                     /product="tRNA-Gly"
                     /db_xref="GeneID:40491942"
     gene            37314..37384
                     /gene="trnG-GCC"
                     /locus_tag="FKS56_pgt013"
                     /db_xref="GeneID:40491942"
     tRNA            complement(37540..37613)
                     /gene="trnfM-CAU"
                     /locus_tag="FKS56_pgt014"
                     /product="tRNA-fMet"
                     /db_xref="GeneID:40491943"
     gene            complement(37540..37613)
                     /gene="trnfM-CAU"
                     /locus_tag="FKS56_pgt014"
                     /db_xref="GeneID:40491943"
     CDS             complement(37787..38089)
                     /gene="rps14"
                     /locus_tag="FKS56_pgp073"
                     /codon_start=1
                     /transl_table=11
                     /product="ribosomal protein S14"
                     /protein_id="YP_009663819.1"
                     /db_xref="GeneID:40491944"
     gene            complement(37787..38089)
                     /gene="rps14"
                     /locus_tag="FKS56_pgp073"
                     /db_xref="GeneID:40491944"
     CDS             complement(38212..40416)
                     /gene="psaB"
                     /locus_tag="FKS56_pgp072"
                     /codon_start=1
                     /transl_table=11
                     /product="photosystem I P700 chlorophyll a apoprotein A2"
                     /protein_id="YP_009663820.1"
                     /db_xref="GeneID:40491945"
     gene            complement(38212..40416)
                     /gene="psaB"
                     /locus_tag="FKS56_pgp072"
                     /db_xref="GeneID:40491945"
     CDS             complement(40442..42694)
                     /gene="psaA"
                     /locus_tag="FKS56_pgp071"
                     /codon_start=1
                     /transl_table=11
                     /product="photosystem I P700 chlorophyll a apoprotein A1"
                     /protein_id="YP_009663821.1"
                     /db_xref="GeneID:40491946"
     gene            complement(40442..42694)
                     /gene="psaA"
                     /locus_tag="FKS56_pgp071"
                     /db_xref="GeneID:40491946"
     CDS             join(complement(45423..45548),complement(44456..44683),
                     complement(43555..43707))
                     /gene="ycf3"
                     /locus_tag="FKS56_pgp070"
                     /codon_start=1
                     /transl_table=11
                     /product="hypothetical chloroplast RF34"
                     /protein_id="YP_009663822.1"
                     /db_xref="GeneID:40491947"
     gene            complement(43555..45548)
                     /gene="ycf3"
                     /locus_tag="FKS56_pgp070"
                     /db_xref="GeneID:40491947"
     tRNA            46135..46221
                     /gene="trnS-GGA"
                     /locus_tag="FKS56_pgt015"
                     /product="tRNA-Ser"
                     /db_xref="GeneID:40491948"
     gene            46135..46221
                     /gene="trnS-GGA"
                     /locus_tag="FKS56_pgt015"
                     /db_xref="GeneID:40491948"
     CDS             complement(46563..47168)
                     /gene="rps4"
                     /locus_tag="FKS56_pgp069"
                     /codon_start=1
                     /transl_table=11
                     /product="ribosomal protein S4"
                     /protein_id="YP_009663823.1"
                     /db_xref="GeneID:40491949"
     gene            complement(46563..47168)
                     /gene="rps4"
                     /locus_tag="FKS56_pgp069"
                     /db_xref="GeneID:40491949"
     tRNA            complement(47727..47799)
                     /gene="trnT-UGU"
                     /locus_tag="FKS56_pgt016"
                     /product="tRNA-Thr"
                     /db_xref="GeneID:40491950"
     gene            complement(47727..47799)
                     /gene="trnT-UGU"
                     /locus_tag="FKS56_pgt016"
                     /db_xref="GeneID:40491950"
     tRNA            join(48713..48746,49297..49346)
                     /gene="trnL-UAA"
                     /locus_tag="FKS56_pgt017"
                     /product="tRNA-Leu"
                     /db_xref="GeneID:40491951"
     gene            48713..49346
                     /gene="trnL-UAA"
                     /locus_tag="FKS56_pgt017"
                     /db_xref="GeneID:40491951"
     tRNA            49447..49519
                     /gene="trnF-GAA"
                     /locus_tag="FKS56_pgt018"
                     /product="tRNA-Phe"
                     /db_xref="GeneID:40491952"
     gene            49447..49519
                     /gene="trnF-GAA"
                     /locus_tag="FKS56_pgt018"
                     /db_xref="GeneID:40491952"
     CDS             complement(49978..50454)
                     /gene="ndhJ"
                     /locus_tag="FKS56_pgp068"
                     /codon_start=1
                     /transl_table=11
                     /product="NADH dehydrogenase subunit J"
                     /protein_id="YP_009663824.1"
                     /db_xref="GeneID:40491953"
     gene            complement(49978..50454)
                     /gene="ndhJ"
                     /locus_tag="FKS56_pgp068"
                     /db_xref="GeneID:40491953"
     CDS             complement(50589..51272)
                     /gene="ndhK"
                     /locus_tag="FKS56_pgp067"
                     /codon_start=1
                     /transl_table=11
                     /product="NADH dehydrogenase subunit K"
                     /protein_id="YP_009663825.1"
                     /db_xref="GeneID:40491954"
     gene            complement(50589..51272)
                     /gene="ndhK"
                     /locus_tag="FKS56_pgp067"
                     /db_xref="GeneID:40491954"
     CDS             complement(51337..51690)
                     /gene="ndhC"
                     /locus_tag="FKS56_pgp066"
                     /codon_start=1
                     /transl_table=11
                     /product="NADH dehydrogenase subunit 3"
                     /protein_id="YP_009663826.1"
                     /db_xref="GeneID:40491955"
     gene            complement(51337..51690)
                     /gene="ndhC"
                     /locus_tag="FKS56_pgp066"
                     /db_xref="GeneID:40491955"
     tRNA            join(complement(53047..53084),complement(52410..52444))
                     /gene="trnV-UAC"
                     /locus_tag="FKS56_pgt019"
                     /product="tRNA-Val"
                     /db_xref="GeneID:40491956"
     gene            complement(52410..53084)
                     /gene="trnV-UAC"
                     /locus_tag="FKS56_pgt019"
                     /db_xref="GeneID:40491956"
     tRNA            53275..53347
                     /gene="trnM-CAU"
                     /locus_tag="FKS56_pgt020"
                     /product="tRNA-Met"
                     /db_xref="GeneID:40491957"
     gene            53275..53347
                     /gene="trnM-CAU"
                     /locus_tag="FKS56_pgt020"
                     /db_xref="GeneID:40491957"
     CDS             complement(53591..53992)
                     /gene="atpE"
                     /locus_tag="FKS56_pgp065"
                     /codon_start=1
                     /transl_table=11
                     /product="ATP synthase CF1 epsilon subunit"
                     /protein_id="YP_009663827.1"
                     /db_xref="GeneID:40491958"
     gene            complement(53591..53992)
                     /gene="atpE"
                     /locus_tag="FKS56_pgp065"
                     /db_xref="GeneID:40491958"
     CDS             complement(53989..55491)
                     /gene="atpB"
                     /locus_tag="FKS56_pgp064"
                     /codon_start=1
                     /transl_table=11
                     /product="ATP synthase CF1 beta subunit"
                     /protein_id="YP_009663828.1"
                     /db_xref="GeneID:40491959"
     gene            complement(53989..55491)
                     /gene="atpB"
                     /locus_tag="FKS56_pgp064"
                     /db_xref="GeneID:40491959"
     CDS             56284..57717
                     /gene="rbcL"
                     /locus_tag="FKS56_pgp063"
                     /codon_start=1
                     /transl_table=11
                     /product="ribulose-1,5-bisphosphate carboxylase/oxygenase
                     large subunit"
                     /protein_id="YP_009663829.1"
                     /db_xref="GeneID:40491960"
     gene            56284..57717
                     /gene="rbcL"
                     /locus_tag="FKS56_pgp063"
                     /db_xref="GeneID:40491960"
     CDS             58444..60039
                     /gene="accD"
                     /locus_tag="FKS56_pgp062"
                     /codon_start=1
                     /transl_table=11
                     /product="acetyl-CoA carboxylase carboxyltransferase beta
                     subunit"
                     /protein_id="YP_009663830.1"
                     /db_xref="GeneID:40491961"
     gene            58444..60039
                     /gene="accD"
                     /locus_tag="FKS56_pgp062"
                     /db_xref="GeneID:40491961"
     CDS             60747..60860
                     /gene="psaI"
                     /locus_tag="FKS56_pgp061"
                     /codon_start=1
                     /transl_table=11
                     /product="photosystem I subunit VIII"
                     /protein_id="YP_009663831.1"
                     /db_xref="GeneID:40491962"
     gene            60747..60860
                     /gene="psaI"
                     /locus_tag="FKS56_pgp061"
                     /db_xref="GeneID:40491962"
     CDS             61277..61840
                     /gene="ycf4"
                     /locus_tag="FKS56_pgp060"
                     /codon_start=1
                     /transl_table=11
                     /product="photosystem I assembly protein Ycf4"
                     /protein_id="YP_009663832.1"
                     /db_xref="GeneID:40491963"
     gene            61277..61840
                     /gene="ycf4"
                     /locus_tag="FKS56_pgp060"
                     /db_xref="GeneID:40491963"
     CDS             62364..63059
                     /gene="cemA"
                     /locus_tag="FKS56_pgp059"
                     /codon_start=1
                     /transl_table=11
                     /product="envelope membrane protein"
                     /protein_id="YP_009663833.1"
                     /db_xref="GeneID:40491964"
     gene            62364..63059
                     /gene="cemA"
                     /locus_tag="FKS56_pgp059"
                     /db_xref="GeneID:40491964"
     CDS             63308..64270
                     /gene="petA"
                     /locus_tag="FKS56_pgp058"
                     /codon_start=1
                     /transl_table=11
                     /product="cytochrome f"
                     /protein_id="YP_009663834.1"
                     /db_xref="GeneID:40491965"
     gene            63308..64270
                     /gene="petA"
                     /locus_tag="FKS56_pgp058"
                     /db_xref="GeneID:40491965"
     CDS             complement(65060..65182)
                     /gene="psbJ"
                     /locus_tag="FKS56_pgp057"
                     /codon_start=1
                     /transl_table=11
                     /product="photosystem II protein J"
                     /protein_id="YP_009663835.1"
                     /db_xref="GeneID:40491966"
     gene            complement(65060..65182)
                     /gene="psbJ"
                     /locus_tag="FKS56_pgp057"
                     /db_xref="GeneID:40491966"
     CDS             complement(65328..65444)
                     /gene="psbL"
                     /locus_tag="FKS56_pgp056"
                     /codon_start=1
                     /transl_table=11
                     /product="photosystem II protein L"
                     /protein_id="YP_009663836.1"
                     /db_xref="GeneID:40491967"
     gene            complement(65328..65444)
                     /gene="psbL"
                     /locus_tag="FKS56_pgp056"
                     /db_xref="GeneID:40491967"
     CDS             complement(65472..65591)
                     /gene="psbF"
                     /locus_tag="FKS56_pgp055"
                     /codon_start=1
                     /transl_table=11
                     /product="photosystem II cytochrome b559 beta subunit"
                     /protein_id="YP_009663837.1"
                     /db_xref="GeneID:40491968"
     gene            complement(65472..65591)
                     /gene="psbF"
                     /locus_tag="FKS56_pgp055"
                     /db_xref="GeneID:40491968"
     CDS             complement(65601..65852)
                     /gene="psbE"
                     /locus_tag="FKS56_pgp054"
                     /codon_start=1
                     /transl_table=11
                     /product="photosystem II protein V"
                     /protein_id="YP_009663838.1"
                     /db_xref="GeneID:40491969"
     gene            complement(65601..65852)
                     /gene="psbE"
                     /locus_tag="FKS56_pgp054"
                     /db_xref="GeneID:40491969"
     CDS             67263..67358
                     /gene="petL"
                     /locus_tag="FKS56_pgp053"
                     /codon_start=1
                     /transl_table=11
                     /product="cytochrome b6/f complex subunit VI"
                     /protein_id="YP_009663839.1"
                     /db_xref="GeneID:40491970"
     gene            67263..67358
                     /gene="petL"
                     /locus_tag="FKS56_pgp053"
                     /db_xref="GeneID:40491970"
     CDS             67549..67662
                     /gene="petG"
                     /locus_tag="FKS56_pgp052"
                     /codon_start=1
                     /transl_table=11
                     /product="cytochrome b6/f complex subunit V"
                     /protein_id="YP_009663840.1"
                     /db_xref="GeneID:40491971"
     gene            67549..67662
                     /gene="petG"
                     /locus_tag="FKS56_pgp052"
                     /db_xref="GeneID:40491971"
     tRNA            complement(67820..67892)
                     /gene="trnW-CCA"
                     /locus_tag="FKS56_pgt021"
                     /product="tRNA-Trp"
                     /db_xref="GeneID:40491972"
     gene            complement(67820..67892)
                     /gene="trnW-CCA"
                     /locus_tag="FKS56_pgt021"
                     /db_xref="GeneID:40491972"
     tRNA            complement(68086..68159)
                     /gene="trnP-UGG"
                     /locus_tag="FKS56_pgt022"
                     /product="tRNA-Pro"
                     /db_xref="GeneID:40491973"
     gene            complement(68086..68159)
                     /gene="trnP-UGG"
                     /locus_tag="FKS56_pgt022"
                     /db_xref="GeneID:40491973"
     CDS             68524..68658
                     /gene="psaJ"
                     /locus_tag="FKS56_pgp051"
                     /codon_start=1
                     /transl_table=11
                     /product="photosystem I subunit IX"
                     /protein_id="YP_009663841.1"
                     /db_xref="GeneID:40491974"
     gene            68524..68658
                     /gene="psaJ"
                     /locus_tag="FKS56_pgp051"
                     /db_xref="GeneID:40491974"
     CDS             69106..69306
                     /gene="rpl33"
                     /locus_tag="FKS56_pgp050"
                     /codon_start=1
                     /transl_table=11
                     /product="ribosomal protein L33"
                     /protein_id="YP_009663842.1"
                     /db_xref="GeneID:40491975"
     gene            69106..69306
                     /gene="rpl33"
                     /locus_tag="FKS56_pgp050"
                     /db_xref="GeneID:40491975"
     CDS             69617..69901
                     /gene="rps18"
                     /locus_tag="FKS56_pgp049"
                     /codon_start=1
                     /transl_table=11
                     /product="ribosomal protein S18"
                     /protein_id="YP_009663843.1"
                     /db_xref="GeneID:40491976"
     gene            69617..69901
                     /gene="rps18"
                     /locus_tag="FKS56_pgp049"
                     /db_xref="GeneID:40491976"
     CDS             complement(70235..70585)
                     /gene="rpl20"
                     /locus_tag="FKS56_pgp048"
                     /codon_start=1
                     /transl_table=11
                     /product="ribosomal protein L20"
                     /protein_id="YP_009663844.1"
                     /db_xref="GeneID:40491977"
     gene            complement(70235..70585)
                     /gene="rpl20"
                     /locus_tag="FKS56_pgp048"
                     /db_xref="GeneID:40491977"
     CDS             join(complement(71351..71464),155398..155629,
                     156167..156192)
                     /gene="rps12"
                     /locus_tag="FKS56_pgp047"
                     /trans_splicing
                     /codon_start=1
                     /transl_table=11
                     /product="ribosomal protein S12"
                     /protein_id="YP_009663845.1"
                     /db_xref="GeneID:40491978"
     CDS             join(complement(71351..71464),complement(99200..99431),
                     complement(98637..98662))
                     /gene="rps12"
                     /locus_tag="FKS56_pgp046"
                     /trans_splicing
                     /codon_start=1
                     /transl_table=11
                     /product="ribosomal protein S12"
                     /protein_id="YP_009663800.1"
                     /db_xref="GeneID:40492048"
     gene            join(complement(71351..71464),155398..155629,
                     156167..156192)
                     /gene="rps12"
                     /locus_tag="FKS56_pgp047"
                     /trans_splicing
                     /db_xref="GeneID:40491978"
     gene            join(complement(71351..71464),complement(99200..99431),
                     complement(98637..98662))
                     /gene="rps12"
                     /locus_tag="FKS56_pgp046"
                     /trans_splicing
                     /db_xref="GeneID:40492048"
     CDS             72769..74295
                     /gene="psbB"
                     /locus_tag="FKS56_pgp045"
                     /codon_start=1
                     /transl_table=11
                     /product="photosystem II 47 kDa protein"
                     /protein_id="YP_009663846.1"
                     /db_xref="GeneID:40491979"
     gene            72769..74295
                     /gene="psbB"
                     /locus_tag="FKS56_pgp045"
                     /db_xref="GeneID:40491979"
     CDS             74477..74578
                     /gene="psbT"
                     /locus_tag="FKS56_pgp044"
                     /codon_start=1
                     /transl_table=11
                     /product="photosystem II protein T"
                     /protein_id="YP_009663847.1"
                     /db_xref="GeneID:40491981"
     gene            74477..74578
                     /gene="psbT"
                     /locus_tag="FKS56_pgp044"
                     /db_xref="GeneID:40491981"
     CDS             complement(74649..74780)
                     /gene="psbN"
                     /locus_tag="FKS56_pgp043"
                     /codon_start=1
                     /transl_table=11
                     /product="photosystem II protein N"
                     /protein_id="YP_009663848.1"
                     /db_xref="GeneID:40491982"
     gene            complement(74649..74780)
                     /gene="psbN"
                     /locus_tag="FKS56_pgp043"
                     /db_xref="GeneID:40491982"
     CDS             74888..75115
                     /gene="psbH"
                     /locus_tag="FKS56_pgp042"
                     /codon_start=1
                     /transl_table=11
                     /product="photosystem II protein H"
                     /protein_id="YP_009663849.1"
                     /db_xref="GeneID:40491983"
     gene            74888..75115
                     /gene="psbH"
                     /locus_tag="FKS56_pgp042"
                     /db_xref="GeneID:40491983"
     CDS             join(75239..75244,76070..76711)
                     /gene="petB"
                     /locus_tag="FKS56_pgp041"
                     /codon_start=1
                     /transl_table=11
                     /product="cytochrome b6"
                     /protein_id="YP_009663850.1"
                     /db_xref="GeneID:40491984"
     gene            75239..76711
                     /gene="petB"
                     /locus_tag="FKS56_pgp041"
                     /db_xref="GeneID:40491984"
     CDS             join(76948..76955,77737..78211)
                     /gene="petD"
                     /locus_tag="FKS56_pgp040"
                     /codon_start=1
                     /transl_table=11
                     /product="cytochrome b6/f complex subunit IV"
                     /protein_id="YP_009663851.1"
                     /db_xref="GeneID:40491985"
     gene            76948..78211
                     /gene="petD"
                     /locus_tag="FKS56_pgp040"
                     /db_xref="GeneID:40491985"
     CDS             complement(78419..79405)
                     /gene="rpoA"
                     /locus_tag="FKS56_pgp039"
                     /codon_start=1
                     /transl_table=11
                     /product="RNA polymerase alpha subunit"
                     /protein_id="YP_009663852.1"
                     /db_xref="GeneID:40491986"
     gene            complement(78419..79405)
                     /gene="rpoA"
                     /locus_tag="FKS56_pgp039"
                     /db_xref="GeneID:40491986"
     CDS             complement(79487..79903)
                     /gene="rps11"
                     /locus_tag="FKS56_pgp038"
                     /codon_start=1
                     /transl_table=11
                     /product="ribosomal protein S11"
                     /protein_id="YP_009663853.1"
                     /db_xref="GeneID:40491987"
     gene            complement(79487..79903)
                     /gene="rps11"
                     /locus_tag="FKS56_pgp038"
                     /db_xref="GeneID:40491987"
     CDS             complement(80051..80164)
                     /gene="rpl36"
                     /locus_tag="FKS56_pgp037"
                     /codon_start=1
                     /transl_table=11
                     /product="ribosomal protein L36"
                     /protein_id="YP_009663854.1"
                     /db_xref="GeneID:40491988"
     gene            complement(80051..80164)
                     /gene="rpl36"
                     /locus_tag="FKS56_pgp037"
                     /db_xref="GeneID:40491988"
     CDS             complement(80685..81089)
                     /gene="rps8"
                     /locus_tag="FKS56_pgp036"
                     /codon_start=1
                     /transl_table=11
                     /product="ribosomal protein S8"
                     /protein_id="YP_009663855.1"
                     /db_xref="GeneID:40491989"
     gene            complement(80685..81089)
                     /gene="rps8"
                     /locus_tag="FKS56_pgp036"
                     /db_xref="GeneID:40491989"
     CDS             complement(81268..81636)
                     /gene="rpl14"
                     /locus_tag="FKS56_pgp035"
                     /codon_start=1
                     /transl_table=11
                     /product="ribosomal protein L14"
                     /protein_id="YP_009663856.1"
                     /db_xref="GeneID:40491990"
     gene            complement(81268..81636)
                     /gene="rpl14"
                     /locus_tag="FKS56_pgp035"
                     /db_xref="GeneID:40491990"
     CDS             join(complement(83231..83239),complement(81761..82159))
                     /gene="rpl16"
                     /locus_tag="FKS56_pgp034"
                     /codon_start=1
                     /transl_table=11
                     /product="ribosomal protein L16"
                     /protein_id="YP_009663857.1"
                     /db_xref="GeneID:40491991"
     gene            complement(81761..83239)
                     /gene="rpl16"
                     /locus_tag="FKS56_pgp034"
                     /db_xref="GeneID:40491991"
     CDS             complement(83399..84055)
                     /gene="rps3"
                     /locus_tag="FKS56_pgp033"
                     /codon_start=1
                     /transl_table=11
                     /product="ribosomal protein S3"
                     /protein_id="YP_009663858.1"
                     /db_xref="GeneID:40491992"
     gene            complement(83399..84055)
                     /gene="rps3"
                     /locus_tag="FKS56_pgp033"
                     /db_xref="GeneID:40491992"
     CDS             complement(84040..84543)
                     /gene="rpl22"
                     /locus_tag="FKS56_pgp032"
                     /codon_start=1
                     /transl_table=11
                     /product="ribosomal protein L22"
                     /protein_id="YP_009663859.1"
                     /db_xref="GeneID:40491993"
     gene            complement(84040..84543)
                     /gene="rpl22"
                     /locus_tag="FKS56_pgp032"
                     /db_xref="GeneID:40491993"
     CDS             complement(84582..84860)
                     /gene="rps19"
                     /locus_tag="FKS56_pgp031"
                     /codon_start=1
                     /transl_table=11
                     /product="ribosomal protein S19"
                     /protein_id="YP_009663860.1"
                     /db_xref="GeneID:40491994"
     gene            complement(84582..84860)
                     /gene="rps19"
                     /locus_tag="FKS56_pgp031"
                     /db_xref="GeneID:40491994"
     repeat_region   84885..126290
                     /note="inverted repeat B (IRB)"
                     /rpt_type="inverted"
     CDS             join(complement(86035..86425),complement(84916..85349))
                     /gene="rpl2"
                     /locus_tag="FKS56_pgp030"
                     /codon_start=1
                     /transl_table=11
                     /product="ribosomal protein L2"
                     /protein_id="YP_009663861.1"
                     /db_xref="GeneID:40491995"
     gene            complement(84916..86425)
                     /gene="rpl2"
                     /locus_tag="FKS56_pgp030"
                     /db_xref="GeneID:40491995"
     CDS             complement(86444..86725)
                     /gene="rpl23"
                     /locus_tag="FKS56_pgp029"
                     /codon_start=1
                     /transl_table=11
                     /product="ribosomal protein L23"
                     /protein_id="YP_009663862.1"
                     /db_xref="GeneID:40491996"
     gene            complement(86444..86725)
                     /gene="rpl23"
                     /locus_tag="FKS56_pgp029"
                     /db_xref="GeneID:40491996"
     tRNA            complement(86896..86969)
                     /gene="trnI-CAU"
                     /locus_tag="FKS56_pgt023"
                     /product="tRNA-Ile"
                     /db_xref="GeneID:40491997"
     gene            complement(86896..86969)
                     /gene="trnI-CAU"
                     /locus_tag="FKS56_pgt023"
                     /db_xref="GeneID:40491997"
     CDS             87169..93993
                     /gene="ycf2"
                     /locus_tag="FKS56_pgp028"
                     /codon_start=1
                     /transl_table=11
                     /product="Ycf2"
                     /protein_id="YP_009663863.1"
                     /db_xref="GeneID:40491998"
     gene            87169..93993
                     /gene="ycf2"
                     /locus_tag="FKS56_pgp028"
                     /db_xref="GeneID:40491998"
     tRNA            complement(94911..94991)
                     /gene="trnL-CAA"
                     /locus_tag="FKS56_pgt024"
                     /product="tRNA-Leu"
                     /db_xref="GeneID:40491999"
     gene            complement(94911..94991)
                     /gene="trnL-CAA"
                     /locus_tag="FKS56_pgt024"
                     /db_xref="GeneID:40491999"
     CDS             join(complement(97021..97797),complement(95581..96336))
                     /gene="ndhB"
                     /locus_tag="FKS56_pgp027"
                     /codon_start=1
                     /transl_table=11
                     /product="NADH dehydrogenase subunit 2"
                     /protein_id="YP_009663864.1"
                     /db_xref="GeneID:40492000"
     gene            complement(95581..97797)
                     /gene="ndhB"
                     /locus_tag="FKS56_pgp027"
                     /db_xref="GeneID:40492000"
     CDS             complement(98116..98583)
                     /gene="rps7"
                     /locus_tag="FKS56_pgp026"
                     /codon_start=1
                     /transl_table=11
                     /product="ribosomal protein S7"
                     /protein_id="YP_009663865.1"
                     /db_xref="GeneID:40492001"
     gene            complement(98116..98583)
                     /gene="rps7"
                     /locus_tag="FKS56_pgp026"
                     /db_xref="GeneID:40492001"
     tRNA            101271..101342
                     /gene="trnV-GAC"
                     /locus_tag="FKS56_pgt025"
                     /product="tRNA-Val"
                     /db_xref="GeneID:40492002"
     gene            101271..101342
                     /gene="trnV-GAC"
                     /locus_tag="FKS56_pgt025"
                     /db_xref="GeneID:40492002"
     rRNA            101567..103057
                     /gene="rrn16"
                     /locus_tag="FKS56_pgr008"
                     /product="16S ribosomal RNA"
                     /db_xref="GeneID:40492003"
     gene            101567..103057
                     /gene="rrn16"
                     /locus_tag="FKS56_pgr008"
                     /db_xref="GeneID:40492003"
     tRNA            join(103356..103392,104353..104387)
                     /gene="trnI-GAU"
                     /locus_tag="FKS56_pgt026"
                     /product="tRNA-Ile"
                     /db_xref="GeneID:40492004"
     gene            103356..104387
                     /gene="trnI-GAU"
                     /locus_tag="FKS56_pgt026"
                     /db_xref="GeneID:40492004"
     tRNA            join(104451..104488,105309..105343)
                     /gene="trnA-UGC"
                     /locus_tag="FKS56_pgt027"
                     /product="tRNA-Ala"
                     /db_xref="GeneID:40492005"
     gene            104451..105343
                     /gene="trnA-UGC"
                     /locus_tag="FKS56_pgt027"
                     /db_xref="GeneID:40492005"
     rRNA            105503..108312
                     /gene="rrn23"
                     /locus_tag="FKS56_pgr007"
                     /product="23S ribosomal RNA"
                     /db_xref="GeneID:40492006"
     gene            105503..108312
                     /gene="rrn23"
                     /locus_tag="FKS56_pgr007"
                     /db_xref="GeneID:40492006"
     rRNA            108411..108513
                     /gene="rrn4.5"
                     /locus_tag="FKS56_pgr006"
                     /product="4.5S ribosomal RNA"
                     /db_xref="GeneID:40492007"
     gene            108411..108513
                     /gene="rrn4.5"
                     /locus_tag="FKS56_pgr006"
                     /db_xref="GeneID:40492007"
     rRNA            108743..108863
                     /gene="rrn5"
                     /locus_tag="FKS56_pgr005"
                     /product="5S ribosomal RNA"
                     /db_xref="GeneID:40492008"
     gene            108743..108863
                     /gene="rrn5"
                     /locus_tag="FKS56_pgr005"
                     /db_xref="GeneID:40492008"
     tRNA            109122..109195
                     /gene="trnR-ACG"
                     /locus_tag="FKS56_pgt028"
                     /product="tRNA-Arg"
                     /db_xref="GeneID:40492009"
     gene            109122..109195
                     /gene="trnR-ACG"
                     /locus_tag="FKS56_pgt028"
                     /db_xref="GeneID:40492009"
     tRNA            complement(109813..109884)
                     /gene="trnN-GUU"
                     /locus_tag="FKS56_pgt029"
                     /product="tRNA-Asn"
                     /db_xref="GeneID:40492010"
     gene            complement(109813..109884)
                     /gene="trnN-GUU"
                     /locus_tag="FKS56_pgt029"
                     /db_xref="GeneID:40492010"
     CDS             110411..115975
                     /gene="ycf1"
                     /locus_tag="FKS56_pgp025"
                     /codon_start=1
                     /transl_table=11
                     /product="Ycf1"
                     /protein_id="YP_009663866.1"
                     /db_xref="GeneID:40492011"
     gene            110411..115975
                     /gene="ycf1"
                     /locus_tag="FKS56_pgp025"
                     /db_xref="GeneID:40492011"
     CDS             116349..116621
                     /gene="rps15"
                     /locus_tag="FKS56_pgp024"
                     /codon_start=1
                     /transl_table=11
                     /product="ribosomal protein S15"
                     /protein_id="YP_009663867.1"
                     /db_xref="GeneID:40492012"
     gene            116349..116621
                     /gene="rps15"
                     /locus_tag="FKS56_pgp024"
                     /db_xref="GeneID:40492012"
     CDS             116727..117908
                     /gene="ndhH"
                     /locus_tag="FKS56_pgp023"
                     /codon_start=1
                     /transl_table=11
                     /product="NADH dehydrogenase subunit 7"
                     /protein_id="YP_009663868.1"
                     /db_xref="GeneID:40492013"
     gene            116727..117908
                     /gene="ndhH"
                     /locus_tag="FKS56_pgp023"
                     /db_xref="GeneID:40492013"
     CDS             join(117910..118473,119632..120171)
                     /gene="ndhA"
                     /locus_tag="FKS56_pgp022"
                     /codon_start=1
                     /transl_table=11
                     /product="NADH-plastoquinone oxidoreductase subunit 1"
                     /protein_id="YP_009663869.1"
                     /db_xref="GeneID:40492014"
     gene            117910..120171
                     /gene="ndhA"
                     /locus_tag="FKS56_pgp022"
                     /db_xref="GeneID:40492014"
     gene            120249..120293
                     /gene="ndhI"
                     /modified_by="Abdullah"
     CDS             120645..121175
                     /gene="ndhG"
                     /locus_tag="FKS56_pgp021"
                     /codon_start=1
                     /transl_table=11
                     /product="NADH dehydrogenase subunit 6"
                     /protein_id="YP_009663870.1"
                     /db_xref="GeneID:40492015"
     gene            120645..121175
                     /gene="ndhG"
                     /locus_tag="FKS56_pgp021"
                     /db_xref="GeneID:40492015"
     CDS             121416..121721
                     /gene="ndhE"
                     /locus_tag="FKS56_pgp020"
                     /codon_start=1
                     /transl_table=11
                     /product="NADH dehydrogenase subunit 4L"
                     /protein_id="YP_009663871.1"
                     /db_xref="GeneID:40492016"
     gene            121416..121721
                     /gene="ndhE"
                     /locus_tag="FKS56_pgp020"
                     /db_xref="GeneID:40492016"
     CDS             121989..122234
                     /gene="psaC"
                     /locus_tag="FKS56_pgp019"
                     /codon_start=1
                     /transl_table=11
                     /product="photosystem I subunit VII"
                     /protein_id="YP_009663872.1"
                     /db_xref="GeneID:40492017"
     gene            121989..122234
                     /gene="psaC"
                     /locus_tag="FKS56_pgp019"
                     /db_xref="GeneID:40492017"
     CDS             122373..123875
                     /gene="ndhD"
                     /locus_tag="FKS56_pgp018"
                     /codon_start=1
                     /transl_table=11
                     /product="NADH dehydrogenase subunit 4"
                     /protein_id="YP_009663873.1"
                     /db_xref="GeneID:40492018"
     gene            122373..123875
                     /gene="ndhD"
                     /locus_tag="FKS56_pgp018"
                     /db_xref="GeneID:40492018"
     CDS             complement(124146..125117)
                     /gene="ccsA"
                     /locus_tag="FKS56_pgp017"
                     /codon_start=1
                     /transl_table=11
                     /product="cytochrome c biogenesis protein"
                     /protein_id="YP_009663874.1"
                     /db_xref="GeneID:40492019"
     gene            complement(124146..125117)
                     /gene="ccsA"
                     /locus_tag="FKS56_pgp017"
                     /db_xref="GeneID:40492019"
     tRNA            complement(125240..125319)
                     /gene="trnL-UAG"
                     /locus_tag="FKS56_pgt030"
                     /product="tRNA-Leu"
                     /db_xref="GeneID:40492020"
     gene            complement(125240..125319)
                     /gene="trnL-UAG"
                     /locus_tag="FKS56_pgt030"
                     /db_xref="GeneID:40492020"
     gene            complement(126177..128030)
                     /gene="ndhF"
     misc_feature    126291..128538
                     /note="small single copy (SSC)"
     CDS             128365..128529
                     /gene="rpl32"
                     /locus_tag="FKS56_pgp015"
                     /codon_start=1
                     /transl_table=11
                     /product="ribosomal protein L32"
                     /protein_id="YP_009663875.1"
                     /db_xref="GeneID:40492022"
     gene            128365..128529
                     /gene="rpl32"
                     /locus_tag="FKS56_pgp015"
                     /db_xref="GeneID:40492022"
     repeat_region   128539..169944
                     /note="inverted repeat A (IRA)"
                     /rpt_type="inverted"
     tRNA            129510..129589
                     /gene="trnL-UAG"
                     /locus_tag="FKS56_pgt031"
                     /product="tRNA-Leu"
                     /db_xref="GeneID:40492023"
     gene            129510..129589
                     /gene="trnL-UAG"
                     /locus_tag="FKS56_pgt031"
                     /db_xref="GeneID:40492023"
     CDS             129712..130683
                     /gene="ccsA"
                     /locus_tag="FKS56_pgp014"
                     /codon_start=1
                     /transl_table=11
                     /product="cytochrome c biogenesis protein"
                     /protein_id="YP_009663876.1"
                     /db_xref="GeneID:40492024"
     gene            129712..130683
                     /gene="ccsA"
                     /locus_tag="FKS56_pgp014"
                     /db_xref="GeneID:40492024"
     CDS             complement(130954..132456)
                     /gene="ndhD"
                     /locus_tag="FKS56_pgp013"
                     /codon_start=1
                     /transl_table=11
                     /product="NADH dehydrogenase subunit 4"
                     /protein_id="YP_009663877.1"
                     /db_xref="GeneID:40492025"
     gene            complement(130954..132456)
                     /gene="ndhD"
                     /locus_tag="FKS56_pgp013"
                     /db_xref="GeneID:40492025"
     CDS             complement(132595..132840)
                     /gene="psaC"
                     /locus_tag="FKS56_pgp012"
                     /codon_start=1
                     /transl_table=11
                     /product="photosystem I subunit VII"
                     /protein_id="YP_009663878.1"
                     /db_xref="GeneID:40492026"
     gene            complement(132595..132840)
                     /gene="psaC"
                     /locus_tag="FKS56_pgp012"
                     /db_xref="GeneID:40492026"
     CDS             complement(133108..133413)
                     /gene="ndhE"
                     /locus_tag="FKS56_pgp011"
                     /codon_start=1
                     /transl_table=11
                     /product="NADH dehydrogenase subunit 4L"
                     /protein_id="YP_009663879.1"
                     /db_xref="GeneID:40492027"
     gene            complement(133108..133413)
                     /gene="ndhE"
                     /locus_tag="FKS56_pgp011"
                     /db_xref="GeneID:40492027"
     CDS             complement(133654..134184)
                     /gene="ndhG"
                     /locus_tag="FKS56_pgp010"
                     /codon_start=1
                     /transl_table=11
                     /product="NADH dehydrogenase subunit 6"
                     /protein_id="YP_009663880.1"
                     /db_xref="GeneID:40492028"
     gene            complement(133654..134184)
                     /gene="ndhG"
                     /locus_tag="FKS56_pgp010"
                     /db_xref="GeneID:40492028"
     gene            complement(134550..134580)
                     /gene="ndhI"
                     /modified_by="Abdullah"
     CDS             join(complement(136356..136919),
                     complement(134658..135197))
                     /gene="ndhA"
                     /locus_tag="FKS56_pgp009"
                     /codon_start=1
                     /transl_table=11
                     /product="NADH-plastoquinone oxidoreductase subunit 1"
                     /protein_id="YP_009663881.1"
                     /db_xref="GeneID:40492029"
     gene            complement(134658..136919)
                     /gene="ndhA"
                     /locus_tag="FKS56_pgp009"
                     /db_xref="GeneID:40492029"
     CDS             complement(136921..138102)
                     /gene="ndhH"
                     /locus_tag="FKS56_pgp008"
                     /codon_start=1
                     /transl_table=11
                     /product="NADH dehydrogenase subunit 7"
                     /protein_id="YP_009663882.1"
                     /db_xref="GeneID:40492030"
     gene            complement(136921..138102)
                     /gene="ndhH"
                     /locus_tag="FKS56_pgp008"
                     /db_xref="GeneID:40492030"
     CDS             complement(138208..138480)
                     /gene="rps15"
                     /locus_tag="FKS56_pgp007"
                     /codon_start=1
                     /transl_table=11
                     /product="ribosomal protein S15"
                     /protein_id="YP_009663883.1"
                     /db_xref="GeneID:40492031"
     gene            complement(138208..138480)
                     /gene="rps15"
                     /locus_tag="FKS56_pgp007"
                     /db_xref="GeneID:40492031"
     CDS             complement(138854..144418)
                     /gene="ycf1"
                     /locus_tag="FKS56_pgp006"
                     /codon_start=1
                     /transl_table=11
                     /product="Ycf1"
                     /protein_id="YP_009663884.1"
                     /db_xref="GeneID:40492032"
     gene            complement(138854..144418)
                     /gene="ycf1"
                     /locus_tag="FKS56_pgp006"
                     /db_xref="GeneID:40492032"
     tRNA            144945..145016
                     /gene="trnN-GUU"
                     /locus_tag="FKS56_pgt032"
                     /product="tRNA-Asn"
                     /db_xref="GeneID:40492033"
     gene            144945..145016
                     /gene="trnN-GUU"
                     /locus_tag="FKS56_pgt032"
                     /db_xref="GeneID:40492033"
     tRNA            complement(145634..145707)
                     /gene="trnR-ACG"
                     /locus_tag="FKS56_pgt033"
                     /product="tRNA-Arg"
                     /db_xref="GeneID:40492034"
     gene            complement(145634..145707)
                     /gene="trnR-ACG"
                     /locus_tag="FKS56_pgt033"
                     /db_xref="GeneID:40492034"
     rRNA            complement(145966..146086)
                     /gene="rrn5"
                     /locus_tag="FKS56_pgr004"
                     /product="5S ribosomal RNA"
                     /db_xref="GeneID:40492035"
     gene            complement(145966..146086)
                     /gene="rrn5"
                     /locus_tag="FKS56_pgr004"
                     /db_xref="GeneID:40492035"
     rRNA            complement(146316..146418)
                     /gene="rrn4.5"
                     /locus_tag="FKS56_pgr003"
                     /product="4.5S ribosomal RNA"
                     /db_xref="GeneID:40492036"
     gene            complement(146316..146418)
                     /gene="rrn4.5"
                     /locus_tag="FKS56_pgr003"
                     /db_xref="GeneID:40492036"
     rRNA            complement(146517..149326)
                     /gene="rrn23"
                     /locus_tag="FKS56_pgr002"
                     /product="23S ribosomal RNA"
                     /db_xref="GeneID:40492037"
     gene            complement(146517..149326)
                     /gene="rrn23"
                     /locus_tag="FKS56_pgr002"
                     /db_xref="GeneID:40492037"
     tRNA            join(complement(150341..150378),
                     complement(149486..149520))
                     /gene="trnA-UGC"
                     /locus_tag="FKS56_pgt034"
                     /product="tRNA-Ala"
                     /db_xref="GeneID:40492038"
     gene            complement(149486..150378)
                     /gene="trnA-UGC"
                     /locus_tag="FKS56_pgt034"
                     /db_xref="GeneID:40492038"
     tRNA            join(complement(151437..151473),
                     complement(150442..150476))
                     /gene="trnI-GAU"
                     /locus_tag="FKS56_pgt035"
                     /product="tRNA-Ile"
                     /db_xref="GeneID:40492039"
     gene            complement(150442..151473)
                     /gene="trnI-GAU"
                     /locus_tag="FKS56_pgt035"
                     /db_xref="GeneID:40492039"
     rRNA            complement(151772..153262)
                     /gene="rrn16"
                     /locus_tag="FKS56_pgr001"
                     /product="16S ribosomal RNA"
                     /db_xref="GeneID:40492040"
     gene            complement(151772..153262)
                     /gene="rrn16"
                     /locus_tag="FKS56_pgr001"
                     /db_xref="GeneID:40492040"
     tRNA            complement(153487..153558)
                     /gene="trnV-GAC"
                     /locus_tag="FKS56_pgt036"
                     /product="tRNA-Val"
                     /db_xref="GeneID:40492041"
     gene            complement(153487..153558)
                     /gene="trnV-GAC"
                     /locus_tag="FKS56_pgt036"
                     /db_xref="GeneID:40492041"
     CDS             156246..156713
                     /gene="rps7"
                     /locus_tag="FKS56_pgp005"
                     /codon_start=1
                     /transl_table=11
                     /product="ribosomal protein S7"
                     /protein_id="YP_009663885.1"
                     /db_xref="GeneID:40492042"
     gene            156246..156713
                     /gene="rps7"
                     /locus_tag="FKS56_pgp005"
                     /db_xref="GeneID:40492042"
     CDS             join(157032..157808,158493..159248)
                     /gene="ndhB"
                     /locus_tag="FKS56_pgp004"
                     /codon_start=1
                     /transl_table=11
                     /product="NADH dehydrogenase subunit 2"
                     /protein_id="YP_009663886.1"
                     /db_xref="GeneID:40492043"
     gene            157032..159248
                     /gene="ndhB"
                     /locus_tag="FKS56_pgp004"
                     /db_xref="GeneID:40492043"
     tRNA            159838..159918
                     /gene="trnL-CAA"
                     /locus_tag="FKS56_pgt037"
                     /product="tRNA-Leu"
                     /db_xref="GeneID:40492044"
     gene            159838..159918
                     /gene="trnL-CAA"
                     /locus_tag="FKS56_pgt037"
                     /db_xref="GeneID:40492044"
     CDS             complement(160836..167660)
                     /gene="ycf2"
                     /locus_tag="FKS56_pgp003"
                     /codon_start=1
                     /transl_table=11
                     /product="Ycf2"
                     /protein_id="YP_009663887.1"
                     /db_xref="GeneID:40492049"
     gene            complement(160836..167660)
                     /gene="ycf2"
                     /locus_tag="FKS56_pgp003"
                     /db_xref="GeneID:40492049"
     tRNA            167860..167933
                     /gene="trnI-CAU"
                     /locus_tag="FKS56_pgt038"
                     /product="tRNA-Ile"
                     /db_xref="GeneID:40492045"
     gene            167860..167933
                     /gene="trnI-CAU"
                     /locus_tag="FKS56_pgt038"
                     /db_xref="GeneID:40492045"
     CDS             168104..168385
                     /gene="rpl23"
                     /locus_tag="FKS56_pgp002"
                     /codon_start=1
                     /transl_table=11
                     /product="ribosomal protein L23"
                     /protein_id="YP_009663888.1"
                     /db_xref="GeneID:40492046"
     gene            168104..168385
                     /gene="rpl23"
                     /locus_tag="FKS56_pgp002"
                     /db_xref="GeneID:40492046"
     CDS             join(168404..168794,169480..169913)
                     /gene="rpl2"
                     /locus_tag="FKS56_pgp001"
                     /codon_start=1
                     /transl_table=11
                     /product="ribosomal protein L2"
                     /protein_id="YP_009663889.1"
                     /db_xref="GeneID:40492047"
     gene            168404..169913
                     /gene="rpl2"
                     /locus_tag="FKS56_pgp001"
                     /db_xref="GeneID:40492047"
ORIGIN      
        1 tttaaattaa ttttaatatt tttaaaatct ttttttttgt tcatgggcga acgacgggaa
       61 ttgaacccgc gagtggtgga ttcacaatcc actgccttaa tccacttggc tacatccgcc
      121 cctctttttt tttttaatat tttgtttcgc tttgatttaa attgaaaaca gtaaaataag
      181 aacttcacaa aagattggta aggactgatc catttataga aattatatat atatatgagt
      241 acaaaacaaa ggtatgatac taaaccaaac ccattaaaat gaccctttcc tttttttttt
      301 tgttatgaga aagtaaagtc aagataaaga aaaaaactta ggtaaataaa agaaagacta
      361 ttaaaaatca aataaagggg caataccaat cctcttggta ttgccccttt atttttcctt
      421 tcaaaaaatt gtatacacta agacaaaagt cttatccatt tgtagatgga gcttcaatag
      481 cagctagatc tagagggaaa ttatgagcat tacgttcatg cataacttcc ataccaaggt
      541 tagcacggtt aataatatca gcccaggtat taattacacg accttgacta tcaactacgg
      601 attggttgaa attgaaaccg tttaggttga aagccatagt gctgatacct aaagcagtga
      661 accagatacc tacaacaggc caagcagcta agaagaagtg taaagaacga gaattgttga
      721 aactagcata ttggaagatc aatcggccaa aataaccatg agcagctaca atattgtagg
      781 tttcttcctc ttgaccgaat ctgtaacctt catttgcaga ttcgttttct gtagtttccc
      841 tgatcaaact agaagttacc aaggaaccat gcatagcact gaatagggag ccgccgaata
      901 caccagctac gcctagcatg tgaaatgggt gcataaggat attgtgttca gcctggaata
      961 caatcataaa gttgaaagta ccagagattc ctagaggcat accatcagaa aaacttcctt
     1021 gaccaattgg atagatcaag aaaacggcgg tagcagctgc aacaggagct gaatatgcaa
     1081 cagcgatcca agggcgcata cccaaacgga aactaagttc ccactcacga cccatgtagc
     1141 aagctacacc aagtaagaag tgaagaacga ttagctcata aggaccacca ttgtataacc
     1201 attcatcaac ggatgccgct tcccagatcg ggtaaaagtg caaacctata gctgcagaag
     1261 taggaataat ggcaccagaa ataatattgt ttccataaag tagagatcca gaaacaggtt
     1321 cacgaatacc gtcaatatcc actggaggag cagcaatgaa tgcgataatg aatacagaag
     1381 ttgcggtcaa taaagtagga atcatcaaca caccaaacca tccgatgtaa agacggtttt
     1441 ctgtgctagt tatccagtta cagaagcgac cccataggct ttcgctttcg cgtctctcta
     1501 aaattgcagt catggtaaaa tcttggttta tttaatcatc agggactccc aagcacacaa
     1561 attctctaga aatagagaat cgagggcttg ttatttaaca gtataacatg acttatatac
     1621 acgtgtcaac caatatcaaa ttgaaaaaag agacctatga ttttatctag atttatcata
     1681 tttttttgtc taatcataaa aataaagttc cttaattata aaaaaatata tattgattga
     1741 tatacatatg aatctaattt caatattaga atcataatgg aatgggttgc ccgggactcg
     1801 aacccggaac tagtcggatg gagtagaaaa tttccttgtt aaaatgaaat aggtaaaaaa
     1861 tccctcccca aaccgtgctt gcatttttca ttgcacacgg ctttctctat gtatacatct
     1921 aaaatgctct ttcttcctta aacaaaacag gactctaaaa aagttgttaa ttgaatactc
     1981 agtggatcat cccttactta cttgtaatta tattcttact gcatgaacat ttaataatta
     2041 ataaaaagaa tgaattcttc tactatctct taatcataaa tttttttttg agcgtttgat
     2101 aaaaaattct cactcatgat tgacctgata gaaaaaatat ccaaatacca aacccgcccc
     2161 cgatataact ttcgaaaagt agaagaagtt tttggtaaga tcaaagaaag aaattgttct
     2221 tcttccgtaa ggaattcttc aaaaaagccc gaacctaatc tcttcgaaaa aagacgtaca
     2281 gtacttttgt gtttacgagc caaagtttta agacaagaaa gccgaagtat gtattttcct
     2341 cgatacaaac tctttttttt tgaggatcca ctgtaataat gagaaaaatt tctgcatata
     2401 cgcacaaatc ggtcgataat atccgaatct ggcaaatcaa cccaggttgg cttactaatg
     2461 ggatgtcctg atgcgttaca aaaattcgct ttcgacaatg atccaatcat agaaataatt
     2521 ggaatttttg tatccaactt cttgatagta ttatctatta gaaataagtt ttctagcatt
     2581 tgactccgta ccacggaagg atttaattgc acatttgaaa gatagcctaa aaagtcaaga
     2641 gaatatttgc ataattgctt tatacggacc cttcctgatt gagaccatac gtaaaaatga
     2701 tattgccata aatttataaa gtaatatttc cacttattca tcagaagagg cgtatccttt
     2761 gaagcgagaa tccattttcc ttgatatcta acaaaatgta tgaagggatc cttgaacaag
     2821 cataggttgt tctgaaaatc attcgaagag acttctacaa gatgtttgat tttttcatag
     2881 aaatagattc gttcaagaaa gattacataa gatattgatc gtaaatgata ggactgatta
     2941 cggagaaaaa ggaaaatgaa tttgcattca catatatgag aattatatag gaacaagaag
     3001 aatcttggat tcaaaataga aatgcatttc tgtgaagtac taagactctt caaatttaaa
     3061 tactcgtaga aaaaaagaag ccgtaataaa tgcaaaaaag aggcatcttt taaccagtag
     3121 cggagggctt gaaccaagat ttcaagatgg atggggtggg gtattactac atctaacaca
     3181 gaatttaaat gtgagaattt gtcctctaaa aaaggaaata ttgaataaat tgattttaaa
     3241 ttatgagatt ttgctacttc tttcccttgt aaataagaca ctactcgtag ggaaaatgga
     3301 atttccacaa tgactgcaaa tcctgccgat attatttgag aatacaaatt cttattctta
     3361 ttgtgcccaa aaatttgatt ttgtttcgaa tcattagcag aaataaacaa aagattctct
     3421 tgatacattc gagtaattaa acgtttcaca attagtgaac tggatttatt gtcataacgc
     3481 acactttcca acaaaattga tgatttattt ctatcgaaaa cataatcatg agcaagcgca
     3541 taaatatact cccgaaaaat cagcgggtat aggaagtcat attggcgaga tctatttagt
     3601 tctaaatata gttgttgaaa ttcctccatt tcaaactcaa attgaaccaa agcaagggtg
     3661 ggggatctaa ttggttatca aatgatacat agtgcgatag agtcaaacca aggtattatc
     3721 atagtaagaa taaacaataa tagatacctc gaagataggt ggattcatca acggattctc
     3781 tacactctcc ttttttattt aattgatgta tgtttgttct aagataagaa gatggttgga
     3841 aatcctttat tttttttttc aacctaatcg ctcttttgat tttggaaaaa aaaagatgtt
     3901 atctttatca atatactgct tcttttacac attcatgctt aatccctaag aaatagggaa
     3961 taactatata gttaggactc aaaaaaaata aaaaatccac tcatgagaaa gatatttacc
     4021 ccattaggca ctcatttagt tttaacggtt aattagatcg ggtaatcatt caaatcaaat
     4081 taagaaaaga agctcgttgc ttttagtttt cccataattg ggtccgtctc taggactcta
     4141 tccatttatt cactcgacca aactttaaat tctttattga tacgacatgc tattttttcc
     4201 atgtattcct ttcaggatca gtcgcggtct tagaaactct accgatggtc tggacgaatc
     4261 cctttcttca taaaaatgtg taaaagatgc tagccgcact taaaagccga gtactctacc
     4321 gttgagttag caaccccaaa aagaaataga atatggagat ataaccggaa tcaaaaatgt
     4381 ggaatttcat aacacaatca aaacattcaa ttagtaataa attgaataaa attcaaattt
     4441 ctactcgatt ctaagcattc gttcagatcc gcgaaaaata aagaaattct catataaaat
     4501 aaaaacatag aactagaaaa agtgaaaatt gatagagcac ttcttgtgtt aaccattttt
     4561 attcattaaa aaacttcttc tatcaggcaa aaaatagaat ttcttgtatc acaacaaatt
     4621 caaagaatcc ataagtcaaa acccaatctc tgcggcatga ataaggataa atagaaatgg
     4681 atctatttat ctacgatcaa attatatttg tttgatacat tgttgtcaat acgattgtga
     4741 ctgtttaata taaatgatta tcaaagaata taaaaaacta taagaatcaa atgaaaaaat
     4801 agatttcaat tttttgatta gtttgttttc ttagtatttt attataagaa ataaaatact
     4861 aagaaaacgc tataaataga gcaaaggagg gggaggaaat aataaagaaa aattgattca
     4921 aagctctata tgagtcatcc acaccctctt ttttgtattt tattaatgaa atttgtattt
     4981 cattaataaa aaatcaatga cattttttta actaaaaaaa attaagttcc gtaaaccccc
     5041 gccttcttta aaatgtcatg aacagttcct gtaggttgag cgcccctttc aagaaaatat
     5101 aaaatagcag gaacattcaa atgggtttga ttatatatcg gatcataaaa acccactttt
     5161 cgaagatctc ttccttctct tcgggatcga acatcaactg caacaattcg ataaaaggct
     5221 cattgggata gaatagatgg aattgaataa taaacacccc ccccagaaac gtataagaag
     5281 ttttctcctc gtacggctca aaaaaaatga ttagaagtta agttatatct atgtgtacat
     5341 gaaattagaa tgccaaatcg atccataatc cagcaaatcc gtgggacatt taactccttc
     5401 tttttactct ttctttttcc ttctttctta tttttaagaa aaagcaaaaa acattcgtac
     5461 tctcataact caagttggat aactctcaac tagctccaaa aatacttagc tagttttttt
     5521 ttattgagtg gtctctaacc cctttctttt ttttttgtct tatttagaat ctagtttgat
     5581 tctttattct gatctggtga ttgagataat tgaaaacggt atttccttgt tccgggatcc
     5641 tttaacttga atcattgggt ttagacatta cttcggagat ctttaatcat ttcaaaaaaa
     5701 tggcagcaac atgccccttt ttctcttttt tgtgtttgtg atctctttct atcaaggaat
     5761 catacgaaca attgattccc gcatgagaat cttttgatcg aaagagcttt accaattcca
     5821 actagtttgc tttttttttt atttgaaaat gctttgagtc agaccctttc cgtttctata
     5881 tgaaaaatag acttatgtac gaagttgttc caacttattg atttgattta cattaactaa
     5941 ccctagatcc tttcccttta aaaatcaaat caatattttc tactcgagct ccaccctata
     6001 ctgtttatat cccaacccaa caaaaacgcg ggttatgata gaaaagagta gaaaagaatg
     6061 tcgagccaag agcaccttca tttctatttt ctatatagtt tcaatatagt aaaaaaaggt
     6121 ggtggtttgt tttaatatcc acagcaaatt gaccatgtcc ttcaagtcgc acgttgcttt
     6181 ctaccacatc gcttcaaacg aagttttacc ataacataaa attcctccgg tttttaatag
     6241 gtgtgtaaat aattaattga attacggaat tatgaatagt catcggttca gtcagtacgt
     6301 agtaatctat agaacgtagt aatctatagc tcttcctaat atacttaata ttaaactgat
     6361 tgaattcttc tatatgaatc tattcatatt atgaatagat tcatatcaaa tatgaaaata
     6421 ataaagaaat aggtaattta tgatgaagaa aaagtctcag taataattta aattaaccct
     6481 attttgtatg aatacaatat atatatatat atgaaatata tatatatttc atatttcttt
     6541 tttattacaa aattacaaaa aaaaatatac cagaaatatt ctcaatttta aataaaagca
     6601 aataaataaa aaaacgaatc tttttgaatc cgccttacgt tggttgcatc ttcaaataag
     6661 ttgatagaat agattcgaca atctaatatt ttttcaattc aatatttata ttgaattgaa
     6721 aaaatttcct attttatttt aaaatagtta gatagaaaaa gaaatccaat ttttttgaat
     6781 tgaattgtat aaaaaagact gatgaaggat aaagtggaat ttcactgttt ttcttttatt
     6841 tcattctgaa atagaaaatc agaatgacaa agtaggggaa attgccgtat tcagaagaaa
     6901 ttctggatat tctatgttaa atatttagtt tctgtttagt ttcatatcta taattaaggt
     6961 aaggattcac aaacaaaata caaaacaaaa tagtaatatt aaaaaaaatt gcactattag
     7021 gttagcaatc cctgtgtata aacattccct cctttttttg cgaggcttct ttggcttgag
     7081 gtccaactaa tctttctcga aagtagagcg gatgggagat atgaatcaca cccacgtcaa
     7141 ttgttaatag aattacaatt attcattaga accaaacacc aaataaccta agaggttcaa
     7201 agaaaaaaaa agattttcgt atctaatatc taattttatt ttttatcaat aaaatttgga
     7261 ctgggcatag acagatattc aaattgatat cttacattat tgattaaccc ctatctactc
     7321 tcccaattgg ttttttgggg aatgataaat cataaaagaa tgcccgattt ttgatcttat
     7381 cttaaaaggc ggttaagaaa gatccacttt ttttctttta tctgatatag aaaacaaata
     7441 gactctggga cggaaggatt cgaaccttcg aatagcggga ccaaaacccg ttgccttacc
     7501 acttggccac gccccatttt tatttatatt taaaactact aaagagtaat atgggtattc
     7561 ctttttcgtc aattcgagtt cctaaaatgt atgaaataga ttagtttatt gttaggattt
     7621 tgacaggtct agatatagaa ttcaaccgaa tttattgatc attatataga attcaattaa
     7681 gatattgtat gaaagtctca tttcttcaat tctcttctaa aaaaaaaaat ggaagggctt
     7741 ttttgattgg ataagttcaa agaaatatgt gttttttttt ttaatcagac ttctttttat
     7801 ttctttattt tttccttatc tcaaaataga ttaataactt aatcaaaata atatccaaga
     7861 aaaaaaaaat gaatttgtta tgcttaatat ctttaatttg atcaatattt gttttaattc
     7921 tacgtcgttt tcggatagtt ttttattcgc caaattgccc gaagcctatg cttttttgaa
     7981 tccaatcgtc gatgttatgc cggtaatacc tcttttcttt tttctcttag cctttgtttg
     8041 gcaagccgct gtaagttttc gatgagatcc ttaatactgt cctagaaaaa ttcatgattt
     8101 attcgagaaa aaaaaatcta acaattgaga aaatcagaga caaaatcaga taagtatagg
     8161 ttttacagta tgaaggaacc ctcaattcaa attttaatcg aaaagactac ttagacttgg
     8221 agtccaccac tcactatgaa aggaatcttt ttgtcatgaa aagctccatt cttattgcaa
     8281 ataaataaat ttttgaaact cttttctatt tctacaattt ctagaaagaa atagcttcct
     8341 tgatttcttg gtgtcaaggt caacgagata ggatatgtgg tctaaaaaaa ggaaatatat
     8401 tctctctctc ttttttttta tgatcttgga gattgtgtaa tgcttactct caaactcttt
     8461 gtttacaccg tagtaatatt ctttgtttca ctcttcattt tcggattcct atctaatgat
     8521 ccaggacgta atcccgggcg cgaagaataa aacaaaaaaa gtggggttcc ttgcttcatt
     8581 aaacattaaa tgctattagc atttgtttga tcgattccac tgtcaaaaac cgaaacggaa
     8641 agagagggat tcgaaccctc ggtacgaata actcgcacaa cggattagca atccgacgct
     8701 ttagtccact cagccatctc tcctaattga aattgaaaaa gaataattac tatgttacag
     8761 ttctcaaaaa agaatgataa tgcttgaaaa aaaaaaagct cttctttcat tttattcttt
     8821 cttcttatat atatctttct tattatatat atatatttta tataatctat ttgaaataga
     8881 aatttcaata aatagattat tgtatagata ccacttttat caacaatttc attccatttt
     8941 tttttataga aatctcaaaa tatctttttg ataaaaaaaa aggcgggctt ttttaagttc
     9001 gaatttccac ggcttggcct ggtcagaccg acccggccgg gctccttttt tcaaatccaa
     9061 tccatctttt tttatctatg attgattatc tacgattcct ataattccgc aatctccttt
     9121 gcttgctata gaaaaaaatc ttggtatttt ttgaaatcta aagtaaaaga ataatccgaa
     9181 gcagaaaagg actctttatc ttactataat atataaccaa aaaggctttt ctattctttc
     9241 ttttctgact tcttcactat tttgatttat taatagccaa ataattttgg ctaaataatc
     9301 aaaataaaaa aagccaaggc taatgagtat ccctctttct aattttctca agtcttctaa
     9361 cgaaaaacgg caacgctctc attttcagga tttttttttc tcatcctatc ttgaggacgc
     9421 cagagtccct tgttggacaa agagtccatt tatatacaat aatattgtag cgggtatagt
     9481 ttagtggtaa aagtgtgatt cgttctatta acccagtcag tagttaaggg gtctttcggt
     9541 ttgattcata ttccgattaa aaactttatt tcttaaaagg atttaatcct ttacctctca
     9601 atgaaatatt cgaggaataa tatacattct cgtgatttgt ctccaaaggt caattataaa
     9661 ttgaaaaatt ggattatgaa attacgaaac ataatttttt ttttattgga tcaatacttc
     9721 caattgaata agtattaagt aaaggatcca tggataaaga tagaaaagtc tatttctaat
     9781 cgtaactaaa tcttcaattt tttttttgat agaatagatt gaagcaaaat agctattaaa
     9841 cgatcacttt agtttactag aggcatcgac accccttttt ttcttagctc ggtggaaaaa
     9901 gaataaactt ttcctaagga ttcttaaaaa aagaaataaa gaacgaagta actagaaaga
     9961 ttgttagaat cccacccttc ccttctttct aaaaggatca tctagaaagc aaagcgaatt
    10021 tttttgaatg cagtgaggca gaaaagctaa catagatgtt atgaaccaaa tttttatttg
    10081 ctcctgtctt cctttttttt tatttcttga tcccatcctc gcttccataa aggagccgaa
    10141 tgaaataaaa gtttcatgtt cggttttgaa gtagagacgt taaaaatcaa aatgatggat
    10201 caacgtcgac tataacccct agccttccaa gctaacgatg cgggttcgat tcccgctacc
    10261 cgctttatat tcaaattgat caaattataa tagttatttt atgaattcaa tgatgcatga
    10321 attcatgcat cattgaattc ataaaatatg taattccgaa aatgatcttt ctttttccaa
    10381 ataagaaaaa aagcaaaaaa aaaaatcatc gtaatgaaaa gcgtccattg tctaatggat
    10441 aggacagagg tcttctaaac ctttggtata ggttcaaatc ctattggacg caatgctgtt
    10501 tacaatagac ttccatatcc agtttctttt ttgatttcca tctacaatta tgatatcaag
    10561 aaagatattt tgaatgattt gaataaaaga cgcttacttg gaaatataaa ctttgtaaat
    10621 ataaaccaca gtaaactaaa caaatagctg gaatcttttt tatttatata tattttatta
    10681 agtaatatgt aagtgaagta gtattaagat tcaaaaaatg atcgattttt tctaattttc
    10741 tttatttaga atttgaattg cccactcaac aattcttatt gttcctgaag tataaaacgt
    10801 tccatttgtt cttgaatagc ttctttcaaa agtgtttccg cttcctcagt gaatatcttg
    10861 gtagaagata tgatttcttg gaactgaggt ttattcgttt ttaaataagt acgtaacttg
    10921 gcaagaaatt tccttacttg tccaatttct aatgaatcaa gataaccatt tgttccggta
    10981 taaatagtca ttatctgttc tgccacggta agaggttccg attgggattg tttgagcaac
    11041 tcacgtaatc gttgacctct tgccaattga ttctgactag ctttatcgag atcagaagca
    11101 aattgtgcaa aggcttctaa ttcgacaaat tgggccaatt ccaattttaa tttgccggcg
    11161 acttgtttca tagctttaat ttgagccgcg gatccgactc tggagacaga aatacccaca
    11221 ttaatagcag gtctgattcc ggcattgaat agatcggcgg ataagaatat ttgtccgtct
    11281 gtaatcgaaa ttacattagt aggaatatag gcggaaacat ctcccgactg ggtctcaact
    11341 attggtaaag cagtcatact tccttcacct aactgagaac ttgatttagc ggctctttct
    11401 aaaagacgcg aatgcaaata aaaaacatcc cccggataag cttcacgacc gggaggtctt
    11461 cgtaatagaa gagacatttg gcgataagcc tgtgcttgtt ttgaaggatc gtcataaatg
    11521 attaaagtgt gtcgtttgcg gtacataaaa tattcagcca gggctgctcc tgtataagga
    11581 gcgaggtatt gtaatgtagc tggggaatcc gccatttcgg ctaccacaat agtgtactcc
    11641 attgcccccc cttcttggaa agtggtcact acttgagcta cagaagatgc tttttgacca
    11701 atagctacat aaacacatat tacattttgc ccttgctggt tgagaatcgt atctgtggct
    11761 actgctgttt taccggtctg tctatcccca ataattaatt cgcgctgacc acgtcctata
    11821 gggatcatcg aatcaatagc aataagccct gtttgaaggg gctcataaac ggaacgtctc
    11881 gaaataatac caggcgcggg ggattctatt aaccgagatt cagaagctgg aatttcaccc
    11941 cgaccgtcaa taggcttagc cagggcattt ataacacgac ccaaataagc ctcactcacg
    12001 ggtatctgag caatttttcc tgttgctttt acagaacttc tctcttggat catcaaaccg
    12061 tcacccatta atacaacacc aacattattt gattctaaat tcaaggcaat tcctattgta
    12121 ccctcttcaa attctactaa ttcgcccgcc attacttcat caagaccata aatacgagca
    12181 atgccgtcgc ccacttgaag gacggtacct gtatttacaa ttttgacttc tctagtatat
    12241 tgctcaatac gttcacggat aatattacta atttcgtcag ctctaagggg taccatgatt
    12301 ttttttaatt cttttttgga agcaaaaaaa taatgcctat agttagttat aggaaagtag
    12361 taaaaaaggg ctaatcagtg agttccttca ttaccccaaa catagcaata ttagcactaa
    12421 ttgtacgtaa atgtaattca ttgttcaaac aattttttag agttcctaga gctccttgta
    12481 aagcttgttg gaaaacccgt tgccggactt gattaatcgc tctttcttgt tcaaaaagaa
    12541 tggtttcgtt tttataattt tctaattgtt ccaaaatttt ataagttgaa ttaatcaaat
    12601 tcaatttttc tcgttctatc tcagagtatc catttactcg aaactgatct gcctccattt
    12661 ccactttccg taagcgggcc tgggcttttt ccagctgttg aacagctccc cttcgcaatt
    12721 cttctgaatt tcgaatagta ttcaagatct tctgttttcg attatctaat aaatcactta
    12781 atgaaagtag attatctttc cattcatttt catttcaaaa attccatgat cccttcccga
    12841 accaaacatg aatctttcaa ttcatttggc tctcacgctc aattacttat caattactta
    12901 attgagagag aattcattcc catacatata gatacacata gactatagat ctatatatat
    12961 tttgcgtaat gagcctatcc tctccctctt ttatctattc ctatttcaaa atattgatct
    13021 ctacccatat ttcacaatat tgaaactgat caataatgat aatccaagac taaaatattc
    13081 ggaggattct tctgacaaaa atatatcaaa tatagaaata tatcaaatca aatatatata
    13141 tttgtttgta taatatagaa tttagaatta atagaaaatt tctaatgttt aattgtgtaa
    13201 ttgtcagcaa agttgtttct ttttttttct ttcaaatcca aagaattctt ctaactttat
    13261 acataggtca tcaactcagc attgtaaaaa aggctcaaat cattttatcg atatgagtgt
    13321 tttatatcga aaaagattcg aaccattcgt tttgatttct gtattgtcta aaaaaaattc
    13381 tttattttat aaactgtgta tttataaact aaactatagt agtagaaaga gtaccacgcc
    13441 gcatctgaac ttcaaacagt ttggctttaa ccatattaac ggtcccagat tattggttaa
    13501 tagagaatca gagtcgatat accaatgaat gaatcacgaa atgctatggt tctaaaatat
    13561 gatttttgaa ttgattcaga agtaattcgt gggatgatgc actctttcta gttcgaacaa
    13621 aaaaagtgca gctgggtgga tccagcctat tcttgaaata aacaactcgc acacactccc
    13681 tttccaaaaa agatcaatac accgagcact acgcttagat ttattggatt tgttgcaaaa
    13741 atatcggtat taaacccgaa actcccggca gatggccagt gacccaagga aacgaaagaa
    13801 tcggttacat ttttcatatg atctcctatt ttgttttata tggactaaaa aaaaaaaaaa
    13861 aggctttact ttgaactaag aaaaggggga aggaagaagg ggagtcggtg cggtaattcc
    13921 tcatcctcaa aaaaaatcct tcccatagat tattgtccaa cgaaaaagta attgtaggag
    13981 tgaaatcttg atatactttg aaaaagcaag gggtaagtct taatccataa aaaaaataca
    14041 gaattctcgt atttatagga ctaaacaaag ggattggcaa ataaaagggc caatgctaca
    14101 accaaaccat aaatagttaa ggcttccata aaagccaaac taagcaataa agtacctcgt
    14161 atttttcctt ccgcctcggg ctgtcttgca ataccttcta cagcttgtcc cgcagcagtg
    14221 ccttgaccaa ccccaggccc aatagaagca agtcctacag ctaacccagc agcaataacg
    14281 gaagcggcag aaatcaatgg attcatgata aattcctcgc accaaaataa agaaaaagaa
    14341 agaaatagtt aatgatacaa tcattcaatg agttttggct taattattcc gtcgctcaaa
    14401 ttcaaccagt tgaagtaact aaaaacttcg aattgagaat tgaagtaata atattcatta
    14461 ttgaactctc agaaagaact atttccatat ccctttttta gttcctatcc aaaggctttt
    14521 tgtgaatgca tacatacacc ctttatccgt ccacttctgt tttccaaacc tttttttgaa
    14581 ttttccatta tttgtcttta ttttatttca tctatttgtt gattcaattg cgatagatta
    14641 gatctatctt gagttcatat ataactagtt aatatctaat atcatatata cgcgtctttc
    14701 tttcataatg gaaaccaact actctacttc tatcttagct tcaatcagat tcttaaatct
    14761 taaaggatgc gcaagagtta gtgtatagcc attaacttac atatacctaa ttctaacccc
    14821 tttcctaaaa aaggacattt ttttgaatct cgtttgttgt aaattcgtct cttccttttt
    14881 tatcattatc tcacatggat ctaattataa taaatgaatt cattagaccg actcgttgca
    14941 tagaaataaa aaataacaaa gagtatttaa ttgagctaaa ttcatgatcc ggattttagg
    15001 aaaaagatat tttcgatctc tttccttttt ttttattaga ctttaaaata catttactaa
    15061 tagtaatagc tgaatctttt ttgctattac tctagatcct ttattttttt tatttatgtt
    15121 gcctaagcaa aaaaagacta gactatttca aaaactcgtc aatgatgacc ctccatggat
    15181 tcgcctatat aagccgcagc taaagttgca aaaataagag cttgaatccc acttgtaaat
    15241 aatccaagga acatcacagg tataggaact actaaaggta ctaaagaaac aagaacaaga
    15301 actactaatt catcggctaa tatattcccg aaaagtcgaa aactaagtga taagggtttt
    15361 gtgaaatctt ctaaaatgtt aatgggtaaa agaattggag ttggttgaat gtatttacta
    15421 aaatacctta atcctttttt tgaaataccc gcatagaaat atgctactga cgtgagtaaa
    15481 gctaaagcaa cagtagtatt tatatcattc gtgggtgcgg ctaactctcc atgaggtaat
    15541 tctattattt tccaaggtaa aagggcaccc gaccaattag aaacaaaaat aaatagaaac
    15601 atagttccaa taaaaggaac ccatggacca tactcttccc caatctgagt tttggtcacg
    15661 tctcgaatga attcaagaac atattcgaag aaattttgac cgtcagttgg aatagtttgt
    15721 ggatttcgaa cagcgagaac ggcggaacct aataagatag caattacaac ccaagaagtc
    15781 ataagtactt gggcatggac ttggaaaccc cctatttgcc aatagaaatg ctggccgact
    15841 tccacactag agatatcata taaccccatt ggtgtgttga tggaacatga tataacattc
    15901 atattgtcct ctgacataaa tataacttta cttaaaataa taaagaatta ttttgattca
    15961 accctttcct tttaaacttg accactcgaa ttgtatatct tgtataccaa ctaaactaat
    16021 cacacaatat tgacacagtc cattttttat ctcttttgta cgattcggga ataatatccg
    16081 actccataaa tctatatcta tggagttcaa aaatagaata atttattgat cttattatta
    16141 atcacggatt tcgtatatag ctagaatggc cctcgcaaat tgcgaatact aatttgttaa
    16201 gaattaatcg aattgaagct agagcgtcat cgtttgctgg aatcgaaata tctgcaagat
    16261 cgggatcaca atttgtatca attaaacaaa ctgttggaat tcccaaagtg atacactccc
    16321 gaagagccgt atattcttct tgctgctcaa ctataattac aatatcaggc aattctgtca
    16381 tatattgaat cccgcccaga tatgtttgca aacgagataa ttgtctcttc aacatagctg
    16441 catctctttt cggaagacgg tttagtctcc ccgtcttttg ttccattctc aagtccctga
    16501 gcttatgaag ccgcgtttct gtagtggacc aatttgttaa cataccacca agccactttt
    16561 tattaacata atgacaccga gcctttattg cagcccgcgc tacggaatca gctgctttat
    16621 ttttggtacc aacaattaaa aattgttttc ccttacttgc tgcatcaaaa actaaatcac
    16681 aagcttctga taaaaaacga gcagttctag tgagatttgt aatatgaata cctttatgct
    16741 ttgcatagat atagggcgcc attcgcggat tccatttcct agtaccatga ccaaaatgaa
    16801 ctcctgcttc cagcatctct tccaaattta tgttccaata tcttcttaac atttctcctc
    16861 acacttcctc tctctctttt tttttatgaa taataaaaga gagacgaggc accttgaaat
    16921 aaataattgt tccgatggaa ccttctcttc taccggagat tggtcgttta taaacgagcc
    16981 aagtcattag tcattacttt actattcata aatttcttta ttacattaat ttatgaatta
    17041 ttttatttat taaatttatg aagtagttaa caaatcaaat gaccaaaaca aatcaaacat
    17101 caaacaacat agttaaaagg acgaatccgc tttctctttc ttatgctaag taagttaaaa
    17161 ataattaaat cctataaaag atcgatctga tgtactatat aaattctttg aaatgcaaga
    17221 atcaaaaaat tttccgtggt ggaagaaaat atctctcatt tccatttccc cacgaagaaa
    17281 ttcttttttt tttttcgaaa agaatgttgt tatgctgcct tgaagagggt actaatcctt
    17341 tgaatccggt tccggcgggt atcatattcc ctagaacaac gttctctttc agtcctttca
    17401 tccaatcaat acggccccga agagcggctt ttgctaaaac tcgagcagtt tcttggaaac
    17461 ttgcttcgga tataaaactt tgagtattca gggatgctct tgttattccc aataagatgg
    17521 ctcgatagta gatcgcttct tctaaagcgc gtcccgttcg ttccgcgcgt actaatccaa
    17581 tgagttcccc tggtaaaaaa atattagaca ttccatcttc tgaaaccaag acttttgatg
    17641 ttatttgacg cacaataatt tctatatgcc tattatggat ctgcaccccc tgggatcgat
    17701 aaaccttttg tattttatta accaaagaga tacgactttg cactatagtt agttcagcac
    17761 caatcaagaa tccccaagga attccaataa tttttgttat acgttcgttc caaccctcaa
    17821 ctctcttttc taggttcatc gatattgaat caatcgaacg cacttctaac acttgttcta
    17881 cttttggaag accctgcgtt atatcaccag atctcgattt ttcatatata aatgtaacta
    17941 aggtatctcc ttcgtaaagg atttcgccat aatccccatg aacagttgct cctggagtag
    18001 ccaaataagg cttggccgtt cttattacta tagaatcaac acgaacaatt aaaacttgac
    18061 ccgattttag gggtggtccc tttttggata tacatacatt ttcacaaata aactgcccaa
    18121 gactcactat tgtggacatt tcctcacaat tattattatg ataaaaatga tggagaaaat
    18181 accaactcaa attgaatgga ttcaaaaaac tattactaca tgggctgata ttagaaattc
    18241 tcctattttc atccattaaa taatattttt gaagtacttg aaaagtttgt tttaaattgc
    18301 taagctgcaa atatttcact agcgaggtct gattataagt tattaaaggg taaaatgatg
    18361 aatcaaaatc cgaaatttga gggactgttc ctaaagggcc caacaaattc ttaattggaa
    18421 ttagaggatc ttttttaatg gattctttta tcccattgta atattttaca tcgttgaata
    18481 gacccatgca aaaataatta gatgatgaca aaattataaa agattgggat tccttatttc
    18541 tattcaacag catacgaata gttccgtggt tttggataaa aaattgccga atccttgctt
    18601 tggaataagt ggaataaaat ggatttttat tgatacgatc tgagccatta tcatagatca
    18661 atccagaacc cgacggatca ttcctttttc tgatatacaa aatatgtgat ttcactaagt
    18721 cgattcttaa gaaatatcga agcagccctt ttgtacttac ttcaacaaag gaagcgtggg
    18781 cctcttcgac ggaagaactt ttgttgtctt ggtcccaatt caagactaaa caagtccgaa
    18841 ctagttgaat acttgtgtca tagattctcc aagttgcttt gccatttcca taaaggatat
    18901 agttgacaac tccaagttgc atattatcct tttctcgaaa gagatcctgg gggaagagtg
    18961 ttactaaatt tataccgtcc gctatttcat atgtgcttac aggtcgaacc aaaacaaaaa
    19021 actttttttt gctaggtgtg atccgttgga catagatcca atttttcaat tgttttgatt
    19081 tcttataatt tgtttttccc gctcctggtg gtatcaagat accactgtgt cgagatattt
    19141 tatctttttc tccaggaaaa tggatacctc cggaaaagat tttaagttca atcttttttt
    19201 tttttttctc cactcggacc aatccggcca tttgacttct tgtatttaac gtgatttgtg
    19261 tatttactcc aatgagacta ttgttccgta ccattataga agaggattcg gataaaatat
    19321 gtacttcctc gggaatgaaa aaaaatagat ctactttcat ttggtatttt tgcttaaact
    19381 ttttgacccc gccatattca attacattat cttttttgat gattgaatgc gcccctaccg
    19441 tcccatattt tataattcct gaattgtttc ttctgtattg agaatcgtcg aaaaaaccaa
    19501 gaatactctt tctacggaaa ataccattta tgggtatttc aatcgagata cctgaaccgg
    19561 gatatgggat gaattctttc tcttgttctt gaattgattg gactggaata agaaatctat
    19621 ttcttcgcct ctttgccaat aaatacgaat tctctcggag aatagtggaa tataggaaat
    19681 gataatgccc agtccctacg attcgattta attttgaata atcaaaaaga atatcttctt
    19741 ttttatcaaa ttttttatca aaaaaatccg aactcaaaaa tttgtgtctt tcttgatcat
    19801 catttactga gaagctagaa atatatcttc tttcggtaga agtagaaata gaatgaatgt
    19861 ttatttgatc ttgatccttg tggagcgaaa aaggaactac attaaatttg catgaacccc
    19921 ccgataatat ccacaagtgg cttgttttgg gtaaaatatg tacattacta tacttaaatt
    19981 cgggcaaatg gtacacatcg gtactccagt gcatttcccc ctgtaagtca gaataaatat
    20041 gttttcgaac cctctcttta aaattgaaag tgtatgttcc cgcgcgaatc tcagcaatca
    20101 cttgttctga ttttacatat tggccatttt gaactaaaag aaaacttttt ggtggaatag
    20161 ttaccttatg tagaataccc tcactcttaa taattacata taagtccata gaacataaaa
    20221 aggcaggatg cccatgacgc gtacgtgtag gctcaagcaa atcctcattg aattggattt
    20281 ttccattaga aggggcccgt acatgttctg cagtaccccc cgtaaatact ccaccggtat
    20341 gaaaagttct taatgttaat tgagttccag gttctccaat ggattgcccc gcaataatac
    20401 ctacagcttc tcccaactcg accaggtcgc catgagtggg actccgacca taacataatc
    20461 gacagatcca agatgtactc ctacaagtaa agggagttct aatatatatt ggttgtgttc
    20521 gaaaagttat gaattgggtg acaagcccaa tcccaatatc ttgatttcga atggcaatgc
    20581 atcgcggacc catatatata ttgtctgata atacacgacc aattaatgtt tggataaaaa
    20641 ttctttctgg cagtgtccta tttcgaggac ttgcagaaat gcctcgagta gtgccacaat
    20701 ctgttctacg tacaacaatg tgttgaacta cttcaacaag tctgcgcgta agatatccag
    20761 catctgatgt tcgtacagca gtatctacaa ctccttttcg ggctccgtag caagaaatta
    20821 tatattctgt taaagaaagt ccttcgcgta aattgctttg aatgggtaaa tcaatcattt
    20881 gcccctgggg atccgacatt aatcctctca tacctactaa ttgatgtact tgagatgcat
    20941 ttcctctagc tcctgaaaaa gacattatat ggactggatt aaacgggtca gtcatcctaa
    21001 aattaagatt catttcttgt cgcaaatatt cacttgtagc ataccatatc tcgatagatt
    21061 ggcgtaattt ttctactgcg tgtacattcc caaaatgatg gtgtttttcc aaaatcaaac
    21121 tttgttcttc agcatcttgt actagccatt ccttagaagg tattgttaaa agatcatcaa
    21181 ttcctaatga aatggatata gcagttgctt gctgaaaacc tagagttttt acttgatcta
    21241 agatatgcga tgtatatgcc attccaaaat gatctatgaa tctgctaata agtcgtttaa
    21301 tggcagttcc gtctatcact ttattgtgaa ataccagatt ggcccgttct gccatacgta
    21361 cctccctatt ccaatgagtt ggattcgaca atgggtttga gtcaatgatt ggaaaacttc
    21421 cttttctcga tcttaaattg cacagaaagt caggtcaggg aagggactcg agtcctagtt
    21481 gaaccggaga aacccaaatt caccccgccc cggtgtctgt ctttgaattt agcgacccta
    21541 taattaagta taggtatcat ataagcaggc ccgacaaaaa ccttgtacag cttcttccat
    21601 ttctcgataa agagaaatat gaccaatagt ggttcggagg tatatccaaa gaatttcttt
    21661 ttttacactt cttattatca gatagtgtcc ataaatctca tgataagtac ccaaagattc
    21721 atagtgaact tcgatgggag tttctcttga agcaataacg cgttgatcta gtcgccaccg
    21781 aagccacaaa ggactatcta aatggattct tttctgtcga taagccccaa ttgcatcatg
    21841 ggaattacaa aaaaagagtt cttttgtata cctatagtta ttattgtcaa ttctttcatt
    21901 ttgatagttt cttcgattac atggattata tctatttgca caaatacctc gacgattcct
    21961 acttgttaat atatagagac caataagcat atcttgggtc ggtacagaaa taggatcccc
    22021 aatagctgga gacaagagat tcatatgaga aaacataagt aaacgagcct ccgcttgagc
    22081 ctctaaagac aaaggtacat gaacagccat ttgatcccca tcaaagtctg cattaaatcc
    22141 cttacaaacc aatggatgta aacaaatagc acgcccttcc actaaaatgg gctcgaatgc
    22201 ctgtatccct aatctatgca gagtaggcgc tctattcagc aatacaggat gcccctgcat
    22261 aacttcttga agtatttgcc atacaatcgg ccccttttcg cgaattttac tcttagcaac
    22321 tcctatgttc gaagcaagat gttgtctaat tagaccgcga attacaaatg tctggaaaag
    22381 ctctattgct atttcgcgag gcaacccaca gcgatgtaat gaaagtgagg ggccaacaac
    22441 aatgacagaa cgccccgaat aatcaactcg tttcccaagc agagtctcgc gaaatcttcc
    22501 ctctttgcct tcaattagat ctgaaaacga cttgtaaacc tttttatgac cgtccctcat
    22561 tggttgtccg cgaattccat tatcaagaag tgtatccacg gcttcttgta ccaatttttc
    22621 ctggcacatt actaattccc ccggtgtaga tctacttgtt gttaatagat cagtaagggt
    22681 attattgcga tagataactc tcctatagag ttcattaata tctgaactca tgagtttacc
    22741 tccatccatc tgaacgatcg gtctcaactc gggaggaaga accggtaata gacataaaac
    22801 catccattct ggttctatat ttgttcgaat aaaatgcttt gctaattcta tgcgtctaac
    22861 caaaaaatcc tttcttcttc caattttttg atcttcccat tcattacccg taagcccttc
    22921 ttctcctaat tctttccatt ctaccaacga aaaatttata agaattcgca aatctagatc
    22981 ggccaattgt tctcggatag cagctgctcc ggtagaaatt tctcgatttc gaaatgtatc
    23041 aaaaccttgg gtagtaaaaa aaagtggaat actatatttc caggattgga tttcatattc
    23101 gaatgaacct cgtaatcgta agaaagtagg ttttttagta ctgggcctag caaaagaaaa
    23161 attaggatag gatcctatgg gatctccccc ttcaaaatcg gacatgagag tttcctctca
    23221 tccggctcaa gtagttacac caaataaaga taaagaaagg aattctcact ttcaaattct
    23281 agaacccccc ccaaaaaaaa aggtctactc cttactcaag ttcccaacga agaccaagca
    23341 acttttcatg gattcattct tcttttctct atattttatg aattctttag tcaattataa
    23401 attaggacat aaatgaaatg tgaaattctt gagtagtcta tttcccttca aatgatgaat
    23461 cccttattca attttaaatt aaaggaatgt cttggaattt attcataagg gatttacttg
    23521 tctatgtact gttccgctcg atctattagg tcccgcctta cctcgatagt tataccatac
    23581 cccaacgccc ttccttaaag aaagcctata tgcgatgtat agactcccgt aaccatgaca
    23641 tatttgctta cttgaacata atttcatttt ttttagaaag aaatgggaat gtcaaaagaa
    23701 agaagtcttt ttttcacgag gtacaacttt caaattctta tttctttttt actaactcga
    23761 ccatagacca attccccttt tatttggcag tcttgaatac gcccataatt ctgagcttca
    23821 tgttactcct cccaagagac atgtcagatt tggggcatcc caattcaatt gaatgggatg
    23881 acagtttctc attcctaatc tgtaaaatca gaatttcgat caaatcacac atcgcagtat
    23941 actagcctct ctaattcttt aagaggttta tctaaaagat tcgcaatata actaggaaga
    24001 cgtttcaaat accacacgtg agttactggg catgccagtt ttatgtatcc catttgatat
    24061 cttcgtatcc gagaatcgac aaattcaact ccgcattgtt cacaaaattt aggatcctct
    24121 ttttcatttc caattattcg ataatttcca caagcgcaaa ttccactttt ggtaggccca
    24181 aaaattcttt cacaaaataa tccgtctttt tccggtttat tggttttgta atgaaaagta
    24241 tagggttttg tcacctctcc aactatctct ccattgggta ggattttttt agcccaagcg
    24301 cttatttgtt gaggagaaac tgatcctatt cggagttgtt gatgtttata ccggtcgatc
    24361 atagaagaaa attctgattc attccgatca agcttccttc ctattaatct ggaagttctt
    24421 ctcagataca aggaaatggt tcagttccaa agccaaagat cgtaattctc gaaccagcaa
    24481 tcgaaaagat tctggagcat cctcgggttt cggtattgtt cctccaatga tcgtagtacc
    24541 aagtacttct tggcgagctc taatatgatc agatttataa gtaagcatct cttgtaaaat
    24601 atgagcaacc ccaaaccctt ctagggccca aacctccatt tctcctaccc gttgtcctcc
    24661 ttgcttggac cggcctctaa gtggttgttg tgtaacaagt gcataatgtc cactggaacg
    24721 cccatgtatt ttatcatcaa cttgatgaat taatttcaaa acataaggct ttcctattag
    24781 aacaggttgt tcaaaaggat ctcccgttct tccatcaaat attctgcttt ttcccggata
    24841 ttcgggttca aatacccaag gatttgctgt ttgcttactg gcttcatata attcagaaaa
    24901 gaccagtttt cgcgaagcct cttgttcata tctctcatca aaaggtgcta ttcggtaatg
    24961 tctatcgagc agactccccg ctaacccaag tgagcattca aatatctgtc ctacattcat
    25021 tcgtgaaggt actcctaatg ggttcaaaac catatcaacg ggtcttccat cttgcaaata
    25081 aggcatatcc tgtctaggta aaatttttga aacgatacct ttatttccat gccttccggc
    25141 tactttatcg cccactttga tttcgcgttt ctgtgaaata tatacacgaa tcatttctgg
    25201 attataagtc gaacccccct ttttctggat ccatctcaca tcgacaaccc gacccctacc
    25261 gcctataggt aattttagac aagtttcctt tgaagtggat acctgaatcc caagtatggc
    25321 ccgtaataat ctatcttctg gagcatacga tgattctttc gacaactgag gtgttaattt
    25381 acctactaaa atatcgcctg tctccaccca agatcccagc atcacaattc catttttgtc
    25441 taaattgcgg agtaaatggg cttctaggtg cggtacttcg ttagtgatcc tttcgggacc
    25501 ttgacttgtc atatgagtct gaatttcgta tttccgtatg tgaaaagaag tataaaaatc
    25561 ttcatatacc agacgctcgc taatgagtac tgcatcctca aaattgtaac cttcccatgg
    25621 catatatgcc actaatatgt ttttgcccaa agcgagttcg ccaccaaccg tagcggcacc
    25681 gtccgctaaa atttgtccct ttttaaggca tttaccccgt cgaacccgtg gggtttgatg
    25741 catacaagta tttttgttgg aaccttgata cataactaac ggaatgctta gagcatcccc
    25801 attagccaat aagattgtct tgtcaatatc gatataaatg atctttccct cgtgttcggc
    25861 tatagcgaga actcctgaat ctagagccac ttggcgttcc aacccagtcc caacaataca
    25921 cttctcggaa cgcgaaagcg gaaccgcttg gcgttgcata ttagaactca ttaaagcgcg
    25981 attcgcatcg ttatgctcga taaaaggaat gagggacgct ccaatagaaa aatattggaa
    26041 ggggaaaata cttcgaagat gaacctgttc ccatgcaata gttaggaatt cttggcggta
    26101 tcgagctgga acaacttgtt cttcctgaat accctgattc aaggccaagg aatttcctgc
    26161 cgctaccata taatactcat ctctatttgg ggataaataa agcatccgta ctttttttga
    26221 tctctcaaag attttataaa atggactttc taaagacccc caatgaccaa tcttggcatg
    26281 aattgataaa gatccaataa gtccaacatt gataccttca gacgtgtcaa ttggacaaat
    26341 gcgtccatag tggctaggat ggatatctcg tatccgaaaa ttagcagttc gacctgtcaa
    26401 tcctccaggg cccaaataac tcaattttct cccatgaact atttgtgtca atggattggt
    26461 tcgatccaaa acttgagata atgggtgtaa gccgaaaaag gattcataag tggttgttaa
    26521 tggagtggaa gttaccaaat tctgaggagt cggtatccat ttatgcctaa tagctccgca
    26581 tatagttcct ctaactacat tttctaaacg aaccagagcc aatccgaatt gatcttgtaa
    26641 gagatctgct acagaacgaa tacgtttatt tttcaaatga ttcgtatcgt caagtgtatc
    26701 cattccaaat ttcattccaa tcaaatgatc tgcagctgcc aatatatctc gcggtaacaa
    26761 aaaagtattg ttctgggata tattaagatt cagtctttgg ttcatgtttc ggcgaccaat
    26821 ccttcctaat tcacatcttt ggtgaaagaa tttcttttgt aattccttac ataaggattc
    26881 agaaaatact ggatccccgc ctacacaaga aaattgtaga taaaactcca aaatggcatt
    26941 ttcttttgag ataatttttt ttttctcctt agcggttagg aaagacaaga aaatctcagg
    27001 gtagcaaaca ttctcgagaa tttctcttag attcgaaccc atagctgatg atagaactag
    27061 aatagatatt ttctgtttcc tacttacacg agcccagatc cttgcttttc tatcaatctc
    27121 taattctaat cttcctcccc aatctgatat tatggtacct gtatagaccg aaattccctt
    27181 atgatccaat tcagatcggt aatagatacc ggggctttgc aatatttgat tgatcacaat
    27241 tctgtacagt ccatttacta taaaagttcc cagggagttc attaaaggaa tgtttccaat
    27301 aaaaatggtt tgttcttgca tatctttact gggtttccaa attaatcctg cggatacata
    27361 taattcagaa gaatatgtta gtgattcgta tacagcatct ctttctttta tcaacggctc
    27421 cactaattga tatgtttcca caaagatttg aaattcaatt tcttgatctg tatcttcaat
    27481 ttttggaaac ttataaagtt cttctgttaa gccctgatca atgaacctac aaaatccttc
    27541 aaattggatc tgattcaacc caggtattgt agacattccc ccattttcat ccccgagcat
    27601 tttgaatttc ccatttatca aaaaaatccc attctttttc cattcttcat cgaatcatat
    27661 gaatcgatct agcaatgata gaattgaatt tatattctgt ttactgaatc gcatgaaatt
    27721 taacccaaca cgatatatgt atcgaatgta tgaaaaatga aatgcatatg agcaaaggaa
    27781 gtaaagattt gactcaaatt ggaatttcta tttataacaa acagatacaa aaggaaagga
    27841 gttgataaat gccacttaga tttttatttt agacttatga aattttgtat aaaatatcaa
    27901 aaacaataat ttcattttta ccattattat gagattacgt attccaattt gattttgatt
    27961 agataccaga aaaatcaaac ggattcatga tttgtcctat tcattgagat aaagatagaa
    28021 taatcagaaa agaaaataga gttcgttttt ctaacacttc attttttcat ggattccttt
    28081 gttcaaaaaa gaattagcat agaacagaga tattttgacc taattttttt tagtagaatc
    28141 ttttgaatat gattgaagtt cgtaagaaaa gaggacggct tgtctttagc ttgtctttac
    28201 taagcatgtg cagatatagc tatgctgtct atatatacga tatgtcttta ttccgcttat
    28261 ttacattcta ttatataaat gatattttta ttttctcttc aatctattca atgaaaaaat
    28321 gaaagacgag aatttcttga gaaattccct atgagaaaaa aatcctattc aaagaaaatc
    28381 cccattaaat aactatacta tacctgtctg tgtaacaatt tatgttttgg ggtttacata
    28441 tactcaaaat tcctgttata ataagcattg gtattcaaaa aaaaaataaa tgcttatttg
    28501 attgggtatg tatctctttt tctttactgc tataagcaaa gaaaaatagg tggggagtgg
    28561 ggccaaaaat cattcatcaa tttacagtca aattgaaatc atatagttaa tggttctagt
    28621 ttgtcctgaa tttctacttt tgtaactgag aattcacttt tgcttttttt ttttcaatag
    28681 aaaaaaagag ggaatatttt cgtctttttt gtatgtatca ttttggcggc atggccgagc
    28741 ggtaaggcgg gggactgcaa atccctttac cccagttcaa atccgggtgt cgcctgatca
    28801 acaaaaaact cgaaatcaat agaaatcaac cgttctgttt tttttatata actcgcccta
    28861 tttttttttt gactctgtgc cagtaatttc actattatat tattagttaa caataatgga
    28921 aaaattcctt cagattttat tcgtttcata tttatagaga taggggacat aattcacatg
    28981 gatatagtaa gtcttgcttg ggctgcttta atggtagtct ttacattttc cctttcactc
    29041 gtagtatggg gaagaagtgg actctagacg tattactcgt tttataatca gattgaggaa
    29101 tcaaactgta tcaatttttt tttttctaaa tggttttgca aagcctttta tttgaaattc
    29161 accgtatcaa ttaaattatt taattaattt ttattagtct tcctttttag atttagaaat
    29221 tttttggttc taatgtagta aggtattcta tgactaatag agataaataa tatttcaatc
    29281 aaacaaatat ttcaataatt cccatcttcg tattccgaga atctaaaagg atatggatgg
    29341 tagacaataa aaaaaaaaga aataaaaaat tatttctcaa ttttctattt cgatgaaccg
    29401 tcccttacca gagttatata tgggcaatga ggggcaagga aaccccacct ttttttttca
    29461 ttttattttc cccttttttg ttcaaatgga aaagacagaa ctcttttgat catctgttaa
    29521 ctcttcaatc aattacttct tgtaattttt aatataaaaa agagattttt tgattttctt
    29581 tttttattat taataatata tattccattt ttctttcctt catggatttg attctttttt
    29641 tgatggataa cgtcatagag aaactaataa gaaatccggg aattaaaaaa tggcaagaca
    29701 aagtcttgcg attttttcag attgaaataa agacaactaa aatcaaacaa agaaataaaa
    29761 ttgagatagg acggcgatca catatattta attgatatcg acatctatga agatagatat
    29821 ttaaaattga tctatattaa gtttggatct taatacatta caactttata cattcctaac
    29881 attcctagaa ttagaatagt atagtatgat agaaagaaat atctgaatct ttctaccata
    29941 ctatactaat gataagaagt caagttttat tcaaattaat tgccttggct gactgttttt
    30001 acatatatta taagtaaaaa agcagtagga actagaatca acagcgcagt agcaataaat
    30061 gctagaatat ttacttccat aatttccccc cttttttttt acttcgcaat aactcgggat
    30121 ttaatcccat agagatgaaa atcacttgta aattcaatgc aatgaattac attttaatga
    30181 catcgaatcg gatcaatatc atcaataaca atatctaaac tatcaaataa attcaccgtc
    30241 gagaatttaa tagtataaca taggaagatc ttttatccac accaaatcaa aaatttgtga
    30301 ttcctggtcc aaacaaaaga attcgtttcc tttattgatt ttcctttatt gatattgtta
    30361 ttcttttccg ctctttcttt tctataacca attgccccct ttccttgtac aaccatctaa
    30421 tgaagtatca tctgactact tttccgcttc caatgtttag aaaaaaaaaa ccaagcaaaa
    30481 aagagaaaat ataaattcca tttatacgtc tatgtacccg ataaaaatac caaacatatg
    30541 acactctatt ttattttttt taatggacgg accagggcaa tcaaaaaaag ggccccggta
    30601 cagtatcttt ttgaaccctg aatatactga gtgctaccaa tcaaaaatgt tcgaaattta
    30661 cataacattc tctgtcatcc atgggtacga gttgaggtac tagaaattcc catatttttt
    30721 gttttgatca gaaatgcgaa aaaaaaagat tgttgggaat tcaatgcgtc cctccctttt
    30781 ctgtgaaagg ggagggacgc attgatttct tttttttatc cgccggggtc gggactgacg
    30841 gggctcgaac ccgcagcttc cgccttgaca gggcggtgct ctgaccagtt gaactacaat
    30901 cccaggtaaa taaaaaagtg tgcagcatac acatattaat tatattgtta atagatatag
    30961 ataatgaaat ccattttttt tgatttagaa cggattccta gttactagga atccgttttt
    31021 ttcattattg taaaatcaat aaaatcgaat cgatcgatat ccatttttca atgaaaatag
    31081 tctttttttc tttactcttt tcattaaact ttatacactt aatcatcctg atatggatct
    31141 agatcattag caagggcaga atttatggga acaaataaaa ataaataaag caaataaaaa
    31201 gacggtaggg atggatatat cataaaattg gacttttttc cttttattgg gccgagctgg
    31261 atttgaacca gcgtagacat attgccaacg aatttacagt ccgtccccat taaccgctcg
    31321 ggcatcgacc caggaagaat gaattctagg gttattgata atccatgatc aactttcttt
    31381 cgtagtaccc tacccccagg ggaattcgaa tccccgctgc ctccttgaaa gagagatgtc
    31441 ctaaaccact agacgatggg ggcatacttg gctgactgcc attatactat cctcatagta
    31501 tgaggagttt tttaaaaatt gtcaatggaa tgatatgact agatatgaaa gctttttcca
    31561 tcttttatga ttccattttt attcgtgatt tagactcgtg aatcattcat tttcatcgcc
    31621 actctattct attagatcta gaaatatatt ctataaaaaa atgagaaatt gagagaatta
    31681 tattctctta gaaaattcta ttaaataata ctcataatac gaaatataga attctttagg
    31741 taagtgattg gtctgacata aaataaaaaa gtgtgtgtgt ttttctaaaa aaggtttggt
    31801 tgaggggaca aatcaaatat cttcattacc tataccaata ttttgataaa ctagtttgga
    31861 tctctgtcga attgctaagg tacatgtatc aatcaactga atttcattgt tgaaacaatt
    31921 tattgcattg atatttatca aatccaatat caataaacaa attgcaccct atttacttac
    31981 ttttaagtaa attagaatcg cattactgaa tgaactagta gatactacga gtctactgca
    32041 tatacttata tatatagata ttatacgtct actgattcat tcagtaattg aatcaaatgg
    32101 cccttttaac tcagtggtag agtaacgcca tggtaaggcg taagtcatcg gttcaaatcc
    32161 gataaggggc ttttcttttt tttcctaaac ctccagtaca atggtagtat tcatattgaa
    32221 aggaagaata aaagtgttgt tgatatttgt aataaaaaac caaagcaaat aagtataata
    32281 gtttaattag aaactatagc attttttttt tttactaata tctaatctaa taggctatca
    32341 ttctaatgag ctagattgga gttaattaga aaagaaaatg gaacgtttgt ttattataat
    32401 gaataataag aagtcgtcgt ttgaattaac aaattacaaa tatatatgga tttcttttta
    32461 ttttcgatta aattattaca atctattgta aagaattgta aagattagaa atctacaaaa
    32521 taagaaaaag ttaagtagat ctaacccatt aaatcgtggc tatatccact attctgatag
    32581 taaaatttaa ttttgataga gatgaaattg gaacagtggt tatttttttc tcatatttat
    32641 tttgaccccg caagaatctg tcgatacttc caatgaatcc tcttcttcct agatctccca
    32701 ttccatagaa atcgaaatca gatcatgtct tcatgtatca aatatttcaa tatcaatgca
    32761 tacaatagtt ttttttgttc tacgaatgtg atgaaaaatg gatgcgaaaa ataaactttc
    32821 tttaatttaa cgtcttctat tatttatttt aatatttctt gtattaaatt gaaaaatagg
    32881 aatttcttct ttttttctga tctataatct ataaaagtaa agtaaaagtt aacataaaaa
    32941 aagtattcgt gcttcgaccc gtgaaataaa gggatagcgt ctggcgtttt gttttacatt
    33001 catctgaagg acaatgaaat aaaagtaaaa gaaagaagac aataaaagaa aataaaaata
    33061 tacgatacct tagtaattta atacccatag aaattagaag aatacataaa ttgattttta
    33121 tcaatctcac aaacaagatt caagaataag attagttgat gggggggaga agagtagatc
    33181 tggaaattgg ccaatagcga tataagaaat cgcttcttcc ttgaattgaa gagttcgttc
    33241 aaaaaagaaa ttcatctaga aaggaaaaaa tttggttttc gaaaccatat taataataat
    33301 aaaaaagggg cagcgcacga gaaatcaaat catacataaa taatcaaatc ctcgaacgcc
    33361 ccgaaaatgt cataaccata acacaaggat aaggtgctcg gaaatggttg aagtagttga
    33421 ataggaggat tgctatgact atagcccttg gtaaatttac caaagatgaa aatagtttat
    33481 ttgatattat ggatgactgg ttacgtaggg accgtttcgt ttttgtaggt tggtccggtc
    33541 tattgctctt tccttgtgct tatttcgctt tagggggctg gtttacaggt acaacctttg
    33601 taacttcgtg gtatactcat ggattggcca gttcctattt ggaaggatgc aatttcttaa
    33661 ccgccgcagt ttcgactcct gccaatagtt tagcacattc gttgttgtta ctatggggtc
    33721 ctgaagccca aggagatttt actcgttggt gccaattggg cggtctgtgg acgtttgttg
    33781 ctctccacgg cgctttcgga ctaataggtt ttatgttacg tcaatttgaa cttgctcgat
    33841 ctgttcaatt gcgaccttat aatgcaatct cattctctgg tccaattgct gtttttgttt
    33901 ctgtattcct gatttatcca ctaggtcagt ctggttggtt ctttgcgcct agttttggtg
    33961 tagcggctat atttcgattc attctttttt tccaagggtt tcataattgg acattgaacc
    34021 catttcatat gatgggagtt gccggtgtat tgggcgcggc tctgctatgc gctatccacg
    34081 gtgctaccgt agaaaatact ttatttgaag atggtgatgg tgcaaataca ttccgtgcat
    34141 ttaacccaac ccaagctgaa gaaacttatt caatggtcac cgctaaccgc ttttggtccc
    34201 aaatctttgg ggttgctttt tccaataaac gttggttaca tttctttatg ttatttgtac
    34261 cagtaaccgg tttatggatg agtgcttttg gagtagttgg tctggctctg aacctacgcg
    34321 cctatgactt cgtttcccag gaaatccgtg cagcagaaga tcctgaattt gagactttct
    34381 acaccaaaaa tattctttta aacgaaggta ttcgtgcttg gatggcggct caagatcagc
    34441 ctcatgaaaa ccttatattc cctgaggagg ttctaccccg tggaaacgct ctttaatgga
    34501 actttagctt tagccggtcg tgaccaagaa accaccggtt tcgcttggtg ggccgggaat
    34561 gcccgactta tcaatttatc cggtaaacta ttaggggctc atgtagccca tgctggatta
    34621 atcgtattct gggccggagc aatgaaccta tttgaagtgg ctcattttgt accagaaaaa
    34681 cctatgtatg aacaaggatt aattttactt ccccacctag ctactctagg ctggggggta
    34741 ggtcctggcg gagaagttat agataccttt ccatattttg tatctggagt acttcactta
    34801 atttcctctg cagtattggg ctttggcggt atttatcatg cacttctggg acctgaaact
    34861 cttgaagaat cttttccttt ttttggttat gtatggaaag atagaaataa aatgaccaca
    34921 attttgggta ttcacttaat tttgttaggt ataggtgctt ttcttctcgt attcaaggct
    34981 cttttttttg ggggcgtata tgatacctgg gctccgggag ggggcgatgt aagaaaaata
    35041 accaacttga ctcttagccc aagtgtgatt tttggttatt tactaaaatc tccctttgga
    35101 ggagaagggt ggattgttag tgtggacgat ttggaagata taattggagg acatgtatgg
    35161 ttaggttcca tttgtatatt tggtggaatc tggcatatct taactaaacc ttttgcatgg
    35221 gctcgccgtg cacttgtatg gtcgggagaa gcttacttgt cttatagttt gggtgcccta
    35281 tccgtttttg gtttcattgc ttgttgcttt gtctggttca ataatactgc ttacccgagt
    35341 gagttttacg ggcccactgg accagaagct tctcaagctc aagcatttac ttttctagtt
    35401 agagaccaac gtcttggggc taacgtggga tccgctcagg gacctaccgg tttaggtaaa
    35461 tatctaatgc gttccccgac cggagaagtc atttttgggg gagaaactat gcgtttttgg
    35521 gatctacgtg ctccttggtt agaacctctg aggggtccca atggtttgga cttgagtagg
    35581 ttgaaaaaag acatacaacc ttggcaagaa cgtcgttctg cggaatatat gactcacgct
    35641 cctttaggtt ctttaaattc tgtaggcggc gtagctactg agatcaatgc agtcaattat
    35701 gtctctccga gaagctggtt agctacttct cattttgttc taggattctt cctattcgtg
    35761 ggtcatttat ggcacgcggg aagagctcgc gcagcagcag cgggatttga aaaaggaatt
    35821 gatcgtgatt ttgaacctgt tctttcgatg actcctctta actgagaagg gggtccaaca
    35881 cttaaattct tagaatcggt ttgaattccc cttacatatt caaggaacca ggtcgttcat
    35941 atttcaaaag tattctgttt tcctttcttt tcaatttata tctaatccat ttgtttttct
    36001 ggctcggctg ggtgggatag ccgagccatt acctgttttt cgttatgatt ttcgaaattt
    36061 ttttttttaa gaggaaaagc caataaagaa atgaattcat cgatcaaaag aaaaaaggag
    36121 agagagggat tcgaaccctc gataattctt tcgaactata ccggttttca agaccggagc
    36181 tatcaaccac tcagccatct ctcccagaga taatttctat tttattctac caaatagaac
    36241 aaacacggcc atacgagttg atactatcat gtatagaaag atattgtgtg tgaatctata
    36301 ggtcgatcta tctatatata cagatagatg agatgcatga tctagcatgt ccgtttgtga
    36361 gcgggaagtc aaaaaaatca ccttggattt aatgtccaaa taaaagtggt aagggggttg
    36421 gaaataagtc atatagaatc aatggattca aggtaaaatc cctctatgtg ggtggctttt
    36481 tattcaaatt gtttgtttgg tcgatatcat agaggggatt aaatggtata gttcttttgt
    36541 tgatagcttg gaggattaga aacatgacta tagctttcca attggccgtt tttgcattaa
    36601 ttgctacttc gtcaatctta ctgattagcg tacctgttgt atttgcttct cctgatggtt
    36661 ggttgagtaa taaaaatatt gtattttctg gtacatcatt atggatcgga ttagtttttc
    36721 tggtgggtat ccttaattct cttatttctt gaatctatcc gctccagatc caaaaaggac
    36781 ccctcccaca aattttttgg attgtgagat acattaaaat ttaataaaaa aaaagataag
    36841 tataagtccc ccaaaaatgc aaataaattg gagggggggc tcatcagtca aacttctgta
    36901 atctgtaatt taaataaata gaacttgaat gaaataaaat aaaaaataga ttcaaaaaaa
    36961 tctgtattca actatattca aatatataat acaaatatat aatacaaata tatataaatt
    37021 tcaaatactt agaaaataaa aattttgaat tgagaaattc aaaatttaga tttagatata
    37081 aataaagaaa atagaattct aattatttga atcttaatat atataattaa gaagctaata
    37141 atatattaat tatatattaa tttcttaata ttcaaattct attgataata attacctttt
    37201 gtattgttaa ttggtttagt gatggaattt gaaaaaaaaa aggccctcaa aagagtatct
    37261 ggtctagctc tgaccaaaaa ttatccagac ctcttgtatc aagaacgaac aatgcggata
    37321 tagttgaatg gtaaaatttc tctttgccaa ggagaagacg cgggttcgat tcccgctatc
    37381 cgcccagggt cattttttta aaaagcaaaa agattcgttc cggttgaatg aaatctaata
    37441 aataccttcc gctctaaaaa aaaaaagcaa agtcttaatt aatgaattaa ttactagtta
    37501 atagtcatat gataaagtct catttttttg aaaaaaatgt tgcgggaagg ggatttgaac
    37561 ccatgacttc aaggttatga gccttgcgag ctaccaaact gctctatccc gcgatgaaag
    37621 gaaaccgaaa ccctagaaac gaaactaatg gacaaacaag aattgaatgg gcccctcttc
    37681 catacctgta caaatagaat agcctattta tacaaaatgg taaaggggcc cctctatgat
    37741 cgtagatcat agaaagaaat agaaaaagga agtgacattt taatccttac caacttgatc
    37801 ttcttgctcc cggcaacaaa catgtctgaa ccatttcacg aagtatgtgt ccggatagtc
    37861 caaagtctct atagttagct cttggtcttc cagtagaaaa gcaacgccga tgaagacgtg
    37921 taggtgcact attacgcggt aaggattgta actttccatg aattttccat ttatcactca
    37981 aggacggaac cttacttatt tctttctttg aggatcggcg aatcaaatga tatttttgtt
    38041 ccagtttttg cctcttcttc tccctatgaa tcaaactttt ctttgccata atggttcagt
    38101 tatttttatt atcaatggta caagtcggat cctagatgta gaaatagaag ggggtatacc
    38161 cccctcccca ttgaaagata ttatcgcgga tatggcacat aacataaaga attaaccaaa
    38221 tttgcccgat gtagaggcaa tcaagaaagc cgcataagtg aatatataac ctacagaaaa
    38281 atgggctaat ccaaccaatc ttgcttgcac aatagaaaga gccactggct tatctctcca
    38341 tcgaatcaaa ttagccaaag gtgtacgttc atgagcccat gctaaagttt caatcaattc
    38401 ctgccaatat cctcgccagg aaattaagaa cataaatcca gtagcccaaa caagatgccc
    38461 aaataagaac atccacgccc agactgatag actattcata ccaaaggggt tatacccatt
    38521 gataagttgg gaagagttta accatagata atctcttaac catcccatca aataagtaga
    38581 agattcatta aactgcgaga cgttaccctg ccataatgtg atgtgtttcc aatgccaata
    38641 aaaagtaacc cacccaatgg tatttaacat ccagaaaact gccaaataaa atgcatccca
    38701 cgccgaaata tcacaagtac caccccgtcc cggaccgtcg caaggaaaac tataaccgaa
    38761 atcctttttg tctggcatta acttcgaccc acgcgcatct aaagctcctt ttactaagat
    38821 caatgtagtt gtatgtaaac ctagagcaat ggcatgatga accaagaagt ctccaggacc
    38881 tattgttaag aatagtgaat tactattttc attaatagca tttaaccatc caggtagcca
    38941 tatgcttcta cccgcattga atgccggtcc atttgttgaa gataaaagta catcgaaccc
    39001 atatgaagtt ttaccatgag cggattgtat ccactgggca aatatgggtt cgattaatat
    39061 ttgtttctcc ggagtaccaa aagcaagcat gacatcatta tggacataaa gccccaaagt
    39121 atggaaccct agaaagaggc tggcccaact taaatgggat atgatagctt ctttatggtc
    39181 taacattctt gccaatacat tatcctcgtt ctgttccgga ttgtaatctc taataaaaaa
    39241 aatagctccg tgggcaaaag cccctgtcat gatgaatccc gcgatgtatt ggtgatgggt
    39301 atataacgca gcttgagtag taaagtcttg tgctatgaaa gcataagaag gtaaagagta
    39361 catgtgttga gctactaagg acgtaataac ccctaaagag gctagagcaa ggcctaattg
    39421 aaaatgaatc gaattgttaa tcgtgtcata aagaccctta tgaccacgcc ccaatcgtcc
    39481 tcccggagga gtatgtgctt ctaaaagatc ttttatactg tgaccaattc cgaagttagt
    39541 tctatacata tgtcccgcaa cgagaaaaat aaaagcaata gctaagtgat gatgagcaat
    39601 atcggtcaac cataaacttt gcgtttgcgg gtggaacccc ccgagaaggg ttagaatagc
    39661 agttcctcct ccttgggaag tgccgaataa atgattactt gaatcggggt tttgagcata
    39721 aagattccac tgacctgaaa aaagtggacc caacccttgg ggatgtggca atacatctaa
    39781 gaaattattc catcgaacat attccccccg ggatccggga atagcgacat ggactaaatg
    39841 ccctgtccaa gccaaggagc ttactccgaa gagtcctgac aaatgatgat tcagacgaga
    39901 ttcggcattt ttgaaccatg aaaggctcgg tttccatttc ggttgtagat gtaaccaacc
    39961 ccctattaag gaaatagcag aaagaaataa tagaaaaaga gctccagcat aaagatcttc
    40021 attagtacgt aacccaattg tataccacca ctgataaaca ccagaataag cgatattcac
    40081 tgggccggag gcgccccctc tagtaaaagc ttccacagcg ggttgaccaa aatgaggatc
    40141 ccaaattgcg tgagcaattg gtcttacatg taagggatcc tgtacccatg cctcaaaatt
    40201 tccttgccaa gctacatgaa agagatttcc ggaagtccac agaaaaatta ttgccaattg
    40261 cccaaagtga gaagcaaaaa tattctgata aagacgttcc tcagtaatat catcatgact
    40321 ctcgaagtca tgcgcggtag caataccaaa ccaaatacga cgagtagtgg ggtcctgagc
    40381 taagccttgg ctaaaccttg gaaatcttaa tgccataatg cctttcaaat cctcctagcc
    40441 attatcctac tgcaataatt cttgctaaga agaatgccca tgttgtggca attccaccca
    40501 gaaggtagtg ggttactcct acagcacgtc cttggacaat gctcaaggct ctaggctgag
    40561 tagcaggagc aacttttaat ttattatgag cccaaacaat ggattcaata agttcttgcc
    40621 aataaccacg tccgctgaat agaaacatta aactaaaagc ccatacaaaa tgagcaccta
    40681 agaaaaaaag accatatgcg gataatgaag aaccataaga ctgaattacc tgggatgcct
    40741 gcgcccataa gaaatcgcgg agccacccat taattgtaat tgaactctgc gcaaagtttc
    40801 ctcctgtgat atgagttacc accccttgat cgcttatact accccaaaca tctgactgca
    40861 ttttccaact gaaatggaat attactaccg aaattgcatt gtacatccag aatagtccta
    40921 agaagacatg atcccaagcg gatacttgac atgtcccccc tcttccaggc ccgtcacaag
    40981 ggaaacgaaa accgagattt gctttatccg gtatcaaacg cgagctacga gcaaatagaa
    41041 cacctttcag gagtatcaat accgttacat gaatcgtaaa tgcatggatg tgatgtacca
    41101 aaaaatctgc ggttcctaat ggaataggta acaaagcaac tttgccaccc actgctacta
    41161 aatcaccgcc tccccaagtc aaactggtgc tcgctgttgc accgggcgcc gttgcaccgg
    41221 gtgctaaggt atgggtgttt tgtatccatt gagcaaagac gggttgtaat tgtatagcgg
    41281 tatctgaaaa catatcttgt ggtcgcccta aagcgctcat ggtatcatta tgaatatata
    41341 aaccaaaact gtgaaagcct aggaatatac atacccagtt gagatgtgat atgattgcat
    41401 cacgatgcct aaggacacga tctaatagat cgttatatcg agtagttgga tcatagtctc
    41461 ttaccataaa aatggctgca tgcgcagcag caccgactat gagaaatcca ccaatccaca
    41521 tgtgatgtgt aaacaatgat agttgtgtac cgtagtcagt agctagatat ggataagggg
    41581 gcatggaata catatgatga gctacaacaa tggttaaaga gcctaacata gctaagttaa
    41641 tagataattg agcatgccat gatgttatta ggatttcata gagtccttta tggccttgac
    41701 ctgtaaatgg acctttatga gcctctaaaa tatcttttag actatgacca attccccagc
    41761 tggtcctata catgtgaccc gctattagga atagaattgc aatagctaaa tgatggtgtg
    41821 caatatcggt caaccataga cccccagtca ctggatctaa cccccctcga aaagtaagaa
    41881 attccgcata ttttgaccaa ttcaaggtaa aaaatggggt tgctccctct gcaaaactag
    41941 gataaagttg ggccaaaagc ccccgattca agataaattc atggggaagt gggatctctt
    42001 taggatctac tccagcattt agaaattggt taatcggtaa agatacatgt atttgatgcc
    42061 ccgcccaaga aagggaccca agccctagta gccctgctaa atggtgattc aacatagatt
    42121 ctacattttg gaaccaagcc aattttgggg ctgctttgtg ataatggaac caaccagcaa
    42181 aaagcattaa ggccgaaaag accaatgcac cgattgcggt acaatagagt tgtaattcac
    42241 tagttattcc agatgctcgc caaatctgaa aaaacccaga ggttatttgt attcctcgga
    42301 aacccccgcc cacatcacca ttcaatattt cttgacctac tattggccaa accacctgag
    42361 cactgggtcc aatgtgagta ggatcactta gccatgcttc ataattggaa aaacgagcac
    42421 cgtggaaata catgccgctc agccaaagaa agatgatgga gagttggccg aagtgggcac
    42481 taaatatttt tcgagagatc tcctccaaat cactggtatg gctatcaaaa tcgtgagcat
    42541 cggcatgtag gttccagatc caagtggtag tatcgggtcc tttagctatt gttcttgaga
    42601 aatgacccgg tctagcccat tcctcgaaag aagtttttac gggatcccta tctaccaaaa
    42661 ttttgacttc tggttccggc gaacgaataa tcattgagtc ctcctctttc cggacaacac
    42721 atacaaagag acctgccaac agtcaagtaa ttagtgaacc tatgagagac acttttaatc
    42781 taattagttt ttcgttctct tcgatctctc atctatctat ttttgttagt tatttactag
    42841 agcaattatg atctggaagt cgatccgggg caagtgttcg gatctattat gacataccta
    42901 gggggcgctc aacggaccct ttttatctta taaaactctt ttcagacttt acattggcgc
    42961 aagaattttt tttgcaacgc ggggtattca tatctcaatt agaagttcct agatagagtt
    43021 aagttctttt tttcttacat agaatacata gaaaagaaat agaacaaata tgactctatt
    43081 ccaaatcacg taagtagtca ttactagtat caatattttt tttagtcatt caagagtttt
    43141 ttttattagt ttgaatcgaa agaaaagaat atcataaaaa aaaagtcttc ttttctatgc
    43201 tatatccgtg gtatatccgt gtaacattta tacctacgaa ataccaatga aatagaacga
    43261 ttttcgaaaa agatataatg aaaaattctt tgattggttc ttcccataga aacgatcctt
    43321 tttatttgac cgacggggcc aacaaaagca aagaatacaa agaattaata ttcaaacaaa
    43381 ttgaaaaatt tgaatatata ttaatatttg atattaatat atattataga atttctattt
    43441 atttatataa atatataata taaattataa tataaaataa tataaagaaa atttcataaa
    43501 aatgaaaata aacaaagcga taatctaatt gatgagaata aaaaaagaga gttcttattc
    43561 gaaccgcttc gtgatcttta accaattctg cgcttcaata taattcccag gagtaagcgc
    43621 tatagcccgt ttccaatatt cagcggcttg atcaaaccaa gcctccgcaa tttcagaatc
    43681 cccctgtcga atggcctgtt ctccacggtc ggaataggcg gtcaattcct ttccttggaa
    43741 ccgtacttga gagttttcta actcatacgg ctcggcagtc aattcttttg gcgtctaccc
    43801 gagccctaat atatatctat atctaactga atgggatttc tcatagatct atttgatttt
    43861 tctcaagtta acgttaacca acaaaaccaa aagaagttaa ttacatgagt ttcaaacttg
    43921 acttttgatt caattaataa tcagttttat cttttctcct accttcagaa aaaaagtata
    43981 ggcattttga aaccctcatt agaattttct gaaaagtaac tatctcgctt tcatatcata
    44041 tagaaattaa tatagaatcc ttgaaaaaga cttcttcctc ataaaacaaa gacttactct
    44101 ccttgggatc tgatgctaca ccgctgctca ataccttagg ggatcggctc tattacataa
    44161 gttgattcct aatttttatc tcataaaatg agataaataa gcagttctta ttgtatcgcc
    44221 caaaccttgt aaattgatct ttacggtgct tccgctatca attagatctt ttatccatag
    44281 aaaaaaatat ttaggcatat atatttcttc atatttcgaa gtttctttct ttgctacagc
    44341 tgataaaaat cgttttttgg acgatgcaat atgtagaaat cctgcttttt tgagtcttta
    44401 ttgtcgtatt tgccctttcc tttttttttt ctttctatag tggagatagt cgcacgtaat
    44461 gacagatcac agccatatta ttaaaagctt gtggtaagaa cgggtttcgt tctagtgccc
    44521 gaaaatagta ttctaaagct ttcgtatgtt ctccgttact tgtgtggata aggcctatgt
    44581 tatagagtat atagcttcga tcatagggat caatttctag tcgcatagct tcataataat
    44641 tctgtaacgc ttccgcataa ttgccttcgg attgagccga cattcgttac ggtcgtcatt
    44701 caattcaaaa aattctccgt tccaaaaccg tacgtgagat tttcacctca tacggctcct
    44761 cctttatttt atgtgcatta tgaaaatcat ccagaatccg tggaattaaa ggtcgaaata
    44821 ttgtcattat gaactcagcg gggctaatgt ttttacaaga aatctctagc caaccttctt
    44881 gcaaaagatc ctttcttaac atcaagcgtg ctggtactag ataaaaatgt aaactccaac
    44941 aatttctttg ttctcgacgc ctttgaattt ccaggaatta gtcacttcaa cagtcttcga
    45001 tggttatatg ggtatccaaa gtacgaatga gatggatgtt tgttgtccca accatttctt
    45061 tttttcccga tcccgataac gaaaaggagc gctttataac ttataacaaa gtttttgttt
    45121 tgttgattcc taggcgtagt gctccttcct ctatgccgcc tattgatact agtgtagtag
    45181 gattgaaaac cgcaatacag atcgatgatc tataggtcta acctttcgct caatactaga
    45241 ataaacaatt caagtatctg aggttgcatt aatcggggat acacgacaga aggaattgct
    45301 ttatgttata aacttcacct tcaaccagcg tcgatttttt tttatttcaa tagtcttttt
    45361 tttccgaatc gtgtgtcttt ttcctaaggc cgagagcggt aaagtcaaaa taatcaaatc
    45421 gcaccatctc tgtaataagt aaatgcctct ttttctcctg aagttgtcgg aattattcgt
    45481 aataagatat tggctacgat tgaaaaggtc ttatcaataa aatttccatt tatccgcgat
    45541 ctaggcatag gtaaaaaaaa aatccattct ataactcttt tcattacctc tcgtgagaaa
    45601 atgatctcac aaacaaagga aatgtacagt acgaaataac ataaaagtaa acctattcaa
    45661 aaagggatat gactttctac ttcaactttt tttgaagctt tgacagaaaa aaatcaatat
    45721 ttgaacctaa tttgatttca tacaaatgaa attcattagt ataaaaataa actataatat
    45781 aagaataaaa taaaagggaa ttattctgat ttcgtcgaag ttgaagaatc aaagaattta
    45841 ttctacggat taggatagat ttggaaaatt cgaaaagctt tgattaaatt tcaattatta
    45901 tatgatcaaa ataggaaaaa aaatcgaata attgttctat gatgaaaatg aaaatagaat
    45961 aactgccctt tttctctttc gtgcatagca ggtatacact atctaataaa aaaaaagtca
    46021 tgaaaggctt tatattttga ttttgatagt tagaattgat tgtcagtaac tatcgaacaa
    46081 tctaatatga ataactcgct atttgctcgg attatcgacc ataatcatta tgtaggaaag
    46141 atggccgagc ggttcaaggc gtagcattgg aactgctatg tagacttttg tttaccgagg
    46201 gttcgaatcc ctctctttcc gcaccttcac ctaattcacc aatgtaacta actacaatgt
    46261 atcaaataca aataagaacg gataccaaaa aagagttaga cttttctttg atatagattc
    46321 cgttttttga tgttgtttga ttttgatata gattctctat tcctaattta tgtgatatga
    46381 aaaagaaaat acagtaatgt aaaaagcaga cataggatgg aaatttccat aaaagatatg
    46441 ataggataga aatccccgaa ttcaatccct tgtcttcatt tccttattta cttaacctta
    46501 acttaagcaa aagggagggg tgcaaatttg taaagccctt tgttttttta ttttagttag
    46561 gtttaagtct gacgagaata atattctacg acaagcaatt catttatttt caaaccgacc
    46621 catttcctat ctattatttg attgactaat cctttatatt gtaatgtgtg aagggtcaaa
    46681 tgttttggta attcctcatg tgtggatgaa tccagataat tttgaattag agctagagat
    46741 ttttgttcat ccttcactga aatgatatct cggggtttgc agcgataact tggtatatct
    46801 actatacgac cattaactaa aatatgtcta tggttaacta attgacgggc ttgaggaata
    46861 gttgaagcca tgcccaatcg aaaaaggatg ttatccaaac gcatttcaag taattgtagc
    46921 aaaacctgac cggttgaccc ttttaccttt ccggcgatac gaacatattt aagtaattgt
    46981 cgctctgtaa gaccataatg aaaacgcaat ttttgttttt cttctaaacg aatacgatat
    47041 tgagattttt tcccggggcg cgattgattt ttaagatcgc ttccagctct aggcctttta
    47101 ctagttagtc ccggtaaagc ccccagacgg cgtatttttt tgaaacgagg ccctcggtaa
    47161 cgtgacataa agactccttt ttttttataa atttgattga aatttaattt atgaaatttc
    47221 ataaattaaa ataaaaaaaa ttaaaactga actaaatact aaatgaagtg aaatccgata
    47281 aaatgaagta ttgtactaca aacaaataga aatgagatgc attagatcaa tatacatatt
    47341 tttttgtatt gacttttttg tttgtatttt tttattgcat atctactatt gtatatctac
    47401 aaaaattgat atacaataaa aaaatctatt tattagataa cttctatcta ttgatataga
    47461 aatggaaact atatataatc tatatagata aataaaacca aaagaaagcc ctttcttttt
    47521 tttttgttct tgatttcttt tccaaagaaa agatataact cccccattca taattgtaag
    47581 tttctacgac ataataaaat aaagagattt ttggcctttt gaaaaaaaaa aaaaaggggg
    47641 ggggtgaaga agttctttat ttcaatcttc tttgatttca aaaaatctga tcaatcatgt
    47701 atgtaaaaaa gaaaataaat agaaaaagcc ggctatcgga atcgaaccga tgaccatcgc
    47761 attacaaatg cgatgctcta acctctgagc taagcgggct taaataaaag aaattttaca
    47821 tacatgggaa ttcgtaaaac tcttaggatt ttatctatta acgataactt atattttatt
    47881 taaattcatt taaataaaaa tcaaatttca gaatttcaaa cgttaaattg agtttatagt
    47941 tctaaatcaa atctataata taaatagaat ctactaaatt agattagtaa gtgaagttag
    48001 attagtaagt gaagatcctt ttgtacattt gtacattttt ttttttttga atttagaatt
    48061 ctctaattat atattagtta tatattagaa gtcgaaataa agtttaaatg ctaaatgatt
    48121 caaccttttt ttagactaaa taattagaaa tataaaatat taaatagaaa taaatgaaat
    48181 aattagttag aactataaaa ttttgttatc gtatggttct atatagaggg tcttcctcaa
    48241 atgtgtctaa gaaaaaaagg ataagaatga aaatgaaatg aaagagaaag aggcaacaaa
    48301 aaaaaagcaa tccagataat aatgagacac tcctgtcttt tgttttcatt cggaaggagg
    48361 gctgcagcta agactaaaac aaagaatcga tcgttcgagt attccaccaa attgccgcgg
    48421 aaaaataaga gttaagagaa acatatctat ttatttagtg tatatccatc gatattgaat
    48481 agcaaatgga gaaatgatag aatcacttct gattggacaa aaaaaagaaa tacgggtccg
    48541 cgatagagac gaaagaagat aggcaagaaa tcaaaagggg caaccccatt cgatataaga
    48601 atgagtatct aaaaaatgaa gtggttccgt atagcataaa aataaatatt aaataaatga
    48661 aaaaaaaagg agggggaaag gcatcatttt gagattgaat ctcaaaacac agggggatat
    48721 ggcgaaattg gtagacgcta cggacttaat tggattgagc cttggtatgg aaacctacta
    48781 agtgagaact ttcaaattca gagaaaccct ggaattaaaa atgggcaatc ctgagccaaa
    48841 tcctgtttta cgaaaataaa taagggttcg ggttcgtaaa gaaagaattt aaataaaaaa
    48901 gggataggtg cagagactca atggaagctg ttctaacaaa tggggtttga ctaccgttag
    48961 taaaggaatc cttctatcga aactacaaaa aggataaaag ataaacctat acacatacct
    49021 aaaggtaata aaaaactatc taaaaaaaat aaaaagacga cccaaacccg tatttatata
    49081 tttttatttt ttttctgaaa aatagaaaga attgttgtga attcgtattg attccaaatt
    49141 gaagaaggaa tcaaatacaa cattcattaa tcaaataatt taccccatag tttgataaat
    49201 cttttgaaca actggttaat cggacgagaa taaagataga gtcccattct acatgtcaat
    49261 ataaatgctg acaacaatga aatttatagt aagaggaaaa tccgtcgact ttaaaaatcg
    49321 tgagggttca agtccctcta tccccaaccc ccaaaacccg ttgacgccct acctgttttt
    49381 tttttttctt tttaattgac atagacgcca gtcctctatt aaaatgagga tgatgtcttg
    49441 gtaatggtcg ggatagctca gttggtagag cagaggactg aaaatcctcg tgtcaccagt
    49501 tcaaatctgg ttctcggcat atgagtaatt cgtatgagga tctattctca aaatttattg
    49561 atatggatca acataataaa tacttatccc tctaggtgtc tgtaaatgta cctttctcta
    49621 ttttgtagtt ttttttttct attttataga aaagtaaaga gtctattata gtgaaataaa
    49681 aaaattggat tctcttcctt ctaagagatg tgcacgatac aaagttcaca gcgcagaatc
    49741 tcttctttta ttttagttca tcctattgtc tcgccgaaaa aaaaataata tatctttaaa
    49801 aaatctagaa tctcaacgaa tccctaattc tattgtcttt tatttttttt cttagcctat
    49861 ccataaaaat aggaatgata cttcaattac tctgtttgat ctcgaagaaa aagagagtgt
    49921 acaaatattc cttgaatacc cggagttgta taaatgaaaa aaaaggtctc ttatcattca
    49981 atgagcgtct tgtagttcat aaaaattggg ggcaatataa tccttacgta agggccaccc
    50041 gatccaactt tcgggcatta agatacgctt cagtcgtgga tgattctcat atgagattcc
    50101 caacatgtca taagattccc gttcttgaaa atccacactt ttccaaaccc agaaaacaga
    50161 cgggattcta ggatgagccc ttggaacaaa tacttttata catacctctt ccggttgatc
    50221 tacaccatat tctattcttg taagatgata tacactggct aacattcctc ccggtgctac
    50281 atcataggca cattgtgaac gtagataatt gtaaccgcat acatataaaa taacagcaat
    50341 ggaatgccaa tcctcgggct ttatttgtaa agtctctatt ccttggtaat cgaaacccaa
    50401 agatctatga actagcccat gtttgactaa ccaaacagac aaaggaccct gcatcttttt
    50461 tatctctccc gcattttcat ttggctttga tttgtaattt gtataagata tatatttcac
    50521 atttacgatg aaatccaatt tatgaagatt cattcgttat ttgttattct gaaaaaaacc
    50581 taccttatct aatttactaa ttcttgggaa gatattgaac ttttatagtt gaaaaatgtt
    50641 tgaagaggga gctctgaagt agacggtggt tgataaagta atcccctatc ataatttcca
    50701 gcataagtac tgtgtacaag acaaaacttg tgattggtag taaaacaccg atcaccccct
    50761 tgagatctag atctaattcg atcctcatag atttctcgag atattttctt acgaagtttt
    50821 gttatagcat ctataactgc ttccggttta ggtggacagc ccggcaaata gacatctaca
    50881 ggaattagct tatcaactcc ccgaacagta ctataagaat cggtactgaa catcccccct
    50941 gtaattgtac acgctcccat agcaataaca tattttggtt cgggcatttg ttcataaaat
    51001 ctcactaaag aagggtccat tttcattgtt actgtgccag ccgttaaaat gaggtccgcc
    51061 tgtctaggac tcgatcttgg taccagtcca taacgatcaa agtcgaatcg tgagcctatt
    51121 aatgaagcaa attcaatgaa gcaacagctg gtaccataaa gaagtggcca taaactggag
    51181 agtcttgacc aatttgaaaa atcatttaat gtagttgaaa taaccgaatt gtgggtctgt
    51241 cgatcaagta agggaaattc aatagaattc atacttaatg ctattttttt tttattttga
    51301 ctttttattg tttcttatta tctgaatatt caggaactaa gaccattcca atgctccttt
    51361 tcgccatgca taaactaaac caacaattag gataagcaca aaaataaaag cttctataaa
    51421 tacagatacc cccaatacat caaaactcat tgcccatgga taaagaaaaa ccgtttcaac
    51481 aacaaaaacg agagcaaaca tataataacg gattctaaat tgtaaccaag catcacccat
    51541 tggttctata cccgattcat aactcgaaag tttctctgga ccttttctaa cggggcctaa
    51601 aactccagaa attagaaatg ccaaaatagg aataccactt gatattatca gaaatgccca
    51661 gaaactctca tattcgtaaa gcagaaacat agacgaactc ctatgaatgt gaaagaaaaa
    51721 aagaccagat tagttgattc gagttggtct tactaaacaa ttactaaaca aagagttata
    51781 gacaacttga aactgaattc cattccaact cgaatcgact agtttcattt gtatactggg
    51841 ggatatgtct cgtttttaag atttagtgat tggaatccta atttatttat tttcattacg
    51901 cttatttcga tttcatatcg aaatagattg atatgtatag tattatacta tacatagata
    51961 tttgtactac tgtacaaatc tacaaaacaa gttaaacttg ttcgctttcg cctcacttcg
    52021 gtcggatttt tataaaaaaa attgaaacta accaaactca ttaaaattcg aattaattgt
    52081 tttgtttaga attttgaatt ctattctaat attaatatgt attaataaaa aaaaaaagag
    52141 caattgaaga tattgaaatg cctttttttt catttcagtt ttatgctcta aataaccctg
    52201 ctccccccca gtgagggagc ttatgggaat tattttcata aagcaaagca agcggaagcg
    52261 gccagttcca accaacaaag aatatacaat actgaggaaa aaatgagaca actttttttt
    52321 tgtatttgaa tattctttat tgttttattt tgttgtaaga atatcttttt ttatttattg
    52381 attttgtttt gattaattaa aatagaaaat agggctatac ggactcgaac cgtagacttt
    52441 ctcggtaaaa cagatcgaac tcattattat caaaatggat tcgaactctt tcaaagaccc
    52501 aacatgcatt tttttttttt ttgcattggg ctctttcatt agctgatata aagatccgct
    52561 agtctaccat atttttactt aaaagaaaaa taagaagatg gctccgtgtg ctctcattga
    52621 ttattttgtt tctgatacgg gagcactacc aaagtttttt agagaagggg attctcttga
    52681 cataggtttg cctttggctt agatcaacct aagttaaatg gagtctctat catccctgat
    52741 taaaaaatca aacatgaaac ttcatacacc gtaagattca taggacgaaa agatcatttt
    52801 tgaggtcttt atactcatta agcctagcat tgaatagacc ggggattcac cctatcaata
    52861 tatcaaatca aggatgggtt cgattgatta atttggctcc tacaaaaatg gtagccaatc
    52921 gagccgaatc atttgtcagg ctattgttct ctggttttgt tccctaaaag gcatggagta
    52981 agacatcgac ttatcaaaaa gatcaattga ttgcacgata gacttttcta aaaaacattg
    53041 gcgcgcgtgt aaacgaggtg ctctaccaac tgagctatag cccttccttg tgatacagat
    53101 ttatttgatt tctcctatta tgttctgtat agaatttctt gtcaagatga atattacaca
    53161 gcctcatatc tctttagtcc cttttctttg attggtattg cttagaagta atattgaatt
    53221 tataattcat cgatggggta ggtccccttt tctttttctt tataatgata aatgacctac
    53281 ttaactcagt ggttagagta ttgctttcat acggcggaag tcattggttc aaatccaata
    53341 gtaggtagaa cttattagat accactgacc tcggtgtcta ataagttttt ctacccacct
    53401 tcttttagtg attttgtatc tttttcattc tatttcagtt tcaaattttg aaaattttca
    53461 ttttctatta aaaaaaattc acttgattgt atttgattct atttaatcag cagaatcaaa
    53521 caaaaagggg tgtataaaca taagtttttt tttatacaga aattctattt ggatacacta
    53581 acttgactaa ttacgaaatc gaatcgagag cctcgacgcg tgtcctagct cgtctgagag
    53641 ctagatttgc ctcaattctt tgccgcttgc cctcagcttt cttcaggtta gcttccgcta
    53701 ttttaagagt ttgctgggct tcttgtggat caatgtcact acccttctcc gcatcattta
    53761 ctaaaatagt gatttcatta tttcctattc tagcaaaacc acccatcaga gtcatcgtta
    53821 accattgatc gttaaggcgt attctcaaaa tacctatatc taccgctgtg gcaataggcg
    53881 catgatttgg taatacccca atttgtccac tattagtaga taaaacaatt tctttcactt
    53941 ttgaatccca aacaattcga ttaggggtga gtacacaaag atttaaggtc atttcttcaa
    54001 tttgctctcc atttctaagt ttgtagcctt cgcagtagct tcatcgatgt tacctaccaa
    54061 ataaaaggcc tgctcgggaa gaccatctaa ttctccggaa agaatcaatt taaaccctct
    54121 aattgtttct gctagaccaa catatttccc cggggaaccc gtaaatactt ccgctacgaa
    54181 aaagggctgt gataagaaac gctcaatttt tcgcgctctt gctacagtta atcgatcctc
    54241 ttcggacaat tcgtccaacc caaggatggc tataatgtcc tgaagttctt tgtaccgttg
    54301 taaggtttgc ttaactcttt gcgcagtttc ataatgttcc tcaccaacga tccgaggttg
    54361 gagcatagtt gatgttgaat ctaaaggatc tacggctggg tagatacctt tagcagctaa
    54421 tcctcttgat aggacggtag tagcatctaa atgtgcaaat gttgtggcag gagcagggtc
    54481 ggtcaaatca tccgcgggca cataaactgc ttgaatcgaa gttatggatc cctctttggt
    54541 agaagtaatt ctttcttgca aagaacccat ttcagtacta agggtaggtt gataacccac
    54601 agcggaaggc attctaccca ataaggcgga tacttcggat cctgcttgga caaaacggaa
    54661 aatattgtcg ataaatagaa gtacgtcttg ttcattaaca tctcggaaat attctgccat
    54721 agttagggca gtcaacccaa ctctcatacg agctcccggt ggttcgttca tttgaccgta
    54781 aactagagcc acttttgatt ccgcaagatc tttttcatta attactccag attctttcat
    54841 ttccatgtaa agatcatttc cttcgcgagt acgttcacct actccgccaa atacggatac
    54901 gcccccatga gctttggcaa tgttgttgat caattccata atgagtactg ttttacctac
    54961 cccagcccct ccgaatagtc cgatttttcc tccacgacga taaggagcta aaagatctac
    55021 tactttaatt cctgtttcaa aaatagataa ttttgtatct aattgtataa aagcaggtgc
    55081 agatttatga ataggggctg ttgtgcgagt atccacggga cctaaattat caataggctc
    55141 tccaagcacg ttgaaaattc gtcctagggt cgctcctcca accggaacac ttagaggagt
    55201 tcctgtgtca attacttcca ttcctctcat tagaccatct gtagcactca tagctacagt
    55261 cctaactcga ttatttccta ataattgctg tacttcacaa gtcacattaa tttgttgacc
    55321 agcagtatct cgacccttaa ctaccaaagc attgtagata ttaggcatct tgtccggagg
    55381 aaaggctaca tctagtactg gaccaattat ttgagaaata cgtcctagat ttttttcttt
    55441 ttcaagcgtg gtggaaaccc caggatctga agtagcagga tttattctca taataagtgg
    55501 tgaactatgt caattttttt ttcgaaaatt atctaataaa aaaaatcttc gatagcaagt
    55561 aggtcggtta attcattcaa taagaaatgg gaggaagtta tcactcaatt tcgtccgttg
    55621 gtatcatgaa tacaattcaa ttgtttactt attctatttc tattcaattt caatcaagga
    55681 attttcaagt tgaagcgacc cattttcaaa atatcaactg gatgaataaa aatattgaaa
    55741 aagtctttca tttgtctatc tttatagaca ataacgccca tcttatctat ggaattcgaa
    55801 cttgaactct atttacgatt ttttatttat atctcattag cccctttttc atatttgcat
    55861 tttaatttta gcatatcaat gtaatatatt tttagatccg gcctattccc ccctcttttt
    55921 atctataccc tttttccatg gaccaattcg gcatattttc acatacatat aggatttaca
    55981 tatacaacat atattactgt caagagtgaa tttcttattt atagttctat taaataaaca
    56041 aaaaaagaag ggattagaaa aaaaaactac aaggattggg ttgcgctata catatgagag
    56101 aatatacaat aatgctgtat ttggtgaatc aaataccatg gcctaatcta ataaggaacc
    56161 attcggatta gttgataatt ttttgaaaga ttcctgtgaa aaagtttcgt taactcctaa
    56221 tttatgtcga gtagaccttg ttgtttcgag aattcttaat tcatgagttg tagggaggga
    56281 cttatgtcac cacaaacaga gactaaagca agtgttggat tcaaagctgg tgttaaagag
    56341 tataaattga cttattatac tcctgaatat gaaaccaaag atactgatat cttggcagcg
    56401 ttccgagtaa ctcctcaacc aggagttccg cctgaggaag caggggccgc ggtagctgct
    56461 gaatcttcta ctggtacatg gacaactgtg tggaccgacg ggcttaccag ccttgatcgt
    56521 tacaaagggc gatgctacca catcgagccc gttcctgggg aagaaaatca atatatatgt
    56581 tatgtagctt accccttaga cctttttgaa gaaggttctg ttactaacat gtttacttcc
    56641 attgttggta atgtatttgg gttcaaagct ctgcgcgctc tacgtctaga ggatctgcga
    56701 atccctactg cttatgttaa aactttccaa ggtccgcccc atggcatcca agttgaaaga
    56761 gataaattga acaagtacgg ccgtccccta ttgggatgta ctattaaacc taaattgggg
    56821 ttatccgcta agaactacgg tagagcggtt tatgaatgtc tacgtggtgg acttgatttt
    56881 accaaagatg atgagaatgt gaactcccaa ccatttatgc gttggagaga ccgtttctta
    56941 ttttgtgccg aagcaattta taaagcacag gctgaaacag gtgaaatcaa agggcattac
    57001 ttgaacgcta ctgcgggtac atgtgaagaa atgatgaaaa gggctgtatt tgccagagaa
    57061 ttaggagttc ctatcgtaat gcatgactat ttaacggggg gattcacggc aaatactagc
    57121 ttggctcatt attgccgaga taatggcctc cttcttcata tccaccgcgc aatgcacgca
    57181 gttattgata ggcagaagaa tcacggtatg cacttccgtg tactagctaa ggccttacgt
    57241 atgtctggtg gagatcatgt tcattctggt acagtagtag gtaaacttga aggagaaaga
    57301 gacataactt taggttttgt tgatttatta cgtgatgatt ttattgaaaa agatcgaagc
    57361 cgtggtattt ttttcactca agattgggtc tctctaccag gtgttttgcc cgtagcttca
    57421 ggtggtattc acgtttggca tatgcctgct ttgaccgaga tctttggtga tgattccgta
    57481 ctacaattcg gtgggggaac tttaggacac ccttggggaa atgcaccggg tgccgtcgct
    57541 aatcgagtag ctctagaagc atgtgtacaa gctcgtaatg aggggcgcga tcttgctcgc
    57601 gagggtaatg aaattatccg tgaggctagc aaatggagtc ctgaactagc tgctgcttgt
    57661 gaagtatgga aagagatcaa atttgaattc caagcaatgg atactttgga taagtaatcc
    57721 cttgattacc attccttttt ttagttgaat tgcaattaaa ctcggcccaa tcttttacta
    57781 aaaggattga gccgatccta ccctattgtc tatatttttg atagatacat atttattttt
    57841 tttttgtaga tatacacttt aatctagagt agatatataa gatctagatc ttatatacaa
    57901 aaataaaaga ctaaacacaa ctctttctat tcttgtattg gttccaaaat gaatcctatg
    57961 tatggatcct taggattggc gtattctttt ctatcctata tgccacagtt taggatcatg
    58021 gattgagcca agcaggacaa tcttttctac ctatcctgta tgttgtcctt ttcatccgtg
    58081 ttgaaataga aacttattgg agtagtcgac gatattttac gaaaaaggtt atttatagcg
    58141 gagaaatctc tcttttcaat gggaatttta catactatca ttatggggaa agtactattt
    58201 caattctatt tagaattgaa aatggacaaa ggttccatca gatagactga agagaaactc
    58261 cgagttctca caaacaaata taaagtataa tcatttcttt caatattcac tcattatttt
    58321 atttagttaa aaattctggt gattgtctat atgcttatta gtaaatcaaa tattcaatta
    58381 attttatttt ttattgaatg actattcatc tattgtactt tcatgtaaat agaggcaagc
    58441 tctatggaaa aattttggtt caattccata ttgtctaaag ggaaattaga atacagatgt
    58501 ggactaagta gatcaatgga tagccttggt cctatagaaa atcctagtat aagcaaagac
    58561 ccggttataa acgatacaga agaagataaa aacattcagg gtaagaattc tagttattct
    58621 agttattaca gtactcttga tcatttaatc gccggcaaag acatagacat tcggaatttc
    58681 atttctgatg aaactttttt cattagggat actaatagga acacttattc catatatttt
    58741 gatattgaaa atcaaatttt tgagattgac aatgatcatt cttttttgag tgaattagaa
    58801 agtgtgtttt ctagtcatag taattctagt agtcactcta gttggattaa ttacattaat
    58861 agtcgcattg actcttatct tcgttctcaa atatgtattg atagtttcat tagcggtgag
    58921 agttacaatt ccaatgagag ttgcattacg aatgacaatt ccaatgacaa tcagagttcc
    58981 atttcaaatt ccgtttatga cgaaagggaa agtcatagtc aagatgataa tttcaataca
    59041 aaaacaaatg cgagtgataa tgatttaact atcgaagaag aatctaatga tttaaatgga
    59101 actcaaaaat acaagcattt atgggttcaa tgcgaagatt gttatggatt aaattataag
    59161 aaatttttga agtcaaaaat gcatatttgt gaatactgtg gctatcattt gaaaatgaac
    59221 agtttagaca gaatcgaact ttcgattgat ccgggcactt ggaatcctat ggatgaagac
    59281 atgatctctc tggatcccat tgaatttgat tctgaagagg gcgaatttga ttctgaagag
    59341 gttgaatttg attctgaaga ggaatctgat caagatcaag aggaatcttc taaagatcct
    59401 gaggaatctg atcaagatcc agaggaatct tataaagatc gtattgattc ttatcaaaga
    59461 aagacaggat taactgaggc tgttcaaaca ggtacaggtc aactaaacgg tattcctata
    59521 gcaatcggcg ttatggattt tcagtttatg ggaggtagta tgggatccgt agtaggtgag
    59581 aaaatcacac gtttgatcga gtatgctaca aatcaatctt tacctcttat tctagtgtgt
    59641 gcttccggag gagcacgcat gcaagaagga agtttaagct tgatgcaaat ggctaaaata
    59701 tcttccgctt tatatgatta tcaatcaaat aaaaagttat tctatgtatc tattcttaca
    59761 tctcctacta ctggtggagt aaccgctagt tttggtatgt taggggatat cattattgcc
    59821 gaaccggatg cctatattgc atttgcgggt aaaagagtaa ttgaacaaac gttgaataca
    59881 acagtacccg agggttcaca ggaggctgaa tatttatttg ataagggctt attcgatcta
    59941 attgtaccac gcaaactttt aaaaggtgtt ctgagtgagt tatttcagct ccacgatttt
    60001 tttcctttga ctccaactcc aaatcaggta gagccttaag ttataagttc aattttttat
    60061 ttgtatggaa aaggtagttg gagttagttt atcagaatca aagtaggact aatggggttt
    60121 tctttccttt gtagcatcaa attgaattgt agaaataatt tttggaattc ttattcttag
    60181 cgatattact gattactaat gagcaatctt ttagtttatt aagaagataa aaagggaatt
    60241 ctcccctttg tgaaataaaa ttagaattag gcgagacaaa taaaaggaat tcaatcttcc
    60301 tctcttgcgg atgtatatag aattcaaata tagaaaaaaa tagatataga gtttttgatc
    60361 tttcgatatc tcgcgataat tctattttta ctaaaataaa atcctccttc ccttcttgga
    60421 tcggggtcaa attctaacga atctcatttt tcaaaaattt tgactaacac tctttttttt
    60481 ttatttatta ttcgtagatt tgaataataa atcaagtgga ttattataca gatatctttc
    60541 gatcgtcatt aacagtcctt gtactttttt tattagatat atatctacta taaaactaat
    60601 tacatattca ttagtttagt ttattactta gtaattagtt ttatagtagt ataatatacg
    60661 aattctaata taattgttaa ttattattga gatatcttta taagtaacaa taacaggtac
    60721 aaatataaaa ttgaggtacc cattctatga caactctcaa cagcttaccc tctatttttg
    60781 tgcctttagt gggcctagta tttccggcaa ttgcaatggc ttctttatct ttatatgttc
    60841 aaaaaactaa gattttttag atgcgatggg accaagacaa aatttgatct attttttcaa
    60901 aacttagata tcatggatat ctatattagt agaatattgt ataacaagta gtttttccaa
    60961 atagaaatca aaaagctatt tcttatgcat gcgtattcgt aaacacgatg tatgggtaaa
    61021 ttaatagtag ctgtggactg ggatcgcagc agatggatga tataaagtcc atgtatcata
    61081 ggtatgtaga tctttatggg ggatcctata aagtaaaggg gattctttta gatctaagta
    61141 attcgatgga ttattcctaa aggttcacaa atagtgctag ctgattagag ttacttcgga
    61201 aacaaaataa aaaatcaaaa ttaaaatata tgcttattat ctcaattcca ataaaatgca
    61261 actggatctg gtatgtatga gttggccatc agaatctata tggatagaat ttatagcggg
    61321 gtctagaaaa acaagcaatt tctgctgggc ttttatcctt tttttttgtt cattaggatt
    61381 tttattggtt ggaacttcta gttatcttgg tagaaatttg atatctttat ttccgtctca
    61441 gcaaatagtt ttttttccgc aaggaatcgt gatgtctttc tatgggattg cgggtctctt
    61501 tattagttcc tatttatggt gcacaattgc gtggaatgta ggtagtggtt atgatcgatt
    61561 cgataaaaaa gaaggactag tgtgtatttt tcgttgggga ttccctggga aaaaccgtcg
    61621 catctttcta cgattcctta tcaaggatat tcaatctatc agaatagaag ttaaagaagg
    61681 tatttctgtt cgtcgtgtcc tttatataga aatcagaggt cagggtgccg ttcctttgac
    61741 tcgtactgat gaaaatttga ctccgcgaga aattgagcaa aaagctgcgg aattggccta
    61801 tttcttgcgc gtaccgattc aattgagaaa tgaagaataa attcaatcaa atgcggcaag
    61861 aggaaaaaac tcaagtcaag aacccctttt tttctagagc ataacctaac tgaacttttt
    61921 taagaatccc cattcattct tcgagccaaa gcaggcgtat acgtaagaat cataacctaa
    61981 aacaaaacca tttttttttt acttgctatt tttatcaaga ttctttcgtc tcgaaatccg
    62041 catagaatca tatttattac ttgaacttga aggggttctt ttgagcattt atcgaaagag
    62101 gacaattgct tcgaatcgga tcaatttgaa tctctggaaa taatattcta tatatttata
    62161 ttttcactcg aatttgaagt ggattcttat catatttttg acttctatat tttagattca
    62221 agggctaagc acttaataaa aaagcagaga atcaattcct gggattacta tctatcttat
    62281 aatggaactc ctgcttgata gaaagattag attgcctaga gtcaatgaaa gaggtggttc
    62341 attaataatt cacagatgaa aaaatgttaa aaaaaaaaaa gaaaacattc attccccttc
    62401 tatatcttgc atctataata tttttgccct ggtggatttc gctctcattc aataaaagta
    62461 ttaaatcctg ggttacaaat tggtggaata ctgggcaatg cgaaactttc ttgaatgaca
    62521 ttcacgaaaa gagtattcta gtacaattca tagaattaga ggaactcttc ctcttggacg
    62581 aaatgataaa agaatacccg gaaacacatc taccaaaact tcatatagga atacacaaag
    62641 aaacgatcca attggtcacg attcacaatg aagattgtat ccatatgatt ttgcacttct
    62701 cgacaaatat aatctatttc tttattctaa gtagttattc cattttaggt aatgaggaac
    62761 ttgttattat taactcttgg cttcaagaat tcctatctaa tttaagtgac acaataaaag
    62821 ctttttctat tcttttatta acggatttct gtattggatt ccattcaacc cacggttggg
    62881 aactaatgat tggttatatc tacaaggatt ttgggtttgc ttataatgat caaattctat
    62941 ctggtcttgt ttccaccttt cctgtcattc tagatacaat tttaaaatat tggatctttc
    63001 attatttaaa tcgcgtatct ccgtcacttg tagttattta tcattcaata aatgattgag
    63061 aaatgattca ctgatccaaa tccaattcaa atataaagtt tgtttgttac tttgtataca
    63121 agcatgcaaa gtcgaactta ctttattctt tctacccgtc gaggggggaa ttgctgctat
    63181 ctttcggtaa aattttttga gtatttttag ttttagtata cagtaaataa caaaatggtg
    63241 gataggggac tagactagcg acctaccaaa ttttattgta gaaattttcg ggatcaacga
    63301 ttggaccatg caaactcaaa ataccttttc ttggataaag gaagagatta ctcgatctat
    63361 ttccctatcg gtcatgatat atataataac cggcgcatcc atttcaaacg catatcccat
    63421 ttttgcacag cagggttatg aaaatccacg agaagcaact gggcgtattg tatgtgctaa
    63481 ttgccattta gctaataagc ccgtggatat tgaggttcca caagcggtac ttccggatac
    63541 tgtatttgaa gcagttgtta gaattcctta tgatatgcaa ctgaaacaag ttcttgctaa
    63601 tggtaagaaa ggcgctttga atgtaggggc tgttcttatt ttaccggagg gctttgaatt
    63661 agcaccgctc gatcgtattt cgcccgagat gaaagaaaag ataggcaatc tgtcttttca
    63721 gagttatcgc cccactaaaa aaaatattct tgttataggc cccgttcctg gtcagaaata
    63781 tagtgaaatt acctttccga ttctttcccc agaccctgct actaataagg atattcattt
    63841 cttaaaatat ccgatatatg taggcggaaa caggggaagg ggtcagattt atcctgacgg
    63901 tagcaaaagt aacaatacag tttataatgc tacaacagcg ggtatagtaa gcaaaatcat
    63961 acgaaaagaa aaagggggat acgatataac cataacagat ccatcggacg ggcgtcaagt
    64021 ggttgatatt atccctccag gaccagaact tcttgtttca gagggtgaat ctattaaact
    64081 cgatcaacca ttaacaagta atcctaatgt gggtgggttt ggtcaggggg atgcggaaat
    64141 agtacttcaa gacccattac gtgttcaagg ccttttgttc ttctttgcat ctattgtttt
    64201 ggcacaaatc tttttggttc ttaaaaagaa acagtttgag aaggttcaat tgtttgagat
    64261 gaatttctag atccgtggat ttatcaacat gaaattcgta aaaacgaatc aaactctttc
    64321 tggccattgg gttagttagg tatgatcaaa aaaagtatga aatttgcttg tttacatctc
    64381 tttcccccat ataagatatg cctggaattc cttttatcgc atttctaata tgtatattta
    64441 ttgtgaagaa cactgtttgg ccttacccct tctttgcttt tttcaatccc aatttgatag
    64501 gtgtgactcg atccctattc gtgtgtcaga tcgaaatgtt caaaaatagg ttttttctgt
    64561 tctaatatct aatagaatct aatttgacta gatactaaac atacgataag taagaggagc
    64621 ctagaaagga aggataactg agagaacaca aataattaga gggagtcttt ttcgtcttcg
    64681 acacaagaaa gggatgtata aaagcccctt tcttgtgtcg aaataataaa agttcttggt
    64741 ggcattcgtc aaaaatttct attcttagtt tctatttttc cctatttttc agaggctttt
    64801 tttactagtt ttttttagat ttctatttca aatttagact tagacatagt agaactttac
    64861 tctatttatt ttagtattag tatcgcacca aagtttgaaa ttttttataa gttcattgat
    64921 tctattttct cacaaaaaat tcttattatt aataagaaag aattcaacgg gcccctccct
    64981 cgcgaatcag gcaaagaaag aagagacggg cccgttgagt tcttctgctt tcatgtctac
    65041 aactcgggcc gtccaatttt tatagggatg aacccaatcc agaatatgaa ccataaaaga
    65101 aaatacctat taaaccgatc acaagaatac cagttaccgt acctattacc caaagaggaa
    65161 tccttccagt agtatcggcc atttattctg cctccctcca catttctttc atcaagtggc
    65221 catgctaaag acataaacag tcatagataa ttctgagatg cgatccttcc gagtgggata
    65281 agagaatttc tattattatt ttttactact ctcttatttt ctcttactta attgaagaaa
    65341 taattggaaa ataaaacagc aagtacaaaa atgagtaata acccccaata tagactggta
    65401 cgatttaatt caacattttg ttcgttcggg tttgattgtg tcatagctct tataattaat
    65461 tcagattagg tttatcgttg gatgaactgc attgctgata ttgaccccaa aaagaaaacg
    65521 gtaggtacag ctagtccgtg aacagccaac catcgcactg taaaaattgg ataggttcga
    65581 tctatggtca tcgggtcctc ctaaaaagat ctactaaatt catcgagttg ttccaaagga
    65641 tcaaaacgac cggttattaa tggaattcct tgtcgactct ctgtaaaata ctcgtttgga
    65701 cgagggctcc caaacacatc ataagctaaa cccgtgctga cgaataacca acccgcaatg
    65761 aatagggaag gtatagtaat actatgaatg acccagtatc gaatactggt aataatatca
    65821 gcaaaagaac gttctcctgt gcttccagac atgctgagct ccacatattc ttgtagggaa
    65881 tcgattccgc aaaagaggag atcggtaaat gcaaattcac tgaaattcca tctttgtgag
    65941 atcgtcaata ttgtaccaaa ggcgttttta gagtatatcg aatcagtata gctatccttc
    66001 ttctaacaca gcaacgtaat ttcaattagt tttgacatga agtggtagat tctttctttc
    66061 ttcttcttgt ttgtcgatgt ataacaacca tgtatcgtgt aatagaaaat tcctcaaatt
    66121 ccttcctgta tcgaataggg gctttcttct cttatttatt ggccccgggt tagaaactca
    66181 agatcgggta aacggcgaat caaagaggtt ggtttctaat ttataaaaat tcgtaaagga
    66241 aattctcata ttttaaaaag ttaattatgt gcgaaataaa aaatagaaaa attctatttt
    66301 ttgcgtagtt gcataagagg ttttggtttt tttgtaatcc cccctttttt cctttttttt
    66361 attgggtatt catctaatga caagtaagag aagcatagta gatagtatta aaatagataa
    66421 aaaaagaaca acgaataaaa aaattctaat aataaaatat ttgggatgtg gggattgttc
    66481 tattgttgta ttagatctaa acaaaggatt tttcttgacc taacttgaaa gatgaggttt
    66541 tatgctttat ttaataaaaa aaaagacaaa aaaacctata aaataaagga aaagataatt
    66601 gaaattacta attaagttaa ggttaagtaa gttaagagtt ttaaagccaa tctagttgga
    66661 aaaagggatt tttctttttt gagtgatctc gtcacattat atcttttttt tattatcatt
    66721 cgataaattt tgtggctgaa tccactcgac tactgaatct acaaaggaaa gaaaaaaagg
    66781 taaacaaggg gggtataagg tcactatatt attctatcta attagaaaat aaaatacatt
    66841 tgagacaatg acaatcaaaa aaccaaagaa aagattttcc aattttttct tccatatttt
    66901 gattcaaatt tttcaatgaa gttacatggc gcagttttga ttattctttt tttttttttt
    66961 tagtttactc aagaaaaata tttttccaat gaatcaactg cgttgattct gaatcacgga
    67021 aggactacta gatgtcaaag atgctgaatt tcttttgttt ctactcctgc ctgccatgcc
    67081 agtctatttt ggtttttgtt ttgtgaatat tgtctataat gattgatgaa tcaaaaagtt
    67141 gcaattgaac ttattacttc aattagtatt tttgcttatc ctcgtctctt tcaaaaatga
    67201 aaatttagga aagtgctttc taaacatatg tataaaaaga acatatttca tttagccccc
    67261 tcatgcctac gataactagt tatttcggtt ttttagtagt ggctttaact ataacctcag
    67321 ctttatttat tggtctgagt aagatacgac ttatttgaaa atttattgaa tttgaatgaa
    67381 cgaacaattt ataaaaacag attcttattt actattgcat agattctata gttctttact
    67441 gcgctaacta tcaattctaa ttatccgtca ttgagattca tgggcaatac ggattcacat
    67501 ttatggatag atattacctc tctttttccc tttcaaaaaa aaatcaaaat gattgaagtt
    67561 tttctatttg gaatcgtctt aggtctaatt cccattactt tggctggatt attcgtgact
    67621 gcatatttac aatatagacg tggcgatcag ttggaccttt gattaattaa tatctctttc
    67681 cttttttttt ttactcaccc ccccctcttt attaattcat ttaattgaat ctaggggagg
    67741 tcaagtcaga ttgctattga atttttttat ttcaattttg gtttggtgtc atttattttc
    67801 tacctaacaa gagcagaatc acgctctgta ggatttgaac ctacgacatt gggttttgga
    67861 gacccacgtt ctaccgaact gaactaagag cgctttctta tcacaataag ataaggctgt
    67921 aatagaaagg ggaggattct tttatatata taaaggatat cttgcacacc tatactatta
    67981 tactattata tatgatatag aataatagta ttaaagattc tgtatgctca attttaattg
    68041 atctaaaatt gctccttcgt tactgctcaa aggagaagta ataggtaggg atgacaggat
    68101 ttgaacccgt gacattttgt acccaaaaca aacgcgctac caagctgcgc tacatccctt
    68161 tcaattggtt tacagtgtca ttatagagaa tccctgtctt gttttccaca ctttgaattc
    68221 ctatattgat atagaatatc aatttttctt gctacttccc cttttttatc tcatattata
    68281 taaggaccct ataacaaatt aatttattaa taaattaatc ttttttgtgg aaattcttgg
    68341 gtggaaagtt acatattttt ctgttttaag aaaatgaaaa tcttatctat caaataattg
    68401 tccattttaa tttggattag ggatttcgca tccaaataga taaaaagaag tggtccttaa
    68461 ctacatattc atctgattat atatctagta ccatattgta atacaataaa aagggggttt
    68521 taaatgcgag atctaaaaac atatctttcc gtagcaccag tactaagtac tctatggttt
    68581 ggttctttag caggtttatt gatagagatc aatcgtttat tcccggatgc gttaacattt
    68641 cctttttttt cattctagtt atttattggc gtgggacggg gtgaaggaga ttagagatac
    68701 aatcaaatat ctgatccccc cttttttttt tttcgctttt tagaataagg gatagtagat
    68761 tcaaccgcac cgaaattcgg ggttcaggct ccaattaaat gactagtcga ggaaaaacgg
    68821 aaatgcggct aaggcaacat ctatcaaata ttctacacta caaaagggct tcaattaaat
    68881 actccactgt gattctattc taaattattc tgattctaaa tctaaaaaaa ttagaaatca
    68941 ttgtattact tattttttac tataatcttt ttttatagat ttcaatttat tactacgaaa
    69001 tcattcctaa tttgattttt agttagcaac tttttttttc ttatttgttt ttgaccctaa
    69061 aatcaatagg atagggtggg gtggattaaa acctaaaggg ggttcatggc taagagtaaa
    69121 gatgtccgag taacgattat tttggaatgc accaattgtg ttcgaaacgg tattaataaa
    69181 gaatcaacgg gcatttcccg atatattact caaaaaaatc gacacaatac gcccagtcga
    69241 ttggaattga ggaaattctg tccctattgt tacaaacata caactcacgg ggagataaag
    69301 aaatagatca aatcgagtgc ctgtatgtca tatgttaccg ctctctcaag gaatattaaa
    69361 atatgactta ctttaggtat agaattagtt atatgtaatg ccactattag tacatagaat
    69421 agattattct ttttttttct atataattat atattacata tacataaatc tagaataatg
    69481 aataaacaaa gaaaatctta taaattccat aatttggtcc gatctaaata ggactaaatt
    69541 agattttcaa atttaagaat tagaaatatg gataaggata ggatttttat ttttagagat
    69601 aaggaataaa caaattatgg ataaatccaa gcgatctttt cgtaggcgtt tgcccccgat
    69661 ccaatcgggg gatcgaattg attatagaaa catgagttta attagtcgat ttattagtga
    69721 acaaggaaag atattatcta ggcgagtaaa tagattgact ttaaaacaac aacgattaat
    69781 tactattgct ataaaacgag ctcgtatttt atctttgtta ccctttctta ataatcagaa
    69841 acaatttgaa agaggggaat cggtcgctag aactagaggt cttagaacta gaactaaata
    69901 aaaaaagtgt gcttatcctt ccattttcaa ttgaatcaaa attcaaatcc gaactcaagc
    69961 gtaggttgat gttttattcg aaaaatccga aaatcaaaca aaccgaaatt cccttgtaat
    70021 gttgtaagaa taataaaaat aaaagaatcg agtcgggaaa ggaaaatcct tttttttgct
    70081 ctttttgttt tgatgacctt atcatcatca tcatcttttt tcgtactaat ttctattcca
    70141 ccctctccga gtttattctc gaggaaactc catttaaagt attccggtgg attccttccg
    70201 attcacttat tctttttctt tattaatatt ttttttaata aatcgctttg gaaatcatat
    70261 aaagacaatt cctatttaat atagctattt gtgcaagtat tttacgatta agaagcaact
    70321 gcttacggta caggttgtgt agtagtgtac tatacctata ggataccgat tccgcgcgaa
    70381 ttgctgcatt tattcgagtg atccacaaac gacgaaaatc tctttttttc ctacctctat
    70441 cccgatgcgc cgaaaacaaa gctcttattc tttgttgaat aatagtttga gtcacttttg
    70501 aatgagcccc tcgaaaacct gatacaaaga aacgcatttt tgttcgacgt ctccgagcta
    70561 tatatcctcg tttaattctg gtcattgaag aaaagaaact ttgatgaata actcattctt
    70621 tctttcggtt attctttttc cctttactag tctattaata acaaaacgga ttcttccaat
    70681 gtataaaata aaaattccaa tggcttttgc tactataacc gtcccgacca cgagtttttg
    70741 ccttttttag gcattttatt ttgcctataa ataagaactt aaatattagg tataaaaaaa
    70801 gcataatcac tcaaagagta gtaaatagaa atggctaact agtgggttcc atcgtctcta
    70861 tggttacttc ttaaacggtg aggtcctctc tatacaccgg agctccttac ttcatttaat
    70921 caatgaatgc tatgggtaac ttgtacaatt cacacttttt ggctctaccc cccatgtcca
    70981 ataatagatc tttcacaatc agagacctat cttatacagt aacggtattc aattatgaaa
    71041 atgagttggg tagctgaccc tcttagtccg ttcttggaag cataattttt tcccttttca
    71101 aataggattt taaccgctta atggataagc atttgctacc aatggatact tttttttcat
    71161 cttaaattac aaatggaagt gattggattt gcaccaatgg aaaccataaa tttggtacac
    71221 agtaagatat gttaaatcta tcttttttat tttttagata gtgaagagaa gtatttactg
    71281 gtactgatca ttgatactga aaaagaaagg gttgactttt gtttcagctc atgatcggaa
    71341 cgagtcgcac atacacccta gtacatgttc ctcgacgttg aggacatccc ccaagagcag
    71401 gggatttcgt ggcatttctg attggctgtc ttgcctttct aataagttgt ttaatagttg
    71461 gcatgctaaa ccatatacat aatgggctgg tttagatcga tcctaaccgg atgaaattct
    71521 aaattccttc ttttgatgtt gaatattata tagaaataga atattaaccc cttaccttac
    71581 cttaaggtta acttttctta actgaagtgg ttaagaaaag ttaagaaaga aggaataaga
    71641 taaggaaggg ggttaaatca cttaactttc aattgtgaat ttgcgttaaa tcgatgctat
    71701 tctgacaatg acattatccg atattatcaa caattccatg atctttggct tctgttgctg
    71761 acataaaact atctctttcc aggtcgcgcc atatagcaaa catgctctgg cccgtttggt
    71821 ctacataagc cgttatgatg ctgttgcgaa tgcgtattag ttcgtcagtt tccatggtat
    71881 attgtcccgt tttttcgtca caataagcgg aagcgggttg atgcatcatt accctagcgt
    71941 gagggaatgc cgtacgtttg gaacgttttc ctccgactaa gataaaggat gccactgaag
    72001 cggccaatga cacgcacgtt gtagacacat ttaagcattg catagtatcg taaagaacta
    72061 gtccgggaac tacagatcca ccagaagagt ttataaacaa aaagatatct ctggtatcaa
    72121 actccccacc aagatacaac ataagagaaa caagttgatt cgagatctcg ctcccaacat
    72181 cttggaataa aaaaagattt ctttgttgat aaagtccgtt gtataaatca acccaagatg
    72241 catcttcgtc ttcaggcatt ctgaaaggta cttttggcat accaagcggc ataaactaaa
    72301 agaaaaaaga attaaatact caatttcact ttgatatgga agcgtaacaa tggatttatt
    72361 gtcttaatac cattggtctt tagtttatcc tattttttat tttaatccta tttttatttt
    72421 atacatagat tgaataatag tcaaggtcat aaaaaaaaag aaaacagaat gaatgaaaaa
    72481 gaattcttac gaatgtgccc tttgaatgat gaacaaatat gggcacattc gttcatagaa
    72541 aatgagatta acccccattg cgtattgata cttatcggat atagaataga tctgcttctc
    72601 tttttcttct tctgaaccag actcttccat tacattattt agtaaattaa atatcgaaca
    72661 aagcgtaatc ttttctccga aatagtccac cgagggggag gtacgtagcc tattccaatg
    72721 caataaagtt acagagtgtc tatttttcgt tgataaaggg gtatttccat gggtttgcct
    72781 tggtatcgtg ttcataccgt cgtattgaat gatcctggcc gtttgctttc tgttcatata
    72841 atgcacacag ccctggttgc tggttgggcc ggttcgatgg ctctatatga attagcagtt
    72901 tttgatcctt ctgaccccgt tcttgatcca atgtggagac agggtatgtt tgttatcccc
    72961 ttcatgactc gtttaggaat aaccaattca tggggcggtt ggagtattac aggggggact
    73021 ataaccaatt cgggtatttg gagttacgaa ggtgtagccg gagcacatat tgtgttttct
    73081 ggcttgtgct tcttggcagc tatttggcat tgggtgtatt gggatctgga aatttttagc
    73141 gatgagcgca caggaaaacc ttctttggat ttgcccaaga tctttggaat tcatttattt
    73201 ctctcaggag tggcttgttt tggttttggc gcatttcatg taacaggatt atatggtcct
    73261 ggaatatggg tgtccgatcc ttatgggcta actggaaagg tacaacctgt aaatccagca
    73321 tggggtgtgg aaggttttga tccttttgtt ccgggaggaa tagcctctca tcatattgca
    73381 gcggggacat tgggcatatt agcgggctta ttccatctta gtgttcgccc gccccaacgt
    73441 ttatacaaag gattacgtat gggaaatatt gaaaccgtcc tttccagtag tatcgctgct
    73501 gtcttttttg cggcttttgt tgttgctgga actatgtggt atggttcatc aacgactccc
    73561 atcgaattat ttggtcctac tcgttatcaa tgggatcagg gatacttcca gcaagaaata
    73621 tatcgaaggg ttagtgctgg gctagccgaa aatcaaactt tatccgaagc ttggtctaaa
    73681 attcccgaaa agttggcttt ttatgattac attggcaata atccggcgaa agggggatta
    73741 ttcagggcgg gttcaatgga caacggggat gggatagccg ttgggtggtt aggacaccct
    73801 atctttagag ataaagaagg gcgtgaactt tttgttcgtc gtatgcctac tttttttgaa
    73861 acatttccgg ttgttttggt agacggagat ggaattgtta gagccgatgt cccttttaga
    73921 agggcagaat caaagtatag tgttgaacaa gtaggtgtaa ctgttgagtt ctatggtggc
    73981 gaacttaatg gcataagtta tagcgatcct gctactgtga aaaaatatgc tagacgtgct
    74041 caattgggtg aaatttttga attagatcgt gctactttga aatctgatgg tgtttttcgt
    74101 agcagtccaa gaggttggtt tacttttgga catgcctcgt ttgctctgct cttctttttc
    74161 gggcacattt ggcatggtgc tagaaccctg ttcagagatg tttttgctgg tattgatccg
    74221 gatttggatg ctcaagtaga atttggagca ttccaaaaac ttggagatcc aactacaaga
    74281 agacaagtag tttgattcaa gattgctttg tcattttggc ttctattttt tcttttctgt
    74341 ttgtgatttg acataggctt aggttgctgg aaaaatcttg atttcaatca ctaccttttt
    74401 atccccgctt tttctccagg agatgatcca aaataaacag gcatggaagc tataattgta
    74461 aaccacaatc gaatttatgg aagcattggt ttatacattt cttttagtat cgactctagg
    74521 gatcattttt ttcgctatct tttttcgaga accgcctaaa gttccaacta aaaaatgaaa
    74581 tgatttttca ttccctcagt taaagtaatg agcctcaaaa tattctattt tgaggctcat
    74641 tattttaact agtccccgtg ttcctcgaat ggatctctta gttgttgaga gggttgccca
    74701 aaggcagtat ataaggcgta cccagtaaaa cttacaagta aaccagatat agaaatggcg
    74761 actaaggttg ctggttccat tattataaaa tttcaagacc acaatggatc tatgataaga
    74821 tcgtttattt acaacggaat ggtatacaaa gtcaacagat ctcattgaat acaaaataag
    74881 atttattatg gctacacaaa ctgttgaggg tagttctaga tttaatccaa ggccaaagcc
    74941 aactactata gggtcttttt tgaaaccatt gaattcggaa tatggtaaag tggcccctgg
    75001 atggggaacg actcctttga tgggtattgc aatggctcta tttgcagtat tcctatctat
    75061 tattttggag atttataatt cttctgtttt actggatgga attgcgatga attagattca
    75121 caagaactgc gaagcctgag tttttcaatc aaaaaaaagc gaataggtct cgtattttag
    75181 cccatgtttt ttggcagttc gaccgcaaaa tttctttttt tttctgtatt tccggaatat
    75241 gagtgtgcga cttgttataa ttgatcctat tgatagtaca gaaaaaggga tctgtcgtct
    75301 tgatagagat cgttttagcc cgtcgaatat tcattttagt atctggagca cggaatatat
    75361 gaaatagatc acgaagtgtt cgaactacga ttcatattta atattcaaac caaacctcgc
    75421 agccggacta aaaaaaaaaa attaaaagaa aatgaattct aaatagaaag attttttatt
    75481 ctttcaaatt ctaatttctt tatgtttatt ttgatcaaag gacaaagctt tctttctatt
    75541 gttctatcta atcattaaat aagttgatga ttcaacggtt cttactcagg gaatctttgt
    75601 gcttagtttc aagatttttt tattgaatta tcgtggttct agtatgaatc tggggtttca
    75661 attgattcat agggtcttaa caagataatg cctatcaata ataaagtcaa taatcactaa
    75721 taaagaaaaa aagtgatatt ccaataataa atcaaatcaa agaaaaaaaa attaggtagg
    75781 taaagagaag attcaagagg cctgtaatga tcaacataaa gacgaatgcg ccgacttgag
    75841 tttttggcat tctaattaca aagaaaagaa gggctatttt tacttgtttg tatcttttct
    75901 ttagataaaa aagattgaat gaaagggtga agaagtttca aactttcaat tctgtcttcc
    75961 tttccgtcag ccagtattgg agtgtttttt tttttgagcc gtacgagatg aaattctcat
    76021 atacggttct aagaggggga gtcctcgttc ttggtttacc tatctcaata aagtctatga
    76081 ttggttcgaa gaacgtctcg agattcaggc gattgcagat gatataacta gtaaatatgt
    76141 tcctcctcat gttaacatat tttattgtct aggaggaatt acgcttactt gttttttagt
    76201 acaagtagct acagggtttg ctatgacttt ttactatcgt ccaactgtga ctgaggcctt
    76261 tgcttctgtt caatacataa tgactgaagc taactttggt tggttaatcc gatcggttca
    76321 tcgatggtcg gcaagtatga tggtcttaat gatgatcctg cacgtatttc gtgtttatct
    76381 cacgggtggt tttaaaaaac ctcgggaatt aacttggatt acgggcgtag ttctgggtgt
    76441 attgacggca tcttttggtg taacaggtta ttctctacct cgggaccaaa taggctattg
    76501 ggcagttaaa attgtaacag gcgtaccgga cgctattcca gtaataggat cgcctttggt
    76561 agagttatta cgtggaagtg ctagtgtagg acaatccact ttgacccgtt tttatagttt
    76621 acacactttt gtattacctc ttcttactgc cgtatttatg ttaatgcatt tcttaatgat
    76681 acgtaagcaa ggcatttctg gtcctttata aagaatatag atcagatcat agatattttg
    76741 aatttattat ttatcttatt atattattta tcttattagt tggaggagga atatatatat
    76801 atatatagta tttcattgct acaaatatgg attattaaaa aaaaaaaaat aagacatgtg
    76861 tttggatatt tcctttcaac tctacaagat tctattattt atttgacatg aatagttgag
    76921 gggaattctc cgaagagaaa gtggattatg ggagtgtgtg acttgaacta ttgattggag
    76981 ccgtgcagaa gtatttcttt ctctgctaca ttagaattca caaccaaatg tatctttgtt
    77041 ccaaccgccg tgtaagttcc ataccataca aaggataggc tggttcactt gaagagaatc
    77101 ttttctatga tcagacctga ccgatatctt gcatgaacgg gctccgtaag atccagtaga
    77161 ataagggatt tggcccaatc aaaattcata tgttttagct tttttttttt acttttttta
    77221 ttatttctta catagtatgg aaatgcattc atttcctctg catcgacccg atttattata
    77281 tatactatcg gagtgaaaca aaggatctaa agaagagcaa aggctagact atattagtaa
    77341 caagtaaatc ttttgtatgt gaaaaatatt gatctttttg ggggagaaga gcgaatcaca
    77401 ggcaaggtgt gagacaaccc agaaagcact tgatcataat caactttgta agccaagcct
    77461 acttgggtat tgagcatttt tttacctgta agaattgaat ttcttggaat gtatagtttc
    77521 aaattttgaa acttgaatcg gataactttt ttcttatcta taattagatg gaatatagaa
    77581 tcatttatat atgtatggat aagatataga tttagtttat tatgtatcca tttgtgtcca
    77641 tttgattcga ttggttcttg cttgagccgg atgatgaaaa attatcatgt ccggctctgt
    77701 cgggggatgg atttataaga attcacctat cccaataaca aaaaaccctg atttgaacga
    77761 tcctgtatta agggctaaat tagctaaagg tatgggtcat aattattatg gagaacccgc
    77821 atggccaaat gatcttttat atatttttcc cgtagtaatt ctcggtacta ttgcctgtaa
    77881 tgtaggctta gccgttctag aaccttcaat gattggtgaa cccgcggatc catttgcaac
    77941 tcctttggaa atactacccg aatggtattt ttttcccgta tttcaaatac ttcgtacagt
    78001 acctaacaag ttattgggtg ttcttttaat ggtttcagtg cctgtgggat tattaacagt
    78061 accctttttg gaaaatatta ataaattcca aaatccattt cgccgtccgg tagcaacaac
    78121 cgtctttttg attggtactg cagtagccct gtggttgggc attggagcaa cattgccaat
    78181 tgataaatcc ctaactttag gtctttttta attttaaatg gattcgctta ttaaattcag
    78241 tcaattgtaa gtaaaataac acggtgtgtg tatctaggga gaattcactt tcactttgaa
    78301 gtgactattc cctagataca ttatttattc aattctggcc cgactatata gattcggatt
    78361 gtgctgaaga ttgaatgaaa acctattctt ttttgtaaat caatttcaaa atgctttttt
    78421 acttcttttc tataatgtcc aatatctgtt ttacatcttc tctgtgaaaa tgttcaattt
    78481 tcataaggtc ttcctggctc ttattcaaaa ggtcgaaaaa tgtatgtata ttggacgttt
    78541 taagacaatt atagattctg ggaggcaact ctgattggtc aataaaaaaa aatttcaatg
    78601 ctatttcttt tttctttttt cttagtttag ttaatttatc ataaaaagga aaaaaaggta
    78661 aactaacctt gtgttgaatg ttctctaaat gtgacttttc ctcttccgca tgtagaaaag
    78721 gaataaataa gtcaatcaaa ttccgggaag cttcgtgaag tgcttcttta ggagttaaac
    78781 ttccatttgt ccatatttcg agaaaaagta tttcttgttt tttattatca ttcccataag
    78841 aatgaatact atgatttaca tttcgaaccg gcatgaatac aacattatct ataggataac
    78901 ttttgtcgtg aaagttattt ggcgttttta taccgtatcc tctattcctt tcaatttgta
    78961 atccaataca caaataaatt ggttctgtta ggctagctat atgctgtgta ttatcaatta
    79021 tttccacaga gggcggtaag atgatgtctt gagaagttac atatccggga cctttgacac
    79081 aaataaatgc cttgcgagtt ccatacagat tacttctcaa tacaatttct ttcaaattca
    79141 ttaaaatttc atgtaccgat tcttgaatac ccgctatgct agaatattca tgtggtactt
    79201 tctcagattt tgcgcgtgta atacatgttc cttctatttc tccaagcaaa gcccttcgca
    79261 tcgcaatgcc tattgtgtcg gcctggcctt tcataagcgg agatagaata aagcgtccat
    79321 aataaagacg tttactatct attcttgatt caacacactt ccactgtagt gtccgagtag
    79381 atacttttac tttctctcga accatagtaa tattcttttt gtctttgatc aactcattaa
    79441 atcatttatt tctcttgaaa tctctttagt cttttttttt ttattcctac acacgtcttt
    79501 ttttaggagg tctacagcca ttatgtggca taggagttac atcccgtaca aaatttaata
    79561 ctaaaccact tctacggata gctcgtaatg ctgcatctct tccgagaccc ggacctttta
    79621 tcataacttc tgctcgttgc ataccttgat ccactactgc tcgaatagca tttcctgctg
    79681 cgatttgagc agcaaagggc gtccctcttc ttgtacccct gaatccacaa gtaccggcag
    79741 aggaccaaga aatcacccga ccccttacat ctgtaacagt aataatggtg ttattgaaac
    79801 ttgcttgaac atgaataact acctttggta ttctacgtgc atccttacgt gaaccaatgc
    79861 gcacattcct gcgtgaaccg acttttggta taggttttgc catattttat cattttataa
    79921 aaataagtca gagatatatg gatatatcca tttcatgtca aaatagatct tctatatttt
    79981 atttgtttat ccttttcttt aaaattgaag attgctttag cagtctcttt tttttttttt
    80041 actagaagaa ttatccttgt ctttgtttat gtctcgggtt ggaacaaatt acaataattc
    80101 gtcccctcct gcggattagc ctacattttt cacaaatttt acgaacagaa gcccttattt
    80161 tcatagctgt tattccttaa tcccgaattc gttggaagaa aataagtttc ttgaaatttt
    80221 tgaaccctca aacgagcccc ctgaaaggaa tcttgaagtt gaaaaaacca cttaattatt
    80281 ctaacccttg ttagggattt taacaattat atgtccgggg gggttgaatc ataatgattt
    80341 actttaaatc aattgaaatt gaatttttac cctatctact tataatatgt atacgtataa
    80401 aaaacttctt ttggtcgttt ctaaagcata atctacaatc atatattcat tatccaaagg
    80461 aatctcgacc atatcattga gaaaaaattc atgaaggttt aattactgaa tttttttttt
    80521 tgttctttca ttccagttcc aggtacttcg aagtatcaac taatgtagca caggaggagt
    80581 catagtaata tttagtcgac aatttgccct tttctttttt ttttttcaca aataagaagg
    80641 tttcagatac aattcggata ttatatctat aatatatgga ttgattacca tatataacac
    80701 aaaatttctc cgccgattcc ttctagtcga gcgtctcggt ctgtcattat accttgagaa
    80761 gtagaaagaa ttacaatacc tatcccgcct aatattctag gaatattttg atagttagaa
    80821 tagattcgta gaccgggtcg gcttatccgt tttaaattta aagtagtttg atatggtcct
    80881 ttcctatttc ttctatgttg tagggttaaa acaaaaaagt ctttattgct ttcctgatgt
    80941 tttcttacgt tctcgataaa accttctcgt aaaagtattt taacaatggt ttcggtgatt
    81001 ttagttgatg ctattcgaat cgttcctttt ctattcatgt cagcatttcg tatagaggtt
    81061 attatttcag caataggatc cctccccatc gtaaattctt ctttctcccg aattttgata
    81121 taatcaacat gttttttgat ttattagtat taaaggtata tgcataagac ataatataat
    81181 ctacttgaga cataatccac aacaaatcta tataatttca agaatttcgt ttaaatagag
    81241 aattctattg aagttatcat cttatactta taatacttca ggagctaatg aaacgatttt
    81301 agtgaaattt aactgtctca attcccgggc gattgctcca aaaattcgag ttccttttgg
    81361 atttccttct tgatcaatta caactgcagc attgtcatca tatcgtatta taataccgtt
    81421 gtcacgcttg agttctttac aagtacgtac aattacagct ctgatcactt ctgatctttc
    81481 cagaggtgta ttgggtattg cttccttgat tacagcaaca ataacgtcac caatatgagc
    81541 atatcggcga ttactggctc ctatgattcg aatacacatc aatttttggg ctccgctgtt
    81601 atctgctaca ttcaaaatgg tctgaggttg aatcattttt gaatctcttc tttcaatgca
    81661 acaaaggacg aagaaaaaaa gaaatattgt ttgtcaaaaa aagaaaatcc acaattgttt
    81721 ttgaatttct aagacctctt tctcttggtt ttctatattt ctatcctgaa ataatgaatt
    81781 gagtttttat aggcattttt gatgctgcaa ttaaaatagc ctttctggct atattttcgg
    81841 ccactccacc catttcataa aggattttac caggtttaac gacagctacc caatattcgg
    81901 gagatccttt gcccgaaccc atgcgtgttt ccgtaggtct tactgtaact ggtttgtctg
    81961 gaaatatacg tacccatatt tttccacccc gtcgtatatt tcgtgtcatt gcgcgccggc
    82021 cggcttctat ttgtctagat gtaatccaag caggttcaag tgcttgaaga gcatatcggc
    82081 caaaacaaat acgattgccg ctacaagata ttcctttcag tcttcctcta tgttgtttac
    82141 ggaatctggt tcttttcggg ttatagttga tgtctctttc tcaattccat ctctactaca
    82201 gaactggaca tgagcaattt cttctcatcc agctcctcgc aaaaaagaaa aaaagtttta
    82261 ataataataa ttaataaata aaactccatt tttttttttt aataaaaaag agattgaatc
    82321 atgggattct ttaaaatcag atttcattca atctattcta aatttgtata ttttatttaa
    82381 atataatata tagaattcaa tctggatttt attttcattt atagataatt aatgtcttgt
    82441 tataaggaat gctttttttt tgcattttgc atcatattca tttcatattg gatcaacatg
    82501 agtaattcaa taaaactttc gcgggcgaat atttactctt tctatatcta tttgaattat
    82561 agggttatct catgacctct cagaattcga ataaaaagat tggtctctgg tttattccgc
    82621 catcccaccc atgaataatt aggattcgtt tttcttttta agagaatcct ctgcatttac
    82681 gggttccgtc gttcccatcg cttctcgatt aatggttagg tctgaattta acaatggagc
    82741 ctccaatcaa attgcttaat tttctcttga atcaatcttc tcagtcttta ttgactcaag
    82801 gctcttgctt tattttttgt tcgatgaata gatattcatt taattaggaa tgaattttga
    82861 ttgatgcctt attacattgc ctttttttat ttatgagatg ccttatagac cttacatata
    82921 ggaatcctat atcatgactc tttctttttc tctctttctc tcatccttcc atttatctgt
    82981 ctatttgttt gttatttcgc tttacaactt atactcataa tcagattggt ttttcctttg
    83041 attatgcaaa agaagctgtc agttgctata atgatatgac tgatatatca tatctttact
    83101 gatttcttgg atccagataa tgcgaagcga tgagttggtt attagtctta gagttattag
    83161 ttcatactat aggccggtct ggtccatttt gtgaatccta atcttaaaaa aaaaaaacaa
    83221 cgagtcacac actaagcata gcaaatcaaa taatcaatca aatttttatt caaccttata
    83281 gaatttagaa ctgctcattt tttttttttt tttgattgaa cgtcaaaaat gaaagaattt
    83341 tttgtttttt tgttatatct cgaaatagaa tctaaagaca actaaaatac tattcttatt
    83401 attctttgtc tataaatatc caaattttga ttcctaatac cccatagata gtccgaactg
    83461 tataggaaga ataattaatt ttcgccccaa tggtttgtag aggaaccctg ccctctctga
    83521 tccagtctac gcgtgcaata tcttttccgt taatacgccc tgatatttgt acttgaattc
    83581 cttttgtatt cgcctgctca gttaattcaa tagccttttt cattgctttt cgacaagaaa
    83641 ctctattctt taattgtccg gctataaatt ctgcaagaat gttagggtgt ccataagggt
    83701 ttgcgattct tgtaacagca atgttgattt ttcggttcac atatttaagt tctttttgta
    83761 cattcatctg taattcttcg attcttcccg gcctatcttc aattaagaat ttcggaaatc
    83821 ccatatagat tatgacttga atcaaatcaa ttcttttttg aatttctata cgtgcaattc
    83881 cctcgacacc agaagatatt ctcatatttt tttgtacata attcttgata cagtctctta
    83941 tttttttatc ttcttggaga ccctcggaat atttttttgg ttgtgcaaac caaatagaat
    84001 gatgactttg ggttgtacca agtctgaaac caagtggatt tattttttgt cccataatcc
    84061 cccatttcca atactctgac tagtatatat atcatgatat gttctatttg tgtgcttatt
    84121 tctccatcca ggttttttaa aatacatggc ggattcttga tagatttcat ctaaagatat
    84181 atctctcaat acaatagtta tatggcaggt gggttttttt atctgataac tacgtcctcg
    84241 agctcgaggt tgtagtcttt tcatagtatt gccctcattt acttcggctt tactaattac
    84301 taaagaggct tggttgaaac ccatgttgtg attagcattt gctgctgcag aataaaccaa
    84361 ttttaaaatg ggataacatg ctcgataagg catgagttct agtatcataa gtgtttcgtc
    84421 ataagaacgt ccacgaatct gatcaattac tcttcgtgct ttgtgagcag acatacgtat
    84481 atgttgacct aaagcatata cttctctata tgggttcttc tttatctttt ttttctctat
    84541 cataaggttt acctctcact cataaatcta gattttattt attaacggcg agatttgtta
    84601 tcgcttttcg gatgtccgcg gaaatttata gtaggtgaaa attctcccaa tttatgtcct
    84661 accatacgat ccgttatata aataggcaga tgttctcttc cattatggat agcgatagta
    84721 tggccgatca ttgtgggtat aatggtagat gcccgggacc aagttcttat tatttctttt
    84781 tctgcttttt tattaagcct ttctattttt tttaataaat gatttgctac aaagggattt
    84841 ttttttagtg aacgtgccac agttaattaa ctcctctttt tttttttgca aaaacgaaga
    84901 aagaaatttg ctctcctatt tcctacggcg acgaagaatc aaattatcac tatatttatt
    84961 cctttttcta cttcttcttc caagtgcagg ataaccccaa ggggttgcgg gtttttttct
    85021 accaatcgga gccctccctt caccaccccc atggggatgg tctacagggt tcataacaac
    85081 tcctcttact acaggacgct tacctagcca acatttagat ccggctctac ccaaactttt
    85141 ctggttcacc ccaacattcc ccacttgtcc gactgttgcc gagcagtttt tggatatcaa
    85201 acggacctct ccagaaggta attttaatgt ggccgatttc ccctcttttg caatcagttt
    85261 cgctacagca cccgctgctc tagctaattg tccacccttt ccaagtgtga tttctatgtt
    85321 atgtatggcc gtgcctaagg gcatatcggt tgaagtagat tccttttttt gatcaatcaa
    85381 aatcccttcc caaactgtac aagctttttc caaagcatac ggctttctgg atgtagatga
    85441 tgatatctat acagatggat atatatatat cgtaaaattc ttatctatat catacaataa
    85501 agtaccacat gaatggatat ataggaatcc aaatctgccg aaccactcat gttatgatct
    85561 tctacatcct aggtcttccc gttccgtcat ctggcttatg ttcttcatgt agcattcaga
    85621 ccgaatgact ctatgaaatt acgtcgatac ttccacatat ttatgggtaa cgtaggagac
    85681 atctctattt ttcccccggg gaatctttag aattaccact gcttagcttt caatttgcct
    85741 ctgaccatca aatgaaatgt gaataacccg tcctcctctc tttgaaacaa ggggcgcttc
    85801 tggttctgtc ggtgcttgaa acagttttgt cttctccata ttactatctc tctagagtca
    85861 ataattatat atgaggaact actgaactca atcacttgct gcccttactc ttcagttttc
    85921 tgttgaggtc tatcctgtag aggtactcaa attggatcag tgatcgattt ctaggtttcg
    85981 tcgtaaacct aattggttac tcccaattac gtaaatcaat agttcaaacc gcactcaaag
    86041 gtagggcatt tcccattttg ataggaactt ctgtaccaga aacaatggta tctccaatta
    86101 tagcccctct gggatgtaaa atatatctct tctcaccatc cccatagtgt atgagacaaa
    86161 cgtatgcatt tcgattaggg tcgtattcta tggttacgat tctaccatat atgtctcttt
    86221 catttcgtcg aaaatcgatt ttacggtata aacgcttatg acctccccct ctatgccttg
    86281 cggtaatgat tcctctggca ttacgacctt taccacaacg atgctgtcca tagatcaaat
    86341 tatttcgtgg attggatttc acttgactgt ctacggctcc attgcgtgtg cccggggtag
    86401 aagttttgta taaatgtatc gccatgctat taagtatttt gatttaagtt cttttctttc
    86461 taagaggtgg aatagaataa cccggttgaa gcgtaatgat catacgcttg taatgcattg
    86521 tatgtcccat aatgggtccc attcttctac cctttccggg gagtcgatta ctattcatag
    86581 ctattacctt gacaccaaag aagagttcga cccaatgctt gatttctgtc ctagttgatc
    86641 ctgattcgac attaaaagta tattgatttt tcgccaataa ccgaatactt ttgtctgtaa
    86701 atactgcata tttgattcca tccataaatc tattttcttc cctatgagtt ctagtctcaa
    86761 taagaatgct agttcagttc ttactgttca tatgttatga tatgaatata ccacaccgat
    86821 tcgttatgta tagatgatga gattccattg ataaagagtc aattccaata gacttcttgg
    86881 agggtcccat tggcgtgcat ccagtaggaa ttgaacctac gaattcgcca attatgagtt
    86941 gggcgcttta accattcagc catggatgct tagcggggat cctcgtacat ggtgaataac
    87001 caaattccaa ttgaaatgaa atctttagga taaatcaatg caatttaaat catagaataa
    87061 tcatataatt ctaattatca tagaataaag aaatatcgta tataaatatc atatataaat
    87121 atcataatta taaagtatca ttattatcca tttaggaggt atggagagat gaaggggcgt
    87181 caattcaaat tctgggtttt cgaattgcga gagatattga gagagatcaa gaattctcac
    87241 tatttattag attcatggac ccaattcaat tcagtgggat ctttccttaa catttttttc
    87301 caccaagaac gttttctaaa actctcggac ccccgaattt tgggtatcct actttcacgc
    87361 aattcacagg gttcaacaag caatcgatat ttcacgatca agggtatcaa gggtgtagta
    87421 catttcacga ccaagggtgt actactattt gtagtagcgg tccttatata tcgtattaac
    87481 aatcgaaata tggtcgaaag aaaaaatctc tatttgacag ggcttcttcc tatacttatg
    87541 aatcccattg gaccgagaaa tgatgcattg gaagaatctt ttgggtcttc caatgtcaat
    87601 aggttgattg tttcgctcct gtcaaaagga aaaaagatct ctgagttcct ggatccgaaa
    87661 gagagtactt gggttccccc aataactaaa aagtgtatca tgcctgaatc caactggggt
    87721 tcgcggtggt ggaggaactg gatcggaaaa aagaaggatt ctagtggtaa gatatctaat
    87781 gaaaccgtcg ctggaattga gatctcattc aaagagaaag atatcaaata tctggagttt
    87841 ccctttgtat attatatgga tgatccgatc cacaaggacc gtgattggga attgtttgat
    87901 cgtctttctc cgagtaagag gcaaaacata ttgaattcgg gacagctatt cgaaatctta
    87961 gtgaaagact ggatttgtta tctcatgttt gcttttcgtg aacaaatacc aattgaagtg
    88021 gagggtttct tcaaacaaca aggggctggg tcaactattc aatcaaatga tattgagcat
    88081 gtttcccatc tcttttcgag aagcaagtgg gctatttctt tgcaaaattg tgctcaattt
    88141 catatgtggc aattccgcca agatctcttc ggtagtcggg ggaagaatcc gcacgaatcg
    88201 gattttttga ggaacatatc gagagagaat tggatttggt tagacaatgt gtggttggta
    88261 agcaaggatc gaatttttag caaggtacgg aatgtatcgt caaatattca atatcattcc
    88321 acaagatcta gtttcgttca agtaacggat tctagccaat tgaaaggatc ttttgatcaa
    88381 tccagagatc gttttgattc cattagtaat gaggattcgg aatatcacac attgatcaat
    88441 caaagagaga ttcaacaact aaaagaaaga tcgattcttt gggatccttc ctttcttcaa
    88501 acggaacgaa gagagataga atcagaccga ttccctaaac gcgtttctgg atcttcctca
    88561 aagtcccggc tattcacgga acgtgagaag cggatgaata atcatctgct tccggaagaa
    88621 atcgaagaat ttcttgggaa tcctacaaga tccattcgtt cttttttctc tgacatatgg
    88681 tcagaacttc atctgggttc gaatcctact gagaggttca ctaaagatca gaaattgttg
    88741 aagaaagaac aagatgtttc ttttgtccct ttcaggcgat cggaaaataa agaaatagtg
    88801 aatatatcca agataattac gtatttacaa aataccgtct caattcatcc tatttcatca
    88861 tatccgggat gcgatatggt tccgaaggat gaactgggta gttcttcatt cttgaacaaa
    88921 aatccatttt ttgatttatt tcatctattc catgacctga acaggggggg atacacgtta
    88981 caccacgatt ttgaatcaga agagagattt caagaaatgg cagatctatt cactctatca
    89041 ataaccgagc cggatctggt gtatcataag agatttgccc tttctattga ttcctacgga
    89101 ttggatcaaa aacaattctt gaatgaggcc ggggatgaat cgaaaaagaa atctttattg
    89161 gttctacctc ctatttttta tgaagaaaat gaatcttttt atcgaaggat cagaaacaaa
    89221 tgggtccgga tctcctgcgg gaatgatttg gaagatccaa aaccaaaaag agtggtattt
    89281 gctagcaaca acataatgga ggcagtcaat caatctatct tgatccgaaa tctgattcaa
    89341 atccaatata gcacccatgg gtacataaga aatgtattga atcgattctt tttaatgaat
    89401 agatccgatc gcaacttcga gtatggaatt caaagggatc aaataagaaa tggtactctg
    89461 aatcatagaa ctctaatgaa atatacgatc aaccgacatt tatcgaattt gaaaaagagt
    89521 cagaacaaac ggttcgatcc tcttattttg atttctcgaa ccgagagata catgaatcgg
    89581 gatcctaatg catatagata caaatggtcc aatgggagca agaatttcca ggagcattta
    89641 gaacatttcg tttctgagca gaagagccgt tttcaagtag tgttcgatcg attacatatt
    89701 aatcaatatt cgattgattg gtctgaggtt atcgataaaa aagatttgtc taagtcactt
    89761 cttctctttt tgtctaactc acttcctttt ttctttgtga gtttcgggaa tatccccctt
    89821 cataggtctg agatccacat ctatgaattg aaaggtacaa atgatcaact ctgcaatcag
    89881 ttgttagaat caataggtct tcaaatcgtt cattttcaaa aattgaaacc tttcttattg
    89941 gatgatcata atacttctca aaaatcgaaa ttcttgatca atggaggaac aatatcacaa
    90001 tttttgttca ataagatacc aaagcggatg attgactcat tccatactag aaataatagc
    90061 aggaaatctt ttgataacac ggattcctat ttctcaatga tatcccacga tcaagacaat
    90121 tggctgaatc ccgtgaaacc atttcataga agttcattga tatcttcttt ttataaagca
    90181 aatcgacttc gattcttgaa taatccacat cacttctcct tctattgtaa caaaagattc
    90241 cctttttatg tggaaaaggc ccgtatcaag aattctgatt ttacgtacgg acaattcctc
    90301 aatatcttgt tcattcgcaa caaaatattt tctttgtgcg gtggtaaaaa aaaacatgct
    90361 tttttggaga gagatactat ttcaccttca ccaatcgagt cgcaggtatc taacatattc
    90421 atatctaatg attttccaca aagtggtgac gaaaggtata acttgtacaa atctttccag
    90481 tttgcaattc gatccgatcc attagttcgt agagctattt actcgattgc agacatttct
    90541 ggaacacctc taaaagaggg acaaaaagtc aattttgaaa gaactttttg tcaacctctt
    90601 tcagatatga atctatctga ttcagaagag aagaacttgc atcagtatct caatttcaat
    90661 tcaaacatgg gtttgattca cactccatgt tctgagaaat atttaccatc cgaaaagagg
    90721 aaaaaacgga gtctttgtct aaagaaatgc gttgagaaag ggcagatgta tagaaccttt
    90781 catcaacgaa agagtgcttt ttcaactcgc ttaaaatcaa aatggaatct attccaaaca
    90841 tatatgccat ggttctttac ttcaacaggg tgcaaatatc taagtttgat attgttagat
    90901 actttttcag acctattgcc gatactaagt agcagccgtc aaatattggt atccattttt
    90961 catgatatta tgcatggatc agcgcgaatt cttcagaaaa aattgtggaa gacacgacgg
    91021 aatcggataa gtgagatttc gattaagtgt ttacaaaatt ttcttctgtc cgaagaaaag
    91081 attcatcgaa ataatgagtc accattgata tcgacacatc tgagctcgcc aaatgttcag
    91141 gagttcctct attcaatcct tttccttctt cttgttgctg gacatctcgt ttgtacacgt
    91201 cttttctttg tttcccgagc ctatagtgag ttacagacag agttcgaaaa gatcaaatct
    91261 ttgatgaatc catcatacat gattgagttg cgaaaacttc tggataggta tcccacatct
    91321 gaactgaatt ctttctggtt aaagttcaag aatctctttc tagttgctct gcaacaatta
    91381 ggatattcta tacgttctaa gaagaaatat ttgaatatca atctcatcga tctcataagt
    91441 atcataccaa atcccatcaa tcgaatcatt ttttcgagaa atacgagaca tctaagtcat
    91501 acaagtaaag agatctattc attgataaga aaaagagaaa acgtgggcga tcattggatt
    91561 gatgataatc caatagaatt ctggttcgcg aacagtgatt cgattagtga taaagaaaga
    91621 gacttcttgg ttcagttctc catctccacc ttaacggcag aaaaaagtat tgatcaaatt
    91681 ctattgagtc tgactcatag cgatcattta tcaaagaatg actctgctta tcaaatgatt
    91741 gaacaaccgg gagcaattta cttacgatac ttagttgaca ttcatcaaaa gtatctaatg
    91801 aattatgagt tcaatacatc ctgtttagca gaaaggcgga tattccttgc taattatcag
    91861 acaatcactt attcacaaac ttcgtgtggg gctaatagtt ttcatttccc gtctcatgga
    91921 aaaccctttt cgctccgctt agccttatcc ccctctaggg gtattttagt gataggttct
    91981 ataggaagcg gacgatccta tttggtcaaa tacctaacga caaactccta tcttcctttc
    92041 attacagtat ttctgaacaa gttcccggat agcaagccta gggagttggt tcttgatgag
    92101 gaggatgaga gtgactatga tgttagtgac tctattgatg ctagtgactc tattgatgct
    92161 agtgacgata ttgatactag tgaccttgat agggagttgc ggcgtataga gtggctagct
    92221 gaggatgtga tgaatgagtt caccaatatt gaactgctgg cggaagtaga ccgatttttt
    92281 atcacccttc acttcgaatt agcaaaagca atgtctcctt gcataatatg gattccagac
    92341 attcatgatc tggatatgaa tgagtcgaag gacttatccc tcggtctatt agtgaactat
    92401 ctctccaggg attgtgaaag atgttctact agaaatattc ttgttattgc ttcgactcat
    92461 attccccaaa aagtggatcc cgctctaata gccccgaatc aattcaatac atgtattaag
    92521 atacgaaggc ttcttattcc acaacaacga aagcgctttt tcactctttc atatactagg
    92581 ggatttcact tggaaaagaa aatgttccat actaatcgat tcgggtccac agccatgggt
    92641 tccaatgcac gagatcttgt agcacttgcc aatgaggccc tatcaattag tattacacag
    92701 aagaaatcaa ttctagacac taatacaatt agatctgctc ttcatagaca aacttgggat
    92761 ttgcgagccc atgtaatacc ggttcaggat cacgggatcc ttttctatca gataggaagg
    92821 gctgttgtgc aaaaagtact tctaggaaat tgcctcctag atcctatatc tatctatata
    92881 aagaagcaat tgtgtgaaga aggggatcct tatttgtaca aatggtactt cgaacttgga
    92941 acgagcatga agaaattaac gatacttctt tatcttttga gttgttctgc cggatcggtc
    93001 gctcaagacc tttggtctct acccggaccc gatgaaaaaa ataggatcac ttcttatcgg
    93061 ttcgttgaga atgattctga tctagttcat ggcctagtag aaatagaagg cgctctgatg
    93121 gcatcctcgc ggacagaaag agattgcagt cggtttgata atgatcgagt gaaattcctt
    93181 cttcggcccg aaccaaggaa tcccttatat atgatgcaaa atggatctta ttctatcgtt
    93241 gatcagaaat ttctctatca aaaatacgaa tcggagtttg aagaagggga aatagaggag
    93301 ggtttcttcg atcacataga ctgggctcct agaatatggc gcccttggga atttctattt
    93361 gattgtatcg aaaggcccaa tgaattggga tttccctatt gggccggtcg ggggatcctt
    93421 tatgatgaaa aggatgagct tcaagaggag gatcagcttc aagaggagga tgagcgtcaa
    93481 gaggaggatg agcttcaaga gggggattcg gagttcttgc agagtgaaac catgcagtac
    93541 ccgccacgag ctagattttc caaagaacaa ggcttttttc gaataagcca attcatttgg
    93601 gaccccccgg atccactctt ttccctattc aaagatgagc cctttgtctc tgtcttttca
    93661 catcgagaat tctttgcaga tgaagatgaa gagatgttaa aggggcttct tattcttact
    93721 gccaaaatgg atcctcttcc atctctatct aaacgctggt ttctcaagaa taggaaaaaa
    93781 aagcacttcg aattcttgat tcatcgccag agatggctta gaaccaatag ttcattatct
    93841 aatggatttt cccgttctaa tattcgatcc gagagttatc agtatttatc aaatctgttc
    93901 ctatctcacg gaaggctatt ggatcaaatg gcaaagacat tgttgagaaa aagatggctt
    93961 ttctcggatg aaatgaaaat tggattcatg taacaggaga agggtttccc attacttagc
    94021 cggaaagata tgtggtcatg aggattaagt ggaacggaat tgactgggtg gtagagtcgc
    94081 ggaaacactt ctttcttcca tggagcttag ctccatggaa gaatatgcta ctgctgaaac
    94141 atggaagaat tgaaatctta gatcaaaaca ctatgtatgg acggtatgaa ctgcctaaac
    94201 aagaattctt gaacagcgaa caaccagagc tattactcac tacatcaaaa aatttccatt
    94261 aatgaaagat gtaaatccat tggaaaatca aaaatacgca tgtcagatga aatggttttt
    94321 gctatctgct ccaataacga atcattggtt taactgaata actaaataaa atagatagac
    94381 ctttctcttc gtctcaggtc gatggatctt cccgattgga agatccccta tatggataat
    94441 agacattcca gttgaccgag cctaattcta attgtttttg gttcgaagca aagatatcca
    94501 cggggcggtt cgccctattc acgaccgaga agtactggat tctctttcgg ataggtcctg
    94561 aaaggagaag gaaagctgga atgccaccag gcgtctatta ttgaattcac ccgacccgat
    94621 agtacccatt tttggaacgt ccagtgccaa agtcactgaa tgggtagtcg ccaatcccta
    94681 aaacggacta tgtaatgcac tttatctgct gggttacggg gggcatttta ccagaggttt
    94741 agattgtatc aatccaccct tgtgtgattc ctgttgaagc atatactcgg gggtgggtgc
    94801 agggcagacg atttcaaagc agattcccca ttcattagat agagaggatc accaagattt
    94861 tgtgatccgc tgccgaactt attccaattc aatgagcatt ctcaatatta tgccttgaag
    94921 aggactcgaa cctccacgct ctttagcacg agattttgag tctcgcgtgt ctaccatttc
    94981 accaccaagg catcttgaaa gtcaatcgta ttccatgaat atgatatcta tctagtgtga
    95041 tgtatggaat atatgacaaa ggtggagtgt tggagtattt ctattgatcg gccatgtcat
    95101 ataggccaag tcggacatcc aattgcttcg atttgaagta tccagaggat gtcttatata
    95161 tattaagatt ctattaaaaa gatggacaat caaacctatt tctttctcga ttcaatagaa
    95221 gaaaaaaaga aaagaggtga atagggtcca aaataaggag agatctgtaa tgtaaaaaga
    95281 aggcccgatt acgcccattc ctaatcctaa atggaatgta acgacgtagg gatccatatg
    95341 taaacatagt ctctatttag atttagatag gctcgaatga cccttctcat aatgagaatg
    95401 tatataaccc tattccggtc tggcccgata tggaatgaac ttataatcta taatctgatt
    95461 atagattata agttcataac cctagcccat tccctttttg ggcggaacag atctactaat
    95521 tctttgattc cagttagtaa agagggatct tgaactaaga aatagattct agaagctaaa
    95581 ctaaaaaagg gtatcctgag caattgcaat aattgggttc attgatattc ctggtatagt
    95641 agatgctatc acacatacaa tcatactcaa ttcgatggaa ttttttgatc ttaaagggga
    95701 tattctataa tttcgcacgt gaggggttat ttcttggttt cgtccagtca ttaataactt
    95761 gattattttt aaataatagt agatagaaac aacgctcgta aggagtccta ttgaaaccaa
    95821 gaaatagagg cctgcctgcc atccacacca gaataaatgt agttttccga aaaaacctgc
    95881 gagtggagga aggcctccta gagataagag acatagagct aaagagagag ccaaaaaagg
    95941 atcttttgtg tataatcctg cataatctcg aatgttatca gttccggtac gtagaccaaa
    96001 taagacaatg caagcaaaag ttcctagatt catggagata tagaacagca tataagttat
    96061 catgctcgca tatccaccat ttgagtctcc gacaattatt ccaataatta catatccgat
    96121 ttgacctatg gacgaatacg caagcatacg tttcatgctt gtttgagtaa tagcaatgag
    96181 attccccaat atcatgctaa gaatagctag gatttccaga agaagatgcc attcgtttga
    96241 tgagaaataa aaaggaatat cgaaaattcg agtggctgaa gccgaagcag ctactttcga
    96301 agtaacagaa agaaaagcaa cgactggagt aggagagtca gagtcgaaaa gaggattcct
    96361 cacttctttc tctcattcaa aaccgtgcat gagactttca tctcgcacgg ctcctaagtg
    96421 ataaaagtaa agaagaactt atcttctttt tttttttatt attaccttcc tcgcgtatgt
    96481 ataagatcga acccattcga tttctaaaac ggattactaa tccttaactt ttcgaggaat
    96541 ccttcatcag tggttgtgaa tgacttattt ttctccatct tttcgacctt gattccgtag
    96601 gagtaagtca gaaagattga gaaatagaac catctgattt gattcgttct caatagccat
    96661 gagatgatca tcttagggtg atccttttgt cgacggatgc tcctattaca ctcgtagtct
    96721 ctgaaggatg agaaccaact atgtagcatc tacatcaaga attcaagtat tgtatacgtc
    96781 attagtccga tcctttgtag gaactacccg taataacgaa cttgcaaaat ggatctgttt
    96841 atcataaaga gaatcgttgt tcctgaccct gcttcgcctt aattgttatt tgaacaagtc
    96901 aaagttatgt cttggtctga gtgggaatag catttctctt ctgcatgtcc atggagtttt
    96961 gaaaaatcca aacatcccag agatagatag agaggtagga atttatcgaa cgaaccgcac
    97021 tccttcgtat acgtcaggag tccattgatg agaaggggct ggggaaagct tgaacccaat
    97081 tcctacagtg atgaatataa gcgcaattga aattcctggg gagttataca tttgtgtatt
    97141 gataagacca ttcactattt cttgaagctc gatctctccc ccggatgaac catatagcca
    97201 agagaaacca tgaaccagaa tagaagagct tgccccaccc atgagtaaat atttcgtagt
    97261 agcctcatta gaccgtacat ctttcttggt atatccagat aataggtagg agcataaact
    97321 gaaacattct ggagctacaa agatagttat taaatcgtta gcaccgcata aaaacattcc
    97381 tcctagagtc gctgttaata cgaataacag aaactctgtt atagccattt ctgtacattc
    97441 aatgtactct acggatagag gaatacatag agttgaacat agtaaaataa gaaattgaaa
    97501 gatttcgttg aaattgttcg tttggaaatt tcccgaaaag ctaatcatag gttcttctct
    97561 ccatcggaac aatagggccg ttatgctcat tactaaactt gttgaagaga tgaaatataa
    97621 ccaaggtata tctttttgat cagaggttga atcgatcatc agaagaagaa ttaggccaaa
    97681 aatgaggata cattctggga aaataaaact tccatcgaag agaagcaaat gaaaggcttt
    97741 cataaaaatt ctcgtagaat cgagaatgaa gttttcattc tgtacatgcc aaatcatgaa
    97801 ttagtaactg catccaatct ccaaaaaaat cccaattgtt tcgaactttc tatttttgga
    97861 atggaatatt tgtggaatcc ccatgaatta ggatcaaacc ttattccatg gtatttacat
    97921 gagattcctc tttcttattc ttaagcaagt ccccgagagg gcttagttga tccatgattt
    97981 atgttttatc tttcgtttcc ttttcgtttg tttcgagaac gatcaattcc gattctttct
    98041 ttttctattg attcttttac gatcgagatg tatggatcca tggatctatg tgtctatata
    98101 gatcctgttc gtggattaac gaaaatgtgc aaaagctcta tttgcctctg ccattctatg
    98161 agtctcttcc tttttgcgta tggcatcgcc actccctttg gcagcatcca ctaattcgga
    98221 acttaatttg aaagccatat ttcgacccgg acgttttcgg gatgccccta ataaccaacg
    98281 aacggcaagt gcttttcctt gtgcggatcc tatttcaata ggaacttgct gggtcgatcc
    98341 gcttacacgt cttgctttta ctgctatatc gggagttact ccacgtattg cttgacgtaa
    98401 aacagatagc ggatttgttt ctgtcttttg ttgaatcttt ttcaaggctc gatagagaat
    98461 ttgataagcc aatgattttt ttccgtgttt cagaatacgg ttaaccaaca tgttaactaa
    98521 tcgattacga taaattggat cggattttgc agtttttttt tctgcagtac ctcggcgtga
    98581 catgagcgtg aaaggggttc aagaatcagt tttcttttta taagggctaa aatcatttat
    98641 tttggctttt tggccccata ttgtagggtg gatctcgaaa gatatgaaag atctccctcc
    98701 aagccgtaca tacgactttc atcgaatacg gttttccgca gaattcaata tgtatctatg
    98761 agatcgagta tggaattctg ttgactcact ttaaattgag tatccgtttc cctccctttc
    98821 ctgctaggat tggaaatcct gtattttaca tatccatacg attaagtcct tgggtttccg
    98881 aaatagtgta aaaagaagtg cttcgaatca ttgctatttg acccggaccc gttctaaaaa
    98941 agtcgaggca tttcgaattg tttgttgaca cggacgaagt cagggaaaac ctcttaaatt
    99001 atttcaatat tggaccttgg acatataata agttccgaat caaatctcct tagaaagaag
    99061 atcttttgtc tcatggtagc ctgctacagt ccccttacga aactttcgtt attgggttag
    99121 ccatacactt cacatgtttc tagcgattca catggcatca tcaaatgata caagtcttgg
    99181 ataagaatct acaacgcact agaacgccct tgttgacgat cctttactcc gacagcatct
    99241 agggttcctc gaacaatgtg atatctcaca ccgggtaaat ccttaaccct tccccctctt
    99301 actaagacta cagaatgttc ttgtgaatta tggccaatac caggtatata agcagtgatt
    99361 tcaaacccag aggttaatcg tactctggca actttacgta aggcagagtt tggttttttg
    99421 ggggtgatag tggaaaagtt gacagataag tcacccttac tgccactcta cagaaccata
    99481 catgagattt tcacctcata cggctcctcg ttcaattctt tcgaagtcgt tgggttctct
    99541 tcctcgttcc agaatgtcct cccctcttcc actccgtccc gaagagtaac taggacaaat
    99601 tcagtcacgt tttcatgttc caatcgaaca ctttccattt ttgattattc tcaaaagaga
    99661 agattttttt taccaaacat ccgcggatcc aatcacacga tcttataata agaacaagag
    99721 atctttctcg atcaatcccc ttgcccctca ttcttcgaga atcagaaaga tccttttcaa
    99781 gtttgaattt gttcatttgg aatctgggtt cttatacttc atttttattt ctttttattc
    99841 tttttttttt gatttctttt tttgatttta ttcccttccg tcattcttta agtctcatag
    99901 gtttgatcct atagaatcta acccattttc tcattgagcg aggggtacga aatcaatctg
    99961 attgattttt cgatcaaata tgtgaaatct tcggtttttt cctctttatc tatccctatc
   100021 ccataggtac agcatttgaa tcaatagaga accttttcct ctgtatctat atgaatcgat
   100081 attattccat tctccttact gatacctccc aaggaaaaaa ccgaattgga tcccaaattg
   100141 acgggttagt gtgagcttat ccatgcggtt atgcattctt cgaataggaa tccattttct
   100201 gaaagatcct ggctttcgtg ctttggtggg tctccgagat cctttcgacg acctatgttg
   100261 tgttgaaggg atatctatat gatccgatcg attgcgtaaa gcccgcggta gcagcagaac
   100321 cggggaaagt atacagaaaa gacagttctt ttctttctat tagattagta ttttctatta
   100381 tattaagatt cgtattagtt agcgatcccg gctccgtgag tcctttcttc cgtgattaac
   100441 tgttggcgcc agtcccacat tttgtctctg tggaccgagg agaaaggagg ctcagcggga
   100501 agaggattgt accatgagag agggggtcaa cctctgtcaa atatacaaca tggattctgg
   100561 caatgcaatg tagttgggct ttcatgctga tccgaatgaa tcatcttttc cacggaggta
   100621 aatctttgcc tttgcccgct aggcaagagg atagcaaatt acaaattctg tttcggtagg
   100681 acatgtattt ctattactat gaaattcatt aatgaagtaa ttaatcgtgg gattagcatt
   100741 accctttttt ttatagtgac gaatcttgta tgtgttccta agaaaaagag aaggaatttg
   100801 tcaaaatttc ggggtcttag agggtcgtgg aaatccataa gaactcttga atggaactaa
   100861 ggaactccag ttccttcgga aatggtaaga tctttggcgc aataagaagg ggttgatccg
   100921 tatcatcttg acttggttct gatttctcta tttttttaag aataccgctt ctcctacccg
   100981 tatcgaatag aacatgctgg ggcaaacctt cttcatgtaa aacctgcttg atttagatcg
   101041 ggagaatcgt acggttttat gaaaccacgt gctatggctc gaatccgtag tcaatcctat
   101101 ttccgatagg agcagttgac aattgaatcc aactttttcc atgattttcg tatccgtaat
   101161 agtgcgaaag gaaagcccgg ctccaagttg ttcaagaata gtggcggtgt tgagtttctc
   101221 gatcctttgt cttaggatta gtcagttcta tttcttgatg ggggcaggga agggatataa
   101281 ctcagcggta gagtgtcacc ttgacatggt ggaagtcatc agttcgagcc tgattatccc
   101341 taaacccaat gtgggttttt ctattttgtc ttgctcccct cgaataagaa tggataagag
   101401 gcttgtggga ttgacgtgag gggggaggga tggctatatt tctgggagcg aactccaggc
   101461 gaatatgaag cgcatggaga caagttatgc cttggaatga aagacaattc cgaaccaaac
   101521 cagctttgtc tacgaacaag gaagctataa gtaatgcaac tatgaatctc atggagagtt
   101581 cgatcctggc tcaggatgaa cgctggcggc atgcttaaca catgcaagtc ggacgggaag
   101641 tggtgtttcc agtggcggac gggtgagtaa cgcgtaagaa cctgcccttg ggaggggaac
   101701 aacagctgga aacggctgct aataccccgt aggctgagga gcaaaaggag gaatccgccc
   101761 gaggaggggc tcgcgtctga ttagctagtt ggtgaggcaa tagcttacca aggcgatgat
   101821 cagtagctgg tccgagagga tgatcagcca cactgggact gagacacggc ccagactcct
   101881 acgggaggca gcagtgggga attttccgca atgggcgaaa gcctgacgga gcaatgccgc
   101941 gtggaggtag aaggcccacg ggtcatgaac tccttttccc ggagaagaag caatgacggt
   102001 atctggggaa taagcatcgg ctaactctgt gccagcagcc gcggtaatac ggaggatgca
   102061 agcgttatcc ggaatgattg ggcgtaaagc gtctgtaggt ggctttttaa gtccgccgtc
   102121 aaatcccagg gctcaaccct ggacaggcgg tggaaactac caagctggag tacggtaggg
   102181 gcagagggaa tttccggtgg agcggtgaaa tgcgtagaga tcggaaagaa caccaagggc
   102241 gaaagcactc tgctgggccg acactgacac tgagagacga aagctagggg agcgaatggg
   102301 attagatacc ccagtagtcc tagccgtaaa caatggatac taggcgctgt gcgtatcgac
   102361 ccgtgcagtg ctggagctaa cgcgttaagt atcccgcctg gggagtacgt tcgcaagaat
   102421 gaaactcaaa ggaattgacg ggggcccgca caagcggtgg agcatgtggt ttaattcgat
   102481 gcaaagcgaa gaaccttacc agggcttgac atgccgcgaa tcctcttgaa agagaggggt
   102541 gccttcggga acgcggacac aggtggtgca tggctgtcgt cagctcgtgc cgtaaggtgt
   102601 tgggttaagt cccgcaacga gcgcaaccct cgtgtttagt tgccaccgtt gagtttggaa
   102661 ccctgagcag actgccggtg ataagccgga ggaaggtgag gatgacgtca agtcatcatg
   102721 ccccttatgc cctgggcgac acacgtgcta caatggacgg gacaaagggt cgcgatcccg
   102781 cgagggcgag ctaactccaa aaacccgtcc tcagttcgga ttgcaggctg caactcgcct
   102841 gcatgaagcc ggaatcgcta gtaatcgccg gtcagccata cggcggtgaa ttcgttcccg
   102901 ggccttgtac acaccgcccg tcacactatg ggagctggcc atgcccgaag tcgttacctt
   102961 aaccgcaagg agggggatgc cgaaggcagg gctagtgact ggagtgaagt cgtaacaagg
   103021 tagccgtact ggaaggtgcg gctggattac ctccttttca gggagagcta atgcttgttg
   103081 ggtattttga tttgacactg cttcacaccc aaaaagaagc gagctacgtc tgagttcaac
   103141 ttggagatgg aagccttctt ttgtttctcg acggtgaagt aagaccaagc ccatgagctt
   103201 cttatcctag gtcagaacaa gttgatagga tcccctttta tgcccccatg tccctcccgt
   103261 gtggcgacat gggggcgtaa aaaggaaaga gagggatggg gtttctctcg cttttctttt
   103321 tgcatagcgg gcccccagcg ggaggcccgc acgacgggct attagctcag tggtagagcg
   103381 cgcccctgat aattgcgtcg ttgtgcctgg gctgtgaggg ctctcagcca catggatagt
   103441 tcaatgtgct catcagcgcc tgaccctgag atgtggatca tccaaggcac attagcatgg
   103501 cgtacttctc ctgttcgagc cggggtttga aaccaaactt ctcctcagga ggatagatgg
   103561 ggcgattcag gtgagatcca atgtagatcc aactttctat tcactcgtgg gatctgggcg
   103621 gtccgggggg gaccaccatg gctcctctct tctcgataat ccatacatcc cttatcagtg
   103681 tatggacagc tatctctcga gcacaggttt aggttcggcc tcaatggaaa aatgaaatgg
   103741 agcacctaac aacgtatctt cacagaccaa gaactacgag atcgcccctt tcattctggg
   103801 gtgacggagg gatcgtacca ttcgagcctt tttttttcat gcttttcccg gaggtctgga
   103861 gaaagctgca atcaatagga ttttcctaat cctcccttcc cgaaaggaag agcgtgaaat
   103921 tctttttcct ttccgcaggg accaggggat tggatctagc cgtaagacga atgcttggct
   103981 gataaataat tcacttcttg gtcttcgacc ccctcagtca ctacgaacgc ccccgctcag
   104041 tgcaatggga tgtgtctatt tatctatctc ttgactcgaa atgggagcag gtttgaaaaa
   104101 ggatcttaga gtgtttaggg ttgggccaag agggtctctt aacgccctct tttttcttcc
   104161 catcggagtt atttcttatt tcacaagtac ttgccgtggt gaggaagaaa agaaggggga
   104221 acaagcacac ttggagagcg cagtacaacg gagagttgta tgctgcgttc gggaaggatg
   104281 aatcgctccc gaaaaggaat ctattgattc tctcccaatt ggttggaccg taggtgcgat
   104341 gatttacttc acgggcgagg tctctggttc aagtccagga tggcccagct gcgccaagga
   104401 aaagaataga agaagcatct gactccttca tgcatgctcc acttggctcg ggggatatag
   104461 ctcagttggt agagctccgc tcttgcaatt gggtcgttgc gattacgggt tgggtgtcta
   104521 attgtccagg cggtaatgat agtatcttgt acctgaaccg gtggctcact ttttctaagt
   104581 aatggggaag aggaccgaaa catgccactg aaagactcta ctgagacaaa gatgggctgt
   104641 caagaacgtg tagaggaggt aggatgggtg gttggtcaga tctagtatgg atcgtacatg
   104701 gacggtagtt ggagtcggcg gctcccctag gtttaggttc cctcatctgg gatccctggg
   104761 gaagaggatc aagttggccc ttgcgaacag cttgatgcac tatctccctt caaccctttg
   104821 agcgaaatgc ggcaaaagga aggaaaatcc atggaccaac cccatcgtct ccaccccgta
   104881 ggaactacga gatcacccca aggacgcctt cggtatccag gggtcgcgga ccgaccatag
   104941 aaccctgttc aataagtgga atgcattagc tgtccgctct caggttgggc agtaagggtc
   105001 ggagaagggc aatcactcat tcttaaaacc agcattctta agaccaaagg tcggggtgga
   105061 aaagggggga aagctctccg ttcctggttc tcctgtagct ggatcctccg gaaccacaag
   105121 aatccttagt tagaatggga ttccaactca gcaccttttt ttttttgaga ttttgagaag
   105181 agttgctctt tggagagcac agtacgatga aagttgtaag ctgtgttcgg gggggagtta
   105241 ttgtctatcg ttggcctcta tggtagaatc aatcagtcgg gggcctgaga ggcggtggtt
   105301 taccctgtgg cggatgtcag cggttcgagt ccgcttatct ccaactcgtg aacttagccg
   105361 aaacaaagct atatgatagt acccgatttt tccgattcgg cagttcaatc tattatttat
   105421 cattcatgga cgttgataag atccttccat ttagcagcac cttaggatgg catagcctta
   105481 aagtgaaaag tgaagggcga ggttcaaacg aggaaaggct tacggtggat acctaggcac
   105541 ccagagacga ggaagggcgt agtaagcgac gaaatgcttc ggggagttga aaataagcgt
   105601 agatccggag attcccgaat aggtcaacct ttcgaactgc tgctgaatcc atgggcaggc
   105661 aagagacaac ctggcgaact gaaacatctt agtagccgga ggaaaagaaa gcaaaagcga
   105721 ttcccgtagt agcggcgagc gaaatgggag cagcctaaac cgtgaaaacg gggttgtggg
   105781 agagcaataa aagcgtcgtg ctgctaggcg aagcagtaga gtgctgcacc ctagatggcg
   105841 agagtccagt agccgaaagc atcactagct tacgctctga cccgagtagc atggggcacg
   105901 tggaatcccg tgtgaatcag caaggaccac cttgcaaggc taaatactcc tgggtgaccg
   105961 atagcgaagt agtaccgtga gggaagggtg aaaagaaccc ccgtcgggga gtgaaataga
   106021 acatgaaacc gtaagctccc aagcagtggg aggagcccag ggctctgacc gcgtgcctgt
   106081 tgaagaatga gccggcgact cataggcagt ggcttggtta agggaaccca ccggagccgt
   106141 agcgaaagcg agtcttcata gggcaattgt cactgcttat ggacccgaac ctgggtgatc
   106201 tatccatgac caggatgaag cttgggtgaa actaagtgga ggtccgaacc gactgatgtt
   106261 gaagaatcag cggatgagtt gtggttaggg gtgaaatgcc actcgaaccc agagctagct
   106321 ggttctcccc gaaatgcgtt gaggcgcagc agttgactgg acatctaggg gtaaagcact
   106381 gtttcggtgc gggctgcgag agcggtacca aatcgaggca aactctgaat actagatatg
   106441 acctcaaaat aacaggggtc aaggtcggcc agtgagacga tgggggataa gcttcattgt
   106501 cgagagggaa acagcccgga tcaccagcta aggcccctaa atgaccgctc agtgataaag
   106561 gaggtagggg tgcagagaca gccaggaggt ttgcctagaa gcagccaccc ttgaaagagt
   106621 gcgtaatagc tcactgatcg agcgctcttg cgccgaagat gaacggggct aagcgatctg
   106681 ccgaagctgt gggatgaaaa aatgcatcgg taggggagcg ttccgcctta gggggaagca
   106741 cccgcgcgag cgggggtgga cgaagcggaa gcgagaatgt cggcttgagt aacgcaaaca
   106801 ttggtgagaa tccaatgccc cgaaaaccca agggttcctc cgcaaggttc gtccacggag
   106861 ggtgagtcag ggcctaagat caggccgaaa ggcgtagtcg atggacaaca ggtgaatatt
   106921 cctgtactac cccttgttgg tcccgaggga cggaggaggc taggttagcc gaaagatggt
   106981 tatcggttca aggacgcaag gtgcccctgc tttttcaggg taagaagggg tagagaaaat
   107041 gccccgagcc aatgttcgag taccaggcgc tacagcgctg aagtaaccca tgctatactc
   107101 ccaggaaaag ctcgaacgac cttcaacaaa agggtacctg tacccgaaac cgacacaggt
   107161 gggtaggtag agaataccta ggggcgcgag acaactctct ctaaggaact cggcaaaata
   107221 gccccgtaac ttcgggagaa ggggtgcctc ctcacaaagg gggtcgcagt gaccaggccc
   107281 gggcgactgt ttaccaaaaa cacaggtctc cgcaaagtcg taagaccatg tatgggggct
   107341 gacgcctgcc cagtgccgga aggtcaagga agttggtgac ctgatgacag gggagccggc
   107401 gaccgaagcc ccggtgaacg gcggccgtaa ctataacggt cctaaggtag cgaaattcct
   107461 tgtcgggtaa gttccgaccc gcacgaaagg cgtaacgatc tgggcactgt ctcggagaga
   107521 gactcggtga aatagacatg tctgtgaaga tgcggactac ccgcacctgg acagaaagac
   107581 cctatgaagc ttcactgttc cctgggattg gctttgggct tttcctgcgc agcttaggtg
   107641 gaaggcgaag aaggcctcct tcaggggggg ctcgagccat cagtgagata ccactctgga
   107701 agagctagaa ttctaacctt gtgtcaggac ctacgggcca agggacagtc tcaggtagac
   107761 agtttctatg gggcgtaggc ctcccaaaag gtaacggagg cgtgcaaagg tttcctcggg
   107821 ccggacggag attggccctc gagtgcaaag gcagaaggga gcttgactgc aagacccacc
   107881 cgtcgagcag ggacgaaagt cggccttagt gatccgacgg tgccgagtgg aagggccgtc
   107941 gctcaacgga taaaagttac tctagggata acaggctgat cttccccaag agctcacatc
   108001 gacgggaagg tttggcacct cgatgtcggc tcttcgccac ctggggctgt agtatgttcc
   108061 aagggttggg ctgttcgccc attaaagcgg tacgtgagct gggttcagaa cgtcgtgaga
   108121 cagttcggtc catatccggt gtgggcgtta gagcattgag aggacctttc cctagtacga
   108181 gaggaccggg aaggacgcac ctctggtgta ccagttatcg tgcccacggt aaacgctggg
   108241 tagccaagtg cggagcggat aactgctgaa agcatctaag tagtaagccc accccaagat
   108301 gagtgctctc ctattccgac ttccccagag cctccggtag cacagccgcg acggcaaggg
   108361 gttctctgtc cctgcgggga tcgagtgaca gaagttttga gaattcaaga gaaggtcacg
   108421 gcgagacgag ccgtttatca ttacgatagg tgtcaagtgg aagtgcagtg atgtatgcag
   108481 ctgaggcatc ctaacagacc ggtagacttg aaccttgttc ctacatgacc cgatcaattc
   108541 gatcaggcac tcgccatcta ttttcattgt tcaactcttt gacaacatga aaaaaccaaa
   108601 agctctgccc tccctctcta tctattcatg ggatggaagg gcggaggcct ttggtgtccc
   108661 ttccagtcaa gaatcgggcc tcagaatcac tagccaatat gcttttcttt ttttcgcacg
   108721 cctttcttcg ttcatggttc gatattctgg tgtcctaggc gtagaggaac aacaccaatc
   108781 catcccgaac ttggtggtta aactctactg cggtgacgat actgtagggg gggtcctgcg
   108841 gaaaaatagc tcgacgccag gatgataaaa acttaacacc tctcattctt attacttttt
   108901 caatacgaaa aagaaaccaa aaatgaaaaa caaaaaggtc gtcttattca aaaccccaat
   108961 tatgaaatcc cctctctccc acttcacacc tcggaacgca ccgttcttat agagagaaag
   109021 gcgctttcac atcttcttaa cccggaaatg gctggggaga ggaaaggttc cttttttttt
   109081 tttagggtac tcctgggaac agacccagtg gagacgaggt ggggcctgta gctcagagga
   109141 ttagagcacg tggctacgaa ccacggtgtc gggggttcga atccctcctc gcccacaacc
   109201 ggcccaaaag ggaagggcct ttccctctgg gggtaggaaa atcatgattg ggatagcgga
   109261 ccaaaagcta tggaactggg gcgcgggtct tttgccgaaa tggagtggcc ttttgacttt
   109321 caaatataaa tttacatatg gtaaagccgg ccaaaacaaa aaacaaaatt agcatctttt
   109381 tttttgtttt acgccccata actcttcctc agccaggctt ggacagaatg gcagagcaag
   109441 tacaagtatt agtagcatac aaaaatggca aaaatgcgct cctcgccatt aaattaatgt
   109501 gtttgctcgc ggtaattgcg gcctctcggg agaatcgatg actgcatctt tgatccattt
   109561 gctagtacta gtacatctga gaattcttaa ttggctggtt gtaaatagcc ccaagactat
   109621 ggaacaaagg attatcccgg acctagaccg aggtattgac ggcgattctc aaatatcgca
   109681 gaacagaatg tgatacgatg agatagaatg caatagaaat aaagacacag agaacgggtt
   109741 acctactcct actcttaatg atcaaagcga accttttcat tctgacattc tgtaattcgg
   109801 aatgaatcaa atctccccaa gtaggattcg aacctacgac cagtcagtta acagccgacc
   109861 gctctaccac tgagctactg aggaacaacg ggagattaga tctcatagag ttcaattccc
   109921 attctcaacc catgaccaat atgaactcga agtttccttc gtaacccccg gaacttcttc
   109981 gtagtggccc cgttccatgc ctcatttcat agggaacctc aaagtggctc tatttcatta
   110041 tattccatcc atatcccaat tccattcatt taatatccct ttctttagtg tcattgacat
   110101 aagagatgtc gtttctagtc tatctctttg tatttctata tatggaaagt gaaaaaagat
   110161 tatcatagaa taatatgata ttatcataga ataatatcat attatcatag aataacaaaa
   110221 aaatggaatt gaaatagaac aacgggaggt ttgtgatgat tttcaaatct tatatttttc
   110281 tttttacacc aggtgatcta atatacttat gcatgaagat cacccaaaaa gattatcata
   110341 gaataatatc atattatcat agattaacaa aaaaaaatgg aattgaaatc gaacaggagg
   110401 aggttttata atgattttca aatcttatat attttttttt agaccaggtg atctaatata
   110461 cttatgcatg aggataagca attcggtcgt tggggtcgga ctctattatg gatttctgac
   110521 cacattctcc atagggccct cctatctctt ctctctccga gccctggcta tggaagaagg
   110581 agaagaagga aacgagaaga aggtagcagc aacaactggt tttcttgtgg gacagctcat
   110641 gatgttcata tcgatctatt acgcgcccct ccatatagca ttggggagac cccatacaat
   110701 aactgtccta gctctaccct atcttttgtt tcatttcttc tggaacaatc acaaagactt
   110761 ttttgattat ggatctacta acagaaattc aatgcgtaat cttaacattc aatgtgtatt
   110821 cctgaataat ctcatttttc aattattcaa ccatttcatt ttaccaagtt caatgttagc
   110881 cagattagtc aacgtttata tgtttcgatg caacaacaag attttatttg taacaagtag
   110941 tttagttggt tggttaattg gtcaaatttt attcataaaa tgggttgggt tggtattagt
   111001 atggatacag caaaatcatt ctattaggtc taatgtactt attcgatcta agtttagatt
   111061 ggtattagtg tggatacagc aaaaaagttc tattaggttt aatgtactta ttcgatctaa
   111121 taagtatctt gcttctcttg cttatcagta taagtacctt gtgtcaaaat taagatccat
   111181 tgtgtcagaa ttaagaaact ctatggctcg aatctttagt actttcttat ttattacctg
   111241 tatctactat ttaggaagaa taccgtcacc cattttgact aagcaactga aaggaacctc
   111301 agaaatggaa gaaatagaaa aaaaagtttc cgcaaggagg gggactaaaa ctaaagagga
   111361 agaagaggta ttcaccgaag aagatccttc tccttccctt ttttcggaag aaagggagga
   111421 tccggacaaa atcgatgaaa gggaagagat ccgagtgaac ggaaagaaaa aaaaaaaaag
   111481 aaaagatgaa ctcctgactc ttctttttga ttcatgggtt gaaaactctc ttgtgattct
   111541 tctttttgat tctaacaaat ggaatcgacc atttcgttat ataaaaaaca atcaatttca
   111601 aaatgctgta aaaaatgaaa tgtcacaata ttttttttat acatgtcaaa gtgatggaaa
   111661 agaaaggata tcttttatgt atccgccgag tttgtcaact tttaaagaaa taatagaaaa
   111721 aaagatatcc tttttcacaa cagaaaaatt attatctgat caattgtata atgattgtaa
   111781 tttgaccaat gatctaaaac ggctaaacaa aactgacgag tttataaata gagtcagaac
   111841 tttagataaa gaatcttttg atataggtat atttgaacaa aaaactcaat tgtgtaatga
   111901 tgaaactaaa aaagaatatt ttcctaaaaa aaatgatccg ttcttatatg ggccctatcg
   111961 tggaagaatc aaaaaagggt tttcaccccc tagcataaat caaatatata aaaaaaaaaa
   112021 aatgggggaa ttttggataa ataagattca tgctctactt cttactaatg attatcgcga
   112081 attgaaacaa acaatagaca aactcaacaa tagtagatca ttattaacaa aaaagaagct
   112141 ttctttattt cgatttcgag aacccaaaca tcaaactatt cattcaaatg tagttataac
   112201 taagtccagt gatcaaagaa gtagaaaaag atctattgaa ataaaggaaa taagtaaaaa
   112261 ggtccctcga tggccatact acttactcga tgatttgcaa ctagaggaag gagaaaccgg
   112321 cgaagaaagg gtagaattgg attctcaaat tcgtttaaga aaatacaagt atatggtcat
   112381 ttttgatgat agcgaagatt ctaatgagcc tgatccagca ggcgaaatcg cttggatacg
   112441 ttatttacca tactcggatt ttcgtcgaaa tctaataaaa ggttctatgc gtgcccaaag
   112501 gcgtaaaacg gttacttgcc aactcttcta tcaagcaaag gcgcattccc ctctttttgt
   112561 ggacagaata gacagacgcc ttttttcttt tttggacaga atagacagag gccttttttc
   112621 ttttttgaac agaatagaca gacgcctttt ttcttttgat agtttcggac ggatgaaagg
   112681 catttttcaa aatttgatgt ctaaaaaaag caaaaaatta caaatctctg attatacaaa
   112741 agaaaaaaga aaggttgaaa aataccaaga cgaagagaga atgcgaatgg aaatagcaga
   112801 agcttgggat accattacat atgctcaagc agtaagaggt tttttattag taggccaatc
   112861 aattcttcgg aaatatattc gattgccttt attaataata gctaagaata ttgcgcgtat
   112921 tttcttattt caaggtcccg aatggtccga agacttcaag gattggaatc gagaaatgca
   112981 tattcgatgc acttataatg gtgttgaatt atccgacaaa gaatttccaa aaaactggtt
   113041 aacagacggt attcagataa aaatcttatt tcctttttac ctgaaacctt ggcaccgatc
   113101 taagttaaaa cccttgaaaa cacagaaagc gcaaaaaaat gatttttgtt ttttaacaat
   113161 ttttggaccg gaaactgacc atccttttgg tccccctcga aaactaaaag ggtcttcatt
   113221 ttttgaacct atttttaaag aactgaaaaa aaaagtgaaa aaattgaaaa agaagtcttt
   113281 tatagttttt aatgttttta aagaacgagc aaaatttctt cgaaaggtgt caaaagaaat
   113341 aaaaaaatgg agcatcaaaa actacgaatt gggtgaaact aaaaccgacg attctataat
   113401 gaataatcag atgattcgtg aatcacctat tcaaattcga tctacagaat ggacaaattt
   113461 ttcactgaca gaaaaaaaaa tgaaagatct gactgagaga acaagtacaa tcaacaagaa
   113521 actagaaaga attctaaatg agaagaaaaa tggatttcta actcaagaaa aaaatatgaa
   113581 ttctaataaa aaaagttatc ataataaaat attagaatca ttaaaaaaat tttgtcaaat
   113641 attaaaaaga agaaatactc gattaatccg taaatttgat ttttttatca aatttttcat
   113701 ggaaaaaata tacatagatt tttttctatg tatcattaat attgcaagaa ccaatgcaca
   113761 actttttatt gaatcaagaa aaaaaatgat cgagaaatcc atttccaata agaaagaaaa
   113821 tgaaaaaaga attaagaaaa gaaatacaaa aaaatttcac tttattttaa ctaaaaaaaa
   113881 ttcccttgat aatattcaaa ataagaattc aacaactttt tgtaactcgt cctccttctc
   113941 gcaagcatat gtattttata aaatatcgca aactcgagtt attaacttct ataaattcaa
   114001 gtctatcctt caatatcatg gaacatctct ttttcttaaa aatgaaataa aggatttttt
   114061 tcggaaagag ggaatttttc attctggatt gagacataaa gacttttggc attctgaaag
   114121 gaatcaatgg aaaaactggt taagggggca ttatcaatat gatttctctc agattatctg
   114181 gcttaaatta gtaccagaaa aatggcgaaa taaagtcaat cgacactgta tgactcaaaa
   114241 aaacgatttt aacaaatggg gctcatatga aaaagaagga ttaattcatg atgaaaaaca
   114301 aaatgatttt gaacctgatt cattactgaa tcaagaatct aaaaaatcat ctaattttaa
   114361 aaaacatcat agacatgatt ttttctcata taaatctatt aattatgaag agaagaaaga
   114421 ctcatatatt tatagatcac cattacaaat aaatagtaaa gaagatattt ttgataatta
   114481 caagatagat aaacgcaaat tttttgatat gccagacggg ctacctattt ataattatct
   114541 aggagaaaat gatattatgg ctgaggagaa atttccagat agaaaatttt gtaggtggaa
   114601 aatgattgat ttttgcctta gaaataataa ggtcgagatt cattactggg ccaatagcgg
   114661 caccaagaat aagaatcaaa aaatgaagag gggtcctttt tctttaccaa tttatcaaaa
   114721 ttcaaaaatc aacccattca aaaaaaaaaa agatccttct ttgacaaaaa aaaaagatcc
   114781 ttctttgaca aaaaaaaaag atcctttttt gacaaaaaaa aaaagatcct tctttgattg
   114841 gatggaaatg aatgaggaaa tagtaggtcg tattagttcg aatccagaac tagaactttg
   114901 gttcttccca gaatttgtgc cactatataa tgcatataag attcaaccgg ggatcatacc
   114961 aataaaatta cttcttttca actttcattt gaatggaaat aaaaacatta agaaaaacat
   115021 tactgaaagt aaccctttaa tagaatcaaa gaaaaaaaaa agaattctta gattcgagaa
   115081 tagaaatcaa gaagaaaaag atcctctaaa ccaaggggaa ggggctcctc tatcagatga
   115141 aaatggaggt agatcaggca taaaaaaaca acgtagaaaa aaaaaggcca acatgagccc
   115201 cgaagctata gagctttatt ccttcctaga aagttttttc tattttcaat tgagctggga
   115261 aagggttcta aataaaaaaa tggtcaataa tattagagcc tattgtctcc tgcttagatt
   115321 gataaatcca aaggacgttg ctatatccta tcttaaacgg ggagaactga ctgtggatat
   115381 ttggactcta aaaaggcaca ctcctagaga attaagtaca agcggaacat tgattatcga
   115441 accgacttat ccttatccgt ctataaaaaa cgatggacaa ttgattctat atcaaaccat
   115501 aggtattttt ttggttcata agaataaata ccttcataag aataaatacc aaaggaatca
   115561 aaaatttcga gaatggtttg ataagaatca atttgatgaa tccattttaa gacatcaaaa
   115621 aatgactcaa aatagagaca aaaatcatta tgatttcttt gttcctgaaa ctattttatc
   115681 ccctaaaggc cgtagagaat tacgaattct atatttttta aactcaaggg atagaaatga
   115741 tatacataga aatccggtat tttgcaatca ggtaaaaaac tgtggtcaag ttttaaatag
   115801 aggcaaatat ctcggtatcg ataaaaataa actaattaaa atgaagttct ttctttggcc
   115861 caattatcga ctagaagatt tagcttgtat gaatcgctat tggtttaata ctcataatgg
   115921 cagtcgtttc agtatggtca ggatacatat gtatccacgg ttgaaaattt gttagttaca
   115981 agtccattta catgaatttt gccatatata catatattat taggtaatag aatacgtcgg
   116041 ctatatgaaa acaaatagat agacgcgagg attgtcttac attccatcct gaaagaggat
   116101 actaatttaa tgacatacat attatcaatt agatctataa ataaatgaac aaaatcttct
   116161 tattttattt gtataggaat acaaaaaaag ataagaagat tttgttcatt tatttatttt
   116221 ataaaatagg aagtttataa tgaacttaag gtcattctgt atatcaaaat gactaatatt
   116281 attattactg attaatcaaa ttcacatcaa aaaatgagaa attataaaag gggataagat
   116341 tttgttttat ggtaaaaaat tcattcatct cagttatttt tcaagaaaaa aaagaagaaa
   116401 agcgggggtc tgttgacttt caaatagtaa gtttcaccaa taagatacga agacttactt
   116461 cccatttgga attgcacaga aaagactatt catctcagag aggtctacga aaaattctgg
   116521 gaaaacgtca acggctgctg tcttacttat caaagaaaaa tcgagtacgc tataaagaat
   116581 taattagtga gttggatatt cgggagttaa aaaatcgtta atttaaaaat ttttacttag
   116641 ttttttcatt tattggatct tgagaatttt gataaacttc ttttcgtttt cagcaattca
   116701 tgtaagaatg aatcgaggaa aaacttatga atagaccagc tacagaaaga gaccttatga
   116761 tagtcaatat gggacctcac cacccatcaa tgcacggtgt tcttcgtctc attgttaccc
   116821 tagacggtga aaatgttgtt gactgcgaac caatattagg ttatttacac agaggaatgg
   116881 aaaaaattgc ggaaaaccga acaattatac aatttttacc ttatgtaaca cgttgggatt
   116941 atttagctac tatgttcaca gaagcaataa ccgtaaatgg accagaacaa ttgggaaata
   117001 ttcaagtgcc taaaagagcg agctatatca gagtcattat gttggagtta agtcgtctag
   117061 tttctcatct gttatggctt ggacctttta tggcggatat tggcgcacag accccttttt
   117121 tctatatttt cagagaaaga gaattagtat atgatctatt cgaagctgcg actgggatga
   117181 gaatgatgca taattatttt cgtatcggag gagtagcagc cgacctgcct tatggctgga
   117241 tagataaatg tttggatttc tgcgattatt ttttaacagg agttgttgaa tatcaaaaac
   117301 ttattacgcg aaatcccatt tttttagaac gagttgaagg agtaggcatt attagtggag
   117361 aagaagcaat aaattggggt ttatccggac cgatgctacg agcatctgga atacaatggg
   117421 atcttcgtaa agttgatcat tatgagtgtt acgacgaatt tcattgggaa atccagtggc
   117481 aaaaagaagg agactcgtta gctcgttatt tagtccgaat cagtgaaatg acggaatcca
   117541 taaaaataat tcaacaggcc ctggaaggaa ttccaggggg tccctatgag aatttagaaa
   117601 tccgatgctt tgatagagaa agggatccag aatggaatga ttttgaatat cgattcatta
   117661 gtaaaaaacc ttctcccaca tttgaattgc cgaagcaaga actttatgcg agagttgaag
   117721 ccccaaaggg agaattggga atttttctaa taggggacaa aagttgtttt ccttggagat
   117781 ggaaaattcg cccgccgggt tttatcaatt tgcaaattct tcctcagtta gttaaaggaa
   117841 tgaaattggc tgatattatg acgatactag gtagcataga tatcattatg ggagaagttg
   117901 atcgttgaaa tgatagttta tacaacagaa acagaaatag aagtacaaga tattcattct
   117961 ttttccagat tggaattttt caaagaggtc tatggaatcg tatggatctt tgtccctatt
   118021 ttgactcttg tattggggat cacagtaggc gtactggtaa ttgtatggtt agaaagagag
   118081 atatccgcag gaatacaaca acgtattggg cctgaatacg ccggtccttt gggaattctt
   118141 caagctctag cagatgggac aaaactgctt ttcaaagaga atctttttcc agctagagga
   118201 aatacccgtt tattcagtat tggaccatct atagcagtca tatctatttt actaagtttt
   118261 ttagtaattc cttttagcta tcatcttgtt ttagctgatc tcaatatcgg tattttttta
   118321 tggattgcca tttcaagtat tgcccctgtt ggccttctta tgtcaggata cggatcgaat
   118381 aataaatatt cctttttagg tggtttacga gctgctgctc aatcgattag ttatgaaata
   118441 ccattaactt tatgtgtttt atcaatatct ctacgtgcga ttcgttgaaa tacaaacttt
   118501 tctttctttt ccctattcat tcttttcttt cgctttagaa aacaaaacaa gttgaacgaa
   118561 ttgaatagat attctttatt atccttttgg ttgataaagt aaattagata gttatatatg
   118621 agtgaaagaa agcagcttat caatttgcag taaaaaaaaa aaaaatggag tctcatttcc
   118681 tatgtacaag acaagagtta agtggaaata aacataagcg gaagaggtcc tttaccccaa
   118741 gactggttga ttagacaacc cagcttgaag cgggctcaaa agatcaaccg tatggccttt
   118801 tcactatcct ttgtatgaat tacctaccat acatgtatta tcaaacgaaa cgggcgattg
   118861 aacaaaaaat gagtggatga ttaggaacac aaaaatgcac aaaggattag taatggagat
   118921 tatggaaatt ttctaaaaag atatttctgc ataacataaa aagaatacta attggggctt
   118981 taaattggta gaaatgataa ggcagtactt cccgcgattc cgatccagag tatgctccta
   119041 tccacccatt aaagcaatga ctatcaggaa aaaaataatc ctttcttttt gatttttgtt
   119101 ttagcccctt ctcttatatc ggttttataa gaaagaagaa taggaacgaa aaacaaacaa
   119161 gagaaaaaaa aaagaaatct tttttattcc gtctttttca tatatttagc atagatttag
   119221 agagatataa tttgtctcat gattcattag ctaatgtaac gtctaattcc ttttcgtaat
   119281 cgaaaatgat gggttgaaat aaactattta ttgatatttc tgaaaggagt tttttattta
   119341 aggattaagt tattactcaa caaagtcaaa ttattaacgg gtgagatcaa ttcggaagcg
   119401 ccttttttga ttattctttt agagtatagc agacggaatt ccattggtat aattttggac
   119461 cctcaaatag attttgactc tttctattct acaaccatag ctagctaaat agtaaataat
   119521 actgatctgg tccttagatt ttttttgacc cacgaggagc cgtatgaggc gaaaacctca
   119581 tgtacggttc tggaatagcg gtgggaacag tgatgttatc accgactatg attatctaac
   119641 agttcaagta cagttgatat agttgaggcg cagtcaaaat atggtttttg gggatggaat
   119701 ttgtggcgtc agcctatagg atttctcgtt tttctaattt ctgccctagc cgaatgcgag
   119761 agattaccct ttgatttacc agaagcggag gaagaattag tagcaggtta tcaaaccgaa
   119821 tattcgggta tcaaatttgg tttattttat gttgcttcct atctaaatct attactttct
   119881 tcgttatttg taacggttct ttacttgggt ggttggaata tttccattcc atacatattt
   119941 gttcctgagc tatttgaaat aaataaagtg gatggaatct ttggaactac aattggtatc
   120001 tttattacat tagctaaaac ttatttgttc ttgtttattt ctatcacaac aagatggact
   120061 ttacctaggt taagaatgga ccaactttta aatcttggat ggaaatttct tttaccaata
   120121 tctctcggta atctattatt aacaacctct tttcaacttt tttcactgta aatagcaaac
   120181 aatagacttg gttcaagttc aaacaagaga aagaaacgaa gatcaaacta ttcatataga
   120241 ttcctgatat gttccctatg gtaactgggt tcatgaattt tggtttaaat taaaagaatg
   120301 agataaggtc tttctctttg tttggccaat aatgaaaaat tcaactagaa attcattggt
   120361 tgatgagaat ttcgactttt ttattaaaaa tctatcaata gagtcgtaat tttttcgaaa
   120421 tatatacttt caaaaaatat ccttattctt tcttaattta agaaaataaa agaatcaaaa
   120481 aagaaactgt ccaacaattg tacccatatc atacctaata gattagaatt gaattcaatt
   120541 aggaacctat cataaaatga aaatcaaaaa aacctttagt tttttcccgg tcgggtcaat
   120601 acgatcatga aaagcatttc aatttatctc ctattttaca tataatggat ttgcctggac
   120661 caatacacga ttttcttata gttttactgg gatcgggtct tatattaggg ggactgggag
   120721 tagtattact taccaatcca atttattctg ccttttcgtt gggattggtt cttgtttgta
   120781 tatccttatt ctatattctt tcaaattcac attttgtagc cgctgcccag ctccttattt
   120841 atgtaggagc cataaatgtt ttaatcatat ttgctgtcat gttcatgaag ggttcagaat
   120901 attacaagga tttgaatctg tcgatcgttg gggatggggt tacttcactg gtttgtacaa
   120961 gtattcttct ttcgctaatt actactattt tcgatacgtc atggtacggg attatttgga
   121021 ctacaagatc aaaccaactt atagaacaag atttgataag taatagtcaa caaattggaa
   121081 ttcatttatc aacagatttt tttcttccgt ttgaactgat ttcaataatt cttttagttg
   121141 gtttgatagg cgcaattgct gtggctcgtc agtaataaat cgttataact agcaacagca
   121201 aacaatccaa atttcacttt cttctatgtt atcccaccta tttcacaaaa attctatttg
   121261 aatactgttc atgtctaaaa gggagattct tttatttgat ctattttcaa tacattcttt
   121321 tgttccgtac ttgttttgtt ctattctagt caatctcgaa tctgttgaat ttttgttcat
   121381 attgaaatga accaacattg ataaggagtt ggtcaatgat gctcgaacat gtacttgttt
   121441 tgagtgccta tttattttct atcggtattt atggattaat cacgagtcga aacatggtta
   121501 gggctcttat gtgtcttgaa cttatattga atgcagttaa tatcaatttt gtaacatttt
   121561 ctgatttttt tgatagtcgc cagttaaagg gagatatttt ctcaattttt gttatagcta
   121621 ttgcagccgc tgaagcagct attgggttgg ctattgtttc gtcaatttat cgtaacagaa
   121681 aatcaacgcg tatcaatcaa tcgactttat tgaataagta ggaataataa attgaataag
   121741 taggaataat aatcaaaatt agaatatcca ccaatttgaa ttagcatgta gaatatgtta
   121801 gaatctagat tctatttacg aaaacgtaat aaatcaaagt atcttagcca cttctcatga
   121861 gctgatccag aagtccattg attagaaaat ttctggtaaa tcgttgattc atctggcgtt
   121921 taaatatatg attcatttac aagtttacta gatcgaaatt tgataacgtt caaaaattca
   121981 tagatcccat gtcacattca gtaaaaattt atgatacatg catagggtgt acccaatgtg
   122041 tccgagcgtg ccccaccgat gtgttagaaa tgataccttg ggatggatgc aaagctaaac
   122101 aaattgcttc cgccccaaga acagaagact gtgttggttg taagagatgt gaatctgcct
   122161 gtccaacgga tttcttgagt gttcgagttt atttatggca tgaaacaact cgaagtatgg
   122221 gtctagctta ttgatatgtt ccgtaaaacc cacttgaata cattttgaat acattttctt
   122281 ttttactgaa aaaacccgta ctcaaaaaaa aagaataaag attctatttt cgagcgcggg
   122341 tttttctggt ccaagtgtat cttgtcttta ccacgaatta ttttccttgg ttaacaataa
   122401 ttgtagtttt gccaatatct gcgggctctt taattttctt tcttcctcat agaggaaata
   122461 agctaattag gtggtatacc atttctatat ccaccttaga actacttcta atgacctatg
   122521 tattttgtta tcatttccaa ttggacgatc aattaatcca gctggcggaa gattataaat
   122581 ggatcaattt ttttgatttt tactggagat tgggaataga tggactttct ataggaccta
   122641 ttttactgac aggatttatc acaactttag ctactttagc ggcttggcca gttactcggg
   122701 attcccgact attccatttc ctgatgttag caatgtacag tggtcaaata ggatcatttt
   122761 cttctcgaga ccttttgctt tttttcatca tgtgggagtt agaattaatt cctgtttatc
   122821 tacttctatc tatgtggggg ggaaagaaac gtctgtattc agctacaaag tttattttgt
   122881 acactgcggg aggttccatt tttctattag taggggtttt gggtatcggt ttatatggtt
   122941 ctaatgaacc aacattcaat tttgaaacat tagctaatca atcgtatcct ctcgcactgg
   123001 aaataatatt ctatattgga tttcttattg cttttgctgt caaatcaccg attataccct
   123061 tacatacatg gttaccagac acccatgggg aggcacatta tagtacttgt atgcttctag
   123121 ccggaatctt attaaaaatg ggagcatatg gattagttcg gatcaatatg gaattattac
   123181 cccatgctca ttctatattt tctccctggt tgatgatagt aggcacaatg caaataattt
   123241 atgcagcttc aacatctctt gctcaacgta atttaaaaaa aagaatagcc tattcctctg
   123301 tatctcatat gggtttcata attataggaa ttggctctat aaacgatacg ggactcaacg
   123361 gagccttttt acaaataata tctcatggat ttattggcgc tgcacttttt ttcttggcag
   123421 gaacgagtta tgatagaata cgtcttgttt atctcgacga aatgggcgga atggctcttc
   123481 caattccaaa aatgtttacg atgttcagta tcttatcgat ggcttctctt gcattaccgg
   123541 gcatgagtgg ttttgttgca gaattgatag tcttttttgg aataattagc agtcaaaaat
   123601 tttttttaat gccaaaaatc ttaattattt ttgtaatggc aattggaatg atattaactc
   123661 ctatttattt attatctatg ttacgtcaaa tattctacgg atacaagcta tttaatgctc
   123721 caaactcctc tttttttgat tctggaccaa gagagttatt tgtttcgatc tctatctttc
   123781 tacccgtaat aggtattggt atttatccgg atttcgtttt atcactatcg ggtgagaaag
   123841 tcgaagctat tctagctaat tatttttata gataggtttt aggaatcaaa aaaagaaatc
   123901 ctatttaaaa taattttgaa aatgattcgc tttacaattg aaaaaggtga aaaaaaaaaa
   123961 ttctttttaa agaaagtaaa aataaaattg aatttgaatc agatatgttt ggcctttgtg
   124021 agaacctttt gaatcaagta caagtagcgg agtgattcaa aaggttcttt tcttggcggc
   124081 ttacattaag ttttcttatg tatattctat gctgtcctat gtttgtattt gttctgcttt
   124141 ttcattcaat tcgatgttaa tggaaatgaa ccatagctat gtaaacctat tcctaataga
   124201 ttgaccccaa aatagcatat ccaaattata agaaagcccg cggaagccac aattgcagaa
   124261 tttacacctt ccaaattttg atttgttcgg gtatgtaaat aaatcgcgaa tatggtccaa
   124321 gtaataaatg cccaagtttc cttgggatcc caattccaat atgatcccca tgcctcatta
   124381 gcccatactg ctcccgaaag aatccctatg gttaaaaaga gaaacccgag actaataata
   124441 cgataactcc aataatccaa ttgttgaacc aattgatacc tgtaataatt tcgagaataa
   124501 acaaaataag tgtttagtaa aacattcttt ctctcatcca ggtatttcat ttccccaaag
   124561 gaaaatgccg tatttaataa aatattgctt ttgctaaaaa tctttatgac ttttcgaaat
   124621 gtaatgacta gaagggctac tgataataat gatccacata aaagagctgc atagccaaat
   124681 accatcatac ttacgtgcat cattaaccac tgggattgga gagcaggtac taatagcgcg
   124741 gattgatgca ttttggttaa aagacccgaa gtaacaaagc cttgggtaaa aatagcactt
   124801 gatgcggtta ttgcacttaa agcattttta tgctttttaa aatgaaaata ggaaaccata
   124861 tgaataatgg agaaactcca tgaaagaaag attaatgatt catataaatt acttaatgga
   124921 aaatgccccg aataaatcca acgagtgact aataatcctg ttatacagaa aagggtggct
   124981 atcatacccc tttctgatga atcatatagt cctacgactt catcgactaa taaagttaaa
   125041 aaatgaattg taattacaat tgaaacgatc gaaaaggata tatgagttaa tatatgttct
   125101 aaaattgaaa aaatcataaa ataaagatta tgaaaaaagg agaagagaag gtttctcgat
   125161 tattattata tggaatggaa attcggaatt tttttatttt attataggat ttatattata
   125221 ccttttttat aagacgctat gccgccactc ggactcgaac cgagatgctc tagcactgct
   125281 tcctaagagc agcgtgtcta ccaatttcac catagcggct tgctcaaaat aataataact
   125341 catgttttat tcatattcaa ccgtcgagat tgaatgaagg ggtcaatcca atgcaatatt
   125401 gattttgtag gaagctttaa aattgatgaa taaaaacagg tttcatttca atagaagttt
   125461 gagggttaaa aaaagaatct ttattatcct ttttttattt aattaaaaat ttctagtttc
   125521 taaagtaaag tagcaagaac ggaagttttg tagttcctgt tttactaaaa tcgaactttt
   125581 tcgttctaac taaaaaacga aaaagttgtg acttccattc atgaatagag ctcaaaatgt
   125641 tatttatcat ttccgtttgt taataattca tttgatttac atataatatg atttttatga
   125701 atgaatcatt gaataaagaa gatggttttg agtatcacaa tttaaacatg gcatctacag
   125761 atttaaaagg atttctaatt taaaattcga aaaaaatgac ttgcttcatc ttcccataca
   125821 aacataggat tttttttcac tttaaattga ggcattattt gtgtatccac taaataggaa
   125881 aaggtctctt tcccaattgg gtttatggga aggatatata gtaattcaga gtaatactac
   125941 tttagattca gaaagttaca aaatgaaaac ttcatcaatg agtttcaaga acccattgat
   126001 tttgactaaa ctaaggatct tatatatctt ctgctataat aataataaat tatagataat
   126061 aaatacgata tagaaaatag aaataaaaca ctaacaagtt attataatac acaaatagga
   126121 ataggcgatg gggaaataag aatcccccac cccgaaaaaa aaaagaaaag atgaactcaa
   126181 ctaattacaa aattattcaa aaatgaaaag taaattacta ctaaaaaata aaaaaagaaa
   126241 tacataaaaa atgaaaaata atagataagt agaaaaaaaa ttattcaagc cccttcataa
   126301 aaagtatcta tataagcacg attatatgac caattatata aaaaaaaaat tgattatttt
   126361 gtcccaaatt tttctattag gtcctctttt cacaaaaaaa attaaagaag ttgaaatttt
   126421 gtaaagacga ataaaaagga tgctataaat attccaaaaa aagctatact gattgaaaaa
   126481 attgcatttg tgaaaaattc ataccaatct acagaatctt ttgaattttg atgtaaaaga
   126541 taaatagctg gagttaacaa tttagataat atatctaaat gaatttcttg ttgattgaaa
   126601 ggaattccta taactccaat aaagagagta aatagaacca ataaaaggat agaaaatagc
   126661 atagtattat ccgattcatg aggataataa aaagttttat tagattcaaa atgagtaata
   126721 gtcagaaaag cctccctttt gactttactc cgaatttcat atggcttctt ccaaaacaaa
   126781 aaagtatgtt ggttattatt agttgttaat aaagagaata atagcgttcc tactaaaaaa
   126841 gccgtttttg taattggcac atgttttctt aaaccgccca taaaaacaag attctggctt
   126901 ttatacggag aatatccaac aacagcttcc attgaatgaa taattgattc agatcctaaa
   126961 aacaataatg ctttcgaata ggcatgagta atcaaatgat ataaagcggc ttgataagat
   127021 cccatgccca aagctaacat tatataaccc aattgagaca ttgtagaata ggctaagcct
   127081 ctcttaatat ctttttgagc aacagctaaa gtagccccta agagtactgt tactatgcct
   127141 atgaaagata ttagcttcat tatggaaggt atgaatataa aaataggtac aaagcgggct
   127201 acaagaaaaa tccccgctgc taccatagta gcagcatgaa taagagccga aataggagta
   127261 ggtccttcca tagcatcagg taagcataca tgaaggggaa attgtgcgga tttagcaatt
   127321 gcgccaccaa ataaaagaaa ggcacataaa gtaagaaata aaaactgacc ctgatttttt
   127381 gaaattaaaa taaagttatt gcatagttcg aacaaatctt gaaattaaaa actgcctatt
   127441 atccaataaa ggcctaagat tcctaataat aatccaaaat cgcctatatg attagttaca
   127501 aatgcttttt gacaagcatt tgctgcaagg ggtcgtgtga accaaaaacc tattaataga
   127561 taagaacaca ttccaaccag ttcccaataa atataaattt gtatcaaatt agaactagta
   127621 actaatccca acattgaagt attgaataaa ctcagataag caaaaaatct caaatatccc
   127681 tgatcatgag acatataatt gtcactataa ataagaacaa aaattccaac agtagttatt
   127741 aatattaaca taatggaagt aagtgaatca agaaagtagc cgaactcaaa agataaatca
   127801 ttattgatgg cccaagacca tacatattga tatgtgtaac ttctattaat ttgttgaata
   127861 gatagatcaa ccgaaaaaag cataactata cttaacaata aaatactggg aaaagcccac
   127921 atgcggcgaa ggttttttgt tgatgtcgga aaaagcagaa gtcctactcc tattaaaata
   127981 ggaagtggaa ccaaaggtat gatccatgaa tatttatatg tatactccat aaaaattttt
   128041 ttttcttact taatacttaa taattttctt gaagactttt attcttgttc attccaataa
   128101 ataagattta cgcttatttt ataaaaaaaa agtgtttgat atttttattt ccgttcttta
   128161 catattatta ttaatataac gaaaaaattt gtgaaaaata aaaaagattt cttttttttg
   128221 aaaacagtct attttataaa tattgaaatt tagaagtata gaagaattca aattgagagg
   128281 aataaaatga aaagtaaagt atatattttt tttataaatg tctttcacat actagtatag
   128341 tactaaatca tttctttttt tcgaatggca gttccaaaaa aacgtacttc tatatcaaaa
   128401 aagcgtattc gtaaaaatat ttggaaaaag aaagggtatc gagcagcgtt gaaagctttt
   128461 tcattagcaa aatctctttc tacaggaaat tcaaaaagtt ttttttctat gtcaaataca
   128521 aataaataaa taaaaaatgc ttgaataatt ttttttctac ttatctatta tttttcattt
   128581 tttatgtatt tcttttttta ttttttagta gtaatttact tttcattttt gaataatttt
   128641 gtaattagtt gagttcatct tttctttttt ttttcggggt gggggattct tatttcccca
   128701 tcgcctattc ctatttgtgt attataataa cttgttagtg ttttatttct attttctata
   128761 tcgtatttat tatctataat ttattattat tatagcagaa gatatataag atccttagtt
   128821 tagtcaaaat caatgggttc ttgaaactca ttgatgaagt tttcattttg taactttctg
   128881 aatctaaagt agtattactc tgaattacta tatatccttc ccataaaccc aattgggaaa
   128941 gagacctttt cctatttagt ggatacacaa ataatgcctc aatttaaagt gaaaaaaaat
   129001 cctatgtttg tatgggaaga tgaagcaagt catttttttc gaattttaaa ttagaaatcc
   129061 ttttaaatct gtagatgcca tgtttaaatt gtgatactca aaaccatctt ctttattcaa
   129121 tgattcattc ataaaaatca tattatatgt aaatcaaatg aattattaac aaacggaaat
   129181 gataaataac attttgagct ctattcatga atggaagtca caactttttc gttttttagt
   129241 tagaacgaaa aagttcgatt ttagtaaaac aggaactaca aaacttccgt tcttgctact
   129301 ttactttaga aactagaaat ttttaattaa ataaaaaaag gataataaag attctttttt
   129361 taaccctcaa acttctattg aaatgaaacc tgtttttatt catcaatttt aaagcttcct
   129421 acaaaatcaa tattgcattg gattgacccc ttcattcaat ctcgacggtt gaatatgaat
   129481 aaaacatgag ttattattat tttgagcaag ccgctatggt gaaattggta gacacgctgc
   129541 tcttaggaag cagtgctaga gcatctcggt tcgagtccga gtggcggcat agcgtcttat
   129601 aaaaaaggta taatataaat cctataataa aataaaaaaa ttccgaattt ccattccata
   129661 taataataat cgagaaacct tctcttctcc ttttttcata atctttattt tatgattttt
   129721 tcaattttag aacatatatt aactcatata tccttttcga tcgtttcaat tgtaattaca
   129781 attcattttt taactttatt agtcgatgaa gtcgtaggac tatatgattc atcagaaagg
   129841 ggtatgatag ccaccctttt ctgtataaca ggattattag tcactcgttg gatttattcg
   129901 gggcattttc cattaagtaa tttatatgaa tcattaatct ttctttcatg gagtttctcc
   129961 attattcata tggtttccta ttttcatttt aaaaagcata aaaatgcttt aagtgcaata
   130021 accgcatcaa gtgctatttt tacccaaggc tttgttactt cgggtctttt aaccaaaatg
   130081 catcaatccg cgctattagt acctgctctc caatcccagt ggttaatgat gcacgtaagt
   130141 atgatggtat ttggctatgc agctctttta tgtggatcat tattatcagt agcccttcta
   130201 gtcattacat ttcgaaaagt cataaagatt tttagcaaaa gcaatatttt attaaatacg
   130261 gcattttcct ttggggaaat gaaatacctg gatgagagaa agaatgtttt actaaacact
   130321 tattttgttt attctcgaaa ttattacagg tatcaattgg ttcaacaatt ggattattgg
   130381 agttatcgta ttattagtct cgggtttctc tttttaacca tagggattct ttcgggagca
   130441 gtatgggcta atgaggcatg gggatcatat tggaattggg atcccaagga aacttgggca
   130501 tttattactt ggaccatatt cgcgatttat ttacataccc gaacaaatca aaatttggaa
   130561 ggtgtaaatt ctgcaattgt ggcttccgcg ggctttctta taatttggat atgctatttt
   130621 ggggtcaatc tattaggaat aggtttacat agctatggtt catttccatt aacatcgaat
   130681 tgaatgaaaa agcagaacaa atacaaacat aggacagcat agaatataca taagaaaact
   130741 taatgtaagc cgccaagaaa agaacctttt gaatcactcc gctacttgta cttgattcaa
   130801 aaggttctca caaaggccaa acatatctga ttcaaattca attttatttt tactttcttt
   130861 aaaaagaatt tttttttttc acctttttca attgtaaagc gaatcatttt caaaattatt
   130921 ttaaatagga tttctttttt tgattcctaa aacctatcta taaaaataat tagctagaat
   130981 agcttcgact ttctcacccg atagtgataa aacgaaatcc ggataaatac caatacctat
   131041 tacgggtaga aagatagaga tcgaaacaaa taactctctt ggtccagaat caaaaaaaga
   131101 ggagtttgga gcattaaata gcttgtatcc gtagaatatt tgacgtaaca tagataataa
   131161 ataaatagga gttaatatca ttccaattgc cattacaaaa ataattaaga tttttggcat
   131221 taaaaaaaat ttttgactgc taattattcc aaaaaagact atcaattctg caacaaaacc
   131281 actcatgccc ggtaatgcaa gagaagccat cgataagata ctgaacatcg taaacatttt
   131341 tggaattgga agagccattc cgcccatttc gtcgagataa acaagacgta ttctatcata
   131401 actcgttcct gccaagaaaa aaagtgcagc gccaataaat ccatgagata ttatttgtaa
   131461 aaaggctccg ttgagtcccg tatcgtttat agagccaatt cctataatta tgaaacccat
   131521 atgagataca gaggaatagg ctattctttt ttttaaatta cgttgagcaa gagatgttga
   131581 agctgcataa attatttgca ttgtgcctac tatcatcaac cagggagaaa atatagaatg
   131641 agcatggggt aataattcca tattgatccg aactaatcca tatgctccca tttttaataa
   131701 gattccggct agaagcatac aagtactata atgtgcctcc ccatgggtgt ctggtaacca
   131761 tgtatgtaag ggtataatcg gtgatttgac agcaaaagca ataagaaatc caatatagaa
   131821 tattatttcc agtgcgagag gatacgattg attagctaat gtttcaaaat tgaatgttgg
   131881 ttcattagaa ccatataaac cgatacccaa aacccctact aatagaaaaa tggaacctcc
   131941 cgcagtgtac aaaataaact ttgtagctga atacagacgt ttctttcccc cccacataga
   132001 tagaagtaga taaacaggaa ttaattctaa ctcccacatg atgaaaaaaa gcaaaaggtc
   132061 tcgagaagaa aatgatccta tttgaccact gtacattgct aacatcagga aatggaatag
   132121 tcgggaatcc cgagtaactg gccaagccgc taaagtagct aaagttgtga taaatcctgt
   132181 cagtaaaata ggtcctatag aaagtccatc tattcccaat ctccagtaaa aatcaaaaaa
   132241 attgatccat ttataatctt ccgccagctg gattaattga tcgtccaatt ggaaatgata
   132301 acaaaataca taggtcatta gaagtagttc taaggtggat atagaaatgg tataccacct
   132361 aattagctta tttcctctat gaggaagaaa gaaaattaaa gagcccgcag atattggcaa
   132421 aactacaatt attgttaacc aaggaaaata attcgtggta aagacaagat acacttggac
   132481 cagaaaaacc cgcgctcgaa aatagaatct ttattctttt tttttgagta cgggtttttt
   132541 cagtaaaaaa gaaaatgtat tcaaaatgta ttcaagtggg ttttacggaa catatcaata
   132601 agctagaccc atacttcgag ttgtttcatg ccataaataa actcgaacac tcaagaaatc
   132661 cgttggacag gcagattcac atctcttaca accaacacag tcttctgttc ttggggcgga
   132721 agcaatttgt ttagctttgc atccatccca aggtatcatt tctaacacat cggtggggca
   132781 cgctcggaca cattgggtac accctatgca tgtatcataa atttttactg aatgtgacat
   132841 gggatctatg aatttttgaa cgttatcaaa tttcgatcta gtaaacttgt aaatgaatca
   132901 tatatttaaa cgccagatga atcaacgatt taccagaaat tttctaatca atggacttct
   132961 ggatcagctc atgagaagtg gctaagatac tttgatttat tacgttttcg taaatagaat
   133021 ctagattcta acatattcta catgctaatt caaattggtg gatattctaa ttttgattat
   133081 tattcctact tattcaattt attattccta cttattcaat aaagtcgatt gattgatacg
   133141 cgttgatttt ctgttacgat aaattgacga aacaatagcc aacccaatag ctgcttcagc
   133201 ggctgcaata gctataacaa aaattgagaa aatatctccc tttaactggc gactatcaaa
   133261 aaaatcagaa aatgttacaa aattgatatt aactgcattc aatataagtt caagacacat
   133321 aagagcccta accatgtttc gactcgtgat taatccataa ataccgatag aaaataaata
   133381 ggcactcaaa acaagtacat gttcgagcat cattgaccaa ctccttatca atgttggttc
   133441 atttcaatat gaacaaaaat tcaacagatt cgagattgac tagaatagaa caaaacaagt
   133501 acggaacaaa agaatgtatt gaaaatagat caaataaaag aatctccctt ttagacatga
   133561 acagtattca aatagaattt ttgtgaaata ggtgggataa catagaagaa agtgaaattt
   133621 ggattgtttg ctgttgctag ttataacgat ttattactga cgagccacag caattgcgcc
   133681 tatcaaacca actaaaagaa ttattgaaat cagttcaaac ggaagaaaaa aatctgttga
   133741 taaatgaatt ccaatttgtt gactattact tatcaaatct tgttctataa gttggtttga
   133801 tcttgtagtc caaataatcc cgtaccatga cgtatcgaaa atagtagtaa ttagcgaaag
   133861 aagaatactt gtacaaacca gtgaagtaac cccatcccca acgatcgaca gattcaaatc
   133921 cttgtaatat tctgaaccct tcatgaacat gacagcaaat atgattaaaa catttatggc
   133981 tcctacataa ataaggagct gggcagcggc tacaaaatgt gaatttgaaa gaatatagaa
   134041 taaggatata caaacaagaa ccaatcccaa cgaaaaggca gaataaattg gattggtaag
   134101 taatactact cccagtcccc ctaatataag acccgatccc agtaaaacta taagaaaatc
   134161 gtgtattggt ccaggcaaat ccattatatg taaaatagga gataaattga aatgcttttc
   134221 atgatcgtat tgacccgacc gggaaaaaac taaaggtttt tttgattttc attttatgat
   134281 aggttcctaa ttgaattcaa ttctaatcta ttaggtatga tatgggtaca attgttggac
   134341 agtttctttt ttgattcttt tattttctta aattaagaaa gaataaggat attttttgaa
   134401 agtatatatt tcgaaaaaat tacgactcta ttgatagatt tttaataaaa aagtcgaaat
   134461 tctcatcaac caatgaattt ctagttgaat ttttcattat tggccaaaca aagagaaaga
   134521 ccttatctca ttcttttaat ttaaaccaaa attcatgaac ccagttacca tagggaacat
   134581 atcaggaatc tatatgaata gtttgatctt cgtttctttc tcttgtttga acttgaacca
   134641 agtctattgt ttgctattta cagtgaaaaa agttgaaaag aggttgttaa taatagatta
   134701 ccgagagata ttggtaaaag aaatttccat ccaagattta aaagttggtc cattcttaac
   134761 ctaggtaaag tccatcttgt tgtgatagaa ataaacaaga acaaataagt tttagctaat
   134821 gtaataaaga taccaattgt agttccaaag attccatcca ctttatttat ttcaaatagc
   134881 tcaggaacaa atatgtatgg aatggaaata ttccaaccac ccaagtaaag aaccgttaca
   134941 aataacgaag aaagtaatag atttagatag gaagcaacat aaaataaacc aaatttgata
   135001 cccgaatatt cggtttgata acctgctact aattcttcct ccgcttctgg taaatcaaag
   135061 ggtaatctct cgcattcggc tagggcagaa attagaaaaa cgagaaatcc tataggctga
   135121 cgccacaaat tccatcccca aaaaccatat tttgactgcg cctcaactat atcaactgta
   135181 cttgaactgt tagataatca tagtcggtga taacatcact gttcccaccg ctattccaga
   135241 accgtacatg aggttttcgc ctcatacggc tcctcgtggg tcaaaaaaaa tctaaggacc
   135301 agatcagtat tatttactat ttagctagct atggttgtag aatagaaaga gtcaaaatct
   135361 atttgagggt ccaaaattat accaatggaa ttccgtctgc tatactctaa aagaataatc
   135421 aaaaaaggcg cttccgaatt gatctcaccc gttaataatt tgactttgtt gagtaataac
   135481 ttaatcctta aataaaaaac tcctttcaga aatatcaata aatagtttat ttcaacccat
   135541 cattttcgat tacgaaaagg aattagacgt tacattagct aatgaatcat gagacaaatt
   135601 atatctctct aaatctatgc taaatatatg aaaaagacgg aataaaaaag atttcttttt
   135661 tttttctctt gtttgttttt cgttcctatt cttctttctt ataaaaccga tataagagaa
   135721 ggggctaaaa caaaaatcaa aaagaaagga ttattttttt cctgatagtc attgctttaa
   135781 tgggtggata ggagcatact ctggatcgga atcgcgggaa gtactgcctt atcatttcta
   135841 ccaatttaaa gccccaatta gtattctttt tatgttatgc agaaatatct ttttagaaaa
   135901 tttccataat ctccattact aatcctttgt gcatttttgt gttcctaatc atccactcat
   135961 tttttgttca atcgcccgtt tcgtttgata atacatgtat ggtaggtaat tcatacaaag
   136021 gatagtgaaa aggccatacg gttgatcttt tgagcccgct tcaagctggg ttgtctaatc
   136081 aaccagtctt ggggtaaagg acctcttccg cttatgttta tttccactta actcttgtct
   136141 tgtacatagg aaatgagact ccattttttt tttttttact gcaaattgat aagctgcttt
   136201 ctttcactca tatataacta tctaatttac tttatcaacc aaaaggataa taaagaatat
   136261 ctattcaatt cgttcaactt gttttgtttt ctaaagcgaa agaaaagaat gaatagggaa
   136321 aagaaagaaa agtttgtatt tcaacgaatc gcacgtagag atattgataa aacacataaa
   136381 gttaatggta tttcataact aatcgattga gcagcagctc gtaaaccacc taaaaaggaa
   136441 tatttattat tcgatccgta tcctgacata agaaggccaa caggggcaat acttgaaatg
   136501 gcaatccata aaaaaatacc gatattgaga tcagctaaaa caagatgata gctaaaagga
   136561 attactaaaa aacttagtaa aatagatatg actgctatag atggtccaat actgaataaa
   136621 cgggtatttc ctctagctgg aaaaagattc tctttgaaaa gcagttttgt cccatctgct
   136681 agagcttgaa gaattcccaa aggaccggcg tattcaggcc caatacgttg ttgtattcct
   136741 gcggatatct ctctttctaa ccatacaatt accagtacgc ctactgtgat ccccaataca
   136801 agagtcaaaa tagggacaaa gatccatacg attccataga cctctttgaa aaattccaat
   136861 ctggaaaaag aatgaatatc ttgtacttct atttctgttt ctgttgtata aactatcatt
   136921 tcaacgatca acttctccca taatgatatc tatgctacct agtatcgtca taatatcagc
   136981 caatttcatt cctttaacta actgaggaag aatttgcaaa ttgataaaac ccggcgggcg
   137041 aattttccat ctccaaggaa aacaactttt gtcccctatt agaaaaattc ccaattctcc
   137101 ctttggggct tcaactctcg cataaagttc ttgcttcggc aattcaaatg tgggagaagg
   137161 ttttttacta atgaatcgat attcaaaatc attccattct ggatcccttt ctctatcaaa
   137221 gcatcggatt tctaaattct catagggacc ccctggaatt ccttccaggg cctgttgaat
   137281 tatttttatg gattccgtca tttcactgat tcggactaaa taacgagcta acgagtctcc
   137341 ttctttttgc cactggattt cccaatgaaa ttcgtcgtaa cactcataat gatcaacttt
   137401 acgaagatcc cattgtattc cagatgctcg tagcatcggt ccggataaac cccaatttat
   137461 tgcttcttct ccactaataa tgcctactcc ttcaactcgt tctaaaaaaa tgggatttcg
   137521 cgtaataagt ttttgatatt caacaactcc tgttaaaaaa taatcgcaga aatccaaaca
   137581 tttatctatc cagccataag gcaggtcggc tgctactcct ccgatacgaa aataattatg
   137641 catcattctc atcccagtcg cagcttcgaa tagatcatat actaattctc tttctctgaa
   137701 aatatagaaa aaaggggtct gtgcgccaat atccgccata aaaggtccaa gccataacag
   137761 atgagaaact agacgactta actccaacat aatgactctg atatagctcg ctcttttagg
   137821 cacttgaata tttcccaatt gttctggtcc atttacggtt attgcttctg tgaacatagt
   137881 agctaaataa tcccaacgtg ttacataagg taaaaattgt ataattgttc ggttttccgc
   137941 aattttttcc attcctctgt gtaaataacc taatattggt tcgcagtcaa caacattttc
   138001 accgtctagg gtaacaatga gacgaagaac accgtgcatt gatgggtggt gaggtcccat
   138061 attgactatc ataaggtctc tttctgtagc tggtctattc ataagttttt cctcgattca
   138121 ttcttacatg aattgctgaa aacgaaaaga agtttatcaa aattctcaag atccaataaa
   138181 tgaaaaaact aagtaaaaat ttttaaatta acgatttttt aactcccgaa tatccaactc
   138241 actaattaat tctttatagc gtactcgatt tttctttgat aagtaagaca gcagccgttg
   138301 acgttttccc agaatttttc gtagacctct ctgagatgaa tagtcttttc tgtgcaattc
   138361 caaatgggaa gtaagtcttc gtatcttatt ggtgaaactt actatttgaa agtcaacaga
   138421 cccccgcttt tcttcttttt tttcttgaaa aataactgag atgaatgaat tttttaccat
   138481 aaaacaaaat cttatcccct tttataattt ctcatttttt gatgtgaatt tgattaatca
   138541 gtaataataa tattagtcat tttgatatac agaatgacct taagttcatt ataaacttcc
   138601 tattttataa aataaataaa tgaacaaaat cttcttatct ttttttgtat tcctatacaa
   138661 ataaaataag aagattttgt tcatttattt atagatctaa ttgataatat gtatgtcatt
   138721 aaattagtat cctctttcag gatggaatgt aagacaatcc tcgcgtctat ctatttgttt
   138781 tcatatagcc gacgtattct attacctaat aatatatgta tatatggcaa aattcatgta
   138841 aatggacttg taactaacaa attttcaacc gtggatacat atgtatcctg accatactga
   138901 aacgactgcc attatgagta ttaaaccaat agcgattcat acaagctaaa tcttctagtc
   138961 gataattggg ccaaagaaag aacttcattt taattagttt atttttatcg ataccgagat
   139021 atttgcctct atttaaaact tgaccacagt tttttacctg attgcaaaat accggatttc
   139081 tatgtatatc atttctatcc cttgagttta aaaaatatag aattcgtaat tctctacggc
   139141 ctttagggga taaaatagtt tcaggaacaa agaaatcata atgatttttg tctctatttt
   139201 gagtcatttt ttgatgtctt aaaatggatt catcaaattg attcttatca aaccattctc
   139261 gaaatttttg attcctttgg tatttattct tatgaaggta tttattctta tgaaccaaaa
   139321 aaatacctat ggtttgatat agaatcaatt gtccatcgtt ttttatagac ggataaggat
   139381 aagtcggttc gataatcaat gttccgcttg tacttaattc tctaggagtg tgccttttta
   139441 gagtccaaat atccacagtc agttctcccc gtttaagata ggatatagca acgtcctttg
   139501 gatttatcaa tctaagcagg agacaatagg ctctaatatt attgaccatt tttttattta
   139561 gaaccctttc ccagctcaat tgaaaataga aaaaactttc taggaaggaa taaagctcta
   139621 tagcttcggg gctcatgttg gccttttttt ttctacgttg tttttttatg cctgatctac
   139681 ctccattttc atctgataga ggagcccctt ccccttggtt tagaggatct ttttcttctt
   139741 gatttctatt ctcgaatcta agaattcttt tttttttctt tgattctatt aaagggttac
   139801 tttcagtaat gtttttctta atgtttttat ttccattcaa atgaaagttg aaaagaagta
   139861 attttattgg tatgatcccc ggttgaatct tatatgcatt atatagtggc acaaattctg
   139921 ggaagaacca aagttctagt tctggattcg aactaatacg acctactatt tcctcattca
   139981 tttccatcca atcaaagaag gatctttttt tttttgtcaa aaaaggatct tttttttttg
   140041 tcaaagaagg atcttttttt tttgtcaaag aaggatcttt tttttttttg aatgggttga
   140101 tttttgaatt ttgataaatt ggtaaagaaa aaggacccct cttcattttt tgattcttat
   140161 tcttggtgcc gctattggcc cagtaatgaa tctcgacctt attatttcta aggcaaaaat
   140221 caatcatttt ccacctacaa aattttctat ctggaaattt ctcctcagcc ataatatcat
   140281 tttctcctag ataattataa ataggtagcc cgtctggcat atcaaaaaat ttgcgtttat
   140341 ctatcttgta attatcaaaa atatcttctt tactatttat ttgtaatggt gatctataaa
   140401 tatatgagtc tttcttctct tcataattaa tagatttata tgagaaaaaa tcatgtctat
   140461 gatgtttttt aaaattagat gattttttag attcttgatt cagtaatgaa tcaggttcaa
   140521 aatcattttg tttttcatca tgaattaatc cttctttttc atatgagccc catttgttaa
   140581 aatcgttttt ttgagtcata cagtgtcgat tgactttatt tcgccatttt tctggtacta
   140641 atttaagcca gataatctga gagaaatcat attgataatg cccccttaac cagtttttcc
   140701 attgattcct ttcagaatgc caaaagtctt tatgtctcaa tccagaatga aaaattccct
   140761 ctttccgaaa aaaatccttt atttcatttt taagaaaaag agatgttcca tgatattgaa
   140821 ggatagactt gaatttatag aagttaataa ctcgagtttg cgatatttta taaaatacat
   140881 atgcttgcga gaaggaggac gagttacaaa aagttgttga attcttattt tgaatattat
   140941 caagggaatt ttttttagtt aaaataaagt gaaatttttt tgtatttctt ttcttaattc
   141001 ttttttcatt ttctttctta ttggaaatgg atttctcgat catttttttt cttgattcaa
   141061 taaaaagttg tgcattggtt cttgcaatat taatgataca tagaaaaaaa tctatgtata
   141121 ttttttccat gaaaaatttg ataaaaaaat caaatttacg gattaatcga gtatttcttc
   141181 tttttaatat ttgacaaaat ttttttaatg attctaatat tttattatga taactttttt
   141241 tattagaatt catatttttt tcttgagtta gaaatccatt tttcttctca tttagaattc
   141301 tttctagttt cttgttgatt gtacttgttc tctcagtcag atctttcatt tttttttctg
   141361 tcagtgaaaa atttgtccat tctgtagatc gaatttgaat aggtgattca cgaatcatct
   141421 gattattcat tatagaatcg tcggttttag tttcacccaa ttcgtagttt ttgatgctcc
   141481 atttttttat ttcttttgac acctttcgaa gaaattttgc tcgttcttta aaaacattaa
   141541 aaactataaa agacttcttt ttcaattttt tcactttttt tttcagttct ttaaaaatag
   141601 gttcaaaaaa tgaagaccct tttagttttc gagggggacc aaaaggatgg tcagtttccg
   141661 gtccaaaaat tgttaaaaaa caaaaatcat ttttttgcgc tttctgtgtt ttcaagggtt
   141721 ttaacttaga tcggtgccaa ggtttcaggt aaaaaggaaa taagattttt atctgaatac
   141781 cgtctgttaa ccagtttttt ggaaattctt tgtcggataa ttcaacacca ttataagtgc
   141841 atcgaatatg catttctcga ttccaatcct tgaagtcttc ggaccattcg ggaccttgaa
   141901 ataagaaaat acgcgcaata ttcttagcta ttattaataa aggcaatcga atatatttcc
   141961 gaagaattga ttggcctact aataaaaaac ctcttactgc ttgagcatat gtaatggtat
   142021 cccaagcttc tgctatttcc attcgcattc tctcttcgtc ttggtatttt tcaacctttc
   142081 ttttttcttt tgtataatca gagatttgta attttttgct ttttttagac atcaaatttt
   142141 gaaaaatgcc tttcatccgt ccgaaactat caaaagaaaa aaggcgtctg tctattctgt
   142201 tcaaaaaaga aaaaaggcct ctgtctattc tgtccaaaaa agaaaaaagg cgtctgtcta
   142261 ttctgtccac aaaaagaggg gaatgcgcct ttgcttgata gaagagttgg caagtaaccg
   142321 ttttacgcct ttgggcacgc atagaacctt ttattagatt tcgacgaaaa tccgagtatg
   142381 gtaaataacg tatccaagcg atttcgcctg ctggatcagg ctcattagaa tcttcgctat
   142441 catcaaaaat gaccatatac ttgtattttc ttaaacgaat ttgagaatcc aattctaccc
   142501 tttcttcgcc ggtttctcct tcctctagtt gcaaatcatc gagtaagtag tatggccatc
   142561 gagggacctt tttacttatt tcctttattt caatagatct ttttctactt ctttgatcac
   142621 tggacttagt tataactaca tttgaatgaa tagtttgatg tttgggttct cgaaatcgaa
   142681 ataaagaaag cttctttttt gttaataatg atctactatt gttgagtttg tctattgttt
   142741 gtttcaattc gcgataatca ttagtaagaa gtagagcatg aatcttattt atccaaaatt
   142801 cccccatttt ttttttttta tatatttgat ttatgctagg gggtgaaaac ccttttttga
   142861 ttcttccacg atagggccca tataagaacg gatcattttt tttaggaaaa tattcttttt
   142921 tagtttcatc attacacaat tgagtttttt gttcaaatat acctatatca aaagattctt
   142981 tatctaaagt tctgactcta tttataaact cgtcagtttt gtttagccgt tttagatcat
   143041 tggtcaaatt acaatcatta tacaattgat cagataataa tttttctgtt gtgaaaaagg
   143101 atatcttttt ttctattatt tctttaaaag ttgacaaact cggcggatac ataaaagata
   143161 tcctttcttt tccatcactt tgacatgtat aaaaaaaata ttgtgacatt tcatttttta
   143221 cagcattttg aaattgattg ttttttatat aacgaaatgg tcgattccat ttgttagaat
   143281 caaaaagaag aatcacaaga gagttttcaa cccatgaatc aaaaagaaga gtcaggagtt
   143341 catcttttct tttttttttt ttctttccgt tcactcggat ctcttccctt tcatcgattt
   143401 tgtccggatc ctccctttct tccgaaaaaa gggaaggaga aggatcttct tcggtgaata
   143461 cctcttcttc ctctttagtt ttagtccccc tccttgcgga aacttttttt tctatttctt
   143521 ccatttctga ggttcctttc agttgcttag tcaaaatggg tgacggtatt cttcctaaat
   143581 agtagataca ggtaataaat aagaaagtac taaagattcg agccatagag tttcttaatt
   143641 ctgacacaat ggatcttaat tttgacacaa ggtacttata ctgataagca agagaagcaa
   143701 gatacttatt agatcgaata agtacattaa acctaataga acttttttgc tgtatccaca
   143761 ctaataccaa tctaaactta gatcgaataa gtacattaga cctaatagaa tgattttgct
   143821 gtatccatac taataccaac ccaacccatt ttatgaataa aatttgacca attaaccaac
   143881 caactaaact acttgttaca aataaaatct tgttgttgca tcgaaacata taaacgttga
   143941 ctaatctggc taacattgaa cttggtaaaa tgaaatggtt gaataattga aaaatgagat
   144001 tattcaggaa tacacattga atgttaagat tacgcattga atttctgtta gtagatccat
   144061 aatcaaaaaa gtctttgtga ttgttccaga agaaatgaaa caaaagatag ggtagagcta
   144121 ggacagttat tgtatggggt ctccccaatg ctatatggag gggcgcgtaa tagatcgata
   144181 tgaacatcat gagctgtccc acaagaaaac cagttgttgc tgctaccttc ttctcgtttc
   144241 cttcttctcc ttcttccata gccagggctc ggagagagaa gagataggag ggccctatgg
   144301 agaatgtggt cagaaatcca taatagagtc cgaccccaac gaccgaattg cttatcctca
   144361 tgcataagta tattagatca cctggtctaa aaaaaaatat ataagatttg aaaatcatta
   144421 taaaacctcc tcctgttcga tttcaattcc attttttttt gttaatctat gataatatga
   144481 tattattcta tgataatctt tttgggtgat cttcatgcat aagtatatta gatcacctgg
   144541 tgtaaaaaga aaaatataag atttgaaaat catcacaaac ctcccgttgt tctatttcaa
   144601 ttccattttt ttgttattct atgataatat gatattattc tatgataata tcatattatt
   144661 ctatgataat cttttttcac tttccatata tagaaataca aagagataga ctagaaacga
   144721 catctcttat gtcaatgaca ctaaagaaag ggatattaaa tgaatggaat tgggatatgg
   144781 atggaatata atgaaataga gccactttga ggttccctat gaaatgaggc atggaacggg
   144841 gccactacga agaagttccg ggggttacga aggaaacttc gagttcatat tggtcatggg
   144901 ttgagaatgg gaattgaact ctatgagatc taatctcccg ttgttcctca gtagctcagt
   144961 ggtagagcgg tcggctgtta actgactggt cgtaggttcg aatcctactt ggggagattt
   145021 gattcattcc gaattacaga atgtcagaat gaaaaggttc gctttgatca ttaagagtag
   145081 gagtaggtaa cccgttctct gtgtctttat ttctattgca ttctatctca tcgtatcaca
   145141 ttctgttctg cgatatttga gaatcgccgt caatacctcg gtctaggtcc gggataatcc
   145201 tttgttccat agtcttgggg ctatttacaa ccagccaatt aagaattctc agatgtacta
   145261 gtactagcaa atggatcaaa gatgcagtca tcgattctcc cgagaggccg caattaccgc
   145321 gagcaaacac attaatttaa tggcgaggag cgcatttttg ccatttttgt atgctactaa
   145381 tacttgtact tgctctgcca ttctgtccaa gcctggctga ggaagagtta tggggcgtaa
   145441 aacaaaaaaa aagatgctaa ttttgttttt tgttttggcc ggctttacca tatgtaaatt
   145501 tatatttgaa agtcaaaagg ccactccatt tcggcaaaag acccgcgccc cagttccata
   145561 gcttttggtc cgctatccca atcatgattt tcctaccccc agagggaaag gcccttccct
   145621 tttgggccgg ttgtgggcga ggagggattc gaacccccga caccgtggtt cgtagccacg
   145681 tgctctaatc ctctgagcta caggccccac ctcgtctcca ctgggtctgt tcccaggagt
   145741 accctaaaaa aaaaaaagga acctttcctc tccccagcca tttccgggtt aagaagatgt
   145801 gaaagcgcct ttctctctat aagaacggtg cgttccgagg tgtgaagtgg gagagagggg
   145861 atttcataat tggggttttg aataagacga cctttttgtt tttcattttt ggtttctttt
   145921 tcgtattgaa aaagtaataa gaatgagagg tgttaagttt ttatcatcct ggcgtcgagc
   145981 tatttttccg caggaccccc cctacagtat cgtcaccgca gtagagttta accaccaagt
   146041 tcgggatgga ttggtgttgt tcctctacgc ctaggacacc agaatatcga accatgaacg
   146101 aagaaaggcg tgcgaaaaaa agaaaagcat attggctagt gattctgagg cccgattctt
   146161 gactggaagg gacaccaaag gcctccgccc ttccatccca tgaatagata gagagggagg
   146221 gcagagcttt tggttttttc atgttgtcaa agagttgaac aatgaaaata gatggcgagt
   146281 gcctgatcga attgatcggg tcatgtagga acaaggttca agtctaccgg tctgttagga
   146341 tgcctcagct gcatacatca ctgcacttcc acttgacacc tatcgtaatg ataaacggct
   146401 cgtctcgccg tgaccttctc ttgaattctc aaaacttctg tcactcgatc cccgcaggga
   146461 cagagaaccc cttgccgtcg cggctgtgct accggaggct ctggggaagt cggaatagga
   146521 gagcactcat cttggggtgg gcttactact tagatgcttt cagcagttat ccgctccgca
   146581 cttggctacc cagcgtttac cgtgggcacg ataactggta caccagaggt gcgtccttcc
   146641 cggtcctctc gtactaggga aaggtcctct caatgctcta acgcccacac cggatatgga
   146701 ccgaactgtc tcacgacgtt ctgaacccag ctcacgtacc gctttaatgg gcgaacagcc
   146761 caacccttgg aacatactac agccccaggt ggcgaagagc cgacatcgag gtgccaaacc
   146821 ttcccgtcga tgtgagctct tggggaagat cagcctgtta tccctagagt aacttttatc
   146881 cgttgagcga cggcccttcc actcggcacc gtcggatcac taaggccgac tttcgtccct
   146941 gctcgacggg tgggtcttgc agtcaagctc ccttctgcct ttgcactcga gggccaatct
   147001 ccgtccggcc cgaggaaacc tttgcacgcc tccgttacct tttgggaggc ctacgcccca
   147061 tagaaactgt ctacctgaga ctgtcccttg gcccgtaggt cctgacacaa ggttagaatt
   147121 ctagctcttc cagagtggta tctcactgat ggctcgagcc ccccctgaag gaggccttct
   147181 tcgccttcca cctaagctgc gcaggaaaag cccaaagcca atcccaggga acagtgaagc
   147241 ttcatagggt ctttctgtcc aggtgcgggt agtccgcatc ttcacagaca tgtctatttc
   147301 accgagtctc tctccgagac agtgcccaga tcgttacgcc tttcgtgcgg gtcggaactt
   147361 acccgacaag gaatttcgct accttaggac cgttatagtt acggccgccg ttcaccgggg
   147421 cttcggtcgc cggctcccct gtcatcaggt caccaacttc cttgaccttc cggcactggg
   147481 caggcgtcag cccccataca tggtcttacg actttgcgga gacctgtgtt tttggtaaac
   147541 agtcgcccgg gcctggtcac tgcgaccccc tttgtgagga ggcacccctt ctcccgaagt
   147601 tacggggcta ttttgccgag ttccttagag agagttgtct cgcgccccta ggtattctct
   147661 acctacccac ctgtgtcggt ttcgggtaca ggtacccttt tgttgaaggt cgttcgagct
   147721 tttcctggga gtatagcatg ggttacttca gcgctgtagc gcctggtact cgaacattgg
   147781 ctcggggcat tttctctacc ccttcttacc ctgaaaaagc aggggcacct tgcgtccttg
   147841 aaccgataac catctttcgg ctaacctagc ctcctccgtc cctcgggacc aacaaggggt
   147901 agtacaggaa tattcacctg ttgtccatcg actacgcctt tcggcctgat cttaggccct
   147961 gactcaccct ccgtggacga accttgcgga ggaacccttg ggttttcggg gcattggatt
   148021 ctcaccaatg tttgcgttac tcaagccgac attctcgctt ccgcttcgtc cacccccgct
   148081 cgcgcgggtg cttcccccta aggcggaacg ctcccctacc gatgcatttt ttcatcccac
   148141 agcttcggca gatcgcttag ccccgttcat cttcggcgca agagcgctcg atcagtgagc
   148201 tattacgcac tctttcaagg gtggctgctt ctaggcaaac ctcctggctg tctctgcacc
   148261 cctacctcct ttatcactga gcggtcattt aggggcctta gctggtgatc cgggctgttt
   148321 ccctctcgac aatgaagctt atcccccatc gtctcactgg ccgaccttga cccctgttat
   148381 tttgaggtca tatctagtat tcagagtttg cctcgatttg gtaccgctct cgcagcccgc
   148441 accgaaacag tgctttaccc ctagatgtcc agtcaactgc tgcgcctcaa cgcatttcgg
   148501 ggagaaccag ctagctctgg gttcgagtgg catttcaccc ctaaccacaa ctcatccgct
   148561 gattcttcaa catcagtcgg ttcggacctc cacttagttt cacccaagct tcatcctggt
   148621 catggataga tcacccaggt tcgggtccat aagcagtgac aattgcccta tgaagactcg
   148681 ctttcgctac ggctccggtg ggttccctta accaagccac tgcctatgag tcgccggctc
   148741 attcttcaac aggcacgcgg tcagagccct gggctcctcc cactgcttgg gagcttacgg
   148801 tttcatgttc tatttcactc cccgacgggg gttcttttca cccttccctc acggtactac
   148861 ttcgctatcg gtcacccagg agtatttagc cttgcaaggt ggtccttgct gattcacacg
   148921 ggattccacg tgccccatgc tactcgggtc agagcgtaag ctagtgatgc tttcggctac
   148981 tggactctcg ccatctaggg tgcagcactc tactgcttcg cctagcagca cgacgctttt
   149041 attgctctcc cacaaccccg ttttcacggt ttaggctgct cccatttcgc tcgccgctac
   149101 tacgggaatc gcttttgctt tcttttcctc cggctactaa gatgtttcag ttcgccaggt
   149161 tgtctcttgc ctgcccatgg attcagcagc agttcgaaag gttgacctat tcgggaatct
   149221 ccggatctac gcttattttc aactccccga agcatttcgt cgcttactac gcccttcctc
   149281 gtctctgggt gcctaggtat ccaccgtaag cctttcctcg tttgaacctc gcccttcact
   149341 tttcacttta aggctatgcc atcctaaggt gctgctaaat ggaaggatct tatcaacgtc
   149401 catgaatgat aaataataga ttgaactgcc gaatcggaaa aatcgggtac tatcatatag
   149461 ctttgtttcg gctaagttca cgagttggag ataagcggac tcgaaccgct gacatccgcc
   149521 acagggtaaa ccaccgcctc tcaggccccc gactgattga ttctaccata gaggccaacg
   149581 atagacaata actccccccc gaacacagct tacaactttc atcgtactgt gctctccaaa
   149641 gagcaactct tctcaaaatc tcaaaaaaaa aaaggtgctg agttggaatc ccattctaac
   149701 taaggattct tgtggttccg gaggatccag ctacaggaga accaggaacg gagagctttc
   149761 cccccttttc caccccgacc tttggtctta agaatgctgg ttttaagaat gagtgattgc
   149821 ccttctccga cccttactgc ccaacctgag agcggacagc taatgcattc cacttattga
   149881 acagggttct atggtcggtc cgcgacccct ggataccgaa ggcgtccttg gggtgatctc
   149941 gtagttccta cggggtggag acgatggggt tggtccatgg attttccttc cttttgccgc
   150001 atttcgctca aagggttgaa gggagatagt gcatcaagct gttcgcaagg gccaacttga
   150061 tcctcttccc cagggatccc agatgaggga acctaaacct aggggagccg ccgactccaa
   150121 ctaccgtcca tgtacgatcc atactagatc tgaccaacca cccatcctac ctcctctaca
   150181 cgttcttgac agcccatctt tgtctcagta gagtctttca gtggcatgtt tcggtcctct
   150241 tccccattac ttagaaaaag tgagccaccg gttcaggtac aagatactat cattaccgcc
   150301 tggacaatta gacacccaac ccgtaatcgc aacgacccaa ttgcaagagc ggagctctac
   150361 caactgagct atatcccccg agccaagtgg agcatgcatg aaggagtcag atgcttcttc
   150421 tattcttttc cttggcgcag ctgggccatc ctggacttga accagagacc tcgcccgtga
   150481 agtaaatcat cgcacctacg gtccaaccaa ttgggagaga atcaatagat tccttttcgg
   150541 gagcgattca tccttcccga acgcagcata caactctccg ttgtactgcg ctctccaagt
   150601 gtgcttgttc ccccttcttt tcttcctcac cacggcaagt acttgtgaaa taagaaataa
   150661 ctccgatggg aagaaaaaag agggcgttaa gagaccctct tggcccaacc ctaaacactc
   150721 taagatcctt tttcaaacct gctcccattt cgagtcaaga gatagataaa tagacacatc
   150781 ccattgcact gagcgggggc gttcgtagtg actgaggggg tcgaagacca agaagtgaat
   150841 tatttatcag ccaagcattc gtcttacggc tagatccaat cccctggtcc ctgcggaaag
   150901 gaaaaagaat ttcacgctct tcctttcggg aagggaggat taggaaaatc ctattgattg
   150961 cagctttctc cagacctccg ggaaaagcat gaaaaaaaaa ggctcgaatg gtacgatccc
   151021 tccgtcaccc cagaatgaaa ggggcgatct cgtagttctt ggtctgtgaa gatacgttgt
   151081 taggtgctcc atttcatttt tccattgagg ccgaacctaa acctgtgctc gagagatagc
   151141 tgtccataca ctgataaggg atgtatggat tatcgagaag agaggagcca tggtggtccc
   151201 ccccggaccg cccagatccc acgagtgaat agaaagttgg atctacattg gatctcacct
   151261 gaatcgcccc atctatcctc ctgaggagaa gtttggtttc aaaccccggc tcgaacagga
   151321 gaagtacgcc atgctaatgt gccttggatg atccacatct cagggtcagg cgctgatgag
   151381 cacattgaac tatccatgtg gctgagagcc ctcacagccc aggcacaacg acgcaattat
   151441 caggggcgcg ctctaccact gagctaatag cccgtcgtgc gggcctcccg ctgggggccc
   151501 gctatgcaaa aagaaaagcg agagaaaccc catccctctc tttccttttt acgcccccat
   151561 gtcgccacac gggagggaca tgggggcata aaaggggatc ctatcaactt gttctgacct
   151621 aggataagaa gctcatgggc ttggtcttac ttcaccgtcg agaaacaaaa gaaggcttcc
   151681 atctccaagt tgaactcaga cgtagctcgc ttctttttgg gtgtgaagca gtgtcaaatc
   151741 aaaataccca acaagcatta gctctccctg aaaaggaggt aatccagccg caccttccag
   151801 tacggctacc ttgttacgac ttcactccag tcactagccc tgccttcggc atccccctcc
   151861 ttgcggttaa ggtaacgact tcgggcatgg ccagctccca tagtgtgacg ggcggtgtgt
   151921 acaaggcccg ggaacgaatt caccgccgta tggctgaccg gcgattacta gcgattccgg
   151981 cttcatgcag gcgagttgca gcctgcaatc cgaactgagg acgggttttt ggagttagct
   152041 cgccctcgcg ggatcgcgac cctttgtccc gtccattgta gcacgtgtgt cgcccagggc
   152101 ataaggggca tgatgacttg acgtcatcct caccttcctc cggcttatca ccggcagtct
   152161 gctcagggtt ccaaactcaa cggtggcaac taaacacgag ggttgcgctc gttgcgggac
   152221 ttaacccaac accttacggc acgagctgac gacagccatg caccacctgt gtccgcgttc
   152281 ccgaaggcac ccctctcttt caagaggatt cgcggcatgt caagccctgg taaggttctt
   152341 cgctttgcat cgaattaaac cacatgctcc accgcttgtg cgggcccccg tcaattcctt
   152401 tgagtttcat tcttgcgaac gtactcccca ggcgggatac ttaacgcgtt agctccagca
   152461 ctgcacgggt cgatacgcac agcgcctagt atccattgtt tacggctagg actactgggg
   152521 tatctaatcc cattcgctcc cctagctttc gtctctcagt gtcagtgtcg gcccagcaga
   152581 gtgctttcgc ccttggtgtt ctttccgatc tctacgcatt tcaccgctcc accggaaatt
   152641 ccctctgccc ctaccgtact ccagcttggt agtttccacc gcctgtccag ggttgagccc
   152701 tgggatttga cggcggactt aaaaagccac ctacagacgc tttacgccca atcattccgg
   152761 ataacgcttg catcctccgt attaccgcgg ctgctggcac agagttagcc gatgcttatt
   152821 ccccagatac cgtcattgct tcttctccgg gaaaaggagt tcatgacccg tgggccttct
   152881 acctccacgc ggcattgctc cgtcaggctt tcgcccattg cggaaaattc cccactgctg
   152941 cctcccgtag gagtctgggc cgtgtctcag tcccagtgtg gctgatcatc ctctcggacc
   153001 agctactgat catcgccttg gtaagctatt gcctcaccaa ctagctaatc agacgcgagc
   153061 ccctcctcgg gcggattcct ccttttgctc ctcagcctac ggggtattag cagccgtttc
   153121 cagctgttgt tcccctccca agggcaggtt cttacgcgtt actcacccgt ccgccactgg
   153181 aaacaccact tcccgtccga cttgcatgtg ttaagcatgc cgccagcgtt catcctgagc
   153241 caggatcgaa ctctccatga gattcatagt tgcattactt atagcttcct tgttcgtaga
   153301 caaagctggt ttggttcgga attgtctttc attccaaggc ataacttgtc tccatgcgct
   153361 tcatattcgc ctggagttcg ctcccagaaa tatagccatc cctcccccct cacgtcaatc
   153421 ccacaagcct cttatccatt cttattcgag gggagcaaga caaaatagaa aaacccacat
   153481 tgggtttagg gataatcagg ctcgaactga tgacttccac catgtcaagg tgacactcta
   153541 ccgctgagtt atatcccttc cctgccccca tcaagaaata gaactgacta atcctaagac
   153601 aaaggatcga gaaactcaac accgccacta ttcttgaaca acttggagcc gggctttcct
   153661 ttcgcactat tacggatacg aaaatcatgg aaaaagttgg attcaattgt caactgctcc
   153721 tatcggaaat aggattgact acggattcga gccatagcac gtggtttcat aaaaccgtac
   153781 gattctcccg atctaaatca agcaggtttt acatgaagaa ggtttgcccc agcatgttct
   153841 attcgatacg ggtaggagaa gcggtattct taaaaaaata gagaaatcag aaccaagtca
   153901 agatgatacg gatcaacccc ttcttattgc gccaaagatc ttaccatttc cgaaggaact
   153961 ggagttcctt agttccattc aagagttctt atggatttcc acgaccctct aagaccccga
   154021 aattttgaca aattccttct ctttttctta ggaacacata caagattcgt cactataaaa
   154081 aaaagggtaa tgctaatccc acgattaatt acttcattaa tgaatttcat agtaatagaa
   154141 atacatgtcc taccgaaaca gaatttgtaa tttgctatcc tcttgcctag cgggcaaagg
   154201 caaagattta cctccgtgga aaagatgatt cattcggatc agcatgaaag cccaactaca
   154261 ttgcattgcc agaatccatg ttgtatattt gacagaggtt gaccccctct ctcatggtac
   154321 aatcctcttc ccgctgagcc tcctttctcc tcggtccaca gagacaaaat gtgggactgg
   154381 cgccaacagt taatcacgga agaaaggact cacggagccg ggatcgctaa ctaatacgaa
   154441 tcttaatata atagaaaata ctaatctaat agaaagaaaa gaactgtctt ttctgtatac
   154501 tttccccggt tctgctgcta ccgcgggctt tacgcaatcg atcggatcat atagatatcc
   154561 cttcaacaca acataggtcg tcgaaaggat ctcggagacc caccaaagca cgaaagccag
   154621 gatctttcag aaaatggatt cctattcgaa gaatgcataa ccgcatggat aagctcacac
   154681 taacccgtca atttgggatc caattcggtt ttttccttgg gaggtatcag taaggagaat
   154741 ggaataatat cgattcatat agatacagag gaaaaggttc tctattgatt caaatgctgt
   154801 acctatggga tagggataga taaagaggaa aaaaccgaag atttcacata tttgatcgaa
   154861 aaatcaatca gattgatttc gtacccctcg ctcaatgaga aaatgggtta gattctatag
   154921 gatcaaacct atgagactta aagaatgacg gaagggaata aaatcaaaaa aagaaatcaa
   154981 aaaaaaaaga ataaaaagaa ataaaaatga agtataagaa cccagattcc aaatgaacaa
   155041 attcaaactt gaaaaggatc tttctgattc tcgaagaatg aggggcaagg ggattgatcg
   155101 agaaagatct cttgttctta ttataagatc gtgtgattgg atccgcggat gtttggtaaa
   155161 aaaaatcttc tcttttgaga ataatcaaaa atggaaagtg ttcgattgga acatgaaaac
   155221 gtgactgaat ttgtcctagt tactcttcgg gacggagtgg aagaggggag gacattctgg
   155281 aacgaggaag agaacccaac gacttcgaaa gaattgaacg aggagccgta tgaggtgaaa
   155341 atctcatgta tggttctgta gagtggcagt aagggtgact tatctgtcaa cttttccact
   155401 atcaccccca aaaaaccaaa ctctgcctta cgtaaagttg ccagagtacg attaacctct
   155461 gggtttgaaa tcactgctta tatacctggt attggccata attcacaaga acattctgta
   155521 gtcttagtaa gagggggaag ggttaaggat ttacccggtg tgagatatca cattgttcga
   155581 ggaaccctag atgctgtcgg agtaaaggat cgtcaacaag ggcgttctag tgcgttgtag
   155641 attcttatcc aagacttgta tcatttgatg atgccatgtg aatcgctaga aacatgtgaa
   155701 gtgtatggct aacccaataa cgaaagtttc gtaaggggac tgtagcaggc taccatgaga
   155761 caaaagatct tctttctaag gagatttgat tcggaactta ttatatgtcc aaggtccaat
   155821 attgaaataa tttaagaggt tttccctgac ttcgtccgtg tcaacaaaca attcgaaatg
   155881 cctcgacttt tttagaacgg gtccgggtca aatagcaatg attcgaagca cttcttttta
   155941 cactatttcg gaaacccaag gacttaatcg tatggatatg taaaatacag gatttccaat
   156001 cctagcagga aagggaggga aacggatact caatttaaag tgagtcaaca gaattccata
   156061 ctcgatctca tagatacata ttgaattctg cggaaaaccg tattcgatga aagtcgtatg
   156121 tacggcttgg agggagatct ttcatatctt tcgagatcca ccctacaata tggggccaaa
   156181 aagccaaaat aaatgatttt agcccttata aaaagaaaac tgattcttga acccctttca
   156241 cgctcatgtc acgccgaggt actgcagaaa aaaaaactgc aaaatccgat ccaatttatc
   156301 gtaatcgatt agttaacatg ttggttaacc gtattctgaa acacggaaaa aaatcattgg
   156361 cttatcaaat tctctatcga gccttgaaaa agattcaaca aaagacagaa acaaatccgc
   156421 tatctgtttt acgtcaagca atacgtggag taactcccga tatagcagta aaagcaagac
   156481 gtgtaagcgg atcgacccag caagttccta ttgaaatagg atccgcacaa ggaaaagcac
   156541 ttgccgttcg ttggttatta ggggcatccc gaaaacgtcc gggtcgaaat atggctttca
   156601 aattaagttc cgaattagtg gatgctgcca aagggagtgg cgatgccata cgcaaaaagg
   156661 aagagactca tagaatggca gaggcaaata gagcttttgc acattttcgt taatccacga
   156721 acaggatcta tatagacaca tagatccatg gatccataca tctcgatcgt aaaagaatca
   156781 atagaaaaag aaagaatcgg aattgatcgt tctcgaaaca aacgaaaagg aaacgaaaga
   156841 taaaacataa atcatggatc aactaagccc tctcggggac ttgcttaaga ataagaaaga
   156901 ggaatctcat gtaaatacca tggaataagg tttgatccta attcatgggg attccacaaa
   156961 tattccattc caaaaataga aagttcgaaa caattgggat ttttttggag attggatgca
   157021 gttactaatt catgatttgg catgtacaga atgaaaactt cattctcgat tctacgagaa
   157081 tttttatgaa agcctttcat ttgcttctct tcgatggaag ttttattttc ccagaatgta
   157141 tcctcatttt tggcctaatt cttcttctga tgatcgattc aacctctgat caaaaagata
   157201 taccttggtt atatttcatc tcttcaacaa gtttagtaat gagcataacg gccctattgt
   157261 tccgatggag agaagaacct atgattagct tttcgggaaa tttccaaacg aacaatttca
   157321 acgaaatctt tcaatttctt attttactat gttcaactct atgtattcct ctatccgtag
   157381 agtacattga atgtacagaa atggctataa cagagtttct gttattcgta ttaacagcga
   157441 ctctaggagg aatgttttta tgcggtgcta acgatttaat aactatcttt gtagctccag
   157501 aatgtttcag tttatgctcc tacctattat ctggatatac caagaaagat gtacggtcta
   157561 atgaggctac tacgaaatat ttactcatgg gtggggcaag ctcttctatt ctggttcatg
   157621 gtttctcttg gctatatggt tcatccgggg gagagatcga gcttcaagaa atagtgaatg
   157681 gtcttatcaa tacacaaatg tataactccc caggaatttc aattgcgctt atattcatca
   157741 ctgtaggaat tgggttcaag ctttccccag ccccttctca tcaatggact cctgacgtat
   157801 acgaaggagt gcggttcgtt cgataaattc ctacctctct atctatctct gggatgtttg
   157861 gatttttcaa aactccatgg acatgcagaa gagaaatgct attcccactc agaccaagac
   157921 ataactttga cttgttcaaa taacaattaa ggcgaagcag ggtcaggaac aacgattctc
   157981 tttatgataa acagatccat tttgcaagtt cgttattacg ggtagttcct acaaaggatc
   158041 ggactaatga cgtatacaat acttgaattc ttgatgtaga tgctacatag ttggttctca
   158101 tccttcagag actacgagtg taataggagc atccgtcgac aaaaggatca ccctaagatg
   158161 atcatctcat ggctattgag aacgaatcaa atcagatggt tctatttctc aatctttctg
   158221 acttactcct acggaatcaa ggtcgaaaag atggagaaaa ataagtcatt cacaaccact
   158281 gatgaaggat tcctcgaaaa gttaaggatt agtaatccgt tttagaaatc gaatgggttc
   158341 gatcttatac atacgcgagg aaggtaataa taaaaaaaaa aagaagataa gttcttcttt
   158401 acttttatca cttaggagcc gtgcgagatg aaagtctcat gcacggtttt gaatgagaga
   158461 aagaagtgag gaatcctctt ttcgactctg actctcctac tccagtcgtt gcttttcttt
   158521 ctgttacttc gaaagtagct gcttcggctt cagccactcg aattttcgat attccttttt
   158581 atttctcatc aaacgaatgg catcttcttc tggaaatcct agctattctt agcatgatat
   158641 tggggaatct cattgctatt actcaaacaa gcatgaaacg tatgcttgcg tattcgtcca
   158701 taggtcaaat cggatatgta attattggaa taattgtcgg agactcaaat ggtggatatg
   158761 cgagcatgat aacttatatg ctgttctata tctccatgaa tctaggaact tttgcttgca
   158821 ttgtcttatt tggtctacgt accggaactg ataacattcg agattatgca ggattataca
   158881 caaaagatcc ttttttggct ctctctttag ctctatgtct cttatctcta ggaggccttc
   158941 ctccactcgc aggttttttc ggaaaactac atttattctg gtgtggatgg caggcaggcc
   159001 tctatttctt ggtttcaata ggactcctta cgagcgttgt ttctatctac tattatttaa
   159061 aaataatcaa gttattaatg actggacgaa accaagaaat aacccctcac gtgcgaaatt
   159121 atagaatatc ccctttaaga tcaaaaaatt ccatcgaatt gagtatgatt gtatgtgtga
   159181 tagcatctac tataccagga atatcaatga acccaattat tgcaattgct caggataccc
   159241 ttttttagtt tagcttctag aatctatttc ttagttcaag atccctcttt actaactgga
   159301 atcaaagaat tagtagatct gttccgccca aaaagggaat gggctagggt tatgaactta
   159361 taatctataa tcagattata gattataagt tcattccata tcgggccaga ccggaatagg
   159421 gttatataca ttctcattat gagaagggtc attcgagcct atctaaatct aaatagagac
   159481 tatgtttaca tatggatccc tacgtcgtta cattccattt aggattagga atgggcgtaa
   159541 tcgggccttc tttttacatt acagatctct ccttattttg gaccctattc acctcttttc
   159601 tttttttctt ctattgaatc gagaaagaaa taggtttgat tgtccatctt tttaatagaa
   159661 tcttaatata tataagacat cctctggata cttcaaatcg aagcaattgg atgtccgact
   159721 tggcctatat gacatggccg atcaatagaa atactccaac actccacctt tgtcatatat
   159781 tccatacatc acactagata gatatcatat tcatggaata cgattgactt tcaagatgcc
   159841 ttggtggtga aatggtagac acgcgagact caaaatctcg tgctaaagag cgtggaggtt
   159901 cgagtcctct tcaaggcata atattgagaa tgctcattga attggaataa gttcggcagc
   159961 ggatcacaaa atcttggtga tcctctctat ctaatgaatg gggaatctgc tttgaaatcg
   160021 tctgccctgc acccaccccc gagtatatgc ttcaacagga atcacacaag ggtggattga
   160081 tacaatctaa acctctggta aaatgccccc cgtaacccag cagataaagt gcattacata
   160141 gtccgtttta gggattggcg actacccatt cagtgacttt ggcactggac gttccaaaaa
   160201 tgggtactat cgggtcgggt gaattcaata atagacgcct ggtggcattc cagctttcct
   160261 tctcctttca ggacctatcc gaaagagaat ccagtacttc tcggtcgtga atagggcgaa
   160321 ccgccccgtg gatatctttg cttcgaacca aaaacaatta gaattaggct cggtcaactg
   160381 gaatgtctat tatccatata ggggatcttc caatcgggaa gatccatcga cctgagacga
   160441 agagaaaggt ctatctattt tatttagtta ttcagttaaa ccaatgattc gttattggag
   160501 cagatagcaa aaaccatttc atctgacatg cgtatttttg attttccaat ggatttacat
   160561 ctttcattaa tggaaatttt ttgatgtagt gagtaatagc tctggttgtt cgctgttcaa
   160621 gaattcttgt ttaggcagtt cataccgtcc atacatagtg ttttgatcta agatttcaat
   160681 tcttccatgt ttcagcagta gcatattctt ccatggagct aagctccatg gaagaaagaa
   160741 gtgtttccgc gactctacca cccagtcaat tccgttccac ttaatcctca tgaccacata
   160801 tctttccggc taagtaatgg gaaacccttc tcctgttaca tgaatccaat tttcatttca
   160861 tccgagaaaa gccatctttt tctcaacaat gtctttgcca tttgatccaa tagccttccg
   160921 tgagatagga acagatttga taaatactga taactctcgg atcgaatatt agaacgggaa
   160981 aatccattag ataatgaact attggttcta agccatctct ggcgatgaat caagaattcg
   161041 aagtgctttt ttttcctatt cttgagaaac cagcgtttag atagagatgg aagaggatcc
   161101 attttggcag taagaataag aagccccttt aacatctctt catcttcatc tgcaaagaat
   161161 tctcgatgtg aaaagacaga gacaaagggc tcatctttga atagggaaaa gagtggatcc
   161221 ggggggtccc aaatgaattg gcttattcga aaaaagcctt gttctttgga aaatctagct
   161281 cgtggcgggt actgcatggt ttcactctgc aagaactccg aatccccctc ttgaagctca
   161341 tcctcctctt gacgctcatc ctcctcttga agctgatcct cctcttgaag ctcatccttt
   161401 tcatcataaa ggatcccccg accggcccaa tagggaaatc ccaattcatt gggcctttcg
   161461 atacaatcaa atagaaattc ccaagggcgc catattctag gagcccagtc tatgtgatcg
   161521 aagaaaccct cctctatttc cccttcttca aactccgatt cgtatttttg atagagaaat
   161581 ttctgatcaa cgatagaata agatccattt tgcatcatat ataagggatt ccttggttcg
   161641 ggccgaagaa ggaatttcac tcgatcatta tcaaaccgac tgcaatctct ttctgtccgc
   161701 gaggatgcca tcagagcgcc ttctatttct actaggccat gaactagatc agaatcattc
   161761 tcaacgaacc gataagaagt gatcctattt ttttcatcgg gtccgggtag agaccaaagg
   161821 tcttgagcga ccgatccggc agaacaactc aaaagataaa gaagtatcgt taatttcttc
   161881 atgctcgttc caagttcgaa gtaccatttg tacaaataag gatccccttc ttcacacaat
   161941 tgcttcttta tatagataga tataggatct aggaggcaat ttcctagaag tactttttgc
   162001 acaacagccc ttcctatctg atagaaaagg atcccgtgat cctgaaccgg tattacatgg
   162061 gctcgcaaat cccaagtttg tctatgaaga gcagatctaa ttgtattagt gtctagaatt
   162121 gatttcttct gtgtaatact aattgatagg gcctcattgg caagtgctac aagatctcgt
   162181 gcattggaac ccatggctgt ggacccgaat cgattagtat ggaacatttt cttttccaag
   162241 tgaaatcccc tagtatatga aagagtgaaa aagcgctttc gttgttgtgg aataagaagc
   162301 cttcgtatct taatacatgt attgaattga ttcggggcta ttagagcggg atccactttt
   162361 tggggaatat gagtcgaagc aataacaaga atatttctag tagaacatct ttcacaatcc
   162421 ctggagagat agttcactaa tagaccgagg gataagtcct tcgactcatt catatccaga
   162481 tcatgaatgt ctggaatcca tattatgcaa ggagacattg cttttgctaa ttcgaagtga
   162541 agggtgataa aaaatcggtc tacttccgcc agcagttcaa tattggtgaa ctcattcatc
   162601 acatcctcag ctagccactc tatacgccgc aactccctat caaggtcact agtatcaata
   162661 tcgtcactag catcaataga gtcactagca tcaatagagt cactaacatc atagtcactc
   162721 tcatcctcct catcaagaac caactcccta ggcttgctat ccgggaactt gttcagaaat
   162781 actgtaatga aaggaagata ggagtttgtc gttaggtatt tgaccaaata ggatcgtccg
   162841 cttcctatag aacctatcac taaaataccc ctagaggggg ataaggctaa gcggagcgaa
   162901 aagggttttc catgagacgg gaaatgaaaa ctattagccc cacacgaagt ttgtgaataa
   162961 gtgattgtct gataattagc aaggaatatc cgcctttctg ctaaacagga tgtattgaac
   163021 tcataattca ttagatactt ttgatgaatg tcaactaagt atcgtaagta aattgctccc
   163081 ggttgttcaa tcatttgata agcagagtca ttctttgata aatgatcgct atgagtcaga
   163141 ctcaatagaa tttgatcaat acttttttct gccgttaagg tggagatgga gaactgaacc
   163201 aagaagtctc tttctttatc actaatcgaa tcactgttcg cgaaccagaa ttctattgga
   163261 ttatcatcaa tccaatgatc gcccacgttt tctctttttc ttatcaatga atagatctct
   163321 ttacttgtat gacttagatg tctcgtattt ctcgaaaaaa tgattcgatt gatgggattt
   163381 ggtatgatac ttatgagatc gatgagattg atattcaaat atttcttctt agaacgtata
   163441 gaatatccta attgttgcag agcaactaga aagagattct tgaactttaa ccagaaagaa
   163501 ttcagttcag atgtgggata cctatccaga agttttcgca actcaatcat gtatgatgga
   163561 ttcatcaaag atttgatctt ttcgaactct gtctgtaact cactataggc tcgggaaaca
   163621 aagaaaagac gtgtacaaac gagatgtcca gcaacaagaa gaaggaaaag gattgaatag
   163681 aggaactcct gaacatttgg cgagctcaga tgtgtcgata tcaatggtga ctcattattt
   163741 cgatgaatct tttcttcgga cagaagaaaa ttttgtaaac acttaatcga aatctcactt
   163801 atccgattcc gtcgtgtctt ccacaatttt ttctgaagaa ttcgcgctga tccatgcata
   163861 atatcatgaa aaatggatac caatatttga cggctgctac ttagtatcgg caataggtct
   163921 gaaaaagtat ctaacaatat caaacttaga tatttgcacc ctgttgaagt aaagaaccat
   163981 ggcatatatg tttggaatag attccatttt gattttaagc gagttgaaaa agcactcttt
   164041 cgttgatgaa aggttctata catctgccct ttctcaacgc atttctttag acaaagactc
   164101 cgttttttcc tcttttcgga tggtaaatat ttctcagaac atggagtgtg aatcaaaccc
   164161 atgtttgaat tgaaattgag atactgatgc aagttcttct cttctgaatc agatagattc
   164221 atatctgaaa gaggttgaca aaaagttctt tcaaaattga ctttttgtcc ctcttttaga
   164281 ggtgttccag aaatgtctgc aatcgagtaa atagctctac gaactaatgg atcggatcga
   164341 attgcaaact ggaaagattt gtacaagtta tacctttcgt caccactttg tggaaaatca
   164401 ttagatatga atatgttaga tacctgcgac tcgattggtg aaggtgaaat agtatctctc
   164461 tccaaaaaag catgtttttt tttaccaccg cacaaagaaa atattttgtt gcgaatgaac
   164521 aagatattga ggaattgtcc gtacgtaaaa tcagaattct tgatacgggc cttttccaca
   164581 taaaaaggga atcttttgtt acaatagaag gagaagtgat gtggattatt caagaatcga
   164641 agtcgatttg ctttataaaa agaagatatc aatgaacttc tatgaaatgg tttcacggga
   164701 ttcagccaat tgtcttgatc gtgggatatc attgagaaat aggaatccgt gttatcaaaa
   164761 gatttcctgc tattatttct agtatggaat gagtcaatca tccgctttgg tatcttattg
   164821 aacaaaaatt gtgatattgt tcctccattg atcaagaatt tcgatttttg agaagtatta
   164881 tgatcatcca ataagaaagg tttcaatttt tgaaaatgaa cgatttgaag acctattgat
   164941 tctaacaact gattgcagag ttgatcattt gtacctttca attcatagat gtggatctca
   165001 gacctatgaa gggggatatt cccgaaactc acaaagaaaa aaggaagtga gttagacaaa
   165061 aagagaagaa gtgacttaga caaatctttt ttatcgataa cctcagacca atcaatcgaa
   165121 tattgattaa tatgtaatcg atcgaacact acttgaaaac ggctcttctg ctcagaaacg
   165181 aaatgttcta aatgctcctg gaaattcttg ctcccattgg accatttgta tctatatgca
   165241 ttaggatccc gattcatgta tctctcggtt cgagaaatca aaataagagg atcgaaccgt
   165301 ttgttctgac tctttttcaa attcgataaa tgtcggttga tcgtatattt cattagagtt
   165361 ctatgattca gagtaccatt tcttatttga tccctttgaa ttccatactc gaagttgcga
   165421 tcggatctat tcattaaaaa gaatcgattc aatacatttc ttatgtaccc atgggtgcta
   165481 tattggattt gaatcagatt tcggatcaag atagattgat tgactgcctc cattatgttg
   165541 ttgctagcaa ataccactct ttttggtttt ggatcttcca aatcattccc gcaggagatc
   165601 cggacccatt tgtttctgat ccttcgataa aaagattcat tttcttcata aaaaatagga
   165661 ggtagaacca ataaagattt ctttttcgat tcatccccgg cctcattcaa gaattgtttt
   165721 tgatccaatc cgtaggaatc aatagaaagg gcaaatctct tatgatacac cagatccggc
   165781 tcggttattg atagagtgaa tagatctgcc atttcttgaa atctctcttc tgattcaaaa
   165841 tcgtggtgta acgtgtatcc ccccctgttc aggtcatgga atagatgaaa taaatcaaaa
   165901 aatggatttt tgttcaagaa tgaagaacta cccagttcat ccttcggaac catatcgcat
   165961 cccggatatg atgaaatagg atgaattgag acggtatttt gtaaatacgt aattatcttg
   166021 gatatattca ctatttcttt attttccgat cgcctgaaag ggacaaaaga aacatcttgt
   166081 tctttcttca acaatttctg atctttagtg aacctctcag taggattcga acccagatga
   166141 agttctgacc atatgtcaga gaaaaaagaa cgaatggatc ttgtaggatt cccaagaaat
   166201 tcttcgattt cttccggaag cagatgatta ttcatccgct tctcacgttc cgtgaatagc
   166261 cgggactttg aggaagatcc agaaacgcgt ttagggaatc ggtctgattc tatctctctt
   166321 cgttccgttt gaagaaagga aggatcccaa agaatcgatc tttcttttag ttgttgaatc
   166381 tctctttgat tgatcaatgt gtgatattcc gaatcctcat tactaatgga atcaaaacga
   166441 tctctggatt gatcaaaaga tcctttcaat tggctagaat ccgttacttg aacgaaacta
   166501 gatcttgtgg aatgatattg aatatttgac gatacattcc gtaccttgct aaaaattcga
   166561 tccttgctta ccaaccacac attgtctaac caaatccaat tctctctcga tatgttcctc
   166621 aaaaaatccg attcgtgcgg attcttcccc cgactaccga agagatcttg gcggaattgc
   166681 cacatatgaa attgagcaca attttgcaaa gaaatagccc acttgcttct cgaaaagaga
   166741 tgggaaacat gctcaatatc atttgattga atagttgacc cagccccttg ttgtttgaag
   166801 aaaccctcca cttcaattgg tatttgttca cgaaaagcaa acatgagata acaaatccag
   166861 tctttcacta agatttcgaa tagctgtccc gaattcaata tgttttgcct cttactcgga
   166921 gaaagacgat caaacaattc ccaatcacgg tccttgtgga tcggatcatc catataatat
   166981 acaaagggaa actccagata tttgatatct ttctctttga atgagatctc aattccagcg
   167041 acggtttcat tagatatctt accactagaa tccttctttt ttccgatcca gttcctccac
   167101 caccgcgaac cccagttgga ttcaggcatg atacactttt tagttattgg gggaacccaa
   167161 gtactctctt tcggatccag gaactcagag atcttttttc cttttgacag gagcgaaaca
   167221 atcaacctat tgacattgga agacccaaaa gattcttcca atgcatcatt tctcggtcca
   167281 atgggattca taagtatagg aagaagccct gtcaaataga gattttttct ttcgaccata
   167341 tttcgattgt taatacgata tataaggacc gctactacaa atagtagtac acccttggtc
   167401 gtgaaatgta ctacaccctt gatacccttg atcgtgaaat atcgattgct tgttgaaccc
   167461 tgtgaattgc gtgaaagtag gatacccaaa attcgggggt ccgagagttt tagaaaacgt
   167521 tcttggtgga aaaaaatgtt aaggaaagat cccactgaat tgaattgggt ccatgaatct
   167581 aataaatagt gagaattctt gatctctctc aatatctctc gcaattcgaa aacccagaat
   167641 ttgaattgac gccccttcat ctctccatac ctcctaaatg gataataatg atactttata
   167701 attatgatat ttatatatga tatttatata cgatatttct ttattctatg ataattagaa
   167761 ttatatgatt attctatgat ttaaattgca ttgatttatc ctaaagattt catttcaatt
   167821 ggaatttggt tattcaccat gtacgaggat ccccgctaag catccatggc tgaatggtta
   167881 aagcgcccaa ctcataattg gcgaattcgt aggttcaatt cctactggat gcacgccaat
   167941 gggaccctcc aagaagtcta ttggaattga ctctttatca atggaatctc atcatctata
   168001 cataacgaat cggtgtggta tattcatatc ataacatatg aacagtaaga actgaactag
   168061 cattcttatt gagactagaa ctcataggga agaaaataga tttatggatg gaatcaaata
   168121 tgcagtattt acagacaaaa gtattcggtt attggcgaaa aatcaatata cttttaatgt
   168181 cgaatcagga tcaactagga cagaaatcaa gcattgggtc gaactcttct ttggtgtcaa
   168241 ggtaatagct atgaatagta atcgactccc cggaaagggt agaagaatgg gacccattat
   168301 gggacataca atgcattaca agcgtatgat cattacgctt caaccgggtt attctattcc
   168361 acctcttaga aagaaaagaa cttaaatcaa aatacttaat agcatggcga tacatttata
   168421 caaaacttct accccgggca cacgcaatgg agccgtagac agtcaagtga aatccaatcc
   168481 acgaaataat ttgatctatg gacagcatcg ttgtggtaaa ggtcgtaatg ccagaggaat
   168541 cattaccgca aggcatagag ggggaggtca taagcgttta taccgtaaaa tcgattttcg
   168601 acgaaatgaa agagacatat atggtagaat cgtaaccata gaatacgacc ctaatcgaaa
   168661 tgcatacgtt tgtctcatac actatgggga tggtgagaag agatatattt tacatcccag
   168721 aggggctata attggagata ccattgtttc tggtacagaa gttcctatca aaatgggaaa
   168781 tgccctacct ttgagtgcgg tttgaactat tgatttacgt aattgggagt aaccaattag
   168841 gtttacgacg aaacctagaa atcgatcact gatccaattt gagtacctct acaggataga
   168901 cctcaacaga aaactgaaga gtaagggcag caagtgattg agttcagtag ttcctcatat
   168961 ataattattg actctagaga gatagtaata tggagaagac aaaactgttt caagcaccga
   169021 cagaaccaga agcgcccctt gtttcaaaga gaggaggacg ggttattcac atttcatttg
   169081 atggtcagag gcaaattgaa agctaagcag tggtaattct aaagattccc cgggggaaaa
   169141 atagagatgt ctcctacgtt acccataaat atgtggaagt atcgacgtaa tttcatagag
   169201 tcattcggtc tgaatgctac atgaagaaca taagccagat gacggaacgg gaagacctag
   169261 gatgtagaag atcataacat gagtggttcg gcagatttgg attcctatat atccattcat
   169321 gtggtacttt attgtatgat atagataaga attttacgat atatatatat ccatctgtat
   169381 agatatcatc atctacatcc agaaagccgt atgctttgga aaaagcttgt acagtttggg
   169441 aagggatttt gattgatcaa aaaaaggaat ctacttcaac cgatatgccc ttaggcacgg
   169501 ccatacataa catagaaatc acacttggaa agggtggaca attagctaga gcagcgggtg
   169561 ctgtagcgaa actgattgca aaagagggga aatcggccac attaaaatta ccttctggag
   169621 aggtccgttt gatatccaaa aactgctcgg caacagtcgg acaagtgggg aatgttgggg
   169681 tgaaccagaa aagtttgggt agagccggat ctaaatgttg gctaggtaag cgtcctgtag
   169741 taagaggagt tgttatgaac cctgtagacc atccccatgg gggtggtgaa gggagggctc
   169801 cgattggtag aaaaaaaccc gcaacccctt ggggttatcc tgcacttgga agaagaagta
   169861 gaaaaaggaa taaatatagt gataatttga ttcttcgtcg ccgtaggaaa taggagagca
   169921 aatttctttc ttcgtttttg caaa
//
