# Supplementary material for: Evolutionary dynamics of the chloroplast genome in Daphne (Thymelaeaceae): comparative analysis with related genera and insights into phylogenetics
Source: FEBS Open Bio. 2025 Oct 16;16(3):503–19. doi: 10.1002/2211-5463.70143 (PMC12955755; doi:10.1002/2211-5463.70143)
Supplement: Supplementary file 11 — Data S2. Annotated chloroplast genome sequences of all newly assembled species (GenBank format). [file FEB4-16-503-s005.zip › Dicranolepis disticha.gb]

LOCUS       Dicranolepis_disticha      154903 bp    DNA     circular PLN 07-SEP-2025
DEFINITION  UNVERIFIED: Dicranolepis disticha chloroplast sequence.
ACCESSION   MZ901896
KEYWORDS    UNVERIFIED.
SOURCE      chloroplast Dicranolepis disticha
  ORGANISM  Dicranolepis disticha
            Eukaryota; Viridiplantae; Streptophyta; Embryophyta; Tracheophyta;
            Spermatophyta; Magnoliopsida; eudicotyledons; Gunneridae;
            Pentapetalae; rosids; malvids; Malvales; Thymelaeaceae;
            Dicranolepis.
REFERENCE   1  (bases 1 to 154903)
  AUTHORS   Cvetkovic,T., Hinsinger,D.D., Thomas,D.C., Wieringa,J.J.,
            Velautham,E. and Strijk,J.S.
  TITLE     Direct Submission
  JOURNAL   Submitted (13-AUG-2021) Institute of Parasitology, Biology Centre
            CAS, Branisovska 1160/31, Ceske Budejovice, South Bohemia 37005,
            Czech Republic
COMMENT     GenBank staff is unable to verify sequence and/or annotation
            provided by the submitter. ##Assembly-Data-START## Assembly Method
            :: Novoplasty v. 2017 Sequencing Technology :: Illumina
            ##Assembly-Data-END##
FEATURES             Location/Qualifiers
     source          1..154903
                     /organism="Dicranolepis disticha"
                     /organelle="plastid:chloroplast"
                     /mol_type="genomic DNA"
                     /db_xref="taxon:402024"
     misc_feature    1..85215
                     /note="large single copy (LSC)"
                     /info="annotated by OGDRAW v1.4"
                     /annotator="OGDRAW"
     tRNA            complement(12..84)
                     /gene="trnH-GUG"
                     /product="tRNA-His"
     gene            complement(12..84)
                     /gene="trnH-GUG"
     CDS             complement(423..1484)
                     /gene="psbA"
                     /codon_start=1
                     /transl_table=11
                     /product="photosystem II protein D1"
     gene            complement(423..1484)
                     /gene="psbA"
     tRNA            join(complement(4296..4332),complement(1760..1794))
                     /gene="trnK-UUU"
                     /product="tRNA-Lys"
     gene            complement(1760..>4332)
                     /gene="trnK-UUU"
     CDS             complement(2073..3593)
                     /gene="matK"
                     /codon_start=1
                     /transl_table=11
                     /product="maturase K"
     gene            complement(2073..3593)
                     /gene="matK"
     CDS             join(complement(6180..6220),complement(5063..5261))
                     /gene="rps16"
                     /codon_start=1
                     /transl_table=11
                     /product="ribosomal RNA 16s"
     gene            complement(5063..6220)
                     /gene="rps16"
     tRNA            complement(7077..7148)
                     /gene="trnQ-UUG"
                     /product="tRNA-Gln"
     gene            complement(7077..7148)
                     /gene="trnQ-UUG"
     CDS             7513..7698
                     /gene="psbK"
                     /codon_start=1
                     /transl_table=11
                     /product="photosystem II subunit K"
     gene            7513..7698
                     /gene="psbK"
     CDS             8131..8241
                     /gene="psbI"
                     /codon_start=1
                     /transl_table=11
                     /product="photosystem II subunit I"
     gene            8131..8241
                     /gene="psbI"
     tRNA            complement(8320..8407)
                     /gene="trnS-GCU"
                     /product="tRNA-Ser"
     gene            complement(8320..8407)
                     /gene="trnS-GCU"
     tRNA            join(9151..9181,9882..9943)
                     /gene="trnS-CGA"
                     /product="tRNA-Ser"
     gene            9151..9943
                     /gene="trnS-CGA"
     tRNA            10114..10190
                     /gene="trnR-UCU"
                     /product="tRNA-Arg"
     gene            10114..10190
                     /gene="trnR-UCU"
     CDS             complement(10701..12221)
                     /gene="atpA"
                     /codon_start=1
                     /transl_table=11
                     /product="CF1 subunit alpha"
     gene            complement(10701..12221)
                     /gene="atpA"
     CDS             join(complement(13571..13714),complement(12304..12714))
                     /gene="atpF"
                     /codon_start=1
                     /transl_table=11
                     /product="CF0 subunit I"
     gene            complement(12304..13714)
                     /gene="atpF"
     CDS             complement(14241..14486)
                     /gene="atpH"
                     /codon_start=1
                     /transl_table=11
                     /product="CF0 subunit III"
     gene            complement(14241..14486)
                     /gene="atpH"
     CDS             complement(15648..16391)
                     /gene="atpI"
                     /codon_start=1
                     /transl_table=11
                     /product="CF0 subunit IV"
     gene            complement(15648..16391)
                     /gene="atpI"
     CDS             complement(16643..17353)
                     /gene="rps2"
                     /codon_start=1
                     /transl_table=11
                     /product="ribosomal protein S2"
     gene            complement(16643..17353)
                     /gene="rps2"
     CDS             complement(17632..21810)
                     /gene="rpoC2"
                     /codon_start=1
                     /transl_table=11
                     /product="RNA polymerase beta' subunit"
     gene            complement(17632..21810)
                     /gene="rpoC2"
     CDS             join(complement(24367..24798),complement(21998..23614))
                     /gene="rpoC1"
                     /codon_start=1
                     /transl_table=11
                     /product="RNA polymerase subunit beta'"
     gene            complement(21998..24798)
                     /gene="rpoC1"
     CDS             complement(24824..28036)
                     /gene="rpoB"
                     /codon_start=1
                     /transl_table=11
                     /product="RNA polymerase subunit beta"
     gene            complement(24824..28036)
                     /gene="rpoB"
     tRNA            29168..29238
                     /gene="trnC-GCA"
                     /product="tRNA-Cys"
     gene            29168..29238
                     /gene="trnC-GCA"
     CDS             29943..30032
                     /gene="petN"
                     /codon_start=1
                     /transl_table=11
                     /product="cytochrome b6/f subunit N"
     gene            29943..30032
                     /gene="petN"
     CDS             complement(30485..30589)
                     /gene="psbM"
                     /codon_start=1
                     /transl_table=11
                     /product="photosystem II subunit M"
     gene            complement(30485..30589)
                     /gene="psbM"
     tRNA            complement(31316..31392)
                     /gene="trnD-GUC"
                     /product="tRNA-Asp"
     gene            complement(31316..31392)
                     /gene="trnD-GUC"
     tRNA            complement(31821..31906)
                     /gene="trnY-GUA"
                     /product="tRNA-Tyr"
     gene            complement(31821..31906)
                     /gene="trnY-GUA"
     tRNA            complement(31964..32038)
                     /gene="trnE-UUC"
                     /product="tRNA-Glu"
     gene            complement(31964..32038)
                     /gene="trnE-UUC"
     tRNA            32685..32757
                     /gene="trnT-GGU"
                     /product="tRNA-Thr"
     gene            32685..32757
                     /gene="trnT-GGU"
     CDS             33794..34855
                     /gene="psbD"
                     /codon_start=1
                     /transl_table=11
                     /product="photosystem II protein D2"
     gene            33794..34855
                     /gene="psbD"
     CDS             34803..36224
                     /gene="psbC"
                     /transl_table=11
                     /product="photosystem II 43 kDa protein"
     gene            34803..36224
                     /gene="psbC"
     tRNA            complement(36516..36608)
                     /gene="trnS-UGA"
                     /product="tRNA-Ser"
     gene            complement(36516..36608)
                     /gene="trnS-UGA"
     CDS             36959..37147
                     /gene="psbZ"
                     /codon_start=1
                     /transl_table=11
                     /product="photosystem II subunit Z"
     gene            36959..37147
                     /gene="psbZ"
     tRNA            37682..37751
                     /gene="trnG-GCC"
                     /product="tRNA-Gly"
     gene            37682..37751
                     /gene="trnG-GCC"
     tRNA            complement(37917..37997)
                     /gene="trnM-CAU"
                     /product="tRNA-Met"
     gene            complement(37917..37997)
                     /gene="trnM-CAU"
     CDS             complement(38165..38467)
                     /gene="rps14"
                     /codon_start=1
                     /transl_table=11
                     /product="ribosomal protein S14"
     gene            complement(38165..38467)
                     /gene="rps14"
     CDS             complement(38606..40810)
                     /gene="psaB"
                     /codon_start=1
                     /transl_table=11
                     /product="photosystem I P700 apoprotein A2"
     gene            complement(38606..40810)
                     /gene="psaB"
     CDS             complement(40836..43088)
                     /gene="psaA"
                     /codon_start=1
                     /transl_table=11
                     /product="photosystem I P700 apoprotein A1"
     gene            complement(40836..43088)
                     /gene="psaA"
     CDS             join(complement(45884..46007),complement(44909..45136),
                     complement(44003..44157))
                     /gene="pafI"
                     /codon_start=1
                     /transl_table=11
                     /product="photosystem I assembly factor I"
     gene            complement(44003..46007)
                     /gene="pafI"
     tRNA            46884..46971
                     /gene="trnS-GGA"
                     /product="tRNA-Ser"
     gene            46884..46971
                     /gene="trnS-GGA"
     CDS             complement(47292..47903)
                     /gene="rps4"
                     /codon_start=1
                     /transl_table=11
                     /product="ribosomal protein S4"
     gene            complement(47292..47903)
                     /gene="rps4"
     tRNA            complement(48410..48483)
                     /gene="trnT-UGU"
                     /product="tRNA-Thr"
     gene            complement(48410..48483)
                     /gene="trnT-UGU"
     tRNA            join(49391..49425,49864..49913)
                     /gene="trnL-UAA"
                     /product="tRNA-Leu"
     gene            49391..49913
                     /gene="trnL-UAA"
     tRNA            50299..50371
                     /gene="trnF-GAA"
                     /product="tRNA-Phe"
     gene            50299..50371
                     /gene="trnF-GAA"
     CDS             complement(50867..51343)
                     /gene="ndhJ"
                     /codon_start=1
                     /transl_table=11
                     /product="NADH dehydrogenase subunit J"
     gene            complement(50867..51343)
                     /gene="ndhJ"
     CDS             complement(51495..52175)
                     /gene="ndhK"
                     /codon_start=1
                     /transl_table=11
                     /product="NADH-plastoquinone oxidoreductase subunit K"
     gene            complement(51495..52175)
                     /gene="ndhK"
     CDS             complement(52250..52612)
                     /gene="ndhC"
                     /codon_start=1
                     /transl_table=11
                     /product="NADH dehydrogenase subunit C"
     gene            complement(52250..52612)
                     /gene="ndhC"
     tRNA            join(complement(53934..53972),complement(53300..53355))
                     /gene="trnC-ACA"
                     /product="tRNA-Cys"
     gene            complement(53300..53972)
                     /gene="trnC-ACA"
     tRNA            54163..54235
                     /gene="trnM-CAU"
                     /product="tRNA-Met"
     gene            54163..54235
                     /gene="trnM-CAU"
     CDS             complement(54487..54888)
                     /gene="atpE"
                     /codon_start=1
                     /transl_table=11
                     /product="CF1 subunit epsilon"
     gene            complement(54487..54888)
                     /gene="atpE"
     CDS             complement(54885..56384)
                     /gene="atpB"
                     /codon_start=1
                     /transl_table=11
                     /product="CF1 subunit beta"
     gene            complement(54885..56384)
                     /gene="atpB"
     CDS             57174..>58607
                     /gene="rbcL"
                     /codon_start=1
                     /transl_table=11
                     /product="ribulose-1,5-bisphosphate carboxylase/oxygenase
                     large subunit"
     gene            57174..>58607
                     /gene="rbcL"
     CDS             59329..61014
                     /gene="accD"
                     /codon_start=1
                     /transl_table=11
                     /product="acetyl-CoA carboxylase subunit beta"
     gene            59329..61014
                     /gene="accD"
     CDS             61667..61780
                     /gene="psaI"
                     /codon_start=1
                     /transl_table=11
                     /product="photosystem I subunit I"
     gene            61667..61780
                     /gene="psaI"
     CDS             62191..62754
                     /gene="pafII"
                     /codon_start=1
                     /transl_table=11
                     /product="photosystem I assembly factor II"
     gene            62191..62754
                     /gene="pafII"
     CDS             62806..63471
                     /gene="cemA"
                     /transl_table=11
                     /product="chloroplast envelope membrane protein"
                     /modified_by="Abdullah"
     gene            62806..63471
                     /gene="cemA"
                     /modified_by="Abdullah"
     CDS             63704..64666
                     /gene="petA"
                     /codon_start=1
                     /transl_table=11
                     /product="cytochrome f"
     gene            63704..64666
                     /gene="petA"
     CDS             complement(65429..65551)
                     /gene="psbJ"
                     /codon_start=1
                     /transl_table=11
                     /product="photosystem II subunit J"
     gene            complement(65429..65551)
                     /gene="psbJ"
     CDS             complement(65698..65814)
                     /gene="psbL"
                     /codon_start=1
                     /transl_table=11
                     /product="photosystem II subunit L"
     gene            complement(65698..65814)
                     /gene="psbL"
     CDS             complement(65842..65961)
                     /gene="psbF"
                     /codon_start=1
                     /transl_table=11
                     /product="cytochrome b559 subunit beta"
     gene            complement(65842..65961)
                     /gene="psbF"
     CDS             complement(65971..66222)
                     /gene="psbE"
                     /codon_start=1
                     /transl_table=11
                     /product="cytochrome b559 subunit alpha"
     gene            complement(65971..66222)
                     /gene="psbE"
     CDS             67527..67622
                     /gene="petL"
                     /codon_start=1
                     /transl_table=11
                     /product="cytochrome b6/f subunit L"
     gene            67527..67622
                     /gene="petL"
     CDS             67809..67922
                     /gene="petG"
                     /codon_start=1
                     /transl_table=11
                     /product="cytochrome b6/f subunit G"
     gene            67809..67922
                     /gene="petG"
     tRNA            complement(68076..68149)
                     /gene="trnW-CCA"
                     /product="tRNA-Trp"
     gene            complement(68076..68149)
                     /gene="trnW-CCA"
     tRNA            complement(68343..68418)
                     /gene="trnP-UGG"
                     /product="tRNA-Pro"
     gene            complement(68343..68418)
                     /gene="trnP-UGG"
     CDS             68791..68922
                     /gene="psaJ"
                     /codon_start=1
                     /transl_table=11
                     /product="photosystem I subunit IX"
     gene            68791..68922
                     /gene="psaJ"
     CDS             69400..69600
                     /gene="rpl33"
                     /codon_start=1
                     /transl_table=11
                     /product="ribosomal protein L33"
     gene            69400..69600
                     /gene="rpl33"
     CDS             69923..70207
                     /gene="rps18"
                     /codon_start=1
                     /transl_table=11
                     /product="ribosomal protein S18"
     gene            69923..70207
                     /gene="rps18"
     CDS             complement(70548..70898)
                     /gene="rpl20"
                     /codon_start=1
                     /transl_table=11
                     /product="ribosomal protein L20"
     gene            complement(70548..70898)
                     /gene="rpl20"
     CDS             join(complement(71665..71778),140271..140501,
                     141039..141065)
                     /gene="rps12"
                     /trans_splicing
                     /codon_start=1
                     /transl_table=11
                     /product="ribosomal protein S12"
     CDS             join(complement(71665..71778),complement(99618..99848),
                     complement(99054..99080))
                     /gene="rps12"
                     /trans_splicing
                     /codon_start=1
                     /transl_table=11
                     /product="ribosomal protein S12"
     gene            join(complement(71665..71778),140271..141065)
                     /gene="rps12"
                     /trans_splicing
     gene            join(complement(71665..71778),complement(99054..99848))
                     /gene="rps12"
                     /trans_splicing
     CDS             73249..74775
                     /gene="psbB"
                     /codon_start=1
                     /transl_table=11
                     /product="photosystem II 47 kDa protein"
     gene            73249..74775
                     /gene="psbB"
     CDS             74955..75062
                     /gene="psbT"
                     /codon_start=1
                     /transl_table=11
                     /product="photosystem II subunit T"
     gene            74955..75062
                     /gene="psbT"
     CDS             complement(75140..75271)
                     /gene="pbf1"
                     /codon_start=1
                     /transl_table=11
                     /product="photosystem biogenesis factor 1"
     gene            complement(75140..75271)
                     /gene="pbf1"
     CDS             75379..75600
                     /gene="psbH"
                     /codon_start=1
                     /transl_table=11
                     /product="photosystem II reaction center protein H"
     gene            75379..75600
                     /gene="psbH"
     CDS             order(75720..75725,76549..77190)
                     /codon_start=1
                     /transl_table=11
                     /product="cytochrome b6"
     gene            75720..77190
                     /gene="petB"
     CDS             order(77402..77409,78197..78671)
                     /codon_start=1
                     /transl_table=11
                     /product="cytochrome b6/f complex subunit IV"
     gene            77402..78671
                     /gene="petD"
     CDS             complement(78873..79859)
                     /gene="rpoA"
                     /codon_start=1
                     /transl_table=11
                     /product="RNA polymerase alpha subunit"
     gene            complement(78873..79859)
                     /gene="rpoA"
     CDS             complement(79939..80355)
                     /gene="rps11"
                     /codon_start=1
                     /transl_table=11
                     /product="ribosomal protein S11"
     gene            complement(79939..80355)
                     /gene="rps11"
     CDS             complement(80493..80606)
                     /gene="rpl36"
                     /codon_start=1
                     /transl_table=11
                     /product="ribosomal protein L36"
     gene            complement(80493..80606)
                     /gene="rpl36"
     gene            complement(80716..80863)
                     /gene="infA"
     CDS             complement(81093..81497)
                     /gene="rps8"
                     /codon_start=1
                     /transl_table=11
                     /product="ribosomal protein S8"
     gene            complement(81093..81497)
                     /gene="rps8"
     CDS             complement(81694..82062)
                     /gene="rpl14"
                     /transl_table=11
                     /product="ribosomal protein L14"
                     /codon_start=1
                     /modified_by="Abdullah"
     gene            complement(81694..82062)
                     /gene="rpl14"
                     /modified_by="Abdullah"
     CDS             join(complement(83619..83627),complement(82191..82589))
                     /gene="rpl16"
                     /codon_start=1
                     /transl_table=11
                     /product="ribosomal protein L16"
     gene            complement(82191..83627)
                     /gene="rpl16"
     CDS             complement(83784..84440)
                     /gene="rps3"
                     /codon_start=1
                     /transl_table=11
                     /product="ribosomal protein S3"
     gene            complement(83784..84440)
                     /gene="rps3"
     CDS             complement(84425..84928)
                     /gene="rpl22"
                     /codon_start=1
                     /transl_table=11
                     /product="ribosomal protein L22"
     gene            complement(84425..84928)
                     /gene="rpl22"
     CDS             complement(84967..85251)
                     /gene="rps19"
                     /transl_table=11
                     /product="ribosomal protein S19"
                     /modified_by="Abdullah"
     gene            complement(<84967..>85251)
                     /gene="rps19"
     repeat_region   85216..110462
                     /note="inverted repeat B (IRB)"
                     /info="annotated by OGDRAW v1.4"
                     /annotator="OGDRAW"
                     /rpt_type="inverted"
     CDS             join(complement(86417..86807),complement(85306..85739))
                     /gene="rpl2"
                     /codon_start=1
                     /transl_table=11
                     /product="ribosomal protein L2"
     gene            complement(85306..86807)
                     /gene="rpl2"
     CDS             complement(86826..87107)
                     /gene="rpl23"
                     /codon_start=1
                     /transl_table=11
                     /product="ribosomal protein L23"
     gene            complement(86826..87107)
                     /gene="rpl23"
     tRNA            complement(87277..87351)
                     /gene="trnI-CAU"
                     /product="tRNA-Ile"
     gene            complement(87277..87351)
                     /gene="trnI-CAU"
     CDS             87585..94406
                     /gene="ycf2"
                     /codon_start=1
                     /transl_table=11
                     /product="Ycf2 protein"
     gene            87585..94406
                     /gene="ycf2"
     tRNA            complement(95337..95419)
                     /gene="trnL-CAA"
                     /product="tRNA-Leu"
     gene            complement(95337..95419)
                     /gene="trnL-CAA"
     CDS             join(complement(97434..98210),complement(95995..96750))
                     /gene="ndhB"
                     /codon_start=1
                     /transl_table=11
                     /product="NADH dehydrogenase subunit B"
     gene            complement(95995..98210)
                     /gene="ndhB"
     CDS             complement(98533..99000)
                     /gene="rps7"
                     /codon_start=1
                     /transl_table=11
                     /product="ribosomal protein S7"
     gene            complement(98533..99000)
                     /gene="rps7"
     tRNA            101460..101531
                     /gene="trnV-GAC"
                     /product="tRNA-Val"
     gene            101460..101531
                     /gene="trnV-GAC"
     rRNA            101768..103258
                     /gene="rrn16"
                     /product="16S ribosomal RNA"
     gene            101768..103258
                     /gene="rrn16"
     tRNA            order(103557..103598,104548..104582)
                     /product="tRNA-Ile"
     gene            103557..104582
                     /gene="trnI-GAU"
     tRNA            join(104646..104682,105493..105528)
                     /gene="trnA-UGC"
                     /product="tRNA-Ala"
     gene            104646..105528
                     /gene="trnA-UGC"
     rRNA            105688..108497
                     /gene="rrn23"
                     /product="23S ribosomal RNA"
     gene            105688..108497
                     /gene="rrn23"
     rRNA            108596..108698
                     /gene="rrn4.5"
                     /product="4.5S ribosomal RNA"
     gene            108596..108698
                     /gene="rrn4.5"
     rRNA            108928..109048
                     /gene="rrn5"
                     /product="5S ribosomal RNA"
     gene            108928..109048
                     /gene="rrn5"
     tRNA            109297..109371
                     /gene="trnR-ACG"
                     /product="tRNA-Arg"
     gene            109297..109371
                     /gene="trnR-ACG"
     tRNA            complement(110002..110075)
                     /gene="trnN-GUU"
                     /product="tRNA-Asn"
     gene            complement(110002..110075)
                     /gene="trnN-GUU"
     CDS             110451..116090
                     /gene="ycf1"
                     /codon_start=1
                     /transl_table=11
                     /product="hypothetical chloroplast RF1"
     gene            110451..116090
                     /gene="ycf1"
     misc_feature    110463..129656
                     /note="small single copy (SSC)"
                     /info="annotated by OGDRAW v1.4"
                     /annotator="OGDRAW"
                     /modified_by="User"
     CDS             116440..116712
                     /gene="rps15"
                     /codon_start=1
                     /transl_table=11
                     /product="ribosomal protein S15"
     gene            116440..116712
                     /gene="rps15"
     CDS             116818..117999
                     /gene="ndhH"
                     /codon_start=1
                     /transl_table=11
                     /product="NADH dehydrogenase subunit H"
     gene            116818..117999
                     /gene="ndhH"
     CDS             join(118001..118557,119700..120240)
                     /gene="ndhA"
                     /codon_start=1
                     /transl_table=11
                     /product="NADH dehydrogenase subunit A"
     gene            118001..120240
                     /gene="ndhA"
     CDS             120319..120822
                     /gene="ndhI"
                     /codon_start=1
                     /transl_table=11
                     /product="NADH-plastoquinone oxidoreductase subunit I"
     gene            120319..120822
                     /gene="ndhI"
     CDS             121256..121786
                     /gene="ndhG"
                     /codon_start=1
                     /transl_table=11
                     /product="NADH dehydrogenase subunit G"
     gene            121256..121786
                     /gene="ndhG"
     CDS             121938..122243
                     /gene="ndhE"
                     /codon_start=1
                     /transl_table=11
                     /product="NADH dehydrogenase subunit E"
     gene            121938..122243
                     /gene="ndhE"
     CDS             122489..122734
                     /gene="psaC"
                     /codon_start=1
                     /transl_table=11
                     /product="photosystem I subunit C"
     gene            122489..122734
                     /gene="psaC"
     CDS             122882..>124384
                     /gene="ndhD"
                     /codon_start=1
                     /transl_table=11
                     /product="NADH dehydrogenase subunit D"
     gene            122882..>124384
                     /gene="ndhD"
     CDS             complement(124691..125662)
                     /gene="ccsA"
                     /codon_start=1
                     /transl_table=11
                     /product="cytochrome c heme attachment protein"
     gene            complement(124691..125662)
                     /gene="ccsA"
     tRNA            complement(125781..125860)
                     /gene="trnL-UAG"
                     /product="tRNA-Leu"
     gene            complement(125781..125860)
                     /gene="trnL-UAG"
     CDS             complement(127003..127173)
                     /gene="rpl32"
                     /codon_start=1
                     /transl_table=11
                     /product="ribosomal protein L32"
     gene            complement(127003..127173)
                     /gene="rpl32"
     CDS             127427..129661
                     /gene="ndhF"
                     /codon_start=1
                     /transl_table=11
                     /product="NADH-plastoquinone oxidoreductase subunit 5"
     gene            127427..>129657
                     /gene="ndhF"
     repeat_region   129657..154903
                     /note="inverted repeat A (IRA)"
                     /info="annotated by OGDRAW v1.4"
                     /annotator="OGDRAW"
                     /rpt_type="inverted"
     gene            complement(<129658..>129722)
                     /gene="ycf1"
     tRNA            130044..130117
                     /gene="trnN-GUU"
                     /product="tRNA-Asn"
     gene            130044..130117
                     /gene="trnN-GUU"
     tRNA            complement(130748..130822)
                     /gene="trnR-ACG"
                     /product="tRNA-Arg"
     gene            complement(130748..130822)
                     /gene="trnR-ACG"
     rRNA            complement(131071..131191)
                     /gene="rrn5"
                     /product="5S ribosomal RNA"
     gene            complement(131071..131191)
                     /gene="rrn5"
     rRNA            complement(131421..131523)
                     /gene="rrn4.5"
                     /product="4.5S ribosomal RNA"
     gene            complement(131421..131523)
                     /gene="rrn4.5"
     rRNA            complement(131622..134431)
                     /gene="rrn23"
                     /product="23S ribosomal RNA"
     gene            complement(131622..134431)
                     /gene="rrn23"
     tRNA            join(complement(135437..135473),
                     complement(134591..134626))
                     /gene="trnA-UGC"
                     /product="tRNA-Ala"
     gene            complement(134591..135473)
                     /gene="trnA-UGC"
     tRNA            order(complement(136521..136562),
                     complement(135537..135571))
                     /product="tRNA-Ile"
     gene            complement(135537..136562)
                     /gene="trnI"
     rRNA            complement(136861..138351)
                     /gene="rrn16"
                     /product="16S ribosomal RNA"
     gene            complement(136861..138351)
                     /gene="rrn16"
     tRNA            complement(138588..138659)
                     /gene="trnV-GAC"
                     /product="tRNA-Val"
     gene            complement(138588..138659)
                     /gene="trnV-GAC"
     CDS             141119..141586
                     /gene="rps7"
                     /codon_start=1
                     /transl_table=11
                     /product="ribosomal protein S7"
     gene            141119..141586
                     /gene="rps7"
     CDS             join(141909..142685,143369..144124)
                     /gene="ndhB"
                     /codon_start=1
                     /transl_table=11
                     /product="NADH dehydrogenase subunit B"
     gene            141909..144124
                     /gene="ndhB"
     tRNA            144700..144782
                     /gene="trnL-CAA"
                     /product="tRNA-Leu"
     gene            144700..144782
                     /gene="trnL-CAA"
     CDS             complement(145713..152534)
                     /gene="ycf2"
                     /codon_start=1
                     /transl_table=11
                     /product="Ycf2 protein"
     gene            complement(145713..152534)
                     /gene="ycf2"
     tRNA            152768..152841
                     /gene="trnI-CAU"
                     /product="tRNA-Ile"
     gene            152768..152841
                     /gene="trnI-CAU"
     CDS             153012..153293
                     /gene="rpl23"
                     /codon_start=1
                     /transl_table=11
                     /product="ribosomal protein L23"
     gene            153012..153293
                     /gene="rpl23"
     CDS             join(153312..153702,154380..154813)
                     /gene="rpl2"
                     /codon_start=1
                     /transl_table=11
                     /product="ribosomal protein L2"
     gene            153312..154813
                     /gene="rpl2"
ORIGIN      
        1 ktttttcatg ggcgaacgac gggaattgaa cccgcgcgtg gtggattcac aatccactgc
       61 cttaatccac ttggctacat ccgcccttct gcaaattcat gatatgaatg aatattaata
      121 tattttttca ctttgattta aaacggtaaa atcagaactt cacaaaagat tggtaaggac
      181 taatttatag aaatataaat tatatatgag tacaaaacaa aggtatgata ctaaaccaaa
      241 ctcattaaga ccgccctttc ctattctgtt atgataaggt aaataaaaaa cttagataaa
      301 taaaagactg ctaaaagaaa taaaggagca ataccaaccc tcttggtaat ggtaaaacaa
      361 gaaattggtt attgcccctt tatttttcct ttcaaaaaat cgtatacact aagacaaaag
      421 ccttatccat ttgtagatgg agcttcaata gcagctaggt ctagagggaa gttatgagca
      481 ttacgttcat gcataacttc cataccaagg ttagcacggt taataatatc cgcccaggta
      541 ttaattacac gaccttgact atcaactacg gattggttga aattaaaacc atttaggttg
      601 aaagccatag tgctgatacc taaagcagtg aaccagatac ctacaacagg ccaagcagct
      661 aagaagaaat gtaaagaacg agaattgttg aaactagcat attggaagat caatcggcca
      721 aaataaccat gagcagctac aatattatag gtttcttcct cttgaccgaa tctgtaacct
      781 tcatttgcgg attcgttttc tgtagtttcc ctgatcaaac tagaggttac caaggaacca
      841 tgcatagcac tgaataggga gccgccgaat acaccagcta cgcctaacat gtgaaatggg
      901 tgcataagga tgttgtgttc agcctggaat acaatcataa agttgaaagt accagagatt
      961 cctagaggca taccatcaga aaaacttcct tgaccgattg gatagatcaa gaaaacggcg
     1021 gcagcagctg caacaggagc tgaatatgca acagcgatcc aagggcgcat acccaaacgg
     1081 aaactaagtt cccactcacg acccatgtaa caagctacac caagtaagaa gtggagaacg
     1141 attagctcat aaggaccacc attgtataac cattcatcaa tggatgccgc ttcccagatc
     1201 gggtaaaagt gcaaaccgat agccgcagaa gtaggaataa tggcaccaga aataatattg
     1261 ttgccataaa gtagagatcc agaaacaggt tcacgaatac cgtcaatatc cactggagga
     1321 gcagcaatga aggcgataat gaatacagaa gttgcggtca ataaagtagg gatcatcaac
     1381 acaccaaacc atccgatgta aagacggttt tctgtgctgg ttatccagtt acagaagcga
     1441 ccccataggc tttcgctttc gcgtctctct aaaattgcag tcatggtaaa atcttggttt
     1501 atttaatcat cagggactcc caagcacaca aattctctag aaatagctaa tcgagagctt
     1561 gttattcaac agtataacat gacttatata cacgtgtcaa ccaatatcaa attgaaaaaa
     1621 aaaatatata tatacctatg atctagattt atcatatttt tttttttcta atcatatagt
     1681 tccttagtta taaaaagaaa aaatatcgaa tacatatgat atatatgaat ctaatatcaa
     1741 tatgattatc ataatggaat gggttgcccg ggactcgaac ccggaactag tcggatggag
     1801 tagaaaattt ccttgttaaa atgcaatagg taaaaaaatc cctccccaaa ccgtgcttgc
     1861 atttttcatt gcacacggct ttctctatgt atacatctaa aatgctcttt cttctttaaa
     1921 caaaacagaa ctctaaaaaa gttgtgaatt gaatactcag cggatcgacc cttattatta
     1981 cattcttact gcatgaacat ttaataaaaa gaatgaattc ttcatcagaa aaatttctag
     2041 tttttttatt gagaggatct cataactaat catcactcat gattgaccaa agcgttgata
     2101 gaaaaaatat ccaaatacca aacccgcccc cgatataact ttcgaaaagt agaagaagtt
     2161 cttggtaaga tcaaagaagg aaattcttct tcttccgtaa ggaattcttc aaaaaacccc
     2221 gaacctaatc tttttgaaaa aacacgtaca gtacttttgt gtttacgagc caaagtttta
     2281 agacaagaaa gccgaagtat atattgtatt cgatacaaac tttttttttt tgaggatccg
     2341 ctgtaataat gagaaaaatt tctgcatata cgcacaaatc ggtcgataat atcagaatct
     2401 ggcgaatcga cccaggttgg cttactaatg ggatgacccg acgtattaca ataatttgct
     2461 ttcgacaatg atccaatcag agaaataatt ggaatttttg tatccaactt cttgatagta
     2521 ttatctatta gaaataagtt ttctagcatt tgactccgta ccactgaagg attaaattgc
     2581 acatttgaaa gatagcctaa aaagtaaaga gaatatttgc ataattggtt tatacggacc
     2641 cttccggatt gagaccagac gtaaaaatga gattgccata aattgataaa gtaatatttc
     2701 cacttattca tcagaagagg cgtatctttt gaagcgagaa tagattttcc ttgatatcta
     2761 acaaaatgta tgaagggatc cttgaacaag cataggttgt tctgaaaatc attagaaaag
     2821 acttctacaa gatgttcgat ttttccatag aaatagattc gttcaagaaa gattgcagaa
     2881 gatgttgatc gtaaatgata ggattggtta cggagaaaaa ggaaaatgaa ttcgcattca
     2941 catatatgag aattatatag gaaaaagaaa aatcttggat taaaaataga aatggatttc
     3001 tttgaagtaa taagactctt caaattaaaa tactcgtaga aaaaaaaccg caataaatgc
     3061 aaaaaagagg catcttttaa ccagcagcga agggcttgaa ccaagatttc aagatggatg
     3121 gggtgaggta ttactacatc taacacagaa tttaaatgtg agaatttgtc ctctaaaaaa
     3181 ataaatattg aataaattga tttaaaatta tgatattttg ctacttcttt cccttgtaaa
     3241 taagatacta atcgcaggga aaatggaatt tccacaatga ctgcaaatcc tgccgatatt
     3301 atttgagaat acaaattctt attgttattg tgcccaaaaa atttattttg tttcgaatca
     3361 ttagcagaaa taaacaaatg attctcttga tacattcgag taattaaacg tttcacaatt
     3421 agtgaactgg atttattgtc ataacgcaca ctttccacca aaattgatga tttatttcta
     3481 ttgaaaccat aatcatgaac aagcgcataa atatactccc gaaaaataag cgggtataga
     3541 aagtcatatt ggcgagatcc atttagttct aaatatagtt gaagttcctc catttcaaat
     3601 tcgatttgaa ccaaagcaag ggtgggggat ctaatcggtt atcaaatgat acatagtgcg
     3661 atagagtcaa accaaggcat tattctagta agaataaaca ataatagata cctcgaagat
     3721 aggtggtatc atcaacggat tctctatcct ctctttttcc atttaattga tgtatgtttg
     3781 ttctaggata agaagatggt tagaaatcct ttattttttt caacctaatc gctcttttga
     3841 ttttggaaaa aatatcttct ctttatcaat atactgcttc ttttacacat tcatgcttaa
     3901 tccataataa atagggaata actaatagaa tagttaggac taaaaaaaaa tcaataatcc
     3961 aatcatgaga aagatcttaa ccgcgttagg cactaatttt gttttaacgg ttaattagat
     4021 cgggtaatca ttcaaattaa gaaaagaagc tcgttgcttt ttgttttccc ataatttggt
     4081 ccctagggct ctatccattt attcactcga ccaaactttg aattaaatcg attttttttt
     4141 gttacaaaaa aatcgattct ttcaattctt tattgatacg acatgctatt ttttccgcat
     4201 attcctttca ggatcagtcg cggtcttaga aactctaccg atggtatgga cgaatccctt
     4261 tcttcataca aatgtgtaaa agatgctagc cgcacttaaa agccgagtac tctaccgttg
     4321 agttagcaac ccaaaaaata aatcgaatgt ggagatatga ccggaataaa aaatgtggaa
     4381 tttcataacg caatcaaaac attcaattag aaagaaattt gctagcctat ttcctacggc
     4441 gacgaagaat caaattcaaa tttctactcg attttgagca ttcatttaaa tgttcagatc
     4501 cccctaaaat acaagaaatt ttcatataaa atagaaacat agaactagaa aaagtgaaaa
     4561 ttgatagacc gcctctcgtg ttatccatta ttattcatta ataaacttct tgtatcacgc
     4621 aaaaaaaata gcatttcttg tatcacaaca aataaaaaga atctattatt tgaataaagt
     4681 aaaaaaccaa tctctggggc atggataagg ataaatagaa atagatctat ttatctacga
     4741 tcgaattata tttgtttgat acattgttgt caatatgatt gtgaatgttt aatataaatg
     4801 gttataaaag aatataaaaa aactataaga tataagaatt aaaaaagaga tttcaatttt
     4861 ttgattattt tgttttctta gtattttatt ataagaaata aaatactaag aaaaaagtat
     4921 gaatagaaca aaaaaggaaa aaagaaaggg gggggaaata ataaagaaaa atttatccaa
     4981 agctatatat gagtcatcca caccctcttt tttgtatttc attaattttt aattaattaa
     5041 ttttttttaa ctcaaactaa gtttaagttc cgtaaacccc cgccttcttt aaaatatcat
     5101 gaacagttcc tgtaggttga gcaccccttt caaggaaata taaaatagca ggaacattca
     5161 aataggtttg attaaatatc ggatcataaa aacccacttt tcgaagatct cttccctctc
     5221 ttcgggatcg aacatcaact gcaacgattc gataaacggc tcattgggat agaatagacg
     5281 gaattgaata aaccccccca gaaacgtata agaagttttc tcctcgtacg gctcgagaaa
     5341 attagaagtt atatctatgc atgaaattag aatgttaaat cgatccataa tccagcaaat
     5401 ccatgagaca tttaacccct tctttttacc ctttcttttt ccttctttct tattttttga
     5461 aaaagcaaaa agcattcgta ctctcataac tcaagttgga taactctcaa atagctccaa
     5521 aaatccttag ccatttttat tttttttatt gagtggtctc taaccccctt tttgtttgtc
     5581 ttgtttagaa tctagtttga ttctttattg tgatctagtg attgagatga gacaattgaa
     5641 aaaggtattt ccttgttcca ggatccttta tctttgactt gaatcattgg gtttagacat
     5701 tacttcggag atctttaatc attttaaaaa atggcagcaa catgcccctt tttctctttt
     5761 ttgtgtttgt gatctctttc tatcaaagaa tcatatgaac aattgattcc cgcatgataa
     5821 ccttttgatc gaaagagttt taccaattcc aactattttg cttttttatt ttaaaatgct
     5881 ttgagtcaga ccctttctat ttctatatca aaaatagact tacgtacgaa gttgttccaa
     5941 cttattgatt tgcattaact aaccctagat ccttcccctt aaaaaaaaat cactattttc
     6001 tactcgagct ccaccctacc ctatacttat ttattttttt ttatattcca acccaacaaa
     6061 aacacgggtt ctaatagaac agaagaaaga atgtcgagcc aagagcacct tcatttctat
     6121 ataataaaag gtggtggttt taatatccac agccaatcga tcatgtcctt caagtcgcac
     6181 gttgctttct accacatcgt ttcaaacgaa gttttaccat aacataagat tcctcctgtt
     6241 ttgtttgaat aggtatgtaa ttgaattatg gaatcatgaa tagtcattgg ttcagtgagt
     6301 acgtagtaat ctatagttct tcctaatata cttatatgag acttcttttt ttcttctata
     6361 tgaaaataat aaatataaac aggtaattta tgatgaagga gaaagtttaa tttaactgtt
     6421 tttcttttat ttcattctga aatagaaaat aagaattaca aagtatagta aatttccgga
     6481 tccatcagat acggctgaat aattctactg attggaagaa gttttggaag aaattataga
     6541 tatgatatat taaatattta gtttctattt agtttcatat ctataattaa ggtaaggatt
     6601 cacaaacaaa tagtaatatt aaaaaaattg caacaggact attaggttag taatccctat
     6661 gtataaacat ttcctccttt tttgcgaggc ttttttggct tgaggttcaa ctaatctttt
     6721 taaaaagtaa agcggatggg atgtattaat catacccgtg tcaattgtta atggaattac
     6781 aattttttat tagaatcaaa cgtcaaatga cctaagaggt tcaaaaaaaa tcttttcata
     6841 tgtaatttta ttttttatta atgagatttg aactggacat agacagatat taaaattgat
     6901 atcttagatt actgattaac ccctatctac tctcccaatt gaattttatg ggaatgatga
     6961 atcataaaaa gagaatgccc gatatttgac tcttattctg ctattcttat ctgaaaggta
     7021 agaaagaccc actttttttc ttttatcttt attctgatat agataacaag tatactctgg
     7081 gacggaagga ttcgaacctt cgaatagcgg gaccaaaacc cgttgcctta ccgcttggcc
     7141 acgccccatt tttatttcta tttgaaacta ctaaagagta atatgggtac tcctttttcg
     7201 tcaattccag ttcctaaaaa aaaatgtatg aaatggatta gtttattgtt aggattttga
     7261 cacatctaga tatagaattc caccgaattt attgatcatt acatagaatt caattaagat
     7321 attgtatgaa agtctcattt catttcttca attctcttct aaaataaaaa tggaagggct
     7381 tttttgattg gatgagttca aagaaatatg tttttttttt tgatcagact tattttcctt
     7441 tctttatttt ttccttatct caaaatatat taataactta atcaaaataa tctccaagaa
     7501 aaaaattatg ttatgcttaa tatctttaat ttgatcagta tttgttttaa ttctacgccg
     7561 ttttcgggta gttttttatt cgccaaattg cccgaagcct atgctttttt gaatccaatc
     7621 gtcgatgtta tgccagtaat accccttctc ttttttctct tagcctttgt ttggcaagcc
     7681 gctgtaagtt ttcgatgaga tccttaataa tgtcctagaa aagaaaaatt catgatttat
     7741 tcgagaaaaa aattataaca attgaaaaaa tcagataagt ataagtctta cagtatgaag
     7801 gaaccctcaa ttcaaacttt gaaatttttt gatagccgtg ataaatctgg attaccccat
     7861 ttcctcattc cgacccgttt ttggtcgaaa acactactta gacttggagt ccaccactaa
     7921 ctatgatatg aaaaaaaaaa ttttgtaatg aaagactcaa ttcttattgc aaatgaattt
     7981 ttgaaaactc ttttctattt atagaatttc tagaaagaaa acgcttcatt tcttggtgtc
     8041 aaggtcaacg agataggata tgtggtctaa aaacagggaa tctattctct cttttttttt
     8101 taaaaaaaaa acgatcttgg agattgtgta atgcttactc tcaaactctt tgtttacacc
     8161 gtagtaatat tctttgtttc gctcttcatc ttcggattcc tatctaatga tccaggacgg
     8221 aatcccggac gcgaagaata aaaaaaaagt gggctccttg cttcattaaa tggtattagg
     8281 atttggttga tcgattccac tgtcaaaaac cgaaacaaac ggaaagagag ggattcgaac
     8341 cctcggtacg aatatctcgc acaacggatt agcaatccga cgctttagtc cactcagcca
     8401 tctctcctaa ttgaaattga aaaaggataa tgactatgtt acagttcaca aaaaacaacg
     8461 tagaaaaaaa agctcctctt tcatttttat ttaatttcta tatatatata ttatcgaatc
     8521 catttgaaat agaaattaaa ataaatagat tattataata aattgattat tatatagata
     8581 ccacttttat caaaaatttc attacatttt ttttagaaat atcaaaaatt tttacatttc
     8641 taaaaagggg ctttttttat ttcgaatttc cacggcttgg cctggtcaga ccgacccggc
     8701 cgggctcttt tttttcaaat ccaatccatt tttttatcta tgattatcta cgattcctat
     8761 aattccgcaa tctcccttgc ttgctgtaga aaaaaaatct tggtattttt gtaaattaaa
     8821 gtaaaagaat aatccgaagc ggaaaaggac tgtttctgtt cctatgatat aatatatcac
     8881 caaaaagaaa tttatatctt ttctgacttc ttcctcttat ttatgattta ttatattact
     8941 aaatatatta tattactaaa tagtaaatag ccaaaatttt ttggctaaat aagaaaaaga
     9001 aaaagctaat gagtatcccc tttttttatc aagtcttcta acgaaagaca gcaacgctct
     9061 cattttcagg attttttctc atcctatctt gaggacgcca gagtcccttg ttcgacaaag
     9121 agtccattta tatacaataa tcacattgta gcgggtatag tttagtggta aaagtgcgat
     9181 tcgttctatt aacctcgtca gtagttaagg ggtctttcgg tttgattcat attccgatta
     9241 aaaactttat ttctttctta aaaggattta atcctttacc tctcaatgaa atattcgagg
     9301 aataatatac attctcgtga tttgtctcca aagatcaatt agaaattgaa aaattggatt
     9361 acgaaattac gaaacataat tttttttatt ggatcaatac ttccaattga ataagtatga
     9421 gtaaaggatc catggataaa gatagaaaag tctatttcta atcgtaacta aatcttcaat
     9481 tttttttgat aggatagatt gaagcaaaat agctattaaa cgataacttt agtttactag
     9541 aggcatcgac acctttcttc ttttagctcg gtggaaaaag aacaaacttt tcctaaggat
     9601 tctcaaaaat agaaataaag aacgaagtaa ctagaaagat tgttagaatc ccacccttcc
     9661 cttctttcta gaaggatcgt ctagaaagcg aatttttttg aatgcagtca gacagaaaag
     9721 ctcacataga tgttatgaac cgaattttta tttgctcctg ccttcctttt attttcaatt
     9781 tattgatccc atcctccctt ccataaagga gccgaatgaa ataaaagttt catgttcggt
     9841 tttgaagtag agacgttaaa aataaaaatg atgaatcaac gtcgactata acccctagcc
     9901 ttccaagcta acgatgcggg ttcgattccc gctacccgct ttacatttga attcgatcaa
     9961 tttgaatagt tattttatta attcaatgat gcatgaattc atgcatcatt gaattaataa
    10021 aatgtgtaat tcctaaactt tctttatcca aatcaaataa gaaaaaaaag agaaaaaaag
    10081 ccaaaatgca aaaaaaaatc atcgtaatga aaagcgtcca ttgtctaatg gataggacag
    10141 aggtcttcta aacctttggt ataggttcaa atcctattgg acgcaatgca atttagaata
    10201 tacttccata tctattttga tttccatcta tgattatgat ataaagaaag atattttgaa
    10261 tgatttgaat aaaagacgct tacttgtaaa tataaactct agtaaactaa aaaaatagct
    10321 cgaatctatt gcatttttat atattttatt aaattttatt aagtactcgt ttccttcttc
    10381 cataaccaga gttcggagag agaagagata ggagggccct acggagagtg tggtcagaaa
    10441 tccataatag agtccgaccc caacgaccga attgcttatc ctcatacata agtatattag
    10501 agcacctggt gtaaaaacaa aaatataaga tttgaaaatc attacaaacc tcctccagtt
    10561 tgatttcaat tcaatttttt ttgttattct atcataatat tctattattc tattattaag
    10621 tgaatataag attaaaaaaa aatgatcgat ttttttttta ttttctttat ttagaatttt
    10681 aattgaccac tcaacaattc ttattgttct tgaagtagaa aacgttccat ttgttcctga
    10741 atagcttctt tcaaaagcgt ttccgcttcc tcagtgaatg tcttggtaga agatatgatt
    10801 tcttgaaact ggggtttatt tgtttttaag taattacgca acttgtcgag aaatttactt
    10861 acttgtccaa tttctaatga atcaagataa ccattcgttc cagtataaat agtcgttatc
    10921 tgttccgcca cggtaagagg ttccaattgg gattgtttga gcaactcacg taatcgtcga
    10981 cctcttgcca attgattctg gctagcttta tcgagatcag aagcaaattg tgcaaaggct
    11041 tctaattcga cgaattgggc caattccaat tttaatttgc cggcgacttg tttcatagct
    11101 ttaatttgag ccgcggatcc gactctggag acagaaatac ccacattaat agcaggtctg
    11161 attccggcat tgaatagatc ggcggataag aatatttgtc catctgtaat cgaaatgaca
    11221 ttagtaggaa tataggcgga aacgtccccc gactgggtct caactattgg taaagcagtc
    11281 atacttcctt cacctaactg agagcttgat ttagcggctc tttctaaaag acgcgaatgc
    11341 aaataaaaaa catcccccgg ataagcttca cgcccgggtg gtcttcgtaa tagaagagac
    11401 atttggcgat aagcctgtgc ttgtttggaa ggatcatcat aaatgattaa agtgtgccgt
    11461 ttgcggtaca taaaatattc agccaaggct gctcctgtat aaggagcgag gtattgtaat
    11521 gcagctgagg aatccgccat ttcggctacc acaatagtgt actccattgc ccccctttct
    11581 tggaaagtgg tcactacctg agctacagaa gatgcttttt gaccaatagc tacataaaca
    11641 catattacac tttgtccttt ctgattgagg atcgtatccg tggctactgc tgttttaccg
    11701 gtctgtctat ccccaataat taattcgcgc tgaccacgtc ctatagggat catcgaatca
    11761 atagcaataa gtcctgtttg aaggggctca taaacggaac gtctcgaaat aatacctggc
    11821 gcgggggatt caattaaccg agactcagaa gctgaaattt caccccgacc atcaataggc
    11881 ttagccaggg catttataac acgacccaaa taagcctcac tcactggtat ctgagcaatt
    11941 tttcctgttg cttttacaga acttctctct tggatcatca aaccatcact cattaataca
    12001 acaccaacat tatttgattc taaattcaag gcaattccta tcgtaccctc ttcaaattgt
    12061 actaattcac ccgccattac ttcatcaaga ccataaatac gagcaatgcc gtcgcccact
    12121 tgaacgacgg tacccgtatt tacaatcttt acttctctag tatattgctc aatacgttca
    12181 cggataatat tactaatttc gtcagctcta aggggtacca tgagtatttt tgaattcttt
    12241 tttttttgga agaaaaaaaa aaataatgcc tatagttagt tataggaaag tagtaaaaaa
    12301 gggctaatca gttagttctt tcattacccc aaacatagca atattagcac taattgtacg
    12361 taaatgtaat tcattgttca aacaactatt cagagttcct agagctcctt gtaaagcttg
    12421 ttggaaaacc cgttgccgga cttgattaat cgctctttct tgttcaaaaa gaatggtttc
    12481 gtttttgtaa ttttctaatt gttccaaaat tctataagtt gaatcaatca aattaaattt
    12541 ttctcgttct atctcagagt atccatttac tcgatactga tctgcctcca tttccacttt
    12601 tcgtaagcgg gcctgggcgt tttccagctg ttcaatagcc cccctccgca attcttctga
    12661 atttcgaata gtattcaaga tcttctgttt tcgattatct aataaatcac ttaatgaaag
    12721 tagattatct ttccattcat tttcacttaa aaaatttcat gatcccttcc cgaaccaaac
    12781 atgaaccttt cgattcattt ggctctcatg ctcaattact taattgagag agaatgaatt
    12841 cccatattat atttatatat atatttcacg taatgagcct atcctctccc cattttatct
    12901 attcctattt caaaatatcg atctctgctc atatttcaca atattgaaac tgatcaataa
    12961 tcataatcca aaacaaaaat attcggagga ttcttctgac aaaaatatat caaatagaga
    13021 aatatatcaa atagatattt gtttctataa tatagaattt agaattaata gaaaatttgt
    13081 ttaatattgt aattgtcagc aaagttgttt attttttttt ctttcaaatc caaagaattc
    13141 ttctgacttt atacataggt catcaattcg gcattgtaaa aaagactcaa atcattttat
    13201 cgacatgagt gttttatatc gaaaaaaatt cgaactattc attttgattt ctgtattgtc
    13261 taaaaaaaat tctttataaa ctatgtattt ataaactaaa catagtagta gaaagagtac
    13321 catgctgcat ctgaacttca aacaggttgg ctttaaccat attaatggtc ccagattttt
    13381 tattggttaa tagagaatca gagtcgatat accaatgaat aaatcacgaa atgctatggt
    13441 tctaaaatat gatttttgaa ttgattcaga agtcattcgc gggatcatgc actcttttct
    13501 ttccgagttc taacaaaaaa aagtgcagct gggtggatcc agcctattct tgaaataaac
    13561 aactcgcaca cactcccttt ccaaaaaaga tcaatacacc aagcactacg cttagattta
    13621 ttggatttgt tgcaaaaata tcggtattaa acccgaaact cccggcggat ggccagtgac
    13681 ccaaggaaac gaaagaatcg gttacatttt tcatacgatc tcctattttt tgatggacta
    13741 aaaaaaaaga actctgtcct tttttgtatt atataacttt caattctttt tctatttttc
    13801 ctgtatattt ctatattgat tattgatttg ttatttattt gagtatttat tttcaatatt
    13861 tgaatttacc tataaagaat ccaaaataga ttctatttcc atagaaatgt attttttttt
    13921 catttcaatt gaaatgaaaa aaaaattccc aaaaataatg ataattatta gaattgggga
    13981 ccaagtctca tgtcaatggg taaaaaacct catttgttgc aatactcctt aaataaaatt
    14041 tttaattcct tttaactaag aaaaagggga aggaagaaag cgagtcagtg cggtaattcc
    14101 tcatcctcaa attaatcctt cccatagatt attgtccaac gaataagtaa ttgtaggagt
    14161 gaaatcttga tatactttga aaaagcaagt agtaagtctt aatccataaa aaaaaataca
    14221 gaattatcat atttatagga ctaaacaaag ggattggcaa ataaaagggc caatgctaca
    14281 accagaccat aaattgttaa ggcttccata aaagccaaac taagcaataa agtacctcgt
    14341 atttttccct ccgcctcggg ctgtcttgca ataccttcta cagcttggcc cgcagcagtg
    14401 ccttgaccaa ccccaggtcc aatagaagca agtccgacag ctaacccagc agcaataaca
    14461 gaagcggcag aaatcaatgg attcatgata agttcctcgc accaaaataa agaaatagtt
    14521 aatgatacaa tcatccaatg agttttgact taattattcc gtcgctaaga ttcaacaaac
    14581 tgaagtaact aaaaacttcg aattgagaat tgaagtaata atatttatta ttgaactctc
    14641 agaaagaact atttccatat ctctttatta gttcctatca aaaggatttt ttgaatccat
    14701 tatttgaatc tttcattatt tgtctttagt tcatctattt attgattcaa tttcgaatca
    14761 ataaatagat gaactcctat tgaaatccct atctaaattc acagcagtcc gatgcgatgg
    14821 attagatata tcttgagttc atatataact agttaatatc taatattaca tatacgcacc
    14881 tttcttccat aatggaaacc cactattcga ctcctatctt agtttccatc ggattctcat
    14941 ttatttttat ttaaaggatg cgcaagagtc agtgtatagc cattaactta catataccta
    15001 attctaaccc ctttcctaaa aaatttaatt ttttttaatc tcgtttgttg taaattcgtc
    15061 tattcctttt tttatcatta tctcacacgg atctaatcta aattaatgaa ttcattagac
    15121 cgaatcattg catagaaata aaaaataaca aacagtattt aattgagcta agttcgtgca
    15181 atttattatt tataataatt ttattttggt caatcattga attgaatcaa atcgacttaa
    15241 acgagaatca ttctatagaa catccttttt aaactcaccc gccataaatt gataccacaa
    15301 aaattcctat tcaatatagg actcaaaata ttgaaattga ataaacaatc aatgtaaaga
    15361 gagaattttc attggagggg gatatgatat aaataaataa aaatggacca aatccggatt
    15421 ttaggaaaaa gatcttttcg atctctttcc ttttttttta ctatacttta gaattcattt
    15481 actaatagct gaatcttttt tgctattact ctagatcgtt gtatttgtat atttatgttg
    15541 cctaagcata agcaaattct cttgttgagt tgcgcatcca ttgcttgatt gtggacggac
    15601 taagtttaag taaaaaaaaa agactagacg actatttcaa aaactcgtca atgatgaccc
    15661 tccatggatt cgcctatata agccgcagct aaagttgcaa aaataagagc ttgaatacca
    15721 cttgtaaata atccaaggaa catcacgggt ataggaacta ctaaaggtac taaagaaaca
    15781 agaacaagaa ctactaattc atcggctaat atattcccga aaagtcgaaa actaagtgat
    15841 aagggtttag tgaaatcttc taaaatgtta atgggtaaaa gaattggagt tggttgaatg
    15901 tatttactaa aatatcttaa tccttttttt gaaagacccg catagaaata tgctactgac
    15961 gtgagtaaag ccaaagcaac agtagtattt atatcattcg tgggtgcggc taactctcca
    16021 tgaggtaatt ctatgatttt ccaaggtaaa agagcgcctg accaattaga aacaaaaata
    16081 aatagaaaca tagttccaat aaaaggaacc catggaccat actcttctcc aatctgagtt
    16141 ttgctcacgt ctcgaatgaa ttcaagaaca tattcgaaga aattttgacc gtcagttgga
    16201 atagtttgtg gattccgaac agcgataacg gcggaaccta ataagatagc aattacaacc
    16261 caagaagtaa taagtacttg ggcatggact tttaaacccc ctatttgcca atagaaatgc
    16321 tggccgactt ccacactaga gatatcatat aaccccgtta gtgtgttgat ggaacatgat
    16381 ataacattca tattgtcctc tgacagaaat ataactttac ttaaaataat aaagaattat
    16441 tttgattcaa ccctttcctt ttagacttga ccactcgact tgtatatttt ggataccaac
    16501 taaactaatc acacaatgcc cacacagtct tttttatctc ttttgtgcga ttcgggaatt
    16561 ataaataata attgactcca taaatctata tctatggagt tcaaaaatag aataatttat
    16621 ttatcttatt attaattatt aatcacagat ttcgtatata gctagaacga ccctcgcaaa
    16681 ttgcgaatac taatttgtta agaattaatc gaattgaagc tagagcatca tcatttgctg
    16741 gaatcgaaat atctgcgaga tcgggatcac aatttgtatc aattaaacaa attgttggaa
    16801 ttcccaaagt gatacactcc cgaagggccg tatattcttc ttgctgttca actatgatta
    16861 caatatcagg caattccgtc atatattgaa tcccgcccag atatgtttgc aaacgagata
    16921 attgtctctt taacatagct gcatctcttt tcggaagacg gtttagtctc cccgtctttt
    16981 gttccattct caagtccctg aacttatgaa gccgcgtttc tgtagtggac caatttgtta
    17041 acataccacc aagccatttt ttattaacat aatgacaccg agcccttatt gcagcccgtg
    17101 ctacggaacc agctgctttt ttttttgtac caacaattaa aaattgtttt cccttacttg
    17161 ctgcatcaaa aactaaatca caagcttctg ataaaaaacg agcagttcta gtgagatttg
    17221 taatatgaat acctttatgc tttgcataga tatagggcgc cattcgagga ttccatttcc
    17281 tagtaccatg accaaaatga actcctgctt ccagcatctc ttttaaattg atgttccaat
    17341 atcttcttgc catttctcct cacacttcct ctctctcttt ttttttatta ataataaaag
    17401 ggagacgagg caccttgaaa taaataattg ttccgatgga accttctctt ctaccggaga
    17461 ttggtcgttt atagatgagc caagccatta ctttctattc ataattttat tacattaatt
    17521 tattaattat ttattaagtt aacaaatcaa atgaccacac caaaacaaat caaacatcaa
    17581 acaaaacaaa tagttaaaag gacgaatctg cttcctcttt cttatgctaa gttaagaatc
    17641 attaaatcct ataaaagatc gatttgatgt accatataaa ttctttgaaa tgcaagaatc
    17701 aaataatttt ctgtggtgga agaaaatatc tctcatttcc ccccgaagaa tttttttttt
    17761 ttcgaaaaga atgttgttat gctgccttga agagggtact aatcctttga atccggtccc
    17821 ggcgggtatc atattcccta gaacaacgtt ctctttgagt cctttcatcc aatcaatacg
    17881 gccccgaaga gcggcttttg ctaaaactcg agcagtttct tggaaacttg cttcggatat
    17941 aaaactttga gtattcaggg atgctcttgt tattcccaat aagatagctc gatagcggat
    18001 tgcttcttct aaagcgcgtc ccgttcgttc cgcgcgtacc aatccaatta gttcccccgg
    18061 taaaaaaata ttagacattc catcttctga aaccaagact tttgatgtta tttgacgcac
    18121 aataatttct atatgcctat tatggatctg caccccctgg gatcgataaa ccttttgtat
    18181 cttattaacc aaagagatac gactttgtac tatagttagt tcagcaccaa tcaagaatcc
    18241 ccaaggaatt ccaagaattt ttgttatacg ttcgttccaa ccctcaactc tcttttctag
    18301 gttcatcgat attgaatcaa tcgaacgcac ttctaacact tgttctactt ttggaagacc
    18361 ctgcgttata tcaccagatc tcgatttttc atatataaat gtaactaatg tatctccttc
    18421 gtaaaggatt tctccataat gcccatgaac agttgctcct ggagtagcca aataaggctt
    18481 ggccgttctt attactatag aatcaacgcg aacaattaaa acttgacccg attttaggtg
    18541 tggtcctttt ttggatatac atacattttc acaaataaac tgcccaagac taattattgt
    18601 ggacatttcc tcacaataat tatcatgata attatgatgg agaaaatacc aattcaaatt
    18661 gaatggattc aaaacaatct tactacatgg gctgagattc aaaattctcc tattttcatc
    18721 cattaaataa tatttttgaa gtacttgaaa agtctgtttt aaattgccaa gttgcaaata
    18781 tttcgctacc aaggtctgat tatgagttat taaagggtaa aatgatgaat aaaaatccga
    18841 aattggaagg gctgttccta aagggcccaa caaattccta attggaatta gaggatcttt
    18901 tttaattgat tcttttatca cattgtaata ttttacatcg ttgaatagac ccatgcaaaa
    18961 ataattagat gatgacaaaa ttataaaaga ttgagattcc ttatttctat tcaacagcat
    19021 acgaatagtt ccgtgatttt ggataaatga ttgctgaacc cttgctttgg aataagtgga
    19081 ataaaatgga tttttattga tacgatctga gccattatca tagatcaatc cggaacctgc
    19141 cggatcattc ctttttctga tatacaaaat atgtgatttc actaagtcga ttcttaagaa
    19201 atctcgaagc agcccttttg tacttacttc aacaaaggaa gcgtggacct cttcaacgga
    19261 agaacttttg ttgtcttggt cccaattcaa gactaaacaa gtccgaacta gttgaatact
    19321 tgtgtcagaa attctccaag tttctttgcc atttccataa agaatatagt tgacaactcc
    19381 aagttgcata ttatcctttt ctcgaagggg atctgggggg aagagtgttg ctaaatttat
    19441 atcgtccact atttcatatg tgcttacggg tcgaaccaaa acaaaatact ttttcttgct
    19501 agctgtgatc cgttggacat agatccaatt tttcaatttt tttgatttct tagaatttgt
    19561 ttttcctgct cctggtggta tcaagatacc gctgtgtcga gatatcttat ctttttctcc
    19621 aggaaaatgg atacctccgg aaaagatttt aagttcaatc cttttttttt tcttctccac
    19681 tcggaccaat ccgcccattt tgcttcttgt atttaacgtg atttgtgtat ttactccaat
    19741 gagactattg ttccgtacca ttatagaaga ggattcggat aaaatatgta cttcctcggg
    19801 aatgaaaaaa aatcgatcca ctttcatttg gtatttttgc ttaaactttt tgaccccgcc
    19861 atattcaatt acatcctctt ttttgatgat tggatgcgtc cctacccccc catatttagt
    19921 aattcccgaa ttgtttcttc tgtattgagg atcgtcgaaa aaagcaagaa tactctttct
    19981 acggaaaatc ccatttatgg gtatttcaat cgagataccc gagccggaat gtgggattaa
    20041 ttctttctct tgttcttgaa tcgattggac tgggataaga aatctatttc ttcgcctctt
    20101 tgccaataaa tacgaattct ctcggagaat agtggaatat gtgaaatgat aatgcccagt
    20161 ccctacgatt cgatttaatt ctgaataatc caaaattata tcttcttttt tatcaagaaa
    20221 atccgaactc aaaaatttgt gtctttctcg atcattattt actgagaagc tataaatata
    20281 tcttctttcg gtagaagtag aaatagaatg aatgtttatt tgatcttgat ccttgtgggg
    20341 cgaaaaagga actaaattta atttgcatga actccccgat aatatccata agtggcttgt
    20401 ttttggtaaa agatgcacat tactatactt aaattcgggc aaatggtaca catcggtact
    20461 ccagtgcatt tccccctcta agtcagaata aatatgtttt cgaaccctct ctttaaaatt
    20521 taaagtgtat gtccccgcgc gaatctcagc aatcacttgt tctgatttta catattgacc
    20581 attttgaact aaaagaaaac tttttggtgg aatagttacc ttatgtataa tatcctcgct
    20641 cttaataatt acatataagt ccatagaaca taaaaaggca ggatgcccat gacgcgtacg
    20701 tgtaggctga agcaaatcct cattgaattt tatttttcca ttagaagggg cccgtacatg
    20761 ttctgcagta ccccccgtaa atactccacc ggtatgaaaa gttcttaatg ttagttgagt
    20821 ccctggttct ccaatggatt gccctgcaat aatacctaca gcttctccca attcaaccag
    20881 gtcgccatga gtggggctcc gaccataaca taatcgacag atccaagatg tactcctaca
    20941 agtaaagggg gttctaatat atattggttg tgttcgaaag gttatgaatt gggtgacaag
    21001 cccaatccca atatcttgat ttcgaatggc aatgcaccgc ggacccatat atatattgtc
    21061 tgataataca cgaccaatta atgtttggat aaaaattctt tctggcagtg tcctatttcg
    21121 aggacttgca gaaatgcctc gggtagtgcc acaatctgtt ctacgtacaa caatgtgttg
    21181 aactacttca acaagtctac gcgtaagata tccagcatct gatgttcgta cagcagtatc
    21241 tacaactcct tttcgggctc cgtagcaaga aatgatatat tctgttaaag acagtccttc
    21301 gcgtaaattg ctttgaatgg gtaaatcaat catttgccct tggggatccg acattaatcc
    21361 tctcatacct actaattgat gtacttgaga tgcatttcct ctagctcctg aaaaagacat
    21421 tatatggact ggattaaacg ggtcagtcgt cctaaagtta agattcattt cttgtcgcaa
    21481 atattcactt gtagcatacc atatctcgat agattggcgt aatttttcta ccgcatgtac
    21541 attcccaaaa tgatggtgtt tttccaaaat caaactttgt tgttcagcat cttgtactag
    21601 ccattcctta gaaggtattg ttaaaagatc atcaattcct aatgaaatgg atatagcagt
    21661 tgcttgctga aagcctagag tttttacttg atctaagata tgtgatgtat atgccattcc
    21721 aaagtgatct attaatctgc taataagtcg tttaatggca gttccgtcta tcgctttatt
    21781 gtgaaatacc agattggctc gttctgccat acgtacctcc ttattccaat gagttggatt
    21841 cgacaatgga tttgagtcaa tgattggaaa acttcctttt atcgatctta aattgcgcag
    21901 aaagttaggt tagggactcg agtcctagtt gaaccggaga aaccaaaatt caccccgtcc
    21961 cggtgtcata gaatttttga acttagcgac catatgatta ggtataggta tcatataagc
    22021 aggccctaca aaaaccttgt atagcttctt ccatttctcg ataaagagaa atatgaccaa
    22081 tagtggttcg gatgtatatc caaagaattt ctttttttac acttcttatt atcagatagt
    22141 gtccataaat ctcatgatag gtacccaaag attcatagtg aacttcgatc ggagcttctc
    22201 ttgaagcaat aacgcgttgg tcgagtcgcc accgaagcca caaaggacta tctaaattga
    22261 ttcttttctg ccgataagcc ccaattgcat cataggaatt acaaaaaaag agttcttttt
    22321 tatacttata gttattatcg tcaattcttt cattttgata gtttcttcga ttacatggat
    22381 tatacctatt tgcacaaata ccccgacgat tcccacttgt taatatatag agcccaataa
    22441 gcatatcttg agtcggtaca gaaataggat ccccaatagc tggagacaag agattcatat
    22501 gagaaaacat aagtaaacga gcctctgctt gagcctctaa agataaaggt acatgaacag
    22561 ccatttgatc cccatcaaag tctgcattaa atcccttaca aactaatgga tgtaaacaaa
    22621 tagcacgccc ttccactaaa atgggttgga atgcctgtat ccctaatcta tgcagagtag
    22681 gcgctctatt cagcaataca ggatgcccct gcataacttc ttgaagtatt tgccatacaa
    22741 tcggccccct ttcgcgaatt ttactcttag caactcctat gttcgaagca agatgttgtc
    22801 taattagacc gcgaattaca aatgtctgga aaagctctat tgctatttcg cgaggcaacc
    22861 cacagcgatg taatgaaagt gaggggccaa caacaatgac agaacgcccc gaataatcaa
    22921 ctcgtttgcc aagcagagtc tcgcgaaatc ttccctcttt gccttcaatt agatctgaaa
    22981 acgacttgta aaccttatta tgaccgtccc tcattggttg tccgcgaatt ccattatcaa
    23041 gaagtgtatc cacggcttct tgtaccaatt tttcctggca cattactaat tcccccggcg
    23101 tagatctact tgttgttaat agatcggtaa gggtattatt ccgatagata actcttctat
    23161 agagttcatt aatatctgaa ctcatgagtt tacctccatc catctgaatg ataggtctca
    23221 actcgggagg aagaaccggt aatagacata aaaccatcca ttctggttct atatttgttc
    23281 gaataaaatg ctttgccaat tccatgcgtc taaccaaaaa atcctttctt cttccaactt
    23341 tttgatcttc ccattcatta cccgtaagcc cttcttctcc taattctttc cattctacca
    23401 acgaataatc tataagaatt cgcaaatcta ggtcggctaa ttcttctcgg atagcacctg
    23461 ctccagtaga aatttcgcga tttcgaaatg tatcaaaacc ttgggtagta aaaaaaagtg
    23521 gaatactata tttccaggat tggatttcat attcgaatga acctcgtaat cgtaagaaag
    23581 taggtttctt agtgctgggc ctagcaaaag aaaaattagg ataggatcct atgggatctc
    23641 ccccttcaaa atcggacatg agagtttcct ctcatccggc tcaagtagtt acaccaaata
    23701 aagaattctc attttaaaat tttagaaacc ccaagtctac tctttactca agttcccaac
    23761 gaagaccaag caacatttca ttgattcatt cttcttttct cttctctaga ttttctgaat
    23821 tctttattca attataaata taaattagga cataaatgaa atgtgaaatt cttgagtagt
    23881 ctacttccct tcaaatgagg aatcccttat taaaggaatg ccttggaatt tattcatatc
    23941 ataagggatt tacttgtcta tgtactgttc cgctcgatct attaggtccc gccttacctc
    24001 gacggttata ccccaatgcc cttccttaaa gaaagcctat atgcgatgta tagactcctg
    24061 taaccatgac atatttgctt acttgaacaa aatttcattt cttttagaaa gaaatgggaa
    24121 tggcaaaaga aagaagtagt tttttttttt cacgaggtac aactttaaaa ttcctatttc
    24181 ttttttacta actcgaccat agaccaattc cccttttatt tggcagtctt gaatacaccc
    24241 ataattctga gcttcatgtt actcctacca agagacatgt cagatctggg gcatcccaat
    24301 tcaattgaat gggatgacag tttctcattc ctaatctgta aaatcataat ttcgatcaaa
    24361 tcacacatcg cagtatacta gcctctctaa ttctttaaga ggtttatcta aaagattcgc
    24421 aatataacta ggaagacgtt tcaaatacca cacatgagtt actgggcatg ccagttttat
    24481 gtatcccatt tgatatcttc gtatccgaga atcaacaaat tcaactccac attgttcaca
    24541 aaatttagga tcctcttttt catttccaat tattcgataa tttccacaag cgcaaattcc
    24601 acttttggta ggcccaaaaa ttctttcaca aaataatcca tttttttccg gcttattggt
    24661 tttgtaatga aaagtatagg gttttgtcac ctctccaact atctctccat tgggtaggat
    24721 tttattggcc caagcactta tttgttgagg agaaactgat cctattcgga gttgttgatg
    24781 tttataccgg tcgatcatat aagaaaattc tgattcattc cgatcaagct tccttcctat
    24841 taatctggaa gttcttctca gatacaagga aatggttcag ttccaaagcc aaagatcgta
    24901 attctcgaac cagcaatcga aaagattctg gagcatcctc gggtttcggt attgttcctc
    24961 caatgatcgt agtaccaagt acttcttggc gagctctaat atgatcagat ttataagtaa
    25021 gcatctcttg taaaatatga gcaaccccaa atccttctag ggcccaaacc tccatttctc
    25081 ctacccgctg tcctccttgc ttggacctgc ctctaagtgg ttgttgtgta acaagtgcat
    25141 aatgtccact ggaacgccca tgtattttat catcaacttg atgaattaat ttcaaaacat
    25201 aaggctttcc tattagaaca ggttgttcaa aaggatctcc cgttcttcca tcaaatattc
    25261 tgctttttcc cggatattcg ggttcaaata cccatggatt tgctgtttgc ttactggctt
    25321 catacaactc agaaaagact agttttcgcg aagcctcttg ttcatatctc tcatcaaagg
    25381 gtgctattcg gtaatgtctg tcgagtagac cccccgctaa cccaagtgag cattcaaata
    25441 tctgccctac attcattcgc gaaggtactc ctaatgggtt caaaaccata tcaacaggtc
    25501 ttccatcttg caaataaggc atatcctgtc taggtaaaat ttttgaaacg atacctttat
    25561 ttccatgcct tccggctact ttatcgccta ctttgatttc gcgtttctgt gaaatatata
    25621 cacgaatcat ttctggatta taagcggaac cctctttttt atggatccat ctcacatcga
    25681 cgactcgacc cctcccgcct ataggtaatt ttagacaagt ttcctttgaa gtggatacct
    25741 gaatcccaag tatggcccgt aataatctat cttctggagc atacgatgct tctttcgaca
    25801 actgaggcgt taatttacct actaaaatat cgcctgtctc cacccaagat cccagcatca
    25861 caattccatt tttgtctaaa ttgcggagta aatgggcttc taggtgcggt acttcgttag
    25921 tgatcctttc gggaccttga cttgtcatat gagtctgaat ttcatatttc cgtatgtgaa
    25981 aagaagtata aatatcttcg tataccagac gctcactaat gagtaccgca tcctcaaaat
    26041 tgtaaccttc ccatggcata tacgcgacta atatgttttt gcccaaagcg agttcgccac
    26101 caaccgtagc ggcaccgtcc gctaaaattt gtcccttttt aagacattta ccccgccgaa
    26161 cccgtggggt ttgatgcata caagtatttt tgttggaacc ttgatacata actaacggaa
    26221 tgctgagagc atccccatta gccaataaaa ctgtcttgtc aatatcggta taaacgatct
    26281 ttccctcgtg ttcggctata gcgagaaccc ctgaatctag agccacttgg cgttccaacc
    26341 cagtcccaac aatgcacttc tcggaacgcg aaagcggaac cgcttggcgt tgcatattag
    26401 aactcattaa agcccgattc gcatcattat gctcgataaa aggaatgagg gacgccccaa
    26461 tagaaaaata ttggaagggg aaaatacttc gaagatgaac ctgttcccat gcaatagtta
    26521 ggaattcttg gcggtatcga gctggaacaa cctgttcttc ctgactaccc tgattcaagg
    26581 ccaaggaatt tcctgccgct accatataat attcatctct atttggggat aaataaagca
    26641 tccgtgcttt ttttgatctc tcaaagattt tgtaaaaggg actttctaaa gacccccaat
    26701 ggccaatctt ggcatgaatt gataaggatc caataagtcc aacattgata ccttcagacg
    26761 tgtcaattgg gcagatgcgt ccatagtgac taggatgaat atctcgtatc cgaaaattag
    26821 cagttcgacc tgtcaatcct ccagggccca aataactcaa ttttctccca tgaactattt
    26881 gtgtcaatgg attagttcga tccaaaactt gagataatgg gtgtaagccg aaaaaggatt
    26941 cataagtggt tgttaatgga gtggaagtta ccaaattctg aggagtcggt atccatttat
    27001 gcctaattgc tccgcatata gttcctctaa ctacattttc taaacgaacc agagccaatc
    27061 cgaattgatc ttgtaaaaga tctgctacag aacgaatacg tttatttttc aaatgattcg
    27121 tatcgtcaag tgtatccatt ccaaatttca ttccaatcaa atgatctgca gctgccaata
    27181 tatctcgcgg taacaaaaat ttattgttct gaggtatatt aagatttagt ctttggttca
    27241 tattttgtcg accaatcctt cctaattcac atctttggtg aaagaatttc ttttgcaatt
    27301 ccttacataa ggattcagaa aataccggat ccccgcctac acaagaaaat tgtagataaa
    27361 actccaaaat ggcattttct tttgacctaa tttttttttt ctccttagcg gttaggaaag
    27421 acaagaaaat atcagggtag caaacattct cgagaatttc tcttagattc gaacccatgg
    27481 ctgatgatag aactagaata gaaattttct gtttcctact tacacgagcc catatccttg
    27541 cttttctatc aatctctaat tctaatctcc ccccccaatc tgatattatg gtgcccgtat
    27601 agaccgaaat tccgttatga tccaattcag atcggtaata gataccgggg ctttgtaata
    27661 tttgattgat caaaattctg tatagtccat ttactataga agttcccagg gagttcatta
    27721 aaggaatgtt tccaacaaaa atggtttgtt cttgcatatc tttactgggt ttccaaatta
    27781 atcccgcgga tacatataat tcagaagaat atgttagtga ttcgtataca gcatctcttt
    27841 cttttatcaa cggccccact aattgatatg tttccacaaa gacttgaaat tcaatttctt
    27901 gatctctatc ttcaattttt ggaaacttat aaagttcttc tgttaagccc tgatcaatga
    27961 acctacaaaa tccttcaaat tgtatctgat tcaaaccagg tattgtagac attcccccat
    28021 tttcatcccc gagcattttg aatttcccat ttatcaaaaa aatcccattc ttttctcatt
    28081 cttcatcgaa tcatatgaat cgatctagca atgatggaat tgaatttcta ttctgtttac
    28141 tgaatcgcat gaaatttgac ccaacaccat atatgtatcg aatgtatgaa aaatgaaatg
    28201 catatgagca aaggaagtaa agattttact caaattggaa tttaaattta tatttataac
    28261 aaacagatac aaatggaaag gagttggtaa atgccactta gactttaatt ttagacttat
    28321 gaaattttgt ataaaatatc aaaaacaata attccatttt taccattatt atgatattac
    28381 gtattccaat tttattttga ttagatacca gaaaaatcaa atggattcat gatttggcct
    28441 attcattgag ataaagatag aataatcgga aaagaatata gagttgattt ttctagcact
    28501 tcattttttt ttcatggatt cctttgttca aaaaagaatt agcatagaac agagatattt
    28561 tgacctagtt ttttttagta taatatttct aatatgattg aagttcgtaa gaaaagaggg
    28621 cttgtcttta ctaagcatgt gcagatatag ctatgttatc tatatatacg atatgtcttt
    28681 attccgttta tttacattat atagaagcct tattttattg ggggctgctc tatcaaaaat
    28741 tctattttta ttttctcttc aatctattca atgaaaaaaa tgaaagacga gaatttctgg
    28801 agaaattccc tatgaaaaaa aatcatatcc agagaaaatc tccattaaat aactatacta
    28861 tagctgtctg tgtaacaatt tatgttttgg ggtttacata tactcataat tgctgttata
    28921 atcagcattg gtattcgaat accaatgctg attgggtatg tatccatttt tcttttctta
    28981 tagcagtaaa gaaaaacaag cggggattca aatccaaaaa tcattcatca atttacagta
    29041 aaattcaaat aatatagtta atggttctaa tttgtcctga atttcgactt ttgtaactga
    29101 gaattcacat ttgctttttt caatagaaaa aaagaaaaga gggatttcgt cttttttgta
    29161 tcattttggc ggcatggccg agcggtaagg cgggggactg caaatccctt taccccagtt
    29221 caaatccggg tgtcgcctga tcaacaaaaa acccgaaatc aatagaaata aacccttcct
    29281 tttttttgat ataactcgcc ccattttccc aattaaagca agtgtaggag aaggactctt
    29341 gagatttttt ttattctaaa cctcccgggg ttccgctttc taaagtaccg gaaagcctta
    29401 ccttacgcct aggattcaag aaaaaaatga gttagtagaa ggaaattggt aaatcttcat
    29461 atgatagtcc ctacacgact aatgtagtgt ctactggatg actcttgaat tagatagtca
    29521 gtatctttct ttgtggaagc gcggggcgat actttgtata cgggctcatg agagtctctg
    29581 ggtttaataa atcaatatta gattggatgg ataattggct tttatttgac ttaatgaggg
    29641 gcaacaagcg aaagagaata agtcttcttg ttttatagtt acatgttaag aacattctct
    29701 tgatactccc ccaaaaaatg ccactgtata ttttgcttgc gcttaatctt tccctattga
    29761 actagaaatc atctaaaaga acttgttatt aagtgaattt attgcatcat caatggtttt
    29821 gtgtccaaat cctttttttt tactctgcac cagtaatttc actattatta gttaacaata
    29881 atggaaaaaa aacttaagat tttattcgtt tcatattcct agagataggg gacataattc
    29941 acatggatat agtaagtctt gcttgggctg ctttaatggt agtctttaca ttttcccttt
    30001 cactcgtagt atggggaaga agtggactct agacgtatta ctaattttat aattagattg
    30061 aggaatcaaa ctgtataaat ttttttttta ttaatatata ttccattttt ctttccttca
    30121 tggatttgat tcttttttga tggatgccga gattcatcaa aaaagaatca aataagaaat
    30181 ccgggaattc aaaaattgca agactttact tgtcttgcga ttttttcaga ttgaaatcaa
    30241 gacaactaaa atagatcaaa caaagaaaaa aattgagata ggacggccat cacatatatt
    30301 taattgatat cgacatctat gaagatatag attatataat ctatattcag tttggatctt
    30361 tatacattac aactttatac attcctaaca ttcctagaat tagaatagta tgatagaaag
    30421 aaatatctga atctttctac catactatta attactaatt ataagaagtc aagttttatt
    30481 caaattaatc gccttggctg actgttttta catatattat aagtaaaaaa gcagtaggaa
    30541 ctaaaatgaa cagcgcagta gcaataaatg ctagaatatt tacttccata atttcattgt
    30601 ttttttttac ttcgcaataa ctcgggattt aatcccatag agatgaaaat cacttgtaaa
    30661 ttcaatgcga tgaattacat ttcaatgaca tcgaatcgga tcaatatcat gaataacaat
    30721 atctaagcta tcaaatcgat tcaccgtcga gaattgaata gtataacata ggaagatctt
    30781 ttatccacac caaatcaaaa atttgtgatt cctggtccaa gcaaaagaat ccgtttcctt
    30841 tattgatatt gttattcttt tccactcttt cttttctata acccattgcc tcctcgtaca
    30901 atcatctaat gaagtatcat ctgactgctt ttccgcttcc aatgtttaca aaaaaacaaa
    30961 aaaccaagca aaaaagagaa aaaaattcca tttatacgtc tatgtgctcc cgataaaaat
    31021 accaaatata tgacactcta ttttattaat ggacggaccg tggccctttt ttcgattgcc
    31081 ccggtacagt atctttttga atcctgaata tgctgagtgc taccaagaat gttagaaatt
    31141 cacataacat tctctgtcat caatgggcac gagttgaggt actggaaatt cccatatttt
    31201 ttgttttgat cagaaatgcg aaaaaaatat tgttgggaat tccattctgc catttgtatc
    31261 tcctttccca gaaaagggag ggacgaattg atgtattttt tttttgatcc gtcgggtcgg
    31321 gactgacggg gctcgaaccc gcagcttccg ccttgacagg gcggtgctct gaccagttga
    31381 actacaatcc caggtaaata aaaaaagtgt gcagcataga catagtaatt atattctgaa
    31441 tatataattc aagccatttt ttttatttag attagaatgg ccgtgttgta acaaataaat
    31501 ggaagcgcga gtggatatca atatatccac actgatatat ctacacggct atgcacttta
    31561 gtgagagtgt cacggattcc tagttactag gaatcctttc tttcgttatt gtcaaataaa
    31621 aaaaatcgat cgatagtcct caatgaaaat agtctttttt ttgctttact cttttaatta
    31681 aactttatac acttaatcat cctgatatgc atctagatca ttagcaagag cagaatttat
    31741 gggaacaaat aaaaataaat aaagcaaata aaaaagcagt agggatggat atatcataaa
    31801 attggacttt tttcctttta ttgggccgag ctggatttga accagcgtag acatattgcc
    31861 aacgaattta cagtccgtcc ccattaaccg ctcgggcatc gacccaggaa gaatcaattc
    31921 taggtttatt gataatccat gatccacttt ctttcgtagt accctacccc caggggaatt
    31981 cgaatccccg ctgcctcctt gaaagagaga tgtcctaaac cactagacga tgggggcata
    32041 cttggctgac tgccattata ctatcctcat agtatgaaca gtttttttaa aattgtcaat
    32101 ggaatgatat gactagatac gaaagctttt tccatctttt atgattccat tttggattcg
    32161 tgatttatac tcatggatca ttcattttca tcgccactat atattatata taaaaaaatt
    32221 ttaaattgat agaattctat tctcttagaa aattctatta aataataata cgaaatatag
    32281 gattctttag ttaagtgatt agtctgacat aaaagaaaaa taaaaaaaag tgtgtgtttt
    32341 tttctaaaaa aaggtttggt tgaggggaca aatccaattt cttgattaca tattttgata
    32401 aaatagctcg gatctctgtc gaattgctaa agtacatgta tcaatcaact gaatttcgtt
    32461 ttgttctgat agaagaattt tcatcagtct tgaaacaatt cattgcattg atatttatca
    32521 aatccaatag caataaacct caccctattt cattttaatg aagtaaatta gaatcgcatt
    32581 tctgaatgag ctagtagatg agtctactgc atatacttaa tatatctatc tatatatata
    32641 tagatattat acgtctactg attcatttag taattgaatc aaatggccct tttaactcag
    32701 tggtagagta acgccatggt aaggcgtaag tcatcggttc aaatccgata gggggctttt
    32761 cttttttttc ctaaacctct agtacaatgg tagtattcat attgaaagga agaataaaag
    32821 tgttgttgat atttgtaata aaaaaccaaa ccaaataagt ataatagttt aattagaaac
    32881 tatagaattt aattttacta atatcttatc taataggcta tcattctaat gagctagatt
    32941 ggggttaatt agaaaagaaa atggaacgtt tgtttattat aatgaataat aataagtcgt
    33001 ctcttggatt aacaaacgac gaatatatat ggatttcttt ttattttcca ttaaattatt
    33061 acaatctatt gtaaataaaa gaattgtaaa aattagaaat ctacaaaata agaaaaagtt
    33121 aagtagatct aacccattga atcgtgacta tatccactat tctgatagta aaatttgatt
    33181 ttgatagaga tgaaattgga acagtagtta ttttttttta tttctcgtat ttattttgac
    33241 cccgcaagaa tctgtcgata tttccaatta atcctcttct tcctagatct tccatagaaa
    33301 tcgaaatcag atcatgtctt catgtatcaa atatttccat atcaatgcat acgatagttg
    33361 ttttgttctg ccaatgtgat gaaaaatgga tgcgaaaaat aaactttctt ttctcctatt
    33421 atttaattga atatttcttg tattaaattg aaaaaaatac ttcttctttt tttatattga
    33481 ctttaacttt acttctatag atcagaaaaa aagaagaagt attcgaattt cgtgcttcga
    33541 cctgtgaaat aaaaggacag cgtctggcgt tttgttttac attcatctga aggacaatgg
    33601 aataaaagta aaaaaaagaa attcatctat aaaagatttt tttttcgaaa ccattataat
    33661 ataaagtaaa ggggcagcgc acgataaatc atacataaaa aataaaatct tcgaacgccc
    33721 cgaaaatgtc ataaccataa cacaaggaaa gggtgctcgg aaatggttga agtagttgaa
    33781 taggaggatt gctatgacta tagcccttgg taaatttacc aaagacgaaa atgatttatt
    33841 tgatattatg gatgactggt tacgtaggga ccgtttcgtt tttgtaggtt ggtccggtct
    33901 attgctcttt ccttgtgcct atttcgcttt agggggctgg tttacaggta caacctttgt
    33961 aacttcgtgg tatactcatg gattggccag ttcctatttg gaaggatgca atttcttaac
    34021 cgccgcagtt tcgactcctg ccaatagttt agcgcattcg ttgttgttac tatggggtcc
    34081 tgaagctcag ggagatttta ctcgttggtg ccaattaggc ggtctgtgga cgtttgttgc
    34141 tctccacggc gctttcggac taataggttt tatgttacgt caatttgaac tcgctcgatc
    34201 tgttcaattg cgaccttata atgcaatcgc attctctgct ccaattgctg tttttgtttc
    34261 tgtattcctg atttatccac taggtcagtc tggttggttc tttgcgccta gttttggtgt
    34321 agcggccatt tttcgattca tacttttttt ccaagggttt cataattgga cattgaaccc
    34381 gtttcatatg atgggagttg ccggtgtatt gggcgcggct ctgctatgcg ctatccatgg
    34441 tgctaccgta gaaaatactt tatttgaaga tggtgatggg gcaaatacat tccgtgcgtt
    34501 taacccaacc caagccgaag aaacttattc aatggtcacc gctaaccgct tttggtccca
    34561 aatctttggg gttgcttttt ccaataaacg ttggttacat ttctttatgt tatttgtacc
    34621 agtaaccggt ttatggatga gcgctcttgg agtagtcggt ctggctctga acctacgcgc
    34681 ctatgacttc gtttcccagg aaatacgcgc agcagaagat cctgaatttg agactttcta
    34741 caccaaaaat attcttttaa acgaaggtat tcgtgcttgg atggcggctc aagatcagcc
    34801 tcatgaaaac cttatattcc ctgaggaggt tctaccccgt ggaaacgctc tttaatggaa
    34861 ctttaacttt agccggtcgt gaccaagaaa ccaccggttt cgcttggtgg gccgggaatg
    34921 cccgacttat caatttatcc ggtaaactat taggggctca tgtagcccat gctggattaa
    34981 tcgtattctg ggccggagca atgaacctat ttgaagtggc tcattttgta ccagaaaaac
    35041 ccatgtatga acaaggatta attttacttc ctcacctagc tactctaggc tggggggtag
    35101 gtcctggcgg agaagttata gatacctttc catattttgt atctggagta cttcacttaa
    35161 tttcctctgc agtattgggc tttggcggta tttatcatgc acttctggga cctgagactc
    35221 ttgaagaatc ttttccattt ttcggttatg tatggaaaga tagaaataaa atgaccacaa
    35281 ttttgggtat tcacttaatt ttgttaggta taggtgcttt tcttctcgta ttcaaggctc
    35341 tttattttgg aggcgtatat gatacctggg ccccgggggg gggcgatgta agaaaaatta
    35401 ccaacttgac tcttagccca agtgttatat ttggttattt actaaaatct ccctttggag
    35461 gagagggatg gattgttagt gtggacgatt tggaagatat aattggagga catgtatggt
    35521 taggttcaat ttgtatattt ggtggaatct ggcatatctt aaccaaacct tttgcatggg
    35581 ctcgccgtgc acttgtatgg tcgggagaag cttacttgtc ttatagttta ggtgccctat
    35641 ccgtttttgg tatcattgct tgttgctttg tctggttcaa taatactgct taccccagtg
    35701 agttttacgg gcccactgga ccagaagctt ctcaagctca agcatttact tttctagtta
    35761 gagaccaacg tcttggggct aacgtgggat ccgctcaggg acctaccggt ttaggtaaat
    35821 atctaatgcg ttccccgact ggagaagtca tttttggggg ggaaactatg cggttttggg
    35881 atctgcgtgc tccttggtta gaacctctga ggggtcccaa tggtttggac ttgagtaggt
    35941 tgaaaaaaga catacaacct tggcaagaac gtcgttctgc ggaatatatg actcatgctc
    36001 ctttaggttc tttaaattct gtaggtggtg tagctactga gatcaatgca gtcaattatg
    36061 tctctccgag aagctggtta gctacttctc attttgttct aggattcttc ctattcgtgg
    36121 gtcatttatg gcacgcggga agagctcgcg cagcagcagc gggatttgaa aaaggaattg
    36181 atcgtgattt tgaacctgtt ctttcgatga ctcctcttaa ctgagaaggg ggtccaatac
    36241 ttaattaatt aaagtaggaa tcaatttgaa ttgaccctac atattcaagg aatcaggtcg
    36301 gtcatatttc aaaagtattc tgttttcgtt tcttttcaat ttatatctaa tccatttgtt
    36361 tttctggctc ggctatccca cccagccgag ccattaccct ttttcgtaat aattgctttt
    36421 ttttttcgta atattatacc acgattttaa aaattttaac ataagaggaa aaataaagaa
    36481 agaaaaaaat tcatcgacca aaagaaaaga aaaaaaggag agagagggat tcgaaccctc
    36541 gatagttctt tgtttcgaac tataccggtt ttcaagaccg gagctatcaa ccactcagcc
    36601 atctctccca gaaataattt ctattttatt ctaccgaata gaacatggcc ataggagttg
    36661 atactatcat gtatagaaag atattgtgtg tgaatttata ggtcgatcta tctatatata
    36721 cagatagacg agatgcatga tctagcatgc ccatttgtgg gcaggaagta aaaaaaatca
    36781 ccttggattt aatgtccaaa taaaagcggt aaggaggttg gaaataagtc atatagaatc
    36841 gattcaaggt aaaatccctc tatgtgggtg gcattttatt caaattgttt gtttggtcga
    36901 tatcatagag ggattaaatg gtatagttct tttgttgata gctcggagga ttagaaacat
    36961 gactgttgct ttccaattgg ctgtttttgc attaattgct acttcgtcaa tcttactgat
    37021 tagcgtaccc gttgtatttg cttctcctaa tggctggttg agtaataaaa atattctatt
    37081 ttctggtaca tcattatgga tcggattagt ttttctggtg ggtatcctta attctcttat
    37141 ttcttgaatc tatccgttcc agatccaaaa atgacccctc ccacaaattt tttggattgt
    37201 gagatacatt aaaattcaac aaaaaatata agtataagtc ccccaaaaat gcaaataaat
    37261 tggagggggg gctcatcagt caaacttctg tctgtaatct gtaacttaaa taaatagaac
    37321 ttgaacgatg aatgaaataa aaaaaaaaaa aaagaaaaat cgattcaaaa aaaacctgta
    37381 ttcaactgta ttcaaatata taatacaaat atataataat ttaaaagaaa atgaaaattt
    37441 tgaattgaga aattctaaat ttagatttag atatagcaaa ttgaaataaa taaaatagaa
    37501 atagaatttt aattatttta atcttaatat atgttaatat tcaatattct attgataata
    37561 attatcattt gtattgttaa ttggtttagt gatggaattt gaaaaaaaag gccctcaaaa
    37621 gagtatctgg tctagctctg accaaaaatt atccagacct tttgtatcaa gaacgaacaa
    37681 tgcggatata gttgaatggt aaaatttctc tttgccaagg agaagacgcg ggttcgattc
    37741 ccgctatccg cccagggtaa tgtatttaaa aagataaaag attcgttctg gttgaatgaa
    37801 attaaattta ataaatacct tacactctaa aaaaaaaaaa gcaaagtctt aattactagt
    37861 taatagtaat agaataaatt actagtaata gaataaagtc tcattaaaaa aaaaaaatgt
    37921 tgcgtgcggg aatgggattt gaacccatga cttcaaggtt atgagccttg cgagctacca
    37981 aactgctcta tcccgccatg aaaggaaacc ctagaaacga aactaatgga caaacaagaa
    38041 ttgaatgcgc ccctcttcca tacctgtaca aatagaatag cctatttata cagaatggta
    38101 aaggggcccc tctatgatcg tagatcatag aaagaaatag aaaaaggaag tgacatttta
    38161 atccttacca acttgatctt cttgctcccg gcaacaaaca tgtctgaacc atttcacgaa
    38221 gtatgtatcc ggatagtcca aagtctctat agttagctct cggtcttcca gtagaaaagc
    38281 aacgtcgacg aagacgtgta ggtgcactat tgcgcggcaa ggattgtaac tttccatgaa
    38341 ttttccattt atcactcaaa gacggaacct tacttatttc tttctttgag gatctccgaa
    38401 tcaaatgata tttttgttcc aatttttgcc tcttcttctc cctatgaatc aaacttttct
    38461 ttgtcataat ggttcagtta ttattattat caatggtaca agtcggatcc tagatgtaga
    38521 aatagaaata gaagggggta tacccccttc cccatcgaaa gagatgatat tatcgcggat
    38581 acggcacata acataaagta aagaattaac caaatttgcc cgatgtagag gcaatcaaga
    38641 aagccgcata agtgaatata taacctacag aaaagtgggc taatccaacc aatcttgctt
    38701 gcacaatgga aagagccact ggcttatctc tccattgaat caaattagcc aaaggtgtgc
    38761 gttcatgagc ccatgctaaa gtttcaatca attcctgcca atatccgcgc caggaaatta
    38821 agaacataaa tccagtagcc caaacaagat gtccaaataa gaacatccac gcccagactg
    38881 ataaactatt cataccaaag gggttatacc cattgataag ttgggaagag tttaaccata
    38941 gataatctct taaccatccc atcaaataag tagaagattc attaaactgc gaaacgttac
    39001 cctgccataa tgcgatgtgt ttccaatgcc aataaaaagt aacccaccca acggtattta
    39061 acatccagaa aactgccaaa taaaatgcat cccacgccga aatatcacaa gttccacccc
    39121 gtcccggacc atcacaagga aaactataac cgaaatcctt tttgtctggc attaacttgg
    39181 agccacgcgc atctaaagct ccttttacta agatcaatgt agttgtatgt aaacctagag
    39241 caatggcatg gtgaaccaag aagtctccag gacctattgt taagaatagt gaattactat
    39301 tttcattaac agcatttaac catccaggta gccataagct tctacccgca ttgaatgctg
    39361 gtccatttgt tgaagataaa agtacatcga acccatatga agttttacca tgggcggatt
    39421 gtatccattg ggcaaatatg ggttcgatta atatttgttt ctccggagta ccaaaagcaa
    39481 gcatgacatc attatggaca taaagcccca aagtatggaa ccccagaaag aggctggccc
    39541 aactcaaatg ggatatgata gcttctttat ggtctaacat tcttgccaat acattatcct
    39601 cgttctgttg cggattgtaa tctctaataa aaaatatagc tccgtgggca aaagcccctg
    39661 tcatgatgaa tcccgcgatg tattggtgat gggtatataa cgcagcttgg gtagtaaagt
    39721 cttgtgctat gaaggcataa gcaggtaaag agtacatgtg ttgagctact aaggacgtaa
    39781 taacccctaa agaggctaga gcaaggctta attgaaaatg aatcgaattg ttgatcgtgt
    39841 cataaagacc cttatgccca cgccctaatc gtcctcccgg aggaatatgt gcttctaaaa
    39901 gatcttttat actgtgccca attccgaagt yagttctata catatgcccc gcaactagaa
    39961 aaagaaatgc aatagctaaa tgatggtgtg caatatcggt caaccataaa ctttgcgttt
    40021 gcgggtggaa ccccccgaga agggttagaa tggcagttcc tcctccttgg gaagtattga
    40081 ataaatgact acttgagtcg gggttttgag cataaagatt ccactggcct gaaaaaagcg
    40141 ggcccaaccc tcggggatgt ggcaatacat ctaagaaatt attccatcga acatattccc
    40201 cccgggatcc gggaatagcg acatggacta aatgccctgt ccaagccaaa gagcttactc
    40261 cgaataatcc tgacaaatga tgattcagac gagattcggc atttttgaac catgaaaggc
    40321 tcggtttcca tttcggttgt agatgtaacc aacccgctat taaggaaata gcagaaagaa
    40381 ataatagaaa aagagctcca gtataaagat cttcattagt acgtaaccca atggtatacc
    40441 accactgata aacaccagaa taagcgatat tcactgggcc ggaggcaccc cctctagtaa
    40501 aagcttccac agctggttga ccaaaatgag gatcccaaat tgcatgagca attggtctta
    40561 catgtaaggg atcctgcacc catgcctcaa aatttccttg ccaagctaca tgaaagagat
    40621 ttccggaagt ccacagaaaa attattgcta attgcccgaa gtgagaagca aaaatattct
    40681 gataaagacg ttcctcagta atatcatcat gactctcgaa gtcatgcgcg gtagcaatac
    40741 caaaccaaat acgacgagta gtggggtcct gagctaagcc ttggctaaac cttggaaatc
    40801 ttaatgccat aatgcctttc aaatcctcct agccattatc ctactgcaat aattcttgct
    40861 aagaagaatg cccatgttgt ggcaattcca cccagaaggt aatgggttac tcctacagca
    40921 cgcccttgga caatgctcaa ggctctaggc tgagtagcag gagcaacttt taatttatta
    40981 tgagcccaaa caatggattc aataagttct tgccaataac cacgtccgct gaatagaaac
    41041 attaaactaa aagcccatac aaaatgagca cctaagaaaa aaagaccata tgcggataat
    41101 gaagaaccat aagactgaat tacctgggat gcctgcgccc ataagaaatc gcggagccac
    41161 ccattaattg taattgaact ctgcgcaaag tttcctcctg tgatatgagt taccacccct
    41221 tgatcactta tactacccca aacatctgac tgcattttcc aactgaaatg gaatattact
    41281 accgaaattg cattgtacat ccagaatagt cctaagaaga catgatccca agcggatact
    41341 tgacatgtcc cccctcttcc aggcccgtca caagggaaac gaaaaccgag atttgcttta
    41401 tccggtatca aacgcgagct acgagcaaat agaacacctt tcaggagtat taataccgtc
    41461 acatgaatcg taaatgcatg gatgtgatgt accaaaaaat ctgcggttcc taatggaata
    41521 ggtaacaaag caactttgcc ccccactgcc actaaatcac cgccccccca agtcaaactg
    41581 gtgctcgctg ttgcaccggg tgccgttgca ccgggtgcta aggtatgggt gttttgtatc
    41641 cattgagcaa agacgggttg taattgtata gcggtatctg aaaacatatc ttgtggtcgc
    41701 cccaaagcgc tcatggtatc attatgaata tataaaccaa aactgtgaaa gcctaggaat
    41761 atacataccc agttgagatg tgatatgatt gcatcacgat gcctaaggac acgatctaat
    41821 agatcgttat atcgagtagt tggatcatag tctcttacca taaaaatggc tgcatgcgca
    41881 gcagcaccga ctatgagaaa tccaccaatc cacatgtgat gtgtaaacaa tgacagttgt
    41941 gtaccatagt cagtagctag atatggataa gggggcatgg aatacatatg gtgagctaca
    42001 acaatggtta aagagcctaa catagctaag ttaagagata attgagcatg ccatgatgtt
    42061 attaagattt catagagtcc tttatggcct tggcctgtaa atggaccttt atgagcctct
    42121 aaaatatctt ttagaccatg accaattccc cagctggtcc tatacatgtg acctgcaatt
    42181 aggaatagaa ttgcaatagc taaatgatgg tgtacaatat cggtcaacca tagaccccca
    42241 gtcactggat ctaatccccc tcgaaaagta agaaattccg cgtattttga ccaattcaag
    42301 gtaaaaaatg gggttgctcc ctctgcaaaa ctgggataaa gttgggccaa aagcccccga
    42361 ttcaagataa attcatgggg aagtgggatc tctttaggat ctactccagc atttagaaat
    42421 tggttaatcg gtaaagatac atgtatttga tgccccgccc aagaaaggga cccaagccct
    42481 agtagccctg ctaaatggtg attcaacata gattctacat tttggaacca agccaatttt
    42541 ggggctgctt tgtgataatg gaaccaacca gcaaaaagca ttaaggccga aaagaccaat
    42601 gcaccaattg cggtacaata gagttgtaat tcactagtta ttccagatgc tcgccaaatc
    42661 tgaaaaaaac cagaggttat ttgtattcct cggaaacccc cgcccacatc accattcaat
    42721 atttcttgac ccactattgg ccaaaccacc tgagcactag gtccaatgtg agtaggatcg
    42781 cttagccatg cttcataatt ggaaaaacga gcaccgtgga aatacatgcc gctcagccaa
    42841 agaaagatga tggagagttg gccgaagtgg gcactaaata tttttcgaga gatctcctcc
    42901 aaatcactgg tatggctatc gaaatcgtga gcatcggcat gtaggttcca gatccaagtg
    42961 gtagtatcgg gtcctttagc tattgttctt gagaaatgac ccggtcgagc ccattcctcg
    43021 aaagaagttt ttatgggatc cctatctacc aagattttta cttctggttc cggcgaacga
    43081 ataatcattg agtcctcctc tttccggata acacatacaa agagacccgc caatagtcaa
    43141 gtaattagtg aacctatgag agacacttct aatctaatta gtttttcgtt ctcttcgatc
    43201 tctcatctat ctacttttgt tagttattta ctagagcaat tatgatctgg aagtcgatct
    43261 ggggcaagtg ttcggatcta ttatgacata tctagggggc gcgcaacgga ccctttatat
    43321 cttataaaac tcttttcaga ctttacattg gcgcaaaaaa agaatttttt gtgcaacccg
    43381 gggtattcat atctcaatta gaagttccta gatagagtta agttcttttt tttcttacat
    43441 agaaatagaa caaatattac tctattccaa atcacacaag cagtcattac tttatttata
    43501 aaataaaggg atactccagt atcgatattt atatttagtc attcgagagt tttttttatt
    43561 ttattagttt agagcgaaag aaaagaatag cagaaaataa aaaaaagtat tctttgctat
    43621 gctatatccg tggtatatcc gtttaacatt tatccctacg aaataccaat gaaatagatt
    43681 ttagaaaaag atataatgaa aaattcttgg attctttctt cccatagaaa cgatccattt
    43741 tatttgaccg acggggccaa caaaagcaaa gaatacaaag aattaatatt caaacaaaaa
    43801 tgaacaaaga attttaattt atattaatta tatattatag aatttatagt ttctagaatt
    43861 caattcgaat ctaatatata ttttctattt ttcgatagaa tttctatata tttatataaa
    43921 taaaatttca aatcaaattt cataaaattt aaaataaaca aagcgataat ctaattgatt
    43981 agaataaaaa aaaagagagt tcttattcga accgcctcgt gatctttaac caattctgcg
    44041 cttcaatata attcccagga gtaagcgcta tagcctgttt ccaatattca gcggcttgat
    44101 cgaaccaagc ctccgcaatt tcagaatccc cctgtcgaat ggcctgttct ccgcggtcgg
    44161 aataggcggt caattccttc cctcggaacc gtacttgaga gtttcctaac tcatacggct
    44221 cggcggtcaa ttcttttggt gtctacccta gccctaccat atatctaatt gaatgagatt
    44281 tcccatagat ctattttatt tttctcaggt taaccttaat caacaaaacc aaaagaggtt
    44341 aattacatga gtttcaaact tgacttttga ttcaattaat aatcagtttt atcttttctc
    44401 ctaccttcag aaaaataaag cataggcatt tatttcgaaa ctctcattag aattttctga
    44461 aaggtaacta tctcgctttc atattatata gaaatttaga tagaatcctt gaaaaagact
    44521 tcttcctcat aaaaaaaaaa agacttactc tccttgggat ctgatgctac accgctgctc
    44581 aataccttag tggatcggct ctattacata agttgattcc taatttttat ctcatatcat
    44641 gacataaata agcagttctt attgtatcgc ccaaacctta taaattgatc tttacggtgc
    44701 ttcccctatc aattagatct tttcttttat ccatagaata aaatatttag gcatatatat
    44761 ttcttcgtat ttcgaagttt ctttctttgc tacagctgat aaaaatcgtt ttttggacga
    44821 tgcaatatgt agaaatacta cttttttttt agtatgtcgt atttgccctt tccttttttg
    44881 tctttctata gtggagatag tcgcacgtaa tgacagatca cagccatatt attaaaagct
    44941 tgtggtaaga acgggtttcg ttctagtgcc cgaaaataat attctaaagc tttcgtatgt
    45001 tcgccgttac ttgtgtggat aaggcctatg ttatagagta tatagcttcg atcataggga
    45061 tcaatttcta gtcgcatcgc ttcataataa ttctgtaacg cttccgcata attgccttcg
    45121 gattgagccg acattcgtta cggtcgtcat tcaattcaaa aaattctccg ttccaaaacc
    45181 gtacgtgaga ttttcacctc atacggctcc tcctttattt tatgtgcata atgaaaataa
    45241 tccagaatcc atggaattaa aagaaggtcg aaatattgtc attatgaact gagcggggct
    45301 aatgttttta caagaaatct ctagccaacc ttcttgcaaa agaccctttc ttaacatcaa
    45361 gcgtgctggt actagataaa aatgtaaact ccaacaattt ctttgttctc aacgcctttg
    45421 aatttccagg aattagtcac ttcaacagtc ttcgatggct atatgggtat ccaaagtacg
    45481 aacaagatgg gtgtttgttg tcccaaccat ttcttctttt tgtcctgatc ccaataagga
    45541 aaaggaatgc tttataacaa agtttttgtt ttgttgattc ctaggcgtag tgccccttcc
    45601 tctatgccgc ctatttatac tagtgtaata ggattgaaac gcaatacaga tctatgatct
    45661 ataggtctaa cctttcgctc aatactcgaa tcaacaattc aagcatctga ggttgcatta
    45721 atcggggata cacgacagaa ggaattgctt tattttataa acttcaccct caaccagcgt
    45781 cgattttttt gatttcaata gtcttttttt tatattccga atcatgtgtc tttttcctaa
    45841 ggccgagagc ggtaaagtaa aaacgataat aatcaaatcg caccatctct gtaataagta
    45901 aatgcctctt tttctcctga agttgtcgga attattcgta ataaggtatt ggctacgatt
    45961 gaaaaggtct tatcaataaa atttccattt atccgcgatc taggcatagg taaaaagaat
    46021 ccattctata actcttttca ttacctctcg tgagaaaatg atctcacaaa caaaggaaat
    46081 tacagtacga aataacataa aagtagacct attaaaaaaa aggatatgac tttctacttt
    46141 aatttttttg tcgctttgac agaaaaaaaa aataaatatt tgaacccaat ttcatttcat
    46201 acaaatgaaa ttcagtagta taagaataaa ctataatata agaatcaaat ccaagggaat
    46261 ttttccgatt tcgtcaaagt tgaagaatca aagaatttat tctacggatt agaatagatt
    46321 tggaaaattc gaaaagcttt gattcaattt aaattatgat caaaatagga aaaagaatct
    46381 aataattgtt ctatgatgaa aatgaaaata gaataactgc cccttttctc tttcgtgcgt
    46441 agcaggtata cactatataa taaaaaaaaa atccctgaaa tgcttgcttt aggaattttt
    46501 aatagatcaa ccgggcaaaa ggtattcatt aaacagagtc taaaaaaaaa aagaaagcaa
    46561 tcgatggatt tgattcgttc caattcattg atttatttta tctggtataa atatcagaaa
    46621 aaagatgggg cgtcatcttc acaaacatta atagatagaa tctatctttc tttatttatt
    46681 attattttca atttatttaa tgctaatggc ccttcacatt tcataaaaaa atttctcttt
    46741 accccccgga aagagaaagt cataaaaaaa agtgatgaaa ggctttatat tttgatagtt
    46801 agaattgatt gtccgtacct atcgaacagt ctaatatgaa taactcgcta ttcgctcggg
    46861 ttatcggcca taattattat gtaggaaaga tggctgagcg gttcaaggcg tagcattgga
    46921 attgctatgt agacttttgt ttaccgaggg ttcgaatccc tctctttccg caccttcacc
    46981 taattcacca atgtaactaa ctacaatgta tcaaatacaa ataaggacgg atacaaaaaa
    47041 aagagttaga ctttgatata gattctgttt tttttgatgt tgtttgatat agattctcta
    47101 ttcctaattt atgtgatatg aaaaagaaaa tactgtaaaa agcagatata ggatggaaat
    47161 ttccataaaa gatatgatac atgaatagga tagaaatccc cgaattaaat cccttgtctt
    47221 cctttcctta tttacttaac cttaacttat gcaattttgt aaaacccctt gttttgttat
    47281 tttagttagg tttaagtctg acgagaataa tattctacga caagcagttc atttattttc
    47341 aaaccgaccc atttcctatc tattatttga ttgactaatc ctttatattg taatgtgtga
    47401 agggtcaaat gttttggtaa ttcctcatgt gtggatgaat ccagataatt ttgaatcaga
    47461 gctagagatt tttgttcatc cttcactgaa atgatatctc ggggtttgca gcgataactt
    47521 ggtatatcta ctatacgacc attaactaaa atatgcctat ggttaactaa ttgacgggct
    47581 tgaggaatag ttgaagccat gcccaatcga aaaagaatgt tatccaaacg catttcaagt
    47641 aattgtagca aaacctgacc ggttgaccct tttccttttc cggcgatacg aacgtattta
    47701 agtaattgtc gctctgtaag accataatga aaacgcaatt tttgtttttc ttctaaacga
    47761 atacgatatt gataattttt cctggggcgc ggttgatttc taagatcgct tccggctcta
    47821 ggcctaggcc ttttactagt gagtcccggt aaagccccca gacggcgtat ttttttgaaa
    47881 cgaggccctc ggtaacgtga cataaagact ccttatttat tttataaatt tgattgaaat
    47941 tttataaatt aaaataaaaa aaaattaaaa ctgaactaaa tgaagtgaaa tccgataaaa
    48001 tgaagtattg tactacaaac aaataggaat gagatgaatt agatcaatat acatattttt
    48061 ttgtcttgac ttttttgttt gtattttttt attgtatatc tataaaaacc gatatacaat
    48121 aaaaaaatac atttattaga taacttctat atattgatat agaaatataa actctatata
    48181 atctatatag ataaacaaaa aaaagaaagc cctttctttt ttttgttctt gatttattct
    48241 ccaaagaaaa gatataactc cgccattcat aattggaagt ttctacgaca taataaagag
    48301 attttttacc tttgaaaaaa agggggtgaa gaagctcttt caatcttctt tgatttcaaa
    48361 aaatcttatc aatcatgtaa aaaataaaaa aaaaaaacac aaatagaaaa agccggctat
    48421 cggaatcgaa ccgatgacca tcgcattaca aatgcgatgc tctaacctct gagctaagcg
    48481 ggcttaaata aaaaaaaatt tgcgtacatg ggaattcgga aaactcttag gattttatcc
    48541 attaactata acttatattt tatttaaata acaatcaaat ttaataattt caaattttat
    48601 ttctttctaa attgagttta gagttctaaa taaaatctat aaatagaatc tactaattag
    48661 attagtaagt gaggatcctt ttattttata gattttttga atttagaatt ctctaattct
    48721 atattagaag tcgaaataat taaagtttaa atgctaaatg attcaacctt ttttttagac
    48781 taaataacta gaaataaaaa ataataaata gaaataaatg gaataattag ttagaactat
    48841 aagagtataa atgataaaaa tgagaaataa aatttccatt ttgaattatg atatgattat
    48901 atagaggatc ttgctcaaat gtgtctaaga aaaaaaagga taagaataaa aatgaaataa
    48961 aagaggtaac caaaggaaat gcaatccaga taataatgag acactcctat cttttgtttt
    49021 cattcggaag tagggcggca gctaagacta aaacaaagaa tcgatcgttc gagtattcca
    49081 caaaattgct gtggaaaaag aatagtaaga gaaacatata aatatatatg ttatttagtg
    49141 tatattcatc gatattgaat tgcaaatgga gaaatgatag aatcgcttct gattggacaa
    49201 aagaaatacg ggtccacgat agagacgaaa gaagataggc aagaaatcaa atggggcaaa
    49261 ccctttcgat ataagaatca gcatctaaaa aatgcatcgg ttgcgcatag cataaaaatc
    49321 aatattaaat aaataaaata aaaaaggagg ggggagggca tcataatgag atttaatctc
    49381 aaaacacagg ggggatatgg cgaaattggt agacgctacg gacttaattg gattgagcct
    49441 tggtatggaa acctactaag tgagaacttt caaattcaga gaaaccctgg aattaaaaat
    49501 gggcaatcct gagccaaatc ctgtttgttt tacgaaaata aacaaaggtt cggagagaaa
    49561 gaatttttaa aaagggatag gtgcagagac tcaatgttag ctgttctaac aaatggggtt
    49621 tgactacctt ggcgttagta aaggatgaag gctaaatcta tacgcatacc taaaggtaat
    49681 attgtgaatt agtgttgatt ccaagttgaa gaaggaatcg aatacaacat tcattaataa
    49741 aatcattcac cccatagttt gataaatctt ttgaacaatt ggttaatcgg acgagaataa
    49801 agatagagtc ccgctctaca tgtcaatatc aatactgaca acaatgaaat ttatagtaag
    49861 aggaaaatcc gtcgactttt taaatcgtga gggttcaagt ccctctatcc ccaaccccaa
    49921 aaacccgttg acgccctgcc tatttttttt atttcaacct atttttttat cttaccctct
    49981 acttttttta gtggttcaaa gttacttatc tttctcattc atcctattct tttacatttt
    50041 acaagcgtat ccgagcatta ttttttctct tatcacaaat ataggtgcaa atcaacatct
    50101 ttgagtaagg aatacccatt tgaatgattc aaaatcatta ctcagactta aacttacata
    50161 caacgtcgtc acttcgaaga ttccagcaat tcccgttcgc tacttttatt ttaaaacttt
    50221 ttttcgtctt ttttttgtca tttttaattg acatagaccc aagtcctcta ttaaaatgag
    50281 gatgatgtct tggtaatggt cgggatagct cagctggtag agcagaggac tgaaaatcct
    50341 cgtgtcacca gttcaaatct ggttctcgac gtatgattaa ttcgtatgag gatctatttt
    50401 acaaattcat tgatatggat caacataatc catacttatc cctctagatg tctgcaaatg
    50461 aacctttttc tattttgtag ttatttttct ctaaaataga aaagtaaaga gtctattata
    50521 attatgtagt gaaagaaaaa aattggattc tcttttctct tccttctaag agatgtgcgc
    50581 gatacaaagt tcacagcgca gaaccccttc ttttatttta gttcatccta tcggctcggc
    50641 tcgcctaaaa aaaaagaata tatctttaaa aaattgagaa tctcaatgaa tccctaatta
    50701 tatatattgt cttttatttt tttttttatt tcttagccta tgctatgcct atccataaga
    50761 ataggaatga gacttcaatt actctgtttg atctcgaaga gaaagagagc gtacaaatat
    50821 tccgtgaata cccagagttg tataaatgaa aaaggtcttt tatcattcaa tgagcgtctt
    50881 gtagttcata aaaattgggg gcaatataat ccttacgtaa gggccacccg atccaacttt
    50941 cgggcattaa gatacgcttc agtcgtggat gattctcata tgagattccc aacatgtcat
    51001 aagattcccg ttcttgaaaa tccgcacttt tccaaaccca gaaaacagac aggattctag
    51061 gatgagccct cggaacaaat acttttatac atacttcttc cggttgatct acaccgtatt
    51121 ctattctcgt aagatgatat acactggcta acattcctcc cggtgctaca tcataggcgc
    51181 attgtgaacg tagataattg taaccgcata catataaaat aacagcaatg gaatgccaat
    51241 cctcggactt tatttgtaaa gtctctattc cttggtaatc gaaacccaaa gatctatgaa
    51301 ctagcccatg tttgactagc caaacagaca aaggaccctg catttttttt atctctcccg
    51361 catttttatt tgtttggctt tgatttgtaa tttctataag atatatattt tacatttacg
    51421 atgaaatcta atttatgaat attaattcgt tagttatttg ttattcttaa aaaaaaccta
    51481 ccttacctaa tttactaatt catttcatgg gaagattttg aacttttata gttgaaaaat
    51541 gtttgaagag ggggctctga agtagatggt ggttgataga gtaatcctcg atcataattt
    51601 ccagtataag tactgtgtac aagacaaaac ttgtgattgg tagtaaaaca ccgaccaccc
    51661 ccttgagatc cagatcgaat tcgatcttca tagatttctc tagatatttt cttacgaagt
    51721 tttgttatag catctataac cgcttccggt ttaggtggac agcccggcaa atagacatct
    51781 acaggaatta gcttatcaac tccccgaaca gtactataag aatcggtact gaacatcccc
    51841 cctgtaattg tacacgctcc catagcaata acatatttgg gttcgggcat ttgttcatat
    51901 aatctcacta aagaaggggc cattttcatt gttactgtgc cagccgttaa aatgaggtcc
    51961 gcctgtctag gactagatct tggtaccagc ccataacgat caaagtcgaa tcgtgagcct
    52021 attaatgaag caaattcaat gaagcaacag ctggtaccat aaagaagtgg ccataaactg
    52081 gagagtcttg accaatttga aagatcgttt aatgtagttg aaataacgga attgtgggtc
    52141 tgtcgatcaa ctaagggaaa ttcaatataa ttcatactca atgctatttt tgattttgac
    52201 ttttttcttt ctttttttta ttgtttgtta ttgtctgaat attcaggaac taagaccatt
    52261 ccaatgctcc ttttcgccat gcataaacta aaccaacaat taggataagc acaaaaatca
    52321 aagcttctat aaatacggat acccccaata catcaaaacc cattgcccat ggataaagaa
    52381 aaaccgtttc aacatcaaaa acaacaaaaa cgagagcaaa catataataa cgaattctaa
    52441 attgtaacca agcatcaccc attggttcta tacccgattc ataactagaa agtttctctg
    52501 gaccttttct aatggggcct aaaactccag aaatgagaaa tgccaaaata ggaatagcac
    52561 ttgatattat cagaaatgcc cagaaaatat catattcgta aagcagaaac atagacgaac
    52621 tcctatgaat gtgaaaaata gacccgatta gtcaattcga gttggtctta ctaaataaac
    52681 aattactaag caaagagtta tagacagctt gaaaatgaat tccattccaa ctcgaatcaa
    52741 ctagtttcat ttgtatactg ggggatatat ctcgttttta agatttagtg attggaatcc
    52801 tattttattt tcattacgct tatttcgatt tcatatcgat atatattgat atgtatagta
    52861 ttatactatg aatagagatt tatactacta tacaaaacaa gttcaacttt ttcgctttca
    52921 cctcacttcg gatttttata aaagaaattc gaaactagcc aaactaatta aaattcgaat
    52981 tgttttgttt agaattttta attctattct aatattaata tgtattaaaa agaaaaaaga
    53041 gcaattgatt gaaatgcctt tttttttcag ttttatgctc tgaatgaccc cgctcccctc
    53101 ccagcgaggg ggcttatggg aatgattttc atcaagcaaa gcgagcggaa gcggccagtt
    53161 ccaatcaaca aagaatatac aatactgagg aaaaaaatta gacaactttt tatttgtatt
    53221 tgaatattct ttattttttg agtttgttgt aagaatagat ttttttttta ttaattcatt
    53281 ttgttttgat taatttaaat agggctatac ggactcgaac cgtagacatt ctcggtaaaa
    53341 cagatcgaac taattattat caaaatggat tcgaactctt tcaaagaccc aacatgcact
    53401 tttttttgca ttgggctctt tcattagctg atataaatat tagctagtct accatatttt
    53461 tacctaaaag aaaaataaga agatggctcc gtgtgctctc attgattctt ttttttcgga
    53521 tacaggagca ctaccaaagt gttttagaga aggggattat cttgacgtag gtttgccttt
    53581 ggcttagatc aacctaagtt aaatgtagtc tctatcatcc ctgattcaaa aatcaaacat
    53641 gaaacttcat acaccgtaag attcatagga cgaaaagaga atttttgagg tccttatact
    53701 cattaagcct agcattgaat agaccgggta ttcaccctat caatatctca aatcaatgat
    53761 gggttcgatt tatttagccc ctacctaaat ggcacccaat cgaaccgaat catttgtcag
    53821 gctatttttc tcttgttttg ttccctaaaa ggcatggagt aagacatcga cttatcaaaa
    53881 agatcaattc ttttgattgc acgatagact tcttctaaaa aacattggcg cgcgtgtaaa
    53941 cgaggtgctc tacctaactg agctatagcc cttccctgtg tttgtgatac atatttattt
    54001 gatttctcct attatgttct gtatagaatt ttttgtcaag atgaatatta catgatctag
    54061 catcatatct ctttagtctc ttttctttga ttggtattgc ttagaagtca tattgaattt
    54121 ataatccgga taggtccccc tttctcttta tgatgataaa tgacctactt aactcagcgg
    54181 ttagagtatt gctttcatac ggcgggagtc attggttcaa atccaatagt aggtagagct
    54241 tattagatgc cattgacctc ggtgtctaat aagtttttct acccaccttc ttttagtgat
    54301 tttttatctt tttcatccta ttctatttca gtttaaaatt tttaaaattt tcattatatt
    54361 ttataaaaaa aaatgcactt gattgtattt gattttattt aatcagcaga atcaaacaaa
    54421 atggggtgta taaacataag tttttttata cagaaattct ttcgattatt tgaatacact
    54481 gactagttac gaaatcgaat cgatagcttc tacgcgtgtc ctagctcgtc tgagggctag
    54541 atttgcctca attctttgcc gcttgccctc agctttcttc aggttagctt ccgctatttt
    54601 aagagtttgc tgggcttctt gtggatcaat gtcactatct ttctccgcat catttactaa
    54661 aatagtgatc tcattctttc ctattctagc aaaaccgccc atcagagcca tcgttaacca
    54721 ttgatcgtta aggtgtattc tcaaaatacc tatatctaca gctgtggcaa taggggcgtg
    54781 atttggtaat accccaattt gtccactatt agtagataaa atgatttctt tcacttttga
    54841 atcccaaaca attcgattag gggtgagtac acaaagattt aaggtcattt cttcaatttg
    54901 ctctccattt ctaagttcgt agccttcgca gtagcttcat cgatgttacc taccaaataa
    54961 aaggcctgct caggaagacc gtctaattct ccggaaagga tcaatttaaa ccctcgaatt
    55021 gtttctgcta gaccaacata tttccccggg gaaccagtaa atacttccgc tacgaaaaag
    55081 ggctgtgata agaaacgctc aattttgcgc gctcttgcta cagttaatcg atcctcttcg
    55141 gacaattcgt ccaacccaag gatagctata atgtcctgaa gttctttgta ccgttgtaag
    55201 gtttgcttaa ctctttgcgc cgtttcataa tgttcctcac caacgatccg aggttggagc
    55261 atagttgatg ttgaatctaa aggatctacg gctgggtaga tacctttagc agctaatcct
    55321 cttgatagga cggtagtagc atctaaatgt gcaaatgttg tggcaggggc agggtcggtc
    55381 aaatcatccg cgggtacata aactgcttga atagaagtta tggatccttc tttggtagaa
    55441 gtaattcttt cttgtaaaga acccatttca gtactaaggg tgggttgata acccacagcg
    55501 gaaggcattc tacccaacaa ggcggatact tcggatcctg cttggacaaa acggaagata
    55561 ttgtcgataa atagaagtac gttttgttta ttaacatctc ggaaatattc tgccatagtt
    55621 agggcagtca acccaactct catacgagct cccggtggtt cattcatttg accgtaaact
    55681 agagccactt ttgattccgc aagatctttt tcattaatta ctccagattc tttcatttcc
    55741 atgtaaagat catttccttc gcgagtacgt tcacctactc cgccaaatac ggatacgccc
    55801 ccatgagctt tggcaatgtt gttgatcaat tccataatga gtactgtttt acctactcca
    55861 gcccccccga atagtccaat ttttcctcca cgacgataag gagctaaaag atctactact
    55921 ttaattcctg tttcaaaaat agagaatttt gtatctaatt gtataaaagc gggtgcgggt
    55981 ttatgaatag gggatgttgt gcgagtatcc acgggaccta aattatcaat gggctctcca
    56041 agcacgttga aaattcgtcc aagggtcgct cctccaaccg gaacgcttag aggagttccc
    56101 gtgtcaatca ctcccattcc tctcattaga ccatctgtag cactcatagc tacagcccta
    56161 actcgattat ttcctaataa ttgctgtact tcacaagtca cattaatttg ttgaccagca
    56221 gtatctcgac ccttaactac caaagcattg tagatattag gcatcttgtc cggaggaaag
    56281 actacatcta gtactggacc aatgatttga gaaatacgtc ctagattttt ttctttttca
    56341 agcgtggaaa ccccgggacc tgaagtagca ggatttattc tcataataag cggtgaacta
    56401 tgtaaatttt tttttttcga aaattatcta ataaaaaatc ttcgatagca agttggtcgg
    56461 ttaattcatt caataagaaa tgggagtaag ttattactca atttcgtccg ttggtatcat
    56521 gaatgcaatt caattgttta cttattctat ttctattcaa tttcaatcaa ggaattttca
    56581 agttgaaccg acccattttc aacaactgga tgaataaaaa tatttaaaaa atctttcatt
    56641 tgtctattat tatagacaat accgtccatc ttatctatgg aattcgaact tgaactctat
    56701 ttacgatttt ttatttatat ctcattaacc cctatttcat atttgcattt tcattttagc
    56761 atatcaatgc aatgtatttt taggtctggc ctattccccc ctttttatat ctctacccct
    56821 ttttcatgga cgaattccac atattttcac atataggatt tacatataca acatatatta
    56881 ctgtcaagag tgaatttctt atttatagtt cttttaaata aaaaaaaaga agggattaga
    56941 aaaaaactat tcatttacaa ggattgggtt gcgctataca tatgagagaa tatacaataa
    57001 tgctgtattt ggtgaatcaa ataccatggc ctaatctaat aaggaaaacc attcggatta
    57061 gttgataatt ttttgaaaga ttcctgtgaa aaagtttcgt taactcctaa tttatgtcga
    57121 gtagaccttg ttgattcgag aattcttaat tcatgagttg tagggaggga cttatgtcac
    57181 cacaaacaga gactaaagca agtgttggat tcaaagctgg tgttaaagag tataaattga
    57241 cttattatac tcctgaatat gaaaccaaag atactgatat cttggcagca ttccgagtaa
    57301 ctcctcagcc tggagttccg cccgaggaag caggggccgc ggtagctgct gaatcttcta
    57361 ctggtacatg gacaactgtg tggaccgacg ggcttaccag ccttgatcgt tacaaagggc
    57421 gatgctacaa catcgagccc gttcctgggg aagaaaatca atatatatgt tatgtagctt
    57481 accccttaga cctttttgaa gaaggttctg ttactaacat gtttacttcc attgttggta
    57541 atgtatttgg gttcaaagcc ctgcgcgctc tacgtctaga ggatctgcga atccctactg
    57601 cttatactaa aactttccaa ggtccgcctc atggcatcca agttgaaaga gataaattga
    57661 acaagtatgg ccgtccccta ttgggatgta ctattaaacc taaattgggg ttatccgcta
    57721 agaactacgg tagagcggtt tatgaatgtc tacgtggtgg gcttgatttt accaaagatg
    57781 atgagaatgt gaactcccaa ccatttatgc gttggagaga ccgtttcgta ttttgtgccg
    57841 aagcaatttt taaagcacag gctgaaacag gtgaaatcaa agggcattac ttgaatgcta
    57901 ctgcgggtac atgcgaagaa atgatcaaaa gggctgtatt tgccagagaa ttaggagttc
    57961 ctatcgtaat gcatgactat ttaacggggg gattcacggc aaatactagc ttggctcatt
    58021 actgccgaga taatggtctc cttcttcaca tccatcgcgc aatgcacgca gttattgata
    58081 gacagaagaa tcacggtatg cacttccgtg tactagctaa ggccctacgt atgtctggtg
    58141 gagatcatgt tcacgccggt acagtagtag ggaaacttga aggagaaaga gacataactt
    58201 tgggttttgt tgatttacta cgtgatgatt ttattgaaaa agatcgaggt cgtggtattt
    58261 atttcactca agattgggtc tctctaccag gtgttttgcc tgtagcttcg gggggtattc
    58321 acgtttggca tatgcctgct ttgaccgaga tctttggcga tgatgccgta ctacaattcg
    58381 gcggaggaac tttaggacac ccttggggaa atgcgccggg tgccgtcgct aatcgagtag
    58441 ctctagaagc atgtgtacaa gctcgtaatg agggacgtga tcttgctcgc gagggcaatg
    58501 aaattatccg tgaggctagc aaatggagtc ctgaactagc tgctgcttgt gaaatatgga
    58561 aagagatcac atttgtattc caagcaatgg atactttgga taagtaatcc cgtgattacc
    58621 attccttttc ttagttgaat tgcaattaaa atcggcccaa tcttttacta aaaggattga
    58681 gccgatccta atcctattgt ctatattttg gatagataca tatttcttat ttttttttat
    58741 gtagatatat acttacttta atgtagagta gctagataag atctagctag atcttatata
    58801 caaaaataaa agactaaacg caactcttta tattcttgtg ttggttccac aattaatcct
    58861 atgtatggat ccttaggatt gctgtattct tttctatcct ataccccacg gtttcggctg
    58921 atgggttgag ccaagcagta cagccttttc tacccatcct tatcttgtcc gtttcgctcc
    58981 gtgttggaat agaaacttat tggagtagtc gacaaaattt tatgaaaaag gttattcata
    59041 cggggagaaa tacctttttt caatgggaat tttacacact atgggaaagc actatttcta
    59101 tttagagttg aaaatttcta aatagactga agaaaaactt cgagttctca caaacaaaca
    59161 caaagtagaa tcatttcttt caatattcac tcattatttt atttagttaa taattctagc
    59221 gattgtgtat atatgcctat tctgctagaa aatcaaatat tcaattcatt tttcattgaa
    59281 tgactattca tctagtgtac tttcatgtaa ataggggcaa aaaactctat gaaaaaattt
    59341 ttgttcaatt caatattggc taagggggaa ttagaataca gatgcggact aagtagagca
    59401 atggatagcc ttggtcctat agaaaatcct agtataagcg aagacccggt tagaaatgat
    59461 acagaagaag ataaaaacat tcatggttgg ggtaagaatt ctagttatta cagtactctt
    59521 gatcatttaa tcgcgggcaa agacattcgg aatttcattt gtgataaaac ttttttaatt
    59581 agggatagta atcggaatac ttattcatta tcttttgata ttgaaaataa aatttttaag
    59641 attgacaatg atcattattt tttgagtgaa ctagaaagtt atttttctag tcctagtaat
    59701 tctagttatg atattaactc tagttggact aatcacatta ataggtgcat tgactcttat
    59761 cttcgttctc taacatgtat tgctagttac attatgagtg agaattcaaa tgagagtacc
    59821 attacgggtg agaattcaaa tgagagtacc attacgggcg agaattcaaa ttccgtttgt
    59881 gatgaaagca gaagtaatag tcaagacgag aattgcaata caaaaactag tgcgagtgat
    59941 aatgatttaa ctatcaaaga agaatctaat gattccaatg gaactcaaaa atacagacat
    60001 ttatgggttc gatgcgaaaa ttgcgaaata ttaaattata agaaattatt gaagtcacaa
    60061 atgagtattt gtgaatactg tggctatcat ttgaaaatga acagtttaga tagaatcgaa
    60121 ctttcgattg atccgggcac ttggaatcct atggatgaag acatgatctc tctagatccc
    60181 attgactttg attctgaaga gattgaattg gatcctcaag agattgaatt ggatcctcaa
    60241 gagattgaat tggatcctga agagattgaa ttggattctg aagaggaatc tttagaagat
    60301 gatgaggaat ctttagaaga tgatgaggaa tctttagaag atgatgagga atcttctaat
    60361 tctaaagatg atgaggaatc tttagaagat gatgaggaat cttataaaga tcgtattgat
    60421 tcttatcaaa gaaagacagg attaactgag gctgttcaaa caggtacagg tcaactaaac
    60481 ggcattccta tagcaatcgg cgttatggat tttcagttta tgggaggtag tatgggatct
    60541 gtagtaggtg agaaaatcac acgtttgatc gagtatgcta caaataaatc tttacctctt
    60601 attctagtgt gtgcttccgg aggagcacgc atgcaagaag gaagtttaag cttgatgcaa
    60661 atggctaaaa tatcttccgc tttatatgat tatcaattca agaaaaagtt attctatgta
    60721 tctattctta catctcctac tactggtgga gtaaccgcga gttttggtat gttgggggat
    60781 ataattattg ccgaacccga tgcctatatt gcatttgcgg gtaaaagagt aattgaacaa
    60841 acattgaata taacagtacc cgagggggta caggaggctg aatatttatt cgataagggc
    60901 ttattcgacc taatcgtacc acgcaagctt ttaaaaggtg ttctgggtga gttatttcag
    60961 cttcacaatt tttttccttt gactccgaat tcaatcaatc aggtagagcc ttaagttata
    61021 agttaaattt ttgatttgta tggaaaaggt agttagttta tcagaatcaa agtcggacta
    61081 atggagtttt ctttcctttg taacaatcaa attgaattgt agaaagaatt ttgcgaattt
    61141 ttattatttt tagcgatatt actgattatc aatgactaat cttttagttt agtaagaaga
    61201 taaaaaggaa attctcccct ctgtgaaatg aaattagaat taggcgagac aaataaaagg
    61261 aattccatct tcttgcggat gtatatagaa ttcaaatata gaaaaatata gatatagagt
    61321 ttttgatctt tcgatatctc gcgagaattc tatttttact aaaaaaaaat cccccttccc
    61381 ttcttggatc gggatcggat tctaacgatt tcagaataat aaatcaagtg gattattata
    61441 cagatatatt tcgatcgtca agttcattta tttagttcta cagtccttgt acttatttta
    61501 ttagatatat atcttataaa ataagtacat attaattagt ttattactta gtaattagtt
    61561 ttatagtagt ataatatacg aattctaata taattgttaa ttattattga gatatcttta
    61621 taagtaacaa taacaggtac aaatattaaa ttgaggtacc cattctatga caactttcaa
    61681 catcttaccc tctatttttg tgcctttagt gggcctagta tttccggcaa ttgcaatggc
    61741 ttctttatct ttttatgttc aaaaaactaa gattttttag atgcgatggg tgcaagacaa
    61801 aatctgatct attttttcaa gacttagata tcgtgtatat ctatttagta gaatattgta
    61861 taacaagtgg tttctccgaa tagaaataaa aaagggctct tacgcatgcg tattcgtaaa
    61921 tacgatgtgc gggtaaatga attgtagcta tgggctggga tcggagcaga tagatgatgt
    61981 aaagtccatg tatcataggt atgtagatct ttatagggga tcctataaag gaaaggggat
    62041 gattttagat ctaagcaatt cgatgaatta cccctaaagg ttcacaaata gtgctagctg
    62101 attagagtta cttcggaaac aaaatacaaa ataaataaag tacatgctta ttctctcaat
    62161 tccaataaaa tgcaactgga tctagtatgt atgagttggc catcagaatc tatatggata
    62221 gaatttatag gggggtctag aaaagcaagc aatttctgct gggcttttat cctttttttt
    62281 ggttcattag gatttttatt ggttggaact tctagctatc ttggtagaaa tttgatatct
    62341 ttatttccgt ctcagcaaat cctttttttt ccgcaaggaa tcgtgatgtc tttttatggg
    62401 attgcgggtc tctttattag ttcctattta tggtgcacaa ttgcgtggaa tgtgggtagt
    62461 ggttatgatc gattcgataa aaaagaagga atagtgtgta tttttcgttg gggattccct
    62521 ggaaaaaacc gtcgcatctt tctacgattc cttatcaagg atattcaatc tatcagaata
    62581 gaagttcaag aaggtattta tgttcgtcgt gtcctttata tggaaatcgg gggtcagggt
    62641 gctgttcctt tgactcgtac tgatgaaaat ttgactccgc gagaaattga gcaaaaagct
    62701 gccgaattgg cctatttctt gcgcgtaccg attgaattga gaaatgaaga ataaattatg
    62761 cgtgcggcag gaggaaaaaa tgtcaaaaaa aaaaaaaaag cattcattcc ccttctatat
    62821 cttgcatcta taatattttt gccctggtgg atttcgctct catttaataa aactcttaaa
    62881 tcctgggtta caaattggtg gaatactggg caatccgaaa ctttcttgaa tgtcattcaa
    62941 gaaaagagta ttctagtaca attcatagaa ttagaggaac tcttcttctt ggacgaaatg
    63001 ataaaagaat acccggaaac acatctacaa aaacttcata taggaatcca caaagaaacg
    63061 atgcaattga tcaagatgca taatgaagat tgtatcaata tgattttgca cttctggaca
    63121 aatataatct atttctttat tctaagtagt tattccattt taggtaatga ggaacttgtt
    63181 attattaact cttgggttca agaattccta tctaatttaa atgacacaat aaaagctttt
    63241 tctattcttt tattaattga tttctgtgtc ggataccatt caacccaagg ttgggagcta
    63301 atgattggtt atatctacaa ggattttggg tttgctcata atgatcttat atacgccggt
    63361 cttgtttcca cccttcctgt cattctagat acaattttta aatattggat ctttcgttat
    63421 ttaaatcgtg tatctccgtc acttgtaatt atttatcatt caatacaata aatgactgaa
    63481 aaataattca ctgatccaat tctaatataa agtctgttac tttgtatata agcacgcaaa
    63541 gttgaactta cattactctt tctacccatc gagggaggga tgctatcttt cggttaaatt
    63601 tagtattttt agtatacagt aaatagcaaa atggtggata ggggactaga ctagcgacct
    63661 accaaatttt attgtagaaa ttttcgggat caacgattgg accatgcaaa ctcaaaatac
    63721 cttttcttgg ataaaggaag agattactcg atctatttcc gtatcggtca tgatatatat
    63781 aataaccggc gcatccattt caaacgcata tcccattttt gcacagcagg gttatgaaaa
    63841 tccacgagaa gcaaccgggc gtattgtatg tgctaattgc catttagcta ataagcccgt
    63901 ggatattgag gttccacaag cggtacttcc ggatactgta tttgaagcag ttgttagaat
    63961 tccttatgat atgcaactga aacaagttct tgctaatggt aagaaaggcg ctttgaatgt
    64021 aggggctgtt cttattttac cggagggctt tgaattagca ccgcccgatc gtatttcgcc
    64081 cgagatgaaa gaaaagatag gcaatctgtc ttttcagagt tatcgcccca ctaaaaaaaa
    64141 tattcttgtt ataggtcccg ttcctggtca gaaatatagt gaaattacct ttccgattct
    64201 ttccccagac cctgctacta ataaggatat tcatttctta aaatatccga tatatgtagg
    64261 cggaaacagg ggaaggggtc agatttatcc tgacggtagc aaaagtaaca atacagttta
    64321 taatgctacg acagcgggta tagtaagcaa aatcatacga aaagaaaaag ggggatacga
    64381 aataaccata acagatccat cgggcgggcg gcaagtggtc gagattatcc ctccaggacc
    64441 agaacttctt gtttcagagg gtgaatccat taaactcgat caaccattaa caagtaatcc
    64501 taatgtgggt gggtttggtc agggggatgc ggaaatagta cttcaagacc cattacgtgt
    64561 tcaaggcctt ttgttcttct ttgcatctat tgttttggca caaatctttt tggttcttaa
    64621 aaagaaacag tttgagaagg ttcaattgtt tgagatgaat ttctagatcc gtggatttat
    64681 caacatcaaa ttcgtaaaaa agaataaaaa tctttctggc cattgggtta ggtatgatca
    64741 aaaaaagtat taaatttgct tgtttacatc cctttccccc gtataagata tgcctggaat
    64801 tccttttacc ttataatatg tatattgtga agaagatcat ttttacccct cctttgcttt
    64861 tttcaatccc aatttgatag gtgtgactcg atccctattt ttgtgtcaga tcgaaatgtt
    64921 caaaaatggg ttttttctat tctaatagaa tcaaaatcaa atttgaccag atactaaaca
    64981 tacgataagc aagaggagcc tagaaaggaa ggataactga gggaacaaaa taatttaaaa
    65041 taattagagg gagtcttttt cgtcttcgac acaagaaagg gatgtataaa agcccctttc
    65101 ttgtgtcgaa ataatcaaag ttcttgatgg cattcgtcaa aaattcctat tcttagtttc
    65161 tatttttttc agagccttac tagttttatt ttatatttgt atttctaatt tagacatagt
    65221 agaaccttac tctatttatt ttagtattag tatcgcacaa aagtttgaaa tttttttttt
    65281 ataagttcat tgattctatt ttctcacaaa aaattcttat tattaataag aattcaacgg
    65341 gcccacctct tctttctttg cttgattcgc gggggtgggc ccgttgagtt cttatgcttt
    65401 catgtctaca actcgagccc tccaattatt agagggatga acccaaccca gaatatgaac
    65461 cataaaagaa aatacctatt aaaccgatca caagaatacc ggttaccgta cctattaccc
    65521 aaagaggaat ccttccagta gtatcggcca tttattctgc ttccctccac atttcatcaa
    65581 gtggccatgc taaagacata aacagtcata gataattctg agatgcgatc cttccgaatg
    65641 ggataagaga attcctatta ttatttatta ttttactact ctcttatttt ctcttactta
    65701 attgaagaaa taattggaaa ataaaacagc aagtacaaaa atgagtaata acccccaata
    65761 tagactggta cgatttaatt caacattttg ttcgttcggg tttgattgtg tcatagctct
    65821 tataattaat tcagattagg tttatcgttg gatgaactgc attgctgata ttgaccccaa
    65881 aaagaaaacg gtaggtacag ctagtccgtg aacagccaac catcgcactg taaaaattgg
    65941 ataggttcga tctatggtca tcgggtcctc ctaaaaagat ctactaaatt catcgagttg
    66001 ttccaaagga tcaaaacgac cggttattaa tggaattcct tgtcgactct ctgtaaaata
    66061 ctcgtttgga cgagggcttc caaacacatc ataagctaaa cccgtgctga cgaataacca
    66121 acccgcaatg aatagggaag gtatagtaat gctatgaatg acccagtatc gaatactggt
    66181 aataatatca gcaaaagaac gttctcctgt gcttccagac atgctgagct ccacatattc
    66241 ttgtagggaa tcgattccgc aaaagatgag atcggtaaat gcaaattcac tgaaattcca
    66301 tctttgtgag atcgtcaata ttgtaccaaa ggcattttta gagtataccg aatcagtata
    66361 gctatccttc ttctgacaca gcaacgcaat ttcaattagt tttgacatga agtggtagat
    66421 tctttcttct tctttgtcga tgtataacaa ccatgtatca tgcaatagaa aatttctcaa
    66481 cttcctgtat cgaatagggg cttccttctc ttatttattg acttcgggtt agaaactcaa
    66541 gatcgggtaa acggcgaatc aaaggggttg gtttctaatt tctaataatt cgtaaaggaa
    66601 attttcatat tttgaaaagt taattatatg cgaaatacaa aatagaaaaa ttctagtttt
    66661 ttgcgtagtt gcataagagg ttttggtttt tgttctaatc ccctcttttt ttcttttata
    66721 gataaaaaac aacgaataat aaaattctaa taatcaaata tttgcgatgt gcggattgtt
    66781 ctattgttgt attagatcga aacaaaggat ttttcttgac ctaactagaa agatgaagtt
    66841 ttatgcttta tataaaataa aaaaaaaaaa acaaaaaacc ttaaataata gaaattacta
    66901 attaagtaag ttaaaagttt tcaagtcaat ctagttggaa aaaaagattg gattttttga
    66961 gtgatctcgt cacatgatat cttttttttt atcattcgat aaattttgtg actgaatcca
    67021 ctcgactact gaatttacat ttacaaagta aagaaacaaa gtaaagaaag gggggtataa
    67081 gttcactgta ttattctatc taattagaaa ataaaataca tttgagacaa tgacaataaa
    67141 aaaaccaagg agaagatttt ccaatttatt ttcttccata ttttgattca aattttttaa
    67201 tgaagttaca tggcacagtt ttgattattc tattattctt ttttttagta ttagtttact
    67261 caagatcaag atttttccga tgaatcgcgg aatgggtact agatgtcaaa gatgatgaat
    67321 tgatttcttt tctactccta ccggtctatt tttgtttttt gttttgtgag tctataatga
    67381 ttgatgaatt aaaaatttgc aattgaactt attccttcaa ttggtatttt tgcttatcct
    67441 ggtcctcgtc tctttcaaaa atgaaaattt aggaaagtgc tttctaaaca tatgtaaaaa
    67501 aagaacatat ttcatttagc cccttcatgc ctacgataac tagttatttc ggttttttac
    67561 tagtggcttt aactataacc tcagctttat ttattggtct gagtaagata cgacttattt
    67621 gaaaattaat tgaatttgaa tgaacgaaca attcataaaa aaaaaatcgt tatttactat
    67681 tgcgtagatt ctataattct ttactgcgct aattaccaat tatccgtcat tgagattcat
    67741 gggcaataca gattaacatt tatgatagat attacctctc tttttccctt aaaaaaaaaa
    67801 aattgaaaat gattgaagtt tttctatttg gaatcgtctt aggtctaatt cccattactt
    67861 tggctggatt attcgtgact gcatatttac aatatagacg tggtgatcag ttggaccttt
    67921 gattaattaa catctctttc ttttttttga ctgacccccc tctttattaa ttcatttaat
    67981 tgaattgaat ctaggggagg tcaagtcaga ttgctgctga atatttttat ttcagtttga
    68041 gttcgttgtc attttctacc taacaagagc ggaatcacgc tctgtaggat ttgaacctac
    68101 gacattgggt tttggagacc cacgttctac cgaactgaac taagagcgct ttcttatcac
    68161 aataagactg taatagaaag gaggggtttt ttttttatac atatatatta tatatataac
    68221 cacaagatat cttgcacacc tatattatta tatatgatat ataatagtat taaagattcc
    68281 gtatgctcaa ttttaatcga tctaaaattg ctccttcgtt actgctcaga ggagaagtaa
    68341 taggtaggga tgacaggatt tgaacccgtg acattttgta cccaaaacaa acgcgctacc
    68401 aagctgcgct acatcccttt caattggtct acagtgtcat tatagagaat ccctgtcttg
    68461 ttttccacac ttttagttct tctattgata tacaatatca atttctcttg ccatttcccc
    68521 ccttttatct catatcatat aaggacccta taataaattt tttaataaat gaatattttt
    68581 cgtggaaatt cttgggtgga aagctacata tttttctgtt ttaagaaaag gaaaatctta
    68641 tctatcaaat cattgtacat tttcatttga attagggatt tcgcgcccaa atagacaaat
    68701 agaagtggtc cttaactaca tacatattcg tctgattata tatctagtac catattgtaa
    68761 ttgtaataca ataaagaagg gggatttaaa atgcgagacc taaaaacata tctttccgta
    68821 gcaccagtac taagtactct atggtttggt tctttggcgg gtttattgat agagatcaat
    68881 cgttttttcc cggatgcgtt gacatttcct tttttttcat aatagttgtt tattggcgtg
    68941 gggcgggttg aaggagatta gagatacaat caaatatctg tgactatccc ccttttttta
    69001 gttttttaga attagttaga tagaatgagg gacggtaagg ggaaaaaata gtagattcaa
    69061 ccgcaccgaa attcggggtt caggctccaa tttaattact agtcgagcga aaacggaaat
    69121 gcggctaagg caacactaca aaatattcta caaaatgctt caatgaaata ctccactgtg
    69181 attctattct aaattgtgat tctaaatcta aataaagtta gaaatcattg tattacttat
    69241 tatttactct attattgata ttgattattg atatttattt caattgatta caacgaaatc
    69301 attcataatt ttatttttag ttagcaactt ctattttttt tttttgaccg gaaaaccaac
    69361 gagatagggt ggggtggatt aaaaccaaag ggggggttca tggctaagag taaagatgtt
    69421 cgagtaacga ttattttgga atgtaccggt tgtgttcgaa acggtattaa taaggaatca
    69481 acgggcattt ccagatatat tactcaaaaa aatcgacaca atacgcccag tcgattggaa
    69541 ttgaggaaat tctgtcccta ttgttacaaa catacaactc acggggagat aaagaaatag
    69601 atcaaatcga gcgcctgtat gtcatatgtc gccactctcc caaggaatat gaaaatatta
    69661 cttactttag gtatagaatt agttatatgt aatgtaacta ttagtgcata gaatatatta
    69721 ttattattct ttttttatta cattatttct atataattat tacatataca taaatctaga
    69781 acaataaata aacaaagcaa atcttataaa tttcataatt cggtccgatc taaataggac
    69841 taaataagat tgtcaaattt aagaatcaga aatatagata aggataggat ttttattttt
    69901 agagataagg aataaacaaa tcatggataa atccaagcga tcttttcgta ggcgtttgcc
    69961 cccgatccaa tcgggggatc gaattgatta tagaaacatg agtttaatta gtcgatttat
    70021 tagtgaacaa ggaaaaatat tatctaggcg agtaaataga ttgaccttaa aacaacaacg
    70081 attaattact attgctataa aacgagctcg tattttatct ttgttaccct ttcttaataa
    70141 tcagaaacaa tttgaaagag ggaaatcgat cgctagaact ataggtctta gaactagaac
    70201 taaataaaaa aaaaatgggc ctatccttca attttaaatt gaatcaaaat tcaaatccga
    70261 actcaagcgt aggttgatgt tttattcgaa aaatccgata atcaaacaaa attaaattca
    70321 attgtagtgt tgtaagaata ataaataaaa ataaaagaat cgagtcggga aaggaaaatc
    70381 attttttttt agtgtctttg ctcttttagt tttgatgacc ttatcatcat ttttttcgta
    70441 ctaatttcta ttccaccctc tccgagttta ttctcgagga aactccatta aaagtattcc
    70501 ggtagattcc ttccgatcca cttattcttt ttctttcttt ttttttatta aaaaatcgca
    70561 ttggaaatca tataaagaca attcctattt aatatagcta tttgtgcaag tattttacga
    70621 ttaagaagca aatgcttccg gtacaaattg tttattagtt tataatacct ataggatacc
    70681 gatcccgcgc gaattgctgc atttattcga gtgatccaca aacgacgaaa atctcttttt
    70741 ttcctacctc tatcccgatg cgccgaaaac aaagctttta ttctttgttg aataatactt
    70801 tgagtaactt ttgaatgagc cccttgaaaa cctaatacaa agaaacgcat ttttgttcga
    70861 cgtctccgag ctatatatcc tcgtttaatt ctggtcattg aagaaaagaa actttgatga
    70921 ataactcatt ttttctttca gttattcttt ttccctttac tagtctatta ataacaaaac
    70981 ggattcttcc aatgtataaa ataaaaattc caatggcttt tgctactata accgtcccga
    71041 ccacgatttt tttccttttt tttaggcaaa attaaatgcc taaaaataat aacttaaata
    71101 ttaggtataa aaaaagcata atcactaaaa gagtagtaaa tagaaatggc taactagtgg
    71161 gttccatcgt ctctatggtt acttcttaaa cggtgaggtc ctctctatac accggagctc
    71221 cttacttcat gtaatcaatg aatgctatgc tatgggtaac ttgtacaatt cacacttctt
    71281 ggctctacct cccatgtcca gtaatagatc tttcacaatc agagacctat cttatacagt
    71341 aacggcattt aattatgaaa atgagttggg cagctgaccc tcttagtccg ttcttggaag
    71401 catcattttt ttcctttttc aaataggatt tgaaccgctt aatggataag catttgctac
    71461 caatggatac cttttttcgt cttaaattac aaattgaagt gattggattt gcaccaatgg
    71521 aaaccataaa tttgatacac aataagatat gttaaatcta tcttttttag atagtgaaga
    71581 gaagaaccct atttactggt actgatcgtt gatactgaaa aaaggtttac ttttgtctca
    71641 gctcatgatc ggaacgagtc gcacatacac cctagtacat gttcctcgac gttgaggaca
    71701 tccccgaaga gcgggggatt tcctgacatt tctgattggc tgtcttgcct ttctaataag
    71761 ttgtttaata gttggcatgc taaatcatat acataatggg ctggtttaga tcgatcctaa
    71821 ccggatgaaa ttctgaattc cttcttttga tgttgaatct tatatagaaa atattaactc
    71881 cttaccttaa ggttaactta accacttcag ttaagaaaag taaagttaag aaagaaggaa
    71941 taagataagg aaggggatta aatcactcaa cttgaattcg aatctaatag agttccacca
    72001 gtctctcgcg tcactatccg atcaataagt ccaaactctt tggcgtctat tgctgtcata
    72061 aaacgatctc tgctcgtcag attataccat atagtctcgt agctctgctt cgttcgttcc
    72121 atatattccc gtatgatgta ctctttcatt ttgactagtt cgaaagcttc tatgttatat
    72181 tctcccgttt tttcgtcact ataaacggaa gtgggttgat ggagcattat agtagtgtta
    72241 ggcagtgccc cacgtttgga aggttttcct ccgagtaaga gaagggaggc cactgaagcg
    72301 catattccta cgcatgttgt cgacacacaa tttaagcttt tcatagtatc ataaagttgt
    72361 tgtccgggac gtatgaatcc accataagaa tttataacaa aatggatctc tctcaaatct
    72421 ttaaaattat tactaagata tatcagagca ccaataagct gattcacgac ctcgctctta
    72481 acctcttggc ataaaaaaat aattcttttt ttataaagtg atgtgtatag atcctcccag
    72541 tccctttcaa aatcccgttc tgtagtccca ggcatttcga aagggacttt tggtgtacct
    72601 aatggcatag atttaacctc ctagatttta acttaaagta ataaagaaaa aaagttagta
    72661 ataccagttc cccttttccc tttgctttga tatgaaagct taataatgta tatttattaa
    72721 gggaatcata acaaacaatg aaatgaattt atgaaagtga aaacctaaca caatgaatga
    72781 cggaagcgta tgtaagaatc aatttattta cttaaatacc attgatctct ctattccttg
    72841 atttttattt tttttataga tggataatgg ggtcatcaaa ttttttgatt ttcattttta
    72901 tattttacca attttttttc attcattctg ttttcttttt attttatgcc tgcctacttg
    72961 atttttattc aaaaaaattc ttacgaatag gtcctttgaa tgatgcacaa atatgggcac
    73021 attcgttgga ttaaccccca ttgcgtattg atacttatcg ggtatagaat agatctgctt
    73081 ctctttttct tcttctgaac cagactcttt cattacatta ttagtaaact aattgaacaa
    73141 agcgtaatct tttctccgaa ataatccacc gagggggggg gtacgtagtc tattccaatg
    73201 caataaagtt acacagtgtc tatttttcat tgataaaggg gtatttccat gggtttgcct
    73261 tggtatcgtg ttcataccgt cgtattgaat gatcctggtc gtttgctttc tgttcatata
    73321 atgcacacag ccctggttgc tggttgggcc ggttcgatgg ctctatatga attagcggtt
    73381 tttgatcctt ctgaccccgt tcttgatcca atgtggagac agggtatgtt cgttatcccc
    73441 ttcatgactc gtttaggaat aaccaattca tggggcggtt ggagtattac aggggggact
    73501 atagcaaatc cgggtatttg gagttacgag ggtgtagccg gagcacatat tgtgttttct
    73561 ggcttgtgct tcttggcagc tatctggcat tgggtgtatt gggatctgga aattttttgt
    73621 gatgagcgca caggaaaacc ttctttggat ttgcccaaga tctttggaat tcatttattt
    73681 ctctcaggag tggcttgctt tggttttggc gcatttcatg taacaggatt gtatggtcct
    73741 ggaatatggg tgtccgatcc ttatgggcta actggaaagg tacaacctgt aaatccagca
    73801 tggggtgtgg aaggttttga tccttttgtt ccggggggaa tagcctctca tcatattgca
    73861 gcggggacat tgggcatatt agcgggctta ttccatctta gtgttcgccc gccccaacgt
    73921 ttatacaaag gattacgtat gggaaatatt gaaaccgtcc tttccagtag tatcgctgct
    73981 gtcttttttg cggcttttgt tgttgctgga actatgtggt atggttcatc aacaactccc
    74041 atcgaattat ttggtcctac tcgttatcaa tgggatcagg gatactttca gcaagaaaca
    74101 tatcgaaggg ttagtgctgg gctagccaaa aatcaaactt tatccgaagc ttggtctaaa
    74161 attcccgaaa agttggcctt ttatgattac attggcaata atccggcgaa agggggatta
    74221 ttcagggcgg ggtcaatgga caacggggat ggaatagccg ttgggtggtt aggacacccc
    74281 atttttagag ataaagaagg gcgcgaactt tttgtacgtc gtatgcctac tttttttgaa
    74341 acatttccgg ttgttttggt agacggagat ggaattgtta gagccgatgt cccttttaga
    74401 agggcagaat caaagtatag tgttgaacaa gtaggtgtaa ctgttgagtt ctatggtggc
    74461 gaactcaatg gcgtaagtta tagtgatcct gctactgtga aaaaatatgc tagacgtgct
    74521 caattgggtg aaatttttga attagatcgt gctactttga aatctgatgg tgtttttcgt
    74581 agcagtccaa gaggttggtt tacttttggg catgcttcgt ttgctctgct cttcttcttc
    74641 gggcacattt ggcatggtgc tagaaccctg ttcagagatg tttttgccgg tattgatccg
    74701 gatttggatg ctcaagtaga atttggagca ttccaaaaac tcggagatcc aactacaaga
    74761 agacaagtag tttgattcaa gattgctttg ttatttttgc ttctattttt tcttttctgt
    74821 ttgtgatttg acataggctt aggttgctgg aaaaatcttg atttcagcct ttttaccctt
    74881 gttctttctt tatccaggag atgatccaaa ataaacaggc atggaagcta taattgtaaa
    74941 ccacaatcga atttatggaa gcattggttt atacattcct cttagtatcg actctaggga
    75001 taattttttt cgctatcttt tttcgagaac cgcctaaagt tccaactaaa aaaatgaaat
    75061 gatttttcat tacctcagtt gaagtaatga gcctaaaaat attatatttt taggctcatt
    75121 acttcaatca ttacttcaac tagtccccgt gttcttcgaa tggatctctt agttgttgag
    75181 agggttgccc aaaggcagta tataaggcgt acccagtaaa acttacaagt aaaccagata
    75241 tagaaatggc gactaaggtt gctggttcca ttattatata atttcaagac cacaatggat
    75301 ctatgataag atcgtttatt tacaacggaa tggtatacaa agtcaacaga tctcattgaa
    75361 tacaaaataa gatttattat ggctacacaa actgttgagg gcagttctag atctggtcca
    75421 aggcgaacta ttatagggga ttttttgaaa ccattgaatt cggaatatgg taaagtagcc
    75481 cctggatggg gaacaactcc tttgatgggt atcgcaatgg ctctatttgc ggtattccta
    75541 tctattattt tggagattta taattcttcc gttttactgg atggaattgc gatgaattag
    75601 atattcacaa gaaccgcgaa gtccgagttt ttcaatccaa aaaaagcgaa taggtcgcgt
    75661 gttttagccc gtgttttttg gcagttcgac cgcaaaattt ttttctgtat ttccggaata
    75721 tgagtgtgcg acttgttata attgatccta ttgatagtac agaaaaagag atctgtcgtt
    75781 ttgatagaga tagtttgttt gaccccgtcg aatattcatt ttagtatttg gagcacggaa
    75841 tatatgaaat agatcacgaa gtgttcgaac tacgattcat acttaatatt caaacctcgc
    75901 ggccggacta aaaaaaaatt ttcaaagaaa attaattata aatagaaaga ttttttcttc
    75961 tttcaaattc tcatttcttt atgtttattt tgatcaaagg acaaagcttt ctttctattg
    76021 ttatatctgt tctatctaat cattaaataa gttgatgatc caatggttct tactcaggga
    76081 atctttttgc ttagtttcaa ggttttattg aatcatcgtg gttctagtat gaatctgggg
    76141 tttaaattga ttcatagggt cttaacaaga gaactcctat caataataaa gaaaacaaga
    76201 aaaaaagtaa tattccaata aaaaatcaaa gcaaagaaaa agaaattagg tgggtaaata
    76261 gaagattcaa gaggcctgca atgatcaaca taaagacgaa tgtgccgact tgagtttttg
    76321 gcattctaat tacaaagaaa agaggagctt tcattatttt gactcgtttg tatcttttct
    76381 ttagataaga ttgaatgaaa ggattaaatt aagaagtttc aaactttcta ttatctctcc
    76441 ctttctttca gccagtattt gggtgttttt gtttgagccg tacgagatga aattttcata
    76501 tacggttcta agagggggag tcctcgttct tggtttacct atctcaataa agtctatgat
    76561 tggttcgaag aacgcctcga gattcaggcg attgcagatg atataactag taaatatgtt
    76621 cctcctcatg ttaacatatt ttattgtcta ggaggaatta cgcttacttg ttttttagta
    76681 caagtagcta caggatttgc tatgactttt tactatcgtc cgactgtgac tgaggccttt
    76741 gcttctgttc aatacataat gactgaagct aactttggtt ggttaatccg atcggttcat
    76801 cgatggtcgg caagtatgat ggttttaatg atgatcctgc acgtatttcg tgtttatctc
    76861 actggtggtt ttaaaaaacc tcgtgaatta acttggatta caggcgtggt tctggctgta
    76921 ttgaccgcat cttttggtgt aacaggttat tctctacctc gggaccaaat tggctattgg
    76981 gcagttaaaa ttgtaacagg cgtgccggaa gctattccag taataggatc gcctttggta
    77041 gagttattac gtggaagtgc tagtgtagga caatccactt tgacccgttt ttatagttta
    77101 cacacttttg tattacctct tcttactgcc gtatttatgt taatgcattt cctaatgata
    77161 cgtaagcaag gcatttctgg tcctttatag agaatctaga tcagatcata gagattttga
    77221 attcattatt tatcttatat cttattagtt ggaggaggaa tatatagtat ttcattgcta
    77281 caaatatgga ttattaaaaa aaataagaca tgtgtttgga tatttccttt caactctcca
    77341 agattctatt atttatttaa catgaatagt tgaggggaat tctccgaaga gaaaatggat
    77401 tatgggagtg tgtgacttga actattaatt ggagccgtgc agaaattttt ctttctctgc
    77461 tacattagaa ttcacaacca aatgtgtctt tgttccaacc accgtgtaag ttccatacca
    77521 tacaaaggat aggctggttc gcttgaagag aatcttttct atgatcagac ccgaccaata
    77581 tcttgcatga acgggctccg taagatccag tagaataagg gatttgtcct aataaaaatt
    77641 cgtatgtttt agcttttttt actttttttt cttacatagt atggaaatgc attcatttcc
    77701 tctgcatcga cccgatttat tatactatcg gagtgaaaca agggatctaa agaagagcaa
    77761 aggctagact atattagtaa gaagtaaatc ctttgtatgt gaaaaatctt gatctttttt
    77821 tggggagaag ggcgaatcac aggcaaggtg tgagacaacc cagaaagcgc ttgatcataa
    77881 tcaactttgt aagccaagcc tacttgggta ttgagcattt tttttacctg taagaattga
    77941 attccttgga acgtgtagtt tccaatttgt aaactggaat caggtaactt ttttcttaac
    78001 ttataattat aacaattata taattctata gaatataaaa ttgtttatat atgtatggat
    78061 aagacataga tttagtttat tatgtatcta tttgtgtcca ttttattcga ttgattcttg
    78121 cttgagccgg atgatgaaaa attatcatgt ccggctctgt cgggggatgg atttagaaga
    78181 attcacctat cccaataaca aaaaaacctg atttgaacga tcctgtatta agggctaaat
    78241 tagctaaagg tatgggtcat aattattatg gagaacccgc atggccaaat gatcttttat
    78301 atatttttcc cgtagtcatt ctcggtacta ttgcctgtaa cgtaggctta gccgttctag
    78361 aaccttcaat gattggtgaa cccgcggatc catttgcaac tcctttggaa atactacctg
    78421 aatggtattt ctttcccgta tttcaaatac ttcgtacagt acccaacaag ttattgggtg
    78481 ttcttttaat ggtttcagta cctgtgggat tattaacagt accctttttg gaaaatatta
    78541 ataaattcca aaatccattt cgtcgtccag tagcaacaac cgtctttttg attggtactg
    78601 cagtggccct gtggttgggc attggggcaa cattgccgat tgaaaaatcc ctaactttag
    78661 ggatttttta aattgattcg cttgttaaat tgagtcaatt gtaagtaaaa aaaaatatca
    78721 tggtgtgtgt atctagggag aattcgcttt gactttgaag tgactcctcc ctagatacat
    78781 catttattca attctgtccc gaatatatgg attcggattg tgctgaagat tgaaaacctc
    78841 ttttttttgt aaatcaattt cgaaatgctt ttttacttct tttctataat gtccaatatc
    78901 tgttttacat cttctctgtg aaaatgttca attttcataa ggtcttcctg gctcttattc
    78961 aaaaggtcga ataatgtatg tatattggac gttttaagac aattatagat tctgggaggc
    79021 aactctgatt ggtcaataaa aaaatatttc aatgctattt cttttttctt ttttcttagt
    79081 ttagttaatt tatcatgaaa agggaaaaaa ggtaaagtaa ccttgtgttg actgttctct
    79141 aaatgtggct tttcttcttc cgcatgtaga aaaggaataa ataaatcaat caaattccgg
    79201 gaagcttcgt gaagtgcttc tttaggagtt aaacttccat ttgtccatat ttcgataaaa
    79261 agtatttctt gttttttttt accattccca taagaatgaa tactatgatt cacatttcga
    79321 acaggcatga atacaacatt atctatagga taacttctgt cgtgaaagtt atttggcgtt
    79381 tttataccgt atcctctatc cctctcaatt tgtaatccaa tacacaaatc aattggttct
    79441 gttaggctag ctatatgctg tgtattatca attatttcca cagaaggcgg taagacgatg
    79501 tcttgagcag ttacatatcc gggacccttg gcacaaataa atgccttacg agttccatac
    79561 aaattacttc tcaatataat ttctttcaaa ttcattaaaa tttcatgtac tgattcttga
    79621 atacccgcta tggtagaata ttcatgtggt attttctcag attttgcgcg tgtaatacat
    79681 gttccttcta tttctccaag caaagccctt cgcatcgcaa tgcctattgt gtcggcttgg
    79741 cctttcataa gtggagatag aataaagcgt ccataataaa gacgtttact atctattctt
    79801 gattcaacac acttccactg tagtgtccga gtagatactt ttactttctc tcgaaccata
    79861 gtaatattct ttttgtcttt gatcaactca ttaaatcatt tatttctctt gaaatctctt
    79921 tcgcctttat ttttatttct acagacgtct ttttttagga ggtctacagc cattatgtgg
    79981 cataggagtt acatcccgta cgaaatttaa tactatacca cttctacgaa tagctcgtaa
    80041 tgctgcatct cttccgagac ccggaccttt tatcataact tctgctcgtt gcataccttg
    80101 atccactact gctcgaatag catttcccgc tgcgatttga gcagcaaagg gtgtccctct
    80161 tcttttaccc ctgaatccac aagtaccggc ggaggaccaa gaaatcaccc gaccccttac
    80221 atctgtaaca gtaacaatgg tgttattgaa acttgcttga acatgaataa ctccctttgg
    80281 tattctacgt gcacccttac gtgacccaat gcgcctattc ctacgcgaac cgacttttgg
    80341 tataggtttt gccatatttt atcatttcat aaaaataagt cagagatata tggatatatc
    80401 catttcatgt caaaatagat cttctatttt tatttgttta tcgttttctt aaaaatttaa
    80461 gttaggagtc tctttttttt aaactagaag aattatcctt gtcttttttt atgtctcggg
    80521 ttggaacaaa ttacaaaaat tcgtcccctc ctgcggatta gccgacattt ttcacaaatt
    80581 ttacgaacag aagcccttat tttcatagct gttattcctt aatcccgaat tcattggaag
    80641 aaaataagtt tcttgcaatt ttggaaccct gaaatgtagc cccctgaaag gaatcttgaa
    80701 gttgaaaaaa acacctaatt attctaaccc ttgttaggaa ttctaacaat tatatgcccg
    80761 gtgggttgaa tcataatgat ttactttaaa ttaattgaaa ttaaattttt aacctatctg
    80821 ctgatagtat acatatcaaa tcttttggtc gttcctaaag cataatctac aatcatatat
    80881 tcattatcga aaggaattct gatcatacca tcgagaaaaa attcagtaat taaaccttca
    80941 tgaattcatt tttttttgtt ctttcattcc aggtacttcg aagtatcaac gaatgtagga
    81001 gaggcggagt aatattagta gacaatttgc actttttctt tttttcacaa aaaagaaggt
    81061 ttcggataca attcgcatat taaatggatt aattaccata tataacacaa aatttctccg
    81121 ccgattcctt ctagtcgagc gtctcggtct gtcattatac ctcgagaagt agaaagaatt
    81181 acaataccta tcccgcctaa aattctagga attttttgat agttagaata gattcgtcga
    81241 ccgggtcgac ttacccgttt taaattgaaa gtagtttgat atggtactct cctatttctt
    81301 ctatgtcgta gggttaaaac aaaaaagtat ttcttgcttt cctgatgttt tcttacgttc
    81361 tcgataaaac cttctcgtaa aagtattttc acaacggttt cggtgatctt agtcgatgct
    81421 attcgaattg ttccttttct attcatgtca gcatttcgta tagaggttat tatttcagca
    81481 atagggtccc tccccatcga taagtaaatt cttctttccc ccgaattttg atataatcaa
    81541 catgtttttt ttatttatta gtattaaata ttaaaattaa aggtatatgc ataagacata
    81601 atataatcca cttgagacat aatccacaaa aaatctatat catttcaata atttcgttta
    81661 aatagataat tctattgaag tttcatctta tacttataat acttcaggag ctaatgaaac
    81721 tattttagtg aaatttaact gtctcaattc ctgggcgatt gctccaaaaa ttcgagtgcc
    81781 tttcggattt cctttttgat caattacaac tgcagcattg tcatcatatc gtattataat
    81841 accgtcgtca cgcttgagtt ctttacaagt acgtacaatt acagctctga tcacttctga
    81901 tctttccaga ggtgtattag gtattgcttc cttgatcaca gcaacaataa cgtcaccgat
    81961 atgagcatac cggcgattac tggctcctat gattcgaata cacatcaatt cttgggcccc
    82021 gctgttatct gctacattca aatgggtctg aggttgaatc atttttgaat ctcttctttc
    82081 aatgcaacaa aggacgaaga aaaaaaaaaa gaaatattgt ttgtcaaaaa aagaaaatcc
    82141 acaattattt tttaatttct aagatttctt tctcttggtt ttctatattc ctatcctgaa
    82201 ataatgaatt gagtttttat aggcattttt gatgctgcga ttaaaatagc ttttctggct
    82261 atattttttg ccactccgcc catttcataa aggattctac caggtttaac gacagctacc
    82321 caatactcgg gatctccttt tcccgaaccc atacgggttt ctgtagttct tactgtaacc
    82381 ggtttgtccg gaaatatacg tacccatatt tttccacccc gtcgtacatt tcgtgtcatt
    82441 gcgcgtcggc cggcttctat ttgtctagat gtaatccaag cgggctcaag tgcttgaaga
    82501 gcatatcgac cgaaacaaat acgattaccg ctacaagata ttcctttcag tcttcctcta
    82561 tgttgtttac ggaatctggt tcttttcggg ttatagttga tgcctctttc tcaattccat
    82621 ctctactaca gaactggaca tgagaatttc ttctcatcca gctcctcgca aaaaatcact
    82681 aaaaaaaaga gttagtttta ataaataata gattgaatca tgggattctt taagataaga
    82741 tttcattcaa tctattataa atttgtatat tttatttgaa tatatagaat tcaatctgga
    82801 ttttttaatt aattatagat aattaatgtc ttgttattta taaggaatga atgcttattt
    82861 tgaatcatat tggatcaaca aaaaacgagc aatccaataa aataaaactt tcgcgggcga
    82921 atatttactc tttcaatatc tatttgaatt gtcgggttat ctcatgacct ttcagaatta
    82981 gaataaaaga aatgaattgg tctttggttt gttccgccat cccacccatg aatcattagg
    83041 attcgttttc atttttaagg gaatcctctg catttacggg ttccgtcgtt cccatcgctt
    83101 cttgattaat ggttaggtct gaatttgaca atggagccta caatccaatt gcttcatttt
    83161 ttcttgaatc aatcttctca gtctttattg actcaaggct cttgcttgat tttttgttcg
    83221 atgaacagat attcatctaa ttagggatga atctgtattg atgccttatt acattgcttt
    83281 ttttatttat gagataactc atagacctta catattggaa tcatatatca ttaatctttt
    83341 tttttctctc tttctctcat ccttccattt atctgcctac ttgttatttc gcttcacaat
    83401 ttatactcat agtcagattg gtttttcttt tgattgtgca aaagaagctt tcagttgcta
    83461 taatgatatg actgatatat catatcttga ctgatttctt ggatccagat aatgccaagc
    83521 gatgagttag ttattagtct tagagttatt agttcatact atgggccggt ctggtccatt
    83581 ttttgaatcc taaccttaaa aaaacccacg agtcacacac taagcatagc aaatcaaatg
    83641 atcaatcaaa tttttattca accttataga atagaattta gaactgctca ttttttttga
    83701 ttgaacatca aaaatgaaat aattttttgt ttttttgtta tatctcgaaa tagaatctaa
    83761 agacaagtaa aatattattc ttattattct ttgtctataa atatccaaat tttgattcct
    83821 aataccccat agatagtccg aactgtatag gaagaataat caattttcgc tccaatggtt
    83881 tgtagaggaa ccctaccctc tctgatccag tctacgcgcg ccatttcgtt tccgttaata
    83941 cgccctgaaa tttgcacttg aattcctttt gtatccgcct gttcagttaa ttcaatagcc
    84001 tttttcattg cctttcgaca agaaactcta ttctttaatt gtccggctat aaattctgca
    84061 agaatgtgag ggtgcccata aggatttgca attcttgtaa cagcaatgtt gagttttcgg
    84121 ttcacacaat taacttcttt ttgtacattc atctgtaatt cttcgattct tcccggctta
    84181 tcttcaatta agaatttcgg aaatcccata tagattatga tctgaattag atcgattctt
    84241 tttttaattt ctatacgtgc aattccctcg acaccagaag atactctcat atttttttgt
    84301 acataattct tgatacagtc tcttattttt ttatcttctt ggagaccatc ggaataattt
    84361 tttggttgcg caaaccaaag agaatgatga ctttgggttg taccaagtct gaaaccaagt
    84421 ggatttattt tttgtcccat aattctccac tcccactgct ctgactagta tatatatcat
    84481 gatatgttct atttgtgtgc ttatttctcc atccaggttt tttaaaatac acggtagatt
    84541 cttgatatat ttcatctaaa gatgtatctc tcaatacaat cgttatgtgg caggtgggtt
    84601 tttttatctg ataactgcgt cctcgagctc gaggttgtag tcttttcata gtattgccct
    84661 cgtttacttc ggctttacta atgactaaag aggcttggtt gaaacccaca ttgtgattag
    84721 catttgctgc tgcagaataa accaatttaa aaatgggata acatgctcga taaggcatga
    84781 gctctagtat cataagtgtt tcgtcgtagg aacgtccacg aatctgatca attactcttc
    84841 gtgctttgtg agcagacata cgtatatgtt gacctaaagc atatacttct ctatacgggt
    84901 tcctctttat cttctttttc tctatcataa agtttacctc tcactaataa atctagattt
    84961 tctttattaa gggcgagatc tgttatcact ttttggatgt tcgtcgaaat ttatagtagg
    85021 tgaaaattct cccaatttat gtcctatcat atgatctgtt atataaatag gcagatgttc
    85081 tctcccatta tggatagcga tagtatggcc gatcattgtg ggtataatgg tagatgcccg
    85141 ggaccaagtt attattattt ctttttctgt ttttttatta atcctttcga ttttttttaa
    85201 taaatgattt gctacaaagg gatttttttt tttttttagt gaacgtgcca cagttaatta
    85261 actcctcttt tttttttgta aaaacgaaga aagaaatttg ctagcctatt tcctacggcg
    85321 acgaagaatc aaattatcac tatatttatt cctttttcta cttcttcttc caagtgcagg
    85381 ataaccccaa ggggttgcgg gtttttttct accaattgga gccctccctt caccaccccc
    85441 atggggatgg tctacagggt tcataacaac tcctcttact acaggacgct tacctagcca
    85501 acattttgat ccggctctac ccaaactttt ctgcttcacc ccaacattcc ccacttgtcc
    85561 gactgttgcc gagcagtttt tggatatcaa acggacctct ccagaaggta attttaatgt
    85621 ggccgatttc ccctcttttg caatcagtct cgctacagca cccgctgctc tagctaattg
    85681 tccacccttt ccaagtgtga tttctatgtt atgtatggcc gtgcctaagg gcatatcggt
    85741 tgaagtagat tccttttttt gatcaatcaa aatcccttcc caaactgtac aagctttttc
    85801 caaagcatac ggctttctgg atgtagatga tgatatctat acagatggat atatatatcg
    85861 tataattctt atatatatca tacaataaag taccacatga gtggatatat aggaatcaaa
    85921 atctgccgaa ccactcatgt tatgatcttc tacatcctag gtcttcccgt tccgtcatct
    85981 ggcttatgtt cttcatgtag cattcagacc gaatgactct atgaaattac gtcgatactt
    86041 ccacatattt atgggtaacg taggagacat ctctattttt cccccgggga atctttagaa
    86101 ttaccactgc ttagctttca atttgcctct gaccatcaaa tgaaatgtga ataacccgtc
    86161 ctcctctctt tgaaacaagg ggcgcttctg gcggtgcttg aaacagtttt gtcttctcca
    86221 tattactatc tctctagagt caataattat atatgaggaa ctactgaact caatcacttg
    86281 ctgcccttac tcttcagttt tctgttgaag tctatcctgt agaggtactc aaattggatc
    86341 agtgatcgat ttctaggttt cgtcgtaaac ctaattggtt actcccaatt acgtaaatca
    86401 atagttcaaa ccgcactcaa aggtagggca tttcccattt tgataggaac ttctgtacca
    86461 gaaacaatgg tatctccaat tatagcccct ctgggatgta aaatatatct cttctcacca
    86521 tccccatagt gtatgagaca aatgtatgca tttcgattag ggtcgtattc tatggttacg
    86581 attctaccat atatgtctct ttcatttcgt cgaaaatcga ttttacggta taaacgctta
    86641 tgacctcccc ctctatgcct tgcagtaatg attcctctgg cattacgacc tttaccacaa
    86701 cgatgctgtc catagatcaa attttttcgt ggattggatt tcacttgact gtctacggct
    86761 ccattgcgtg tgcccggggt agaagttttg tataaatgta tcgccatgct attaagtatt
    86821 ttgatttaag ttcttttctt tctaagaggt ggaatagaat aacccggttg aagcgtaatg
    86881 atcatacgct tgtaatgcat tgtatgtccc ataatgggtc ccattcttct accctttccg
    86941 gggagtcgat gactattcat agctattacc ttgacaccaa agaagagttc gacccaatgc
    87001 ttgatttctg tcctagttga tcctgattcg acattagaag tatattgatt tttcgccaat
    87061 aaccgaatac ttttgtctgt aaatactgca tattttattc catccataaa tctattttct
    87121 tccctatgag ttctagtctc aataagaatg ctagttcagt tcttactgtt catatgttat
    87181 gatatgaata taccacacca attcgttatg tatagatgat gagattccat tgataaagag
    87241 tcgattccaa tagacttatt ggagggtccc attggcgtgc atccagtagg aattgaacct
    87301 acgaattcgc caattatgag ttgggcgctt taaccattca gccatggatg cttagcgggg
    87361 atcctcgtac atggtgaata accaaattcc aattgaaatg aaatctttag gataaatcaa
    87421 tgcaatttaa atcatagaat aatcatataa ttctaattat catagaagaa tgaaatatcg
    87481 tatataaata tcatcaaaat tcatatataa atatcatcaa aattcatata taaatatcat
    87541 caaaataaag tctaattctt atctgtttta ggaggtatgg agagatgaag gggcgtcaat
    87601 tcaaattctg gatttgcgaa ttgcgagaga tattgagaag catcaagaat tctcactatt
    87661 tattagattc atggacccaa ttcaattcag tgggatcttt gcttaacatt tttttccacc
    87721 aagaacgttt tctaaaactc ttggaccccc gaatttgggg tatcctactt tcacgcaatt
    87781 cacagggttc aacaagcaat cgatatttca cgatcaaggg tgtagtacat ttcacgatca
    87841 agggtgtagt actatttgta gtagcggtcc ttatatatcg tattaacaat cgaaatatgg
    87901 tcgaaagaaa aaatctctat ttgacagggc ttcttcctat acttatgaat cccattggac
    87961 ccagaaatga tagattggaa gaatcttttg ggtcttccaa tgtcaatagg ttgattgttt
    88021 cgctcctgtc aaaaggaaaa aagatctctg agttcctgga tccgaaagag agtacttggg
    88081 ttcccccaat aactaaaaag tgtaccatgc ctgaatccaa ctggggttcg cggtggtgga
    88141 ggaactggat cggaaaaaag aaggattcta gtggtaagat atctaatgaa accgtcgctg
    88201 gaattgagat ctcattcaaa gagaaagata tcaaatatct ggagtttcct tttgtatact
    88261 atatcgatga tccgatccac aaggaccgtg attgggaatt gtttgatcgt ctttctccga
    88321 gtaagaggca aagcatattg aattcgggac agctattcga aatcttagtg aaagactgga
    88381 tttgttatct catgtttgct tttcgtgaac aaataccaat tgaagtggag ggtttcttca
    88441 aacaacaagg ggctgggtca actattcaat caaatgatat tgagcatgtt tcccatctct
    88501 tctcgagaag caagtgggct atttctttgc aaaattgtgc tcaatttcat atgtggcaat
    88561 tccgccaaga tctcttcggt agttggggga agaatccgca cgaatcggat tttttgagga
    88621 acatatcgag agagaattgg atttggttag acaatgtgtg gttggtaaac aaggatcgat
    88681 tttttagcaa ggtacggaat gtatcgtcaa atattcaata tcattccaca agatctagtt
    88741 tcgttcaagt aacggattct agccaattga aaggatcttt tgatcaatcc agagatcgtt
    88801 tcgattccat tagtagtgag gattcggaat atcacacatt gatcaatcaa agagagattc
    88861 aacaactaaa agaaagatcg attctttggg atccttcctt tcttcaaacg gaacgaagag
    88921 agatagaatc agaccgattc cctaaacgcc tttctggatc ttcctcaatg tcccggctat
    88981 tcacggaacg tgagaagcgg atgaataatc ataatcatct gcttccggaa gaagtcgaag
    89041 aatttcttgg gaatcctaca agatccattc gttctttttt ctctgacaga tggtcagaac
    89101 ttcatctggg ttcgaatcct actgagaggt tcactaaaga tcagaaattg ttgaagaaag
    89161 aacaagatgt ttcttttgtc cctttcaggc gatcggaaaa taaagaaata gttaatatat
    89221 ccaagataat tacgtattta caaaaaaccg tctcaattca tcctatttca tcatatccgg
    89281 gatgcgatat ggttccgaag gatgaactgg gtagttcttc attcttgaac aaaaatccat
    89341 tttttgattt atttcatcta ttccatgacc tgaacagggg gggatacacg ttacaccacg
    89401 attttgaatc agaagagaga tttcaagaaa tggcagatct attcactcta tcaataaccg
    89461 agccggatct tgtgtatcat aagagatttg ccttttctat tgattcctgc gggttggatc
    89521 aaaaacaatt cttgaatgag gccagggatg aatcgaaaaa gaaatcttta ttggttctac
    89581 ctcctatttt ttatgaagaa aatgaatctt tttatcgaag gatcagaaac aaacgggtcc
    89641 ggatctcctg cgggaatgat ttggaagatc caaaaccaaa aagagtggta tttgctagca
    89701 acaacataat ggaggcagtc aatcaatcta tcttgatccg aaatctgatt caaatccaat
    89761 atagcaccca tgggtacata agaaatgtat tgaatcgatt ctttttaatg aatagatccg
    89821 atcgcaactt cgagtatgga attcaaaggg atcaaatagg aaatggtact ctgaatcata
    89881 gaactctaat gaaatatacg atcaaccgac atttatcgaa tttgaaaaag agtcagaaca
    89941 aatggttcga tcctcttatt tttatttctc gaaccgagag atacatgaat cgggatccta
    90001 atgcatatag atacaaatgg tccaatggga gcaagaattt ccaggagcat ttagaacatt
    90061 tcgtttctga gcagaagagc cgttttcaag tagtgttcga tcgattacgt attaatcaat
    90121 attcgattga ttggtctgag gttatcgata aaaaagattt gtctaagcca cttcctctct
    90181 ttttgtccaa gttacttctc tttttgtcta agccacttcc tctctttttg tccaagttac
    90241 ttctcttttt gtctaactca cttccttttt tctttgtgag tttcgggaat atcccccttc
    90301 ataggtctga gatccacatc tatgaattga aaggtccgaa tgatcaactc tgcaatcagt
    90361 tgttagaatc aataggtctt caaatcgttc atttgaaaaa attgaaacct ttcttattgg
    90421 atgatcataa tacttctcaa aaatctaaat tcttgatcaa tggaggaaca atatcaccct
    90481 ttttgttcaa taagatacca aagcggatga ttgactcatt ccatactaga aataatagca
    90541 ggaaatcttt tgataacacg gattcctatt tctcaatgat atcccacgac caagacaatt
    90601 ggctgaatcc cgtgaaacca tttcatagaa gttcattgat atcttctttt tataaagcaa
    90661 atcgacttcg attcttgaat aatccatatc acttctgctg taacaaaaga ttcccttttt
    90721 atgtggaaaa ggcccgtatc aagaattatg attttacgta cggacaattc ctcaatatct
    90781 tgttcattcg caacaaaata ttttctttgt gcggtggtaa aaaaaaacat gcttttttgg
    90841 agagagatac tatttcacct tcaccaatcg agtcgcaggt atctaacata tttgtatcta
    90901 acgattttcc acaaagtggt gacgaaaggt ataacttgta caaatctttc ccgtttgcaa
    90961 ttcgatccga tccattagtt cgtagagcta tttactcgat tgcagacatt tctggaacac
    91021 ctctaaaaga ggaacaaaaa gtaaattttg aaagaacttt ttgtcaacct ctttcagata
    91081 tgaatctatc tgattcagaa gagaagaact tgcatcagta tctcaatttc aattcaaaca
    91141 tgggtttgat tcacactcca cgttctgata aatatttacc atccgaaaag aggaaaaaac
    91201 ggagtctttg tctaaagaaa tgcgttgaga aagggcagat gtatagaacc tttcaacgag
    91261 agatttcaac tctcttaaaa tcaaaatgga atctattcca aacatatatg ccatggttct
    91321 ttacttcaac agggtgcaaa tatctaagtt tgatattgtt agatactttt tcagacctat
    91381 tgccgatact aagtagcagc agtcaaaaaa ttgtatccat ttttcatgat attatgcatg
    91441 gatcagcgcg aattcttcag aaaaaattgt ggaagacaca atggaatctg ataagtgaga
    91501 tttcgagtaa gtgtttacat aattttcttc tgtccgaaga aaagattcat cgaaataatg
    91561 agtcaccatt gatatcgaca catctgagct cgccaaatgt tcaggagttc ctctattcaa
    91621 tccttttcct tcttcttgtt gctggacatc tcgtttgtac acgtcttttc tttttttccc
    91681 gagcctatag tgagttacag acagagttcg aaaagatcaa atctttgatg aatccatcat
    91741 acatgattga gttgagaaaa cttttggata ggtatcccac atctgaactg aattctttct
    91801 ggttagagaa tctctttcta gttgctctgc aacaattagg atattctata cgttctaaga
    91861 agaaatattt gaatatcaat ctcatcgatc tcataagtat cataccaaat cccatcaatc
    91921 gaatcatttt ttcgagaaat acgagacatc taagtcatac aagtaaagag atctattcat
    91981 tgataagaaa aaacgtggaa gatcattgga ttgatgataa tccaatagaa ttatggttcg
    92041 cgaacagtga ttcgattaat gataaagaaa gagacttctt ggttcagttc tccatctccg
    92101 ccttaacgac agaaaaaagt attgatcaaa ttctattgag tctgactcat agtgatcatt
    92161 tatcaaagaa tgactctgct tatcaaatga ttgaacaacc gggaacaatt tacttacgat
    92221 acttagttga cattcatcaa aagtatctaa tgaattatga gttcaataca tcctgtttag
    92281 cagaaaggcg gatattcctt gctcattatc agacaatcac ttattcacaa acttcgtgtg
    92341 gggctaatag ttttcatttc ccgtctcatg gaaaaccctt ttcgctccgc ttagccttat
    92401 cccccgccag gggtatttta gtgataggtt ctataggaag cgggcgatcc tatttggtca
    92461 aatatctagt ggcaaactcc tatcttcctt tcattacagt atttctgaac aagttcccgg
    92521 atggcaagct tagggagatt attattgatg aggaggagga tgagagtgac gatattgatg
    92581 ctagtgacta tattgatgct agtgacgata ttgatgcata tgacgatatt gatgcagatg
    92641 accttgatag tgagctgcgg cgtatagagt ggctagctaa ggatgcggtg gatgagctcg
    92701 atcctcttga actgctgggg gaaggggaaa tggaccgatt ttatatcacc cttcaattcg
    92761 aattagcaaa agcaatgtct ccttgcataa tatggattcc agacattcat gatctgaata
    92821 tgaatgagtc gaaggactta tccctcggtc tattagtgaa ctatctctcc agggattgtg
    92881 aaagatgttc tactagaaat attcttgtta ttgcttcgac tcatattccc caaaaagtgg
    92941 atcccggtct aatagccccg gatcaattca atacatgtat taagatacga aggcttctta
    93001 ttccacaaca acgaaagcgc tttttcactc tttcatatac taggggattt cacttggaaa
    93061 agaaaatgtt ccatactaat cgattcgggt ccacggccat gggttacaat gtacgagatc
    93121 ttgtagcact tgccaatgag gccctatcaa ttagtattac acagaagaaa tcaattctag
    93181 acactaatac aattagatct gctcttcata gacaaacttg ggatttgcga gcccgtgtaa
    93241 taccggttca ggatcacggg atccttttct atcagatagg aagggctgtt gcacaaaaag
    93301 tacttctagg taattgcctc atagatccta tatctatcta tataaagaag caattgtgtg
    93361 aagaagggga ttcttatttg tacaaatggt acttcgaact tggaacgagc atgaagaaat
    93421 taacgatact tctttatctt ttgagttgtt ctgccggatc ggtcgctcaa gacctttggt
    93481 ctctacccgg acccgatgaa aaaaatagga tcacttctta tcggttcgtt gagaatgatt
    93541 ctgatctagt tcatggccta gtagaaatag aaggcgctct gatggtatcc tcgcggacag
    93601 aaagagattg cagtcggttt gataatgatc gagtgacatt ccttcttcgg cccgaaccaa
    93661 ggaatccctt atatatgatg caaaatggat attattctat cgttgatcag aaatttctct
    93721 atcaaaaaaa cgaatcggag tttgaagaag gggaaataga ggggggtttc ttcgatcaca
    93781 tagattgggc tcctagaata tggcgccctt ggggctttct atttgatagt atcgaaaggc
    93841 ccaattcatt gggatttccc tattgggccg ggggtttcat ttatgatgaa gaggatgagc
    93901 ttcaagagga ggatgagctt caagagaagg attcggagtt cttgcagagt ggaaccatgc
    93961 agtaccagcc acgaggattt tccaaagaac aaggcctttt tcgaataagc caattcattt
    94021 gggacccccc ggatccactc ttttccctat tcaaagatga gccctttgtc tctgtgtttt
    94081 cacatcgaga attctttgca gatgaagaga tgttaaaggg gcttcttatt cttactgcca
    94141 aaatgcgtca tcctctttca tctctatcta aaagctggtt tatcaagaag aggctagcaa
    94201 agcgcttcga attcttgatt cagcgccaga gatggcttag aaccaatagt tcatttggat
    94261 tttcccgttc taatactcta tccgagagtt atcagtattt atcaaatctg ttcctatctc
    94321 acggaaggct attggatcaa atggcaaaga cattgttgag aaaaagatgg cttttcccgg
    94381 atgaaatgaa aattggattc atgtaacagg agaagggttt cccattactt agccggaaag
    94441 atatgtggtc atgaaatagg gattaagtgg aacggaattg actgggcggt agagtcgcgg
    94501 aaacacctct tctttcttcc atattttggg ccttagctcc acggaagaat atgctactgc
    94561 tgaaacatgg aagaattgaa atcttagagc aaaacactat gtatggacgg tatgaactgc
    94621 ctaaacaaga attcttgaac agcgaacaac cagagctatt actcactaca tcaaaaaatt
    94681 tcccttaatg aaagatgtaa atccatcgga aaataaaaaa tacgcatgtc ggacgaaatg
    94741 gtttttgcta tctgctccaa taacaaatca ttggtttaac tgaataacta aataaaatag
    94801 atagaccttt ctcttcgtct caggtcgatg gatcttcccg attggaagat cccctatatg
    94861 gataatagac atttcagttg accgagccta attctaattg tttttggttc gaagcaaaga
    94921 tatccacggg gcggttcgcc ctattcagat attcacgacc gagaagtact ggattctctt
    94981 tcggataggt cctgaaagga gaaggaaagc tggaatgcca ccaggcgtct attattgaat
    95041 tcacccgacc cgatagtacc cattttggga acgtccagtg ccaaagtcac tgaatgggta
    95101 gtcgccaatc cctaaaacgg actatgtaat gcactttatc tgctgggtta cggggggcat
    95161 tttaccagag gtttagattg tatcaatcca cccttgtgtg attcctgttg aagcatatac
    95221 tcgggggtgg gtgcagggcg gacgatttca aagcggattc cccagataga gaggatcacc
    95281 aagattttgt gatccgctgc cgaacttatt ccaattcaat gagcattctc aatattatgc
    95341 cttgaagagg actcgaacct ccacgctctt tagcacgaga ttttgagtct cgcgtgtcta
    95401 ccatttcacc accaaggcat cttgaaagtg aatcgtattc catgaatatg atatctatct
    95461 agtgcgatgt atggaatata tgacaaaggc ggagtgttgg agtatttcta ttgatcggcc
    95521 atgtcatata ggccaagtcg gacatccaat tgcttcgatt tgaagtatcc agaggatgtc
    95581 ttatatatat gaagattcta ttaaaaagat ggacaatcaa acctatttct ttctcgattc
    95641 aatagaagaa aaagaaaagg ggtgaatagg gtccaaaata aggagagata tgtaaaaaga
    95701 aggcccgatt acgcccattc ctaatcctaa atggaatgta acgacgtagg gatccatatg
    95761 taaacatagt atctatttag atacgctcga atgacccttc tcataatgag aatgtatata
    95821 accctattcc ggtctggccc ggtatggaat gaacttagaa tctataatca gattatagat
    95881 tctaagttca taaccctagc ccattcccat tttgggcgga acagatctac taattctttg
    95941 attccagtta gtaaagaggg atcttgaact aagaaataga ttctagaagc taaactaaaa
    96001 aagggtatcc tgagcaattg caataattgg gttcattgat attcctggta tagtagatgc
    96061 tatcacacat acaatcatac tcaattcgat ggaattgttt gatcttaaag gggatatcct
    96121 ataatttcgc acgtgagggg ttatttcttg gtttcgtcca gtcattaata acttgattat
    96181 ttttaaataa tagtagatag aaacaacgct cgtaaggagt cctattgaaa ccaagaaata
    96241 gaggcctgcc tgccatccac accagaataa atgtagtttt ccgaaaaaac ccgcgagtgg
    96301 aggaagacct cctagagata agagacatag agctaaagag agagccaaaa aaggatcttt
    96361 tgtgtataat cctgcataat ctcgaatgtt atcagttccg gtacgtagac caaataagac
    96421 aatgcaagca aaagttccta gattcatgga gatatagaac agcatataag ttatcatgct
    96481 cgcatatcca ccatttgagt ctccaacaat tattccaata attacatatc cgatttgacc
    96541 tatggacgaa tacgcaagca tacgtttcat gcttgtttga gtaatagcaa tgagattccc
    96601 caatatcatg ctaagaatag ctaggatttc cagaagaaga tgccattcgt ttgatgagaa
    96661 ataaaaagga atatcgaaaa ttcgagcggc tgaagccgaa gcagctactt tcgaagtaac
    96721 agaaagaaaa gcaacgactg gagtgggaga gtcagagtcg aaaagaggat tcctcacttc
    96781 tttctctcat tcaaaaccgt gcatgagact ttcatctcgc acggctccta agtgataaaa
    96841 gtaaagaaga acttatcttc tttctttttt ttgattacct tcctcgcgta tgtataagat
    96901 cgaacccatt cgatttctaa aacggattac taatccttaa cttttcgagg aatccttcat
    96961 cagtggttgt gaatgactga tttttctcca tcttttcgac cttgattccg taggagtaag
    97021 tcagaaagat tgagaaatag aaccatctga tttgattcgt tctcaatagc catgagatga
    97081 tcatcttagg gtgatccttt tgtcgacgga tgctcctatt acactcgtag tctctgaagg
    97141 atgagaacca actatgtagc atctacatca agaattcaag tattgtatac gtcattagtc
    97201 cgatcctttg taggaactac ccgtaataac gaacttgcaa aatggatctg tttatcataa
    97261 agagaatcgt tgttcctgac cctgcttcac cttaattgct atttgaacaa gtcaaagtta
    97321 tgtcttggtc tgagtgggaa tagcatttct cttctgcatg tccatggagt tttgaaaaat
    97381 ccaaacatcc cagagataga tagagaggta ggaatttctc gaacgaaccg cactccttcg
    97441 tatacgtcag gagtccattg atgagaaggg gctggggaaa gcttgaaccc aattcctaca
    97501 gtgatgaata taagcgcaat tgtaattcct ggggagttat acatttgtgt attgataaga
    97561 ccattcacta tttcttgaag ctcgatctct cccccggatg aaccatatag ccaagagaaa
    97621 ccatgaacca gaatagaaga gcttgcccca cccatgagta aatatttcgt agtagcctca
    97681 ttagaccgta catctttctt ggtatatcca gataataggt aggagcataa actgaaacat
    97741 tctggagcta caaagatagt tattaaatcg ttagcaccgc ataaaaacat tcctcctaga
    97801 gtagctgtta atacgaataa cagaaactct gttatagcca tttctgtaca ttcaatgtac
    97861 tctacggata gaggaataca tagagttgaa catagtaaaa taagaaattg aaagatttcg
    97921 ttgaaattgt tcgtttggaa atttcccgaa aagctaatca taggttcttc tctccatcgg
    97981 aagaataggg ccgttatgct cattactaaa cttgttgaag agatgaaata taaccaaggt
    98041 atatcttttt gatcagaggt tgaatcgatc atcagaagaa gaattaggcc aaaaattagg
    98101 atacattctg ggaaaataaa acttccatcg aagagaagca aatgaaaggc tttcataaaa
    98161 attctcgtag aatcgagaat gaagttttca ttctgtacat gccaaatcat gaattagtag
    98221 ctgcatccaa tctccaaaaa aatcccaatt gtttcgaact ttctattttt ggaatggaat
    98281 atttgtggaa tccccatgaa ttaggatcaa accttattcc atggtattta catgagattc
    98341 ctctttctta ttcttaagca agtccccgag agggcttagt tgatccatga tttatgtttt
    98401 atctttcgtt tccttttctt tcgtttgttt cgagaacgat caattccgat tctttctttt
    98461 tctattgatt cttttacgat cgagatgtat ggatccatgg atctatgtgt ctatatagat
    98521 cctgttcgtg gattaacgaa aatgtgcaaa agttctattt gcctctgcca ttctataagt
    98581 ctcttccttt ttgcgtatgg catcgccact ccctttggca gcatccacta attcggaact
    98641 taatttgaaa gccatatttc gacccggacg ttttcgggat gcccctaata accaacgaat
    98701 ggcaagtgct cttccttgtg tgggtcctat ttcaatggga acttgatggg tcgatccgct
    98761 tacacgtctt gcttttactg ctatatcggg agttacttca cgtattgctt gacgtaaaac
    98821 agatagcgga tttttttctg tcttttgttg aatctttttc aaggctcgat agagaatttg
    98881 ataagccaat gatttttttc cgtgtttcag aatacggtta accaacatgt taactaatcg
    98941 attacgataa attggatcgg attttgcagt ttttttttct gcagtacctc ggcgtgacat
    99001 gagcgtgaaa ggggttcaag aatcagtttt ctttttataa gggctaaaat catttatttt
    99061 ggctttttga ccccatattg tagggtggat ctcgaaagat atgaaagatc tccctccaag
    99121 ccgtacatac gactttcatc gaatacggtt ttccgcagaa ttctatatgt atctatgaga
    99181 tcgagtatgg aattctgttg actcacttta aattgagtat ccgtttccct ccctttcctg
    99241 ctaggattgg aaatcctgta ttttacatat ccatacgatt aagtccttgg gtttccgaaa
    99301 tagtgtaaaa agaagtgctt cgaatcattg ctatttgacc cggacccgtt ctaaaaaagt
    99361 cgaggcattt cgaattgttt gttgacacgg acaaagtcag ggaaaacctc tgaaattatt
    99421 tcaatattcg accttggaca tataataagt tccgaatcaa atctccttag aaagaagatc
    99481 ttttgtctca tggtagcctg ctacagtccc cttacgaaac tttcgttatt gggttagcca
    99541 tacacttcac atgtttctag cgattcacat ggcatcatca aatgatacaa gtcttggata
    99601 agaatctaca acgcactaga acgcccttgt tgacgatcct ttactccgac agcatccagg
    99661 gttcctcgaa caatgtgata tctcacaccg ggtaaatcct taacccttcc ccctcttact
    99721 aagactacag aatgttcttg tgaattatgg ccaataccag gtatataagc agtgatttca
    99781 aacccagagg ttaatcgtac tctggcaact ttacgtaagg cagagtttgg ttttttgggg
    99841 ttgatagtgg aaaagttgac agataagtca cccttactgc cactctacag aaccatacat
    99901 gagattttca cctcatacgg ctcctcgttc aattctttcg aagtcattgg gtcctcttcc
    99961 tcgttccaga atctcctccc ttcttccact ccgtcccgaa gagtaactag gacaaattca
   100021 gtcacgtttt catgttccaa ttgaacactt tccatttttg attattctca aaagagaaga
   100081 ttttttttac caactttaag tctcataggt ttgatcctat agaatctgac ccattttctc
   100141 attgagcgag gggtacgaaa taaatcagat tgatttttcg atcaaatatg tgaaatcttc
   100201 ggttttttcc tctttctcta tccctatccc ataggtacag catttgaatc aatagagaac
   100261 cttttcctct gtatctatat gaatcgatat tattccattc tccttactga tacctcccaa
   100321 ggaaaatccc gaattggatc caaaattgac gggttagtgt gagcttatcc atgcggttat
   100381 gcattcttcg aataggaatc cattttctga aagatcctgg ctttcgtgct ttggtgggtc
   100441 tccgagatcc tttcgacgac ctatgttgtg ttgaagggat atctatatga tccgatcgat
   100501 tgcgtaaagc ccgcggtagc agcagaaccg gggaaagtat acagaaaagg cagttctttc
   100561 tattagatta gtattttcta ttatattaag attagtatta gttagcgatc ccggctcagt
   100621 gagtcctttc ttccgtgatt aactgttggc gccagtacca cattttgtct ctgtggaccg
   100681 aggagaaagg aggctccgcg ggaagaggat tgtaccatga gagagggggt caacctctgt
   100741 caaatataca acatggattc tggcaatgca atgtagttgg gctttcatgc taatccgaat
   100801 gaatcatctt ttccacggag gtaaatcttt gcccgctagg caagaggata gcaaattaca
   100861 aattctgttt cggtaggaca tgtatttcta ttactatgaa attcattaat gaagtaatta
   100921 atcgtgggat taccattacc ctttttttta tagtgacgaa tcttgtatgt gttcctaaga
   100981 aaaagaaaag gaatttgtca aaatttcggg gtcttagagg gtcgtggaaa tccataagaa
   101041 ctcttgaatg gaactggagt tccttcggaa atggtaagat ctttggcgca ataagaaggg
   101101 gttgatccgt atcatcttga cttggttctg atttctctat tttttgaaga ataccgcttc
   101161 tcctacccgt atcgaataga acatgctggg gcaaaccttc ttcatgtaaa acctgcttga
   101221 tttagatcgg gagaatcgta cggttttatg aaaccatgtg ctatggctcg aatccgtagt
   101281 caatcctatt tccgatagga gcagttgaca attgaatcca actttttcca tgattttcgt
   101341 atccgtaata gtgcgaaagg aaagcccggc tccaagttgt tcaagaatag tggcggtgtt
   101401 gagtttctcg atcctttgcc ttaggattag tcagttctat ttcttgatgg gggcagggaa
   101461 gggatataac tcagcggtag agtgtcacct tgacatggtg gaagtcatca gttcgagcct
   101521 gattatccct aaacccaatg tggtttttct attttgtctt gctcccccgt cgcgatcgaa
   101581 taagaatgga taagaggctc gtggtcttga cgtgaggggg tagggatggc tacctttctg
   101641 ggagcgaact ccaggcgaat atgaagcgca tggatacaag ttatgccttg gaatgaaaga
   101701 caattccgaa ccaaaccagc tttgtctacg aacaaggaag ctaagctata agtaatgcaa
   101761 ctatgaatct catggagagt ttgatcctgg ctcaggatga acgctggcgg catgcttaac
   101821 acatgcaagt cggacgggaa gtggtgtttc cagtggcgga cgggtgagta acgcgtaaga
   101881 acccgccctt gggaggggaa caacagctgg aaacggctgc taataccccg taggctgagg
   101941 agcaaaagga ggaatccgcc cgaggagggg ctcgcgtctg attagctagt tggtgaggca
   102001 atagcttacc aaggcgatga tcagtagctg gtccgagagg atgatcagcc acactgggac
   102061 tgagacacgg cccagactcc tacgggaggc agcagtgggg aattttccgc aatgggcgaa
   102121 agcctgacgg agcaatgccg cgtggaggta gaaggcccac gggtcatgaa ctccttttcc
   102181 cggagaagaa gcaatgacgg tatctgggga ataagcatcg gctaacttcg tgccagcagc
   102241 cgcggtaaga cggaggatgc aagcgttatc cggaatgatt gggcgtaaag cgtctgtagg
   102301 tggcttttta agtccgccgt caaatcccag ggctcaaccc tggacaggcg gtggaaacta
   102361 ccaagctgga gtacggtagg ggcagaggga atttccggtg gagcggtaaa atgcgtagag
   102421 atcggaaaga acaccaaggg cgaaagcact ctgctgggcc gacactgaca ctgagagacg
   102481 aaagctaggg gagcgagtgg gattagatac cccagtagtc ctagccgtaa acaatggata
   102541 ctaggcgctg tgcgtatcga cccgtgcagt gctggagcta acgcgttaag tatcccgcct
   102601 ggggagtacg ttcgcaagaa tgaaactcaa aggaattgac gggggcccgc acaagcggtg
   102661 gagcatgtgg tttaattcga tgcaaagcga agaaccttac cagggcttga catgccgcga
   102721 atcctcttga aagagagggg tgccttcggg aacgcggaca caggtggtgc atggctgtcg
   102781 tcagctcgtg ccgtaaggtg ttgggttaag tcccgcaacg agcgcaaccc tcgtgtttag
   102841 ttgccaccgt tgagtttgga accctgagca gactgccggt gataagccgg aggaaggtga
   102901 ggatgacgtc aagtcatcat gccccttatg ccctgggcga cacacgtgct acaatggacg
   102961 ggacaaaggg tcgcgatccc gcgagggcga gctaacccca aaaacccgtc ctcagttcgg
   103021 attgcaggct gcaactcgcc tgcatgaagc aggaatcgct agtaatcgcc ggtcagccat
   103081 acggcggtga attcgttccc gggccttgta cacaccgccc gtcacactat gggagcgggc
   103141 catgcgcgaa gtcgttacct taaccgcaag gagggggatg ccgaaggcag gtctagtgac
   103201 tggagtgaag tcgtaacaag gtagccgtac tggaaggtgt ggctggatta cctccttttc
   103261 agggagagct aatgctttgc ttgttgggta ttttgatttg acactgcttc acacccaaaa
   103321 agaagcgagc tacgtctgag ttcaacttgg agatggaagc cttcttttgt ttctcggcgg
   103381 tgaagtaaga ccaagcccat gagcttatta tcctaggtcg gaacaagttg ataggatccc
   103441 cttttatgcc cccatgtccc tcccgtgtgg cgacatgggg gcgtaaaaag gaaagagagg
   103501 gatggggttt ctctcgcttt tggcatagcg ggcccccagc gggaggccca cacgacgggc
   103561 tattagctca gtggtagagc gcgcccctga taattgcgtc gttgtgcctg ggctgtgagg
   103621 gctctcagcc acatggatag ttcaatgtgc tcatcagcgc ctgaccctga gatgtggatc
   103681 atccaaggca cattagcatg gcgtacttct cctgttcgag ccggggtttg aaaccaaact
   103741 tctcctcagg aggatagatg gggcgattca ggtgagatcc aatgtagatc caactttcta
   103801 ttcactcgtg ggatctgggc ggtccggggg ggaccaccat ggctcctctc ttctcgataa
   103861 tccatacacc ccttatcagt gtatggacag ctatctctcg agcacaggtt taggttcagc
   103921 ctcaatggga aaattaaatg gagcacctaa caacgtatct tcacagacca agaactacga
   103981 gatcgcccct ttcattctgg ggtgacggag ggatcgtacc attcgagcct tttttttcat
   104041 gcttttcccg gaggtctgga gaaagctgca atcaatagga ttttcctaat cctcccttcc
   104101 cgaaaggaag agcgtgaaat tatttttcct ttccgcaggg accaggggat tggatctagc
   104161 cgtaagacga atgcttggct gataaataat tcacttcttg gtcttcgacc ccctcagtca
   104221 ctacgaacgc ccccgatcag tgcaatggga tgtgtctatt tatctatctc ttgactcgaa
   104281 atgggagcag gtttgaaaaa ggatcttaga gtgtttaggg ttgggccaag agggtctctt
   104341 aacgccctct tttttcttcc catcggagtt atttcttatt tcacaaatac ttgccgtggt
   104401 aaggaagaag ggggaacaag cacacttgga gagcgcagta caacggagag ttgtatgctg
   104461 cgttcgggaa ggatgaatcg ctcccgaaaa ggaatctatt gattctctcc caattggtta
   104521 gaccgtaggt gcgatgattt acttcacggg cgaggtctct ggttcaagtc caggatggcc
   104581 cagctgcgcc aaggaaaaga atagaagaag catctgactc cttcatgcat gctccacttg
   104641 gctcggggga tatagctcag ttggtagagc tccgctcttg caattgggtc gttgcgatta
   104701 cgggttgggt gtctaattgt ccaggcggta atgatagtat cttgtacctg aaccggtggc
   104761 tcactttttc taagtaatgg ggaagaggac cgaaacatgc cactgaaaga ctctactgag
   104821 acaaagatgg gctgtcaaga acgtgtagag gaggtaggat gggtggttgg tcagatctag
   104881 tatggatcgt acatggacgg tagttggagt cggcggctcc cccaggttcc ctcatctggg
   104941 atccctgggg aagaggatca agttggccct tgcgaacagc ttgatgcact atctcccttc
   105001 aaccctttga gcgaaatgcg gcaaaaggaa ggaaaatcca tggaccaacc ccatcgtctc
   105061 caccccgtag gaactacgag atcaccccaa ggacgccttc ggtatccagg ggtcgcggac
   105121 cgaccataga accctgttca ataagtggaa tgcattagct gtccgctctc aggttgggca
   105181 gtaagggtcg gagaagggca atcactcatt cttaaaacca gcattcttaa gaccaaaggt
   105241 cggggtggaa aaggggggaa agctctccct tcctggttct cctgtagctg gatcctccgg
   105301 aaccacaaga atccttagtt agaatgggat tccaactcag cacctttttt tgagattttg
   105361 agaagagttg ctctttggag agcacagtac gatgaaagtt gtaagctgtg ttcggggggg
   105421 agttattgtc tatcgttggc ctctatggta gaatcaatca gtcgggggcc tgagaggcgg
   105481 tggtttaccc tgtggcggat gtcagcggtt cgagtccgct tatctccaac tcgtgaactt
   105541 agccgaaaca aagctatatg atagtacccg atttttccga ttcggcagtt caatctatta
   105601 tttatcattc atggacgttg ataagatcct tccatttagc agcaccttag gatggcatag
   105661 ccttaaagtg aaaagtgaag ggcgaggttc aaacgaggaa aggcttacgg tggataccta
   105721 ggcacccaga gacgaggaag ggcgtagtaa gcgacgaaat gcttcgggga gttgaaaata
   105781 agcgtagatc cggagattcc cgaataggtc aacctttcga actgctgctg aatccatggg
   105841 caggcaagag acaacctggc gaactgaaac atcttagtag ccggaggaaa agaaagcaaa
   105901 agcgattccc gtagtagcgg cgagcgaaat gggagcagcc taaaccgtta aaacggggtt
   105961 gtgggagagc aataaaagcg tcgtgctgct aggcgaagca gtagagtgct gcaccctaga
   106021 tggcgagagt ccagtagccg aaagcatcac tagcttacgc tctgacccga gtagcatggg
   106081 gcacgtggaa tcccgtgtga atcagcaagg accaccttgc aaggctaaat actcctgggt
   106141 gaccgatagc gaagtagtac cgtgagggaa gggtgaaaag aacccccgtc ggggagtgaa
   106201 atagaacatg aaaccgtaag ctcccaagca gtgggaggag cccagggctc tgaccgcgtg
   106261 cctgttgaag aatgagccgg cgactcatag gcagtggctt ggttaaggga acccaccgga
   106321 gccgtagcga aagcgagtct tcatagggca attgtcactg cttatggacc cgaacctggg
   106381 tgatctatcc atgaccagga tgaagcttgg gtgaaactaa gcggaggtcc gaaccgactg
   106441 atgttgaaga atcagcggat gagttgtggt taggggtgaa atgccactcg aacccagagc
   106501 tagctggttc tccccgaaat gcgttgaggc gcagcagttg actggacatc taggggtaaa
   106561 gcactgtttc ggtgcgggct gcgagagcgg taccaaatcg aggcaaactc tgaatactag
   106621 atatgacctc aaaataacag gggtcaaggt cggccagtga gacgatgggg gataagcttc
   106681 attgtcgaga gggaaacagc ccggatcacc agctaaggcc cctaaatgac cgctcagtga
   106741 taaaggaggt gggggtgcag agacagccag gaggtttgcc tagaagcagc caccctttaa
   106801 agagtgcgta atagctcact gatcgagcgc tcttgcgccg aagatgaacg gggctaagcg
   106861 atctgccgaa gctgtgggat gaaaaaatgc atcggtaggg gagcgttccg ccttaggggg
   106921 aagcacccgc gcgagcaggg gtggacgaag cggaagcgag aatgtcggct tgagtaacgc
   106981 aaacattggt gagaatccaa tgccccgaaa acccaagggt tcctccgcaa ggttcgtcca
   107041 cggagggtga gtcagggcct aagatcaggc cgaaaggcgt agtcgatgga caacaggcga
   107101 atattcctgt actgcccctt gttggtcccg agggacggag gaggctaggt tagccgaaag
   107161 atggttatcg gttcaaggac gcaaggtgcc cctgcttttt cagggtaaga aggggtagag
   107221 aaaatgcccc gagccaatgt tcgagtacca ggcgctacag cgctgaagta acccatgcta
   107281 tactcccagg aaaagctcga acgaccttca acaaaagggt acctgtaccc gaaaccgaca
   107341 caggtgggta ggtagagaat acctaggggc gcgagacaac tctctctaag gaactcggca
   107401 aaatagcccc gtaacttcgg gagaaggggt gcctcctcac aaagggggtc gcagtgacca
   107461 ggcccgggcg actgtttacc aaaaacacag gtctccgcaa agtcgtaaga ccatgtatgg
   107521 gggctgacgc ctgcccagtg ccggaaggtc aaggaagttg gtgacctgat gacaggggag
   107581 ccggcgaccg aagccccggt gaacggcggc cgtaactata acggtcctaa ggtagcgaaa
   107641 ttccttgtcg ggtaagttcc gacccgcacg aaaggcgtaa cgatctgggc actgtctcgg
   107701 agagaggctc ggtgaaatag acatgtctgt gaagatgcgg actacccgca cctggacaga
   107761 aagaccctat gaagcttcac tgttccctgg gattggcttt gggcttttcc tgcgcagctt
   107821 aggtggaagg cgaagaaggc ccccttcagg gggggctcga gccatcagtg agataccact
   107881 ctggaagagc tagaattcta accttgtgcc aggacctacg ggccaaggga cagtctcagg
   107941 tagacagttt ctatggggcg taggcctccc aaaaggtaac ggaggcgtgc aaaggtttcc
   108001 tcgggccgga cggagatcgg ccctcgagtg caaaggcaga agggagcttg actgcaagac
   108061 ccacccgtcg agcagggacg aaagtcggcc ttagtgatcc gacggtgccg agtggaaggg
   108121 ccgtcgctca acggataaaa gttactctag ggataacagg ctgatcttcc ccaagagatc
   108181 acatcgacgg gaaggtttgg cacctcgatg tcggctcttc gccacctggg gctgtaggat
   108241 gttccaaggg ttgggctgtt cgcccattaa agcggtacgt gagctgggtt cagaacgtcg
   108301 tgagacagtt cggtccatat ccggtgtggg cgttagagca ttgagaggac ctttccctag
   108361 tacgagagga ccgggaagga cgcacctctg gtgtaccagt tatcgtgccc acggtaaacg
   108421 ctgggtagcc aagtgcggag cggataactg ctgaaagcat ctaagtagta agcccacccc
   108481 aagatgagtg ctctcctatt ccgacttccc cagagcctcc ggtagcacag ccgcgacggc
   108541 aaggggttct ctgtccctgc ggggatcgag tgacagaagt tttgagaatt caagagaagg
   108601 tcacggcgag acgagccgtt tatcattacg ataggtgtca agtggaagtg cagtgatgta
   108661 tgcagctgag gcatcctaac agaccggtag acttgaacct tgttcctaca tgacccgatc
   108721 aattcgatca ggcactcgcc atctattttc attgttcaac tctttgacaa catgaaaaaa
   108781 ccaaaagctc tgccctccct ctctatctat tcgtgggatg gaagggcgga ggcctttggt
   108841 gtcccctcca gtcaagaatc gggccccata atcactagcc aatatgcttt tctttttttc
   108901 gcacgccttt cttcgttcat ggttcgatat tctggtgtcc taggcgtaga ggaacaacac
   108961 caatccatcc cgaacttggt ggttaaactc tactgcggtg acgatactgt agggggggtc
   109021 ctgcggaaaa atagctcgac gccaggatga taaaaagctt aacacctctc attcttatta
   109081 ctttttcaat acgaaaaaaa atgaaaaatg aaaaggtcgt cttattcaaa accccaatta
   109141 tgaaatcccc tctctcccac ttcacacccc ggaacgcacc tttcttatag agagaaaggc
   109201 gctttcacat cttcttaacc cggaaatggc tggggagagg aaaggttcct ttttttttag
   109261 ggtactcctg ggaacagatc cagtggagac gaggtggggc ctgtagctca gaggattaga
   109321 gcacgtggct acgaaccacg gtgtcggggg ttcgaatccc tcctcgccca caaccggccc
   109381 aaaaggtaag gacctttccc tctgggggta ggaaaatcat gatcgggata gcggacccaa
   109441 agctatggaa ctggggcgcg ggtcttttgc cgaaatggag tggcctttta tttattattt
   109501 atatttatcg tcagttgact tttacattta aatatagtaa caccggccaa aacaaaataa
   109561 gcatattttt ttttgtttta cgccccgtaa ctcttcctca gccaggcttg gacagaatgg
   109621 cagagcaagt acaagtatta gtagcatagc aaaaatggca aaatgcgacc ctcgccatta
   109681 aattaatgtg tttgctcgcg gtaattgtgg cctctcggga gaatcgatga ctgcatcttt
   109741 gatgcatttg ctagtactag tacatctgag aattcttaat tggctggttg taaatagccc
   109801 caagactatg gaacaaagga ttatcccgga cctagaccga ggtattgacg gcgattctca
   109861 aatatcgcag aacagaatgt gatacgatga gatagaatgc aatagaaata aagacacaga
   109921 gaacgggtta cctactctta atggtcaaag cgaacctttt cattctgaca ttctgaattc
   109981 tgtaattcgg aatgaatcaa atctccccaa gtaggattcg aacctacgac cagtcagtta
   110041 acagccgacc gctctaccac tgagctactg aggaacaacg ggagattaga tctcatagag
   110101 ttcaattccc attctcaacc catgaccaat atgaactcga agtttccttc gtaacccccg
   110161 gaaattcttc gtagtggctc cgttccatgc ctcatttcat agcgaacctc aaagtggctc
   110221 tatttcatta tattccatcc atatcccaat tccattcatt taatatccct ttctttagtg
   110281 tcattgacat aagagatgtc gtttctagtc tatctctttg tatttctata tatggaaagt
   110341 taaaaaagat tatcatagaa taatatgata ttatcataga ataatagaat attattatca
   110401 tagaataaca aaaaaaaatt gaattgaaat caaactggag gaggtttgta atgattttca
   110461 aatcttatat ttttgttttt acaccaggtg ctctaatata cttatgtatg aggataagca
   110521 attcggtcgt tggggtcgga ctctattatg gatttctgac cacactctcc gtagggccct
   110581 cctatctctt ctctctccga gctctggtta tggaagaagg aaacgagaag aaggtagcag
   110641 caacaactgg ttttcttttg ggacagctca tgatgttcat atcgatctat tatgcgcccc
   110701 cgaatatagc attagggaga cctaatacaa taactatcct agctctaccc tatcttttgt
   110761 ttcatttctt ctggaacaat cataaagact tttttgatta tggatctact aacagaaatt
   110821 caatgcgtaa tcttaacatt caatgtgtat tcctgaataa tctaattttt caattattca
   110881 accatttcat tttaccaagt tcaatgttag ccagattagt caacgtttat atgtttcgat
   110941 gcaacaacaa gattttattt gtaacaagta gtttagttgg ttggttaatt ggtcaaattt
   111001 tattcataaa atgggttgaa ttggtattag tatggataca gcaaaataat tctattaggt
   111061 ctaatgtact tattcgatct aagcttggat tggtattagt atggatacag caaaatagtt
   111121 ctattaggtc taataagaag tataagtatc ttgctaataa gtataagtat cttgcttatc
   111181 agtataagta tcttgcttat gagtttaagt accttgtgtc agaattaaga gactctatgt
   111241 ctatggctcg aatctttagt attctcttat ttattacctg tatctactat ttcggaagaa
   111301 taccgtcacc cattttgact tttcaactga aaggaacctc agaaatggaa aaaagagaaa
   111361 aaatccccga aaggactaaa gaggaagaag aggtattcac cgaagaagag gaagaagagg
   111421 tattcaccga agaagaggaa gaagaggtat tcgccgaaga agaggaagaa gaggtattcg
   111481 ccgaagaaga ggaagaagag gtattcgccg aagaagagga agaagaggta ttcgccgaag
   111541 aagaggaaga agaggtattc accgaagaag atccttctcc ttcccttttt tcggaagaaa
   111601 gggaggatcc ggacaaaatc gatgaaaggg aagagatccg agtgaacgga aagaaaaaaa
   111661 aaaaaagaaa agatgaactc ctgactcttc tttttgattt atggtttgaa aaacctcctg
   111721 tgactcttct ttttgattca tggttggaag gccctcttgt gactcttttt tttgattcta
   111781 acaaatggaa tcgaccattt cgttatataa aaaacaatca atttcaaaat cctgtaaaag
   111841 atgaaatgtc acaatatttt ttttatacat gtcaaagtga tggaaaagaa aggatatctt
   111901 ttatgtatcc gccgagtttg tcaactttta aagaaataat agaaaaaaag atatcctttt
   111961 tcacaacaga aaaattatta tctgatcaat tgtataatga ttggaatttg accaatgatc
   112021 taaaacggct aaacaaaact gacgagttta taaatagagt cagaacttta gataaagaat
   112081 cttttgatat aggtatattt gaacaaaaaa ctcaattgtg taatgatgaa actaaaaaag
   112141 aatattttcc taaaaaatat gatccgttct tatatgggcc ctatcgtgga agaatcaaaa
   112201 aaaggttttc accccctagc ataaatcaaa tatataaaaa aaaaaaaatg ggggaatttt
   112261 ggataaataa gattcatgct ctacttctta ctaatgatta tcgcgaattt aaacaaacaa
   112321 tagacaaact ctacaatagt agatcaaaaa agaagctttc tttatttcga tttcgagaac
   112381 ccaaacatca aacagaagcc cgagtcaaaa ttttaaaacg tttcttcaat gtagttataa
   112441 ctaagtccag tgatcaaaga agtagaaaaa gatctattga aataaaggaa ataagtaaaa
   112501 aggtccctcg atggccatac tgcttactcg acgatttgca actagaggaa ggagcaacca
   112561 acgaagaaag ggtagaattg gattctcaaa ttcgtttaag aaaatacaag tatatggtca
   112621 ttttggatga tagggaagaa tctaatgagc ctgatccagt aggcgaaatc gcttggatac
   112681 gttatttacc atactcggat tttcgtcgaa atataataaa aggttctatg cgtgcccaaa
   112741 ggcgtaaaac ggttacttgc caactcttct atcaagcaaa ggcgcattcc cctctttttg
   112801 tggacagaat agacagacgc cttttttctt ttttggacag aatagaaaga cgcctttttt
   112861 cttttgatag tttcggacgg atgaaaggaa tttttaaaaa tttgatgtgt aaaaaaagca
   112921 aaaaattaca aatctctgat tatacaaaag aaagaacaaa agttgaaaaa taccaagacg
   112981 aagagagaat ccgaatggaa atagcagaag cttgggatac catttcatat gctcaagcag
   113041 taagaggttt tctcttagta gtccaatcaa ttcttcggaa atatattcga ttgcctttat
   113101 taataatagc taagaatatt gcgcgtattt tattatttca agttcccgaa tggtccgaag
   113161 acttcaagga ttggaatcga gaaatgcatg ttagatgcac ttataatggt cttgaattat
   113221 ccgacaaaga atttccaaaa aactggttaa cagacggtat acagataaaa atcttatttc
   113281 ctttttacct gaaaccttgg caccgatcta agttaaaacc ctcgaaaacg cagaaagcgc
   113341 aaaaaaatga tttttgtttt ttaacaattt ctggactgga aactgaccgt ccttttggtc
   113401 cccctcgaaa acgaaaaggg tcttcgtttt ttgaacctat ttttaaagaa ctgaaaaaaa
   113461 aagtgaaaaa atttaaaaat cagtctttta tagtttttaa tgtttttaaa gaacgagcaa
   113521 aatttcttcg aaaggagtca aaagaaataa aaaaatggag catcaaaaac tacgaattgg
   113581 gtgaaactaa aaccgacgat tctataatga ataatcaggt gattcacgaa tcacctatta
   113641 aaattcgatc tacagaatgg acaaatttat cactgacaga aaaaatgaaa gatctggctg
   113701 agagaacaag cacaatcaac aataaactag aaagaattct aaatgagaag aaaaatagat
   113761 ttctaactca agaaaaaaat attcattcta ataaaaaaag ttatcataat aaaatattag
   113821 aatcattaaa aagatttttt caaatattaa aaagaagaaa tactcgatta atccgtaaat
   113881 ttgatttttt tatcaaattt ttcgtggaaa aaatatacat agattttttt ctatgtatca
   113941 ttaatattgc aagaaccaat gcacaacttt tttttgaatc aagaataaaa attatcgata
   114001 aattcatttt ctttcttatt ggaaatgaaa aaagaattaa gaaaaaaaat aaaaaaaaaa
   114061 ttcactttat tttaactaat aaaaattccc ttgattcctc cttctcgcaa gcatatgtat
   114121 tttataaaat atcgcaaact cgagttatta acttctataa attcaagtct atccttcaat
   114181 atcatggaac atctcttttt cttaaaaatg aaataaagga tttttttcgg aaagagggaa
   114241 tatttcattc tggattgaga cataaagact tttggcattc tgaaaggaat caatggaaaa
   114301 actggttaag ggggcattat caatatgatt tatctcagat tagctggctt aaattagtac
   114361 cagaaaaatg gcgaaataaa gtcaatcaac actgtatgac tcaaaaaaac gattttaaca
   114421 aatgggactc atataaaaaa gaaagattca ttcatgatga aaaacaaaat gatttcgaac
   114481 ctgattcagt aatgaatcaa gaatataaaa aatcatctaa ttttaaaaaa catcatagac
   114541 atgatttttt ctcatataaa tctattaatt atgaagagaa gaaagactca tatatttata
   114601 gatcaccatt acaaataaat agtaaagaag agatttttta taattacaag atagataaac
   114661 gcaaattttt tgatatgcca gatgggctac ctatttctaa ttatctagga gaaaatgata
   114721 ttatggctga ggagaaattt ccagatagaa aattttgtaa gtggaaaatt attgattttt
   114781 gccttagaaa taataaggtc gagattcatt actgggccaa taccggcacc aagaatcaaa
   114841 aaatgaagag gggtcctttt tatttaccaa tttctcaaga tccaaaaatc aaccgattca
   114901 aaataaaaag acccttcttt gattggatgg aaatgaatga agaaatagta ggtcgtctta
   114961 tatcgaatcc agaactagaa ctttggttct tcccagaatt tgtgccacta tataatgcat
   115021 ataagattaa accggggatc ataccaataa aattacttcc tttcaacttt catttgaatg
   115081 gaaagaaaaa cattaagaaa aacattaaga aaaacattaa gaaaaacatt actgaaaaga
   115141 accctttaat agaatcaaat gaaaaaagaa ttcttagatt cgagaatgaa aatcaagaag
   115201 aaaaagatcc tctagaccaa ggggaagggg ctcctctatc agataaaaat ggaggtagat
   115261 cgggcataaa aaaaaaaaaa caacgtagaa aaaaaaagtc cgacatgagc cccgaagcag
   115321 cagagctttc tgtgttccta gacaggtatt tgcgttttca attgagcttg gaaagggttg
   115381 taaatcaaaa aatgatcaag aatattagag tctattgtct cctgattaga ttgagaaatg
   115441 caaacgacgt tgctatgtcc tatcttaaac ggggagaact gactatggat atttggacta
   115501 taaaaaggag ggcccttgga gaattaagta aaagcggagc gttgattatc gaaccgactt
   115561 atccttatcc gtctataaaa aacgatggac aattgattct atatcaaacc ataggtattt
   115621 ttttggttca taagaataaa taccaaagga ataaaaaata tcgagaatat gttgataaga
   115681 atcaatttga tcaatccatt ttaagacatc aaaaaatgac tcaaaataga gacaaaaatc
   115741 attatgattt ctttgttcct gaaactattt tatcccctaa aggccgtaga gaattgcgaa
   115801 ttctatattt tttaaattca agggatagaa atgatataca tagaaatccg gtattttgca
   115861 atcaggtaaa aaactgtggt caagttttaa atagaggcaa atatctcggt atcgataaaa
   115921 ataaactaat tcaaatgaag ttctttcttt ggcccaatta tcgactagaa gatttagctt
   115981 gtatgaatcg ctattggttt aatactaata atggcagtcg tttcagtatg gtcaggatac
   116041 atatgtatcc acggttgaaa atttgttggt tacaagtcca tttacattaa ttttgccata
   116101 tatacatata ttattaggta atagaatatg tcggctatat gaaaacaaat agatagacgc
   116161 gaggattgtc ttacattcca tcttgaaaga ggatactaat ttaatgacat acatattatc
   116221 aattagacct ataaatgaat aaaatcttct tatctttttt tgtattccta tacaaaaaaa
   116281 gataagaaga tttcattcat ttattttata aaaaaagtag gaagtttata atgaacttaa
   116341 ggccattctg tatatcaaaa tgactaatat tattattact gatcaataaa attcacatca
   116401 aaaaatgata aattataaaa ggggataaga ttttgtttta tggtaaaaaa ttcattcatc
   116461 tcagttattt ttcaagaaaa aaaagaagaa aagcgggggt ctgttgactt tcaaatagtc
   116521 agtttcacca ataagatacg aagacttact tcccattttg aattgcacag aaaagactat
   116581 tcatctcaga gaggtctacg aaaaattctg ggaaaacgtc aacggctgct gtcttactta
   116641 tcaaagaaaa atcgagtacg ctataaagaa ttaattagtg agttggatat tcgggagtca
   116701 aaaaatcgtt aatttgaaaa tttttactta gttttttcat ttattggatc ttgagaattt
   116761 tgataaactt ctttttgttt tcagcaattc atgtaagaat gaatcgagga aaaacttatg
   116821 aatagaccgg ctacagaaac agaccttatg atagtcaata tgggacctca ccacccatca
   116881 atgcacggtg ttcttcgtct catcgttacc ctagacggtg aaaatgttgt tgactgcgaa
   116941 ccaatattag gttatttaca cagaggaatg gaaaaaattg cggaaaatcg aacaatcata
   117001 caatttttac cttatgtaac acgttgggat tatttagcta ctatgttcac agaagcaata
   117061 accgtaaatg gaccagaaca attgggaaat attcaagtgc ctaaaagagc gagctatatc
   117121 agagtcatta tgttggagtt aagtcgtcta gcttctcatc tgttatggct tggacctttt
   117181 atggcggata ttggcgcaca gacccctttt ttctatattt tcagagaaag agaattagta
   117241 tatgatctat tcgaagctgc gactgggatg agaatgatgc ataattattt tcgtatcgga
   117301 ggaatagcag ccgatctgcc ttatggctgg atagataaat gtttggattt ctgcgattat
   117361 tttttaacag gagttgttga atatcaaaag cttattacgc gaaatcccat ttttttagaa
   117421 cgagttgaag gagtaggcat tattagtgga gaagaagcaa taaattgggg tttatccgga
   117481 ccgatgctac gagcatctgg aatacaatgg gatcttcgta aagttgatca ttatgagtgt
   117541 tacgacgaat taaattggga aatccagtgg caaaaagaag gagactcatt agctcgttat
   117601 ttagtccgaa tcagtgaaat gacggaatcc ataaaaataa ttcaacaggc cctggaagga
   117661 attccaggag gtccctatga gaatttagaa atccgatgct ttgatagaga aagggatcca
   117721 gaatggaatg attttgaata tcgattcatt agtaaaaaac cttctcccac atttgaattg
   117781 ccgaagcaag aactttatgc gagagttgaa gccccaaagg gagaattggg aatttttcta
   117841 ataggggaca aaagttgttt tccttggaga tggaaaattc gcccgccggg ttttatcaat
   117901 ttgcaaattc ttcctcagtt agttaaagga atgaaattgg ctgatattat gacgatacta
   117961 ggtagcatag atattattat gggagaagtt gatcgttgaa atgatagttt atacaacaga
   118021 aatagaagta caagatattc attctttttc cagattggaa tttttcaaag aggtctatgg
   118081 aatcgtatgg atctttttcc ctattttgac tcttgtattg gggatcacaa taggcgtact
   118141 gataattgta tggttagaaa gagagatatc cgcaggaata caacaacgtg ttgggcctga
   118201 atacgccggc cctttgggaa ttcttcaagc tctagcagat gggacaaaac tgcttttcaa
   118261 agagaatctt tttccagcta gaggaaatac ccgtttattc agtattggac catctatagc
   118321 agtcatatcc attttactaa gttttttagt aattcctttt agctatcatc ttgttttagc
   118381 tgatctcaat atcggtattt ttttatggat tgccatttca agtattgccc ctgttggcct
   118441 tcttatgtca ggatacggat caaataataa atattccttt ttaggtggtt tacgagctgc
   118501 tgctcaatcg attagttatg aaataccatt cactttatgc gttttatcaa tatctctacg
   118561 tgcgattcgt tgaaatacaa acttttcttt cttttcccta ttcattcttt tctttcgctc
   118621 tagaaaacaa gttgaacgaa ttgaatagat attatttatt atccttttgg ttgataaagt
   118681 aaattagata gttatatatg agtgaaagaa agcagcttct caatttgcag taaaaaaaaa
   118741 tggagtctca tttcctatgt acaagagtta agtggaaata aacataagcg gaagaggtcc
   118801 tttaccccaa gactggttga ttagacaacc cagcttgaag cgggctcaaa agatcaaccg
   118861 tatggccttt tcactatcct ttgtatgaat tacctactat acatgtatta tcaaacgaaa
   118921 cgggtgattg aacaaaaaaa tgagtggatg attaggaaca caaaaatgca caaaggattg
   118981 gtaatggaga ttatggaaat tatctaaaaa gatatttctg cataacataa aaagaataca
   119041 attggggctt taaattggta gaaatgataa ggcagtactt cccgcgattc cgatccagag
   119101 tatgctccta tccacccatt aaagcaatga ctatcaggaa cgaaataatc ctttattttt
   119161 tattttagtt ttagccccct tctcttatat cggttttata agaaagaaga ataggaacga
   119221 aaaacaaaca agagaaaaaa agaaatcttt tttattccgt ctttttaata tatttagcat
   119281 agatttagag agatataatt tgtctcatga ttcattagct aatgtaacgt ctaattcctt
   119341 ttcgtaatcg aaaatggtgg gttgaaataa actatttatt gatatttctg caaggagttt
   119401 tttatttaag gattaagtta ttactcaaca aagtcaaatt attaacgggt gagatcaatt
   119461 cggaagcgcc tttatttatt attattttag agtatagcag acggaattcc attggtataa
   119521 ttttggaccc ccaaatcgat ttttactctt tctattctac aaccatagca agctaaattg
   119581 taaataatac tgatctggtc cttagatttc tttttgaccc acgaggagcc gtatgaggcg
   119641 aaaacctcat gtacggttct ggaatagcgg tgggaacagt gatgttatca ccgactatga
   119701 ttatctaaca gttcaagtac agttgatata gttgaggcgc agtcaaaata tggtttttgg
   119761 ggatggaatt tgtggcgtca gcctatagga tttatcgttt ttctaatttc tgccctagcc
   119821 gaatgcgaga gattaccctt tgatttacca gaagcggagg aagaattagt agcaggttat
   119881 caaaccgaat attcgggtat caaatttggt ttattttatg ttgcttctta tctaaatcta
   119941 ttactttctt cgttatttct aacggttctt tacttgggtg gttggaatat ttccattcca
   120001 tacatatttg ttcctgggct atttgaaata aataaagtgg atggaatctt tggaactaca
   120061 gttggtatct ttattacatt agctaaaact tatttgttct tgtttatttc tatcacaaca
   120121 agatggactt tacctaggtt aagaatggac caacttttaa atcttgggtg gaaatttctt
   120181 ttaccaattt ctctcggtaa tctattatta acaacctctt ttcaactttt ttcactgtaa
   120241 ataacaaacg aatagacttg gttcaagttc aaacaagaga aagaaacgca gataaaacta
   120301 ttcatataga ttcctgatat gttccctatg gtaactgggt tcatgaatta tggtcaacaa
   120361 acagtacgag cagcaaggta cattggtcaa agtttcatga ttaccttatc ccacgcaaat
   120421 cgtttgcctg taactattca atatccttat gaaaaattaa tcacatcgga gcgtttccgc
   120481 ggccgaatcc atttcgaatt tgataaatgt attgcttgtg aagtatgtgt tcgtgtatgt
   120541 cctatagatc tgcctgttgt tgattggaaa tttgaaactg atattcgaaa aaaacgatta
   120601 cttaattaca gtattgattt cggaatttgt atattttgtg gtaactgtgt tgagtattgt
   120661 ccaacaaatt gtttatcgat gactgaagaa tatgaacttt ctacttacga ccgtcacgag
   120721 ttgaattata atcaaattgc tttgggccgt ttaccaatgt cagtaattga tgattataca
   120781 attcgaacaa ttttgaattc gcctcaaaga aaaactgagt aggtaatcgc cctattctat
   120841 taaataaaga gaaattacca actcttaagg ttcagttttt tggtttaaat taaaagaatg
   120901 agataaggtc tttctctttg tttggccaat aattaaaaat tcaactataa attcattggt
   120961 tgatgagaat ttcgactttt ttattaaaaa tctatcaata gagtcgtaat tatttcgaaa
   121021 tatatacttt caaaaaaata tccttattct ctttcttttt cttcttaatt taagaaaata
   121081 aaagaatcaa aaaagaaact gtccaacaat tgtacccata tcatacctaa tagattagaa
   121141 tttaattcaa ttaggaacct atcataaaat gaaaataaaa aaacctttat ttttttcccg
   121201 gtcgggtcaa tacgatcatg aaaagcattt caatttatct cctattttac atataatgga
   121261 tttgcctgga ccaatacacg attttcttat agttttactg ggatcgggtc ttatattagg
   121321 gggactggga gtagtattac ttaccaatcc aatttattct gccttttcgt tgggattggt
   121381 tcttgtttgt atatccttat tctatattct ttcaaattct cattttgtag ccgctgccca
   121441 gctccttatt tatgtaggag ccataaatgt tttaatcata tttgctgtca tgttcatgaa
   121501 tggttcagaa tattacaagg attttaatct gtcgatcgtt ggggatgggg ttacttcact
   121561 ggtttgtaca agtattcttc tttcgctaat tactactatt ttcgatacgt catggtatgg
   121621 gattatttgg actacaagat caaaccaact tatagaacaa gatttgataa gtaatagtca
   121681 acaaattgga attcatttat caacagattt ttttcttcca tttgaactga tttcaataat
   121741 tcttttagtt ggtttgatag gcgcaattgc tgtggctcgt cagtaataaa tcgttataac
   121801 tagcaacagc aaacaatcca aatttcactt ttttcaatac attcttttgt tccgtacttg
   121861 ttctattcta gtcaatctcg aatctgttga attattgttc atattgaaat gaaccaacat
   121921 tgataaggag ttggtcaatg atgctcgaac atgtacttgt tttgagtgcc tatttatttt
   121981 ctatcggtat ttatggatta atcacgagtc gaaacatggt tagggctctt atgtgtcttg
   122041 aacttatatt gaatgcagtt aatataaatt ttgtaacatt ttctgatttt tttgatagtt
   122101 gccagttaaa gggagatatt ttctcaattt ttgttatagc tattgcagcc gctgaagcag
   122161 ctattgggtt ggctattgtt tcgtcaattt atcgtaacag aaaatcaacg cgtatcaatc
   122221 aatcgacttt attgaataag taggaataat aatcaaaatg agaatatcca ccaatttgaa
   122281 ttagcatgta gaatatgtta gaatctagat tctatttacg aaaacgtaat aaatcaaagt
   122341 atcttagcca cttctcatga gctgatccag aagtaaattg attagaaaat ttctggtaaa
   122401 tcgttgattc atctggcgtt taaatatatg attcatttac aagtttacta gatcgaaatt
   122461 tgataacgtt caaaaattca tagatcccat gtcacattca gtaaaaattt atgatacatg
   122521 catagggtgt acccaatgtg tccgagcgtg ccccaccgat gtgttagaaa tgataccttg
   122581 ggatggatgc aaagctaaac aaattgcttc cgccccaaga acagaagatt gtgttggttg
   122641 taagagatgt gaatctgcct gtccaacgga tttcttgagt gttcgagttt atttatggca
   122701 tgaaacaact cgaagtatgg gtctagctta ttgatatgtt ccgtaaaacc cacttgaata
   122761 cattttgttg aatacatttt ctttttttac tgaaaaaacc cgtactcgaa aaaaaaagaa
   122821 taaagaaaga ttctattttc gagcgcgggt ttttctggtc caagtgtatc ttgtctttac
   122881 cacgaattat tttccttggt taacaataat tgtagttttg ccaatatctg cgggctcttt
   122941 aattttcttt cttcctcata gaggaaataa gctaattagg tggtatacca tttctatatc
   123001 caccttagaa ctacttctaa tgacctatgt attttgttat catttccaat tggacgatcc
   123061 attaatccag ctggcggaag attataaatg gatcaatttt ttcgattttt actggagatt
   123121 gggaatagat ggactttcta taggacctat tttactgaca ggatttatca caactttagc
   123181 tactttagcg gcttggccag ttactcggga ttcccgacta ttccatttcc tgatgttagc
   123241 aatgtacagt ggtcaaatag gatcattttc ttctcgagac cttttacttt ttttcatcat
   123301 gtgggagtta gaattaattc ctgtttatct acttctatct atgtgggggg gaaagaaacg
   123361 tctgtattca gctacaaagt ttattttgta cactgcggga ggttccattt ttttattagt
   123421 aggggttttg ggtatcggtt tatatggttc taatgaacca acattccatt ttgaaacatt
   123481 agctaatcaa tcgtatcctc tcgcactgga aataatattc tatattggat ttcttattgc
   123541 ttttgctgtc aaatcaccga ttataccctt acatacatgg ttaccagaca cccatgggga
   123601 ggcacattat agtacttgta tgcttctagc cggaatctta ttaaaaatgg gagcatatgg
   123661 attagttcgg atcaatatgg aattattacc ccatgctcat tctatatttt ctccctggtt
   123721 gatgatagta ggcacaatgc aaataattta tgcagcttca acatctcttg ctcaacgtaa
   123781 tttaaaaaaa agaatagcct attcctctgt atctcatatg ggtttcataa ttataggaat
   123841 tggctctata accgatacgg gactcaacgg agccttttta caaataatat ctcatggatt
   123901 tattggcgct gcactttttt tcttggcagg aacgaattat gatagaatac gtcttattta
   123961 tctcgacgaa atgggcggaa tggctcttcc aattccaaaa atgtttacga tgttcagtat
   124021 cttatcgatg gcttctcttg cattaccggg catgagtggt tttgttgcag aattgatagt
   124081 cttttttgga ataattagca gtcaaaaata ttttttaatg ccaaaaatat taattatttt
   124141 tgtaatggca attggaatga tattaactcc tatttattta ttatctatgt cacgtcaaat
   124201 attctacgga tacaagctat ttaatgctcc aaactcctat ttttttgatt ctggaccaag
   124261 agagttattt gtttcgatct ctatctttct acccgtaata ggtattggta tttatccgga
   124321 tttcgtttta tcactatcgg gtgagaaagt cgaagctatt ctagctaatt atttttatag
   124381 ataggtttta ggaataaaaa aaagaaatcc tattcaattt gaaaattatt cgctttacag
   124441 gtgaaaaaaa atgatttttt ctgctcttag gtttcatttt tttttaagtt gagtaaaaaa
   124501 gaaagagtaa gaataaaaaa gtaaaaatca aattgaattt gaatcagata tgtttggcct
   124561 ttgtgagaac cttttgaatc actccgctac ttgtacttga ttcaaaaggt tcttttcttg
   124621 gcggcttaca ttaagttttc ttatgtatat tatatgctgt cctatgtttg tatttgttat
   124681 gctttttcat tcaattcgat gttaatggaa atgaaccata gctatgtaaa cctattccta
   124741 atagattgac cccaaaatag catatccaaa ttataagaaa gcccgcggaa gccacaattg
   124801 cagaatttac accttccaaa tttggatttg ttcgggtatg taaataaatc gcgaatatgg
   124861 tccaagtaat aaatgcccaa gtttccttgg gatcccaatt ccaatatgat ccccatgcct
   124921 cattagccca tactgctccc gaaagaatcc ctattgttaa aaagataaac ccgagactaa
   124981 taatacgata actccaataa tccaattgtt gaaccaattg atacctgtaa taatttcgag
   125041 aataaataaa ataagtgttt agtaaaacat tctttctctc attcaggtat ttcatttcac
   125101 caaaggaaaa tgccatattt aataaaatat tgcttttgct aaaaatcttt atgacttttc
   125161 gaaatgtaat gactagaagg gctactgata ataatgatcc acataaaaga gctgcatagc
   125221 cgaataccat catactgacg tgcatcatta accactggga ttggagagca ggtactaata
   125281 gtgcggattg atgcattttt attaaaagac ccgaagtaac aaagccttgg gtaaaaatag
   125341 cacttgatgc ggttattgca cttaaagcat ttttatgctt tttaaaatga aaataggaaa
   125401 ctatatgaat aatggagaaa ctccatgaaa gaaagattaa tgattcatat aaattactta
   125461 atggaaaatg ccccgaataa atccaacgag tgactaataa tcctgttata cagaaaaggg
   125521 tagctaccat acccctttct gatgaatcat atagtcctac ggcttcatcg actaataaag
   125581 ttaaaaaatg aattgtaatt acaattgaaa cgaccgaaaa ggatatatga gttaatatat
   125641 gttctaaaat tgaaaaaatc ataaaataaa gattatgaaa aaaggagaag agaagattta
   125701 tcgattatta ttatatggaa tggaaattcg gaattttatt tattatagga cttatattat
   125761 acctttttta taagacgcta tgccgccact cggactcgaa ccgagatgct ctagcactgc
   125821 ttcctaagag cagcgtgtct accaatttca ccatagcggc ttgctcaaaa taataataac
   125881 tcagttttat tcatattcaa ccgtcgagat tgaatgaagg ggtcaatcca atgcaatatt
   125941 tattttgtag gaagctttca aattgatgaa taaaaactcg tttcatttca atagaagttt
   126001 gagggttaaa aaaagaatct ttattatcct tccttttttt tatttaatta agaatttcta
   126061 gtttataaag taaagtaaca agaatggaag ttttgtagtt cctgttttac taaaatcgaa
   126121 ctttttcgtt ctaactaaac taaatagttg ttacttccat tcatgaatag agctcaaaat
   126181 gttctttatc atttccattt gttaataatt cattttatta acatataata tgatttttat
   126241 gaatgaatca ctgaataaaa aagatggttt tgagtatcac aatttaaaca tggcatctac
   126301 agatttcaaa ggattttaaa aaatttatgt aatttgcata gctttggatt gtcgtaaaca
   126361 tgtctaatgt aaaaaagttt tgattcctat cataattggg ccatcctttc aaaaatgatt
   126421 tctaatttag aattcgaaaa aaaaaattac ttgcttcatc ttcccataca aacataggat
   126481 ttttttatca cttaaattga ggcattattt gtgtatccac taaataggaa aaggtctctt
   126541 tcacaattgg gtttatggga aggatataga gtaattcaga gtaatactac tttagattaa
   126601 gaaagttaca aaatgaaaac tgcatcaatt agtttcaaga acccattgat tttgactaaa
   126661 ctaaggatct tatatatatc ttctgctata ataaaaaata ctatatagat aataaatacg
   126721 atatagaaaa tagaaagaaa acactaacaa gttattagaa cacacaaata ggaaaattaa
   126781 taatataata cacaaatagg aataggcgat ggggaaataa gaatccccca ccccgaaaaa
   126841 aaaaagaaaa gatgaactca actaattact attactatac taaagtaaaa ctaaagttaa
   126901 aagaaaagta aaagtagcaa attcaaaatg aaaagataaa ataaaaaaaa taagagataa
   126961 gacgaaaaaa aaaaaataat ttttgagtaa atcagattat tattaaaatg ttttgttatt
   127021 tattttccac agaaaaaaac tttttgaatt tcccgtagaa agagattttg ctaatgaaaa
   127081 agctttcaac gctgcccaat accccttttt tttccaaata tttttacgaa tattcttttt
   127141 tgatatagaa gtacgttttt ttggaactgc cattcgaaaa aaagttatta atgctatagt
   127201 ggtatgtgaa agacattttt ttttaacagt ctgctttatt tttattttct tatttattcc
   127261 tctaaattgg acttattcta tatttcgata tttaaataga ttggactcta ttatttatat
   127321 actaacttca taaaaaaatt cgttatattt attaataata tggaaagata agagtcggtg
   127381 aatcagaaag aaaacacaat acaattaagt aagaaaaaaa ggttttatgg agtatacata
   127441 tcaatattca tggatcatac ctttagttcc acttccaatt cctattttaa taggagcagg
   127501 acttcttctt tttccgacag caacaaaaaa tcttcgccgt atgtgggctt ttcccagtat
   127561 tttattgtta agtatagtta tgcttttttc agttgatcta tctattcaac aaataaatag
   127621 aagttcgaca tatcaatatg tatggtcttg ggccataaat aatgatttat ctttcgagtt
   127681 cggctacttt ctcgattcac ttacttccat tatgttaata ttaatcacta ctgttggaat
   127741 ttttgttctt atttatagtg acaattatat gtctcatgat caaggatatt tgagatttct
   127801 tacttatctg agttttttca atacttcaat gttgggatta gttactagtt ctaatttgat
   127861 acaaatttat attttttggg aattagtcgg aatgtgttct tatctattaa taggtttttg
   127921 gttcacacga ccccttgcag caaatgcttg tcaaaaagca tttgtaagta atcgtgtagg
   127981 ggattttgga ttattattag gaatcttagg tctcttttgg ataacaggca gttttgaatt
   128041 tcaagatttg ttcgaactat tgaataactt tatttttatt tcgaataatc aaggtcattt
   128101 tttatttctt actttatgtg cctttttttt attttgtggg gcagttgcta aatccgcgca
   128161 atttccactt catgtatggt tacctgatgc tatggagggg cctaccccta tttcggctct
   128221 tatacatgct gctactatgg tagcggcagg aatttttctt gtagcccggc ttctacctct
   128281 ttttatattt ataccttcca taatgaatct aatatcttta ataggtatag taacagtgct
   128341 tttaggagct actttagctg ttgcgcaaaa agatattaag agaggcttag cctattctac
   128401 aatgtctcaa ttgggttata tgatgttagc tttgggcatg ggatcttatc gagccgcttt
   128461 atatcatttg attactcatg cttattcgaa agcattgttg tttctaggat ctggatcaat
   128521 tattcattca atggaagcta ttgttggata ttctccatat aaaagccaga atcttgtttt
   128581 tatgggtggt ttaagaaagc atgtgccaat tacaaaaact tcttttttaa tgggaacgct
   128641 ttctctttgt ggtattccac cccttgcctg tttttggtca aaagatgcaa ttttgaatga
   128701 tagttgggca tattcgtcgc tttttgcatt aatagcttgg tccacggctg gattaacagc
   128761 attttatatg tttcggatct atttacttac ttttgaggga catttaaata ttaattttca
   128821 aaattacagt ggaaaaaaaa gtagctcatt ttattcaata aaattatggg gtaaagaaga
   128881 ggaaaagatg attaacagga attttccttt attttcttta tttttaacca ataaaaatca
   128941 acagactttt ttgtttttga ggaagccata tgaaattggg aataaactaa aaagcggtcc
   129001 tcttcttact attactcatt ttccgactaa taagcctttt tcttatcctc atgaatcgga
   129061 taatacactg atatttccta tccttgtatt ggttgcattt actctattta ttggagttat
   129121 aggaattcct ttcaatcaac aagaaattca tttggatata ttatccaaat tgttaactcc
   129181 gttcattgat cttttacata aaaattcaaa agataaagat tcgacggatt ggtatgaatt
   129241 ttttacaaac gcaacttttt cagtcagtat agcttttttt ggaatattta tagcatccct
   129301 tttatataag cctttttatt catctttaca aaatttgaac ttctttaatt catttgtgaa
   129361 aagagggcct aatagaagaa tttgggataa aataatacat tttatttatg attggtcata
   129421 taatcgtgct tatatagata ctttttatga catgttctta aaaaaaagta taagaacatt
   129481 gtctgaacta actaattttt ttgatagacg agcaattgat ggaattataa atgggttagg
   129541 catttcgagt tttttagtag gagaaagtat aaaatctata gggggaagtc gtatttcgtc
   129601 ttatctctta ttttttttat tttatctttt cattttgaat ttgctacttt tacttttttg
   129661 aaaatcatta caaacctcct ccagtttgat ttcaattcaa tttttttttg ttattctatg
   129721 ataataatat tctattattc tatgataata tcatattatt ctatgataat cttttttaac
   129781 tttccatata tagaaataca aagagataga ctagaaacga catctcttat gtcaatgaca
   129841 ctaaagaaag ggatattaaa tgaatggaat tgggatatgg atggaatata atgaaataga
   129901 gccactttga ggttcgctat gaaatgaggc atggaacgga gccactacga agaatttccg
   129961 ggggttacga aggaaacttc gagttcatat tggtcatggg ttgagaatgg gaattgaact
   130021 ctatgagatc taatctcccg ttgttcctca gtagctcagt ggtagagcgg tcggctgtta
   130081 actgactggt cgtaggttcg aatcctactt ggggagattt gattcattcc gaattacaga
   130141 attcagaatg tcagaatgaa aaggttcgct ttgaccatta agagtaggta acccgttctc
   130201 tgtgtcttta tttctattgc attctatctc atcgtatcac attctgttct gcgatatttg
   130261 agaatcgccg tcaatacctc ggtctaggtc cgggataatc ctttgttcca tagtcttggg
   130321 gctatttaca accagccaat taagaattct cagatgtact agtactagca aatgcatcaa
   130381 agatgcagtc atcgattctc ccgagaggcc acaattaccg cgagcaaaca cattaattta
   130441 atggcgaggg tcgcattttg ccatttttgc tatgctacta atacttgtac ttgctctgcc
   130501 attctgtcca agcctggctg aggaagagtt acggggcgta aaacaaaaaa aaatatgctt
   130561 attttgtttt ggccggtgtt actatattta aatgtaaaag tcaactgacg ataaatataa
   130621 ataataaata aaaggccact ccatttcggc aaaagacccg cgccccagtt ccatagcttt
   130681 gggtccgcta tcccgatcat gattttccta cccccagagg gaaaggtcct taccttttgg
   130741 gccggttgtg ggcgaggagg gattcgaacc cccgacaccg tggttcgtag ccacgtgctc
   130801 taatcctctg agctacaggc cccacctcgt ctccactgga tctgttccca ggagtaccct
   130861 aaaaaaaaag gaacctttcc tctccccagc catttccggg ttaagaagat gtgaaagcgc
   130921 ctttctctct ataagaaagg tgcgttccgg ggtgtgaagt gggagagagg ggatttcata
   130981 attggggttt tgaataagac gaccttttca tttttcattt tttttcgtat tgaaaaagta
   131041 ataagaatga gaggtgttaa gctttttatc atcctggcgt cgagctattt ttccgcagga
   131101 ccccccctac agtatcgtca ccgcagtaga gtttaaccac caagttcggg atggattggt
   131161 gttgttcctc tacgcctagg acaccagaat atcgaaccat gaacgaagaa aggcgtgcga
   131221 aaaaaagaaa agcatattgg ctagtgatta tggggcccga ttcttgactg gaggggacac
   131281 caaaggcctc cgcccttcca tcccacgaat agatagagag ggagggcaga gcttttggtt
   131341 ttttcatgtt gtcaaagagt tgaacaatga aaatagatgg cgagtgcctg atcgaattga
   131401 tcgggtcatg taggaacaag gttcaagtct accggtctgt taggatgcct cagctgcata
   131461 catcactgca cttccacttg acacctatcg taatgataaa cggctcgtct cgccgtgacc
   131521 ttctcttgaa ttctcaaaac ttctgtcact cgatccccgc agggacagag aaccccttgc
   131581 cgtcgcggct gtgctaccgg aggctctggg gaagtcggaa taggagagca ctcatcttgg
   131641 ggtgggctta ctacttagat gctttcagca gttatccgct ccgcacttgg ctacccagcg
   131701 tttaccgtgg gcacgataac tggtacacca gaggtgcgtc cttcccggtc ctctcgtact
   131761 agggaaaggt cctctcaatg ctctaacgcc cacaccggat atggaccgaa ctgtctcacg
   131821 acgttctgaa cccagctcac gtaccgcttt aatgggcgaa cagcccaacc cttggaacat
   131881 cctacagccc caggtggcga agagccgaca tcgaggtgcc aaaccttccc gtcgatgtga
   131941 tctcttgggg aagatcagcc tgttatccct agagtaactt ttatccgttg agcgacggcc
   132001 cttccactcg gcaccgtcgg atcactaagg ccgactttcg tccctgctcg acgggtgggt
   132061 cttgcagtca agctcccttc tgcctttgca ctcgagggcc gatctccgtc cggcccgagg
   132121 aaacctttgc acgcctccgt taccttttgg gaggcctacg ccccatagaa actgtctacc
   132181 tgagactgtc ccttggcccg taggtcctgg cacaaggtta gaattctagc tcttccagag
   132241 tggtatctca ctgatggctc gagccccccc tgaagggggc cttcttcgcc ttccacctaa
   132301 gctgcgcagg aaaagcccaa agccaatccc agggaacagt gaagcttcat agggtctttc
   132361 tgtccaggtg cgggtagtcc gcatcttcac agacatgtct atttcaccga gcctctctcc
   132421 gagacagtgc ccagatcgtt acgcctttcg tgcgggtcgg aacttacccg acaaggaatt
   132481 tcgctacctt aggaccgtta tagttacggc cgccgttcac cggggcttcg gtcgccggct
   132541 cccctgtcat caggtcacca acttccttga ccttccggca ctgggcaggc gtcagccccc
   132601 atacatggtc ttacgacttt gcggagacct gtgtttttgg taaacagtcg cccgggcctg
   132661 gtcactgcga ccccctttgt gaggaggcac cccttctccc gaagttacgg ggctattttg
   132721 ccgagttcct tagagagagt tgtctcgcgc ccctaggtat tctctaccta cccacctgtg
   132781 tcggtttcgg gtacaggtac ccttttgttg aaggtcgttc gagcttttcc tgggagtata
   132841 gcatgggtta cttcagcgct gtagcgcctg gtactcgaac attggctcgg ggcattttct
   132901 ctaccccttc ttaccctgaa aaagcagggg caccttgcgt ccttgaaccg ataaccatct
   132961 ttcggctaac ctagcctcct ccgtccctcg ggaccaacaa ggggcagtac aggaatattc
   133021 gcctgttgtc catcgactac gcctttcggc ctgatcttag gccctgactc accctccgtg
   133081 gacgaacctt gcggaggaac ccttgggttt tcggggcatt ggattctcac caatgtttgc
   133141 gttactcaag ccgacattct cgcttccgct tcgtccaccc ctgctcgcgc gggtgcttcc
   133201 ccctaaggcg gaacgctccc ctaccgatgc attttttcat cccacagctt cggcagatcg
   133261 cttagccccg ttcatcttcg gcgcaagagc gctcgatcag tgagctatta cgcactcttt
   133321 aaagggtggc tgcttctagg caaacctcct ggctgtctct gcacccccac ctcctttatc
   133381 actgagcggt catttagggg ccttagctgg tgatccgggc tgtttccctc tcgacaatga
   133441 agcttatccc ccatcgtctc actggccgac cttgacccct gttattttga ggtcatatct
   133501 agtattcaga gtttgcctcg atttggtacc gctctcgcag cccgcaccga aacagtgctt
   133561 tacccctaga tgtccagtca actgctgcgc ctcaacgcat ttcggggaga accagctagc
   133621 tctgggttcg agtggcattt cacccctaac cacaactcat ccgctgattc ttcaacatca
   133681 gtcggttcgg acctccgctt agtttcaccc aagcttcatc ctggtcatgg atagatcacc
   133741 caggttcggg tccataagca gtgacaattg ccctatgaag actcgctttc gctacggctc
   133801 cggtgggttc ccttaaccaa gccactgcct atgagtcgcc ggctcattct tcaacaggca
   133861 cgcggtcaga gccctgggct cctcccactg cttgggagct tacggtttca tgttctattt
   133921 cactccccga cgggggttct tttcaccctt ccctcacggt actacttcgc tatcggtcac
   133981 ccaggagtat ttagccttgc aaggtggtcc ttgctgattc acacgggatt ccacgtgccc
   134041 catgctactc gggtcagagc gtaagctagt gatgctttcg gctactggac tctcgccatc
   134101 tagggtgcag cactctactg cttcgcctag cagcacgacg cttttattgc tctcccacaa
   134161 ccccgtttta acggtttagg ctgctcccat ttcgctcgcc gctactacgg gaatcgcttt
   134221 tgctttcttt tcctccggct actaagatgt ttcagttcgc caggttgtct cttgcctgcc
   134281 catggattca gcagcagttc gaaaggttga cctattcggg aatctccgga tctacgctta
   134341 ttttcaactc cccgaagcat ttcgtcgctt actacgccct tcctcgtctc tgggtgccta
   134401 ggtatccacc gtaagccttt cctcgtttga acctcgccct tcacttttca ctttaaggct
   134461 atgccatcct aaggtgctgc taaatggaag gatcttatca acgtccatga atgataaata
   134521 atagattgaa ctgccgaatc ggaaaaatcg ggtactatca tatagctttg tttcggctaa
   134581 gttcacgagt tggagataag cggactcgaa ccgctgacat ccgccacagg gtaaaccacc
   134641 gcctctcagg cccccgactg attgattcta ccatagaggc caacgataga caataactcc
   134701 cccccgaaca cagcttacaa ctttcatcgt actgtgctct ccaaagagca actcttctca
   134761 aaatctcaaa aaaaggtgct gagttggaat cccattctaa ctaaggattc ttgtggttcc
   134821 ggaggatcca gctacaggag aaccaggaag ggagagcttt cccccctttt ccaccccgac
   134881 ctttggtctt aagaatgctg gttttaagaa tgagtgattg cccttctccg acccttactg
   134941 cccaacctga gagcggacag ctaatgcatt ccacttattg aacagggttc tatggtcggt
   135001 ccgcgacccc tggataccga aggcgtcctt ggggtgatct cgtagttcct acggggtgga
   135061 gacgatgggg ttggtccatg gattttcctt ccttttgccg catttcgctc aaagggttga
   135121 agggagatag tgcatcaagc tgttcgcaag ggccaacttg atcctcttcc ccagggatcc
   135181 cagatgaggg aacctggggg agccgccgac tccaactacc gtccatgtac gatccatact
   135241 agatctgacc aaccacccat cctacctcct ctacacgttc ttgacagccc atctttgtct
   135301 cagtagagtc tttcagtggc atgtttcggt cctcttcccc attacttaga aaaagtgagc
   135361 caccggttca ggtacaagat actatcatta ccgcctggac aattagacac ccaacccgta
   135421 atcgcaacga cccaattgca agagcggagc tctaccaact gagctatatc ccccgagcca
   135481 agtggagcat gcatgaagga gtcagatgct tcttctattc ttttccttgg cgcagctggg
   135541 ccatcctgga cttgaaccag agacctcgcc cgtgaagtaa atcatcgcac ctacggtcta
   135601 accaattggg agagaatcaa tagattcctt ttcgggagcg attcatcctt cccgaacgca
   135661 gcatacaact ctccgttgta ctgcgctctc caagtgtgct tgttccccct tcttccttac
   135721 cacggcaagt atttgtgaaa taagaaataa ctccgatggg aagaaaaaag agggcgttaa
   135781 gagaccctct tggcccaacc ctaaacactc taagatcctt tttcaaacct gctcccattt
   135841 cgagtcaaga gatagataaa tagacacatc ccattgcact gatcgggggc gttcgtagtg
   135901 actgaggggg tcgaagacca agaagtgaat tatttatcag ccaagcattc gtcttacggc
   135961 tagatccaat cccctggtcc ctgcggaaag gaaaaataat ttcacgctct tcctttcggg
   136021 aagggaggat taggaaaatc ctattgattg cagctttctc cagacctccg ggaaaagcat
   136081 gaaaaaaaag gctcgaatgg tacgatccct ccgtcacccc agaatgaaag gggcgatctc
   136141 gtagttcttg gtctgtgaag atacgttgtt aggtgctcca tttaattttc ccattgaggc
   136201 tgaacctaaa cctgtgctcg agagatagct gtccatacac tgataagggg tgtatggatt
   136261 atcgagaaga gaggagccat ggtggtcccc cccggaccgc ccagatccca cgagtgaata
   136321 gaaagttgga tctacattgg atctcacctg aatcgcccca tctatcctcc tgaggagaag
   136381 tttggtttca aaccccggct cgaacaggag aagtacgcca tgctaatgtg ccttggatga
   136441 tccacatctc agggtcaggc gctgatgagc acattgaact atccatgtgg ctgagagccc
   136501 tcacagccca ggcacaacga cgcaattatc aggggcgcgc tctaccactg agctaatagc
   136561 ccgtcgtgtg ggcctcccgc tgggggcccg ctatgccaaa agcgagagaa accccatccc
   136621 tctctttcct ttttacgccc ccatgtcgcc acacgggagg gacatggggg cataaaaggg
   136681 gatcctatca acttgttccg acctaggata ataagctcat gggcttggtc ttacttcacc
   136741 gccgagaaac aaaagaaggc ttccatctcc aagttgaact cagacgtagc tcgcttcttt
   136801 ttgggtgtga agcagtgtca aatcaaaata cccaacaagc aaagcattag ctctccctga
   136861 aaaggaggta atccagccac accttccagt acggctacct tgttacgact tcactccagt
   136921 cactagacct gccttcggca tccccctcct tgcggttaag gtaacgactt cgcgcatggc
   136981 ccgctcccat agtgtgacgg gcggtgtgta caaggcccgg gaacgaattc accgccgtat
   137041 ggctgaccgg cgattactag cgattcctgc ttcatgcagg cgagttgcag cctgcaatcc
   137101 gaactgagga cgggtttttg gggttagctc gccctcgcgg gatcgcgacc ctttgtcccg
   137161 tccattgtag cacgtgtgtc gcccagggca taaggggcat gatgacttga cgtcatcctc
   137221 accttcctcc ggcttatcac cggcagtctg ctcagggttc caaactcaac ggtggcaact
   137281 aaacacgagg gttgcgctcg ttgcgggact taacccaaca ccttacggca cgagctgacg
   137341 acagccatgc accacctgtg tccgcgttcc cgaaggcacc cctctctttc aagaggattc
   137401 gcggcatgtc aagccctggt aaggttcttc gctttgcatc gaattaaacc acatgctcca
   137461 ccgcttgtgc gggcccccgt caattccttt gagtttcatt cttgcgaacg tactccccag
   137521 gcgggatact taacgcgtta gctccagcac tgcacgggtc gatacgcaca gcgcctagta
   137581 tccattgttt acggctagga ctactggggt atctaatccc actcgctccc ctagctttcg
   137641 tctctcagtg tcagtgtcgg cccagcagag tgctttcgcc cttggtgttc tttccgatct
   137701 ctacgcattt taccgctcca ccggaaattc cctctgcccc taccgtactc cagcttggta
   137761 gtttccaccg cctgtccagg gttgagccct gggatttgac ggcggactta aaaagccacc
   137821 tacagacgct ttacgcccaa tcattccgga taacgcttgc atcctccgtc ttaccgcggc
   137881 tgctggcacg aagttagccg atgcttattc cccagatacc gtcattgctt cttctccggg
   137941 aaaaggagtt catgacccgt gggccttcta cctccacgcg gcattgctcc gtcaggcttt
   138001 cgcccattgc ggaaaattcc ccactgctgc ctcccgtagg agtctgggcc gtgtctcagt
   138061 cccagtgtgg ctgatcatcc tctcggacca gctactgatc atcgccttgg taagctattg
   138121 cctcaccaac tagctaatca gacgcgagcc cctcctcggg cggattcctc cttttgctcc
   138181 tcagcctacg gggtattagc agccgtttcc agctgttgtt cccctcccaa gggcgggttc
   138241 ttacgcgtta ctcacccgtc cgccactgga aacaccactt cccgtccgac ttgcatgtgt
   138301 taagcatgcc gccagcgttc atcctgagcc aggatcaaac tctccatgag attcatagtt
   138361 gcattactta tagcttagct tccttgttcg tagacaaagc tggtttggtt cggaattgtc
   138421 tttcattcca aggcataact tgtatccatg cgcttcatat tcgcctggag ttcgctccca
   138481 gaaaggtagc catccctacc ccctcacgtc aagaccacga gcctcttatc cattcttatt
   138541 cgatcgcgac gggggagcaa gacaaaatag aaaaaccaca ttgggtttag ggataatcag
   138601 gctcgaactg atgacttcca ccatgtcaag gtgacactct accgctgagt tatatccctt
   138661 ccctgccccc atcaagaaat agaactgact aatcctaagg caaaggatcg agaaactcaa
   138721 caccgccact attcttgaac aacttggagc cgggctttcc tttcgcacta ttacggatac
   138781 gaaaatcatg gaaaaagttg gattcaattg tcaactgctc ctatcggaaa taggattgac
   138841 tacggattcg agccatagca catggtttca taaaaccgta cgattctccc gatctaaatc
   138901 aagcaggttt tacatgaaga aggtttgccc cagcatgttc tattcgatac gggtaggaga
   138961 agcggtattc ttcaaaaaat agagaaatca gaaccaagtc aagatgatac ggatcaaccc
   139021 cttcttattg cgccaaagat cttaccattt ccgaaggaac tccagttcca ttcaagagtt
   139081 cttatggatt tccacgaccc tctaagaccc cgaaattttg acaaattcct tttctttttc
   139141 ttaggaacac atacaagatt cgtcactata aaaaaaaggg taatggtaat cccacgatta
   139201 attacttcat taatgaattt catagtaata gaaatacatg tcctaccgaa acagaatttg
   139261 taatttgcta tcctcttgcc tagcgggcaa agatttacct ccgtggaaaa gatgattcat
   139321 tcggattagc atgaaagccc aactacattg cattgccaga atccatgttg tatatttgac
   139381 agaggttgac cccctctctc atggtacaat cctcttcccg cggagcctcc tttctcctcg
   139441 gtccacagag acaaaatgtg gtactggcgc caacagttaa tcacggaaga aaggactcac
   139501 tgagccggga tcgctaacta atactaatct taatataata gaaaatacta atctaataga
   139561 aagaactgcc ttttctgtat actttccccg gttctgctgc taccgcgggc tttacgcaat
   139621 cgatcggatc atatagatat cccttcaaca caacataggt cgtcgaaagg atctcggaga
   139681 cccaccaaag cacgaaagcc aggatctttc agaaaatgga ttcctattcg aagaatgcat
   139741 aaccgcatgg ataagctcac actaacccgt caattttgga tccaattcgg gattttcctt
   139801 gggaggtatc agtaaggaga atggaataat atcgattcat atagatacag aggaaaaggt
   139861 tctctattga ttcaaatgct gtacctatgg gatagggata gagaaagagg aaaaaaccga
   139921 agatttcaca tatttgatcg aaaaatcaat ctgatttatt tcgtacccct cgctcaatga
   139981 gaaaatgggt cagattctat aggatcaaac ctatgagact taaagttggt aaaaaaaatc
   140041 ttctcttttg agaataatca aaaatggaaa gtgttcaatt ggaacatgaa aacgtgactg
   140101 aatttgtcct agttactctt cgggacggag tggaagaagg gaggagattc tggaacgagg
   140161 aagaggaccc aatgacttcg aaagaattga acgaggagcc gtatgaggtg aaaatctcat
   140221 gtatggttct gtagagtggc agtaagggtg acttatctgt caacttttcc actatcaacc
   140281 ccaaaaaacc aaactctgcc ttacgtaaag ttgccagagt acgattaacc tctgggtttg
   140341 aaatcactgc ttatatacct ggtattggcc ataattcaca agaacattct gtagtcttag
   140401 taagaggggg aagggttaag gatttacccg gtgtgagata tcacattgtt cgaggaaccc
   140461 tggatgctgt cggagtaaag gatcgtcaac aagggcgttc tagtgcgttg tagattctta
   140521 tccaagactt gtatcatttg atgatgccat gtgaatcgct agaaacatgt gaagtgtatg
   140581 gctaacccaa taacgaaagt ttcgtaaggg gactgtagca ggctaccatg agacaaaaga
   140641 tcttctttct aaggagattt gattcggaac ttattatatg tccaaggtcg aatattgaaa
   140701 taatttcaga ggttttccct gactttgtcc gtgtcaacaa acaattcgaa atgcctcgac
   140761 ttttttagaa cgggtccggg tcaaatagca atgattcgaa gcacttcttt ttacactatt
   140821 tcggaaaccc aaggacttaa tcgtatggat atgtaaaata caggatttcc aatcctagca
   140881 ggaaagggag ggaaacggat actcaattta aagtgagtca acagaattcc atactcgatc
   140941 tcatagatac atatagaatt ctgcggaaaa ccgtattcga tgaaagtcgt atgtacggct
   141001 tggagggaga tctttcatat ctttcgagat ccaccctaca atatggggtc aaaaagccaa
   141061 aataaatgat tttagccctt ataaaaagaa aactgattct tgaacccctt tcacgctcat
   141121 gtcacgccga ggtactgcag aaaaaaaaac tgcaaaatcc gatccaattt atcgtaatcg
   141181 attagttaac atgttggtta accgtattct gaaacacgga aaaaaatcat tggcttatca
   141241 aattctctat cgagccttga aaaagattca acaaaagaca gaaaaaaatc cgctatctgt
   141301 tttacgtcaa gcaatacgtg aagtaactcc cgatatagca gtaaaagcaa gacgtgtaag
   141361 cggatcgacc catcaagttc ccattgaaat aggacccaca caaggaagag cacttgccat
   141421 tcgttggtta ttaggggcat cccgaaaacg tccgggtcga aatatggctt tcaaattaag
   141481 ttccgaatta gtggatgctg ccaaagggag tggcgatgcc atacgcaaaa aggaagagac
   141541 ttatagaatg gcagaggcaa atagaacttt tgcacatttt cgttaatcca cgaacaggat
   141601 ctatatagac acatagatcc atggatccat acatctcgat cgtaaaagaa tcaatagaaa
   141661 aagaaagaat cggaattgat cgttctcgaa acaaacgaaa gaaaaggaaa cgaaagataa
   141721 aacataaatc atggatcaac taagccctct cggggacttg cttaagaata agaaagagga
   141781 atctcatgta aataccatgg aataaggttt gatcctaatt catggggatt ccacaaatat
   141841 tccattccaa aaatagaaag ttcgaaacaa ttgggatttt tttggagatt ggatgcagct
   141901 actaattcat gatttggcat gtacagaatg aaaacttcat tctcgattct acgagaattt
   141961 ttatgaaagc ctttcatttg cttctcttcg atggaagttt tattttccca gaatgtatcc
   142021 taatttttgg cctaattctt cttctgatga tcgattcaac ctctgatcaa aaagatatac
   142081 cttggttata tttcatctct tcaacaagtt tagtaatgag cataacggcc ctattcttcc
   142141 gatggagaga agaacctatg attagctttt cgggaaattt ccaaacgaac aatttcaacg
   142201 aaatctttca atttcttatt ttactatgtt caactctatg tattcctcta tccgtagagt
   142261 acattgaatg tacagaaatg gctataacag agtttctgtt attcgtatta acagctactc
   142321 taggaggaat gtttttatgc ggtgctaacg atttaataac tatctttgta gctccagaat
   142381 gtttcagttt atgctcctac ctattatctg gatataccaa gaaagatgta cggtctaatg
   142441 aggctactac gaaatattta ctcatgggtg gggcaagctc ttctattctg gttcatggtt
   142501 tctcttggct atatggttca tccgggggag agatcgagct tcaagaaata gtgaatggtc
   142561 ttatcaatac acaaatgtat aactccccag gaattacaat tgcgcttata ttcatcactg
   142621 taggaattgg gttcaagctt tccccagccc cttctcatca atggactcct gacgtatacg
   142681 aaggagtgcg gttcgttcga gaaattccta cctctctatc tatctctggg atgtttggat
   142741 ttttcaaaac tccatggaca tgcagaagag aaatgctatt cccactcaga ccaagacata
   142801 actttgactt gttcaaatag caattaaggt gaagcagggt caggaacaac gattctcttt
   142861 atgataaaca gatccatttt gcaagttcgt tattacgggt agttcctaca aaggatcgga
   142921 ctaatgacgt atacaatact tgaattcttg atgtagatgc tacatagttg gttctcatcc
   142981 ttcagagact acgagtgtaa taggagcatc cgtcgacaaa aggatcaccc taagatgatc
   143041 atctcatggc tattgagaac gaatcaaatc agatggttct atttctcaat ctttctgact
   143101 tactcctacg gaatcaaggt cgaaaagatg gagaaaaatc agtcattcac aaccactgat
   143161 gaaggattcc tcgaaaagtt aaggattagt aatccgtttt agaaatcgaa tgggttcgat
   143221 cttatacata cgcgaggaag gtaatcaaaa aaaagaaaga agataagttc ttctttactt
   143281 ttatcactta ggagccgtgc gagatgaaag tctcatgcac ggttttgaat gagagaaaga
   143341 agtgaggaat cctcttttcg actctgactc tcccactcca gtcgttgctt ttctttctgt
   143401 tacttcgaaa gtagctgctt cggcttcagc cgctcgaatt ttcgatattc ctttttattt
   143461 ctcatcaaac gaatggcatc ttcttctgga aatcctagct attcttagca tgatattggg
   143521 gaatctcatt gctattactc aaacaagcat gaaacgtatg cttgcgtatt cgtccatagg
   143581 tcaaatcgga tatgtaatta ttggaataat tgttggagac tcaaatggtg gatatgcgag
   143641 catgataact tatatgctgt tctatatctc catgaatcta ggaacttttg cttgcattgt
   143701 cttatttggt ctacgtaccg gaactgataa cattcgagat tatgcaggat tatacacaaa
   143761 agatcctttt ttggctctct ctttagctct atgtctctta tctctaggag gtcttcctcc
   143821 actcgcgggt tttttcggaa aactacattt attctggtgt ggatggcagg caggcctcta
   143881 tttcttggtt tcaataggac tccttacgag cgttgtttct atctactatt atttaaaaat
   143941 aatcaagtta ttaatgactg gacgaaacca agaaataacc cctcacgtgc gaaattatag
   144001 gatatcccct ttaagatcaa acaattccat cgaattgagt atgattgtat gtgtgatagc
   144061 atctactata ccaggaatat caatgaaccc aattattgca attgctcagg ataccctttt
   144121 ttagtttagc ttctagaatc tatttcttag ttcaagatcc ctctttacta actggaatca
   144181 aagaattagt agatctgttc cgcccaaaat gggaatgggc tagggttatg aacttagaat
   144241 ctataatctg attatagatt ctaagttcat tccataccgg gccagaccgg aatagggtta
   144301 tatacattct cattatgaga agggtcattc gagcgtatct aaatagatac tatgtttaca
   144361 tatggatccc tacgtcgtta cattccattt aggattagga atgggcgtaa tcgggccttc
   144421 tttttacata tctctcctta ttttggaccc tattcacccc ttttcttttt cttctattga
   144481 atcgagaaag aaataggttt gattgtccat ctttttaata gaatcttcat atatataaga
   144541 catcctctgg atacttcaaa tcgaagcaat tggatgtccg acttggccta tatgacatgg
   144601 ccgatcaata gaaatactcc aacactccgc ctttgtcata tattccatac atcgcactag
   144661 atagatatca tattcatgga atacgattca ctttcaagat gccttggtgg tgaaatggta
   144721 gacacgcgag actcaaaatc tcgtgctaaa gagcgtggag gttcgagtcc tcttcaaggc
   144781 ataatattga gaatgctcat tgaattggaa taagttcggc agcggatcac aaaatcttgg
   144841 tgatcctctc tatctgggga atccgctttg aaatcgtccg ccctgcaccc acccccgagt
   144901 atatgcttca acaggaatca cacaagggtg gattgataca atctaaacct ctggtaaaat
   144961 gccccccgta acccagcaga taaagtgcat tacatagtcc gttttaggga ttggcgacta
   145021 cccattcagt gactttggca ctggacgttc ccaaaatggg tactatcggg tcgggtgaat
   145081 tcaataatag acgcctggtg gcattccagc tttccttctc ctttcaggac ctatccgaaa
   145141 gagaatccag tacttctcgg tcgtgaatat ctgaataggg cgaaccgccc cgtggatatc
   145201 tttgcttcga accaaaaaca attagaatta ggctcggtca actgaaatgt ctattatcca
   145261 tataggggat cttccaatcg ggaagatcca tcgacctgag acgaagagaa aggtctatct
   145321 attttattta gttattcagt taaaccaatg atttgttatt ggagcagata gcaaaaacca
   145381 tttcgtccga catgcgtatt ttttattttc cgatggattt acatctttca ttaagggaaa
   145441 ttttttgatg tagtgagtaa tagctctggt tgttcgctgt tcaagaattc ttgtttaggc
   145501 agttcatacc gtccatacat agtgttttgc tctaagattt caattcttcc atgtttcagc
   145561 agtagcatat tcttccgtgg agctaaggcc caaaatatgg aagaaagaag aggtgtttcc
   145621 gcgactctac cgcccagtca attccgttcc acttaatccc tatttcatga ccacatatct
   145681 ttccggctaa gtaatgggaa acccttctcc tgttacatga atccaatttt catttcatcc
   145741 gggaaaagcc atctttttct caacaatgtc tttgccattt gatccaatag ccttccgtga
   145801 gataggaaca gatttgataa atactgataa ctctcggata gagtattaga acgggaaaat
   145861 ccaaatgaac tattggttct aagccatctc tggcgctgaa tcaagaattc gaagcgcttt
   145921 gctagcctct tcttgataaa ccagctttta gatagagatg aaagaggatg acgcattttg
   145981 gcagtaagaa taagaagccc ctttaacatc tcttcatctg caaagaattc tcgatgtgaa
   146041 aacacagaga caaagggctc atctttgaat agggaaaaga gtggatccgg ggggtcccaa
   146101 atgaattggc ttattcgaaa aaggccttgt tctttggaaa atcctcgtgg ctggtactgc
   146161 atggttccac tctgcaagaa ctccgaatcc ttctcttgaa gctcatcctc ctcttgaagc
   146221 tcatcctctt catcataaat gaaacccccg gcccaatagg gaaatcccaa tgaattgggc
   146281 ctttcgatac tatcaaatag aaagccccaa gggcgccata ttctaggagc ccaatctatg
   146341 tgatcgaaga aacccccctc tatttcccct tcttcaaact ccgattcgtt tttttgatag
   146401 agaaatttct gatcaacgat agaataatat ccattttgca tcatatataa gggattcctt
   146461 ggttcgggcc gaagaaggaa tgtcactcga tcattatcaa accgactgca atctctttct
   146521 gtccgcgagg ataccatcag agcgccttct atttctacta ggccatgaac tagatcagaa
   146581 tcattctcaa cgaaccgata agaagtgatc ctattttttt catcgggtcc gggtagagac
   146641 caaaggtctt gagcgaccga tccggcagaa caactcaaaa gataaagaag tatcgttaat
   146701 ttcttcatgc tcgttccaag ttcgaagtac catttgtaca aataagaatc cccttcttca
   146761 cacaattgct tctttatata gatagatata ggatctatga ggcaattacc tagaagtact
   146821 ttttgtgcaa cagcccttcc tatctgatag aaaaggatcc cgtgatcctg aaccggtatt
   146881 acacgggctc gcaaatccca agtttgtcta tgaagagcag atctaattgt attagtgtct
   146941 agaattgatt tcttctgtgt aatactaatt gatagggcct cattggcaag tgctacaaga
   147001 tctcgtacat tgtaacccat ggccgtggac ccgaatcgat tagtatggaa cattttcttt
   147061 tccaagtgaa atcccctagt atatgaaaga gtgaaaaagc gctttcgttg ttgtggaata
   147121 agaagccttc gtatcttaat acatgtattg aattgatccg gggctattag accgggatcc
   147181 actttttggg gaatatgagt cgaagcaata acaagaatat ttctagtaga acatctttca
   147241 caatccctgg agagatagtt cactaataga ccgagggata agtccttcga ctcattcata
   147301 ttcagatcat gaatgtctgg aatccatatt atgcaaggag acattgcttt tgctaattcg
   147361 aattgaaggg tgatataaaa tcggtccatt tccccttccc ccagcagttc aagaggatcg
   147421 agctcatcca ccgcatcctt agctagccac tctatacgcc gcagctcact atcaaggtca
   147481 tctgcatcaa tatcgtcata tgcatcaata tcgtcactag catcaatata gtcactagca
   147541 tcaatatcgt cactctcatc ctcctcctca tcaataataa tctccctaag cttgccatcc
   147601 gggaacttgt tcagaaatac tgtaatgaaa ggaagatagg agtttgccac tagatatttg
   147661 accaaatagg atcgcccgct tcctatagaa cctatcacta aaatacccct ggcgggggat
   147721 aaggctaagc ggagcgaaaa gggttttcca tgagacggga aatgaaaact attagcccca
   147781 cacgaagttt gtgaataagt gattgtctga taatgagcaa ggaatatccg cctttctgct
   147841 aaacaggatg tattgaactc ataattcatt agatactttt gatgaatgtc aactaagtat
   147901 cgtaagtaaa ttgttcccgg ttgttcaatc atttgataag cagagtcatt ctttgataaa
   147961 tgatcactat gagtcagact caatagaatt tgatcaatac ttttttctgt cgttaaggcg
   148021 gagatggaga actgaaccaa gaagtctctt tctttatcat taatcgaatc actgttcgcg
   148081 aaccataatt ctattggatt atcatcaatc caatgatctt ccacgttttt tcttatcaat
   148141 gaatagatct ctttacttgt atgacttaga tgtctcgtat ttctcgaaaa aatgattcga
   148201 ttgatgggat ttggtatgat acttatgaga tcgatgagat tgatattcaa atatttcttc
   148261 ttagaacgta tagaatatcc taattgttgc agagcaacta gaaagagatt ctctaaccag
   148321 aaagaattca gttcagatgt gggataccta tccaaaagtt ttctcaactc aatcatgtat
   148381 gatggattca tcaaagattt gatcttttcg aactctgtct gtaactcact ataggctcgg
   148441 gaaaaaaaga aaagacgtgt acaaacgaga tgtccagcaa caagaagaag gaaaaggatt
   148501 gaatagagga actcctgaac atttggcgag ctcagatgtg tcgatatcaa tggtgactca
   148561 ttatttcgat gaatcttttc ttcggacaga agaaaattat gtaaacactt actcgaaatc
   148621 tcacttatca gattccattg tgtcttccac aattttttct gaagaattcg cgctgatcca
   148681 tgcataatat catgaaaaat ggatacaatt ttttgactgc tgctacttag tatcggcaat
   148741 aggtctgaaa aagtatctaa caatatcaaa cttagatatt tgcaccctgt tgaagtaaag
   148801 aaccatggca tatatgtttg gaatagattc cattttgatt ttaagagagt tgaaatctct
   148861 cgttgaaagg ttctatacat ctgccctttc tcaacgcatt tctttagaca aagactccgt
   148921 tttttcctct tttcggatgg taaatattta tcagaacgtg gagtgtgaat caaacccatg
   148981 tttgaattga aattgagata ctgatgcaag ttcttctctt ctgaatcaga tagattcata
   149041 tctgaaagag gttgacaaaa agttctttca aaatttactt tttgttcctc ttttagaggt
   149101 gttccagaaa tgtctgcaat cgagtaaata gctctacgaa ctaatggatc ggatcgaatt
   149161 gcaaacggga aagatttgta caagttatac ctttcgtcac cactttgtgg aaaatcgtta
   149221 gatacaaata tgttagatac ctgcgactcg attggtgaag gtgaaatagt atctctctcc
   149281 aaaaaagcat gttttttttt accaccgcac aaagaaaata ttttgttgcg aatgaacaag
   149341 atattgagga attgtccgta cgtaaaatca taattcttga tacgggcctt ttccacataa
   149401 aaagggaatc ttttgttaca gcagaagtga tatggattat tcaagaatcg aagtcgattt
   149461 gctttataaa aagaagatat caatgaactt ctatgaaatg gtttcacggg attcagccaa
   149521 ttgtcttggt cgtgggatat cattgagaaa taggaatccg tgttatcaaa agatttcctg
   149581 ctattatttc tagtatggaa tgagtcaatc atccgctttg gtatcttatt gaacaaaaag
   149641 ggtgatattg ttcctccatt gatcaagaat ttagattttt gagaagtatt atgatcatcc
   149701 aataagaaag gtttcaattt tttcaaatga acgatttgaa gacctattga ttctaacaac
   149761 tgattgcaga gttgatcatt cggacctttc aattcataga tgtggatctc agacctatga
   149821 agggggatat tcccgaaact cacaaagaaa aaaggaagtg agttagacaa aaagagaagt
   149881 aacttggaca aaaagagagg aagtggctta gacaaaaaga gaagtaactt ggacaaaaag
   149941 agaggaagtg gcttagacaa atctttttta tcgataacct cagaccaatc aatcgaatat
   150001 tgattaatac gtaatcgatc gaacactact tgaaaacggc tcttctgctc agaaacgaaa
   150061 tgttctaaat gctcctggaa attcttgctc ccattggacc atttgtatct atatgcatta
   150121 ggatcccgat tcatgtatct ctcggttcga gaaataaaaa taagaggatc gaaccatttg
   150181 ttctgactct ttttcaaatt cgataaatgt cggttgatcg tatatttcat tagagttcta
   150241 tgattcagag taccatttcc tatttgatcc ctttgaattc catactcgaa gttgcgatcg
   150301 gatctattca ttaaaaagaa tcgattcaat acatttctta tgtacccatg ggtgctatat
   150361 tggatttgaa tcagatttcg gatcaagata gattgattga ctgcctccat tatgttgttg
   150421 ctagcaaata ccactctttt tggttttgga tcttccaaat cattcccgca ggagatccgg
   150481 acccgtttgt ttctgatcct tcgataaaaa gattcatttt cttcataaaa aataggaggt
   150541 agaaccaata aagatttctt tttcgattca tccctggcct cattcaagaa ttgtttttga
   150601 tccaacccgc aggaatcaat agaaaaggca aatctcttat gatacacaag atccggctcg
   150661 gttattgata gagtgaatag atctgccatt tcttgaaatc tctcttctga ttcaaaatcg
   150721 tggtgtaacg tgtatccccc cctgttcagg tcatggaata gatgaaataa atcaaaaaat
   150781 ggatttttgt tcaagaatga agaactaccc agttcatcct tcggaaccat atcgcatccc
   150841 ggatatgatg aaataggatg aattgagacg gttttttgta aatacgtaat tatcttggat
   150901 atattaacta tttctttatt ttccgatcgc ctgaaaggga caaaagaaac atcttgttct
   150961 ttcttcaaca atttctgatc tttagtgaac ctctcagtag gattcgaacc cagatgaagt
   151021 tctgaccatc tgtcagagaa aaaagaacga atggatcttg taggattccc aagaaattct
   151081 tcgacttctt ccggaagcag atgattatga ttattcatcc gcttctcacg ttccgtgaat
   151141 agccgggaca ttgaggaaga tccagaaagg cgtttaggga atcggtctga ttctatctct
   151201 cttcgttccg tttgaagaaa ggaaggatcc caaagaatcg atctttcttt tagttgttga
   151261 atctctcttt gattgatcaa tgtgtgatat tccgaatcct cactactaat ggaatcgaaa
   151321 cgatctctgg attgatcaaa agatcctttc aattggctag aatccgttac ttgaacgaaa
   151381 ctagatcttg tggaatgata ttgaatattt gacgatacat tccgtacctt gctaaaaaat
   151441 cgatccttgt ttaccaacca cacattgtct aaccaaatcc aattctctct cgatatgttc
   151501 ctcaaaaaat ccgattcgtg cggattcttc ccccaactac cgaagagatc ttggcggaat
   151561 tgccacatat gaaattgagc acaattttgc aaagaaatag cccacttgct tctcgagaag
   151621 agatgggaaa catgctcaat atcatttgat tgaatagttg acccagcccc ttgttgtttg
   151681 aagaaaccct ccacttcaat tggtatttgt tcacgaaaag caaacatgag ataacaaatc
   151741 cagtctttca ctaagatttc gaatagctgt cccgaattca atatgctttg cctcttactc
   151801 ggagaaagac gatcaaacaa ttcccaatca cggtccttgt ggatcggatc atcgatatag
   151861 tatacaaaag gaaactccag atatttgata tctttctctt tgaatgagat ctcaattcca
   151921 gcgacggttt cattagatat cttaccacta gaatccttct tttttccgat ccagttcctc
   151981 caccaccgcg aaccccagtt ggattcaggc atggtacact ttttagttat tgggggaacc
   152041 caagtactct ctttcggatc caggaactca gagatctttt ttccttttga caggagcgaa
   152101 acaatcaacc tattgacatt ggaagaccca aaagattctt ccaatctatc atttctgggt
   152161 ccaatgggat tcataagtat aggaagaagc cctgtcaaat agagattttt tctttcgacc
   152221 atatttcgat tgttaatacg atatataagg accgctacta caaatagtac tacacccttg
   152281 atcgtgaaat gtactacacc cttgatcgtg aaatatcgat tgcttgttga accctgtgaa
   152341 ttgcgtgaaa gtaggatacc ccaaattcgg gggtccaaga gttttagaaa acgttcttgg
   152401 tggaaaaaaa tgttaagcaa agatcccact gaattgaatt gggtccatga atctaataaa
   152461 tagtgagaat tcttgatgct tctcaatatc tctcgcaatt cgcaaatcca gaatttgaat
   152521 tgacgcccct tcatctctcc atacctccta aaacagataa gaattagact ttattttgat
   152581 gatatttata tatgaatttt gatgatattt atatatgaat tttgatgata tttatatacg
   152641 atatttcatt cttctatgat aattagaatt atatgattat tctatgattt aaattgcatt
   152701 gatttatcct aaagatttca tttcaattgg aatttggtta ttcaccatgt acgaggatcc
   152761 ccgctaagca tccatggctg aatggttaaa gcgcccaact cataattggc gaattcgtag
   152821 gttcaattcc tactggatgc acgccaatgg gaccctccaa taagtctatt ggaatcgact
   152881 ctttatcaat ggaatctcat catctataca taacgaattg gtgtggtata ttcatatcat
   152941 aacatatgaa cagtaagaac tgaactagca ttcttattga gactagaact catagggaag
   153001 aaaatagatt tatggatgga ataaaatatg cagtatttac agacaaaagt attcggttat
   153061 tggcgaaaaa tcaatatact tctaatgtcg aatcaggatc aactaggaca gaaatcaagc
   153121 attgggtcga actcttcttt ggtgtcaagg taatagctat gaatagtcat cgactccccg
   153181 gaaagggtag aagaatggga cccattatgg gacatacaat gcattacaag cgtatgatca
   153241 ttacgcttca accgggttat tctattccac ctcttagaaa gaaaagaact taaatcaaaa
   153301 tacttaatag catggcgata catttataca aaacttctac cccgggcaca cgcaatggag
   153361 ccgtagacag tcaagtgaaa tccaatccac gaaaaaattt gatctatgga cagcatcgtt
   153421 gtggtaaagg tcgtaatgcc agaggaatca ttactgcaag gcatagaggg ggaggtcata
   153481 agcgtttata ccgtaaaatc gattttcgac gaaatgaaag agacatatat ggtagaatcg
   153541 taaccataga atacgaccct aatcgaaatg catacatttg tctcatacac tatggggatg
   153601 gtgagaagag atatatttta catcccagag gggctataat tggagatacc attgtttctg
   153661 gtacagaagt tcctatcaaa atgggaaatg ccctaccttt gagtgcggtt tgaactattg
   153721 atttacgtaa ttgggagtaa ccaattaggt ttacgacgaa acctagaaat cgatcactga
   153781 tccaatttga gtacctctac aggatagact tcaacagaaa actgaagagt aagggcagca
   153841 agtgattgag ttcagtagtt cctcatatat aattattgac tctagagaga tagtaatatg
   153901 gagaagacaa aactgtttca agcaccgcca gaagcgcccc ttgtttcaaa gagaggagga
   153961 cgggttattc acatttcatt tgatggtcag aggcaaattg aaagctaagc agtggtaatt
   154021 ctaaagattc cccgggggaa aaatagagat gtctcctacg ttacccataa atatgtggaa
   154081 gtatcgacgt aatttcatag agtcattcgg tctgaatgct acatgaagaa cataagccag
   154141 atgacggaac gggaagacct aggatgtaga agatcataac atgagtggtt cggcagattt
   154201 tgattcctat atatccactc atgtggtact ttattgtatg atatatataa gaattatacg
   154261 atatatatat ccatctgtat agatatcatc atctacatcc agaaagccgt atgctttgga
   154321 aaaagcttgt acagtttggg aagggatttt gattgatcaa aaaaaggaat ctacttcaac
   154381 cgatatgccc ttaggcacgg ccatacataa catagaaatc acacttggaa agggtggaca
   154441 attagctaga gcagcgggtg ctgtagcgag actgattgca aaagagggga aatcggccac
   154501 attaaaatta ccttctggag aggtccgttt gatatccaaa aactgctcgg caacagtcgg
   154561 acaagtgggg aatgttgggg tgaagcagaa aagtttgggt agagccggat caaaatgttg
   154621 gctaggtaag cgtcctgtag taagaggagt tgttatgaac cctgtagacc atccccatgg
   154681 gggtggtgaa gggagggctc caattggtag aaaaaaaccc gcaacccctt ggggttatcc
   154741 tgcacttgga agaagaagta gaaaaaggaa taaatatagt gataatttga ttcttcgtcg
   154801 ccgtaggaaa taggctagca aatttctttc ttcgttttta caaaaaaaaa agaggagtta
   154861 attaactgtg gcacgttcac taaaaaaaaa aaaaaatccc ttt
//
