# Supplementary material for: Evolutionary dynamics of the chloroplast genome in Daphne (Thymelaeaceae): comparative analysis with related genera and insights into phylogenetics
Source: FEBS Open Bio. 2025 Oct 16;16(3):503–19. doi: 10.1002/2211-5463.70143 (PMC12955755; doi:10.1002/2211-5463.70143)
Supplement: Supplementary file 11 — Data S2. Annotated chloroplast genome sequences of all newly assembled species (GenBank format). [file FEB4-16-503-s005.zip › Dirca occidentalis.gb]

LOCUS       Dirca_occidentalis      173021 bp    DNA     circular UNA 07-SEP-2025
DEFINITION  Dirca occidentalis chloroplast, complete genome.
ACCESSION   urn.local...49-jmkrbx8
VERSION     urn.local...49-jmkrbx8
KEYWORDS    .
SOURCE      Dirca occidentalis
  ORGANISM  Dirca occidentalis.
FEATURES             Location/Qualifiers
     misc_feature    1..86227
                     /note="large single copy (LSC)"
                     /info="annotated by OGDRAW v1.4"
                     /annotator="OGDRAW"
                     /label="large single copy (LSC)"
     tRNA            complement(42..115)
                     /gene="trnH-GUG"
                     /locus_tag="FKS56_pgt001"
                     /product="tRNA-His"
                     /db_xref="GeneID:40491980"
                     /label="trnH-GUG tRNA"
     gene            complement(42..115)
                     /gene="trnH-GUG"
                     /locus_tag="FKS56_pgt001"
                     /db_xref="GeneID:40491980"
                     /label="trnH-GUG gene"
     CDS             complement(300..1361)
                     /gene="psbA"
                     /locus_tag="FKS56_pgp091"
                     /codon_start=1
                     /transl_table=11
                     /product="photosystem II protein D1"
                     /protein_id="YP_009663801.1"
                     /db_xref="GeneID:40491913"
                     /label="psbA CDS"
     gene            complement(300..1361)
                     /gene="psbA"
                     /locus_tag="FKS56_pgp091"
                     /db_xref="GeneID:40491913"
                     /label="psbA gene"
     tRNA            join(complement(4209..4245),complement(1642..1676))
                     /gene="trnK-UUU"
                     /locus_tag="FKS56_pgt002"
                     /product="tRNA-Lys"
                     /db_xref="GeneID:40491914"
                     /label="trnK-UUU tRNA"
     gene            complement(1642..4245)
                     /gene="trnK-UUU"
                     /locus_tag="FKS56_pgt002"
                     /db_xref="GeneID:40491914"
                     /label="trnK-UUU gene"
     CDS             complement(1978..3498)
                     /gene="matK"
                     /locus_tag="FKS56_pgp090"
                     /codon_start=1
                     /transl_table=11
                     /product="maturase K"
                     /protein_id="YP_009663802.1"
                     /db_xref="GeneID:40491915"
                     /label="matK CDS"
     gene            complement(1978..3498)
                     /gene="matK"
                     /locus_tag="FKS56_pgp090"
                     /db_xref="GeneID:40491915"
                     /label="matK gene"
     CDS             join(complement(5954..5993),complement(4868..5073))
                     /gene="rps16"
                     /locus_tag="FKS56_pgp089"
                     /codon_start=1
                     /transl_table=11
                     /product="ribosomal protein S16"
                     /protein_id="YP_009663803.1"
                     /db_xref="GeneID:40491916"
                     /label="rps16 CDS"
     gene            complement(4868..5993)
                     /gene="rps16"
                     /locus_tag="FKS56_pgp089"
                     /db_xref="GeneID:40491916"
                     /label="rps16 gene"
     tRNA            complement(7353..7424)
                     /gene="trnQ-UUG"
                     /locus_tag="FKS56_pgt003"
                     /product="tRNA-Gln"
                     /db_xref="GeneID:40491917"
                     /label="trnQ-UUG tRNA"
     gene            complement(7353..7424)
                     /gene="trnQ-UUG"
                     /locus_tag="FKS56_pgt003"
                     /db_xref="GeneID:40491917"
                     /label="trnQ-UUG gene"
     CDS             7776..7961
                     /gene="psbK"
                     /locus_tag="FKS56_pgp088"
                     /codon_start=1
                     /transl_table=11
                     /product="photosystem II protein K"
                     /protein_id="YP_009663804.1"
                     /db_xref="GeneID:40491918"
                     /label="psbK CDS"
     gene            7776..7961
                     /gene="psbK"
                     /locus_tag="FKS56_pgp088"
                     /db_xref="GeneID:40491918"
                     /label="psbK gene"
     CDS             8381..8491
                     /gene="psbI"
                     /locus_tag="FKS56_pgp087"
                     /codon_start=1
                     /transl_table=11
                     /product="photosystem II protein I"
                     /protein_id="YP_009663805.1"
                     /db_xref="GeneID:40491919"
                     /label="psbI CDS"
     gene            8381..8491
                     /gene="psbI"
                     /locus_tag="FKS56_pgp087"
                     /db_xref="GeneID:40491919"
                     /label="psbI gene"
     tRNA            complement(8571..8658)
                     /gene="trnS-GCU"
                     /locus_tag="FKS56_pgt004"
                     /product="tRNA-Ser"
                     /db_xref="GeneID:40491920"
                     /label="trnS-GCU tRNA"
     gene            complement(8571..8658)
                     /gene="trnS-GCU"
                     /locus_tag="FKS56_pgt004"
                     /db_xref="GeneID:40491920"
                     /label="trnS-GCU gene"
     tRNA            join(9343..9365,10078..10126)
                     /gene="trnG-UCC"
                     /locus_tag="FKS56_pgt005"
                     /product="tRNA-Gly"
                     /db_xref="GeneID:40491921"
                     /label="trnG-UCC tRNA"
     gene            9343..10126
                     /gene="trnG-UCC"
                     /locus_tag="FKS56_pgt005"
                     /db_xref="GeneID:40491921"
                     /label="trnG-UCC gene"
     tRNA            10299..10370
                     /gene="trnR-UCU"
                     /locus_tag="FKS56_pgt006"
                     /product="tRNA-Arg"
                     /db_xref="GeneID:40491922"
                     /label="trnR-UCU tRNA"
     gene            10299..10370
                     /gene="trnR-UCU"
                     /locus_tag="FKS56_pgt006"
                     /db_xref="GeneID:40491922"
                     /label="trnR-UCU gene"
     CDS             complement(10633..12153)
                     /gene="atpA"
                     /locus_tag="FKS56_pgp086"
                     /codon_start=1
                     /transl_table=11
                     /product="ATP synthase CF1 alpha subunit"
                     /protein_id="YP_009663806.1"
                     /db_xref="GeneID:40491923"
                     /label="atpA CDS"
     gene            complement(10633..12153)
                     /gene="atpA"
                     /locus_tag="FKS56_pgp086"
                     /db_xref="GeneID:40491923"
                     /label="atpA gene"
     CDS             join(complement(13513..13656),complement(12230..12640))
                     /gene="atpF"
                     /locus_tag="FKS56_pgp085"
                     /codon_start=1
                     /transl_table=11
                     /product="ATP synthase CF0 subunit I"
                     /protein_id="YP_009663807.1"
                     /db_xref="GeneID:40491924"
                     /label="atpF CDS"
     gene            complement(12230..13656)
                     /gene="atpF"
                     /locus_tag="FKS56_pgp085"
                     /db_xref="GeneID:40491924"
                     /label="atpF gene"
     CDS             complement(14176..14421)
                     /gene="atpH"
                     /locus_tag="FKS56_pgp084"
                     /codon_start=1
                     /transl_table=11
                     /product="ATP synthase CF0 C subunit"
                     /protein_id="YP_009663808.1"
                     /db_xref="GeneID:40491925"
                     /label="atpH CDS"
     gene            complement(14176..14421)
                     /gene="atpH"
                     /locus_tag="FKS56_pgp084"
                     /db_xref="GeneID:40491925"
                     /label="atpH gene"
     CDS             complement(15527..16270)
                     /gene="atpI"
                     /locus_tag="FKS56_pgp083"
                     /codon_start=1
                     /transl_table=11
                     /product="ATP synthase CF0 A subunit"
                     /protein_id="YP_009663809.1"
                     /db_xref="GeneID:40491926"
                     /label="atpI CDS"
     gene            complement(15527..16270)
                     /gene="atpI"
                     /locus_tag="FKS56_pgp083"
                     /db_xref="GeneID:40491926"
                     /label="atpI gene"
     CDS             complement(16510..17220)
                     /gene="rps2"
                     /locus_tag="FKS56_pgp082"
                     /codon_start=1
                     /transl_table=11
                     /product="ribosomal protein S2"
                     /protein_id="YP_009663810.1"
                     /db_xref="GeneID:40491927"
                     /label="rps2 CDS"
     gene            complement(16510..17220)
                     /gene="rps2"
                     /locus_tag="FKS56_pgp082"
                     /db_xref="GeneID:40491927"
                     /label="rps2 gene"
     CDS             complement(17556..21668)
                     /gene="rpoC2"
                     /locus_tag="FKS56_pgp081"
                     /codon_start=1
                     /transl_table=11
                     /product="RNA polymerase beta subunit"
                     /protein_id="YP_009663811.1"
                     /db_xref="GeneID:40491928"
                     /label="rpoC2 CDS"
     gene            complement(17556..21668)
                     /gene="rpoC2"
                     /locus_tag="FKS56_pgp081"
                     /db_xref="GeneID:40491928"
                     /label="rpoC2 gene"
     CDS             join(complement(24220..24651),complement(21856..23466))
                     /gene="rpoC1"
                     /locus_tag="FKS56_pgp080"
                     /codon_start=1
                     /transl_table=11
                     /product="RNA polymerase beta' subunit"
                     /protein_id="YP_009663812.1"
                     /db_xref="GeneID:40491929"
                     /label="rpoC1 CDS"
     gene            complement(21856..24651)
                     /gene="rpoC1"
                     /locus_tag="FKS56_pgp080"
                     /db_xref="GeneID:40491929"
                     /label="rpoC1 gene"
     CDS             complement(24677..27889)
                     /gene="rpoB"
                     /locus_tag="FKS56_pgp079"
                     /codon_start=1
                     /transl_table=11
                     /product="RNA polymerase beta subunit"
                     /protein_id="YP_009663813.1"
                     /db_xref="GeneID:40491930"
                     /label="rpoB CDS"
     gene            complement(24677..27889)
                     /gene="rpoB"
                     /locus_tag="FKS56_pgp079"
                     /db_xref="GeneID:40491930"
                     /label="rpoB gene"
     tRNA            29036..29106
                     /gene="trnC-GCA"
                     /locus_tag="FKS56_pgt007"
                     /product="tRNA-Cys"
                     /db_xref="GeneID:40491931"
                     /label="trnC-GCA tRNA"
     gene            29036..29106
                     /gene="trnC-GCA"
                     /locus_tag="FKS56_pgt007"
                     /db_xref="GeneID:40491931"
                     /label="trnC-GCA gene"
     CDS             29840..29929
                     /gene="petN"
                     /locus_tag="FKS56_pgp078"
                     /codon_start=1
                     /transl_table=11
                     /product="cytochrome b6/f complex subunit VIII"
                     /protein_id="YP_009663814.1"
                     /db_xref="GeneID:40491932"
                     /label="petN CDS"
     gene            29840..29929
                     /gene="petN"
                     /locus_tag="FKS56_pgp078"
                     /db_xref="GeneID:40491932"
                     /label="petN gene"
     CDS             complement(30600..30704)
                     /gene="psbM"
                     /locus_tag="FKS56_pgp077"
                     /codon_start=1
                     /transl_table=11
                     /product="photosystem II protein M"
                     /protein_id="YP_009663815.1"
                     /db_xref="GeneID:40491933"
                     /label="psbM CDS"
     gene            complement(30600..30704)
                     /gene="psbM"
                     /locus_tag="FKS56_pgp077"
                     /db_xref="GeneID:40491933"
                     /label="psbM gene"
     tRNA            complement(31431..31504)
                     /gene="trnD-GUC"
                     /locus_tag="FKS56_pgt008"
                     /product="tRNA-Asp"
                     /db_xref="GeneID:40491934"
                     /label="trnD-GUC tRNA"
     gene            complement(31431..31504)
                     /gene="trnD-GUC"
                     /locus_tag="FKS56_pgt008"
                     /db_xref="GeneID:40491934"
                     /label="trnD-GUC gene"
     tRNA            complement(31947..32030)
                     /gene="trnY-GUA"
                     /locus_tag="FKS56_pgt009"
                     /product="tRNA-Tyr"
                     /db_xref="GeneID:40491935"
                     /label="trnY-GUA tRNA"
     gene            complement(31947..32030)
                     /gene="trnY-GUA"
                     /locus_tag="FKS56_pgt009"
                     /db_xref="GeneID:40491935"
                     /label="trnY-GUA gene"
     tRNA            complement(32090..32162)
                     /gene="trnE-UUC"
                     /locus_tag="FKS56_pgt010"
                     /product="tRNA-Glu"
                     /db_xref="GeneID:40491936"
                     /label="trnE-UUC tRNA"
     gene            complement(32090..32162)
                     /gene="trnE-UUC"
                     /locus_tag="FKS56_pgt010"
                     /db_xref="GeneID:40491936"
                     /label="trnE-UUC gene"
     tRNA            32814..32885
                     /gene="trnT-GGU"
                     /locus_tag="FKS56_pgt011"
                     /product="tRNA-Thr"
                     /db_xref="GeneID:40491937"
                     /label="trnT-GGU tRNA"
     gene            32814..32885
                     /gene="trnT-GGU"
                     /locus_tag="FKS56_pgt011"
                     /db_xref="GeneID:40491937"
                     /label="trnT-GGU gene"
     CDS             34143..35204
                     /gene="psbD"
                     /locus_tag="FKS56_pgp076"
                     /codon_start=1
                     /transl_table=11
                     /product="photosystem II protein D2"
                     /protein_id="YP_009663816.1"
                     /db_xref="GeneID:40491938"
                     /label="psbD CDS"
     gene            34143..35204
                     /gene="psbD"
                     /locus_tag="FKS56_pgp076"
                     /db_xref="GeneID:40491938"
                     /label="psbD gene"
     CDS             35152..36573
                     /gene="psbC"
                     /locus_tag="FKS56_pgp075"
                     /codon_start=1
                     /transl_table=11
                     /product="photosystem II CP43 chlorophyll apoprotein"
                     /protein_id="YP_009663817.1"
                     /db_xref="GeneID:40491939"
                     /label="psbC CDS"
     gene            35152..36573
                     /gene="psbC"
                     /locus_tag="FKS56_pgp075"
                     /db_xref="GeneID:40491939"
                     /label="psbC gene"
     tRNA            complement(36857..36945)
                     /gene="trnS-UGA"
                     /locus_tag="FKS56_pgt012"
                     /product="tRNA-Ser"
                     /db_xref="GeneID:40491940"
                     /label="trnS-UGA tRNA"
     gene            complement(36857..36945)
                     /gene="trnS-UGA"
                     /locus_tag="FKS56_pgt012"
                     /db_xref="GeneID:40491940"
                     /label="trnS-UGA gene"
     CDS             37298..37486
                     /gene="psbZ"
                     /locus_tag="FKS56_pgp074"
                     /codon_start=1
                     /transl_table=11
                     /product="photosystem II protein Z"
                     /protein_id="YP_009663818.1"
                     /db_xref="GeneID:40491941"
                     /label="psbZ CDS"
     gene            37298..37486
                     /gene="psbZ"
                     /locus_tag="FKS56_pgp074"
                     /db_xref="GeneID:40491941"
                     /label="psbZ gene"
     tRNA            38024..38094
                     /gene="trnG-GCC"
                     /locus_tag="FKS56_pgt013"
                     /product="tRNA-Gly"
                     /db_xref="GeneID:40491942"
                     /label="trnG-GCC tRNA"
     gene            38024..38094
                     /gene="trnG-GCC"
                     /locus_tag="FKS56_pgt013"
                     /db_xref="GeneID:40491942"
                     /label="trnG-GCC gene"
     tRNA            complement(38259..38332)
                     /gene="trnfM-CAU"
                     /locus_tag="FKS56_pgt014"
                     /product="tRNA-fMet"
                     /db_xref="GeneID:40491943"
                     /label="trnfM-CAU tRNA"
     gene            complement(38259..38332)
                     /gene="trnfM-CAU"
                     /locus_tag="FKS56_pgt014"
                     /db_xref="GeneID:40491943"
                     /label="trnfM-CAU gene"
     CDS             complement(38501..38803)
                     /gene="rps14"
                     /locus_tag="FKS56_pgp073"
                     /codon_start=1
                     /transl_table=11
                     /product="ribosomal protein S14"
                     /protein_id="YP_009663819.1"
                     /db_xref="GeneID:40491944"
                     /label="rps14 CDS"
     gene            complement(38501..38803)
                     /gene="rps14"
                     /locus_tag="FKS56_pgp073"
                     /db_xref="GeneID:40491944"
                     /label="rps14 gene"
     CDS             complement(38942..41146)
                     /gene="psaB"
                     /locus_tag="FKS56_pgp072"
                     /codon_start=1
                     /transl_table=11
                     /product="photosystem I P700 chlorophyll a apoprotein A2"
                     /protein_id="YP_009663820.1"
                     /db_xref="GeneID:40491945"
                     /label="psaB CDS"
     gene            complement(38942..41146)
                     /gene="psaB"
                     /locus_tag="FKS56_pgp072"
                     /db_xref="GeneID:40491945"
                     /label="psaB gene"
     CDS             complement(41172..43424)
                     /gene="psaA"
                     /locus_tag="FKS56_pgp071"
                     /codon_start=1
                     /transl_table=11
                     /product="photosystem I P700 chlorophyll a apoprotein A1"
                     /protein_id="YP_009663821.1"
                     /db_xref="GeneID:40491946"
                     /label="psaA CDS"
     gene            complement(41172..43424)
                     /gene="psaA"
                     /locus_tag="FKS56_pgp071"
                     /db_xref="GeneID:40491946"
                     /label="psaA gene"
     CDS             join(complement(46203..46328),complement(45224..45451),
                     complement(44328..44480))
                     /gene="ycf3"
                     /locus_tag="FKS56_pgp070"
                     /codon_start=1
                     /transl_table=11
                     /product="hypothetical chloroplast RF34"
                     /protein_id="YP_009663822.1"
                     /db_xref="GeneID:40491947"
                     /label="ycf3 CDS"
     gene            complement(44328..46328)
                     /gene="ycf3"
                     /locus_tag="FKS56_pgp070"
                     /db_xref="GeneID:40491947"
                     /label="ycf3 gene"
     tRNA            47226..47312
                     /gene="trnS-GGA"
                     /locus_tag="FKS56_pgt015"
                     /product="tRNA-Ser"
                     /db_xref="GeneID:40491948"
                     /label="trnS-GGA tRNA"
     gene            47226..47312
                     /gene="trnS-GGA"
                     /locus_tag="FKS56_pgt015"
                     /db_xref="GeneID:40491948"
                     /label="trnS-GGA gene"
     CDS             complement(47659..48264)
                     /gene="rps4"
                     /locus_tag="FKS56_pgp069"
                     /codon_start=1
                     /transl_table=11
                     /product="ribosomal protein S4"
                     /protein_id="YP_009663823.1"
                     /db_xref="GeneID:40491949"
                     /label="rps4 CDS"
     gene            complement(47659..48264)
                     /gene="rps4"
                     /locus_tag="FKS56_pgp069"
                     /db_xref="GeneID:40491949"
                     /label="rps4 gene"
     tRNA            complement(48764..48836)
                     /gene="trnT-UGU"
                     /locus_tag="FKS56_pgt016"
                     /product="tRNA-Thr"
                     /db_xref="GeneID:40491950"
                     /label="trnT-UGU tRNA"
     gene            complement(48764..48836)
                     /gene="trnT-UGU"
                     /locus_tag="FKS56_pgt016"
                     /db_xref="GeneID:40491950"
                     /label="trnT-UGU gene"
     tRNA            join(49714..49747,50292..50341)
                     /gene="trnL-UAA"
                     /locus_tag="FKS56_pgt017"
                     /product="tRNA-Leu"
                     /db_xref="GeneID:40491951"
                     /label="trnL-UAA tRNA"
     gene            49714..50341
                     /gene="trnL-UAA"
                     /locus_tag="FKS56_pgt017"
                     /db_xref="GeneID:40491951"
                     /label="trnL-UAA gene"
     tRNA            50658..50730
                     /gene="trnF-GAA"
                     /locus_tag="FKS56_pgt018"
                     /product="tRNA-Phe"
                     /db_xref="GeneID:40491952"
                     /label="trnF-GAA tRNA"
     gene            50658..50730
                     /gene="trnF-GAA"
                     /locus_tag="FKS56_pgt018"
                     /db_xref="GeneID:40491952"
                     /label="trnF-GAA gene"
     CDS             complement(51182..51658)
                     /gene="ndhJ"
                     /locus_tag="FKS56_pgp068"
                     /codon_start=1
                     /transl_table=11
                     /product="NADH dehydrogenase subunit J"
                     /protein_id="YP_009663824.1"
                     /db_xref="GeneID:40491953"
                     /label="ndhJ CDS"
     gene            complement(51182..51658)
                     /gene="ndhJ"
                     /locus_tag="FKS56_pgp068"
                     /db_xref="GeneID:40491953"
                     /label="ndhJ gene"
     CDS             complement(51794..52480)
                     /gene="ndhK"
                     /locus_tag="FKS56_pgp067"
                     /codon_start=1
                     /transl_table=11
                     /product="NADH dehydrogenase subunit K"
                     /protein_id="YP_009663825.1"
                     /db_xref="GeneID:40491954"
                     /label="ndhK CDS"
     gene            complement(51794..52480)
                     /gene="ndhK"
                     /locus_tag="FKS56_pgp067"
                     /db_xref="GeneID:40491954"
                     /label="ndhK gene"
     CDS             complement(52552..52914)
                     /gene="ndhC"
                     /locus_tag="FKS56_pgp066"
                     /codon_start=1
                     /transl_table=11
                     /product="NADH dehydrogenase subunit 3"
                     /protein_id="YP_009663826.1"
                     /db_xref="GeneID:40491955"
                     /label="ndhC CDS"
     gene            complement(52552..52914)
                     /gene="ndhC"
                     /locus_tag="FKS56_pgp066"
                     /db_xref="GeneID:40491955"
                     /label="ndhC gene"
     tRNA            join(complement(54243..54281),complement(53610..53644))
                     /gene="trnV-UAC"
                     /locus_tag="FKS56_pgt019"
                     /product="tRNA-Val"
                     /db_xref="GeneID:40491956"
                     /label="trnV-UAC tRNA"
     gene            complement(53610..54281)
                     /gene="trnV-UAC"
                     /locus_tag="FKS56_pgt019"
                     /db_xref="GeneID:40491956"
                     /label="trnV-UAC gene"
     tRNA            54478..54550
                     /gene="trnM-CAU"
                     /locus_tag="FKS56_pgt020"
                     /product="tRNA-Met"
                     /db_xref="GeneID:40491957"
                     /label="trnM-CAU tRNA"
     gene            54478..54550
                     /gene="trnM-CAU"
                     /locus_tag="FKS56_pgt020"
                     /db_xref="GeneID:40491957"
                     /label="trnM-CAU gene"
     CDS             complement(54804..55205)
                     /gene="atpE"
                     /locus_tag="FKS56_pgp065"
                     /codon_start=1
                     /transl_table=11
                     /product="ATP synthase CF1 epsilon subunit"
                     /protein_id="YP_009663827.1"
                     /db_xref="GeneID:40491958"
                     /label="atpE CDS"
     gene            complement(54804..55205)
                     /gene="atpE"
                     /locus_tag="FKS56_pgp065"
                     /db_xref="GeneID:40491958"
                     /label="atpE gene"
     CDS             complement(55202..56701)
                     /gene="atpB"
                     /locus_tag="FKS56_pgp064"
                     /codon_start=1
                     /transl_table=11
                     /product="ATP synthase CF1 beta subunit"
                     /protein_id="YP_009663828.1"
                     /db_xref="GeneID:40491959"
                     /label="atpB CDS"
     gene            complement(55202..56701)
                     /gene="atpB"
                     /locus_tag="FKS56_pgp064"
                     /db_xref="GeneID:40491959"
                     /label="atpB gene"
     CDS             57480..58916
                     /gene="rbcL"
                     /locus_tag="FKS56_pgp063"
                     /codon_start=1
                     /transl_table=11
                     /product="ribulose-1,5-bisphosphate carboxylase/oxygenase
                     large subunit"
                     /protein_id="YP_009663829.1"
                     /db_xref="GeneID:40491960"
                     /label="rbcL CDS"
     gene            57480..58916
                     /gene="rbcL"
                     /locus_tag="FKS56_pgp063"
                     /db_xref="GeneID:40491960"
                     /label="rbcL gene"
     CDS             59686..61434
                     /gene="accD"
                     /locus_tag="FKS56_pgp062"
                     /codon_start=1
                     /transl_table=11
                     /product="acetyl-CoA carboxylase carboxyltransferase beta
                     subunit"
                     /protein_id="YP_009663830.1"
                     /db_xref="GeneID:40491961"
                     /label="accD CDS"
     gene            59686..61434
                     /gene="accD"
                     /locus_tag="FKS56_pgp062"
                     /db_xref="GeneID:40491961"
                     /label="accD gene"
     CDS             62172..62285
                     /gene="psaI"
                     /locus_tag="FKS56_pgp061"
                     /codon_start=1
                     /transl_table=11
                     /product="photosystem I subunit VIII"
                     /protein_id="YP_009663831.1"
                     /db_xref="GeneID:40491962"
                     /label="psaI CDS"
     gene            62172..62285
                     /gene="psaI"
                     /locus_tag="FKS56_pgp061"
                     /db_xref="GeneID:40491962"
                     /label="psaI gene"
     CDS             62701..63264
                     /gene="ycf4"
                     /locus_tag="FKS56_pgp060"
                     /codon_start=1
                     /transl_table=11
                     /product="photosystem I assembly protein Ycf4"
                     /protein_id="YP_009663832.1"
                     /db_xref="GeneID:40491963"
                     /label="ycf4 CDS"
     gene            62701..63264
                     /gene="ycf4"
                     /locus_tag="FKS56_pgp060"
                     /db_xref="GeneID:40491963"
                     /label="ycf4 gene"
     CDS             63786..64490
                     /gene="cemA"
                     /locus_tag="FKS56_pgp059"
                     /codon_start=1
                     /transl_table=11
                     /product="envelope membrane protein"
                     /protein_id="YP_009663833.1"
                     /db_xref="GeneID:40491964"
                     /label="cemA CDS"
     gene            63786..64490
                     /gene="cemA"
                     /locus_tag="FKS56_pgp059"
                     /db_xref="GeneID:40491964"
                     /label="cemA gene"
     CDS             64723..65685
                     /gene="petA"
                     /locus_tag="FKS56_pgp058"
                     /codon_start=1
                     /transl_table=11
                     /product="cytochrome f"
                     /protein_id="YP_009663834.1"
                     /db_xref="GeneID:40491965"
                     /label="petA CDS"
     gene            64723..65685
                     /gene="petA"
                     /locus_tag="FKS56_pgp058"
                     /db_xref="GeneID:40491965"
                     /label="petA gene"
     CDS             complement(66459..66581)
                     /gene="psbJ"
                     /locus_tag="FKS56_pgp057"
                     /codon_start=1
                     /transl_table=11
                     /product="photosystem II protein J"
                     /protein_id="YP_009663835.1"
                     /db_xref="GeneID:40491966"
                     /label="psbJ CDS"
     gene            complement(66459..66581)
                     /gene="psbJ"
                     /locus_tag="FKS56_pgp057"
                     /db_xref="GeneID:40491966"
                     /label="psbJ gene"
     CDS             complement(66728..66844)
                     /gene="psbL"
                     /locus_tag="FKS56_pgp056"
                     /codon_start=1
                     /transl_table=11
                     /product="photosystem II protein L"
                     /protein_id="YP_009663836.1"
                     /db_xref="GeneID:40491967"
                     /label="psbL CDS"
     gene            complement(66728..66844)
                     /gene="psbL"
                     /locus_tag="FKS56_pgp056"
                     /db_xref="GeneID:40491967"
                     /label="psbL gene"
     CDS             complement(66872..66991)
                     /gene="psbF"
                     /locus_tag="FKS56_pgp055"
                     /codon_start=1
                     /transl_table=11
                     /product="photosystem II cytochrome b559 beta subunit"
                     /protein_id="YP_009663837.1"
                     /db_xref="GeneID:40491968"
                     /label="psbF CDS"
     gene            complement(66872..66991)
                     /gene="psbF"
                     /locus_tag="FKS56_pgp055"
                     /db_xref="GeneID:40491968"
                     /label="psbF gene"
     CDS             complement(67001..67252)
                     /gene="psbE"
                     /locus_tag="FKS56_pgp054"
                     /codon_start=1
                     /transl_table=11
                     /product="photosystem II protein V"
                     /protein_id="YP_009663838.1"
                     /db_xref="GeneID:40491969"
                     /label="psbE CDS"
     gene            complement(67001..67252)
                     /gene="psbE"
                     /locus_tag="FKS56_pgp054"
                     /db_xref="GeneID:40491969"
                     /label="psbE gene"
     CDS             68645..68740
                     /gene="petL"
                     /locus_tag="FKS56_pgp053"
                     /codon_start=1
                     /transl_table=11
                     /product="cytochrome b6/f complex subunit VI"
                     /protein_id="YP_009663839.1"
                     /db_xref="GeneID:40491970"
                     /label="petL CDS"
     gene            68645..68740
                     /gene="petL"
                     /locus_tag="FKS56_pgp053"
                     /db_xref="GeneID:40491970"
                     /label="petL gene"
     CDS             68935..69048
                     /gene="petG"
                     /locus_tag="FKS56_pgp052"
                     /codon_start=1
                     /transl_table=11
                     /product="cytochrome b6/f complex subunit V"
                     /protein_id="YP_009663840.1"
                     /db_xref="GeneID:40491971"
                     /label="petG CDS"
     gene            68935..69048
                     /gene="petG"
                     /locus_tag="FKS56_pgp052"
                     /db_xref="GeneID:40491971"
                     /label="petG gene"
     tRNA            complement(69204..69276)
                     /gene="trnW-CCA"
                     /locus_tag="FKS56_pgt021"
                     /product="tRNA-Trp"
                     /db_xref="GeneID:40491972"
                     /label="trnW-CCA tRNA"
     gene            complement(69204..69276)
                     /gene="trnW-CCA"
                     /locus_tag="FKS56_pgt021"
                     /db_xref="GeneID:40491972"
                     /label="trnW-CCA gene"
     tRNA            complement(69471..69544)
                     /gene="trnP-UGG"
                     /locus_tag="FKS56_pgt022"
                     /product="tRNA-Pro"
                     /db_xref="GeneID:40491973"
                     /label="trnP-UGG tRNA"
     gene            complement(69471..69544)
                     /gene="trnP-UGG"
                     /locus_tag="FKS56_pgt022"
                     /db_xref="GeneID:40491973"
                     /label="trnP-UGG gene"
     CDS             69912..70046
                     /gene="psaJ"
                     /locus_tag="FKS56_pgp051"
                     /codon_start=1
                     /transl_table=11
                     /product="photosystem I subunit IX"
                     /protein_id="YP_009663841.1"
                     /db_xref="GeneID:40491974"
                     /label="psaJ CDS"
     gene            69912..70046
                     /gene="psaJ"
                     /locus_tag="FKS56_pgp051"
                     /db_xref="GeneID:40491974"
                     /label="psaJ gene"
     CDS             70524..70724
                     /gene="rpl33"
                     /locus_tag="FKS56_pgp050"
                     /codon_start=1
                     /transl_table=11
                     /product="ribosomal protein L33"
                     /protein_id="YP_009663842.1"
                     /db_xref="GeneID:40491975"
                     /label="rpl33 CDS"
     gene            70524..70724
                     /gene="rpl33"
                     /locus_tag="FKS56_pgp050"
                     /db_xref="GeneID:40491975"
                     /label="rpl33 gene"
     CDS             71048..71332
                     /gene="rps18"
                     /locus_tag="FKS56_pgp049"
                     /codon_start=1
                     /transl_table=11
                     /product="ribosomal protein S18"
                     /protein_id="YP_009663843.1"
                     /db_xref="GeneID:40491976"
                     /label="rps18 CDS"
     gene            71048..71332
                     /gene="rps18"
                     /locus_tag="FKS56_pgp049"
                     /db_xref="GeneID:40491976"
                     /label="rps18 gene"
     CDS             complement(71672..72022)
                     /gene="rpl20"
                     /locus_tag="FKS56_pgp048"
                     /codon_start=1
                     /transl_table=11
                     /product="ribosomal protein L20"
                     /protein_id="YP_009663844.1"
                     /db_xref="GeneID:40491977"
                     /label="rpl20 CDS"
     gene            complement(71672..72022)
                     /gene="rpl20"
                     /locus_tag="FKS56_pgp048"
                     /db_xref="GeneID:40491977"
                     /label="rpl20 gene"
     CDS             join(complement(72792..72905),158398..158629,
                     159167..159192)
                     /gene="rps12"
                     /locus_tag="FKS56_pgp047"
                     /trans_splicing
                     /codon_start=1
                     /transl_table=11
                     /product="ribosomal protein S12"
                     /protein_id="YP_009663845.1"
                     /db_xref="GeneID:40491978"
                     /label="rps12 CDS"
     CDS             join(complement(72792..72905),complement(100620..100851),
                     complement(100057..100082))
                     /gene="rps12"
                     /locus_tag="FKS56_pgp046"
                     /trans_splicing
                     /codon_start=1
                     /transl_table=11
                     /product="ribosomal protein S12"
                     /protein_id="YP_009663800.1"
                     /db_xref="GeneID:40492048"
                     /label="rps12 CDS"
     gene            join(complement(72792..72905),158398..158629,
                     159167..159192)
                     /gene="rps12"
                     /locus_tag="FKS56_pgp047"
                     /trans_splicing
                     /db_xref="GeneID:40491978"
                     /label="rps12 gene"
     gene            join(complement(72792..72905),complement(100620..100851),
                     complement(100057..100082))
                     /gene="rps12"
                     /locus_tag="FKS56_pgp046"
                     /trans_splicing
                     /db_xref="GeneID:40492048"
                     /label="rps12 gene"
     CDS             74202..75728
                     /gene="psbB"
                     /locus_tag="FKS56_pgp045"
                     /codon_start=1
                     /transl_table=11
                     /product="photosystem II 47 kDa protein"
                     /protein_id="YP_009663846.1"
                     /db_xref="GeneID:40491979"
                     /label="psbB CDS"
     gene            74202..75728
                     /gene="psbB"
                     /locus_tag="FKS56_pgp045"
                     /db_xref="GeneID:40491979"
                     /label="psbB gene"
     CDS             75914..76021
                     /gene="psbT"
                     /locus_tag="FKS56_pgp044"
                     /codon_start=1
                     /transl_table=11
                     /product="photosystem II protein T"
                     /protein_id="YP_009663847.1"
                     /db_xref="GeneID:40491981"
                     /label="psbT CDS"
     gene            75914..76021
                     /gene="psbT"
                     /locus_tag="FKS56_pgp044"
                     /db_xref="GeneID:40491981"
                     /label="psbT gene"
     CDS             complement(76099..76230)
                     /gene="psbN"
                     /locus_tag="FKS56_pgp043"
                     /codon_start=1
                     /transl_table=11
                     /product="photosystem II protein N"
                     /protein_id="YP_009663848.1"
                     /db_xref="GeneID:40491982"
                     /label="psbN CDS"
     gene            complement(76099..76230)
                     /gene="psbN"
                     /locus_tag="FKS56_pgp043"
                     /db_xref="GeneID:40491982"
                     /label="psbN gene"
     CDS             76338..76559
                     /gene="psbH"
                     /locus_tag="FKS56_pgp042"
                     /codon_start=1
                     /transl_table=11
                     /product="photosystem II protein H"
                     /protein_id="YP_009663849.1"
                     /db_xref="GeneID:40491983"
                     /label="psbH CDS"
     gene            76338..76559
                     /gene="psbH"
                     /locus_tag="FKS56_pgp042"
                     /db_xref="GeneID:40491983"
                     /label="psbH gene"
     CDS             join(76684..76689,77500..78141)
                     /gene="petB"
                     /locus_tag="FKS56_pgp041"
                     /codon_start=1
                     /transl_table=11
                     /product="cytochrome b6"
                     /protein_id="YP_009663850.1"
                     /db_xref="GeneID:40491984"
                     /label="petB CDS"
     gene            76684..78141
                     /gene="petB"
                     /locus_tag="FKS56_pgp041"
                     /db_xref="GeneID:40491984"
                     /label="petB gene"
     CDS             join(78356..78363,79163..>79637)
                     /gene="petD"
                     /locus_tag="FKS56_pgp040"
                     /codon_start=1
                     /transl_table=11
                     /product="cytochrome b6/f complex subunit IV"
                     /protein_id="YP_009663851.1"
                     /db_xref="GeneID:40491985"
                     /label="petD CDS"
     gene            78356..79637
                     /gene="petD"
                     /locus_tag="FKS56_pgp040"
                     /db_xref="GeneID:40491985"
                     /label="petD gene"
     CDS             complement(79839..80825)
                     /gene="rpoA"
                     /locus_tag="FKS56_pgp039"
                     /codon_start=1
                     /transl_table=11
                     /product="RNA polymerase alpha subunit"
                     /protein_id="YP_009663852.1"
                     /db_xref="GeneID:40491986"
                     /label="rpoA CDS"
     gene            complement(79839..80825)
                     /gene="rpoA"
                     /locus_tag="FKS56_pgp039"
                     /db_xref="GeneID:40491986"
                     /label="rpoA gene"
     CDS             complement(80898..81314)
                     /gene="rps11"
                     /locus_tag="FKS56_pgp038"
                     /codon_start=1
                     /transl_table=11
                     /product="ribosomal protein S11"
                     /protein_id="YP_009663853.1"
                     /db_xref="GeneID:40491987"
                     /label="rps11 CDS"
     gene            complement(80898..81314)
                     /gene="rps11"
                     /locus_tag="FKS56_pgp038"
                     /db_xref="GeneID:40491987"
                     /label="rps11 gene"
     CDS             complement(81460..81573)
                     /gene="rpl36"
                     /locus_tag="FKS56_pgp037"
                     /codon_start=1
                     /transl_table=11
                     /product="ribosomal protein L36"
                     /protein_id="YP_009663854.1"
                     /db_xref="GeneID:40491988"
                     /label="rpl36 CDS"
     gene            complement(81460..81573)
                     /gene="rpl36"
                     /locus_tag="FKS56_pgp037"
                     /db_xref="GeneID:40491988"
                     /label="rpl36 gene"
     CDS             complement(82079..82483)
                     /gene="rps8"
                     /locus_tag="FKS56_pgp036"
                     /codon_start=1
                     /transl_table=11
                     /product="ribosomal protein S8"
                     /protein_id="YP_009663855.1"
                     /db_xref="GeneID:40491989"
                     /label="rps8 CDS"
     gene            complement(82079..82483)
                     /gene="rps8"
                     /locus_tag="FKS56_pgp036"
                     /db_xref="GeneID:40491989"
                     /label="rps8 gene"
     CDS             complement(82661..83029)
                     /gene="rpl14"
                     /locus_tag="FKS56_pgp035"
                     /codon_start=1
                     /transl_table=11
                     /product="ribosomal protein L14"
                     /protein_id="YP_009663856.1"
                     /db_xref="GeneID:40491990"
                     /label="rpl14 CDS"
     gene            complement(82661..83029)
                     /gene="rpl14"
                     /locus_tag="FKS56_pgp035"
                     /db_xref="GeneID:40491990"
                     /label="rpl14 gene"
     CDS             join(complement(84624..84632),complement(83154..83552))
                     /gene="rpl16"
                     /locus_tag="FKS56_pgp034"
                     /codon_start=1
                     /transl_table=11
                     /product="ribosomal protein L16"
                     /protein_id="YP_009663857.1"
                     /db_xref="GeneID:40491991"
                     /label="rpl16 CDS"
     gene            complement(83154..84632)
                     /gene="rpl16"
                     /locus_tag="FKS56_pgp034"
                     /db_xref="GeneID:40491991"
                     /label="rpl16 gene"
     CDS             complement(84782..85438)
                     /gene="rps3"
                     /locus_tag="FKS56_pgp033"
                     /codon_start=1
                     /transl_table=11
                     /product="ribosomal protein S3"
                     /protein_id="YP_009663858.1"
                     /db_xref="GeneID:40491992"
                     /label="rps3 CDS"
     gene            complement(84782..85438)
                     /gene="rps3"
                     /locus_tag="FKS56_pgp033"
                     /db_xref="GeneID:40491992"
                     /label="rps3 gene"
     CDS             complement(85423..85926)
                     /gene="rpl22"
                     /locus_tag="FKS56_pgp032"
                     /codon_start=1
                     /transl_table=11
                     /product="ribosomal protein L22"
                     /protein_id="YP_009663859.1"
                     /db_xref="GeneID:40491993"
                     /label="rpl22 CDS"
     gene            complement(85423..85926)
                     /gene="rpl22"
                     /locus_tag="FKS56_pgp032"
                     /db_xref="GeneID:40491993"
                     /label="rpl22 gene"
     CDS             complement(85965..86243)
                     /gene="rps19"
                     /locus_tag="FKS56_pgp031"
                     /codon_start=1
                     /transl_table=11
                     /product="ribosomal protein S19"
                     /protein_id="YP_009663860.1"
                     /db_xref="GeneID:40491994"
                     /label="rps19 CDS"
     gene            complement(85965..86243)
                     /gene="rps19"
                     /locus_tag="FKS56_pgp031"
                     /db_xref="GeneID:40491994"
                     /label="rps19 gene"
     repeat_region   86228..128282
                     /note="inverted repeat B (IRB)"
                     /info="annotated by OGDRAW v1.4"
                     /annotator="OGDRAW"
                     /rpt_type="inverted"
                     /label="inverted repeat B (IRB) repeat region"
     CDS             join(complement(87415..87805),complement(86298..86731))
                     /gene="rpl2"
                     /locus_tag="FKS56_pgp030"
                     /codon_start=1
                     /transl_table=11
                     /product="ribosomal protein L2"
                     /protein_id="YP_009663861.1"
                     /db_xref="GeneID:40491995"
                     /label="rpl2 CDS"
     gene            complement(86298..87805)
                     /gene="rpl2"
                     /locus_tag="FKS56_pgp030"
                     /db_xref="GeneID:40491995"
                     /label="rpl2 gene"
     CDS             complement(87824..88105)
                     /gene="rpl23"
                     /locus_tag="FKS56_pgp029"
                     /codon_start=1
                     /transl_table=11
                     /product="ribosomal protein L23"
                     /protein_id="YP_009663862.1"
                     /db_xref="GeneID:40491996"
                     /label="rpl23 CDS"
     gene            complement(87824..88105)
                     /gene="rpl23"
                     /locus_tag="FKS56_pgp029"
                     /db_xref="GeneID:40491996"
                     /label="rpl23 gene"
     tRNA            complement(88276..88349)
                     /gene="trnI-CAU"
                     /locus_tag="FKS56_pgt023"
                     /product="tRNA-Ile"
                     /db_xref="GeneID:40491997"
                     /label="trnI-CAU tRNA"
     gene            complement(88276..88349)
                     /gene="trnI-CAU"
                     /locus_tag="FKS56_pgt023"
                     /db_xref="GeneID:40491997"
                     /label="trnI-CAU gene"
     CDS             88549..95412
                     /gene="ycf2"
                     /locus_tag="FKS56_pgp028"
                     /codon_start=1
                     /transl_table=11
                     /product="Ycf2"
                     /protein_id="YP_009663863.1"
                     /db_xref="GeneID:40491998"
                     /label="ycf2 CDS"
     gene            88549..95412
                     /gene="ycf2"
                     /locus_tag="FKS56_pgp028"
                     /db_xref="GeneID:40491998"
                     /label="ycf2 gene"
     tRNA            complement(96319..96399)
                     /gene="trnL-CAA"
                     /locus_tag="FKS56_pgt024"
                     /product="tRNA-Leu"
                     /db_xref="GeneID:40491999"
                     /label="trnL-CAA tRNA"
     gene            complement(96319..96399)
                     /gene="trnL-CAA"
                     /locus_tag="FKS56_pgt024"
                     /db_xref="GeneID:40491999"
                     /label="trnL-CAA gene"
     CDS             join(complement(98441..99217),complement(96997..97752))
                     /gene="ndhB"
                     /locus_tag="FKS56_pgp027"
                     /codon_start=1
                     /transl_table=11
                     /product="NADH dehydrogenase subunit 2"
                     /protein_id="YP_009663864.1"
                     /db_xref="GeneID:40492000"
                     /label="ndhB CDS"
     gene            complement(96997..99217)
                     /gene="ndhB"
                     /locus_tag="FKS56_pgp027"
                     /db_xref="GeneID:40492000"
                     /label="ndhB gene"
     CDS             complement(99536..100003)
                     /gene="rps7"
                     /locus_tag="FKS56_pgp026"
                     /codon_start=1
                     /transl_table=11
                     /product="ribosomal protein S7"
                     /protein_id="YP_009663865.1"
                     /db_xref="GeneID:40492001"
                     /label="rps7 CDS"
     gene            complement(99536..100003)
                     /gene="rps7"
                     /locus_tag="FKS56_pgp026"
                     /db_xref="GeneID:40492001"
                     /label="rps7 gene"
     tRNA            102658..102729
                     /gene="trnV-GAC"
                     /locus_tag="FKS56_pgt025"
                     /product="tRNA-Val"
                     /db_xref="GeneID:40492002"
                     /label="trnV-GAC tRNA"
     gene            102658..102729
                     /gene="trnV-GAC"
                     /locus_tag="FKS56_pgt025"
                     /db_xref="GeneID:40492002"
                     /label="trnV-GAC gene"
     rRNA            102957..104447
                     /gene="rrn16"
                     /locus_tag="FKS56_pgr008"
                     /product="16S ribosomal RNA"
                     /db_xref="GeneID:40492003"
                     /label="rrn16 rRNA"
     gene            102957..104447
                     /gene="rrn16"
                     /locus_tag="FKS56_pgr008"
                     /db_xref="GeneID:40492003"
                     /label="rrn16 gene"
     tRNA            join(104743..104779,105735..105769)
                     /gene="trnI-GAU"
                     /locus_tag="FKS56_pgt026"
                     /product="tRNA-Ile"
                     /db_xref="GeneID:40492004"
                     /label="trnI-GAU tRNA"
     gene            104743..105769
                     /gene="trnI-GAU"
                     /locus_tag="FKS56_pgt026"
                     /db_xref="GeneID:40492004"
                     /label="trnI-GAU gene"
     tRNA            join(105833..105870,106682..106716)
                     /gene="trnA-UGC"
                     /locus_tag="FKS56_pgt027"
                     /product="tRNA-Ala"
                     /db_xref="GeneID:40492005"
                     /label="trnA-UGC"
     gene            105833..106716
                     /gene="trnA-UGC"
                     /locus_tag="FKS56_pgt027"
                     /db_xref="GeneID:40492005"
                     /label="trnA-UGC gene"
     rRNA            106876..109685
                     /gene="rrn23"
                     /locus_tag="FKS56_pgr007"
                     /product="23S ribosomal RNA"
                     /db_xref="GeneID:40492006"
                     /label="rrn23 rRNA"
     gene            106876..109685
                     /gene="rrn23"
                     /locus_tag="FKS56_pgr007"
                     /db_xref="GeneID:40492006"
                     /label="rrn23 gene"
     rRNA            109784..109886
                     /gene="rrn4.5"
                     /locus_tag="FKS56_pgr006"
                     /product="4.5S ribosomal RNA"
                     /db_xref="GeneID:40492007"
                     /label="rrn4.5 rRNA"
     gene            109784..109886
                     /gene="rrn4.5"
                     /locus_tag="FKS56_pgr006"
                     /db_xref="GeneID:40492007"
                     /label="rrn4.5 gene"
     rRNA            110116..110236
                     /gene="rrn5"
                     /locus_tag="FKS56_pgr005"
                     /product="5S ribosomal RNA"
                     /db_xref="GeneID:40492008"
                     /label="rrn5 rRNA"
     gene            110116..110236
                     /gene="rrn5"
                     /locus_tag="FKS56_pgr005"
                     /db_xref="GeneID:40492008"
                     /label="rrn5 gene"
     tRNA            110495..110568
                     /gene="trnR-ACG"
                     /locus_tag="FKS56_pgt028"
                     /product="tRNA-Arg"
                     /db_xref="GeneID:40492009"
                     /label="trnR-ACG tRNA"
     gene            110495..110568
                     /gene="trnR-ACG"
                     /locus_tag="FKS56_pgt028"
                     /db_xref="GeneID:40492009"
                     /label="trnR-ACG gene"
     tRNA            complement(111196..111267)
                     /gene="trnN-GUU"
                     /locus_tag="FKS56_pgt029"
                     /product="tRNA-Asn"
                     /db_xref="GeneID:40492010"
                     /label="trnN-GUU tRNA"
     gene            complement(111196..111267)
                     /gene="trnN-GUU"
                     /locus_tag="FKS56_pgt029"
                     /db_xref="GeneID:40492010"
                     /label="trnN-GUU gene"
     CDS             111726..117386
                     /gene="ycf1"
                     /locus_tag="FKS56_pgp025"
                     /codon_start=1
                     /transl_table=11
                     /product="Ycf1"
                     /protein_id="YP_009663866.1"
                     /db_xref="GeneID:40492011"
                     /label="ycf1 CDS"
     gene            111726..117386
                     /gene="ycf1"
                     /locus_tag="FKS56_pgp025"
                     /db_xref="GeneID:40492011"
                     /label="ycf1 gene"
     CDS             117764..118036
                     /gene="rps15"
                     /locus_tag="FKS56_pgp024"
                     /codon_start=1
                     /transl_table=11
                     /product="ribosomal protein S15"
                     /protein_id="YP_009663867.1"
                     /db_xref="GeneID:40492012"
                     /label="rps15 CDS"
     gene            117764..118036
                     /gene="rps15"
                     /locus_tag="FKS56_pgp024"
                     /db_xref="GeneID:40492012"
                     /label="rps15 gene"
     CDS             118142..119323
                     /gene="ndhH"
                     /locus_tag="FKS56_pgp023"
                     /codon_start=1
                     /transl_table=11
                     /product="NADH dehydrogenase subunit 7"
                     /protein_id="YP_009663868.1"
                     /db_xref="GeneID:40492013"
                     /label="ndhH CDS"
     gene            118142..119323
                     /gene="ndhH"
                     /locus_tag="FKS56_pgp023"
                     /db_xref="GeneID:40492013"
                     /label="ndhH gene"
     CDS             join(119325..119882,121035..121574)
                     /gene="ndhA"
                     /locus_tag="FKS56_pgp022"
                     /codon_start=1
                     /transl_table=11
                     /product="NADH-plastoquinone oxidoreductase subunit 1"
                     /protein_id="YP_009663869.1"
                     /db_xref="GeneID:40492014"
                     /label="ndhA CDS"
     gene            119325..121574
                     /gene="ndhA"
                     /locus_tag="FKS56_pgp022"
                     /db_xref="GeneID:40492014"
                     /label="ndhA gene"
     CDS             121658..122161
                     /gene="ndhI"
                     /codon_start=1
                     /transl_table=11
                     /product="NADH dehydrogenase subunit I"
                     /label="ndhI CDS"
     gene            121658..122161
                     /gene="ndhI"
                     /label="ndhI gene"
     CDS             122597..123127
                     /gene="ndhG"
                     /locus_tag="FKS56_pgp021"
                     /codon_start=1
                     /transl_table=11
                     /product="NADH dehydrogenase subunit 6"
                     /protein_id="YP_009663870.1"
                     /db_xref="GeneID:40492015"
                     /label="ndhG CDS"
     gene            122597..123127
                     /gene="ndhG"
                     /locus_tag="FKS56_pgp021"
                     /db_xref="GeneID:40492015"
                     /label="ndhG gene"
     CDS             123363..123668
                     /gene="ndhE"
                     /locus_tag="FKS56_pgp020"
                     /codon_start=1
                     /transl_table=11
                     /product="NADH dehydrogenase subunit 4L"
                     /protein_id="YP_009663871.1"
                     /db_xref="GeneID:40492016"
                     /label="ndhE CDS"
     gene            123363..123668
                     /gene="ndhE"
                     /locus_tag="FKS56_pgp020"
                     /db_xref="GeneID:40492016"
                     /label="ndhE gene"
     CDS             123914..124159
                     /gene="psaC"
                     /locus_tag="FKS56_pgp019"
                     /codon_start=1
                     /transl_table=11
                     /product="photosystem I subunit VII"
                     /protein_id="YP_009663872.1"
                     /db_xref="GeneID:40492017"
                     /label="psaC CDS"
     gene            123914..124159
                     /gene="psaC"
                     /locus_tag="FKS56_pgp019"
                     /db_xref="GeneID:40492017"
                     /label="psaC gene"
     CDS             124300..125802
                     /gene="ndhD"
                     /locus_tag="FKS56_pgp018"
                     /codon_start=1
                     /transl_table=11
                     /product="NADH dehydrogenase subunit 4"
                     /protein_id="YP_009663873.1"
                     /db_xref="GeneID:40492018"
                     /exception="RNA editing"
                     /modified_by="User"
                     /label="ndhD CDS"
     gene            124300..125802
                     /gene="ndhD"
                     /locus_tag="FKS56_pgp018"
                     /db_xref="GeneID:40492018"
                     /label="ndhD gene"
     CDS             complement(126127..127098)
                     /gene="ccsA"
                     /locus_tag="FKS56_pgp017"
                     /codon_start=1
                     /transl_table=11
                     /product="cytochrome c biogenesis protein"
                     /protein_id="YP_009663874.1"
                     /db_xref="GeneID:40492019"
                     /label="ccsA CDS"
     gene            complement(126127..127098)
                     /gene="ccsA"
                     /locus_tag="FKS56_pgp017"
                     /db_xref="GeneID:40492019"
                     /label="ccsA gene"
     tRNA            complement(127217..127296)
                     /gene="trnL-UAG"
                     /locus_tag="FKS56_pgt030"
                     /product="tRNA-Leu"
                     /db_xref="GeneID:40492020"
                     /label="trnL-UAG tRNA"
     gene            complement(127217..127296)
                     /gene="trnL-UAG"
                     /locus_tag="FKS56_pgt030"
                     /db_xref="GeneID:40492020"
                     /label="trnL-UAG gene"
     CDS             complement(128229..130478)
                     /gene="ndhF"
                     /codon_start=1
                     /transl_table=11
                     /product="NADH dehydrogenase subunit F"
                     /label="ndhF CDS"
     gene            complement(128229..130478)
                     /gene="ndhF"
                     /label="ndhF gene"
     misc_feature    128283..130966
                     /note="small single copy (SSC)"
                     /info="annotated by OGDRAW v1.4"
                     /annotator="OGDRAW"
                     /label="small single copy (SSC)"
     CDS             130751..130909
                     /gene="rpl32"
                     /locus_tag="FKS56_pgp015"
                     /codon_start=1
                     /transl_table=11
                     /product="ribosomal protein L32"
                     /protein_id="YP_009663875.1"
                     /db_xref="GeneID:40492022"
                     /label="rpl32 CDS"
     gene            130751..130909
                     /gene="rpl32"
                     /locus_tag="FKS56_pgp015"
                     /db_xref="GeneID:40492022"
                     /label="rpl32 gene"
     repeat_region   130967..173021
                     /note="inverted repeat A (IRA)"
                     /info="annotated by OGDRAW v1.4"
                     /annotator="OGDRAW"
                     /rpt_type="inverted"
                     /label="inverted repeat A (IRA) repeat region"
     tRNA            131953..132032
                     /gene="trnL-UAG"
                     /locus_tag="FKS56_pgt031"
                     /product="tRNA-Leu"
                     /db_xref="GeneID:40492023"
                     /label="trnL-UAG tRNA"
     gene            131953..132032
                     /gene="trnL-UAG"
                     /locus_tag="FKS56_pgt031"
                     /db_xref="GeneID:40492023"
                     /label="trnL-UAG gene"
     CDS             132151..133122
                     /gene="ccsA"
                     /locus_tag="FKS56_pgp014"
                     /codon_start=1
                     /transl_table=11
                     /product="cytochrome c biogenesis protein"
                     /protein_id="YP_009663876.1"
                     /db_xref="GeneID:40492024"
                     /label="ccsA CDS"
     gene            132151..133122
                     /gene="ccsA"
                     /locus_tag="FKS56_pgp014"
                     /db_xref="GeneID:40492024"
                     /label="ccsA gene"
     CDS             complement(133447..134949)
                     /gene="ndhD"
                     /locus_tag="FKS56_pgp013"
                     /codon_start=1
                     /transl_table=11
                     /product="NADH dehydrogenase subunit 4"
                     /protein_id="YP_009663877.1"
                     /db_xref="GeneID:40492025"
                     /exception="RNA editing"
                     /modified_by="User"
                     /label="ndhD CDS"
     gene            complement(133447..134949)
                     /gene="ndhD"
                     /locus_tag="FKS56_pgp013"
                     /db_xref="GeneID:40492025"
                     /label="ndhD gene"
     CDS             complement(135090..135335)
                     /gene="psaC"
                     /locus_tag="FKS56_pgp012"
                     /codon_start=1
                     /transl_table=11
                     /product="photosystem I subunit VII"
                     /protein_id="YP_009663878.1"
                     /db_xref="GeneID:40492026"
                     /label="psaC CDS"
     gene            complement(135090..135335)
                     /gene="psaC"
                     /locus_tag="FKS56_pgp012"
                     /db_xref="GeneID:40492026"
                     /label="psaC gene"
     CDS             complement(135581..135886)
                     /gene="ndhE"
                     /locus_tag="FKS56_pgp011"
                     /codon_start=1
                     /transl_table=11
                     /product="NADH dehydrogenase subunit 4L"
                     /protein_id="YP_009663879.1"
                     /db_xref="GeneID:40492027"
                     /label="ndhE CDS"
     gene            complement(135581..135886)
                     /gene="ndhE"
                     /locus_tag="FKS56_pgp011"
                     /db_xref="GeneID:40492027"
                     /label="ndhE gene"
     CDS             complement(136122..136652)
                     /gene="ndhG"
                     /locus_tag="FKS56_pgp010"
                     /codon_start=1
                     /transl_table=11
                     /product="NADH dehydrogenase subunit 6"
                     /protein_id="YP_009663880.1"
                     /db_xref="GeneID:40492028"
                     /label="ndhG CDS"
     gene            complement(136122..136652)
                     /gene="ndhG"
                     /locus_tag="FKS56_pgp010"
                     /db_xref="GeneID:40492028"
                     /label="ndhG gene"
     CDS             complement(137088..137591)
                     /gene="ndhI"
                     /codon_start=1
                     /transl_table=11
                     /product="NADH dehydrogenase subunit I"
                     /label="ndhI CDS"
     gene            complement(137088..137591)
                     /gene="ndhI"
                     /label="ndhI gene"
     CDS             join(complement(139367..139924),
                     complement(137675..138214))
                     /gene="ndhA"
                     /locus_tag="FKS56_pgp009"
                     /codon_start=1
                     /transl_table=11
                     /product="NADH-plastoquinone oxidoreductase subunit 1"
                     /protein_id="YP_009663881.1"
                     /db_xref="GeneID:40492029"
                     /label="ndhA CDS"
     gene            complement(137675..139924)
                     /gene="ndhA"
                     /locus_tag="FKS56_pgp009"
                     /db_xref="GeneID:40492029"
                     /label="ndhA gene"
     CDS             complement(139926..141107)
                     /gene="ndhH"
                     /locus_tag="FKS56_pgp008"
                     /codon_start=1
                     /transl_table=11
                     /product="NADH dehydrogenase subunit 7"
                     /protein_id="YP_009663882.1"
                     /db_xref="GeneID:40492030"
                     /label="ndhH CDS"
     gene            complement(139926..141107)
                     /gene="ndhH"
                     /locus_tag="FKS56_pgp008"
                     /db_xref="GeneID:40492030"
                     /label="ndhH gene"
     CDS             complement(141213..141485)
                     /gene="rps15"
                     /locus_tag="FKS56_pgp007"
                     /codon_start=1
                     /transl_table=11
                     /product="ribosomal protein S15"
                     /protein_id="YP_009663883.1"
                     /db_xref="GeneID:40492031"
                     /label="rps15 CDS"
     gene            complement(141213..141485)
                     /gene="rps15"
                     /locus_tag="FKS56_pgp007"
                     /db_xref="GeneID:40492031"
                     /label="rps15 gene"
     CDS             complement(141863..147523)
                     /gene="ycf1"
                     /locus_tag="FKS56_pgp006"
                     /codon_start=1
                     /transl_table=11
                     /product="Ycf1"
                     /protein_id="YP_009663884.1"
                     /db_xref="GeneID:40492032"
                     /label="ycf1 CDS"
     gene            complement(141863..147523)
                     /gene="ycf1"
                     /locus_tag="FKS56_pgp006"
                     /db_xref="GeneID:40492032"
                     /label="ycf1 gene"
     tRNA            147982..148053
                     /gene="trnN-GUU"
                     /locus_tag="FKS56_pgt032"
                     /product="tRNA-Asn"
                     /db_xref="GeneID:40492033"
                     /label="trnN-GUU tRNA"
     gene            147982..148053
                     /gene="trnN-GUU"
                     /locus_tag="FKS56_pgt032"
                     /db_xref="GeneID:40492033"
                     /label="trnN-GUU gene"
     tRNA            complement(148681..148754)
                     /gene="trnR-ACG"
                     /locus_tag="FKS56_pgt033"
                     /product="tRNA-Arg"
                     /db_xref="GeneID:40492034"
                     /label="trnR-ACG tRNA"
     gene            complement(148681..148754)
                     /gene="trnR-ACG"
                     /locus_tag="FKS56_pgt033"
                     /db_xref="GeneID:40492034"
                     /label="trnR-ACG gene"
     rRNA            complement(149013..149133)
                     /gene="rrn5"
                     /locus_tag="FKS56_pgr004"
                     /product="5S ribosomal RNA"
                     /db_xref="GeneID:40492035"
                     /label="rrn5 rRNA"
     gene            complement(149013..149133)
                     /gene="rrn5"
                     /locus_tag="FKS56_pgr004"
                     /db_xref="GeneID:40492035"
                     /label="rrn5 gene"
     rRNA            complement(149363..149465)
                     /gene="rrn4.5"
                     /locus_tag="FKS56_pgr003"
                     /product="4.5S ribosomal RNA"
                     /db_xref="GeneID:40492036"
                     /label="rrn4.5 rRNA"
     gene            complement(149363..149465)
                     /gene="rrn4.5"
                     /locus_tag="FKS56_pgr003"
                     /db_xref="GeneID:40492036"
                     /label="rrn4.5 gene"
     rRNA            complement(149564..152373)
                     /gene="rrn23"
                     /locus_tag="FKS56_pgr002"
                     /product="23S ribosomal RNA"
                     /db_xref="GeneID:40492037"
                     /label="rrn23 rRNA"
     gene            complement(149564..152373)
                     /gene="rrn23"
                     /locus_tag="FKS56_pgr002"
                     /db_xref="GeneID:40492037"
                     /label="rrn23 gene"
     tRNA            join(complement(153379..153416),
                     complement(152533..152567))
                     /gene="trnA-UGC"
                     /locus_tag="FKS56_pgt034"
                     /product="tRNA-Ala"
                     /db_xref="GeneID:40492038"
                     /label="trnA-UGC"
     gene            complement(152533..153416)
                     /gene="trnA-UGC"
                     /locus_tag="FKS56_pgt034"
                     /db_xref="GeneID:40492038"
                     /label="trnA-UGC gene"
     tRNA            join(complement(154470..154506),
                     complement(153480..153514))
                     /gene="trnI-GAU"
                     /locus_tag="FKS56_pgt035"
                     /product="tRNA-Ile"
                     /db_xref="GeneID:40492039"
                     /label="trnI-GAU tRNA"
     gene            complement(153480..154506)
                     /gene="trnI-GAU"
                     /locus_tag="FKS56_pgt035"
                     /db_xref="GeneID:40492039"
                     /label="trnI-GAU gene"
     rRNA            complement(154802..156292)
                     /gene="rrn16"
                     /locus_tag="FKS56_pgr001"
                     /product="16S ribosomal RNA"
                     /db_xref="GeneID:40492040"
                     /label="rrn16 rRNA"
     gene            complement(154802..156292)
                     /gene="rrn16"
                     /locus_tag="FKS56_pgr001"
                     /db_xref="GeneID:40492040"
                     /label="rrn16 gene"
     tRNA            complement(156520..156591)
                     /gene="trnV-GAC"
                     /locus_tag="FKS56_pgt036"
                     /product="tRNA-Val"
                     /db_xref="GeneID:40492041"
                     /label="trnV-GAC tRNA"
     gene            complement(156520..156591)
                     /gene="trnV-GAC"
                     /locus_tag="FKS56_pgt036"
                     /db_xref="GeneID:40492041"
                     /label="trnV-GAC gene"
     CDS             159246..159713
                     /gene="rps7"
                     /locus_tag="FKS56_pgp005"
                     /codon_start=1
                     /transl_table=11
                     /product="ribosomal protein S7"
                     /protein_id="YP_009663885.1"
                     /db_xref="GeneID:40492042"
                     /label="rps7 CDS"
     gene            159246..159713
                     /gene="rps7"
                     /locus_tag="FKS56_pgp005"
                     /db_xref="GeneID:40492042"
                     /label="rps7 gene"
     CDS             join(160032..160808,161497..162252)
                     /gene="ndhB"
                     /locus_tag="FKS56_pgp004"
                     /codon_start=1
                     /transl_table=11
                     /product="NADH dehydrogenase subunit 2"
                     /protein_id="YP_009663886.1"
                     /db_xref="GeneID:40492043"
                     /label="ndhB CDS"
     gene            160032..162252
                     /gene="ndhB"
                     /locus_tag="FKS56_pgp004"
                     /db_xref="GeneID:40492043"
                     /label="ndhB gene"
     tRNA            162850..162930
                     /gene="trnL-CAA"
                     /locus_tag="FKS56_pgt037"
                     /product="tRNA-Leu"
                     /db_xref="GeneID:40492044"
                     /label="trnL-CAA tRNA"
     gene            162850..162930
                     /gene="trnL-CAA"
                     /locus_tag="FKS56_pgt037"
                     /db_xref="GeneID:40492044"
                     /label="trnL-CAA gene"
     CDS             complement(163837..170700)
                     /gene="ycf2"
                     /locus_tag="FKS56_pgp003"
                     /codon_start=1
                     /transl_table=11
                     /product="Ycf2"
                     /protein_id="YP_009663887.1"
                     /db_xref="GeneID:40492049"
                     /label="ycf2 CDS"
     gene            complement(163837..170700)
                     /gene="ycf2"
                     /locus_tag="FKS56_pgp003"
                     /db_xref="GeneID:40492049"
                     /label="ycf2 gene"
     tRNA            170900..170973
                     /gene="trnI-CAU"
                     /locus_tag="FKS56_pgt038"
                     /product="tRNA-Ile"
                     /db_xref="GeneID:40492045"
                     /label="trnI-CAU tRNA"
     gene            170900..170973
                     /gene="trnI-CAU"
                     /locus_tag="FKS56_pgt038"
                     /db_xref="GeneID:40492045"
                     /label="trnI-CAU gene"
     CDS             171144..171425
                     /gene="rpl23"
                     /locus_tag="FKS56_pgp002"
                     /codon_start=1
                     /transl_table=11
                     /product="ribosomal protein L23"
                     /protein_id="YP_009663888.1"
                     /db_xref="GeneID:40492046"
                     /label="rpl23 CDS"
     gene            171144..171425
                     /gene="rpl23"
                     /locus_tag="FKS56_pgp002"
                     /db_xref="GeneID:40492046"
                     /label="rpl23 gene"
     CDS             join(171444..171834,172518..172951)
                     /gene="rpl2"
                     /locus_tag="FKS56_pgp001"
                     /codon_start=1
                     /transl_table=11
                     /product="ribosomal protein L2"
                     /protein_id="YP_009663889.1"
                     /db_xref="GeneID:40492047"
                     /label="rpl2 CDS"
     gene            171444..172951
                     /gene="rpl2"
                     /locus_tag="FKS56_pgp001"
                     /db_xref="GeneID:40492047"
                     /label="rpl2 gene"
ORIGIN      
        1 tttcatattc attttatgaa atttttatat ttttttcatg ggcgaacgac gggaattgaa
       61 cccgcgcgtg gtggattcac aatccactgc cttaatccac ttggctacat ccgcccctct
      121 actttcattt ttatgaatag aatattcttt ttaactttga ttaaaaattt aaatggaaat
      181 acagtaaaaa aaaaaaataa aggagcaata ccaatcctct tggtaatggt aaaacaagaa
      241 attggttatt gcccctttac ttttcctttc aaaaaatcgt atacactaag acaaaagcct
      301 tatccatttg tagatggagc ttcaatagca gctaggtcta gagggaagtt atgagcatta
      361 cgttcatgca taacttccat accaaggtta gcacggttga taatatcagc ccaggtatta
      421 attacacgac cttgactatc aactacggat tggttgaaat tgaaaccatt taggttgaaa
      481 gccatagtgc tgatacctaa agcagtgaac cagataccta caacaggcca agcagctaag
      541 aagaaatgta aagaacgaga attgttgaaa ctagcatatt ggaagatcaa tcggccaaaa
      601 taaccatgag cagctacaat attataggtt tcttcctctt gaccgaatct gtaaccttca
      661 tttgcggatt cgttttctgt agtttccctg atcaaactag aggttaccaa agaaccatgc
      721 atagcactga atagggagcc gccgaataca ccagctacgc ctaacatgtg aaatgggtgc
      781 ataaggatgt tgtgttcagc ctggaataca atcataaagt tgaaagtacc agagattcct
      841 agaggcatac catcagaaaa acttccttga ccaattggat agatcaagaa aaccgcggta
      901 gcagctgcaa caggagctga atatgcaaca gcgatccaag ggcgcatacc caaacggaaa
      961 ctcagttccc actcacgccc catgtaacaa gctacaccaa gtaagaagtg aagaacgatt
     1021 agctcataag gaccaccatt gtataaccat tcatcaacgg atgccgcttc ccagatcggg
     1081 taaaagtgca aacctatagc tgcagaagta ggaataatgg caccagaaat aatattgttg
     1141 ccataaagta gagatccaga aacaggttca cgaataccgt caatatccac tgggggagca
     1201 gcaatgaagg cgataatgaa tacagaagtt gcggtcaata aagtagggat catcaacaca
     1261 ccaaaccatc cgatgtaaag acggttttcg gtgctggtta tccagttaca gaagcgaccc
     1321 cataggcttt cgctttcgcg tctctctaaa attgcagtca tggtaaaatc ttggtttatt
     1381 taatcatcag ggactcccaa gcacaaaaat tctctagaaa tagcgaatct agggcttgtt
     1441 atttaacagt ataacatgac ttatatacac gtgtcaacca atataaaatt ttaaaaatat
     1501 acctatgatt ttttttagat ttatcatatt ttttttttct aatcataatc atatagttcc
     1561 ttagtcataa aaataaaaaa tatcgattga tataaatatg atacatatca atataatttc
     1621 aatatgataa tcataatgga atgggttgcc cgggactcga acccggaact agtcggatgg
     1681 agtagaaaat ttccttgtta aaacgaatga aataggtaaa aaaatccctc cccaaaccgt
     1741 gcttgcattt ttcattgcac acggctttct ctatgtatac atctaaaatg ctctttcttc
     1801 cttaaacaaa acaggactct aaaaaagttg ttaattgaat actcagtgga tcacccctta
     1861 cttgttatta cattcttact gcatgaacat ttaataaaaa gaatgaattc ttatactatc
     1921 tcttcatcag aaaaatttct attttttttt ttattgagag ggtctcataa ctaatcatca
     1981 ctcatgattg accaaagcgt tgatagaaaa aatatccaaa taccaaaccc gcccccgata
     2041 taactttcga aaagtagaag aaggtcttgg taagatcaaa gaaagaaatt tgtcttcttc
     2101 cgtaaggaat tcttcaaaaa actccgaacc taatctcttc gaaaaaacac gtacagtact
     2161 tttgtgtttg cgagccaaag ttttaagaca agaaagccga agtatgtatt ttactcgata
     2221 caaactcttt ttttttgagg atccactgta ataatgagaa aaatttctgc atatatgcag
     2281 aaatcggtcg ataatatcag aatctggcga atccacccag gttggcttac taatgggatg
     2341 acccgatgcg ttacaaaaat tagctttcga caatgatcca atcagagaaa taattggaat
     2401 ttttgtatcc aacttcttga tagtattatc tattagaaat aagttttcta gcatttgact
     2461 ccgtaccact gaaggattta attgcacgtt tgaaagatag cctagaaagt caagagaata
     2521 tttgcataat tggtttatac ggacccttcc tgattgagac cacacgtaaa aatgatattg
     2581 ccataaattg gcaaagtaat atttccactt attcatcaga agaggcgtat cttttgaagc
     2641 aagaatatat tttccttgat atctaacaaa atgtatgaag ggatccttga acaaacatag
     2701 gttgttctga aaatcattag aaaagacttc tacaagatgt tcgatttttc catagaaata
     2761 gattcgttca agaaagattg cataagatgt tgatcgtaaa tgataggatt ggttacggag
     2821 aaaaaggaaa atgaattcgc attcacatat atgagaatta tataggaaga agaataatct
     2881 tggattcaaa atagaaatgg atttctttga agtaataaga ctcttcaaat ttaaatactc
     2941 gtagaaaaaa aaccgcaata aatgcaaaaa agaggcatct tttaaccagc agcgaagggc
     3001 ttgaaccaag atttcaagat ggatggggtg aggtattact acatctaaca caaaatttaa
     3061 atgtgagaat ttgtcctcta aaaaaggaaa tattgaataa attgatttta aattatgaga
     3121 ttttgctact tctttccctt gtaaataaga tactaatcgt agggaaaatg gaatttccac
     3181 aatgactgca aatcctgccg atattatttg agaataaaaa ttcttattgt tattgtgccc
     3241 aaaaaattga ttttgtttcg aatcattagc agaaatcaaa aaacgattct cttgatacat
     3301 tcgagtaatt aaacgtttca caattagtaa actggattta ttgtcataac gcacactttc
     3361 caacaaaatt gatgatttat ttctattgaa aacataacca tgagcaagcg cataaatata
     3421 ctcccgaaaa ataagcgggt ataggaagtc atattgccga gatccattta gttctaaata
     3481 tagttgaaat tcctccattt caaactcgat ttgaaccaaa gcaagggtgg gggatctaat
     3541 tggttatcaa atgatacata gtgcgataga gtcaaatcaa ggtattatca tagtaagaat
     3601 aaacaataat agatacctcg aagataggtg gattcatcaa cggattctct accctctctt
     3661 tttccattta aaaaatgtat gtttgttcta ggataataag atggttagaa atcctttatt
     3721 tttttttttc aacctaatcg ctcttttgat tttggaaaaa aaaagatctt ctctttatca
     3781 atatactgct tcttttacac attcatgctt aatccatcat aaatagatgg aataactaat
     3841 agaatagtta ggacttaaaa aaaataaata atccactcat gagaaagatc tttaccgcat
     3901 taggcactaa ttttgtttta acggttaatt agatcgggta atcattcaaa ttaagaaaag
     3961 aagctcgttg ctttttgttt tcccataatt tggtccctag gactctatcc atttattcac
     4021 tcgaccaaac tttgaatcaa attaattttt tttgttacaa aaaaatagat tctttaaatt
     4081 atttattgat acgacatgct attttttcca catattcctt tcaggatcag tcgcggtctt
     4141 agaaactcta ccgatggtat ggacgaatcc ctttcttcat acaaatgtgt aaaagatgct
     4201 agccgcactt aaaagccgag tactctaccg ttgagttagc aaccccaaaa agaaacagaa
     4261 tgtgtagata tgaccggaat caaaaatgtg gaatttcata acgcaatcaa agcattcaat
     4321 tagcaagaaa ttgaataaaa aataaaaaaa tagaactaga aaaaattaaa attgatagac
     4381 cacctctcgt gttaaccatt attattcatt aataaacttc ttgtatcacg caaaaaaaat
     4441 agaatttctt gtatcacaac aaattaaaag aatctatcat ttgatttgaa taaagtaaaa
     4501 acctaatctc tggggcatgg ataaggataa atagaaatgg atctatttat ctacgatcga
     4561 attatatttg tttgatacat tgttgtcaat atgattgtga atgtttaatc taaatggtta
     4621 taaaagaata taaaaaaact ataataataa aataaaaaaa atagatttcc atttttttat
     4681 tatttggttt tcttagtatt ttattataag aaataaaata ctaagaaaaa agtatgaata
     4741 gagcaaagga aaaaaaggag ggggaggaaa taataaagaa aaatttatcc aaagctatat
     4801 aggagtcata cacaccctct tttttttatt tcattaatta aaaattaatg aaatttttta
     4861 actaaaacta agtttcagtt ccgtaaaccc ccgccttatt taaaatatca tgaacagttc
     4921 ctgtaggttg agcgcccctt tcaaggaaat ataaaatagc aggaacattc aaataggttt
     4981 tattatatat cggatcataa aaacccactt ttcgaagatc tcttccttct cttcgggatc
     5041 gaacatcaac tgcaacgatt cgataaacgg ctcattggga tagaatagat ggaattgaat
     5101 aataaatacc ccccccagaa acgtataaga agttttctcc tcgtacggct cgagaaaaaa
     5161 tgattagaag ttatatctat gcatgaaatt ataatgtaaa atcgatccat aatccaacga
     5221 atccatgaga catttaaccc ctttttttta cttcttattt tttcggaaaa gcaaaaaaca
     5281 ttcgtactct cataactcaa gttggataac tctcaaatag ttccaaaaat ccttagcttt
     5341 ttttttattg agtggtctct aacccccttt ttttttgtct tgtttagaat ctagtttatt
     5401 ctgatctagt gattgagaca attgaaaacg gtatttcctt gttccaggat cctttaactt
     5461 gaatcattgg gtttagacat tacttcggag atctttaata atttcaaaaa attaaaaaaa
     5521 tggcagcaac atgccccttt ttttctcttt tttgtgtttg tgatctcttt ctatcaaaga
     5581 atcatatgaa caattgattc ccgcatgata atcttttgat cgaaagagtt ttatcaattc
     5641 caactatttt gctttttgat ttgaaaatgc tttgagtcag accctttaca tttctatatc
     5701 aaaaatagac ttacgtacga agttgttcca acttattgat ttgcattaac taaccctaga
     5761 tcctttccct ttaaaaatct aatattttct actcgagctc catcctatac tatttatatc
     5821 ccaacccaac aaaaacacgg gttctaatag aacagaataa agaatgtcga gccaagagca
     5881 ccttcatttc tatataataa aaggtggtgg ttttaatatc cacagccaat cgatcatgtc
     5941 cttcaagtcg cacgttgctt tctaccacat cgtttcaaac gaagttttac cataacataa
     6001 gattcctcca gttttgaata ggtatgtaat tgattgaatc atgaatagtt attggttcag
     6061 tcagtacgta gtaatctata gttcttccta atatacttat atgagacttt ttttattctt
     6121 ctatatgaat atattatgaa tagatgaaaa tccaatatga aaataataaa taggtaattt
     6181 atgatgaaga aaaagtctca gtaataattt taattaaccc tatttttctt gtataaatac
     6241 aatatatata cttttctttt ttattacaaa aataaaaata taccaggaat attatcgatt
     6301 ttaaataaaa acaaacaaat aaaaaaacga atctttttga atccgcctta cattgcatct
     6361 tcaaataagt cgatagaata gattctacaa tctcacagtt tatcaattca agtactaact
     6421 aaggacttct aaaaaatcaa tataaatata gaattgaatt gataaaattt catattttat
     6481 aggaataaag tttgaccaat aaataaattt gatttgatca ccataacaga gagaaatcca
     6541 tatatattga gattcgaatt gaaccataga tgatttaaac gggatagtta gatggaaaaa
     6601 taaatcccat tttttgagat ttaattggat aaaaaagact gatgaaggag aaagttgaat
     6661 tgaaccgttt ttcttttatt tcattctgaa atagaaaata agaattacaa agtataggaa
     6721 atttccgtat ccatcagata ggctgaacaa ttctactaat tggaagaaat gatggatatt
     6781 atatgtgaaa tattgagttt ctgtttagtt tcatatatat aattaaggtc agaattaaca
     6841 aacaaaacaa ataacaaata gtaatattac aaaaaaattg cactattagg ttagcaatcc
     6901 ctgtgtataa acattccctc ctttttttgc gaggcttctt tggcttgagg ttcaactaat
     6961 ctttatcaag agtggggcgg atggaatgta tgaatcacac ccgtgtcaat tgttaattga
     7021 attgcaatta ttcattagaa tcaaacatca aataacctaa gaggttcaaa gaaaaaacat
     7081 cttttcgtat gtaatttgct tttttatgaa tgagatttgg actgggcata gacagatatt
     7141 caaatttata tcttacatta ctgattaacc cctatttact ctcctaatgg aattttatgg
     7201 taatgatgaa tcataaaaag agaatgacca atatttgact cttattcttc tattcttatc
     7261 ttaaaagaaa tcttatctta aaataaaggt agttaagaaa agaacgatcc actttttttt
     7321 atctttattc tgatatagaa aacaagtata ctctgggacg gaaggattcg aaccttcgaa
     7381 tagcgggacc aaaacccgtt gccttaccac ttggccacgc cccattttta tttatatttg
     7441 aaactactaa agagtaatat ggatattact ttttcgtcaa ttccagtttc taaaatctat
     7501 gaaatatatt agtttattgt taggattttg acacgtctag atatagaatt caaccgaatt
     7561 tattgatcat tacatagaat tcaattaaga tattgtatga aagtctcatt tcttcaattc
     7621 tcttctaaaa taaaaatgga agggcttttt tgattggatg agttcaaaga aatatgtttt
     7681 tttttaatca gacttatttt cctttattta ttttttcctt atctcaaaat agattaataa
     7741 cctaatcaaa ataatctcca agaaaaaaaa ttgttatgct taatatcttt aatttgatca
     7801 gtatttgttt taattctacg ccgttttcgg gtagtttttt attcgccaaa ttgcccgaag
     7861 cctatgcttt tttgaatcca attgtcgatt ttatgccagt aatacctctt ctcttttttc
     7921 tcttagcctt tgtttggcaa gccgctgtaa gttttcgatg aggtccttaa tactgtacta
     7981 gaaaaattca tgatttattc gagaaaaaaa atgctaacaa ttgaaaaaat cagataagta
     8041 taagtcttac agtatgaagg aaccctcaat tcaaactttg acattttttg atagacgtga
     8101 taaatctgga ttaccccatt tccccattcc gacccgtttt taatcgaaaa cactacttag
     8161 acttggagtc caccactaac tatgaaataa atttttttgt aatgaaagac tcaattctta
     8221 ttgcaaatgc atttttgaaa ctcttttcta tttctacaat ttctagaaag aaaccgctgc
     8281 atttcttggt gtcaaggtca acgagatagg atatgtggtc taaaaacagg gaatctattc
     8341 tctctctttt ttttttttta atgatcttgg agattgtgta atgcttactc tcaaactctt
     8401 tgtttacact gtagtaatat tctttgtttc gctcttcatc ttcggattcc tatctaatga
     8461 tccaggacgt aatcccgggc gcgaagaata aaacaaaaaa aagtggggtt ccttgcttca
     8521 ctaaatggta ttaggatttg gttgatcgat tgcactgtca aaaaccgaaa cggaaagaga
     8581 gggattcgaa ccctcggtac gaataactcg cacaacggat tagcaatccg acgctttagt
     8641 ccactcagcc atctctccta attgaaaaaa aaaagctcct ctttaatttt cttttattct
     8701 ttcttttctt attatatata tagaaagatt ttatctaatc tatttgaaat agaaattaaa
     8761 ataaatagat tattatatag ataccatttt tatcaataat tccattccat tttttttttt
     8821 ataaatataa aaatatcttt ttgatattaa aaaaaaatgg ggcttttttt agttcgaatt
     8881 tccacggctt ggcctggtca gcccgacccg gccgggctct ttttttttca aatccaatcc
     8941 attttttttt atctatgatt atctacgatt cctataattc cgcaatctcc tttgcttgct
     9001 gtagcaaaag gatcttgata ttttttgaaa ttaaagtaaa agaataatcc gaagcagaaa
     9061 agcactattt ctgttcctat gatataatat ataaccaaaa agacatttct attctttctt
     9121 cttcctctta tttattattt ttatttatta tattactaaa tagcaaaaat tatttggcta
     9181 aataataaaa agttaatgag tatccttttt tctcatttta tcaagtcttc taacaaaaga
     9241 cggcaacgct ctaattttca agattttttc tcatcctatc ttgaggacgc cagagtccct
     9301 tgttggacaa agagtccatt tatatacaat aatcacattg tagcgggtat agtttagtgg
     9361 taaaagtgtg attcgttcta ttaaccccgt cattagttaa ggggtctttc ggtttgattc
     9421 atattccgat taaaaacttt ttttcttaaa aggatttaat cctttacctc tcaatgaaat
     9481 attcgaggaa tattatacat tctcgtgatt tgtctccaaa gatcaattat aaatttaaaa
     9541 attggattat gaaattacga aacataattt tttttattgg atcaatactt ccaattgaat
     9601 aagtatgagt aaaggatcca tggataaaga tataaaagtc tatttctaat cgtaactaaa
     9661 tcttcaattt ttttttttga tagcatagat tgaagcaaaa tagctattaa acgataactt
     9721 tagtttacta gaggcatcga cacctttctt agctcggtgg aaaaagaaca aacttttcct
     9781 aaggattctc aaaaatagaa ataaagaacg aagtaactag aaagattgtt agaatcccac
     9841 ccttcccttc tttctagaag gatcatctag aaagcccatt ttttaaaatg cagtcaggca
     9901 gaaaagctaa catagatgtt atgaaccgaa ttttgatttg cttctgcctt ccttttattt
     9961 taaatttatt gatcccatcc tcccttccat aaaggagccg aatgaaataa aagtttcatg
    10021 ttcggttttg aagtagagac gttaaaaata aaaatgatga atcaacgtcg actataaccc
    10081 ctagccttcc aagctaacga tgcgggttcg attcccgcta cccgctttat attctaattt
    10141 gattcatttg atttgaatag ttattttatt aattcaatga tgcatgaatt catgcatcat
    10201 tgaattaata aaatatgtaa ttcctaaaat gatctttctt tatccaaatc aaataataaa
    10261 aaaaaagcca aaatgcaaaa aaatcatcgt aatgaaaagc gtccattgtc taatggatag
    10321 gacagaggtc ttctaaacct ttggtatagg ttcaaatcct attggacgca atgcaattta
    10381 gaatatactt ccatatctat tttctatttt cattttccat ctatgattgt gatatcaaga
    10441 aacatatttt gaatgatttg aataaaagac gcttacttgg aaatataaac tatagtaaac
    10501 taaacaaata gctcgaatct atttcattta tatatatatt ttatttttta ttaagcatta
    10561 ttaagtgaag tagtattaag attaaaaaaa taatagattt ttttataatt ttaattgacc
    10621 actcaacaat tcttattgtt cctgaagtag aaaacgttcc atttgttcct gaatagcttc
    10681 tttcaaaagt gtttccgctt cctcagtgaa tgtcttggta gaagatatga tttcttggaa
    10741 ctgaggttta ttcgttttta agtaagtacg taacttgtcg agaaatttcc ttacttgtcc
    10801 aatttctaat gaatcaagat aaccattcgt tccggtataa acagtcatta tctgttctga
    10861 cacggtaaga ggtttcgatt gggattgttt gagcaactca cgtaatcgtt gacctcttgc
    10921 caattgattc tgactagctt tatcgagatc agaagcaaat tgtgcaaagg cttctaattc
    10981 gacgaattgg gccaattcca attttaattt gccggcgact tgtttcatag ctttaatttg
    11041 agccgcggat ccgactctgg agacagaaat acccacatta atagcaggtc tgattccggc
    11101 attgaataga tcggcggata agaatatttg tccatccgta atcgaaatta cattagtagg
    11161 aatataggcg gaaacgtccc ccgattgggt ctcaactatt ggtaaagcag tcatacttcc
    11221 ttcacctaac tgagaacttg atttagcggc tctttctaaa agacgcgaat gcaaataaaa
    11281 aacatccccc ggataagctt cacgaccggg tggtcttcgt aatagaagag acatttggcg
    11341 ataagcctgt gcttgtttgg aaggatcatc ataaatgatt aaagtgtgtc gtttgcggta
    11401 cataaaatat tcagccaggg ctgctcctgt ataaggagcg aggtattgta atgtagctgg
    11461 ggaatccgcc atttcggcta ccacaatagt gtactccatc gccccccctt cttggaaagt
    11521 ggtcactacc tgagctacag aagatgcttt ttgaccaata gctacataaa cacatattac
    11581 attttgccct tgctgattga gaatcgtatc cgtggctact gctgttttac cagtctgtct
    11641 atccccaata attaattcac gctgaccacg ccctataggg atcatcgaat caatagcaat
    11701 aagccctgtt tgaaggggct cataaacgga acgtctcgaa ataatacctg gcgcgggaga
    11761 ttcaattaac cgagattcag aagctgaaat ttcaccccga ccgtcaatag gcttagccag
    11821 ggcatttata acacgaccca aataagcctc actcactggt atctgagcaa tttttcctgt
    11881 tgcttttaca gaacttctct cttggatcat caaaccgtca cccattaata caacaccaac
    11941 attatttgat tctaaattta aggcaattcc tattgtaccc tcttcaaatt ctactaattc
    12001 gcccgccatt acttcatcaa gaccataaat acgagcaatg ccgtcgccca cttgaaggac
    12061 ggtacctgta tttacaatct ttacttctct agtatattgc tcaatacgtt cacggataat
    12121 attactaatt tcgtcagctc taaggggtac catgagtatt tttgaattct tttttggaag
    12181 caaaaaaaat aatgcctata gttagttata ggaaagtagc aaaaaagggc taatcagtta
    12241 gttctttcat taccccaaac atagcaatat tagcactaat tgtacgtaaa tgtaattcat
    12301 tgttcaaaca actattcaga gttcctagag ctccttgtaa agcttgttgg aaaacccgtt
    12361 gccggacttg attaatcgct ctttcttgtt caaaaagaat ggtttcgttt ttgtaatttt
    12421 ctaattgttc caaaattcta taagttgaat taatcaaatt aaatttttct cgttctatct
    12481 cagagtatcc atttactcga aactgatctg cctccatttc cactttccgt aagcgggcct
    12541 gggctttttc cagctgttca acagcccccc ttcgcaattc ttctgaattt cgaatagtat
    12601 tcaagatctt ctgttttcga ttatctaata aatcacttaa tgaaagtaga ttatctttcc
    12661 attcattttc atttcaaaaa ttccatgatc ccttcccgaa ccaaacatga atctttcgat
    12721 tcatttggct ctcatgctca attacttaat tgagagagaa ttaattccca tatatataca
    12781 tatcctttat atatttttca cgtaatgagc ctatcctctc cctcttttat ctattcctat
    12841 ttcaaaatat ggatctctgc tcatatttca caatattcat attgaaactg atcaataatt
    12901 ataatcaaag gctaaaatat tcggaggatt cttctgacaa aaatatacca aatatagaaa
    12961 tatatcaaat caaatatata tttgtttgta taatatagaa tttagaatta atagaaaatt
    13021 tctaatgttt aatattgtaa ttgtcagcaa agttgtttct tttttttctt tcaaatccaa
    13081 agaattcttc tgactttata cataggtcat caattcggca ttgtaaaaag gctcaaatca
    13141 ttttatcgat atgagtgttt tatatcgata aaaattcgaa ctattctttt tgatttctgt
    13201 attgtctaaa aaaaatgctt tataaactat gtatttataa actaaacata gtagtagaaa
    13261 gagtaccatg ctgcatctga acttcaaaca gtttggcttt aaccatatta atggtaccag
    13321 attattggtt aatagagaat cagagtcaat ataccaatga atgaatcacg aaatgctatg
    13381 gttctaaaat atgatttttg aatttattca gaagtaattc gtgggatcat gcactctttc
    13441 ctttcctagt tataacaaaa aaaagtgcag ctgggtggat ccagcctatt cttgaaataa
    13501 acaactcgca cacactccct ttccaaaaaa gatcaataca ccaagcacta cgcttagatt
    13561 tattggattt gttgcaaaaa tatcggtatt aaacccgaaa ctcccggcgg atggccagtg
    13621 acccaaggaa acgaaagaat cggttacatt tttcatatga tctcctattt tattttaggt
    13681 ggactaaaaa aaaagaactc tgtccctttt tgtattatat cactttcaat tatttttcta
    13741 tttttcctgt atattattga ttttttattt atttttagta tttattttat aaatttaaat
    13801 ttacctataa cgaaataaag aatcaaaaat ggattatatt tccatagaaa tttatttttt
    13861 ttttttcaat tgaaaaaaaa ttcccaaaaa taatgagaat tcttagaatt agggaccaag
    13921 tctcatgtca atagcgaaaa acctaatttg ttgaaatact ccttaataaa aaaaaaaagg
    13981 ctttcctttg aactaagaaa agggggaagg aagaaagcga gtcggtgcgg taattcctca
    14041 tcctcaaatt tagccttccc atagattatt gtccaacgaa taagtaattg taggagtgaa
    14101 atcttgatat actttgaaaa agcaaggagt aagtattaat ccataaaaaa ataaagaatt
    14161 ctcatattta taggactaaa caaagggatt ggcaaataaa agggccaatg ctacaaccag
    14221 accataaatt gttaaggctt ccataaaagc caaactaagc aataaagtac ctcgtatttt
    14281 tccctccgct tcgggttgtc ttgcaatacc ttctacagct tggcccgcag cagtaccttg
    14341 accaacccca ggtccaatag aagcaagtcc tacagctaac ccggcagcaa taacagaagc
    14401 ggcagaaatc aatggattca tgataagttc ctcgcaccaa aataaataaa tggttaatga
    14461 tacaatcatc caatgagttt tgacttaatt attccgtcgc taagattcaa ccagctgaag
    14521 taactaaaaa cttcgaattg agaattgaag taataatatt gattattgaa ctctcagaaa
    14581 gaactatttc catatctctt ttttagttcc tatccaaagt atttttgtga atccatacat
    14641 acacccttta ttcgtccact tctgttttcc aaaccattat ttgaaacagt ccgatgcgat
    14701 agattagata tatcttgagt tcatatataa ctagttaata tctaatatca catatacgcg
    14761 tctttcttcc ataatggaaa ccgactaccc tactcctatc ttagattcaa tcggattctt
    14821 aaatttttat ttaaaggatg cccaagagtt agtgtatagc cattaactta tatataccta
    14881 attctaaccc ctttcctaaa aaataaaatt tttttgaatc tcgtttgttg taaatgcgtc
    14941 tcttcctttt tttatcatta tctcgcatgt ctctaagcta aattaatgaa ttcattagac
    15001 cgaatcattg catagaaata aaaaataaca aacagtattt aattgagcta agttcatgca
    15061 atttattatt tataaaaatt agattttggt caatcattaa attgaatgaa atcgactgaa
    15121 ataggaatca ttctatagaa catccttttt aaactcaccc gccataatat tgataccaaa
    15181 aaaattccta ttcaatatag gacccaaaat atttaaattg aataaacaaa acaattaata
    15241 taaagagata actttcattg gagggagata tgatataaat aaatccaaat ggaccaaatc
    15301 cggatttttg gaaaaagatc ttttcgatct ctttcctttt ttttttatta gactttataa
    15361 ttcatttact aatagctgaa tattttttgc tattactcta gatcctttta tatttatgtt
    15421 gcctaagcat aagcaaattc tcttgttgag ttgcgcatcc attgcttgat tggacggact
    15481 aagtttaagt tacaaaaaaa aaagactaga ctatttcaaa aactcgtcaa tgatgaccct
    15541 ccatggattc gcctatataa gccgcagcta aagttgcaaa aataagagct tgaatcccac
    15601 ttgtaaataa tccaaggaac atcacaggta taggaactac taaaggtact aaagaaacaa
    15661 gaacaagaac tactaattca tcggctaata tattcccgaa aagtcgaaaa ctaagcgata
    15721 aaggttttgt gaaatcttct aaaatgttaa tgggtaaaag aattggagtt ggttgaatgt
    15781 atttactaaa ataccttaat cctttttttg aaagacccgc atagaaatat gctactgacg
    15841 tgagtaaagc taaagcaaca gtagtattta tatcattcgt gggtgcggct aactctccat
    15901 gaggtaattc tatgattttc caaggtaaaa gagcacccga ccaattagaa acaaaaataa
    15961 atagaaacat agttccaata aaaggaaccc atggaccata ctcttctcca atctgagttt
    16021 tgctcacgtc tcgaatgaat tcaagaacat attcaaagaa attttgaccg tcagttggaa
    16081 tagtttgtgg attccgaaca gcgataacgg cggaacctaa taagatagca attacaaccc
    16141 aagaagtaag aagtacttgg gcatggactt ggaaaccccc tatttgccaa tagaaatgct
    16201 ggccgacttc cacactagag atatcatata accccattag tgtgttgatg gaacatgata
    16261 taacattcat attgtcctct gatagaaata taactttact taaaataata aagaattatt
    16321 ttgattcaac cctttccttt taaacttgac cactcgactt gtatattttg gataccaact
    16381 aaactaatca cacaatatcg acacagtccg ttttttatct cttttatgcg attcgggaat
    16441 actaaccgac tccataaatc tatatctatg gagttaaaaa atataataat ttatttatct
    16501 tattattaat cacggatttc gtatatagct agaacgaccc tcgcaaattg cgaatactaa
    16561 tttgttaaga attaatcgaa ttgaagctag agcgtcatca tttgctggaa tcgaaatatc
    16621 tgcgagatcg ggatcacaat ttgtatcaat taaacaaact gttggaattc ccaaagtgat
    16681 acactcccga agagccgtat attcttcttg ctgctcaact atgattacaa tatcaggcaa
    16741 ttccgtcata tattgaatcc cgcccagata tgtttgcaaa cgagataatt gcctcttcaa
    16801 caaagctgca tctcttttcg gaagacggtt tagtctcccc gtcttttgtt ccattctcaa
    16861 gtccctgaac ttatgaagcc gcgtttctgt agtggaccaa tttgttaaca taccaccaag
    16921 ccatttttta ttaacataat gacaccgagc ccttattgca gcccgcgcta cggaatcagc
    16981 tgctttattt ttggtaccaa caattaaaaa ttgttttccc ttacttgctg catcaaaaac
    17041 taaatcacaa gcttctgata aaaaacgagc agttctagtg agatttgtaa tatgaatacc
    17101 tttatgcttc ccatagatat agggcgccat tcgaggattc catttcctag taccatgacc
    17161 aaaatgaact cctgcttcca gcatctcttc caaatttatg ttccaatatc ttcttgccat
    17221 ttctcctccc acttcctctc tctttttttt tttattaata tagagacgag gcaccttgaa
    17281 ataaataatt gttccgatgg aaccttctct tctaccggag attggtcgtt tatagacgag
    17341 ccaagccatt actttctatt cataattttc tttattacat taattatttg atttattaag
    17401 ttaacaaatc aaatgaccag accaaaacaa atcaaacata aaaaaaatag tgaaaaggac
    17461 gaatccgctt cctctttctt atgctaagtt caaaatcatg aaatcctata aaagatcgat
    17521 ctgatgtacc atataaattc tttgaaatgc aagaatcaaa taattttctg tggtggaaga
    17581 aaatatatct catttccatt tccgcacgaa gaaattcttt ttttttctaa aagaatgttg
    17641 ttatgctgcc ttgaagaggg tactaatcct ttgaatccgg tcccggcggg tatcatattc
    17701 cctagaacaa cgttctcttt cagtcctttc atccaatcaa tgcggccccg aagagccgct
    17761 tttgctaaaa ctcgagcagt ttcttggaaa cttgcttcgg atataaaact ttgagtattc
    17821 agggatgctc ttgttattcc caataagatg gctcgatagc agatcgcttc ttctaaagcg
    17881 cgtcccgttc gttccgcgcg taccaatcca atgagttccc ccggtaaaaa aatatgagac
    17941 attccatctt ctgaaaccaa gacttttgat gttatttgac gcacaataat ttctatatgc
    18001 ctattatgga tctgcacccc ctgggatcga taaacctttt gtatcttatt aaccaaagag
    18061 atacgacttt gcactatagt tagttcagca ccaatcaaga atccccaagg aattccaaga
    18121 atttttgtta tacgttcgtt ccaaccctca actctctttt cgaggttcat cgatattgaa
    18181 tcaatcgaac gcacttctaa cacttgttct acttttggaa gaccctgcgt tatatcacca
    18241 gatctcgatt tttcatatat aaatgtaact aatgtatctc cttcataaag gatttctcca
    18301 taatgcccat gaacagttgc tcctggagta gccaaataag gcttggccat tcttattact
    18361 atagaatcaa cgcgaacaat taaaacttga cccgatttta ggtgtggtcc ttttttggat
    18421 atacatacat tttcacaaat aaactgtcca agactcatta ttgtggacat ttcctcacaa
    18481 taattatcat tataattatg atggagaaaa taccaattca aattgaatgg attcaaaaca
    18541 atcttactac atgggctgag attataaatt ctcctatttt catccattaa ataaaatttt
    18601 tgaagtactt gaaaagtctt tttaaaattg ccaagttgca aatatttcgc taccgaggtc
    18661 tgattatgag ttattaaagg gtaaaatgat gaataaaaat ccgaaattgt aagggctgtt
    18721 cctaaagggc ccaacaaatt cctaattgga attagagtat cttttttaat tgattctttt
    18781 atcccattgt aatattttac atcgttgaat agacccatgc aaaaataatt agatgatgac
    18841 aaaattagaa aagattggga ttccttattt ctattcaaca gcatacgaat agttccgtga
    18901 ttttggataa atgattgctg aatccttgct ttggaataag tggaataaaa tggattttta
    18961 ttgatatgat ctgagccatt atcatagatc aatccggaac ctgacggatc attccttttt
    19021 ctgatataca aaatatgtga tttcactaag tcgattctta agaaatctcg aagcagccct
    19081 tttgtactta cttcaacaaa ggaagcgtgg gcctcttcga cggaagaact tttgttgtct
    19141 tgatcccaat tcaagactaa acaagtccga actagttgaa tacttgtgtc agaaattctc
    19201 caagttgctt tgccatttcc ataaaggata tagttgacaa ctccaagttg catattatcc
    19261 ttttctcgaa agggatcctg agggaagagt gttgctaaat ctataccgtc cgctatttca
    19321 tatgtgctta cgggccgaac caaaacaaaa tactttttct tgctaggtgt gatccgttgg
    19381 acatagatcc aatttttaca tttttttgat ttcttagaat ttgtttttcc cgctcctggt
    19441 ggtatcaaga taccactgtg tcgagatatc ttatcttttt ctccaggaaa atggatacct
    19501 ccggaaaaga ttttaagttc aatccttttt ttttttttct ccactcggac caatccgccc
    19561 atttggcttc ttgtatttaa cgtgatttgt gtattgactc caatgagact attgttccgt
    19621 accattatag aagaggattc ggataaaata tgtacttcct cgggaatgaa aaaaaatcga
    19681 tccactttca tttggtattt ttgcttaaac tttttgactc cgccatattc aattacattc
    19741 tcttttttga ttattgaatg cgcccctacc gcgccatatt tagtaattcc cgaattgttt
    19801 cttctgtatt ggggatcgtc gaaaaaagca agaatactct ttctacggaa aataccattt
    19861 atgggtattt caatcgagat acctgaaccg gaatgtggga ttaattcttt ctcttgttct
    19921 tgaatcgatt ggactggaat gagaaatcta tttcttcgcc tctttgccaa taaatacgaa
    19981 ttctctcgga gaatagtgga atatatgaaa ttataatgcc cagtccctac aattcgattt
    20041 aattctgaat aatcaaaaat tatatcttct tttttatcaa aaaaatccga actaaaaaat
    20101 ttgtgtcttt cttgatcatt atttactgag aagctataaa tatatcttct ttcggtagaa
    20161 atagaatgaa tgtttatttg atcttgatcc ttgtggagcg aaaaaggaac tacattaaat
    20221 ttgcatgaac cccccgataa tatccacaag tgacttgttt tgggtaaaag atgtacatta
    20281 ctatatttaa attcgggcaa atggtacaca tcggtactcc agtgcatttc cccctctaag
    20341 tcagaataaa tatgttttcg aaccctctct ttaaaattga aagtgtatgt tcccgcgcga
    20401 atctcagcaa tcacttgttc tgattttaca tattgaccat tttgaactaa aagaaaactt
    20461 tttggtggaa tagttacctt atgtagaata tcctcgctct taataattac atataagtcc
    20521 atagaacata aaaaggcagg atgcccatga cgcgtacgtg taggctgaag caaaccctca
    20581 ttgaattgga tttttccatt agaaggggcc cgtacatgtt ctgcagtacc ccccgtaaat
    20641 actccaccgg tatgaaaagt tcttaatgtt agttgagtcc ctggttctcc aatggattgc
    20701 cccgcaataa tacctacagc ttcccccaat tcaaccaggt cgccatgagt gggactccga
    20761 ccataacata atcgacagat ccaagatgta ctcctacaag taaagggagt tctaatatat
    20821 attggttgtg ttcgaaaagt tatgaattgg gtgacaagcg caatcccaat atcttgattt
    20881 cgaatggcaa tgcaccgcgg acccatatat atattgtctg ataatacacg accaattaat
    20941 gtttggataa aaattctttc tggcagtgtc ctatttcgag gacttgcaga aatgcctcgg
    21001 gcagtgccac aatctgttct acgtacaaca atgtgttgaa ctacttcaac aagtctacgc
    21061 gtaagatatc cagcatctga tgttcgtaca gcagtatcta caactccttt tcgggctccg
    21121 tagcaagaaa ttatatattc tgttaaagac agtccttcgc gtaaattgct ttgaatgggt
    21181 aaatcaatca tttgcccttg gggatccgac attaatcctc tcatacctac taattgatgt
    21241 acttgagatg catttcctct agctcctgaa aaagacatta tatggactgg attaaacggg
    21301 tcagtcatcc taaaattaag attcatttct tgtcgcaaat attcacttgt agcataccat
    21361 atctcgatag attggcgtaa tttttctacc gcgtgtacat tcccaaaacg atggtgtttt
    21421 tccaaaatca aactttgttg ttcagcatct tgtactagcc attccttaga aggtattgtt
    21481 aaaagatcat caattcctaa tgaaatggat atagcagttg cttgctgaaa acctagagtt
    21541 tttacttgat ctaagatatg tgatgtatat gccattccaa agtgatctat taatctgcta
    21601 ataagttgtt taatggcagt tccgtctatc actttattgt gaaataccag attggcccgt
    21661 tctgccatac gtacctccct attccaatga gttggattca acaatgggtt tgagtcaatg
    21721 attggaaaac ttccttttct cgatcttaaa ttgcgcagaa agtaaggtcg gggactcgag
    21781 tcctagttga accggagaaa ccaaaattaa ccccgccccg gtgtcataga atttttgaac
    21841 ttagcgacca tatgattagg tatcatataa gcaggcccga caaaaacctt gtatagcttc
    21901 ttccatttct cgataaagag aaatatgacc aatagtggtt cggatgtata tccaaagaat
    21961 ttcttttttt acacttctta ttatcagata gtgtccataa atctcatgat aggtacccaa
    22021 agattcatag tgaacttcga tgggagcttc tcttgaagca ataacgcgtt gatctagtcg
    22081 ccaccgaagc cacaaaggac tatctaaatt gattcttttc tgccgataag ctccaattgc
    22141 atcataggaa ttacaaaaaa agagttcttt tgtatactta tagttattat cgtcaattct
    22201 ttcattttta tagtttcttc gattacatgg attataccta tttgcacaaa tacctcgacg
    22261 attcccactt gttaatatat agagcccaat aagcatatct tgagtcggta cagaaatagg
    22321 atccccaata gccggagaca agagattcat atgagaaaac ataagtaaac gagcctccgc
    22381 ctgagcctct aaagataagg gtacatgaac agccatttga tccccatcaa agtctgcatt
    22441 aaatccctta caaactaatg gatgtaaaca aatagcacgc ccttccacta aaatgggttg
    22501 gaatgcctgt atccctaatc tatgcagagt aggcgctcta ttcagcaata caggatgccc
    22561 ctgcataact tcttgaagta tttgccatac aatcggcccc ttttcgcgaa tttgactctt
    22621 agcaactcct atgttcgaag caagatgttg tctaattaga ccgcgaatta caaatgtctg
    22681 gaaaagctct attgctattt cgcgaggcaa cccacagcga tgtaatgaaa gtgaggggcc
    22741 aacaacaatg acagaacgcc ccgaataatc cacccgttta ccaagcagag tctcgcgaaa
    22801 tcttccctct ttgccttcaa ttagatctga aaacgacttg taaaccttat tatggccatc
    22861 cctcattggt tgtccgcgaa ttccattatc aagaagtgta tccacggctt cttgtaccaa
    22921 tttttcctgg cacattacta attcccccgg tgtagatcta cttgttgtta atagatcggc
    22981 aagggtatta ttgcgataga taactcttct atagagttca ttaatatctg aactcatgag
    23041 tttacctcca tccatctgaa tgatgggtct caactcggga ggaagaaccg gtaatagaca
    23101 taaaaccatc cattctggtt ctatatttgt tcgaataaaa tgctttgcca attccatgcg
    23161 tctaaccaaa aaatcctttc ttcttccaat tttttgatct tcccattcat tacccgtaag
    23221 cccttcttct cctaattctt tccattctac caacgaataa tctataagaa ttcgcaaatc
    23281 tagatcggct aattgttctc ggatagcacc tgctccagta gaaatttctc gatttcgaaa
    23341 tgtatcaaaa ccttgggtag taaaaaaaag tggaatacta tatttccagg attggatttc
    23401 atattcgaat gaacctcgta atcgtaagaa agtaggtttt ttagtgctgg gcctagcaaa
    23461 tgaaaaatga ggataggatc ctatgggatc tcccccttca aaatcggaca tgagagtttc
    23521 ctctcatccg gctcaagtag ttacaccaaa taaagataaa gaaaggaatt ctcactttaa
    23581 aattctagaa acccccaaaa aaggtctact ccttactcaa gttcccaacg aagaccaagc
    23641 aacatttcat ggattcatta ttctttctct agattttctg aattctttat tcaattataa
    23701 atttcaatta ggacataaat gaaatgtgaa attcttgagt agtctacttc ccttcaaatg
    23761 atgaatccct tattaaagga atgtcttgga atttattcat aagggattta cttgtctatg
    23821 tactgttcag ctcgatctat taggtcccgc cttacctcga cggttatacc ccaccccaat
    23881 gcccttcctt aaagaaagcc tatatgcgat gtatagactc ctgtaaccat gacatatttg
    23941 aacataattg catttctttt agaaagaaat gggaatggca aaagaaagaa gtcttttttt
    24001 tttcacgagg tacaacttta aaattcctat ttctttttta ctaactcgac catagaccaa
    24061 ttcccctttt atttggcagt cttgaataca cccataattc tgagcttcat gttactcctc
    24121 ccaagagaca tgtcagatct ggggcatccc aattcaattt aatgggatga cagtttctca
    24181 ttcctaatct gtaaaatcag aatttcgatc aaatcacaca tcgcagtata ctagcctctc
    24241 taattcttta agaggtttat ctaaaagatt tgcaatataa ctaggaagac gtttcaaata
    24301 ccacacatga gttactgggc atgccagttt tatgtatccc atttgatatc ttcgtatccg
    24361 agaatcaaca aattcaactc cgcattgttc acaaaattga ggatcctctt tttcatttcc
    24421 aattattcga taatttccac aagcgcaaat tccacttttt gtaggcccaa aaattctttc
    24481 acaaaataat ccatcttttt cgggtttatt ggttttgtaa tgaaaagtat agggttttgt
    24541 cacctctcca actatctctc cattgggtag gattttatta gcccaagcac ttatttgttg
    24601 aggagaaact gatcctattc ggagttgttg atgtttatac cggtcaatca tagaataaaa
    24661 ttctgattca ttccgatcaa gcttccttcc tattaatctg gaagttcttc tcagatacaa
    24721 ggaaatggtt cagttccaaa gccaaagatc gtaattctcg aaccagcaat cgaaaagatt
    24781 ctggagcatc ctcgggtttc ggtattgttc ctccaatgat cgtagtacca agtacttctt
    24841 ggcgggctct aatatgatca gatttataag taagcatctc ttgtaaaata tgagcaaccc
    24901 caaatccttc tagggcccaa acctccattt ctcctacccg ttgtcctcct tgcttggacc
    24961 ggcctctaag tggttgttgt gtaacaagtg cataatgtcc actggaacgc ccatgtattt
    25021 tatcatcaac ttgatgaatt aatttcaaaa cataaggctt tcctattaga acaggttgtt
    25081 caaaaggatc tcccgttctt ccatcaaata ttctgctttt tcccggatat tcgggttcaa
    25141 atacccatgg atttgctgtt tgcttactgg cttcatataa ttcagaaaag actagttttc
    25201 gcgaagcctc ttgttcatat ctctcatcaa agggtgctat tcggtaatgt ttatcgagta
    25261 gactccccgc taacccaagt gagcattcaa atatctgtcc tacattcatt cgtgaaggta
    25321 ctcctaatgg gttcaaaacc atatcaacag gtcttccatc ttgcaaataa ggcatatcct
    25381 gtctaggtaa aatttttgaa acgatacctt tatttccatg tctcccggct actttatcgc
    25441 ctactttgat ttcgcgtttc tgtgaaatat atacacgaat catttctgga ttataagtgg
    25501 aacccccctt tttctggatc catctcacat cgacgactcg acccctacca cctataggta
    25561 attttagaca agtttccttt gaagtagaga cctgaatccc aagtatggcc cgtaataatc
    25621 tatcttctgg agcatacgat gattctttcg acaactgagg cgttaattta cctactaaaa
    25681 tatcgcctgt ctccacccaa gatcccagca tcacaattcc atttttgtct aaattgcgga
    25741 gtaaatgggc ttctaggtgt ggtacttcgt tagtgatcct ttcgggacct tgacttgtca
    25801 tatgagtctg aatttcatat ttccgtatgt gaaaagaagt ataaatatct tcatatacca
    25861 gacgctcgct aatgagtacc gcatcctcaa aattgtaacc ttcccatggc atatacgcga
    25921 ctaatatgtt tttgcccaaa gcgagttcgc caccaaccgt agcggcaccg tccgctaaaa
    25981 tttgtccctt tttaaggcat ttaccccgcc aaacccgtga ggtttgatgc atacaagtat
    26041 ttttgttgga accttgatac ataactaacg gaatgcttag agcatcccca ttagctgata
    26101 aaatggtctt gtcaatatcg gtataaatga tctttccctc gtgttgggct atagcgagaa
    26161 cccctgaatc tagagccact tggcgttcca acccagtccc aacaatgcac ttctcggaac
    26221 gcgaaagcgg aaccgcttgg cgttgcatat tagaactcat taaagcccga ttcgcatcat
    26281 tatgctcgat aaaaggaatg agggacgctc caatagaaaa atattggaag gggaaaatac
    26341 ttcgaagatg aacctgttcc catgcaatag ttaggaattc ttggcggtat cgagctggaa
    26401 caacttgttc ttcctgaata ccctgattca aggccaagga atttcctgcc gctaccatat
    26461 aatattcatc tctatttggg gataaataaa gcatccgtgc tttttttgat ctctcaaaga
    26521 ttttataaaa cggactttct aaagaccccc aatggccaat cttggcatgg attgataaag
    26581 atccaataag tccaacattg ataccttcag acgtgtcaat tgggcaaatg cgtccatagt
    26641 gactaggatg gatatctcgt atccgaaaat tagcagttcg acctgtcaat cctccagggc
    26701 ccaaataact caattttctc ccatgaacta tttgtgtcaa tggattagtt cgatccaaaa
    26761 cttgagataa tgggtgtaag ccgaaaaagg attcataagt ggttgttaat ggtgtggaag
    26821 ttaccaaatt ctgaggagtc ggtatccatt tatgcctaat tgctccgcat atagttcctc
    26881 taactacatt ttctaaccga accagagcca atccgaattg atcttgtaag agatctgcta
    26941 cagaacgaat acgtttattt ttcaaatgat tcgtatcgtc aagtgtatcc attccaaatt
    27001 gcattccaat caaatgatct gcagctgcca atatatctcg tggtaacaaa aatgtattgt
    27061 tctgaggtat attaagattc agtctttggt tcatatttcg tcgaccaatc cttcctaatt
    27121 cacatctttg gtgaaagaat ttcttttgta attccttaca taaggattca gaaaataccg
    27181 gatccccgcc tacacaagaa aattgtagat aaaactccaa aatggcattt tcttttgacc
    27241 taattttttt tttctcttta gcggttagga aagacaagaa aatctcaggg tagcaaacat
    27301 tctcgagaat ttctcttaga ttcgaaccca tagctgatga tagaactaga atagatattt
    27361 tctgtttcct acttacacga gcccatatcc ttgcttttct atcaatctct aattctaatc
    27421 ttcctcccca atctgatatt atggtacccg tatagaccga aattccgtta tgatccaatt
    27481 cagatcggta atagataccg gggctttgca atatttgatt gatcacaatt cggtatagtc
    27541 catttactat agaagttccc agggagttca ttaaaggaat gtttccaata aaaattgttt
    27601 gttcttgcat atctttactg ggtttccaaa ttaatcccgc ggatacatat aattcagaag
    27661 aatatgttag tgattcatat acagcatctc tttcttttat caacggctcc actaattgat
    27721 atgtttccac aaagacttga aattcaattt cttgatctgt atcttcaatt tttggaaact
    27781 tataaagttc ttctgttaag ccctgatcaa tgaacctaca aaatccttca aattgtatct
    27841 gattcaaccc aggtattgta gacattcccc cattttcatc cccgagcatt ttgaatttcc
    27901 catttataaa aaaaatccca ttcttttctc attcttcatc gaatcatatg aatcgatcta
    27961 gcaatgatgg aattgaattt ctattctgtt tactgaatcg catgaaattt aacccaacac
    28021 catatatgta tcgaatgtat gaaaaatgaa atgcatataa gcaaaggaag taaagatttt
    28081 actcaaattg gaatttaaat ttataacaaa cagatacaaa tggaaagggg ttgataaatg
    28141 ccacttagac tttagactta tgaaattttg tttgtataaa atatcaaaaa caataattcc
    28201 atttttacca ttattatgat attacgtatt ccaattttat tttgattaga taccagaaaa
    28261 atcaaatgga ttcatgattt ggcctattca ttgagataaa gatagaataa tcataaaaga
    28321 atatagagtt catttttcta gcacttcatt ttttcatgga ttcctttgtt caaaaaagaa
    28381 ttagcataga acagagatat tttgaactag ttttttttag tagaatattt cgaatatgat
    28441 tgaagttcgt aagaaaagag ggcgacttgt ctttactaag cgtgtgcaga tatagctatg
    28501 ctgtctatat atacgatatg tctttattcc ttttatttac attatattat atagaagcct
    28561 tattttattg ggggttgctc tatcaaaaat gctattttta ttttctcttc aatctattca
    28621 attcaatcta ttcaatgaaa aaatgaaaga cgagaattta ttgagaaatt ccctatgaaa
    28681 aaaaaaagca tatccagaga aaatccccat taaataacta tactatagtt gtctgtgtaa
    28741 caatttatgt tttggggttt acatatactc ataattgctg ttataatcag cattggtatt
    28801 caaaaaaata tcaatgctga ttgggtatgt atccctattt tcttatagca gtaaataaaa
    28861 acaagtggtg attcaaatcc aaaaatcatt catcaattta aagtcaaatt caaataatat
    28921 agttaatggt tctaatttgt cctgaatttc tacttttgta actgagaatt cacattttct
    28981 tttttttcaa tataaaaaaa aagagggaat attttcgtct tttttgtatc attttggcgg
    29041 catggccgag cggtaaggcg ggggactgca aatcccttta ccccagttca aatccgggtg
    29101 tcgcctgatc aacaaaaaac tcgaaatcaa tagaaatcaa cccttccatt ttttttatat
    29161 aactcgcccc attttcacag ttaaagcaag tgtaggaaaa ggactcttga tatttttttt
    29221 attctaaacc tcctggagtt ccgctttcta aagtactgga aagccttccc ttatgtctag
    29281 gattcaagaa aaaaaatgag tttagtagaa gggaattagt aaatcttgat atgatagtcc
    29341 ctacacggct aatgtagtgt ctactggctg actcttgaat tagattagat agccagggag
    29401 gcatctttct ttgtgtaagc gcggggcgat actttgtata cgggctcatg agagtctctg
    29461 agtttaataa atcaatattc gattggatgg ataattggct tttatttgac ttaatgaggg
    29521 gcaacaaacg aaagagaata agtcttctta ttttattgtt acattacatg ttaagaacat
    29581 tctcttgata ctccccccaa aaatgccact ttatattttg cttgtgctta atctttcccg
    29641 attgaactag aaatcatcta aaagaacttg ttataagtta atttattgca gtcttttatc
    29701 aatggttttg tgtccgaatc tttttttttt ttgactctgt gccagtaatt tcactattat
    29761 attattagtt aacaataatg taaaaattcc ttcagattct attcgtttca tattcataga
    29821 gataggggac ataattcaca tggatatagt aagtcttgct tgggctgctt taatggtagt
    29881 ctttacattt tccctttcac tcgtagtatg gggaagaagt ggactctaga cgtattacta
    29941 attttataat tggattgaga aatcaaactg tatcaatttt ttttttttca ttttatttag
    30001 gctatgtttt atttaactca tttcatacaa tggctcaaag gttaaaaaat tggtaaggta
    30061 taactccttt cgaaacgaaa tacaaagaag ttactacaga actcttttga tcatctgtta
    30121 actcttcaat caattacttc ttttaatttt taatataaaa aaattaaatc aaataatctt
    30181 ttttttatat tattaatata tattccattt ttatttcctt catggatttt attatttttt
    30241 gatggatacc gagattaata tagaaactca taagaaatcc gggaattcaa aaattgcaag
    30301 actttacttg tcttgcgatt ttttcagatt gaaatcacga caactaaaat agatcaaaca
    30361 aagaaaaaga aagaaaattg agataggacg gccatcacat atatttaatt gatatcgaca
    30421 tctatgaaga tagatattat aaattgatct atattaagtt tggatcttta tacattacaa
    30481 ctttatacat tcctaacatt cctagaatta taaattagaa tagtatagta tgatagaaag
    30541 aaatatctga atctttctac catactatac taatgataat aagtcaagtt ttattcaaat
    30601 taatcgcctt ggctgactgt ttttacatat attataagta aaaaagcagt aggaactaga
    30661 atgaacagcg cagtagcaat aaatgcaaga atatttactt ccataattta atttttttta
    30721 cttcgcaata actcgggatt taatcccata gagattaaaa tcacttgtaa attcaatgcg
    30781 atgaattaca tttcaatgac atcgaatcgg atcaatatca tgaataacaa tatctaagct
    30841 atcaaatcga ttcactgtcg agaattgaat agtataacat aggaagatct tttatccaca
    30901 ccaaataaaa aatttttgat tactggtcca agcaaaagaa ttagtttcct ttattgatat
    30961 tgttattctt ttccaccctt tcttttctat aacccattgc ctccttgtac aatcatctaa
    31021 tgaagtatca tcttactgct tttccacttt caatgtttac aaaaaaccaa gcaaaaaaga
    31081 taaaaaaaat tccatttata cgtctatgtg ctcccgataa aaataccaaa catatgacac
    31141 tctattttat taatattaat ggacggaccg gggccctttt ttcgattgcc ccggtacagt
    31201 atctttttga atcctgaata tgctgagtgc taccaataat gttagaaatt aacataacat
    31261 tctctatcat caatgggtac gggttgaggt actggaaatt cccatatttt ttgtttttat
    31321 cagaaatgcg gaaaaaatat tgttgggaat tcaattctgc catttgtacc ccctttcaca
    31381 gaaaagagag ggacgaattt attgatgtat ttttttttta tccctcgggt cgggattgac
    31441 ggggctcgaa cccgcagctt ccgccttgac agggcggtgc tctgaccagt tgaactacaa
    31501 tcccaggtaa ataaaaaaaa agtgtgcagc atacacatat taattatgtt cttaatagat
    31561 aattaaagcc attttttatt tagattagaa tagaatggcc atgttgtaac aaataaatgg
    31621 aagcgcgagt ggatatattg atatccacac tgatatatcc acacagatat gcactttagt
    31681 gagagtgtca cggattccta gtaactagga atcctttctt tcgttattgt caaatcaaaa
    31741 aaaccgatcg ataatccatt tttcaatgaa aatagtattt tttttttatt tactcttttc
    31801 attaaacttt atacacttaa tcatcctgat atgcatctag atcattagca agggcagaat
    31861 ttatgggaac aaatacaaat aaataaagca aataaaaaag cggtagggat ggatatatca
    31921 taaaatggga ccttttttcc ttttattggg ccgagctgga tttgaaccag cgtagacata
    31981 ttgccaacga atttacagtc cgtccccatt aaccactcgg gcatcgaccc aggaagaatc
    32041 aattctaggg ttattgataa tccatgatca actttctttc gtagtaccct acccccaggg
    32101 gaattcgaat ccccgctgcc tccttgaaag agagatgtcc taaaccacta gacgatgggg
    32161 gcatacttgg ctgactgcca ttatactatc cccatagtat gaacagtttt tcaaaaattg
    32221 tcaatggaat gatatgacta gatacgaaag ctttttccat ctttttatga ttctattttt
    32281 gattcgtgat ttatactcat gaatcattca ttttcatcgc cactctatta tatctagaaa
    32341 tatattctat aaaaaaatga taaattgata gaattatatt ctcttacaaa attctattaa
    32401 ataataatac gaaatatagg attctttagg taagtgattg gtctgacata aaagaaaaat
    32461 aaaaaaatgt gtgtgttttt ttctaaaaaa ggtttggttg aggggacaaa tcaaatctat
    32521 tcattacata ttttgataaa acagctcgga tctctgtcga attgctaagg tacatgtatc
    32581 aatcaactta atttagtttt gttctaatag aagaattatg gtcagtcttg aaacaattca
    32641 ttgcattgat atttatcaag tccaatataa ataaaccaat ttaaccctat tttattaagt
    32701 aaattagaat cgcatttctg aatgagctag tagatactat gagtctactg catatactta
    32761 tatatatata gatattatac gtctactgat tcattcagta attgaataaa atggcccttt
    32821 taactcagtg gtagagtaac gccatggtaa ggcgtaagtc atcggttcaa atccgatagg
    32881 gggcttttct tttttttttc ctaaacctcc agtacaattg tagtattcat attgaaaaga
    32941 agaataaaag ttttgttttt atttgtaata aaaaaccaaa ccaaataagt ataatagttt
    33001 aattagaaac tgtagaattt cattttacta atatctaata ggctatcatt ctaatgagct
    33061 agattggagt taattagaaa agaaaatgga acctttgttt attataatga ataataataa
    33121 gtcgtctctt gaattaacaa acgacaaata tatatatgga tttcttttta ttttccatta
    33181 aattattaca atctattgta aagattagaa atctacaaaa taataaaaag ttaagtagat
    33241 ctaacccatt gaatcgtggc tatatccact attctgatag taaaatttga ttttgataga
    33301 gattaaattg gaacagtagt tatttttttg atttctcata tttattttta ccccgcaaga
    33361 atctgtcgat atttccaatt aatcctcttc ttcctagatc ttccatagaa atctaaatca
    33421 aatcatgtct tcatgtatca aatatttcca tatcaatgca tacgatagtt ttgttctgcc
    33481 gatgtgatga aaaatggata cgaaaaagaa actttattta atttaaagtc tcctattatt
    33541 taatttaata tttcttgtat taaattgaaa aataggaatt tcttcttttt ttctgatcta
    33601 tagaagtcaa gttaaagtca atataaaaaa agtaaaagta ttagaagtct atttcgtgct
    33661 tcgacccgtg aaataaaagg ataacgtctg ccgttttgtt ttacattcat ctgaaggaca
    33721 atggaataaa agtaaaaaaa aagaaagaaa ataataaagt caaaatatat gagaccgtag
    33781 aaatttaata cccatagaaa ttagaaaaat acataaattt ctttttatca atctcacaaa
    33841 caagatccaa gaataagatt agttgatggg gggaaaagag tagatctgga aattggccaa
    33901 tagctatata ataaatagct tcttccttta attgaagagt tcgttcaaaa aataaattca
    33961 tctataaaag aaaatttttt gttttcgaaa ccattataat atatataaag taaaggggca
    34021 gcgcacgaga aataaaatca tacataaata atcaaatcct cgaacgcccc gaaaatgtca
    34081 taaccataac acaaggataa ggtgctcgga aatggttgaa gtagttgaat aggaggattg
    34141 ctatgactat agcccttggt aaatttacca aagatgaaaa tgatttattt gatattatgg
    34201 atgactggtt acgtagggac cgtttcgttt ttgtaggttg gtccggtcta ttgctctttc
    34261 cttgtgccta tttcgcttta gggggttggt ttacaggtac aacctttgta acttcgtggt
    34321 atactcatgg attggccagt tcctatttgg aaggatgcaa tttcttaacc gccgcagttt
    34381 cgactcctgc caatagttta gcacattcgt tgttgttact atggggtcct gaagcccaag
    34441 gagattttac tcgttggtgc caattgggcg gtctgtggac gtttgttgct ctccacggcg
    34501 ctttaggact aataggtttt atgttacgtc aatttgaact tgctcgatct gttcaattgc
    34561 gaccttataa tgcaatctca ttctctgctc caattgctgt ttttgtttct gtattcctga
    34621 tttatccact aggtcagtct ggttggttct ttgcgcctag ttttggtgta gcggctatat
    34681 ttcgattcat cctttttttc caagggtttc ataattggac attgaaccca tttcatatga
    34741 tgggagttgc cggtgtattg ggcgcggctc tgctatgcgc tatccatggt gctaccgtag
    34801 aaaatacttt atttgaagat ggtgatggtg caaatacatt ccgtgcgttt aacccaaccc
    34861 aagctgaaga aacttattca atggtcactg ctaaccgctt ttggtcccaa atctttgggg
    34921 ttgctttttc caataaacgt tggttacatt tctttatgtt atttgtacca gtaaccggtt
    34981 tatggatgag tgctcttgga gtagtcggtc tggctctgaa cctacgcgcc tatgacttcg
    35041 tttcccagga aatccgtgca gcagaagatc ctgaatttga gactttctac accaaaaata
    35101 ttcttttaaa cgaaggtatt cgtgcttgga tggcggctca agatcagcct catgaaaacc
    35161 ttatattccc tgaggaggtt ctaccccgtg gaaacgctct ttaatggaac tttagcttta
    35221 gccggtcgtg accaagaaac caccggtttc gcttggtggg ccgggaatgc ccgacttatc
    35281 aatttatccg gtaaactatt aggggctcat gtagcccatg ctggattaat agtattctgg
    35341 gccggagcaa tgaacctatt tgaagtggct cattttgtac cagaaaaacc catgtatgaa
    35401 caaggattaa ttttacttcc ccacctagct actctaggct ggggggtagg tcctggcgga
    35461 gaagttatag atacctttcc atattttgta tctggagtac ttcacttaat ttcctctgca
    35521 gtattgggct ttggcggtat ttatcatgca cttctgggac ctgaaactct tgaagaatct
    35581 tttccatttt tcggttatgt atggaaagat agaaataaaa tgaccacaat tttgggtatt
    35641 cacctaattt tgttaggtat aggtgctttt cttctcgtat tcaaggctct ttattttgga
    35701 ggcgtatatg atacctgggc tccggggggg ggcgatgtaa gaaaaattac caacttgact
    35761 cttagcccaa gtattatatt tggttattta ctaaaatctc cctttggagg agaaggatgg
    35821 attgttagtg tggacgattt ggaagatata attggaggac atgtatggtt aggttccatt
    35881 tgtatatttg gtggaatctg gcatatctta accaaacctt ttgcatgggc tcgccgtgca
    35941 cttgtatggt cgggagaagc ttacttgtct tatagtttag gtgccctatc tgtttttggt
    36001 ttcattgctt gttgctttgt ctggttcaat aatactgctt accccagtga gttttatggg
    36061 cccactggac cagaagcttc tcaagctcaa gcatttactt ttctagttag agaccaacgt
    36121 cttggggcta acgtgggatc cgctcaggga cctactggtt taggtaaata tctaatgcgt
    36181 tccccgactg gagaagttat ttttggggga gaaactatgc ggttttggga tctgcgtgct
    36241 ccttggttag aacctctgag gggtcccaat ggtttggact tgagtaggtt gaaaaaagac
    36301 atacaacctt ggcaagaacg tcgttctgcg gaatatatga ctcatgctcc tttaggttct
    36361 ttaaattctg taggtggtgt agctactgag atcaatgcag tcaattatgt ctctccgaga
    36421 agctggttag ctacttctca ttttgttcta ggattcttcc tattcgtggg tcatttatgg
    36481 cacgcgggaa gagctcgcgc agcagcagcg ggatttgaaa aaggaattga tcgtgatttt
    36541 gaacctgttc tttcaatgac tcctcttaac tgagaagggg gtccaatact taattaaagt
    36601 aggaatcggt ttgaatttac cttacatatt caaggaatca ggtcggtcat atttcaaaag
    36661 tattctgttt tcctttcttt tcaatttata tctaatccat ttgtttttct ggctcggctg
    36721 ggtgggatag ccgagccatt accctttttt gtaataattg ctttttttgg taatattata
    36781 ttaccatttt aaaaattgga acttaagagg aaaagccaat aaagaaagaa ataaattcat
    36841 cgatcaaaag aaaaaaagga gagagaggga ttcgaaccct cgatagttcg aaagaactat
    36901 accggttttc aagaccggag ctatcaacca ctcagccatc tctcccagag ataatttata
    36961 ttttattcta ctgaatagaa cacggccata tgagttgata ctatcatgta tagaaagatg
    37021 ttgtgtgtga attataggtc gatctatcta tatatacaga tatatgagat gcatgatata
    37081 gcatgtccat ttgtgaacag gaagtcaaaa aaagaacctt tgatttaatg cccaaatcaa
    37141 agtggtaagg ggttggaaat aagtcatata gaatcaatgg attcaaggta aaatccctct
    37201 atgtgggtgg cattttattc caattgtttg tttggtcaat atcatagagg gattaaatgg
    37261 tatagttctt ttgttgatag cttggaggat tagaaacatg actattgctt tccaattggc
    37321 cgtttttgca ttaattgcta cttcgtcaat cttactgatt agcgtacccg ttgtatttgc
    37381 ttctcctaat gattggttga gtaataaaaa tattgtattt tctggtacat cattatggat
    37441 cggattagtt tttctggtgg gtatccttaa ttctcttatt tcttgaatct attcgttcca
    37501 tatccaaaaa ggacccctcc cacaaatttt ttggattgtg agatacatta aaattaaata
    37561 aaaaaatata agtataagtc ccccaaaaat gcaaataaat tggagggggg ggctcatcag
    37621 tcaaacttct gtaatctgta acttaaataa atagaacttg aatgatgaat gaaatcaaat
    37681 attaaaaaaa agaaaaatag attaaaaaaa aaacctgtat tcaaatatat aatacaaata
    37741 tataataatt tcaaatactt agaaaatttt taatttatca attaaaaatt tagatttaga
    37801 tatagtaaat tgaaataaat aaaatagaat tctaattatt tgaatcttaa tatatgttaa
    37861 tataattaag aaattaataa tatattaatt tctattgata ataattatca tttgtattgt
    37921 taattggttt agtgatggaa ttaaaaaaaa gggccctcaa aagagtattt ggcccagctc
    37981 tgaccaaata ttatccagac cttttgtatc aagaacgaac aatgcggata tagttgaatg
    38041 gtaaaatttc tctttgccaa ggagaagacg cgggttcgat tcccgctatc cgcccagggt
    38101 aatgtattta aaaagataaa agattcgttc tggttgaatg aaatataata aataccttcc
    38161 actctaaaac aaaaagcaaa gtcttaatta attaaaagtc ttaattaatt actagttaat
    38221 agtaatagaa taaagtctca tttttttttt ttttaatgtt gcgggaaggg gatttgaacc
    38281 catgacttca aggttatgag ccttgcgagc taccaaactg ctctatcccg cgatgaaagg
    38341 aaaccctaga aacgaaacga atggacaaac aagaattgaa tgcgcccctc ttccatacct
    38401 gtacaaatag aatagcctat ttatacagaa tggtaaaggg ggcccctcta tgatcgtaga
    38461 tcatagaaag aaatagaaaa aggaagtcac attttaatcc ttaccaactt gatcttcttg
    38521 ctcccggcaa caaacatgtc tgaaccattt cacgaagtat atgtccggat agtccaaagt
    38581 ctctatagtt agctctcggt cttccagtag aaaagcaacg ccgatgaaga cgtgtaggtg
    38641 cactattacg cggtaaggat tgtaactttc catgaatttt ccatttatca ctcaaggacg
    38701 gaaccttact tatttctttc tttgaggatc ggcgaatcaa atgatatttt tgttccaatt
    38761 tttgcctctt cttctcccta tgaatcaagc ttttctttgc cataatggtt cagtttttat
    38821 tattatcaat ggtacaagtc ggatcctaga tgtagaaata gaagtagaag ggggtatacc
    38881 cccttcccca tcgaaagata tgatattatc gcggatacgg cacataacat aaagtaaaga
    38941 attaaccaaa tttgcccgat gtagaggcaa tcaagaaagc cgcataagtg aatatataac
    39001 ctacagaaaa gtgagctaat ccaaccaatc ttgcttgcac aatggaaaga gccactggct
    39061 tatctctcca tcgaatcaaa ttagccaaag gggtacgttc atgagcccat gccaaagttt
    39121 caatcaattc ctgccaatat ccgcgccagg aaattaagaa cataaatcca gtagcccaaa
    39181 caagatgccc aaataagaac atccacgccc agactgataa actattcata ccaaaggggt
    39241 tatacccatt gataagttgg gaagagttta accatagata atctcttaac catcccatca
    39301 aataagtaga agattcatta aactgcgaga cgttaccctg ccataatgtg atgtgtttcc
    39361 aatgccaata aaaagtaacc cacccaatgg tatttaacat ccagaaaact gccaaataaa
    39421 atgcatccca cgccgaaata tcacaagtgc caccccgtcc cggaccatcg caagggaaac
    39481 tataaccgaa atcctttttg tctggcatta acttggagcc acgcgcatct aaagctcctt
    39541 ttactaagat caatgtagtt gtatgtaaac ctagagcaat ggcatggtga accaagaagt
    39601 ctccaggacc tattgttaag aatagtgaat tactattttc attaacagca tttaaccatc
    39661 caggtagcca tatgcttcta cctgcattga atgctggtcc atttgttgaa gataaaagta
    39721 catcgaaccc atatgaagtt ttaccatgag cggattgtat ccattgggca aatataggtt
    39781 cgattaatat ttgtttctcc ggagtaccaa aagcaagcat gacatcatta tggacataaa
    39841 gccccaaagt atggaaccct agaaagaggc tggcccaact taaatgggat atgatagctt
    39901 ctttatggtc taacattctt gccaatacat tatcctcgtt ctgttccgga ttgtaatctc
    39961 taataaaaaa tatagctccg tgggcaaaag cccctgtcat gatgaatccc gcgatgtatt
    40021 ggtgatgggt atataacgca gcttgggtag taaagtcttg tgctatgaaa gcataagcag
    40081 gtaaagagta catgtgctga gctactaagg acgtaataac ccctaaagag gctagagcaa
    40141 ggcctaattg aaaatgaatc gaattgttga tcgtgtcata aagaccctta tgcccacgcc
    40201 ccaatcgtcc tcccggagga atatgtgctt ctaaaagatc ttttatactg tgcccaattc
    40261 cgaagttagt tctatacata tgccccgcaa cgagaaaaat aaatgcaata gctaagtgat
    40321 gatgagcaat atcggtcaac cataaacttt gcgtttgcgg gtgaaacccc ccgagaaggg
    40381 ttagaatggc agttcctcct ccttgggaag taccgaataa atgactactt gaatcggggt
    40441 tttgagcata aagattccac tggcctgaaa aaagtgggcc caacccttgg ggatgtggca
    40501 atacatctaa gaaattgttc catcgaacat attccccccg ggatccggga atagcaacat
    40561 ggactaaatg ccctgtccaa gccaaggagc ttactccgaa tagtcctgac aaatgatgat
    40621 tcagacgaga ttcggcattt ttgaaccatg aaaggctcgg tttccatttc ggttgtagat
    40681 gtaaccaacc cgctattaag gaaatagcag aaagaaataa tagaaaaaga gctccggtat
    40741 aaagatcttc attagtacgt aacccaattg tataccacca ctgataaaca ccagaataag
    40801 cgatattcac tgggccggag gaaccccctc tagtaaaagc ttccacagct ggttgaccaa
    40861 aatgaggatc ccaaattgca tgagcaattg gtcttacatg taagggatcc tgtacccatg
    40921 cctcaaaatt tccttgccaa gctacatgaa agagatttcc ggaagtccac agaaaaatta
    40981 ttgctaattg cccaaagtga gaagcaaaaa tattctgata aagacgttcc tcagtaatat
    41041 catcatgact ctcgaagtca tgcgcggtag caataccaaa ccaaatacga cgagtagtgg
    41101 ggtcctgagc taagccttgg ctaaaccttg gaaatcttaa tgccataatg cctttcaaat
    41161 cctcctagcc attatcctac tgcaataatt cttgctaaga agaatgccca tgttgtggca
    41221 attccaccca gaaggtaatg ggttactcct acagcacgtc cttggacaat gctcaaggct
    41281 ctaggctgag tagcaggagc aacttttaat ttattatgag cccaaacaat ggattcaata
    41341 agttcttgcc aataaccacg tccgctgaat agaaacatta aactaaaagc ccatacaaaa
    41401 tgagcaccta agaaaaaaag accatatgcg gataatgaag aaccataaga ctgaattacc
    41461 tgggatgcct gcgcccataa gaaatcgcgg agccacccat taattgtaat tgaactctgc
    41521 gcaaagtttc ctcctgtgat atgagttacc accccttgat cacttatact accccaaaca
    41581 tctgactgca ttttccaact gaaatggaat attactaccg aaattgcatt gtacatccag
    41641 aatagtccta agaagacatg atcccaagcg gatacttgac atgtcccccc tcttccaggc
    41701 ccgtcacaag ggaaacgaaa accgagattt gctttatccg gtatcaaccg cgagctacga
    41761 gcaaatagaa cacctttcag gagtatcaat accgttacat gaatcgtaaa tgcatggatg
    41821 tgatgtacca aaaaatctgc ggttcctaat ggaataggta acaaagccac tttgccaccc
    41881 actgccacta aatcaccgcc cccccaagtc aaactggtgc tcgctgttgc agcgggtgcc
    41941 gttgcaccgg gtgctaaggt atgggtgttt tgtatccatt gagcaaagac gggttgtaat
    42001 tgtatagcgg tatctgaaaa catatcttgt ggtcgcccta aagcgctcat ggtatcatta
    42061 tgaatatata aaccaaaact gtgaaagcct aggaatatac atacccagtt gagatgtgat
    42121 ataattgcat cacgatgcct aaggacacga tctaataaat cgttatatcg agtagttgga
    42181 tcatagtctc ttaccataaa aatggctgca tgcgcagcag caccgactat gagaaatcca
    42241 ccaatccaca tgtgatgtgt aaacaatgat agttgtgtac catagtcagt agctagatat
    42301 ggataagggg gcatggaata catatggtga gctacaacaa tggttaaaga gcctaacata
    42361 gctaagttaa gagataattg agcatgccat gatgttatta ggatttcata gagtccttta
    42421 tggccttggc ctgtaaatgg acctttatga gcctctaaaa tatcttttag accatgacca
    42481 attccccagc tggtcctata catgtgaccc gctattagga atagaattgc aatagctaaa
    42541 tgatggtgtg caatatcggt caaccataga cccccagtca ctggatctaa tccccctcga
    42601 aaagtaagaa attccgcata ttttgaccaa ttcaaggtaa aaaacggggt tgctccctct
    42661 gcaaaactag gataaagttg agccaaaagc ccccgattca agataaattc atggggaagt
    42721 gggatctctt taggatctac tccagcattt agaaattggt taatcggtaa agatacatgt
    42781 atttgatgcc ccgcccaaga aagggaccca agccctagta gccctgctaa atggtgattc
    42841 aacatagatt ctacattttg gaaccaagcc aattttgggg ctgctttgtg ataatggaac
    42901 caaccagcaa aaagcattaa agccgaaaag accaatgcac caattgcggt acaatagagt
    42961 tgtaattcac tagttattcc agatgctcgc caaatctgaa aaaaaccaga ggttatttgt
    43021 attcctcgga aacccccgcc cacatcacca ttcaatattt cttgacccac tattggccaa
    43081 accacctgag cactaggtcc aatgtgagta ggatcgctta gccatgcttc ataattggaa
    43141 aaacgagcac cgtggaaata catgccgctc agccaaagaa agatgatgga gagttggccg
    43201 aagtgggcac taaatatttt tcgagagatc tcctccaaat cactggtatg gctatcgaaa
    43261 tcgtgagcat cggcatgtag gttccagatc caagtggtag tatcgggccc tttagctatt
    43321 gttcttgaga aatgacccgg tctagcccat tcctcgaaag aagtttttat gggatcccta
    43381 tctaccaaaa tttttacttc tggttccggc gaacgaataa tcattgagtc ctcctctttc
    43441 cggacaacac atacaaagag acccgccaac agtcaagaac ctatgagaga cacttctaat
    43501 ctaattagtt tttcgttctc ttcgatctct catctatcta tttttgttag ttatttacta
    43561 gagcaattat gatctgtaag tcgatccggg gcaagtgttc ggatctatta tgacatatct
    43621 agggggcgct caacggaccc ttttttatct tataaaactc ttttcagact ttacattggc
    43681 gcaaaaaaat tatttttttc gcaacccggg atattcatat ctcaattaga agttcctaga
    43741 tagagttaag ttattttttt tcttacatag aaatagaaca aatattactc tattccaaat
    43801 cacgtaagca gtcattagtt tataaaaata aagggatact ccagtatcaa tattttgatt
    43861 tagtcattcg agagtttttt tttattttat tagtttgaat cgaaagaaaa gaatagcaga
    43921 aaataaaaaa aaagtattct ttgctatgct atatccgtgg tatatccgtg taacatttat
    43981 ccctacgaaa taccaatgaa atagaacgat tttagaaaaa gatataatga aaaattcttt
    44041 gattgcttct tcccatggaa acgatccatt ttttttgacc gacggggcca acaacaaaag
    44101 caaagaatac aaagaattaa tattcaaaca aaaatgaaca aagaattttt tttttaattg
    44161 gaatttatat taatatatat tatagaattt ctagttttta gaattcaatt ctaatctaat
    44221 atttatatat atatattttt tctatagaat ttctatttat ttatataaat aaaatttaaa
    44281 ataaacaaag cgataatcta attgattaga ataaaaaaag agagttctta ttcgaaccgc
    44341 ttcgtgatct ttaaccaatt ctgcgcttca atataattcc cgggagtaag cgctatagcc
    44401 cgtttccaat attcagcggc ttgatcgaac caagcctccg caatttcaga atccccctgt
    44461 cgaatggcct gttctccacg gtcggaatag gtggtcaatt ccttcccttg gaaccgtact
    44521 tgagagtttc ctaactcata cggctcgtca gtcaattctt ttggtgtcta ccctagccct
    44581 accatatatc taactgaata aaatttatca tagatctatt ttatttttct cgggttaacc
    44641 aacaaaacca aaagaggtta attacatgag tttcaaactt gacttttgat tcaattaata
    44701 atcagtttta tcttttctcc taccttcaga aaaaaaaaaa aagcataggc atttcgaaac
    44761 tctcattaga attttctgaa aggtaactat ctcactttca tattatatat aaatttatat
    44821 agaatccttg aaaaagactt cttcctcata aaaaaaaaaa gacttactct ccttgggatc
    44881 tgatgctaca ccgctgctca ataccttagg ggatcggctc tattacataa gttgattcct
    44941 aatttttatc tcatatcatg acataaataa gcagttctta ttgtatcgcc caaaccttgt
    45001 aaattgatct ttacggtgct tccactatca attggatctt ttatccatag aataaaatat
    45061 ttaggcatat atatttcttc atatttcgaa gtttctttct ttgctacagc tgataaaaat
    45121 cgttttttgg acgatgcaat atgtagaaat cctacttttt ttagtattta ctgtcgtatt
    45181 tgccctttcc ttttatttct ttctatagtg gagatagtcg cacgtaatga cagatcacag
    45241 ccatattatt aaaagcttgt ggtaagaacg ggtttcgttc tagtgcccga aaataatatt
    45301 ctaaagcttt cgtatgttcg ccgttacttg tgtgtataag gcctatgtta tagagtatat
    45361 agcttcgatc atagggatca atttctagtc gcatagcttc ataataattc tgtaacgctt
    45421 ccgcataatt gccttcggat tgagccgaca ttcgttacgg tcgttattca attcaaaaaa
    45481 ttctccgttc caaaaccgta cgtgagattt tcacctcata cggctcctcc tttattttat
    45541 gtgcataatg aaaataatcc agaatccatg gaattaaaat aaggtcgaaa tattgtcatt
    45601 atgaactgag cggggctaat gtttttacaa gaaatctcta gccaaccttc ttgcaaaaga
    45661 tcctttctta acatcaagcg tgctggtact agataaaaat gtaaactcca acaatttatt
    45721 tgttctcaac gccttttaat ttccaggaat tagtcacttc aacagtcttc gatggttata
    45781 tgggtatcca aagtacgaac gagatggatg tttgttgtcc caaccattta tttttgtccc
    45841 gatcccggta aggaaaagta gtgctttata acaaagtttt tgttttgttg attcctaggc
    45901 gtagtgctcc ttcctctatg ccgcctattg atactagtgt agtaggattg aaccgcaata
    45961 cagatctatg atctataggt ctaaccttta gctcaatact agaatcaaca attaaattca
    46021 agcatctgag gttgcattaa tcggggatac acgacagaag gaatttcttt tttattttat
    46081 aaacttcacc ttcaaccagc gtcgattttt tttatttcaa tagtcttttt ttatattccg
    46141 aataatgtac ctttttccta aggctgagag cggtaaagtc aaaataataa taatcaaatc
    46201 gcaccatctc tgtaataagt aaatgcctct ttttctcctg aagttgtcgg aattattcgt
    46261 aataagatat tggctacgat tgaaaaggtc ttatcaataa aatttccatt tatccgcgat
    46321 ctaggcatag gtaaaaagaa tccattctat aactcttttc attacctctc gtgagaaaat
    46381 gatctcacaa acaaaggaaa tgtacagtac gaaataacat aaaagtagac ctattaaaaa
    46441 aaggatatga ctttgtactt ccattttttt tgtcgctttg acagaaaaaa aaaataaata
    46501 tttgaaccta atttgatttc atacaaatga aattcagtag tataagaata attataatat
    46561 aagaataaaa tcaatgggaa ttattcccat ttcgtcgaag ttgaagaatc aaagaattta
    46621 ttctacggat taggatagat ttggaaaatt cgaaaagctt tgattaaatt taaatgataa
    46681 tatgatcaaa atagtaaaaa gaaagaattg ttctatgatg aaaattaaaa tagaataact
    46741 gtcctttttc tctttcgtgc atagcaggta tacactatat aatcaaaaaa aatccctgag
    46801 atgcttgctt taggaatttt taatagatcc acggggtaaa aggtattcat taaacatagt
    46861 ctaaaaaaaa aataaataaa gtaatcgacg gatttgattc gttccaattc attgatttaa
    46921 tctggtatgg tataaatatc agaaaaaaga tggggcgtca tcttcacaaa cattaataga
    46981 tataatctat ctttctttat tgtattattt tattttcaat ttatttgaat ttaatgctaa
    47041 tggaccttta catttttttt ttaaatttct ctttaccccc cgactcgaag ggaagagaaa
    47101 gtcataaaaa aaagtgatga aaggctttat attttgatag ttataattga ttgtccgtac
    47161 ctatcgaaca atctaatatg aataactcgc tattcgctcg ggttatcggc cataatcatt
    47221 atgtaggaaa gatggccgag cggttcaagg cgtagcattg gaactgctat gtagactttt
    47281 gtttaccgag ggttcgaatc cctctctttc cgcaccttca cttaattcac caatgtaact
    47341 aactacaatg tatcaaatac aaataagaac ggatacaaaa aaagagttag acttttcttt
    47401 gatatagatt ccgttttttt tttatgttgt ttgatataga ttctctattc ctaatttatg
    47461 taatatgaaa aagaaaatac tgtaatgtaa aaagcagaca taggatggaa atttccataa
    47521 aagatatgat acatgaatag gatagaaatc cccgaattca atcccttgtc ttcctttcct
    47581 tatttactta accttaactt aggcaaaagg gaggggtgca aatttgtaaa accccttatt
    47641 ttgttatttt agttaggttt aagtctgacg agaataatat tctacgacaa gcaattcatt
    47701 tattttcaaa ccgacccatt tcctatctat tatttgattg actaatcctt tatattgtaa
    47761 tgtctgaagg gtcaaatgtt ttggtaattc atcatgtgtg gatgaatcca gataattttt
    47821 aatcagagct agagattttt gttcatcctt cactgaaatg atatctcggg gtttgcagcg
    47881 ataacttggt atatctacta tacgaccatt aactaaaata tgtctatggt taactaattg
    47941 acgggcttgg ggaatagtcg aagccatgcc caatcgaaaa aggatgttat ccaaacgcat
    48001 ttcaagtaat tgtagcaaaa cctgaccggt tgaccctttt gcttttccgg cgatacgaac
    48061 gtatttaagt aattgtcgct ctgtaagacc ataatgaaaa cgcaattttt gtttttcttc
    48121 taaacgaata cgatattgag attttttccc ggggcgcaat tgatttctaa gatcgcttcc
    48181 ggctctaggc cttttactag ttagtcccgg taaagccccc agacgtcgta tttttttgaa
    48241 acgaggccct cggtaacgtg acataaagac tccttattta ttttataaat ttgattgaaa
    48301 tttaataaat taaaataaaa aaaattaaaa ctgaactaaa tgaagtggaa tccgataaaa
    48361 tgaagtattg tactacaaac aaataggaat gagattaatt aaatcaatat acatattttt
    48421 ttgtatttac ttttttgttt gtattttttt attgtatatc tacaaaaatc gatatacaat
    48481 aaaaaaatct atttattaga taacttctat atattgatat agaaatagaa actatatata
    48541 atctatatag ataaacaaaa ccaaaagaaa gccctttctt ttttttgttc tttatttttt
    48601 atccaaagaa aagatataac tccgccattc ataattggaa gtttctacga cataataaag
    48661 aggtttttga cctttggaaa aaaaaggggt gaagaagcta tttcaatctt ctttgatttc
    48721 aaaaaatctt atcaatcatg taaaaaataa aacaaataga aaaagccggc tatcggaatc
    48781 gaaccgatga ccatcgcatt acaaatgcga tgctctaacc tctgagctaa gcgggcttga
    48841 ataaaagaaa ttttgcatac atggcaattc ggaaaactct taggatttta tctattaacg
    48901 ataacttata ttttatttaa attcatttaa ataacaatca aatttaattt ctttcgttaa
    48961 attgagttta gagttctaaa tcaaatctat agatagaatc tactaattag attagtaagt
    49021 gaggatcctt ttatacattt tttttttttt ttatttctaa ttatatatta taagtcgaaa
    49081 tcattaaagt ttaaatgcta aatgattcaa ccttttttta gactaaataa ttagaaatct
    49141 aaaatattaa atagaaataa atggaataat tagttagaac tataataata atagtataaa
    49201 tgataaaaat tataaatgca atttttattt ttaattatgt tatggttata tagagggtct
    49261 tgctcaaatg tgtctaagaa aaaaaggata aaaataaaga aagaggcaac caaaataaat
    49321 gcaatccaga taataatgag atactcctat cttttgtttt cattcggaag gagggcagca
    49381 gctaagacta aaataaagaa tcgatcgttc gagtattcca ccaaattgcc gcgaaaaaga
    49441 atagtaagag aaacatatat atttatttag tgtatatcca tcgatattga attgcaaacg
    49501 gagaaatgat agaatcactt ctgattggac aaaataaata tgggtccacg atagagacga
    49561 aagaagatag gcaagaaatc aaatggggca aaccctttcg atataagaat gagtatctaa
    49621 aaaactcagc ggttccgcat agcataaaaa taaatatgaa ataaaaaagg agggagaagg
    49681 gcatcataat gagatttaat ctcaaaacgc aggggggata tggcgaaatc ggtagacgct
    49741 acggacttaa ttggcttgag ccttggtatg gaaacctact aagtgagaac tttcaaattc
    49801 agagaaaccc tggaattaaa aatgggcaat cctgagccaa atcctgtttt actaaaataa
    49861 acaaaggttc ggaaagaaag aatttaaata aaaaaaggga taggtgcaga gactcaatgg
    49921 aagctgttct aacaaatggg gtttgactac ctttgcgtta ttaaaggaat ccttctatct
    49981 aaactacaga aaggatgaag gataaaccta tatgcatacc taaaggtaat aaaaaactat
    50041 ctcaaaaaaa agacgaccca aacccgtatt tatatatatt tttatgaaaa atagacatat
    50101 aaagaattgt tgtgaattcg tattgattct aagttgaaga aggaatcaaa tacaacatta
    50161 attaataaaa agattcaccc catagtttga taaatctttt gaacaactgg ttaatcggac
    50221 gagaataaag atagagtccc gttctacatg tcaatatcaa tactgacaac aatgaaattt
    50281 atagtaagag gaaaatccgt cgacttttta aatcgtgagg gttcaagtcc ctctatcccc
    50341 aaccccaaaa acccgttgac gccctaccta ttttttttta tttcaaccta ttcttttaca
    50401 ttttacaagc gtatccgagc atcatttttt ctcttatcac aaatataggt gcaaatcaac
    50461 atctttgagt aaggaatacc catttgaatg attcaaaata attactcaga cttaaactta
    50521 catataacgt cgtcacttcg aagattccat caattcccgt tcgctacttt tacttttttt
    50581 ttaagacttt tttttttcat ttttaattga catagaccca agtcctctat taaaatgatt
    50641 atgatgtctt gataatggtc gggatagctc agctggtaga gcagaggact gaaaatcctc
    50701 gtgtcaccag ttcaaatctg gttctcggca tatgattaat tcgtatgagg atctattcta
    50761 caaattcatt gatatggatc aacataatac atacttatcc ctctaggtgt ctgtaaatgg
    50821 acctttttct attttataga aaagtaaaga gtctattata tatgtagtga aagaaaaaaa
    50881 ttggattctc ttttctcttc cttctaagag atgtgcgcga tacaaagttc acggcgcaga
    50941 accccttctt ttattttagt tcatcctatc ggctcgccta aaaaaaataa tatatcttta
    51001 aaaaagtgag aatctcaatg aatccctaat tatattatat cttttatttt ttatttctta
    51061 gcctatccat aagaatagga atgagattta aattactctg tttgatctcg aagaaaaaga
    51121 gagcgtacaa atattccttg aatacccaga attgtataaa tgaaaaatgg tctcttatca
    51181 ttcaatgagc gtcttgtagt tcataaaaat tgggggcaat ataatcctta cgcaagggcc
    51241 acccgatcca actttcgggc attaagatac gcttcagtcg tggatgattc tcatatgaga
    51301 ttcccaacat gtcataagat tcccgttctt gaaaatccgc acttttccaa acccagaaaa
    51361 cagacgggat tctaggatga gccctcggaa caaatacttt tatacatact tcttccggtt
    51421 gatctacacc atattctatt ctcgtaagat gatatacact ggctaacatt cctcctggtg
    51481 ctacatcata ggcacattgt gaacgtagat aattgtaacc gcatacatat aaaataacag
    51541 caatggaatg ccaatcctcg ggctttattt gtaaagtctc tattccttgg taatcgaaac
    51601 ccaaagatct atgaactatc ccatgtttga ctagccaaac agacaaagga ccctgcatct
    51661 tttttatctc tcccgcattt ttatttggct ttgatttgta atttgtataa gatatatatt
    51721 tcacatttac gatgaaatct aatttatgaa gattaattgg ttatttgtta ttctgaaaaa
    51781 aaacctacct tacctaataa tttactaatt catgagaaga tattgaactt ttatagttga
    51841 aaaatttttg aagaggaagc tctgaagtag atggtggttg atagagtaat cctcgatcat
    51901 aatttccagt ataagtgctg tgtacaagac aaaacttgtg attggtagta aaacaccgat
    51961 cacccccttg agatctagat ctaattcgat cttcatagat ttctcgagag atttttttac
    52021 gaagttttgt tatagcatct ataactgctt ccggttttgg tggacagccc ggcaaataga
    52081 catctacagg aattagctta tcaactcccc gaacagtact ataagaatct gtactgaaca
    52141 tcccccctgt aattgtacac gctcccatag caataacata ttttggttcg ggcatttgtt
    52201 cgtataatct cactaaagaa ggggccattt tcattgttac tgtgccagcc gttaaaatta
    52261 ggtccgcctg tctaggactc gatcttggta ccagtccata acgatcaaag tcgaatcgtg
    52321 agcctattaa tgaagcaaat tcaatgaagc aacagctggt accataaaga agtggccata
    52381 aactggagag tcttgaccaa tttgaaagat cgtttaatgt agttgaaata actgaattgt
    52441 gggtctgtcg atcaagtaag ggaaattcaa tagaattcat acttaatgct attttttatt
    52501 ttgacttttt tctttctttt tattgtttct tattgtctta atattcagga actaagacca
    52561 ttccaatgct ccttttcgcc atgcataaac taaaccaaca attaggataa gcacaaaaat
    52621 caaagcttct ataaatacgg atacccccaa tacatcaaaa ctcattgccc atggataaag
    52681 aaaaaccgtt tcaacatcaa aaacaacaaa aacgagagca aacatataat aacggattcg
    52741 aaattgtaac caagcatcac ccattggttc tatacccgat tcataactag aaagtttctc
    52801 tggacctttt ctaatggggc ctaaaactcc agaaattaga aatgccaaaa taggaatagc
    52861 acttgatatt atcagaaatg cccagaaact ctcatattcg taaagcagaa acatagacga
    52921 actcctatag aatgtgaaag aaaaatagac cagattagtc gattcgagtt ggaatggaat
    52981 tcattttcaa gttgtctata actctttgtt tactaattgt ttagtaagac caactcgaat
    53041 cgactagttt tatttgtata ctgggggata tatctcgttt ttaagattta gtgattggaa
    53101 tcctagttta tttatttatt ttcattacgc ttatttcgat ttcatatcga tatatattga
    53161 tatatatagt attatactat acatagagat ttatactact atacaaaaca agttccactt
    53221 ttttgctttc accccacttc ggatttttat aaaagaaatt cgaaactaac caaactaatt
    53281 caaattcgaa ttgttttgtt tagaattttg aattctattc aaatattaat taatatgtat
    53341 taaaaaaaaa agagcaattg aatatattga aatgcctttt tttttttttc agttttatgc
    53401 tctgaatgac cccgctcccc accagggagc ttatgggaat gattttcatc aagcaagcgg
    53461 aagcgaccag ttccaatcaa caaagaatac aatactgagg aaaaaattag acaacttttt
    53521 tatttgtatt tgaatattct ttaattgttt tattttgttg taagaataga ttttttttta
    53581 ttaatttatt ttgttttgat taattaaaat agggctatac ggactcgaac cgtagacctt
    53641 ctcggtaaaa cagatcgaac taattattat caaaatggat tcgaactctt tcaaagaccc
    53701 aacatgcatt tttttttgca ttgggctctt tcattagctg atataaatat cagctagtct
    53761 accatatttt tacctaaaat aaaaaaaaga agatggctcc gtgtgctctc attgattttt
    53821 tgggttctga tacaggagca ctaccaaagt gttttagaga aggggattat cttgacgtag
    53881 gtttgccttt ggcttagatc aacctaagtt aaatggagtc tctatcatcc ctgattaaaa
    53941 aatcaaacat gaaacttcat acaccgtaag attcatagga cgaaaagata atttttgagg
    54001 tccttatact cattaagcct agcattgaat agaccgggta ttcaccctat caatatctca
    54061 aatcaatgat gggttcgatt tatttggctc ctacctaaat ggcacccaat cgaaccgaat
    54121 catttgtcag gctattgttc tcttgtttta ttccctaaaa ggcatggagt aagacatcga
    54181 cttatcaaaa agataaattc ttttgattgc acgatagact cctctaaaaa acattggcgc
    54241 gcgtgtaaac gaggtgctct acctaactga gctatagccc ttccttgtgt ttgtgataca
    54301 tatttatttg atttctccta ttatgttctg tatagaattt cttgtcaaga tgaatattac
    54361 atagcatcat atctctttag tctcttttct ttgattggta ttgcttagaa gtcatattga
    54421 atttataatc catcaatggg ataggcccgc ttttctttct ctttatgatg ataaatgacc
    54481 tacttaactc agcggttaga gtatcgcttt catacggcgg gagtcattgg ttcaaatcca
    54541 atagtaggta gaacttatta gctaccattg accccggtgt ctaataagtt tttctaccca
    54601 ccttctttta gtgattttgt atctttttca tcctattcta tttcagtttc aaattttgaa
    54661 aattttcatt atatattcta ttaaaaaaaa tgcacttgat tgtatttgat tctatttaat
    54721 cagcagaatc aaacaaaatg gggtgtataa acataagttt ttttatacag aaattatttc
    54781 gattatttgg atacactgac tagttacgaa atcaaatcga gagcctctac gcgtgtccta
    54841 gctcgtctga gagctagatt tgcctcaatt ctttgccgct tgccctcagc tttcttcagg
    54901 ttagcttccg ctattttaag agtttgctgg gcttcttgtg gatcaatgtc actacccttc
    54961 tccgcatcat ttactaaaat agtgatctca ttatttccta ttctagcaaa accacccatc
    55021 agagccatcg ttaaccattg atcattaagg tgtattctca aaatacctat atctacagct
    55081 gtggcaatag gcgcgtgatt tggtaatacc ccaatttgtc cactattagt agataaaatg
    55141 atttctttca cttttgaatc ccaaacaatt cgattagggg tgagtacaca aagatttaag
    55201 gtcatttctt caatttgctc tccatttcta agttcgtagc cttcgcagta gcttcatcga
    55261 tgttacctac caaataaaag gcctgctcag gaagaccgtc taattctccg gaaaggatca
    55321 atttaaaccc tctaattgtt tctgctagac caacatattt ccccggggaa ccagtaaata
    55381 cttccgctac gaaaaagggc tgtgataaga aacgctcaat ttttcgcgct cttgctacag
    55441 ttaatcgatc ctcttcggac aattcgtcca acccaaggat agctataatg tcctgaagtt
    55501 ctttgtaccg ttgtaaggtt tgcttaactc tttgcgcagt ttcataatgc tcctcaccaa
    55561 cgatccgagg ttggagcata gttgatgttg aatctaaagg atctacagct gggtagatac
    55621 ctttagcagc caatcctctt gataggacgg tagtagcatc taaatgtgca aatgttgtgg
    55681 caggagcagg gtcggtcaaa tcatccgcgg gtacataaac tgcttgaata gaagttatgg
    55741 atcccttttt ggtagaagta attctttctt gcaaagaacc catttcagta ctaagggtgg
    55801 gttgataacc cacagcggaa ggcattctac ccaataaggc ggatacttcg gatcctgctt
    55861 ggacaaaacg gaagatattg tcgataaata gaagtacgtc ttgttcatta acatctcgga
    55921 aatattctgc catagttagg gcagtcaacc caactctcat acgagctccc ggtggttcat
    55981 tcatttgacc gtaaactagg gccacttttg attccgcaaa atctttttca ttaattactc
    56041 cagattcttt catttccatg taaagatcat ttccttcgcg agtacgttca cctactccgc
    56101 caaatacgga tacgccccca tgagctttgg caatgttgtt gatcaattcc ataatgagta
    56161 ctgttttacc taccccagcc cctccgaata gtccgatttt tcctccacga cgataaggag
    56221 ctaaaagatc tactacttta attcctgttt caaaaataga taattttgta tctaattgta
    56281 taaaagcggg tgcggattta tgaatagggg atgttgtgcg agtatccacc ggacctaaat
    56341 tatcgatggg ctctccaagc acgttgaaaa ttcgtcctag ggtcgctcct ccaaccggaa
    56401 cacttagagg agttcccgtg tcaatcactt ccattcctct cattagacca tctgtagcac
    56461 tcatagctac agccctaact cgattatttc ctaataattg ctgtacttca caagtcacat
    56521 taatttgttg accagcagta tctcgaccct taactaccaa agcattgtag atattaggca
    56581 tcttgtccgg aggaaagact acatctagta ctggaccaat gatttgagaa atacgtccta
    56641 tatttttttc tttttcaagc gtggaaaccc caggacctga agtagcagta tttattctca
    56701 taataagtgg tgaactatgt caattttttt ttcgaaaatt atctaataaa aaaaatcttc
    56761 gatagcaagt tggtcggtta attcattcaa taagaataag aaatgggagg aagttctcac
    56821 ttaatttcgt ccgttggtat catgaatgca attcaatttt ttacttattc tagttctatt
    56881 caatttcaat caaggaattt tcaagttgaa gcgacccatt ttaaaaatat caactggatg
    56941 aataaaaata ttgaaaaagc cttttatttg tatatcatta tagacaatac cgtccatctt
    57001 atctatggaa ttcaaacttg aactctattt acgatttttt atttatatat cattagcccc
    57061 tatttcatat ttgcatttta gcatatcaat gcaatgcatt tttcggcccg gcctattccc
    57121 ccttttttat ggacgaattc cgcatatttt cacatatagg atttacatat acaacatata
    57181 ttactgtcaa gagtgaattt cttatttaga gttctattaa ataaacaaaa aaagaaggga
    57241 ttagaaaaaa aaaactattc atttacaagg attgggttgc gctatacata tgagagaata
    57301 tacaataatg ctgtatttgg cgaatcaaat accatggcct aatctaataa ggaaccattc
    57361 ggattagttg ataatttttt gaaagattcc tgtgaaaaag ttttgttaac tcctaattta
    57421 tgtcgagtag accttgttgt ttcgagaatt cttaattcat gagttgtagg gagggactta
    57481 tgtcaccaca aacagagact aaagcaagtg ttggattcaa agctggtgtt aaagagtata
    57541 aattgactta ttatactcct gaatatgaaa ccaaagatac tgatatcttg gcagcattcc
    57601 gagtaactcc tcaacctgga gttccgcctg aggaagcagg ggccgcggta gctgctgaat
    57661 cttctactgg tacatggaca actgtgtgga ccgacgggct taccagcctt gatcgttaca
    57721 aagggcgatg ctacgacatc gagcccgttc ctggggaaga aaatcaatat atatgttatg
    57781 tagcttaccc cttagacctt tttgaagaag gttctgttac taacatgttt acttccattg
    57841 ttggtaatgt atttgggttc aaagccctgc gcgctctacg tctagaggat ctgcgaatcc
    57901 ctactgctta tattaaaact ttccaaggtc cgcctcatgg catccaagtt gaaagagata
    57961 aattgaacaa gtacggccgt cccctattgg gatgtactat taaacctaaa ttggggttat
    58021 ccgctaagaa ctacggtaga gcggtttatg aatgtctacg tggtggactt gattttacca
    58081 aagatgatga gaatgtgaac tcccaaccat ttatgcgttg gagagaccgt ttcttatttt
    58141 gtgccgaagc aatttataaa gcacaggctg aaacaggtga aatcaaaggg cattacttga
    58201 atgctactgc gggtacatgc gaagaaatga taaaaagggc tgtatttgcc agagaattag
    58261 gagttcctat cgtaatgcat gactatttaa cggggggatt cacggcaaat actagcttgg
    58321 ctcattattg ccgagataat ggtctccttc ttcatatcca ccgcgcaatg cacgcagtta
    58381 ttgatagaca gaagaatcac ggtatgcact tccgtgtact agctaaggcc ttacgtatgt
    58441 ctggtggaga tcatattcat gctggtacag tagtaggtaa acttgaagga gaaagagaca
    58501 taactttggg ttttgttgat ttactacgtg atgattttat tgaaaaagat cgaagccgtg
    58561 gtatttattt cactcaagat tgggtctctc taccaggtgt tttgcccgta gcttcgggtg
    58621 gtattcacgt ttggcatatg cctgctttga ccgagatctt tggtgatgat tccgtactac
    58681 aattcggtgg aggaacttta ggacaccctt ggggaaatgc accgggtgcc gttgctaatc
    58741 gagtagctct agaagcatgt gtacaagctc gtaatgaggg acgtgatctt gctcgcgagg
    58801 gtaatgaaat tattcgtgag gctagcaaat ggagtcctga actagctgct gcttgtgaaa
    58861 tatggaaaga gatcaaattt gaattccaag caatggatac tttggatatt aagtaatccc
    58921 gtgattacca tcccttttct tattcttagt tgaattgcaa ttaaactcgg cccaatcttt
    58981 tactaaaagg attgagccga tcctaatcat attgtctata tttttgatgg atacatattt
    59041 attttttttt atgttatgta gattatatac tttaatgtaa tgtagagtag atatataaga
    59101 tctagatctt atatacaaaa gtaaaagact aaacgaaact ctttctattc ttgtgttggt
    59161 tccacaatta atcctatgta tggatcctta gccttaggat tggtgtattc ttttctatcc
    59221 tatatgcccc acccagtttt ggatcatgga ttgatccaag taggacaact ttttctacct
    59281 atcctgtgtg ttgtcctttt cactccgtgt tggaatagaa acttattgga gtagttgacg
    59341 agattttagg aaaaaggtta ttcatagggg agaaatatct cttttcaatg ggaattttac
    59401 acactatggg gaaagcacta tttctattta gaattgaaaa tttaaaaagg ttccatcaga
    59461 tagactgaag agaaactccg agttctcgca aacaaacaca aagtggaatc atttctttca
    59521 atattcactc attattttat ttagttaata attctggtga ttgtgtctat atgcttattc
    59581 tgctaggaaa tcaaatattc aattcatttt tttttcattc tttttcattc aatgactatt
    59641 catctattgt actttcatgt aaaaaaatag aggaaaaaaa gctctatgga aaaattttgg
    59701 ttcaattcaa tattggctaa ggggaaatta gaatacagat gcggactaag tagatcgatg
    59761 gatagccttg gtcctataga aaatcctagt ataagcaaag acccggttat aaatgataca
    59821 gaagaagata aaaacattca tgggtggggt aagaattcta gttattacag tactcttgat
    59881 catttaatcg ccggcaaaga cattcggaat ttgatttctg atgaaatttt tttaattagg
    59941 gatagtaatc ggaatactta ttccctatat tttgatattg aaaataaaat ttttgagatc
    60001 aacaatgatc attctttttt gattgaacta gaaagttttt tttctagtca tagtaattct
    60061 agtagtaact ctagttggac taattacatt aatagtcgca ttgactcttg tcttcgttct
    60121 caaatatgta ttgatagttt cattaggggt gagagtgaga attccaatga gagttccatt
    60181 acgagtgaga attccaatga gagttccatt acgagtgaga attccaatga gagttccatt
    60241 acgagtgaga attccaatga gagttccatt acgagtgaga attccaatga gagttccatt
    60301 acgagtgaga attccaatga gagttccatt tcaaattccg tttgtgatga aagcggaagt
    60361 aatagtcaag acgagaatct caataaaaaa actagtgcga gtgataatga tttatctatc
    60421 gaagaagaat ctaatgattt aaatggaact caaaaataca ggcatttatg ggttcaatgc
    60481 gaaaattgct atggattaaa ttataagaaa tttttgaagt caaaaatgag tatttgtgaa
    60541 tactgtggct ttcatttgaa aatgaacagt ttcgatagaa ttgaactttc gattgatccg
    60601 gggacttgga ctcctatgga tgaagacatg gtctctctgg atcccattga atttgattct
    60661 gatgaagaga ttgaattttt ttctgatgaa gaggttgaat tggattctga agaggaatct
    60721 tataaagatc atgaggaatc tgatcaagat gaagaggaat cttataaaga tcatgaggaa
    60781 tctgatcaag atcatgagga tgaggaatct gatcaagatg atgaggaatc ttataaagac
    60841 cgtattgatt cttatcaaag aaagacagga ttaactgagg ctgttcaaac cggtacaggt
    60901 caactaaatg gtattcctat agcaatcggc gttatggatt ttcagtttat gggaggtagt
    60961 atgggatctg tagtaggtga gaaaatcaca cgtttgatcg agtatgccac aaatcaattt
    61021 ttacctctta ttctagtgtg tgcttccggg ggagcacgca tgcaagaagg aattttaagc
    61081 ttgatgcaaa tggctaaaat atcgtccgct ttatatgatt atcaatcaaa taaaaagtta
    61141 ttctatgtat ctattcttgc atctcctact actggtggag taaccgcgag ttttggtatg
    61201 ttgggggata taattattgc cgaacccgat gcctatatag catttgcggg taaaagagta
    61261 attgaacaaa cattgaatac aacagtaccc gagggttcac aggaggctga atatttattc
    61321 gataagggct tattcgatcc aattgtacca cgcaagcttt taaaaggtgt tctgagtgag
    61381 ttattgcagt tccactattt ttttcctttg actccaaatc aggtagagcc ctaagttata
    61441 agttaaattt ttgatttgta tggaaaggga agttgtagtt agtttatcag aatcaaagtc
    61501 ggactaatgg ggttttcttt cctttgtaac ataaaatgga attgtagaaa taattatgcg
    61561 aattcttctt tttagcgata ttactgatta ctaatgagta atcttttagt ttagtaagaa
    61621 gataaaaagg gaattctccc ctctgtgaaa tttaattcga attaggcgag acaaataaaa
    61681 ggaattccat cttcctctct tacggatgta tatagaattc aaatatataa aaatatagat
    61741 atagagtttt tgatctttcg atatctcgtg agaattctat ttttactaaa ataaaaatcc
    61801 ccttcccttc ttggatcggg atcggattct aacaaataga atcgttcaaa aatttttact
    61861 aacactcttt tttgatttat tattttattc ttcttctatt gtgtattcgt agattatcat
    61921 aataaatcaa gtggattatt atacagatat atttcgatcg tcaagttcat ttatttagtt
    61981 ctacagtcct tgtacttatt ttattagata tatatctact cgttacatat taataattaa
    62041 ttagtttatt acttagtaat tagttttata gtagtataat atacgaattc taatataatt
    62101 gttaattatt attgagatat ctttataagt aacaataaca ggtacaaata ttaaattgag
    62161 gtacccatcc tatgacaact ctcaacagct tcccctctat ttttgtgcct ttagtgggcc
    62221 tagtatttcc ggcaattgca atggcttctt tatcttttta tgttcaaaaa acgaagattt
    62281 tttagatacg atggggccaa gacaaaatct gatctatttt ttcaagactt agacatcatg
    62341 gatatctatt tagtagaata ttgtataaca agtggtttct ccgaatagaa ataaaaaagc
    62401 tcttaggcat gcgtatgcgt aaacacgatg tatgggtaaa ttaattgtag ctatggaccg
    62461 ggatcggagc agatagatga tgtaaagtcc atgtatcata ggtattatca taggtatgta
    62521 gatctttata ggggatccta taaaggaaag gggatgattt tagatctaag caattcgatg
    62581 aattactcct aaaggttcac aaatagtgct agctgattag agttacttcg gaaacaaaat
    62641 aaaaataaag tacatgctta ttctctcaat tccaataaaa tgcaactgga tctagtatgt
    62701 atgagttggc catcagaatc tatatggata gaatttatag cggggtctag aaaaacaagc
    62761 aatttctgct gggcttttat cctttttttt ggttcattag gatttttatt ggttggaact
    62821 tctagctacc ttggtagaaa ttttatatct ttatttccgt cacagcaaat cctttttttt
    62881 ccgcaaggaa tcgtgatgtc tttctatggg attgcaggtc tctttattag ttcctattta
    62941 tggtgcacaa ttgcgtggaa tgtaggtagt ggttatgatc gattcgataa aaaagaagga
    63001 atagtgtgta tttttcgttg gggattccct gggaaaaacc gtcgcatctt tctacgattc
    63061 cttatcaagg atattcaatc tatcagaata gaagttaaag aaggtattta tgttcgtcgt
    63121 atcctttata tggaaatcag aggtcagggt gccgttcctt tgactcgtac tgatgaaaat
    63181 ttgactccgc gagaaattga gcaaaaagct gctgaattgg cctatttctt gcgcgtaccg
    63241 attgaattga gaaatgaaga ctaaattctt aaatgcggca ggaggaaaaa actcaagtca
    63301 agaaccctat ttgatttttt ctagagcata acctaattga actttcttca gaatccccac
    63361 tcattcttcg agccaaagcg ggcgtataca taagagtcat aacctaaaac aaaacgaaac
    63421 catttttttt ttttacttgc tatttttatg aggattcttt cgtctcgaaa tccgctaaga
    63481 ataatattaa ttacttgaag cggttctttt gagcatttat cgaaagagga caattgcttc
    63541 gaatcggatc aattttaatc tctggaaata atattctata tatttttcac tcgaatttga
    63601 agtggattct tatcatattt ttgacttctg tattttagat tcaagggcta agcacttaat
    63661 aaaaaattaa aaagcagaga ataaattgct atctatctta taatggaact cctgcttgat
    63721 agaaagatta gattgcctag agtcaatgaa ataggtgagt tcattaacaa ttcacagatg
    63781 aaaaaatgtc aaaaaaaaaa aagaaagcat tcattcccct tctatatctt gcatctataa
    63841 tatctttgcc ctggtggatt tcgctctcat ttaataaaag tattaaatcc tgggttacaa
    63901 attggtggaa tactgggcaa tctgaaactt tcttgaatga cattcaagaa aagagtattc
    63961 tagtacaatt catagaatta gaggaactct tcctcttgga cgaaatgata aaagaatata
    64021 aagaataccc ggaaacacat ctacaaaaac ttcatatagg aatccacaaa gaaacgatcc
    64081 aattgatcaa gatgcacaat gaagattgta tccatatgat tttgcacttc tcgacaaata
    64141 taatctattt ctttattcta agtagttatt ccattttagg taatgaggaa cttgttatta
    64201 ttaactcttg ggttcaagaa ttcctatcta atttaagtga cacaataaaa gctttttcta
    64261 ttcttttatt aactgatttc tgtatcggat tccattcaac ccacggttgg gaactaatga
    64321 ttggttatat ctacaaggat tttgggtttg ctcataatga tcaaattata tctggtcttg
    64381 tttccacctt tcctgtcatt ctagatacca tttttaaata ttggatcttt cgttatttaa
    64441 atcgtgtatc tccgtcactt gtagttattt atcattcaat aaatgactga aaaatgattc
    64501 actgatccaa ttcaaatata aagtttgtta ctttgtatat aagcatgaaa agtcgaactt
    64561 acattactct ttctacccat cgagggggga attgctgcta tctttcggta aaatattttg
    64621 agtattttta gtatacagta aataccaaaa tggtggatag gggactagac tagcgaccta
    64681 ccaaatttta ttgtagaaat tttcgggatc aacgattgga ccatgcaaac taaaaatacc
    64741 ttttcttgga taaaggaaga gattactcga tctatttccg tatcggtcat gatatatata
    64801 ataaccggcg cgtccatttc aaacgcatat ccaatttttg cacagcaggg ttatgaaaat
    64861 ccacgagaag caactgggcg tattgtatgt gctaattgcc atttagctaa taaacccgtg
    64921 gatattgagg ttccacaagc ggtacttccg gatactgtat ttgaagcagt tgttagaatt
    64981 ccttatgata tgcaactgaa acaagttctt gctaatggta agaaaggcgc tttgaatgta
    65041 ggggctgttc ttattttacc ggagggcttt gaattagcac cgcccaatcg tatttcgccc
    65101 gagatgaaag aaaagatagg caatctgtct tttcagagtt atcgccccac taaaaaaaat
    65161 attcttgtta taggccctgt tcctggtaag aaatatagtg aaattacctt tccgattctt
    65221 tccccagacc ctgctactaa taaggatatt catttcttaa aatatccgat atatgtaggc
    65281 ggaaacaggg gaaggggtca gatttatcct gacggtagca aaagtaacaa tacagtttat
    65341 aatgctacca cagcgggtat agtaagcaaa atcatacgaa aagaaaaagg gggatacgaa
    65401 ataaccataa cagatccatc ggacgggcgt caagtgattg atattatccc tccaggacca
    65461 gaacttcttg tttcagaggg tgaatccatt aaactcgatc aaccattaac aagtaatcct
    65521 aatgtgggtg ggtttggtca gggggatgcg gaaatagtac ttcaagaccc attacgtgtt
    65581 caaggccttt tgttcttttt tgcatctatt gttttggcac aaatattttt ggttcttaaa
    65641 aagaaacagt ttgagaaggt tcaattgttt gagatgaatt tctagatccg tgtatttatc
    65701 aacatcaaat tcgtaaaaaa gaataaaatt ctttctggcc attgggttag gtatgatcaa
    65761 aaaaactatg aaatttgctt gtttacatcc ctttccccca tataagatat gcctgaaatt
    65821 ccttttaccg catttctaat atgtatattg tgaagaagac tatttggctt taccccttct
    65881 ttgctttttt caatcccaat ttgataggtg tgactcgatc cctattcttg tgtcagatcg
    65941 aaatgttcaa aaatgggttt tttctattct aatagagtaa aatttgacta gatactaaac
    66001 atacgataag taagaggagc ctagaaagga aggataactg agggaacaca aataattaga
    66061 gggagtcttt ttcgtcttcg acacaagaaa ggggctttta tacatccctc tttcttgtgt
    66121 cgaaataata aaagttcttg atggcattcg tcaaaaattt ctattcttag tttctatttt
    66181 tccatatttt tcagagcgtt ttttactttt actagttttt tttatatttc tatttataat
    66241 ttagacatag tagaatctta ctctatttat tttagtatta atatcgcacc aaactttgaa
    66301 atttttttta taagttcatt gattctattt tatcacaaaa aattcttctt attaataaga
    66361 attcgacggg cccctccccc gcgaatcagg caaagaaaga agaggcgggc ccgctgagtt
    66421 cttatgcttt catgtctaca actcgggcca tccaattatt agagggatga acccaatcca
    66481 gaatatgaac cataaaagaa aatacctatt aaaccgatca caagaatacc agttaccgta
    66541 cctattaccc aaagaggaat ccttccagta gtatcggcca tttattctgc ttccctccac
    66601 atttaatcaa gtggccatgc taaagacata aacagtcata gataattctg agatgcgatc
    66661 cttccgaatg ggataagaga atttctatta ttatttatta ttttaatact ctcttatttt
    66721 ctcttactta attgaagaaa taattggaaa ataaaacagc aagtacaaaa atgagtaata
    66781 acccccaata tagactggta cgatttaatt caacattttg ttcgttcggg tttgattgtg
    66841 tcatagctct tataattaat tcagattagg tttatcgttg gatgaactgc attgctgata
    66901 ttgaccccaa aaagaaaacg gtaggtacag ctagtccgtg aacagccaac catcgcactg
    66961 taaaaatcgg ataggttcga tctatggtca tcgggtcctc ctaaaaagat ctactaaatt
    67021 catcgagttg ttccaaagga tcaaaacgac cggttattaa tggaattcct tgtcgactct
    67081 ctgtaaaata ctcgtttgga cgagggcttc caaacacatc ataagctaaa cccgtgctga
    67141 cgaataacca acccgcaatg aatagggaag gtatagtaat gctatgaatg acccagtatc
    67201 gaatactggt aataatatca gcaaaagaac gttctcctgt gcttccagac atgccgagct
    67261 ccacatattc ttgtagggaa acgattccgc aaaagatgag atcggtaaat gcaaattcac
    67321 tgaaattcca tctttgtgag atcgtcaata ttgtaccaaa ggcgttttta gagtataccg
    67381 aatcagtata gctatccttc ttctgacaca gcaacgcaat ttcaatcagt tttgacatga
    67441 aggggtagat tctttctttc ttcttcttgt ttgtcgatgt ataacgatca tgtatcgtgc
    67501 aatagaaaat tcctcaaatt cctgtattga ataggggctt ccttctctta tttattggct
    67561 tcgggttaga aactcaagat cgggtaaccg gcgaatcaaa gaggttggtt tctaatttct
    67621 aataattcgt aaaggaaatt ctaatatttt aaaaagttaa ttatattcga aataaaaaat
    67681 agaaaaatta tagttttttg tgtaattgca taagaggttt tggtttttgt tgtaatcccc
    67741 tcttattttt tatttttaat aaattgggta ttcgtctaat gacaagtaag agaagcatag
    67801 tagatagtat taaaataaaa atagataaaa aaagaacaac gaataaaaaa attctaataa
    67861 tcaaatattt gcgatgtgcg gattgttcta ttgtcgtatt agatctaaac aaaggatttt
    67921 tcttggccta actagaaaga tgaggtttta tgctttatat aaaataaaaa aaccttaaag
    67981 gaaaagataa taaaaatgac taattaataa ttaagtaagt taagagtttt aaagtaaatc
    68041 tagttggaaa aaaggatttt attttttgag tgatctcgtt acatgatatc tttttttgat
    68101 tatcattcga gaaattttgt gactgaatcc actcgactac tgaatctaca aaggaaagaa
    68161 aaaaagtaaa taaagggggg gggtataagg tcactttatt attctatcta attagaaaat
    68221 taatttgaga caatgacaat aaaaaaaacc aaagaaaaga ttttccaatt ttttttattc
    68281 catattttga ttcaaatttt taaatgaagt tacatggccc agttttgatt attctattag
    68341 tctttttttt ttagtattag tttactcaag atcaagattt ttccaatgaa tcaactgcgt
    68401 tgattctgaa tcacggaatg ggtactagat gtcaaagatg attaatttat tttgtttcta
    68461 ctcttgccag tctatttttg ttttgtgaat actgtctata atgattgatg aagcaaaaat
    68521 ttgcaattga acttattcct tcaattggta tttttgctta tcctcgttta tttcaaaaat
    68581 ttaaatttag gaaagtgctt tctaaacata tgtataaaaa gaacatattt catttggccc
    68641 cttcatgcct acgataacta gttattttgg ttttttaata gtggctttaa ctataacctc
    68701 ggctttattt attggtctta gtaagatacg acttatttga aaatgaattg aatttgaatg
    68761 aacgaacaat tcataaaaac aaatcgttat ttactattgc atagattcta tagttcttta
    68821 ctgcgctaac taccaattat aattatccgt catagaaatt catgggcaat acagattaac
    68881 atttatggat agatattacc tctctttttc ccttaaaaaa aaaaaaaatt gaaaatgatt
    68941 gaagtttttc tatttggaat cgtcttaggt ctaattccca ttactttggc tggattattc
    69001 gtgactgcat atttacaata tagacgtggc gatcagttgg acctttgatt aattaacatc
    69061 tctttctttt tttttttact gaaccccctc tttattaatt catttaattg aatctagggg
    69121 gaggtcaagt cagattgctg ttgcattttt ttatttcaat ttgagttcgg tgtcattcat
    69181 tttctaccta acaagagcag aatcacgctc tgtaggattt gaacctacga cattgggttt
    69241 tggagaccca cgttctaccg aactgaacta agagcgcttt cttatcacaa taagataagg
    69301 ctgtaataga agggagagga ttcttttttt ttttttatat ataaaaaaaa aaaaagatat
    69361 cttgcacacc tacactatta tatatgatat ataataatag tattaaagat gctcaatttt
    69421 aatcgatcta aaatggatcc ttcattactg ctaaaaggag aagtaatagg tagggatgac
    69481 aggatttgaa cccgtgacat tttgtaccca aaacaaacgc gctaccaaac tgcgctacat
    69541 ccctttcaat tggtctacag tgtcattata gagaatccct gtcttgtttt ccacactttg
    69601 agttcctcta ttgatataca atagaaattt atcttgctat tttccctttt ttatctcata
    69661 tcatataagg accctataat aaattgatta ataaatgaaa atttttcgtg gaaattcttg
    69721 ggtggaaagt tacatatttt tatgttttaa gaaaaggaaa atcttatcta tcaaatcatt
    69781 gtacattttc atttgaatta ggaatttcgc gtccaaatag ataaatagaa gtggtcctta
    69841 actacatatt catctgaata tatatctagt accatattgt aatacaataa aataaagaag
    69901 ggggatttaa aatgcgagat ctaaaaacat atctttccgt agcaccagta ctaagtactc
    69961 tatggtttgg ttctttagcg ggtttattga tagagatcaa tcgtttgttc ccggatgcgt
    70021 tgacatttcc ttttttttca ttctagttat ttattggcgt gggacggggt gaaggagatt
    70081 agagatacaa taaaatatct gtgactatcc cccctttttt tgttttttag aattagatag
    70141 aataagggaa gggaaaaaaa aagtagatta aaccgcaccg aaattcgggg ttcaggctcc
    70201 aattaaatta ctagtcgagt gaaaacagaa atgcggctaa gggaacatct acaaaatatt
    70261 ctacaaaata ttctacaaaa tgcttcaatg aaatactcca ctgtgattct attctaaatt
    70321 gtgattctaa atctaaataa agttagaaat cattgtatta cttattattt ttatttacta
    70381 tattattgat attgatttca attgattaca acgaaatcat tcataatttt atttttagtt
    70441 agcaactttt atttttttct tatttgtttt tgaccgtaaa atcaacgaga tagggtgggg
    70501 tggattaaaa caaaaggggg ttcatggcta agagtaaaga tgtccgagta acaattattt
    70561 tggaatgcac cagttgtgtt cgaaacggta ttaataagga atcaacaggc atttccagat
    70621 atattactca aaaaaatcga cacaatacgc ccagtcgatt ggaattgagg aaattctgtc
    70681 cctattgtta caaacataca actcacgggg agataaagaa atagatcaaa tcgagtgcct
    70741 gtatgtcata tgtcaccact ctcccaagga atattaaaat cttacttact ttaggtatag
    70801 aattagttat atgtaatgta actattagtg catataatat attattattt tattattatt
    70861 acattatttc tatataatta tttattacat atacatgaat ctagaataat aaataaacaa
    70921 agaaaatctt ataaattcca taattcggtc cgatctaaat aggactaaat aagattttaa
    70981 aatttaagaa ttagaaatat agataaggat aggattttta tttttagaga taaggaataa
    71041 acaaatcatg gataaatcca agcgatattt tcgtaggcgt ttgcccccga tccaatcggg
    71101 ggatcgaatt gattatagaa acatgagttt aattagtcga tttattagtg aacaaggaaa
    71161 aatattatct aggcgagtaa atagattgac cttaaaacaa caacgattaa ttactattgc
    71221 tataaaacga gctcgtattt tatctttgtt accctttctt aataatcaga aacaatttga
    71281 aagaggggaa tcgatcgcta gaactagagg tcttagaact agaactaaat aaaaaaaaat
    71341 gggcttatac ttcaattttc agttgaatca aaattcaaat ctgaactcaa gcgtaggttg
    71401 atgttttatt ctaaaaatcc gataatcaaa caaacaaaat gaaattcaat tgtagtgttg
    71461 taagaataat aaataaaaga atcgagtcgg gaaaggaaaa taattttttt tgagcgtctt
    71521 ttctttgctc tttttgtttt gatgacctta tcatcatttt tttttactaa tttctattcc
    71581 accctctccg agtttattct cgaggaaact ccattaaacg tattccagtg gattccttcc
    71641 gatccactta ttctttttct ttattttttt attaaaaaat cgcattggaa atcatataaa
    71701 gacaattcct atttaatata gctatttgtg caagtatttt acgattaaga agcaactgat
    71761 tccggtacag attgtgtatt agtgtactat acctatagga taccaattcc ccgtgaattg
    71821 ctgcatttat tcgagtgatc cacaaacgac gaaaatccct ttttttccta cctctatccc
    71881 gatgcgccga aaacaaagct cttattcttt gttgaataat agtttgagta acttttgaat
    71941 gagcccctcg aaaacctgat acaaagaaac gcatttttgt tcgacgtctc cgagctatat
    72001 atcctcgttt aattctggtc attgaagaaa agaaactttg atgaataact cattctttct
    72061 ttcagttatt ctttttccct ttactagtct attaataaca aaacggattc ttccaatgta
    72121 taaaataaga attccaatgg cttttgctac tataaccgtc ccgaccacta ttttttgcct
    72181 tttttttagg cattttattt tgcctagaaa taataattta aatattaggt ataaaaaaag
    72241 cataataact aaaagaaaaa gagtagtaaa tagaaatggc taactagtgg gttccatcgt
    72301 ctctatggtt acttcttaaa cggtgaggtc ctctctatac accggagctc cttacttcat
    72361 ttaatcaatg aatgctatgg gtaacttgta caattcacac tttttggctc taccccccat
    72421 gtctagtaat agatctttca caatcaaaga cctatcttat acagtaacgg tattgaatta
    72481 tgaaaatgag ttgggtagct gaccctctta gtccgttctt ggaagcagaa ttattttcct
    72541 ttttcaaata ggattttaac cgcttaatga ataagcattt gctaccaatg gatacttttt
    72601 tttcatctta aattacaaat tgaagtgatt ggatttgcac caatggaaac cataaatttg
    72661 atacacaata agatatgtta aatctatctt ttttagatag tgaagagaag aaccctattt
    72721 actggtactg atcattgata ctgaaaaaaa ggttgacttt tgtctcagct catgttcgga
    72781 acgagtcgca catacaccct agtacatgtt cctcgacgtt gaggacatcc ccgaagagca
    72841 ggggatttcg tggcatttct gattggctgt cttgcctttc taataagttg tttaatagtt
    72901 ggcatgctaa ataatataca taatgggctg gtttagatcg atcctaaccg gattaaattc
    72961 ttaattcctt cttttgatgt tgaatattat atagaaatag aatagtaacc ccttacctta
    73021 aggttaactt aaccacttca gttaagaaaa gttaagaaag aagggataag ataaggaagg
    73081 ggattaaata actcaacttt aaattgtgga tttgcgttaa atcgatgcta ttctgacaat
    73141 gacactatct gctgatatta tcaacaattc caagatcttt ggcttctgtt gatgacataa
    73201 aacgatctct ttccagctcg cgccatatac taaagatgct ctggttcgtt tgttgttgat
    73261 aagcccttat gacggtgttg cgaattccta ttagtgtgtc catttcatcg atatattgtc
    73321 ccgttttttc gtcacgataa gcggaagcgg gttgatgcat cattgtccta gagtgacgga
    73381 atgccaaacg tttggaacgt gttcctccga ctaagataaa ggatgccact gaagcggcca
    73441 atgacacgtt tactgtagac acatttacgc attgcatagt atcataaagc actactccgg
    73501 gaaataccga tccaccagaa gagtttataa acaaaaatat atcgctggta tcctcccccc
    73561 caccaagata caacataaga gaaacaagtt gatccgcgat ctcgctccca acattttgga
    73621 ataaaaaaag atttctgcga taataaagtc cgttgtataa atcaacccaa gatgcttctt
    73681 cttcatcatc atcatcaggt attaggaaag ctatttttgg cataccaagt ggcataaata
    73741 aataaataac ctaaaagaaa aagaatgaaa tactcgattt cactttgata tggaagcgta
    73801 acaatggatt tattgtctta ataccattgg tctttagttt atcctatttt tattttataa
    73861 atagattgaa taatagtcaa ggtcataaaa taaaagaaaa cagaatgaat gaaaaataat
    73921 tcttacgaat aggtcctttg aatgataaac aaatatgggc acattcgttc atagaaaatg
    73981 agattaaccc ccattgcgta ttgatactta tcgggtatag aatagatctg cttctctttt
    74041 tattcttatg aaccagactc ttccattaca ttattagtaa actactcgaa caaagcgtaa
    74101 tcttttctct gaaatagtca accgaggggg gagatacgta gtctattcca atgcaataaa
    74161 gttacatagt gtctattttt cgttgataaa ggggtatttc catgggttta ccttggtatc
    74221 gtgttcatac cgtcgtattg aatgatccag gtcgtttgct ttctgttcat ataatgcaca
    74281 cagccctggt tgctggttgg gccggttcga tggctctata tgaattagcg gtttttgatc
    74341 cttctgaccc cgttcttgat ccaatgtgga gacagggtat gttcgttatc cccttcatga
    74401 ctcgtttagg aataaccaat tcatggggcg gttggagtat tacagggggg actataacaa
    74461 atccgggtat ttggagttat gaaggtgtag ccggagcaca tattgtgttt tctggcttgt
    74521 gcttcttggc agctatctgg cattgggtgt attgggatct ggaaattttt tgtgatgagc
    74581 gcacaggaaa accttctttg gatttgccca agatctttgg aattcattta tttctctcag
    74641 gagtggcttg ctttgggttt ggcgcatttc atgtaacagg attgtatggt cctggaatat
    74701 gggtgtccga tccttatggg ctaactggaa aggtacaacc tgtaaatcca gcatggggtg
    74761 tggaaggttt tgatcctttt gttccggggg gaatagcctc tcatcatatt gcagcgggga
    74821 cattgggcat attagcgggc ttattccatc ttagtgttcg cccgccccaa cgtttataca
    74881 aaggattacg tatgggaaat attgaaaccg tcctttccag tagtatcgct gctgtctttt
    74941 ttgcggcttt tgttgttgct ggaactatgt ggtatggttc atcaactact cccatcgaat
    75001 tatttggtcc tactcgttat caatgggatc agggatactt ccagcaagaa atatatcgaa
    75061 gggttagtgc tgggctagcc gaaaataaaa ctttatccga agcttggtct aaaattcccg
    75121 aaaagttggc tttttatgat tacattggca ataatccggc gaaaggggga ttattcaggg
    75181 cgggttcaat ggacaacggg gatggaatag ccgttgggtg gttaggacac cctatcttta
    75241 gagataaaga agggcgcgaa ctttttgtac gtcgtatgcc cacttttttt gaaacatttc
    75301 cggttgtttt ggtagacgga gatggaattg ttagagccga tgtccctttt agaagggcag
    75361 aatcaaagta tagtgttgaa caagtaggtg taactgttga gttctatggt ggcgaactca
    75421 atggcgtaag ttatagtgat cctgctactg tgaaaaaata tgctagacgt gctcaattgg
    75481 gtgaaatttt tgaattagat cgtgctactt tgaaatctga tggtgttttt cgtagcagtc
    75541 caagaggttg gtttactttt gggcatgcct cgtttgctct gctcttcttc ttcgggcaca
    75601 tttggcatgg tgctagaacc ctgttcagag atgtttttgc tggtattgat ccggatttgg
    75661 atgctcaagt agaatttgga gcattccaaa aactaggaga tccaactaca agaagacaag
    75721 tagtttgatt caagattgct ttgttatttt tgcttctatt ttttcttttc tgtttgttat
    75781 tttatatagg cttaggctgc tggaaaaatc ttgatttcaa tcactgcctt tttacccttg
    75841 ttctttcttt atccaggaga tgatccaaaa taaacaggca tggaagctat aattgtaaac
    75901 cacaatcgaa tttatggaag cattggttta tacattcctc ttagtatcga ctctagggat
    75961 aatttttttt gctatctttt ttagagaacc gcctaaagtt ccaactaaaa aaatgaaatg
    76021 atttttcatt acctcagttg aagtaatgag cctcaaaata taatattttg aggctcatta
    76081 cttcaatcat tacttcaact agtccccgtg ttcctcgaat ggatctctta gttgttgaga
    76141 gggttgccca aaggcagtat ataaggcata cccagtaaaa cttacaagta aaccagatat
    76201 agaaatggcg actaaggttg ctggttccat tattatataa tttcaagacc acaatggatc
    76261 tatgataaga tcgtttattt acaacggaat ggtatacaaa gtcaacagat ctcattgaat
    76321 acaaaataag cttttttatg gctacacaaa ctgttgaggg tagttctaga tctggtccaa
    76381 ggcgaactgt tataggggag tttttgaaac cattgaattc ggaatatggt aaagtagccc
    76441 ctggatgggg aacgactcct ttgatgggta tcgcaatggc tctatttgcg atattcctat
    76501 ctattatttt agagatttat aattcttccg ttttactgga tggaattgcg atgaattaga
    76561 ttcacaagaa ccgcgaagtc cgagtttttc aataaaaaaa aaaagcgaat aggtctcgtg
    76621 ttttagccca tgttttttgg cagttcgacc gcaaaattta ttttttttct gtatttccgg
    76681 aatatgagtg tgcgacttgt tataattgat cctattgata gtacagaaaa agggatctgt
    76741 cgtcttgata gagatagttt taccccgtcg aatatgcatt ttagtatctg gagcacggaa
    76801 tatatgaaat agatcacgaa gtgttcgaac tacgattcat acttaatatt aaaacctcgc
    76861 ggccggactc aaaaaaaatt tgcaaagaaa attaattcta aatataaata ttttttcttc
    76921 tttcaaattc tcatttattt atgtttattt tgatcaaagg acaaagcttt ctttctattg
    76981 ttatatctgt tctatctaat cattaaataa gttgatgatt caatggttct tactcaggga
    77041 atctttgtgc ttagtttaaa ggttttattg aatcatcgtg gttctagtat gaatctgggg
    77101 tttacatcga ttcatagggt cttaacaaga gaattcctat caataataaa gaaaacaaga
    77161 aaaaaaagta atattccaat aataaatcaa agaaaaagaa attaggtggg taaatagaag
    77221 attcaagagg cctgtaatga tcaacataaa gacgaatgtg ccgacttgag tttttggcat
    77281 tctaattaca aagaaaagaa gagctttcat tatttttact tgtttgtatc ttttctttag
    77341 ataagattga atgaaaggat taagaagttt taaactttct attatctctc cctttctttc
    77401 agccagtatt tgggtgtttt tgtttgagcc gtacgagatg aaattctcat atacggttct
    77461 aagaggggga gtcctcgttc ttggtttacc tatctcaata aagtctatga ttggttcgaa
    77521 gaacgcctcg agattcaggc gattgcagat gatataacta gtaaatatgt tcctcctcat
    77581 gttaacatat tttattgtct aggaggaatt acgcttactt gttttttagt acaagtagct
    77641 acaggatttg ctatgacttt ttactatcgt ccgactgtga ctgaggcctt tgcttctgtt
    77701 caatacataa tgactgaagc taactttggt tggttaatcc gatcggttca tagatggtcg
    77761 gcaagtatga tggtcttaat gatgatcctg cacgtatttc gtgtttatct cactggtggt
    77821 tttaaaaaac ctcgggaatt aacttggatt acaggcgtgg ttttggctgt attgaccgca
    77881 tcttttggtg taacaggtta ttctctacct cgggaccaaa ttggctattg ggcagttaaa
    77941 attgtaacag gcgtaccgga agctattcca gtaataggat cgcctttggt agagttatta
    78001 cgtggaagtg ctagtgtagg acaatccact ttgacccgtt tttatagttt acacactttt
    78061 gtattacctc ttcttactgc catatttatg ttaatgcatt tcctaatgat acgtaagcaa
    78121 ggtatttctg gtcctttata gagaatatag atcagatcat agagattttg aattcattat
    78181 ttctcttata tcttattagt tggaggagga atatatatag tatttcattg ctataaatat
    78241 ggattattaa aaaaaaataa gacatgtgtt tagatatttc ctttcaactc tccaagattc
    78301 tattatttat ttgatatgaa tagttgaggg gaattctccg aagagaaagt ggattatggg
    78361 agtgtgtgac ttgaactatt gattggagcc gtgcagaaat atttatttct ctgctacatt
    78421 agaattcaca atcaaatgta tctttgttcc aaccaccgtg taagttccat accatacaaa
    78481 ggataggctg gttcgcttga agagaatctt ttctatgatc agacccgacc gatatcttgc
    78541 atgaacgggc tccgtaagat ccagtagaat aagggatttg gcctaatcaa aaaaattcat
    78601 atattttagc tttttttttt tacttttttt cttacatagt atggaaatgc attcatttcc
    78661 tctgcatcga cccgatttat tatactatcg gagtgaaaca agggatctaa agaagagcaa
    78721 aggctagact atattagtaa caagtaaatc ttttgtatgt gaaaaatctc gatctttttt
    78781 tgggagaaga ggcgaatcac aggcaaggtg tgagacaacc cagaaagcac ttgatcataa
    78841 tcaactttgt aagccaagcc tacttgggta ttgagcattt ttttacctgt aagaatggaa
    78901 ttctttggat gtatagtttc aaatttgtaa actggaatca ggtaactttt ttcttaactt
    78961 aactattata ttatataatt atataataat tatatagaat atagaagcat ttatatatgt
    79021 atggataaga tatagattta gtttattatg tatccatttg tgtccatttg attcgattta
    79081 ttcttgcttg agccggatga ttaaaaatta tcatgtccgg ctctgtcggg ggatggattt
    79141 ataagaattc acctatccca ataacaaaaa aacctgattt gaacgatcct gtattaaggg
    79201 ctaaattagc taaaggtatg ggtcataatt attatggaga acccgcatgg ccaaatgatc
    79261 ttttatatat ttttcccgta gtcattctcg gtactattgc ctgtaacgta ggcttagccg
    79321 ttctagaacc ttcaatgatt ggtgaacccg cggatccatt tgcaactcct ttggaaatac
    79381 tacctgaatg gtatttcttt cccgtatttc aaatacttcg tacagtaccc aacaagttat
    79441 tgggtgttct tttaatggtt tcagtacctg cgggattatt aacagtaccc tttttggaaa
    79501 atattaataa attccaaaat ccatttcgtc gtccagtagc aacaaccgtc tttttgattg
    79561 gtactgcagt ggccctgtgg ttgggcattg gagcaacatt gccgattgat aaatccctaa
    79621 ctttaggtct tttttaaatt gattcgcttg ttaaattgag tcaattgtaa gtaaaaaaaa
    79681 atatcacggt gtgtgtatct agggagaatt cacttttact ttgaagtgac tattccctag
    79741 atacatcatt tattcaattc tggcccgaat atatggattc ggattgtgct gaagattgaa
    79801 aacttatttt tttttttaat aaatttcgaa atgctttttt acttcttttc tataatgtcc
    79861 aatatctgtt ttacatcttc tccgtgaaaa tgttcaattt tcataaggtc ttcctggctc
    79921 ttattcaaaa ggtcgaataa tgtatgtata ttggacgttt taagacaatt ataaatcctg
    79981 ggaggcaact ctgattggtc aataaaaaaa tatttcaatg ctatttcttt tttctttttt
    80041 cttagtttag ttaatttatc atgaaaagga aaaaaaggta aagtaacctt gtgttgactg
    80101 ttctctaaat gtgacttttc ttcttccgca tgtagaaaag gaataaataa atcaatcaaa
    80161 ttccgggaag cttcgtgaag tgcttcttta ggagttaaac ttccatttgt ccatatttcg
    80221 agaaaaagta tttcttgttt tttattacca ttcccataag aatgaatact atgattcaca
    80281 tttcgaacag gcatgaatac aacattatct ataggataac ttctgtcgtg aaagttattt
    80341 ggcgttttta taccgtatcc tctattcctt tcaatttgta atccaataca caaatcaatt
    80401 ggttctgtta ggctagctat atgctgtgta ttatcaatta tttccacaga aggcggtaaa
    80461 atgatgtctt gagcagttat gtatccggga cccttgacac aaataaatgc cttgcgagtt
    80521 ccatacagat tacttctcaa tacaatttct ttcaaattca ttaaaatttc atgtactgat
    80581 tcttgaatac ctgctatggt agaatattca tgtggtattt tctcagattt tgcgcgtgta
    80641 atacatgttc cttctatttc tccaagcaaa gcccttcgca tcgaaatgcc tattgtgtcg
    80701 gcttggcctt tcataagtgg agatagaata aagcgtccat aataaagacg tttactatct
    80761 attcttgatt caacacactt ccactgtagt gtccgagtag atacttttac tttctctcga
    80821 accatagtaa tattcttttt gtctttgatc aactcattaa atcatttatt tctcttgaaa
    80881 tctctttagt cttattccta cacacgtctt tttttaggag gtctacagcc attatgtggc
    80941 ataggagtta catcccgtac gaaatttaat actataccac ttctacgaat agctcgtaat
    81001 gctgcatctc ttccgagacc cggacctttt atcataactt ctgctcgttg cataccttga
    81061 tccactactg ctcgaatagc atttcctgct gcgatttgag cagcaaaggg tgaccctctt
    81121 cttgcacccc tgaatccaca agtaccggcg gaggaccaag aaatcacccg accccttaca
    81181 tctgtaacag taataatggt gttattgaaa cttgcttgaa catgaataac tccctttggt
    81241 attctacgtg cacccttacg tgacccaatg cgcccattcc tacgtgaacc aacttttggt
    81301 ataggttttg ccatatttta tcatttcata aaaataagtc agagatatat ggatatatcc
    81361 atttcatgtc aaaatagatc ttctattttt atttgtttat tgttttcttt aaaattgaag
    81421 attactttag gagtctcttt ttttttttaa ctagaagaat tatccttgtc tttgtttatg
    81481 tctcgggttg gaacaaatta caataattcg tcccctcctg cggattagcc gacatttttc
    81541 acaaatttta cgaacagaag cccttatttt catagctgtt attccttaat cccgaattca
    81601 ttggaagaaa ataagtttct tgaaattttt gaaccctcaa atgtagcccc ctgaaaggaa
    81661 tcttgaagtt aaaaaaacca cctaattatt ctaacccttg ttagggattc taacaattat
    81721 atgccccggt gggtttaatc ataatgattt actttaaatt aattgaaatt gcatttttac
    81781 cctatctact aatagtatac gtataaaaaa cttcttttgg tcgtttctaa agcataatct
    81841 acaatcagat attcattatc gaaaggaatc ctgatcatac cattgataaa gaattcagta
    81901 attaaacctt catgaattca ttttcttttt tttttgttct ttcatttcag gtacttcgaa
    81961 gtatcaacta atgtaggaca ggaggagtca tattagtaga caatttgccc tttttctttt
    82021 ttttttcaca aataggaagg tttcggatac aattcagata ttatatttaa tggatttatt
    82081 accatatata acacaaaatt tctccgccga ttccttctag tcgagcgtct cgatctgtca
    82141 ttatacctcg agaagtagaa agaattacaa tacctatccc gcctaaaatt ctaggaattt
    82201 tttgatagtt agaatagatt cgtagaccgg gtcgacttat ccgttttaaa tttaaagtag
    82261 tttgatatgg tcctttccta tttcttctat gtcgtagggt taaaacaaaa aagtatttct
    82321 tgctttcctg atgttttctt acgttctcga taaaaccttc tcgtaaaagt attttaacaa
    82381 aggtttcggt gatgttagtc gatgctattc gaatcgttcc ttttctattc atgtcagcat
    82441 ttcgtataga ggttattatt tcagcaatag ggtccctccc catcgtaaat tcttctttcc
    82501 cccgaatttt gatataatca acatgttttt ttatttttta gtattaaagg tatatgcata
    82561 agacataata taatccactt gagacataat ccacaaaaaa tctatatcat ttcaagaatt
    82621 tcgtttaaat agataattct attgaagtat catcttatac ttataatact tcaggagcta
    82681 atgaaactat tttagtgaaa tttaactgtc tcaattcccg ggcgattgct ccaaaaattc
    82741 gagttccttt tggatttcct tcttgatcaa ttacaactgc agcattgtca tcatatcgta
    82801 ttataatacc gttgtcacgc ttgagttctt tacaagtacg tacaattaca gctctgatca
    82861 cttctgatct ttccagaggt gtattaggta ttgcttcctt gatcacagca acaataacgt
    82921 caccgatatg agcataccgg cgattactgg ctcctatgat tcgaatacac atcaattctt
    82981 gggccccgct gttatctgct acattcaaat gcgtctgagg ttgaatcatt tttgaatctc
    83041 ttctttcaat gcaacaaagg acgaagaaaa aaagaaatat tgtttgtcaa aaaaataaaa
    83101 tccacaattg ttttttaatt tctaagacct ctttctcttg gttttctata ttcctatcct
    83161 gaaataatga attgagtttt tataggcatt tttgatgctg cgattaaaat agcctttctg
    83221 gctatatttt cggcaactcc gcccatttca taaaggattc taccaggttt aacgacagct
    83281 acccaatact cgggagatcc tttccccgaa cccatacgtg tttccgtagg tcttactgta
    83341 actggtttgt ctggaaatat acgcacccat atttttccac cccgtcgtac atttcgtgtc
    83401 attgcgcgtc ggccggcttc tatttgtcta gatgtaatcc aagcaggttc aagtgcttga
    83461 agagcatatc gaccgaaaca aatacgatta ccgctacaag atattccttt cagtcttccc
    83521 ctatgttgtt tacggaatct ggttcttttc gggttatagt tgatgcctct ttatcaattc
    83581 catctctact acagaactgg acgtgaaaat ttcttctcat ccagctcctc gcaaaaaatc
    83641 actaaaaaaa gagtgagttt tcataaataa aatgtagttt taataaataa tagattaaat
    83701 catgggattc tttaagataa gatttcattc aatctattag aaatttttat attatatttg
    83761 aatatataga attcaatctg gatttttttt ctatttatag ataattaatg tcttgttata
    83821 aggaattatt attttgttgc attttgaatc atattcattt tatattggat caacaaaaaa
    83881 tgagtaatcc aataaaataa aactttcgcg ggcgaatatt tactctttca atatctattt
    83941 gaattgtcgg attatctcat gacctatcag aattagaata aaaagaaatt aattggtctc
    84001 tggtttgttc cgccatccca cccatgaatc attaggattc gttttcattt ttaagagaat
    84061 cctctgcatt tatgggttac gtcgttccca tcgcttctcg attaatggtt aggtctgaat
    84121 ttgacaatgg agcctacaat gaaattgctt aattttctct tgaatcaatc ttcttagtct
    84181 ttattgactc aaggctcttg ctttattttt tgttcgatga acatatattc atctaattag
    84241 ggatgaatcc gcattgatgc cttattacat tgcttttttt tttttattta tgagatgact
    84301 catagacctt acatattgga atcatatatc attactcttt ctttcttttt ctctctttct
    84361 ctcatccttc cttttatctg cctacttgtt atttcgcttc acaacttata ctcataatca
    84421 gattggtttt tcttttgatt atgcaaaaga agctttcagt tgctataatg atatgactga
    84481 tatatcatat cttgactgat tttttggatc cagataatgc gaagcgatga gttggttatt
    84541 agtcttagag ttattagttc atactatggg ccggtctggt ccattttgtt aattctaacc
    84601 ttaaaaaaac caacgagtca cacactaagc atagcaaatc aaatgatcaa tccaattttt
    84661 attcaacctt atagaattta gaactgctca ttttttttga ttgaacatca aaaatgaaag
    84721 aattttttat ttttttgtta tatctcatct aaatctaaag acaagtaaaa tattattctt
    84781 attattcttt gtctataaat atccaaattt ttattcctaa taccccatag atagtccgaa
    84841 ctgtatagga agaataatca attttcgctc caatggtttg tagaggaacc ctaccctctc
    84901 tgatccagtc tacgcgcgca atatcttttc cgttaatacg ccctgcaatt tgcacttgaa
    84961 ttccttttgt atccgcctgt tcagttaatt caataacctt tttcatcgct tttcgacaag
    85021 aaactctatt ctttaattgt ccggctataa attccgcaag aatgttaggg tgtccataag
    85081 gatttgcaat tcttgtaaca gcaatgttga gttttcggtt cacacaatta agttcttttt
    85141 gtacattcat ctgtaattct tcgattcttc ccggtctatc ttcaattaat aatttcggga
    85201 atcccatata gattatgacc tgaatgagat cgattctttt ttgaatttct atacgtgcaa
    85261 ttccctcgac accagaagat actctcatat ttttttgtac ataattcttg atacagtctc
    85321 ttattttttt atcttcttgg agaccatcag aataattttt tggttgtgca aaccaaagag
    85381 aatgatgact ttgggttgta ccaagtctga aaccaagtgg atttattttt tgtcccataa
    85441 tcccccactt ccactactct gactagtata tatatcatga tatgttctat ttgtgtgctt
    85501 atttctccat ccaggttttt taaaatacat ggcagattct tgatatcttt catctaaaga
    85561 tatatctctc aatacaatag ttatatggca ggtgggtttt tttatctgat aactgcgtcc
    85621 tcgagctcga ggttgtagtc ttttcatagt atttccctcg tttacttcgg ctttactaat
    85681 gactaaagag gcttggttga aacccatatt gtgattagca tttgctgctg cagaataaac
    85741 caatttaaaa atgggataac atgctcgata aggcatgagt tctagtatca taagtgtttc
    85801 gtcgtaagaa cgtccacgaa tctgatcaat tactcttcgt gctttgtgag cagacatacg
    85861 tatatgttga cctaaagcat atacttctct atatgggttc ctctttatct tctttttctc
    85921 tatcataagg gttacctctc actaatcaat atagattttc tttattaacg gcgagatctg
    85981 ttatcgcttt tcggatgtcc gcggaaattt atagtaggtg aaaattctcc caatttatgt
    86041 cctaccatac gatctgttat ataaataggc agatgttctc tcccattatg gatagcgata
    86101 gtatggccga tcattgtggg tataatggta gatgcccggg accaagttat tattatttct
    86161 ttttctgctt ttttattaag cctttctatt ttttttaata aatgatttgc tacaaaggga
    86221 ttttttttta gtgaacgtgc cacagttaat taactcctct tttttttttg taaaaacgaa
    86281 gaaagaaatt tgctctccta tttcctacgg cgacgaagaa tcaaattatc actatattta
    86341 ttcctttttc tacttcttct tccaagtgca ggataacccc aaggggttgc gggttttttt
    86401 ctaccaattg gagccctccc ttcaccaccc ccatggggat ggtctacagg gttcataaca
    86461 actcctctta ctacaggacg cttacctagc caacatttag atccggctct acccaaactt
    86521 ttctggttca ccccaacatt ccccacttgt ccgactgttg ccgagcagtt tttggatatc
    86581 aaacggacct ctccagaagg taattttaat gtggccgatt tcccctcttt tgcaatcagt
    86641 ttcgctacag cacccgctgc cctagctaat tgtccaccct ttccaagtgt gatttctatg
    86701 ttatgtatgg ccgtgcctaa gggcatatcg gttgaagtag attccttttt ttgatcaatc
    86761 aaaatccctt cccaaactgt acaagctttt tccaaagcat acggctttct ggatgtagat
    86821 gatgatatct atacagatgg atatatatat cgtataattc ttatatatat catacaataa
    86881 agtaccacat gagtggatat ataggaatcc aaatctgccg aaccactcat gttatgatct
    86941 tctacatcct aggtcttccc gttccgtcat ctggcttatg ttcttcatgt agcattcaga
    87001 ccgaatgact ctatgaaatt acgtcgatac ttccacatat ttatgggtaa cgtaggagac
    87061 atctctattt ttcccccggg gaatctttag aattaccact gcttagcttt caatttgcct
    87121 ctgaccatca aatgaaatgt gaataacccg tcctcctctc tttgaaacaa ggggcgcttc
    87181 tggttctgtc ggtgcttgaa acagttttgt cttctccata ttactatctc tctagagtca
    87241 ataattatat atgaggaact actgaactca atcacttgct gcccttactc ttcagttttc
    87301 tgttgaggtc tatcctgtag aggtactcaa attggatcag tgatcgattt ctaggtttcg
    87361 tcgtaaacct aattggttac tcccaattac gtaaatcaat agttcaaacc gcactcaaag
    87421 gtagggcatt tcccattttg ataggaactt ctgtaccaga aacaatggta tctccaatta
    87481 tagcccctct gggatgtaaa atatatctct tctcaccatc cccatagtgt atgagacaaa
    87541 tgtatgcatt tcgattaggg tcgtattcta tggttacgat tctaccatat atgtctcttt
    87601 catttcgtcg aaaatcgatt ttacggtata aacgcttatg acctccccct ctatgccttg
    87661 cggtaatgat tcctctggca ttacgacctt taccacaacg atgctgtcca tagatcaaat
    87721 tatttcgtgg attggatttc acttgactgt ctacggctcc attgcgtgtg cccggggtag
    87781 aagttttgta taaatgtatc gccatgctat taagtatttt gatttaagtt cttttctttc
    87841 taagaggtgg aatagaataa cccggttgaa gcgtaatgat catacgcttg taatgcattg
    87901 tatgtcccat aatgggtccc attcttctac cctttccggg tagtcgatga ctattcatag
    87961 ctattacctt gacaccaaag aagagttcga cccaatgctt gatttctgtc ctagttgatc
    88021 ctgattcgac attagaagta tattgatttt tcgccaataa ccgaatactt ttgtctgtaa
    88081 atactgcata tttgattcca tccataaatc tattttcttc cctatgagtt ctagtctcaa
    88141 taagaatgct agttcagttc ttactgttca tatgttatga tatgaatata ccacaccgat
    88201 tcgttatgta tagatgatga gattccattg ataaagagtc aattccaata gacttattgg
    88261 agggtcccat tggcgtgcat ccagtaggaa ttgaacctac gaattcgcca attatgagtt
    88321 gggcgcttta accattcagc catggatgct tagcggggat cctcgtacat ggtgaataac
    88381 caaattccaa ttgaaatgaa atctttagga taaatcaatg caatttaaat catagaataa
    88441 taatataatt ctaattatca tagaataaag aaatatcgta tataaatatc atatataaat
    88501 atcatatata taaagtagaa ttcttatcta tttaggaggt acggagagat gaaagggcgt
    88561 caattcaaat tctggatttt cgaattacga gagatattga gagagatcaa gaattctaac
    88621 tatttattag attcatggac ccaattcaat tcagtgggat ctttccttaa cattttattc
    88681 caccaagaac gttttctaaa actcttggac ccccgaattt ggggtatcct actttcacgc
    88741 aattcacagg gttcaacaag caatcgatat ttcacgatca agggtgtagt acatttcacg
    88801 atcaagggtg tagtactatt tgtagtagcg gtccttatat atcgtattaa caatcgaaat
    88861 atggtcgaaa gaaaaaatct ctatttgaca gggcttcttc ctatacttat gaatcccatt
    88921 ggacccagaa atgatacatt ggaagaatct tttgggtctt ccaatgtcaa taggttgatt
    88981 gtttcgctcc tgtcaaaagg aaaaaagatc tctgagttcc tggatccgaa agagagtact
    89041 tgggttcccc caataactaa aaagtgtatc atgcctgaat ccaactgggg ttcgcggtgg
    89101 tggaggaact ggatcggaaa aaagaaggat tctagtggta agatatctaa tgaaatcgtc
    89161 gctggaattg agatctcatt caaagagaaa gatatcaaat atctggagtt tccttttgta
    89221 tattatatgg atgatccgat ccacaaggat cgtgattggg aattgtttga tcgtctttct
    89281 ccgagtaaga ggcaaaacat attgaattcg ggacagctat tcgaaatctt agtgaaagac
    89341 tggatttgtt atctcatgtt tgcttttcgt gaacaaatac caattgaagt ggagggtttc
    89401 ttcaaacaac aaggggctgg gtcaactatt caatcaaatg atattgagca tgtttcccat
    89461 ctcttctcga gaagcaagtg ggctatttct ttgcaaaatt gtgctcaatt tcatatgtgg
    89521 caattccgcc aagatctctt cggtagttgg gggaagaatc cgcacgaatc ggattttttg
    89581 aggaacatat cgagagagaa ttggatttgg ttagacaatg tgtggttggt aaacaaggat
    89641 cgatttttta gcaaggtacg gaatatatcg tcaaatattc aatatcattc cacaagatct
    89701 agtttcgttc aagtaacgga ttctagccaa ttgaaaggat cttttgatca atccagagat
    89761 cgtttcgatt ccattagtaa tgaggattcg gaatatcaca cattgatcaa tcaaagagag
    89821 attcaacaac taaaagaaag atcgattctt tgggatcctt cctttcttca aacggaacga
    89881 agagagatag aatcagacca attccctaaa cgcctttctg gatcttcctc aatgtccctc
    89941 acggaacgtg agaagcggat gaataatcat ctgcttccgg aagaaatcga agaatttctt
    90001 gggaatccta caagatccat tcgttctttt ttctctgaca gatggtcaga acttcatctg
    90061 ggttcgaatc ctactgagag gttcactaaa gatcagaaat tgttgaagaa agaacaagat
    90121 gtttcttttg tccctttcag gcgatcggaa aataaagaaa tagttaatat atccaagata
    90181 attacgtatt tacaaaatac cgtctcaatt catcctattt catcatatcc gggatgcgat
    90241 atggttccga aggatgaact gggtagttct tcattcttga acaaaaatcc atttttttat
    90301 ttatttcatc tattccatga cctgaacagg gggggataca cgttacacca cgattttgaa
    90361 tcagaagaga gatttcaaga aatggcagat ctattcactc tatcaataac cgagccggat
    90421 ctggtgtatc ataagagatt tgccttttct attgattcct acggattgga tcaaaaacaa
    90481 ttcttgaatg aggccaggga tgaatcgaaa aagaaatctt tattggttct acctcctatt
    90541 ttttatgaag aaaatgaatc tttttatcga aggatcagaa acaaatgggt ccggatctcc
    90601 tgcgggaatg atttggaaga tccaaaacca aaaagagtgg tatttgctag caacaacata
    90661 atggaggcag tcaatcaaga tagattgatc cgaaatctga ttcaaatcca atatagcacc
    90721 catgggtaca taagaaatgt attgaatcga ttctttttaa tgaatagatc cgatcgcaac
    90781 ttcgagtatg gaattcaaag ggatcaaata ggaaatggta ctctgaatca tagaactcta
    90841 atgaaatata cgatcaaccg acatttatcg aatttgaaaa agagtcagaa caaatggttc
    90901 gatcctctta tttttatttc tcgaaccgag agatacatga atcgggatcc taatgcatat
    90961 agatacaaat ggtccaatgg gagcaagaat ttccaggagc atttagaaca tttcgtttct
    91021 gagcagaaga gccgttttca agtagtgttc gatcgattac gtattaatca atattcgatt
    91081 gattggtctg aggttatcga taaaaaagat ttgtctaagt cacttcctct ctttttgtcc
    91141 aagtggcttc tctttttgtc taactcactt ccttttttct ttgtgagttt cgggaatatc
    91201 ccccttcata ggtctgagat ccacatctat gaattgaaag gtccgaatga tcaactctgc
    91261 aatcagttgt tagaatcaat aggtcttcaa atcgttcatt tgaaaaaatt gaaacctttc
    91321 ttattggatg atcataatac ttctcaaaaa tcgaaattct tgatcaatgg aggaacaata
    91381 tcaccatttt tgttcaataa gataccaaag cggatgattg actcattcca tactagaaat
    91441 aatagcagga aatcttttga taacacggat tcctatttct caatgatatc ccacgatcaa
    91501 gacaattggc tgaatcccgt gaaaccattt catagaagtt cattgatatc ttctttttat
    91561 aaagcaaatc gacttcgatt cttgaataat ccacatcact tctggttcta ttgtaacaaa
    91621 agattccctt tttatgtgga aaaggcccgt atcaagaatt atgattttac gtacggacaa
    91681 ttcctcaata tcttgttcat tcgcaacaaa atattttctt cgtgcggtgg taaaaaaaaa
    91741 catgcttttt tggagagaga tactatttca ccttcaccaa tcgagtcgca ggtatctaac
    91801 atattcatat ctaacgattt tccacaaagt ggtgacgaaa ggtataactt gtacaaatct
    91861 ttccagtttg caattcgatc cgatccatta gttcgtagag ctatttactc gattgcagac
    91921 atttctggaa cacctctaaa agagggacaa aaagtccatt ttgaaagaac tttttgtcaa
    91981 cctctttcag atatgaatct atctgattca gaagagaaga acttgcatca gtatctcaat
    92041 ttcaattcaa acatgggttt gattcacact ccacgttctg agaaatattt accatccgaa
    92101 aagaggaaaa aacggagtct ttgtctaaag aaatgcgttg agaaagggca gatgtataga
    92161 acctttcaac gaaagggtgc tttttcaact ctcttaaaat caaaatggaa tctattccaa
    92221 acatatatgc catggttctt tacttcaaca gggtgcaaat atctaagttt gatattgtta
    92281 gatacttttt cagacctatt gccgatacta agtagcagcc gtcaaaaatt tgtatccatt
    92341 tttcatgata ttatgcatgg agcagcgcga attcttcata aaaaattgtg gaagacacaa
    92401 tggaatccga taagtgagat ttcgagtaag tgtttacata attttcttct gtccgaacaa
    92461 aagattcatc gaaataatga gtcaccattg atatcgacac atctgagctc gccaaatgtt
    92521 caggagttcc tctattcaat ccttttcctt cttcttgttg ctggacatct cgtttgtaca
    92581 cgtcttttct ttgtttcccg agcctatagt gagttacaga cagagttcga aaagatcaaa
    92641 cctttgatga atccatcata catgattgag ttgcgaaaac ttctgaatag gtatcccaca
    92701 tctgaactga attctttctg gttaaagtta aagaatctct ttctagttgc tctgcaacaa
    92761 ttaggatatt ctatacgttc taagaagata tatttgaata taaatctcat cgatctcata
    92821 agtatcatac caaatcccat caatcaaatc attttttcga gaaatacgag acatctaagt
    92881 catacaagta aagagatcta ttcattgata agaaaaagag aaaacgtgag cgataattgg
    92941 atttatggta atccaataga cttatggttc gcgagcggtg attcgattag tgataaagaa
    93001 agagacttct tggttcagtt ctccatctcc accttaacga cagaaaaaag tattgatcaa
    93061 attctattga gtctgactca tagtgatcat ttatcaaaga atgactctgc ttatcaaatg
    93121 attgaacaac cgggaacaat ttacttacga tacttagttg acattcatca aaagtatcta
    93181 atgaattatg agttaaatac atcctgttta gcagaaaggc ggatattcct tgctcattat
    93241 cagacaatca cttattcaca aacttcgtgt ggggctaata gttttcattt cccgtctcat
    93301 ggaaaaccct tttcgctccg cttagcctta tccccctcta gtggtatttt agtgataggt
    93361 tctataggaa gcggacgatc ctatttggtc aaatacctaa tgacaaactc ctatcttcct
    93421 ttcattacag tatttctgaa caagttcccg gatagcaagc ctatcgagtt tattattgat
    93481 gaggaggagg atgagagtga ctgtgatgtt agtgacgata ttgatgctag tgactatatt
    93541 gatgctagtg acgatattga tgctagtgac gatattgatg ctagtgacct tgatatagag
    93601 ctgttgcgtg caaagtggct agctgaggat gcgatggatg agttcactat tgacctgctg
    93661 gggcaaatag accgatttta tatcaccctt caattcgaat tagcaaaagc aatgtctcct
    93721 tgcataatat ggattccaga cattcatgat ctggatatga atgagtcgaa ggacttatcc
    93781 ctcgttctat tagtgaacta tctctccagg gattgtgaaa gatgttctac tagaaatatt
    93841 cttgttattg cttcgactca tattccccaa aaagtggatc ccgctctaat agccccgaat
    93901 caattccata catgtattaa gatacgaagg cttcttattc cacaacaacg aaagcgcttt
    93961 ttcactcttt catatactag gggatttcac ttggaaaaga aaatgttcca tactaatcga
    94021 ttcgggtcca cagccatggg ttccaatgca cgagatcttg tagcacttgc caatgaggcc
    94081 ctatcaatta gtattacaca gaagaaatcc attctagaca ctaatacaat tagatctgct
    94141 cttcatagac aaacttggga tttgcgagcc catgtaatac cggttcagga tcacgggatc
    94201 cttttctatc agataggaag ggctgttgca caaaaagtac ttctaggaaa ttccctcata
    94261 gatcctatat ctatctatat aaagaagcaa ttgtgtgaag aaggggatta ttatttgtac
    94321 aaatggtact tcgaacttgg aacgagcatg aagaaattaa cgatacttct ttatcttttg
    94381 agttgttctg ccggatcggt cgctcaagac ctttggtctc tacccgggcc cgatgaaaaa
    94441 aataggatca cttcttatcg gttcgttgag aatgattctg atctagttca tggcctagta
    94501 gaaatagaag gcgctctgat gggatcctcg cggacagaaa gagattgcag tcagtttgat
    94561 aatgatcgag tgacattcct tcttcggccc gaaccaagga atcccttata tatgatgaaa
    94621 aatggatctc gttctatcgt tgatcagaga tttctctatc aaagatacga atcggagttt
    94681 gaagaagggg aaatagatga gggtttcttc gatcacatag attgggctcc tagaatatgg
    94741 cgcccttggg aatttctatt tgattgtatc gaaagtccca atgaattggg atttccctat
    94801 tgggccgggc gggggatcat ttatgatgaa aaggatgagc ttcaagagga ggatgagctt
    94861 caagaggagg atgagcttca agaggaggat gagcttcaag aggaggatga gcttcaagag
    94921 gaggattcgg agttcttgca gagtggaacc atgcagtacc agccacgagc tagattttcc
    94981 aaagaacaag gcttttttcg aataagccaa ttcatttggg accccccgga tccactcttt
    95041 ttcctattca aagatgagcc ctttgtctct gtgttttcac atcgagaatt ctttgcagat
    95101 gaagatgaag agatgttaaa ggggcttctt attcttactg ccaaattgaa tcctcttaca
    95161 tctctaacta aacgctggat tctcaagaat agggaaaaaa agcacttcga attcttgatt
    95221 catcgccaga gatggcttag aaccaatagt tcattatcta atggattttc ccgttctaat
    95281 actccatccg agagttatca gtatttatca aatctgttcc tatctcacgg aaggctattg
    95341 gatcaaatgg caaagacatt gttgagaaaa agatggcttt tcccggatga aatgaaaatt
    95401 ggattcatgt aacaggagaa gggtttccca ttacttagcc ggaaagatat gtggtcatga
    95461 ggattaagtg gaacggaatt gactgggtgg tagagtcgcg gaaacacctc tttcttccat
    95521 ggaccttagc tccatggaag aatatgctac tgctgaaaca tggaagaatt gaaatcttag
    95581 atcaaaacac tatgtatgga cggtatgaac tgcctaaaca agaattcttg aacagcgaac
    95641 aaccagagct attactcact acatcaaaaa atttccatta atgaaagatg taaatccatt
    95701 ggaaaatcaa aaataagcat gtcggatgaa atggtttttg ctatctgctc caataacgaa
    95761 tcattggttt aactgaataa ctaaataaaa tagatagacc tttctcttcg tctcaggtcg
    95821 atggatcttc ccgattggaa gatcccctat atggataata gacattccag ttgaccgagc
    95881 ctaattctaa ttgtttttgg ttcgaagcag gggcggttcg ccctattcac gaccgagaag
    95941 tactggattc tctttcggat aggtcctgaa aggagaagga aagctggaat gccaccaggc
    96001 gtctattatt gaattcaccc gacccgatag tacccatttt gggaacgtcc agtgccaaag
    96061 tcactgaatg ggtagtcgcc aatccctaaa acggactatg taatgcactt tatctgctgg
    96121 gttacggggg gcattttacc agaggtttag attgtatcaa tccacccttg tgcgattcct
    96181 gttgaagcat atactcgggg gtgggtgcag ggcggacgat ttcaaagcgg attccccatt
    96241 cattagatag agaggatcac caagattttg tgatccgctg ccgaacttat tccaattcaa
    96301 tgagcgttct caatattatg ccttgaagag gactcgaacc tccacgctct ttagcacgag
    96361 attttgagtc tcgcgtgtct accatttcac caccaaggca tcttgaaagt gaatcgtatt
    96421 ccatgaatat gatatctatc tagtgtgatg tatggaatat atgacaaagg tggagtgttg
    96481 gagtatttct attgatcggc catgtcatat aggccaagtc ggacatccaa ttgcttcgat
    96541 ttgaagtatc cagaggatgt cttatatata ttaagattct attaaaaaga tggacaatca
    96601 aacctatttc tttctcgatt caatagaaga aaacgaaaag aagaaaaaaa gaaaagaggt
    96661 gaatagggtc caaataagga gagatatgta aaaataaggc ccgattacgc ccattcctaa
    96721 tcctaaatgg aatgtaacga cgtagggatc catatgtaaa catagtatct atttagattt
    96781 agatacgctc gaatgaccct tctcataatg agaatgtata gaaccctatt ccggtctggc
    96841 ccggtatgga atgaacttat aatctataat cagattatag attataagtt cataacccta
    96901 gcccattccc attttgggcg gaacagatct actaattctt tgattccagt tagtaaagag
    96961 ggatcttgaa ctaagaaaca gattctagaa gctaaactaa aaaagggtat cctgagcaat
    97021 tgcaataatt gggttcattg atattcctgg tatagtagat gctatcacac atacaatcat
    97081 actcaattcg atggaattgt ttgatcttaa aggggatatt ctataatttc gcacgtgagg
    97141 ggttatttct tggtttcgtc cagtcattaa taacttgatt atttttaaat aatagtagat
    97201 agaaacaacg ctcgtaagga gtcctattga aaccaagaaa tagaggcctg cctgccatcc
    97261 acaccagaat aaatgtagtt ttccgaaaaa acctgcgagt ggaggaagac ctcctagaga
    97321 taagagacat agagctaaag agagagccaa aaaaggatct tttgtgtata atcctgcata
    97381 atctcgaatg ttatcagttc cggtacgtag accaaataag acaatgcaag caaaagttcc
    97441 tagattcatg gagatataga acagcatata agttatcatg ctcgcatatc caccatttga
    97501 gtctccaaca attattccaa taattacata tccgatttga cctatggacg aatacgcaag
    97561 catacgtttc atgcttgttt gagtaatagc aatgagattc cccaatatca tgctaagaat
    97621 agctaggatt tccagaagaa gatgccattc gtttgatgag aaataaaaag gaatatcgaa
    97681 aattcgagtg gctgaagccg aagcagctac tttcgaagta acagaaagaa aagcaacgac
    97741 tggagtggga gagtcagagt cgaaaagagg attcctcact tctttctctc attcaaaacc
    97801 gtgcatgaga ctttcatctc gcacggctcc taagtgataa aagtaaagaa gaacttatct
    97861 tctttctttt tttttttatt attaccttcc tcgcgtatgt ataagatcga acccattcga
    97921 tttctaaaac ggattactaa tccttaactt ttcgaggaat ccttcatcag tggttgtgaa
    97981 tgactgattt ttctccatct tttcgacctt gattccgtag gagtaagtca gaaagattga
    98041 gaaatagaac catctgattt gattcgttct caatagccat gagatgatca tcttagggtg
    98101 atccttttgt cgacggatgc tcctattaca ctcgtagtct ctgaaggatg agaaccaact
    98161 atgtagcatc tacatcaaga attcaagtat tgtatacgtc attagcccga tcctttgtag
    98221 gaactacccg taataacgaa cttgcaaaat ggatctgttt atcataaaga gaatcgttgt
    98281 tcctgaccct gcttcacctt aattgttatt tgaacaagtc aaagttatgt cttggtctga
    98341 gtgggaatag catttctctt ctgcatgtcc atggagtttt gaaaaatcca aacatcccag
    98401 agatagatag agaggtagga atttctcgaa cgaaccgcac tccttcgtat acgtcaggag
    98461 tccattgatg agaaggggct ggggaaagct tgaacccaat tcctacagtg atgaatataa
    98521 gcgcaattga aattcctggg gagttataca tttgtgtatt gataagacca ttcactattt
    98581 cttgaagctc gatctctccc ccggatgaac catatagcca agagaaacca tgaaccagaa
    98641 tagaagagct tgccccaccc atgagtaaat atttcgtagt agcctcatta gaccgtacat
    98701 ctttcttggt atatccagat aataggtagg agcataaact gaaacattct ggagctacaa
    98761 agatagttat taaatcgtta gcaccgcata aaaacattcc tcctagagta gctgttaata
    98821 cgaataacag aaactctgtt atagccattt ctgtacattc aatgtactct acggatagag
    98881 gaatacatag agttgaacat agtaaaataa gaaattgaaa gatttcgttg aaattgttcg
    98941 tttggaaatt tcccgaaaag ctaatcatag gttcttctct ccatcggaac aatagggccg
    99001 ttatgctcat tactaaactt gttgaagaga tgaaatataa ccaaggtata tctttttgat
    99061 cagaggttga atcgatcatc agaagaagaa ttaggccaaa aattaggata cattctggga
    99121 aaatcaaact tccatcgaag agaagcaaat gaaaggcttt cataaaaatt ctcgtagaat
    99181 cgagaatgaa gttttcattc tgtacatgcc aaatcatgaa ttagtaactg catccaatct
    99241 ccaaaaaaat cccaattgtt tcgaactttc tatttttgga atggaatatt tgtggaatcc
    99301 ccatgaatta ggatcaaacc ttattccatg gtatttacat gagattcctc tttcttattc
    99361 ttaagcaagt ccccgagagg gcttagttga tccatgattt atgttttatc tttcgtttcc
    99421 ttttcgtttg tttcgagaac gatcaattcc gattctttct ttttctattg attcttttac
    99481 gatcgagatg tatggatcca tggatctatg tgtctatata gatcctgttc gtggattaac
    99541 gaaaatgtgc aaaagctcta tttgcctctg ccattctatg agtctcttcc tttttgcgta
    99601 tggcatcgcc actccctttg gcagcatcca ctaattcgga acttaatttg aaagccatat
    99661 ttcgacccgg acgttttcgg gatgccccta ataaccaacg aatggcaagt gcttttcctt
    99721 gtgtggatcc tatttcaatg ggaacttgct gggtcgatcc gcttacacgt cttgctttta
    99781 ctgctatatc gggagttact ccacgtattg cttgacgtaa aacagatagc ggatttgttt
    99841 ctgtcttttg ttgaatcttt ttcaaggctc gatagagaat ttgataagcc aatgattttt
    99901 ttccgtgttt cagaatacgg ttaaccaaca tgttaactaa tcgattacga taaattggat
    99961 cggattttgc agtttttttt tctgcagtac ctcggcgtga catgagcgtg aaaggggttc
   100021 aagaatcagt tttcttttta taagggctaa aatcatttat tttggctttt tgaccccata
   100081 ttgtagggtg gatctcgaaa gatatgaaag atctccctcc aagccgtaca tacgactttc
   100141 atcgaatacg gttttccgca gaattctata tgtatctatg agatcgagta tggaattctg
   100201 ttgactcact ttaaattgag tatccgtttc cctccctttc cttctaggat tggaaatcct
   100261 gtattttaca tatccatacg attaagtcct tgggtttccg aaatagtgta aaaagaagtg
   100321 cttcgaatca ttgctatttg acccggaccc gttctaaaaa agtcgaggca tttcgaattg
   100381 tttgttgaca cggacgaagt cagggaaaac ctctgaaatt atttcaatat tggaccttgg
   100441 acatataata agttccgaat caaatctcct tagaaagaag atcttttgtc tcatggtagc
   100501 ctgctacagt ccccttacga aactttcgtt attgggttag ccatacactt cacatgtttc
   100561 tagcgattca catggcatca tcaaatgata caagtcttgg ataagaatct acaacgcact
   100621 agaacgccct tgttgacgat cctttactcc gacagcatct agggttcctc gaacaatgtg
   100681 atatctcaca ccgggtaaat ccttaaccct tccccctctt actaagacta cagaatgttc
   100741 ttgtgaatta tggccaatac caggtatata agcagtgatt tcaaacccag aggttaatcg
   100801 tactctggca actttacgta aggcagagtt tggttttttg ggggtgatag tggaaaagtt
   100861 gacagataag tcacccttac tgccactcta cagaaccata catgagattt tcacctcata
   100921 cggctcctcg ttcaattctt tcgaagtcat tgggtcctct tcctcgttcc agaatctcct
   100981 cccttcttcc actccgtccc gaagagtaac taggacaaat taagtcacgt tttcatgttc
   101041 caattgaaca ctttccattt ttgattattc tcaaaagaga agattttttt taccaaacat
   101101 ccgcggatcc aatcacacga tcttataata agaacaagag atctttctcg atcaatcccc
   101161 tcattcttcg agaatcagaa agatcctttt caagttttaa ttttttcatt tggaatctgg
   101221 gttcttatac ttctttattt acttatttat tttttttatt ttattccctt ccgtcattct
   101281 ttaagtctca taggtttgat cctatagaat ctgacccatt ttctcattga gcgaggggta
   101341 cgaaatcaat cagattgatt tttcgatcaa atatgtgaaa tcttcggttt tttcctcttt
   101401 ctctatccca taggtacagc atttgaatca atagagaacc ttttactctg tatctatatg
   101461 aatcgatatt attccattct ccttactgat acctcccaag gaaaaaaccg aattggatcc
   101521 caaattgacg ggttagtgtg agcttatcca tgcggttatg cattcttcga ataggaatcc
   101581 attttctgaa agatcctggc tttcgtgctt tggtgggtct ccgagatcct ttcgacgacc
   101641 tatgttgtgt tgaagggata tctatatgat ccgatcgatt gcgtaaagcc cgcggtagca
   101701 gcagaaccgg ggaaagtata cagaaaagac agttcttttc tttctattag attagtattt
   101761 tctattatat taagattagt attagttagc gatcccggct cagtgagtcc tttcttccgt
   101821 gattaactgt tggcgccagt cccacatttt ttctctgtgg accgaggaga aaggaggctc
   101881 agcgggaaga ggattgtacc atgagagagg gggtcaacct ctgtcaaata tacaacatgg
   101941 attctggcaa tgcaatgtag ttgggctttc atgctgatcc gaatgaatca tcttttccac
   102001 ggaggtaaat ctttgccttt gcccgctagg caagaggata gcaaattaaa aattatgttt
   102061 cggtaggaca tgtatttcta ttactatgaa attcattaat gaagtaatta atcgtgggat
   102121 taccattacc ctttttatag tgacgaatct tgtatgtgtt cctaagaaaa ggaatttgtc
   102181 aaaatttcgg ggtcttagag ggtcgtggaa atccataaga actcttgaat ggaactggaa
   102241 aagagaagga actggagttc cttcggaaat ggtaagatct ttggcgcaat aagaaggggt
   102301 tgatccgtat catcttgact tggttctgat ttctctattt ttttaagaat accgcttctc
   102361 ctacccgtat cgaatagaac atgctggggc aaaccttctt catgtaaaac ctgcttgatt
   102421 tagatcggga gaatcgtacg gttttatgaa accatgtgct atggctcgaa tccgtagtca
   102481 atcctatttc cgataggagc agttgacaat tgaatccaac tttttccatg attttcgtat
   102541 ccgtaatagt gcgaaaggaa agcccggctc caagttgttc aagaatagtg gcggtgttga
   102601 gtttctcgat cctttgcctt aggattagtc agttctattt cttgatgggg gcagggaagg
   102661 gatataactc agcggtagag tgtcaccttg acatggtgga agtcatcagt tcgagcctga
   102721 ttatccctaa acccaatgtg ggtttttcta ttttgtcttg ctcccccgtc gtgatcgaaa
   102781 tggataagag gctcgtggga ttgacgtgag ggggtaggga tggctatatt tctgggagcg
   102841 aactccaggc gaatatgaag cgcatggata caagttatgc cttggaatga aagacaattc
   102901 cgaaccaaac cagctttgtc tacgaataag gaagctataa gtaatgcaac tatgaatctc
   102961 atggagagtt cgatcctggc tcaggatgaa cgctggcggc atgcttaaca catgcaagtc
   103021 ggacgggaag tggtgtttcc agtggcggac gggtgagtaa cgcgtaagaa cctgcccttg
   103081 ggaggggaac aacagctgga aacggctgct aataccccgt aggctgagga gcaaaaggag
   103141 gaatccgccc gaggaggggc tcgcgtctga ttagctagtt ggtgaggcaa tagcttacca
   103201 aggcgatgat cagtagctgg tccgagagga tgatcagcca cactgggact gagacacggc
   103261 ccagactcct acgggaggca gcagtgggga attttccgca atgggcgaaa gcctgacgga
   103321 gcaatgccgc gtggaggtag aaggcccacg ggtcatgaac ttcttttccc ggagaagaag
   103381 caatgacggt atctggggaa taagcatcgg ctaactctgt gccagcagcc gcggtaagac
   103441 ggaggatgca agcgttatcc ggaatgattg ggcgtaaagc gtctgtaggt ggctttttaa
   103501 gtccgccgtc aaatcccagg gctcaaccct ggacaggcgg tggaaactac caagctggag
   103561 tacggtaggg gcagagggaa tttccggtgg agcggtgaaa tgcgtagaga tcggaaagaa
   103621 caccaagggc gaaagcactc tgctgggccg acactgacac tgagagacga aagctagggg
   103681 agcgaatggg attagatacc ccagtagtcc tagccgtaaa caatggatac taggcgctgt
   103741 gcgtatcgac ccgtgcagtg ctggagctaa cgcgttaagt atcccgcctg gggagtacgt
   103801 tcgcaagaat gaaactcaaa ggaattgacg ggggcccgca caagcggtgg agcatgtggt
   103861 ttaattcgat gcaaagcgaa gaaccttacc agggcttgac atgccgcgaa tcctcttgaa
   103921 agagaggggt gccttcggga acgcggacac aggtggtgca tggctgtcgt cagctcgtgc
   103981 cgtaaggtgt tgggttaagt cccgcaacga gcgcaaccct cgtgtttagt tgccaccgtt
   104041 gagtttggaa ccctgagcag actgccggtg ataagccgga ggaaggtgag gatgacgtca
   104101 agtcatcatg ccccttatgc cctgggcgac acacgtgcta caatggacgg gacaaagggt
   104161 cgcgatcccg cgagggcgag ctaactccaa aaacccgtcc tcagttcgga ttgcaggctg
   104221 caactcgcct gcatgaagcc ggaatcgcta gtaatcgccg gtcagccata cggcggtgaa
   104281 ttcgttcccg ggccttgtac acaccgcccg tcacactatg ggagctggcc atgcccgaag
   104341 tcgttacctt aaccgcaagg agggggatgc cgaaggcagg gctagtgact ggagtgaagt
   104401 cgtaacaagg tagccgtact ggaaggtgcg gctggattac ctccttttca gggagagcta
   104461 atgcttgttg ggtattttga tttgacactg cttcacaccc aaaaagaagc gagctacgtc
   104521 tgagttcaac ttggagatgg aagccttctt ttgtttctcg acggtgaaaa gtaagaccaa
   104581 gcccatgagc ttattatcct aggtcggaac aagttgatag gatccccttt tatgccccca
   104641 tgtccctccc gtgtggcgac atgggggcgt aaaaaggaaa gagagggatg gggtttctct
   104701 cgcttttggc atagcgggcc cccagcggga ggcccgcacg acgggctatt agctcagtgg
   104761 tagagcgcgc ccctgataat tgcgtcgttg tgcctgggct gtgagggctc tcagccacat
   104821 ggatagttca atgtgctcat cagcgcctga ccctgagatg tggatcatcc aaggcacatt
   104881 agcatggcgt acttctcctg ttcgagccgg ggtttgaaac caaacttctc ctcaggagga
   104941 tagatggggc gattcaggtg agatccaatg tagatccaac tttctattca cccgtgggat
   105001 ctgggcggtc cgggggggac caccatggct cctctcttct cgataatcca tacatccctt
   105061 atcagtgtat ggacagctat ctctcgagca caggtttagg ttcggcctca atgggaaaat
   105121 gaaatggagc acctaacaac gtatcttcac agaccaagaa ctacgagatc gcccctttaa
   105181 ttctggggtg acggagggat cgtaccattc gagccttttt ttttcatgct tttcccggag
   105241 gtctggagaa agctgcaatc aataggattt tcctaatcct cccttcccaa aaggaagagc
   105301 gtgaaattct ttttcctttc cgcagggacc aggggattgg atctagccgt aagacgaatg
   105361 cttggctgat aaataattca cttcttggtc ttcgaccccc tcagtcacta cgaacgcccc
   105421 cgatcagtgc aatgggatgt gtctatttat ctatctcttg actcgaaatg ggagcaggtt
   105481 tgaaaaagga tcttagagtg tttagggttg ggccaagagg gtctcttaac gccctctttt
   105541 ttcttcccat cggagttatt tcttatttca caaatacttg ccgtggtaag gaagaagggg
   105601 gaacaagcac acttggagag cgcagtacaa cggagagttg tatgctgcgt tcgggaagga
   105661 tgaatcgctc ccgaaaagga atctattgat tctctcccaa ttggttggac cgtaggtgcg
   105721 atgatttact tcacgggcga ggtctctggt tcaagtccag gatggcccag ctgcgccaag
   105781 gaaaagaata gaagaagcat ctgactcctt catgcatgct ccacttggct cgggggatat
   105841 agctcagttg gtagagctcc gctcttgcaa ttgggtcgtt gcgattacgg gttgggtgtc
   105901 taattgtcca ggcggtaatg atagtatctt gtacctgaac cggtggctca ctttttctaa
   105961 gtaatgggga agaggaccga aacatgccac tgaaagactc tactgagaca aagatgggct
   106021 gtcaagaacg tgtagaggag gtaggatggg tggttggtca gatctagtat ggatcgtaca
   106081 tggacggtag ttggagtcgg cggctcccct aggttccctc atccgggatc cctggggaag
   106141 aggatcaagt tggcccttgc gaacagcttg atgcactatc tcccttcaac cctttgagcg
   106201 aaatgcggca aaaggaagga aaatccatgg accaacccca tcgtctccac cccgtaggaa
   106261 ctacgagatc accccaagga cgccttcggt atccaggggt cgcggaccga ccatagaacc
   106321 ctgttcaata agtggaatgc attagctgtc cgctctcagg ttgggcagta agggtcggag
   106381 aagggcaatc actcattctt aaaaccagca ttcttaagac caaaggtcgg ggtggaaaag
   106441 ggggaaagct ctccgttcct ggttctcctg tagctggatc ctccggaacc acaagaatcc
   106501 ttagttagaa tgggattcca actcagcacc cttttttttg agattttgag aagagttgct
   106561 ctttggagag cacagtacga tgaaagttgt aagctgtgtt cgggggggag ttattgtcta
   106621 tcgttggcct ctatggtaga atcaatcagt cgggggcctg agaggcggtg gtttaccctg
   106681 tggcggatgt cagcggttcg agtccgctta tctccaactc gtgaacttag ccgaaacaaa
   106741 gctatatgat agtacccgat ttttccgatt cggcagttca atctattatt tatcattcat
   106801 ggacgttgat aagatccttc catttagcag caccttaaga tggcatagcc ttaaagtgaa
   106861 aagtgaaggg cgaggttcaa acgaggaaag gcttacggtg gatacctagg cacccagaga
   106921 cgaggaaggg cgtagtaagc gacgaaatgc ttcggggagt tgaaaataag cgtagatccg
   106981 gagattcccg aataggtcaa cctttcgaac tgctgctgaa tccatgggca ggcaagagac
   107041 aacctggcga actgaaacat cttagtagcc ggaggaaaag aaagcaaaag cgattcccgt
   107101 agtagcggcg agcgaaatgg gagcagccta aaccgtgaaa acggggttgt gggagagcaa
   107161 taaaagcgtc gtgctgctag gcgaagcaga agagtgctgc accctagatg gcgagagtcc
   107221 agtagccgaa agcatcacta gcttacgctc tgacccgagt agcatggggc acgtggaatc
   107281 ccgtgtgaat cagcaaggac caccttgcaa ggctaaatac tcctgggtga ccgatagcga
   107341 agtagtaccg tgagggaagg gtgaaaagaa cccccgtcgg ggagtgaaat agaacatgaa
   107401 accgtaagct cccaagcagt gggaggagcc cagggctctg accgcgtgcc tgttgaagaa
   107461 tgagccggcg actcataggc agtggcttgg ttaagggaac ccaccggagc cgtagcgaaa
   107521 gcgagtcttc atagggcaat tgtcactgct tatggacccg aacctgggtg atctatccat
   107581 gaccaggatg aagcttgggt gaaactaagt ggaggtccga accgactgat gttgaagaat
   107641 cagcggatga gttgtggtta ggggtgaaat gccactcgaa cccagagcta gctggttctc
   107701 cccgaaatgc gttgaggcgc agcagttgac tggacatcta ggggtaaagc actgtttcgg
   107761 tgcgggctgc gagagcggta ccaaatcgag gcaaactctg aatactagat atgacctcaa
   107821 aataacaggg gtcaaggtcg gccagtgaga cgatggggga taagcttcat tgtcgagagg
   107881 gaaacagccc ggatcaccag ctaaggcccc taaatgaccg ctcagtgata aaggaggtag
   107941 gggtgcagag acagccagga ggtttgccta gaagcagcca cccttgaaag agtgcgtaat
   108001 agctcactga tcgagcgctc ttgcgccgaa gatgaacggg gctaagcgat ctgccgaagc
   108061 tgtgggatga aaaaatgcat cggtagggga gcgttccgcc ttagggggaa gcacccgcgc
   108121 gagcaggggt ggacgaagcg gaagcgagaa tgtcggcttg agtaacgcaa acattggtga
   108181 gaatccaatg ccccgaaaac ccaagggttc ctccgcaagg ttcgtccacg gagggtgagt
   108241 cagggcctaa gatcaggccg aaaggcgtag tcgatggaca acaggtgaat attcctgtac
   108301 taccccttgt tggtcccgag ggacggagga ggctaggtta gccgaaagat ggttatcggt
   108361 tcaaggacgc aaggtgcccc tgctttttca gggtaagaag gggtagagaa aatgccccga
   108421 gccaatgttc gagtaccagg cgctacagcg ctgaagtaac ccatgctata ctcccaggaa
   108481 aagctcgaac gaccttcaac aaaagggtac ctgtacccga aaccgacaca ggtgggtagg
   108541 tagagaatac ctaggggcgc gagacaactc tctctaagga actcggcaaa atagccccgt
   108601 aacttcggga gaaggggtgc ctcctcacaa agggggtcgc agtgaccagg cccgggcgac
   108661 tgtttaccaa aaacacaggt ctccgcaaag tcgtaagacc atgtatgggg gctgacgcct
   108721 gcccagtgcc ggaaggtcaa ggaagttggt gacctgatga caggggagcc ggcgaccgaa
   108781 gccccggtga acggcggccg taactataac ggtcctaagg tagcgaaatt ccttgtcggg
   108841 taagttccga cccgcacgaa aggcgtaacg atctgggcac tgtctcggag agagactcgg
   108901 tgaaatagac atgtctgtga agatgcggac tacccgcacc tggacagaaa gaccctatga
   108961 agcttcactg ttccctggga ttggctttgg gcttttcctg cgcagcttag gtggaaggcg
   109021 aagaaggcct ccttcagggg gggctcgagc catcagtgag ataccactct ggaagagcta
   109081 gaattctaac cttgtgtcag gacctacggg ccaagggaca gtctcaggta gacagtttct
   109141 atggggcgta ggcctcccaa aaggtaacgg aggcgtgcaa aggtttcctc gggccggacg
   109201 gagattggcc ctcgagtgca aaggcagaag ggagcttgac tgcaagaccc acccgtcgag
   109261 cagggacgaa agtcggcctt agtgatccga cggtgccgag tggaagggcc gtcgctcaac
   109321 ggataaaagt tactctaggg ataacaggct gatcttcccc aagagctcac atcgacggga
   109381 aggtttggca cctcgatgtc ggctcttcgc cacctggggc tgtagtatgt tccaagggtt
   109441 gggctgttcg cccattaaag cggtacgtga gctgggttca gaacgtcgtg agacagttcg
   109501 gtccatatcc ggtgtgggcg ttagagcatt gagaggacct ttccctagta cgagaggacc
   109561 gggaaggacg cacctctggt gtaccagtta tcgtgcccac ggtaaacgct gggtagccaa
   109621 gtgcggagcg gataactgct gaaagcatct aagtagtaag cccaccccaa gatgagtgct
   109681 ctcctattcc gacttcccca gagcctccgg tagcacagcc gcgacggcaa ggggttctct
   109741 gtccctgcgg ggatcgagtg acagaagttt tgagaattca agagaaggtc acggcgagac
   109801 gagccgttta tcattacgat aggtgtcaag tggaagtgca gtgatgtatg cagctgaggc
   109861 atcctaacag accggtagac ttgaaccttg ttcctacatg acccgatcaa ttcgatcagg
   109921 cactcgccat ctattttcat tgttcaactc tttgacaaca tgaaaaaacc aaaagctctg
   109981 ccctccctct ctatctattc atgggatgga agggcggagg cctttggtgt cccctccagt
   110041 caagaatcgg gcctcataat cactagccaa tatgcttttc tttttttcgc acgcctttct
   110101 tcgttcatgg ttcgatattc tggtgtccta ggcgtagagg aacaacacca atccatcccg
   110161 aacttggtgg ttaaactcta ctgcggtgac gatactgtag ggggggtcct gcggaaaaat
   110221 agctcgacgc caggatgata aaaagcttac ttaacacctc tcattcttat ttctttttca
   110281 atacgaaaaa taaataaaaa ttaaaaacaa aaaggtcgtc ttattcaaaa ccccaattat
   110341 gaaatcccct ctctcccact tcacacctcg gaacgcaccg ttcttataga gagaaaggcg
   110401 ctttcacatc ttcttaaccc ggaaatggct gggtagagga aaggttcctt ttttttaggg
   110461 tactcctggg aacagatcca gtggagacga ggtggggcct gtagctcaga ggattagagc
   110521 acgtggctac gaaccacggt gtcgggggtt cgaatccctc ctcgcccaca accggcccaa
   110581 aagggaagga cctttccctc tgggggtagg aaaatcatga tcgggatagc ggaccaaaag
   110641 ctatggaact ggggcgcggg tcttttgccg aaatggagtg gccttttatt tatcgtcatt
   110701 tgactttcac atttaaattt tacatatagt aaaataggcc aaaacaaaat aagcatattt
   110761 ttttttgttt tacgccccat aactcttcct cagccaggct tggacagaat ggcagagcaa
   110821 gtacaagtat tagtagcata gcaaaaatgg caaaaatgcg ctccttgcca ttaaattaat
   110881 gtgtttgctc gcggtaattg tggcctctcg ggagaatcga tgactgcatc tttgatgcat
   110941 ttgctagtac tagtacatct gagaattctt aattggctgg ttgtaaatag ccccaagact
   111001 attgaacaaa ggattatcca ggacctagac cgagatattg acggcgattc tcaaatatcg
   111061 cagaacagaa tgtgatacga tgagatagaa tgcaatagga ataaagacac agagaacggg
   111121 ttacctactc ttaatggtca aagtgaaccc tttcattctg acattctgaa ttctgtaatt
   111181 cggaatgaat caaatctccc caagtaggat tcgaacctac gaccagtcag ttaacagccg
   111241 accgctctac cactgagcta ctgaggaaca acgggagatt agatctcata gagttcaatt
   111301 cccattctca acccatgacc aatatgaact cgaagtttcc ttcgtaaccc ccggaacttc
   111361 ttcgtagtgg ctccgttcca tgcctccttt catagggaac ctcaaagtgg ctctatttca
   111421 ttatattcca tccatatccc aattccattc atttaatatc cctttcttta gtgtcattga
   111481 cataagagat gtcgtttcta gtctatctct ttgtatttct atatatatat atatatatat
   111541 atatatatgg aaagtaaaaa aagagtatta tagaatacta ttctattatc atagaataat
   111601 agaatagtat catagaataa tagaatagta tcatagaata atatgatatt atcatagaat
   111661 aatagaatag tatcatagaa taacaaaaaa aatggaattg aaatcgaaca ggaggaggtt
   111721 ttataatgat tttcaaatct tatatttttg tttctacacc acgtgagcta atatacttat
   111781 gcatgaggat aagcaattcg gtcgttgggg tcggactcta ttatggattt ctgaccacac
   111841 tctccatagg gccctcctat ctcttctctc tccaagctct ggttatggaa gaaggagaag
   111901 aaggaattga gaagaaggta gcagcaacaa ctggttttct tgtgggacag ctcatgatgt
   111961 tcatatcgat ctattatgcg cccctccata tagcattggg gagacctcat acaataactg
   112021 tcctagctct accctatctt ttgtttcatt tcttctgctg gaacaatcac aaatttgatt
   112081 atggatctac taacatattt gattatggat ctactaacat aaattcaatg cgtaatctta
   112141 acattcaatg tgtattcctg aataatctca tttttcaatt attcaaccat ttcattttac
   112201 caagttcaat gttagccaga ttaatcaacg tttatatgtt tcgatgcaac aacaagattt
   112261 tatttgtaac aagtagttta gttggttggt taattggtca aattttattc ataaaatggg
   112321 ttgtattggt agtagtatgg atacagcaaa atccttttat taggtctttt attagtagac
   112381 ctaatgtact tattcgatct aaggttggat tggtattagt atggatacag caaaataatt
   112441 ttattaggtc ttttattaga cctaatgtac ttattattag atttaatgta cttattcgat
   112501 ctaaggttgg attggtatta gtatggatac agcaaaataa ttttattagg tcttttatta
   112561 ggtctaataa gtataggtat cttgcttata actataagta ccttgtgtca gaattaagat
   112621 accttgtgtc agaatttaga tactttttgt tagaattaat aaacgatatg gttcgaatct
   112681 ttagtatttc cttacttttt acctgtatct actatttagg aagaataccg tcacccattt
   112741 ttactaagca actgaaagga acctcagaaa tggaagaaat agaaaaagtt tccgtaaggg
   112801 gggggactaa agaggaagaa gaggtattca ccgaagaaga ggaagaaagg gaggatccgg
   112861 acaaaatcga tgaaagggaa gagatccgag tgaacggaaa gaaaaaaaaa ataaaagatg
   112921 aactcctgac tcttcttttt gatttatggt ttgaaaaacc tcctgtgact cttctttttg
   112981 attcatggtt tgaagaccct cttgtgacta ttctttttga ttataacaaa tgggatcgac
   113041 catttcgtta tataaaaaac aatcaatttc aaaatgctgt aaaaaatgaa atgtcacaat
   113101 atttttttta tacatgtcaa agtgatggaa aagaaaggat atcttttatg tatccgccga
   113161 gtttgtcaac ttttaaagaa ataatagaaa aaaagatatt ctttttcaca acagaaaaat
   113221 tattatctga tcaattgtat aatgattgga atttgaccaa tgatctaaaa cggctaaaca
   113281 aaactaacga gtttataaat agagtcagaa ctttagataa agaatctttt gatataggta
   113341 tatttgaaca aaaaactcaa ttgtgtaatg atgaaactaa aaaagaatat tttcctaaaa
   113401 aatatgatcc gttcttatat gggccctatc gtggaagaat aaaaaaatgg ttttcacccc
   113461 ctagcataaa taaaatatat aaaaaaaaaa aaatggggga attttggata aataagattc
   113521 atgctctact tcttactaat gattatcgcg aatttaaaca aacaatagac aaactcaaca
   113581 atagtagatc attattaaca aaaaagaagc tttctttatt tcgatttcga gaacccaaac
   113641 atcaaactat tacttcagaa gatcgagtaa aaatttttaa atgtttcttc aatgtagtta
   113701 taactaagtc cagtgatcaa agaagtagaa aaagatctat tgaaataaag gaaataagta
   113761 aaaaggtccc tcgatggcca tactacttac tcgatgattt gcaaatagag gaaggagcaa
   113821 ccaacgaaga aagggtagaa ttggattctc aaattcgttt aagaaaatac aagtatatgg
   113881 taatttttga tgatagcgaa gattctaatg agcctgatcc agtaggcgaa atcgcttgga
   113941 tacgttattt accatactcg gattttcgtc gaaatataat aaaaggttct atgcgtgccc
   114001 aaaggcgtaa aacggttact tgccaactct tctatcaagc aaaggcgcat tcccctattt
   114061 ttgtggaaag aatagacaga cgcctttttt cttttttgta cagaataaac agacgccttt
   114121 tttcttttga tattttcgga cggatgaaag gaatttttca aaatttgatg tgtaaaaaaa
   114181 gaaaaaaatt acaaatctct gattctgatt atacacaaaa aaaaaaaaaa gttgaaaaat
   114241 acgaagacga agagagagtg cgaatggaaa tagcagaagc ttgggataac gtttcacatg
   114301 ctcaagcagt aagaggtttt ttattagtag gccaatcaat tcttcggaaa tatattcgat
   114361 tgcctttatt aataatagct aagaatattg cgcgtatttt attatttaaa gttcccgaat
   114421 ggtccgaaga cttcaaggat tggaatcaag aaatgcatat tagatgtact tataatggtg
   114481 ttgaattatc cgacaaagaa tttccaaaaa actggttaac agacggtatg cagataaaaa
   114541 tcttatttcc tttttacctg aaaccttggc accgatctaa gttaaaaccc ttgaaaacac
   114601 agaaaaaaaa tcatttttgt tttttaacaa tttctggact ggaaactaac cgtccttttg
   114661 gtgcccctcg aaaacgaaaa gggtcttcat tttttgaacc tatttttaaa gaactgaaaa
   114721 aaaaagttaa aaaattcaaa aataagcctt ttatagtttt taatgttttt aaagaacgag
   114781 caaaatttct tcgaaaggtg tcaaaagaaa taaaaaaatg gagcatcaaa aactacgaat
   114841 tgggtgaaac taaaaccgac gattctataa tgaataatca gatgattcgt gaatcaccta
   114901 ttcaaattcg atctacagaa tggacaaatt tttcaccgac agaaaaaaaa atgaaagatc
   114961 tgactgagag aacaagtaca atcaacaata aactagaaag aattctaaat gagaagaaaa
   115021 atggatttct aactcaagaa aaaaatatga attctaataa aaaaagttat cataataaaa
   115081 tattagaatc attaaaaaga ttttgtcaaa tattaaaaag aagaaatact cgattaatcc
   115141 gtaaatttta tttttttatc aaatttttca tggaaaaaat atacatagat ttttttatat
   115201 gtatcattaa tattttaaga accaatgcac aactttttat tgaatcaaga aaaaaaatga
   115261 tcgagaaatc catttccaat aagaaagaaa atgaaaaaag aattaagaaa agaaataaaa
   115321 aaaaaatgca ctttatttta actaaaaaaa attcccttga taatattcaa aataagaatt
   115381 caacaacttt ttgtaactca tcctccttct cgcaagcata tgtattttat aaaatatcgc
   115441 aaactcgagt tattaacttc tataaattca agtctatcct tcaatatcat ggaacatctc
   115501 tttttcttaa aaatgaaata aaggattttt ttcggaaaga gggaatattt cattctggat
   115561 tgagacataa agacttttgg cattctgaaa ggaatcaatg gaaaaactgg ttaagggggc
   115621 attatcaata tgatttatct cagattagct ggcttaaatt agtaccagaa aaatggcgaa
   115681 ataaagttaa tcaacactgt atgactcaaa aaaacgattt tcacaaatgg gactcatatg
   115741 aaaaagaaag attcattcat gatgaaaaac aaaattattt tgaacctgat tcattactga
   115801 atcaaaaata taaaaaatca tctaatttta aaaaacatca tagacatgat tttttctcat
   115861 ataaatctat taattatgaa gagaagaaag actcatatat ttatagatca ccattacaaa
   115921 taaatagtaa agaagagatt ttttataatt acaagataga taaacgcaaa ttttttgata
   115981 tgccagacgg gctacctatt tataattatc taggagaaaa ttatattatg gctgaggaga
   116041 aatttccaga tagaaaattt tttaggtgga caattattga tttttgcctt agaaataata
   116101 aggtcgagat ttattactgg gccaatagcg gcaacaagaa taagattcaa aaaatgaaga
   116161 ggggtccttt ttatttacca aaaatcaacc gattcaaaaa aaaaagatcc ttctttgatt
   116221 ggatggaaat gaatgaggaa atagtaggtc gtcttatatc gaatccagaa ctagaatttt
   116281 ggttcttccc agaatttgtg ccactatata atgcatataa gattaaaccg gggatcatac
   116341 caataaaatt acttcttttc aactttcatt tgaatggaaa tgaaaacatt aataaaaaca
   116401 ttactgaaag gaacccttta atagaatcaa atgaaaaaaa aggaattctt agattcgaga
   116461 atgaaaatca agaagaaaaa gatcctctag accaagggga agaggctcct ctatcagatg
   116521 aaaatggagg tatatcaggc ataaaaaaac aacgtagaaa aaaaaagtcc gacacgagcc
   116581 ccgaagctat agagctttat tcgttcctag aaaggtattt gcgttttcaa ttgagctggg
   116641 aaagggttgt aaatcaaaaa atgatccata atattagagc ctattgtctc ctgcttagat
   116701 tgagaaatcc aaacaacgtt gctctatcct atcttaaacg gggagaactt actgtggata
   116761 tttggactct aaaaaggcgc actcttagag aattaagtac aagcggagca tttattatcg
   116821 aaccgactta tccttatccg tctataaaaa acgatggaca attgattcta tatcaaacca
   116881 taggtatttt tttggttcat aagaataaat acccgcataa gaataaatac ccaaagaatc
   116941 aaaaatatcg agaatatgct gaaagggatg aaagatatcg agaatatgtt gataagaatt
   117001 catttgatga atccatttta agacatcgaa aaatggctca aaatagagac aaaaatcatt
   117061 atgatttctt tgttcctgaa actattttat cccctaaagg ccgtagagaa ttgcgaattc
   117121 tatatttttt aaattcaagg gatagaaatg atatacatag aaatccggta ttttgcaatc
   117181 aggtaaaaaa ctgtggtcaa gttttaaata gaggcaaata tctcggtatc gataaaaata
   117241 aactaattaa aatgaagttc tttctttggc ccaattatcg actagaagat ttagcttgta
   117301 tgaatcgcta ttggtttaat actaataatg gcagtcgttt cagtatggtc aggatacata
   117361 tgtatccacg gttgaaaatt tgttagttac aagtccattt acatgaattt tgccatatat
   117421 acatatatta ttaggtaata gaatatgtcg gctatatgaa aacaaataga tagacgcgag
   117481 gattgtctta cattccatcc tgaaagagga tactaattta atgacataca tattatcaat
   117541 tagatctata aatgaatgaa caaaatcttc ttatcttttt ttgtattcct atacaaataa
   117601 aataagaaga ttttgttcat tcatttattt tataaaaaaa gtaggaagtt tataatgaac
   117661 ttaaggtcat tctgtatatc aaaatgacta atattattat tactgatcaa taaaattaac
   117721 atcaaaaaat tttaaattat aaaaggggat aagattttgt tttatggtaa aaaatgcatt
   117781 catctcagtt atttttaaag aaaaaaaaga agaaaagcgg gggtctgttg actttcaaat
   117841 agtcagtttc accaataaga tacgaagact tacttcccat ttggaattgc acagaaaaga
   117901 ctattcatct cagagaggtc tacgaaaaat tctgggaaaa cgtcaacggc tgctgtctta
   117961 cttatcaaag aaaaatcgag tacgctataa agaattaatt agtgagttgg atattcggga
   118021 gttaaaaaat cgttaatttg caaattttta cttagttttt tcatttattg gatcttgata
   118081 attttgataa acttcttttc gttttcagca attcatgtaa gaatgaatcg aggaaaaact
   118141 tatgaataga ccagctacag aaacagacct tatgatagtc aatatgggac ctcaccaccc
   118201 atcaatgcac ggtgttcttc gtctcattgt taccctagac ggtgaaaatg ttgttgactg
   118261 cgaaccaata ttaggttatt tacacagagg aatggaaaaa attgcggaaa accgaacaat
   118321 tatacaattt ttaccttatg taacacgttg ggattattta gctactatgt tcacagaagc
   118381 aataaccgta aatggaccag aacagttggg aaatattcaa gtgcctaaaa gagcgagcta
   118441 tatcagagtc attatgttgg agttaagtcg tctagcttct catctgttat ggcttggacc
   118501 ttttatggcg gatattggcg cacagacccc ttttttctat attttcagag aaagagaatt
   118561 agtatatgat ctattcgaag ctgcgactgg gatgagaatg atgcataatt attttcgtat
   118621 cggaggaata gcagccgatc tgccttatgg ctggatagat aaatgtttgg atttctgcga
   118681 ttatttttta acaggagttg ttgaatatca aaagcttatt acgcgaaatc ccattttttt
   118741 agaacgagtt gaaggagtag gcattattag tggagaagaa gcaataaatt ggggtttatc
   118801 cggaccgatg ctacgagcat ctggaataca atgggatctt cgtaaagttg atcattatga
   118861 gtgttacgac gaatttcatt gggaaatcca gtggcaaaaa gaaggagact cattagctcg
   118921 ttatttagtc cgaatcagtg aaatgacgga atccataaaa ataattcaac aggccctgga
   118981 aggaattcca gggggtccct atgagaattt agaaatccga tgctttgata gagaaaggga
   119041 tccagaatgg aatgattttg aatatcgatt cattagtaaa aaaccttctc ccacatttga
   119101 attgccgaag caagaacttt atgcgagagt tgaagcccca aagggagaat tgggaatttt
   119161 tctaataggg gacaaaagtg gttttccttg gagatggaaa attcgcccgc cgggttttat
   119221 caatttgcaa attcttcctc agttagttaa aggaatgaaa ttggctgata ttatgacgat
   119281 actaggtagc atagatatca ttatgggaga agttgatcgt tgaaatgata gtttatacaa
   119341 cagaaataga agtacaagat attaattctt tttccagatt ggaatttttc aaagaggtct
   119401 atggaatcgt atggatcttt gtccctattt tgactcttgt attggggatc acaataggcg
   119461 tactggtaat tgtatggtta gaaagagaga tatccgcagg aatacaacaa cgtattgggc
   119521 ctgaatatgc cggtcctttg ggaattcttc aagctctagc agatgggaca aaactgcttt
   119581 tcaaagagaa tctttttcca gctagaggaa atacccgttt attcagtatt ggaccatcta
   119641 tagcagtcat atcaatttta ctaagttttt tagtaattcc ttttagctat catcttgttt
   119701 tagctgatct caatatcggt atttttttat ggattgccat ttcaagtatt gcccctgttg
   119761 gccttcttat gtcaggatac ggatcaaata ataagtattc ctttttaggt ggtttacgag
   119821 ctgctgctca atcgattagt tatgaaatac cattaacttt atgtgtttta tcaatatctc
   119881 tacgtgcgat tcgttgaaat acaaactttt ctttcttttc cctattcatt cttttctttt
   119941 gctctagaaa acaagttgaa cgaattgaat agatattctt tattatcctt ttggttgata
   120001 aagtaaatta gatagttata tatgagtgaa agaaagcagc ttataaattt gcagtaaaaa
   120061 aaaatggagt ctcatttcct atgtacaaga caagagttaa gtggaaataa acataagcgg
   120121 aagaggtcct ttaccccaag actggttgat tagacaaccc agcttgaagc gggctcaaaa
   120181 gatcaaccgt atggcctttt cactatcctt tgtatgaatt acctaccata catgtattat
   120241 caaacgaaac gggcgattga acaaaaaatg agtggatgat taggaacaca aaaatgcaca
   120301 aaggattggt aatggagatt atggaaatta tctaaaaaga gatttctgca taacataaaa
   120361 agaatactaa ttggggcttt aaattggtag aaatgataag gcagtacttc ccgcgattcc
   120421 gatccagagt atgctcctat ccacccatta aagcaatgac tatcaggaac gaaataatcc
   120481 tttatttttt attttagttt tagccccctt ctcttatatc ggttttataa gaaagaagaa
   120541 taggaacgaa aaacaaacaa gagaaaaaaa aataaatatt ttttattccg tctttttcat
   120601 atatttagca tagatttaga gagatataat ttgtctcatg attcattagc taatgtaacg
   120661 tctaattcct tttcgtaatc gaaaatgatg ggttgaaata aactatttat tgatatttct
   120721 gcaaggagtt ttttatttaa ggattaagtt attactcaac aaagtaaaat tattaacggg
   120781 tgagatcaat tcggaagcgc ctttatttat tattattatt ttagagtata gcagacggaa
   120841 ttccattggt ataattttgg accctcaaat agatttttac tctttctatt ctacaaccat
   120901 agcaagctaa atagtaaata atactgatct ggtccttaga tttctttttg acccacgagg
   120961 agccgtatga ggcgaaaacc tcatgtacgg ttctggaata gcggtgggaa cagtgatgtt
   121021 atcaccgact atgattatct aacagttcaa gtacagttga tatagttgag gcgcagtcaa
   121081 aatatggttt ttggggatgg aatttgtggc gtcagcctat aggatttatc gtttttctaa
   121141 tttctgccct agccgaatgc gagagattac cctttgattt accagaagcg gaggaagaat
   121201 tagtagcagg ttatcaaacc gaatattcgg gtatcaaatt tggtttattt tatgttgctt
   121261 cctatctaaa tctattactt tcttcgttat ttgtaacggt tctttacttg ggtggttgga
   121321 atatttccat tccatatata tttgttcctg agctatttga aataaataaa gtggatggaa
   121381 tctttggaac tacaattggt atctttatta cattagctaa aacttatttg ttcttgttta
   121441 tttctatcac aacaagatgg actttaccta ggttaagaat ggaccaactt ttaaatcttg
   121501 gatggaaatt tcttttacca atctctctcg gtaatctatt attaacaacc tcttttcaac
   121561 ttttttcact gtaaataaca aacgaataca atagacttgg ttcaagttca aacaagagaa
   121621 agaaacgaag ataaaactat tcatatagat tcctgatatg ttccctatgg taactgggtt
   121681 catgaattat ggtcaacaaa cagtacgagc agcaaggtac attggtcaaa gtttcatgat
   121741 taccttatcc cacgcaaatc gtttgcctgt aaccattcaa tatccttatg aaaaattaat
   121801 cacatcggag cgtttccgtg gccgaatcca cttcgaattt gataaatgta ttgcttgtga
   121861 agtatgtgtt cgtgtatgtc ctatagatct gcctgttgtt gattggaaat tggaaactga
   121921 tattcgaaaa aaacgattac ttaattacag tattgatttc ggaatttgta tattttgtgg
   121981 taactgtgtt gagtattgtc caacaaattg tttatcgatg actgaagaat atgaactttc
   122041 tacttacgac cgtcacgagt tgaattataa tcaaattgct ttgggccgtt taccaatgtc
   122101 agtaattgat gattatacaa ttcgaacaat tttgaattcg cctcaaagaa aaactgagta
   122161 ggtaaccgcc ctattctatt aaataaagag aaattgccaa ttcttaaggt tcagtttttt
   122221 ggtttaaatt aaaagaatga gataaggtct ttctctttgt ttggccaata atgaaaaatt
   122281 caactagaaa gtcattggtt gatgagaatt tcgacttttt tattaaaaat ctatcaatag
   122341 agtcgtaatt atttcgaaat atatactttc aaaaaaatat ccttattctc tttctttttc
   122401 ttcttaattt aagaaaataa aagaatcaaa aaagaaactg tccaacaatt gtacccatat
   122461 catacctaat agattagaat tgaattcaat taggaaccta ccataaaatg aaaataaaaa
   122521 aaacctttct tttttttccc ggtcgggtca atacgatcat gaaaagcatt tcaatatatc
   122581 tcctatttta catataatgg atttgcctgg accaatacac gattttctta tagttttact
   122641 gggatcgggt cttatattag ggggactggg agtagtatta cttaccaatc caatttattc
   122701 tgccttttcg ttgggattgg ttcttgtttg tatatcctta ttctatattc tttcaaattc
   122761 tcattttgta gccgctgccc agctccttat ttatgtagga gccataaatg ttttaatcat
   122821 atttgctgtc atgttcatga atggttcaga atattacaag gatttgaatc tgtcgatcgt
   122881 tggggatggg gttacttcac tggtttgtac aagtattctt ctttcgctaa ttactactat
   122941 tttcgatacg tcatggtacg ggattatttg gactacaaga tcaaaccaac ttatagaaca
   123001 agatttgata agtaatagtc aacaaattgg aattcattta tcaacagatt tttttcttcc
   123061 gtttgaactg atttcaataa ttcttttagt tggtttgata ggcgcaattg ctgtggctcg
   123121 tcagtaataa atcgttataa ctagcaacag caaacaatca aaatttaact ttcttctatg
   123181 ttatcccacc tatttcacaa aaattatatt tgaatactgt tcatgtctaa aagggagatt
   123241 cttttatttg atctattttc aatacattct tttgttccgt acttgttctg ttctagtcaa
   123301 tctcgaatct gttgaattat tgttcatatt gaaatgaacc aacattgata aggagttggt
   123361 caatgatgct cgaacatgta cttgttttga gtgcctattt attttctatc ggtatttatg
   123421 gattaatcac gagtcgaaac atggttaggg ctcttatgtg tcttgaactt atattgaatg
   123481 cagttaatat aaattttgta acattttctg atttttttga tagtcgccag ttaaagggcg
   123541 atattttctc catttttgtt atagctattg cagccgctga agcagctatt gggttggcta
   123601 ttgtttcgtc aatttatcgt aacagaaaat caacgcgtat caatcaatcg actttattga
   123661 ataagtagga ataataatca aaattagaat atccaccaat ttgaattagc atgtagaata
   123721 tgttagaatc tagattctat ttacgaaaac gtaataaatc aaagtatctt agccacttct
   123781 catgagctga tccagaagta aattgattag aaaatttctg gtaaatcgtt gattcatctg
   123841 gcgtttaaat atatgattca tttacaagtt tactagatcg aaatttgata acgttcaaaa
   123901 attcatagat cccatgtcac attcagtaaa aatttatgat acatgcatag ggtgtaccca
   123961 atgtgtccga gcgtgcccca ccgatgtgtt agaaatgata ccttgggatg gatgcaaagc
   124021 taaacaaatt gcttccgccc caagaacaga agattgtgtt ggttgtaaga gatgtgaatc
   124081 tgcctgtcca acggatttct tgagtgttcg agtttattta tggcatgaaa caactcgaag
   124141 tatgggtcta gcttattgat atgttccgta aaacccactt gaatacattt tgaatacatt
   124201 ttcttttttt actgaaaaaa cccgtactcg aaaaaaaaat aataaagatt ctattttcga
   124261 gcgcgggttt ttctggtcca agtgtatctt gtctttacca cgaattattt tccttggtta
   124321 acaataattg tagttttgcc aatatctgcg ggctctttaa ttttctttct tcctcataga
   124381 ggaaataagc taattaggtg gtataccatt tctatatcca ccttagaact acttctaatg
   124441 acctatgtat tttgttatca tttccaattg gacgatccat taatccagct ggcggaagat
   124501 tataaatgga tcaatttttt tgatttttac tggagattgg gaatagatgg actttctata
   124561 ggacctattt tactgacagg atttatcaca actttagcta ctttagcggc ttggccagtt
   124621 actcgggatt cccgactatt ccatttcctg atgttagcaa tgtacagtgg tcaaatagga
   124681 tcattttctt ctcgagacct tttacttttt ttcatcatgt gggagttaga attaattcct
   124741 gtttatctac ttctatctat gtggggggga aagaaacgtc tgtattcagc tacaaagttt
   124801 attttgtaca ctgcgggagg ttccattttt ctattagtag gggttttggg tatcggttta
   124861 tatggttcta atgaaccaac attccatttt gaaacattag ctaatcaatc gtatcctctc
   124921 gcactggaaa taatattcta tattggattt cttattgctt ttgctgtaaa atcaccgatt
   124981 atacccttac atacatggtt accagacacc catggggagg cacattatag tacttgtatg
   125041 cttctagccg gaatcttatt aaaaatggga gcatatggat tagttcggat caatatggaa
   125101 ttattacccc atgctcattc tatattttct ccctggttga tgatagtagg cacaatgcaa
   125161 ataatttatg cagcttcaac atctcttgct caacgtaatt taaaaaaaag aatagcctat
   125221 tcctctgtat ctcatatggg tttcataatt ataggaattg gctctataac cgatacggga
   125281 ctcaacggag cctttttaca aataatatct catggattta ttggcgctgc actttttttc
   125341 ttggcaggaa cgagttatga tagaatacgt cttgtttatc tcgacgaaat gggcggaatg
   125401 gctcttccaa ttccaaaaat gtttacgatg ttcagtatct tatcgatggc ttctcttgca
   125461 ttaccgggca tgagtggttt tgttgcagaa ttgatagtat tttttggaat aattagcagt
   125521 caaaaatatt ttttaatgcc aaaaatatta attatttttg taatggcaat tggaatgata
   125581 ttaactccta tttatttatt atctatgtca cgtcaaatat tctacggata caagctattt
   125641 aatgctccaa actcctattt ttttgattct ggaccaagag agttatttgt ttcgatctct
   125701 atctttctac ccgtaatagg tattggtatt tatccggatt tcgttttctc actatcgggt
   125761 gagaaagtcg aagctattct agctaattat ttttatagat aggttttagg aataaaaaaa
   125821 agaaatccta tttaaaatga ttttgaaaat tattcgcttt acaattgaaa aaggtgaaaa
   125881 aaaaaaaaat tctttttttc tgctcttagg tttaattttt taagttgagt aaaaaagaaa
   125941 gagtaagaat aaaaaagtaa aaataaaatt gaatttgaat cagatatgtt tggcctttgt
   126001 gagaaccttt tgaatcaagt acaagtagcg gagtgattca aaaggttctt ttcttggcgg
   126061 cttacattaa gttttcttat gtatattata tgctgtccta tgtttgtatt tgttatgctt
   126121 tttcattcaa tttgatgtta atggaaatga accatagcta tgtaaaccta ttcctaatag
   126181 attgacccca aaataacata tccaaattat aagaaagccc gcggaagcca caattgcaga
   126241 atttacacct tcaaaatttt tatttgttcg ggtatgtaaa taaatcgcga atatggtcca
   126301 agtaataaat gcccaagttt ccttgggatc ccaattccaa taggatcccc atgcctcatt
   126361 agcccatact gctcccgaaa gaatccctat ggttaaaaag agaaacccga gactaataat
   126421 acgataactc caataatcca attgttgaac caattgatac ctgtaataat ttcgagaata
   126481 aataaaataa gtgtttagta aaacattctt tctctcattc aggtatttca tttccccaaa
   126541 ggaaaatgcc gtatttaata aaatattgct tttgctaaaa atatttatga cttttcgaaa
   126601 tgtaatgact agaagggcta ctgataataa tgatccacat aaaagagctg catagccgaa
   126661 taccatcata cttacgtgca tcattaacca ctgggattgg agagcaggta ctaatagtgt
   126721 ggattgatgc attttggtta aaagacccga agtaacaaag ccttgggtaa aaatagcact
   126781 tgatgcggtt attgcactta aagcattttt atgcttttta aaatgaaaat aggaaaccat
   126841 atgaataatg gagaaactcc atgaaagaaa gattaatgat tcatataaat tacttaatgg
   126901 aaaatgcccc gaataaatcc aacgagtgac taataatcct gttatacaga aaagggtagc
   126961 tatcataccc ctttctgatg aatcatatag tcctacgact tcatcgacta ataaagttaa
   127021 aaaatgaatt gtaattacaa ttgaaacgac cgaaaaggat atatgagtta atatatgttc
   127081 taaaattgaa aaaatcataa aataaagatt atgaaaaaag gagaagagaa ggtttctcga
   127141 ttattattat atggaatgga aattcggaat ttaatttatt ataggactta tattatacct
   127201 tttttataag accctatgcc gccactcgga ctcgaaccga gatgctctag cactgcttcc
   127261 taagagcagc gtgtctacca atttcaccat agcggcttgc tcaaaataat aataactcat
   127321 gttttattca tattcaaccg tcgagattga atgaaggggt caatccaatg caatatttat
   127381 tttgcaggaa gctttaaaat tgatgaataa aaactcgttt aatttaattt caatagaagt
   127441 ttgagggtta aaaaaataat ctttattatc cttttattta attaaaaatt tatagtttct
   127501 aaagtaacaa gaacggaagt tttgtagttc ctgttttact aaaatcgaac tttttcgttc
   127561 taactaaact aaatagttgt gacttccatt catgaataga gctcaaaatg ttctttatca
   127621 tttccatttg ttaataataa attttattta catataatat gatttttatg aatgaatcac
   127681 tgaataaaaa agatggtttt gagtatcaca atttaaacat ggcatctaca gatttcaaag
   127741 gatttaaaaa aatttatgta atttgcatag ctttggattg tcgtaaacat gtctaatgta
   127801 aaaaagtttt gattcctatc aaaattgggc catcctttaa aaaaggattt ataatttaga
   127861 attcgaaaaa aatgacttgc ttcatcttcc catacaaaca taggattttt ttatcacttt
   127921 aaattgaggc attatttgtg tatccactaa ataggaaaag gtctctttcc caattgggtt
   127981 tatgggaagg atatatagta attcagagta atactacttt agattcagaa agttaaaaaa
   128041 tgaaaacttc atcaattagt ttcaagaacc cattgatttt gactaaacta aggatcttat
   128101 atatatatct tctgctataa taataataaa ttatagataa gaaatacgat atagaaaata
   128161 ggaataggcg atggggaaat aagaatcccc caccccgaaa aaaaaaaaga aaagatgaac
   128221 tcaactaatc aaaaattatt aacaaattta aagtaaaaaa aaaaaatgac taagaaaata
   128281 aatacataaa ataaataaaa taagagataa gacgaaatgc gacttccccc tatgtatttt
   128341 atactttctc ctactaaaaa actgaaaatg cctaatccat ttataattcc atcaattgct
   128401 cgtctatcaa aaaaattact tagttcagac aatcctctta tactttttgt taaggacatg
   128461 tcataaaaag tatctatata agcacgatta tatgaccaat catataaaaa atttattatt
   128521 ttgtcccaaa tttttctatt aggtcccctt ttcacaaatg aattaaaaaa gttcaaattt
   128581 tgtaaagatg aataaaaagg cttatataaa agatatgcta taaatattcc aaaaaaagct
   128641 atactgactg ataaaattga atttgtgaaa aattcatacc aatccaccga atgttttgaa
   128701 ttttgatgta aaagatcaat agatggagtt aacaattttg ataatatatc taaatttatt
   128761 tcttgttgac tgaaaggaat tcctataact ccaacaaaga gagtaaatac aaccaataca
   128821 agtataggaa atagcatagt attatccgat tcatgaggat aataaaaagt cttattagac
   128881 tgaaaatgag taataataat aaaagccccg ctttttactt tactcccaat ttcatatggc
   128941 ttcctccaaa acaaaaaagt ctgttggtta ttattggttg ttaataaaga gaataaagga
   129001 aaatttctgt taatcgtttt ttcttcttct ttaccccata attttattga ataaaatgag
   129061 ctactttttt ttccactgta attttgaaaa taaatattta aatgtccttc aaaagtaagt
   129121 aaatagatcc gaaacatata aaatgctgtt aatccagctg tggaccaagc tattaatgca
   129181 aaaagtgacg aatacgccca actatcattc agaatttcat cttttgacca aaaacaggca
   129241 aggggtggaa taccacaaag agaaagcgtt ccgattaaaa aagcagtttt tgtaattggc
   129301 acatgttttc ttaaaccacc cataaaaaca agattctggc ttttatatga agaataacca
   129361 acaagagctt ccattgaatg aataattgat ccagatccta aaaacaacaa tgctttcgaa
   129421 taagcatgag taatcaaatg atataaagct gctcgataag atcccatgcc caaagctaac
   129481 atcatataac ccaattgaga cattgtagaa taggctaagc ctctcttaat atctttttga
   129541 gcaacggcta aagtagcccc taaaattact gttactatac ctattaaaga tattaggttc
   129601 attatggaag gtatgaatat aaaaataggg agaagccggg cgacaataaa aattcccgcc
   129661 gctaccatag tagcagcatg tataagagcc gaaataggag tgggcccctc catagcatca
   129721 ggtaaccata catgaagggg aaattgtgcg gatttagcaa ctgcgccacc aaataaaaga
   129781 aaggcacata aagtaataaa taaaaaatga ccttgattat ttgaaataaa aataaagtta
   129841 ttgaatagtt cgaacaaatc ttgaaattca aaactgcctg ttatccaata aagacctaag
   129901 attcctaata ataatccaaa atcgcctaca cgattactta caaatgcttt ttgacaagca
   129961 tttgctgcaa ggggtcgtgt aaaccaaaaa cctattaata gataagaaca cattccaact
   130021 aattcccaaa aaatataaat ttgtatcaaa ttagaactag taactaatcc caacattgaa
   130081 gtattgaaca aactgagata agcaaaaaat ctcaaatatc cttgatcatg agacatataa
   130141 gtgtcactat aaataagaac aaaaattcca acagtagtta ttaatattaa cataatggaa
   130201 gtaagtgaat caagaaagta gccgaactca aaagagaaat cattattgat ggcccaagac
   130261 catacatatt gataggtata acttctattt atttgttgaa tagatagatc aaccgaaaaa
   130321 agcataacta gacttaataa taaaatactg ggaaaagccc acatacggcg aagatttttt
   130381 gttgctgtcg gaaaaagaag aagtcccact cctattaaaa taggaattgg aagtggaacc
   130441 aaaggtacga tccatgaata ttgatatgta tactccataa aaactttttt tttcttactt
   130501 aattgttttc tttcttattc accggctctt ttttattatt cttaataaag gattaaaaaa
   130561 aaaatatatt tttttttatt agtatataaa tactaatata gtataattta taaataaaaa
   130621 aatctagaaa aatagaggaa agggcattga gagggataaa taattaaata aagcagattt
   130681 tttttttttt aaataaaaaa taaatgtctt tcacatacta catatagcac taaagaattt
   130741 tttttttcga atggcagttc caaaaaaacg tacttctata tcaaaaaagc gtattcgtaa
   130801 aaatatttgg aaagggaagg ggtattgggc agcgttgaaa gctttttcat tagcaaaatc
   130861 tctttctacg ggaaattcaa aaagtttttt ttctacgtca aataaataac aaaacgtttg
   130921 aataatctga atcaacttta ctcgaaaatt ttttgaatta acttacttta ttttcttagt
   130981 catttttttt ttttacttta aatttgttaa taatttttga ttagttgagt tcatcttttc
   131041 tttttttttt tcggggtggg ggattcttat ttccccatcg cctattccta ttttctatat
   131101 cgtatttctt atctataatt tattattatt atagcagaag atatatatat aagatcctta
   131161 gtttagtcaa aatcaatggg ttcttgaaac taattgatga agttttcatt ttttaacttt
   131221 ctgaatctaa agtagtatta ctctgaatta ctatatatcc ttcccataaa cccaattggg
   131281 aaagagacct tttcctattt agtggataca caaataatgc ctcaatttaa agtgataaaa
   131341 aaatcctatg tttgtatggg aagatgaagc aagtcatttt tttcgaattc taaattataa
   131401 atcctttttt aaaggatggc ccaattttga taggaatcaa aactttttta cattagacat
   131461 gtttacgaca atccaaagct atgcaaatta cataaatttt tttaaatcct ttgaaatctg
   131521 tagatgccat gtttaaattg tgatactcaa aaccatcttt tttattcagt gattcattca
   131581 taaaaatcat attatatgta aataaaattt attattaaca aatggaaatg ataaagaaca
   131641 ttttgagctc tattcatgaa tggaagtcac aactatttag tttagttaga acgaaaaagt
   131701 tcgattttag taaaacagga actacaaaac ttccgttctt gttactttag aaactataaa
   131761 tttttaatta aataaaagga taataaagat tattttttta accctcaaac ttctattgaa
   131821 attaaattaa acgagttttt attcatcaat tttaaagctt cctgcaaaat aaatattgca
   131881 ttggattgac cccttcattc aatctcgacg gttgaatatg aataaaacat gagttattat
   131941 tattttgagc aagccgctat ggtgaaattg gtagacacgc tgctcttagg aagcagtgct
   132001 agagcatctc ggttcgagtc cgagtggcgg catagggtct tataaaaaag gtataatata
   132061 agtcctataa taaattaaat tccgaatttc cattccatat aataataatc gagaaacctt
   132121 ctcttctcct tttttcataa tctttatttt atgatttttt caattttaga acatatatta
   132181 actcatatat ccttttcggt cgtttcaatt gtaattacaa ttcatttttt aactttatta
   132241 gtcgatgaag tcgtaggact atatgattca tcagaaaggg gtatgatagc tacccttttc
   132301 tgtataacag gattattagt cactcgttgg atttattcgg ggcattttcc attaagtaat
   132361 ttatatgaat cattaatctt tctttcatgg agtttctcca ttattcatat ggtttcctat
   132421 tttcatttta aaaagcataa aaatgcttta agtgcaataa ccgcatcaag tgctattttt
   132481 acccaaggct ttgttacttc gggtctttta accaaaatgc atcaatccac actattagta
   132541 cctgctctcc aatcccagtg gttaatgatg cacgtaagta tgatggtatt cggctatgca
   132601 gctcttttat gtggatcatt attatcagta gcccttctag tcattacatt tcgaaaagtc
   132661 ataaatattt ttagcaaaag caatatttta ttaaatacgg cattttcctt tggggaaatg
   132721 aaatacctga atgagagaaa gaatgtttta ctaaacactt attttattta ttctcgaaat
   132781 tattacaggt atcaattggt tcaacaattg gattattgga gttatcgtat tattagtctc
   132841 gggtttctct ttttaaccat agggattctt tcgggagcag tatgggctaa tgaggcatgg
   132901 ggatcctatt ggaattggga tcccaaggaa acttgggcat ttattacttg gaccatattc
   132961 gcgatttatt tacatacccg aacaaataaa aattttgaag gtgtaaattc tgcaattgtg
   133021 gcttccgcgg gctttcttat aatttggata tgttattttg gggtcaatct attaggaata
   133081 ggtttacata gctatggttc atttccatta acatcaaatt gaatgaaaaa gcataacaaa
   133141 tacaaacata ggacagcata taatatacat aagaaaactt aatgtaagcc gccaagaaaa
   133201 gaaccttttg aatcactccg ctacttgtac ttgattcaaa aggttctcac aaaggccaaa
   133261 catatctgat tcaaattcaa ttttattttt acttttttat tcttactctt tcttttttac
   133321 tcaacttaaa aaattaaacc taagagcaga aaaaaagaat tttttttttt ttcacctttt
   133381 tcaattgtaa agcgaataat tttcaaaatc attttaaata ggatttcttt tttttattcc
   133441 taaaacctat ctataaaaat aattagctag aatagcttcg actttctcac ccgatagtga
   133501 gaaaacgaaa tccggataaa taccaatacc tattacgggt agaaagatag agatcgaaac
   133561 aaataactct cttggtccag aatcaaaaaa ataggagttt ggagcattaa atagcttgta
   133621 tccgtagaat atttgacgtg acatagataa taaataaata ggagttaata tcattccaat
   133681 tgccattaca aaaataatta atatttttgg cattaaaaaa tatttttgac tgctaattat
   133741 tccaaaaaat actatcaatt ctgcaacaaa accactcatg cccggtaatg caagagaagc
   133801 catcgataag atactgaaca tcgtaaacat ttttggaatt ggaagagcca ttccgcccat
   133861 ttcgtcgaga taaacaagac gtattctatc ataactcgtt cctgccaaga aaaaaagtgc
   133921 agcgccaata aatccatgag atattatttg taaaaaggct ccgttgagtc ccgtatcggt
   133981 tatagagcca attcctataa ttatgaaacc catatgagat acagaggaat aggctattct
   134041 tttttttaaa ttacgttgag caagagatgt tgaagctgca taaattattt gcattgtgcc
   134101 tactatcatc aaccagggag aaaatataga atgagcatgg ggtaataatt ccatattgat
   134161 ccgaactaat ccatatgctc ccatttttaa taagattccg gctagaagca tacaagtact
   134221 ataatgtgcc tccccatggg tgtctggtaa ccatgtatgt aagggtataa tcggtgattt
   134281 tacagcaaaa gcaataagaa atccaatata gaatattatt tccagtgcga gaggatacga
   134341 ttgattagct aatgtttcaa aatggaatgt tggttcatta gaaccatata aaccgatacc
   134401 caaaacccct actaatagaa aaatggaacc tcccgcagtg tacaaaataa actttgtagc
   134461 tgaatacaga cgtttctttc ccccccacat agatagaagt agataaacag gaattaattc
   134521 taactcccac atgatgaaaa aaagtaaaag gtctcgagaa gaaaatgatc ctatttgacc
   134581 actgtacatt gctaacatca ggaaatggaa tagtcgggaa tcccgagtaa ctggccaagc
   134641 cgctaaagta gctaaagttg tgataaatcc tgtcagtaaa ataggtccta tagaaagtcc
   134701 atctattccc aatctccagt aaaaatcaaa aaaattgatc catttataat cttccgccag
   134761 ctggattaat ggatcgtcca attggaaatg ataacaaaat acataggtca ttagaagtag
   134821 ttctaaggtg gatatagaaa tggtatacca cctaattagc ttatttcctc tatgaggaag
   134881 aaagaaaatt aaagagcccg cagatattgg caaaactaca attattgtta accaaggaaa
   134941 ataattcgtg gtaaagacaa gatacacttg gaccagaaaa acccgcgctc gaaaatagaa
   135001 tctttattat ttttttttcg agtacgggtt ttttcagtaa aaaaagaaaa tgtattcaaa
   135061 atgtattcaa gtgggtttta cggaacatat caataagcta gacccatact tcgagttgtt
   135121 tcatgccata aataaactcg aacactcaag aaatccgttg gacaggcaga ttcacatctc
   135181 ttacaaccaa cacaatcttc tgttcttggg gcggaagcaa tttgtttagc tttgcatcca
   135241 tcccaaggta tcatttctaa cacatcggtg gggcacgctc ggacacattg ggtacaccct
   135301 atgcatgtat cataaatttt tactgaatgt gacatgggat ctatgaattt ttgaacgtta
   135361 tcaaatttcg atctagtaaa cttgtaaatg aatcatatat ttaaacgcca gatgaatcaa
   135421 cgatttacca gaaattttct aatcaattta cttctggatc agctcatgag aagtggctaa
   135481 gatactttga tttattacgt tttcgtaaat agaatctaga ttctaacata ttctacatgc
   135541 taattcaaat tggtggatat tctaattttg attattattc ctacttattc aataaagtcg
   135601 attgattgat acgcgttgat tttctgttac gataaattga cgaaacaata gccaacccaa
   135661 tagctgcttc agcggctgca atagctataa caaaaatgga gaaaatatcg ccctttaact
   135721 ggcgactatc aaaaaaatca gaaaatgtta caaaatttat attaactgca ttcaatataa
   135781 gttcaagaca cataagagcc ctaaccatgt ttcgactcgt gattaatcca taaataccga
   135841 tagaaaataa ataggcactc aaaacaagta catgttcgag catcattgac caactcctta
   135901 tcaatgttgg ttcatttcaa tatgaacaat aattcaacag attcgagatt gactagaaca
   135961 gaacaagtac ggaacaaaag aatgtattga aaatagatca aataaaagaa tctccctttt
   136021 agacatgaac agtattcaaa tataattttt gtgaaatagg tgggataaca tagaagaaag
   136081 ttaaattttg attgtttgct gttgctagtt ataacgattt attactgacg agccacagca
   136141 attgcgccta tcaaaccaac taaaagaatt attgaaatca gttcaaacgg aagaaaaaaa
   136201 tctgttgata aatgaattcc aatttgttga ctattactta tcaaatcttg ttctataagt
   136261 tggtttgatc ttgtagtcca aataatcccg taccatgacg tatcgaaaat agtagtaatt
   136321 agcgaaagaa gaatacttgt acaaaccagt gaagtaaccc catccccaac gatcgacaga
   136381 ttcaaatcct tgtaatattc tgaaccattc atgaacatga cagcaaatat gattaaaaca
   136441 tttatggctc ctacataaat aaggagctgg gcagcggcta caaaatgaga atttgaaaga
   136501 atatagaata aggatataca aacaagaacc aatcccaacg aaaaggcaga ataaattgga
   136561 ttggtaagta atactactcc cagtccccct aatataagac ccgatcccag taaaactata
   136621 agaaaatcgt gtattggtcc aggcaaatcc attatatgta aaataggaga tatattgaaa
   136681 tgcttttcat gatcgtattg acccgaccgg gaaaaaaaag aaaggttttt tttattttca
   136741 ttttatggta ggttcctaat tgaattcaat tctaatctat taggtatgat atgggtacaa
   136801 ttgttggaca gtttcttttt tgattctttt attttcttaa attaagaaga aaaagaaaga
   136861 gaataaggat atttttttga aagtatatat ttcgaaataa ttacgactct attgatagat
   136921 ttttaataaa aaagtcgaaa ttctcatcaa ccaatgactt tctagttgaa tttttcatta
   136981 ttggccaaac aaagagaaag accttatctc attcttttaa tttaaaccaa aaaactgaac
   137041 cttaagaatt ggcaatttct ctttatttaa tagaataggg cggttaccta ctcagttttt
   137101 ctttgaggcg aattcaaaat tgttcgaatt gtataatcat caattactga cattggtaaa
   137161 cggcccaaag caatttgatt ataattcaac tcgtgacggt cgtaagtaga aagttcatat
   137221 tcttcagtca tcgataaaca atttgttgga caatactcaa cacagttacc acaaaatata
   137281 caaattccga aatcaatact gtaattaagt aatcgttttt ttcgaatatc agtttccaat
   137341 ttccaatcaa caacaggcag atctatagga catacacgaa cacatacttc acaagcaata
   137401 catttatcaa attcgaagtg gattcggcca cggaaacgct ccgatgtgat taatttttca
   137461 taaggatatt gaatggttac aggcaaacga tttgcgtggg ataaggtaat catgaaactt
   137521 tgaccaatgt accttgctgc tcgtactgtt tgttgaccat aattcatgaa cccagttacc
   137581 atagggaaca tatcaggaat ctatatgaat agttttatct tcgtttcttt ctcttgtttg
   137641 aacttgaacc aagtctattg tattcgtttg ttatttacag tgaaaaaagt tgaaaagagg
   137701 ttgttaataa tagattaccg agagagattg gtaaaagaaa tttccatcca agatttaaaa
   137761 gttggtccat tcttaaccta ggtaaagtcc atcttgttgt gatagaaata aacaagaaca
   137821 aataagtttt agctaatgta ataaagatac caattgtagt tccaaagatt ccatccactt
   137881 tatttatttc aaatagctca ggaacaaata tatatggaat ggaaatattc caaccaccca
   137941 agtaaagaac cgttacaaat aacgaagaaa gtaatagatt tagataggaa gcaacataaa
   138001 ataaaccaaa tttgataccc gaatattcgg tttgataacc tgctactaat tcttcctccg
   138061 cttctggtaa atcaaagggt aatctctcgc attcggctag ggcagaaatt agaaaaacga
   138121 taaatcctat aggctgacgc cacaaattcc atccccaaaa accatatttt gactgcgcct
   138181 caactatatc aactgtactt gaactgttag ataatcatag tcggtgataa catcactgtt
   138241 cccaccgcta ttccagaacc gtacatgagg ttttcgcctc atacggctcc tcgtgggtca
   138301 aaaagaaatc taaggaccag atcagtatta tttactattt agcttgctat ggttgtagaa
   138361 tagaaagagt aaaaatctat ttgagggtcc aaaattatac caatggaatt ccgtctgcta
   138421 tactctaaaa taataataat aaataaaggc gcttccgaat tgatctcacc cgttaataat
   138481 tttactttgt tgagtaataa cttaatcctt aaataaaaaa ctccttgcag aaatatcaat
   138541 aaatagttta tttcaaccca tcattttcga ttacgaaaag gaattagacg ttacattagc
   138601 taatgaatca tgagacaaat tatatctctc taaatctatg ctaaatatat gaaaaagacg
   138661 gaataaaaaa tatttatttt tttttctctt gtttgttttt cgttcctatt cttctttctt
   138721 ataaaaccga tataagagaa gggggctaaa actaaaataa aaaataaagg attatttcgt
   138781 tcctgatagt cattgcttta atgggtggat aggagcatac tctggatcgg aatcgcggga
   138841 agtactgcct tatcatttct accaatttaa agccccaatt agtattcttt ttatgttatg
   138901 cagaaatctc tttttagata atttccataa tctccattac caatcctttg tgcatttttg
   138961 tgttcctaat catccactca ttttttgttc aatcgcccgt ttcgtttgat aatacatgta
   139021 tggtaggtaa ttcatacaaa ggatagtgaa aaggccatac ggttgatctt ttgagcccgc
   139081 ttcaagctgg gttgtctaat caaccagtct tggggtaaag gacctcttcc gcttatgttt
   139141 atttccactt aactcttgtc ttgtacatag gaaatgagac tccatttttt tttactgcaa
   139201 atttataagc tgctttcttt cactcatata taactatcta atttacttta tcaaccaaaa
   139261 ggataataaa gaatatctat tcaattcgtt caacttgttt tctagagcaa aagaaaagaa
   139321 tgaataggga aaagaaagaa aagtttgtat ttcaacgaat cgcacgtaga gatattgata
   139381 aaacacataa agttaatggt atttcataac taatcgattg agcagcagct cgtaaaccac
   139441 ctaaaaagga atacttatta tttgatccgt atcctgacat aagaaggcca acaggggcaa
   139501 tacttgaaat ggcaatccat aaaaaaatac cgatattgag atcagctaaa acaagatgat
   139561 agctaaaagg aattactaaa aaacttagta aaattgatat gactgctata gatggtccaa
   139621 tactgaataa acgggtattt cctctagctg gaaaaagatt ctctttgaaa agcagttttg
   139681 tcccatctgc tagagcttga agaattccca aaggaccggc atattcaggc ccaatacgtt
   139741 gttgtattcc tgcggatatc tctctttcta accatacaat taccagtacg cctattgtga
   139801 tccccaatac aagagtcaaa atagggacaa agatccatac gattccatag acctctttga
   139861 aaaattccaa tctggaaaaa gaattaatat cttgtacttc tatttctgtt gtataaacta
   139921 tcatttcaac gatcaacttc tcccataatg atatctatgc tacctagtat cgtcataata
   139981 tcagccaatt tcattccttt aactaactga ggaagaattt gcaaattgat aaaacccggc
   140041 gggcgaattt tccatctcca aggaaaacca cttttgtccc ctattagaaa aattcccaat
   140101 tctccctttg gggcttcaac tctcgcataa agttcttgct tcggcaattc aaatgtggga
   140161 gaaggttttt tactaatgaa tcgatattca aaatcattcc attctggatc cctttctcta
   140221 tcaaagcatc ggatttctaa attctcatag ggaccccctg gaattccttc cagggcctgt
   140281 tgaattattt ttatggattc cgtcatttca ctgattcgga ctaaataacg agctaatgag
   140341 tctccttctt tttgccactg gatttcccaa tgaaattcgt cgtaacactc ataatgatca
   140401 actttacgaa gatcccattg tattccagat gctcgtagca tcggtccgga taaaccccaa
   140461 tttattgctt cttctccact aataatgcct actccttcaa ctcgttctaa aaaaatggga
   140521 tttcgcgtaa taagcttttg atattcaaca actcctgtta aaaaataatc gcagaaatcc
   140581 aaacatttat ctatccagcc ataaggcaga tcggctgcta ttcctccgat acgaaaataa
   140641 ttatgcatca ttctcatccc agtcgcagct tcgaatagat catatactaa ttctctttct
   140701 ctgaaaatat agaaaaaagg ggtctgtgcg ccaatatccg ccataaaagg tccaagccat
   140761 aacagatgag aagctagacg acttaactcc aacataatga ctctgatata gctcgctctt
   140821 ttaggcactt gaatatttcc caactgttct ggtccattta cggttattgc ttctgtgaac
   140881 atagtagcta aataatccca acgtgttaca taaggtaaaa attgtataat tgttcggttt
   140941 tccgcaattt tttccattcc tctgtgtaaa taacctaata ttggttcgca gtcaacaaca
   141001 ttttcaccgt ctagggtaac aatgagacga agaacaccgt gcattgatgg gtggtgaggt
   141061 cccatattga ctatcataag gtctgtttct gtagctggtc tattcataag tttttcctcg
   141121 attcattctt acatgaattg ctgaaaacga aaagaagttt atcaaaatta tcaagatcca
   141181 ataaatgaaa aaactaagta aaaatttgca aattaacgat tttttaactc ccgaatatcc
   141241 aactcactaa ttaattcttt atagcgtact cgatttttct ttgataagta agacagcagc
   141301 cgttgacgtt ttcccagaat ttttcgtaga cctctctgag atgaatagtc ttttctgtgc
   141361 aattccaaat gggaagtaag tcttcgtatc ttattggtga aactgactat ttgaaagtca
   141421 acagaccccc gcttttcttc ttttttttct ttaaaaataa ctgagatgaa tgcatttttt
   141481 accataaaac aaaatcttat ccccttttat aatttaaaat tttttgatgt taattttatt
   141541 gatcagtaat aataatatta gtcattttga tatacagaat gaccttaagt tcattataaa
   141601 cttcctactt tttttataaa ataaatgaat gaacaaaatc ttcttatttt atttgtatag
   141661 gaatacaaaa aaagataaga agattttgtt cattcattta tagatctaat tgataatatg
   141721 tatgtcatta aattagtatc ctctttcagg atggaatgta agacaatcct cgcgtctatc
   141781 tatttgtttt catatagccg acatattcta ttacctaata atatatgtat atatggcaaa
   141841 attcatgtaa atggacttgt aactaacaaa ttttcaaccg tggatacata tgtatcctga
   141901 ccatactgaa acgactgcca ttattagtat taaaccaata gcgattcata caagctaaat
   141961 cttctagtcg ataattgggc caaagaaaga acttcatttt aattagttta tttttatcga
   142021 taccgagata tttgcctcta tttaaaactt gaccacagtt ttttacctga ttgcaaaata
   142081 ccggatttct atgtatatca tttctatccc ttgaatttaa aaaatataga attcgcaatt
   142141 ctctacggcc tttaggggat aaaatagttt caggaacaaa gaaatcataa tgatttttgt
   142201 ctctattttg agccattttt cgatgtctta aaatggattc atcaaatgaa ttcttatcaa
   142261 catattctcg atatctttca tccctttcag catattctcg atatttttga ttctttgggt
   142321 atttattctt atgcgggtat ttattcttat gaaccaaaaa aatacctatg gtttgatata
   142381 gaatcaattg tccatcgttt tttatagacg gataaggata agtcggttcg ataataaatg
   142441 ctccgcttgt acttaattct ctaagagtgc gcctttttag agtccaaata tccacagtaa
   142501 gttctccccg tttaagatag gatagagcaa cgttgtttgg atttctcaat ctaagcagga
   142561 gacaataggc tctaatatta tggatcattt tttgatttac aaccctttcc cagctcaatt
   142621 gaaaacgcaa atacctttct aggaacgaat aaagctctat agcttcgggg ctcgtgtcgg
   142681 actttttttt tctacgttgt ttttttatgc ctgatatacc tccattttca tctgatagag
   142741 gagcctcttc cccttggtct agaggatctt tttcttcttg attttcattc tcgaatctaa
   142801 gaattccttt tttttcattt gattctatta aagggttcct ttcagtaatg tttttattaa
   142861 tgttttcatt tccattcaaa tgaaagttga aaagaagtaa ttttattggt atgatccccg
   142921 gtttaatctt atatgcatta tatagtggca caaattctgg gaagaaccaa aattctagtt
   142981 ctggattcga tataagacga cctactattt cctcattcat ttccatccaa tcaaagaagg
   143041 atcttttttt tttgaatcgg ttgatttttg gtaaataaaa aggacccctc ttcatttttt
   143101 gaatcttatt cttgttgccg ctattggccc agtaataaat ctcgacctta ttatttctaa
   143161 ggcaaaaatc aataattgtc cacctaaaaa attttctatc tggaaatttc tcctcagcca
   143221 taatataatt ttctcctaga taattataaa taggtagccc gtctggcata tcaaaaaatt
   143281 tgcgtttatc tatcttgtaa ttataaaaaa tctcttcttt actatttatt tgtaatggtg
   143341 atctataaat atatgagtct ttcttctctt cataattaat agatttatat gagaaaaaat
   143401 catgtctatg atgtttttta aaattagatg attttttata tttttgattc agtaatgaat
   143461 caggttcaaa ataattttgt ttttcatcat gaatgaatct ttctttttca tatgagtccc
   143521 atttgtgaaa atcgtttttt tgagtcatac agtgttgatt aactttattt cgccattttt
   143581 ctggtactaa tttaagccag ctaatctgag ataaatcata ttgataatgc ccccttaacc
   143641 agtttttcca ttgattcctt tcagaatgcc aaaagtcttt atgtctcaat ccagaatgaa
   143701 atattccctc tttccgaaaa aaatccttta tttcattttt aagaaaaaga gatgttccat
   143761 gatattgaag gatagacttg aatttataga agttaataac tcgagtttgc gatattttat
   143821 aaaatacata tgcttgcgag aaggaggatg agttacaaaa agttgttgaa ttcttatttt
   143881 gaatattatc aagggaattt tttttagtta aaataaagtg catttttttt ttatttcttt
   143941 tcttaattct tttttcattt tctttcttat tggaaatgga tttctcgatc attttttttc
   144001 ttgattcaat aaaaagttgt gcattggttc ttaaaatatt aatgatacat ataaaaaaat
   144061 ctatgtatat tttttccatg aaaaatttga taaaaaaata aaatttacgg attaatcgag
   144121 tatttcttct ttttaatatt tgacaaaatc tttttaatga ttctaatatt ttattatgat
   144181 aacttttttt attagaattc atattttttt cttgagttag aaatccattt ttcttctcat
   144241 ttagaattct ttctagttta ttgttgattg tacttgttct ctcagtcaga tctttcattt
   144301 ttttttctgt cggtgaaaaa tttgtccatt ctgtagatcg aatttgaata ggtgattcac
   144361 gaatcatctg attattcatt atagaatcgt cggttttagt ttcacccaat tcgtagtttt
   144421 tgatgctcca tttttttatt tcttttgaca cctttcgaag aaattttgct cgttctttaa
   144481 aaacattaaa aactataaaa ggcttatttt tgaatttttt aacttttttt ttcagttctt
   144541 taaaaatagg ttcaaaaaat gaagaccctt ttcgttttcg aggggcacca aaaggacggt
   144601 tagtttccag tccagaaatt gttaaaaaac aaaaatgatt ttttttctgt gttttcaagg
   144661 gttttaactt agatcggtgc caaggtttca ggtaaaaagg aaataagatt tttatctgca
   144721 taccgtctgt taaccagttt tttggaaatt ctttgtcgga taattcaaca ccattataag
   144781 tacatctaat atgcatttct tgattccaat ccttgaagtc ttcggaccat tcgggaactt
   144841 taaataataa aatacgcgca atattcttag ctattattaa taaaggcaat cgaatatatt
   144901 tccgaagaat tgattggcct actaataaaa aacctcttac tgcttgagca tgtgaaacgt
   144961 tatcccaagc ttctgctatt tccattcgca ctctctcttc gtcttcgtat ttttcaactt
   145021 tttttttttt ttgtgtataa tcagaatcag agatttgtaa tttttttctt tttttacaca
   145081 tcaaattttg aaaaattcct ttcatccgtc cgaaaatatc aaaagaaaaa aggcgtctgt
   145141 ttattctgta caaaaaagaa aaaaggcgtc tgtctattct ttccacaaaa ataggggaat
   145201 gcgcctttgc ttgatagaag agttggcaag taaccgtttt acgcctttgg gcacgcatag
   145261 aaccttttat tatatttcga cgaaaatccg agtatggtaa ataacgtatc caagcgattt
   145321 cgcctactgg atcaggctca ttagaatctt cgctatcatc aaaaattacc atatacttgt
   145381 attttcttaa acgaatttga gaatccaatt ctaccctttc ttcgttggtt gctccttcct
   145441 ctatttgcaa atcatcgagt aagtagtatg gccatcgagg gaccttttta cttatttcct
   145501 ttatttcaat agatcttttt ctacttcttt gatcactgga cttagttata actacattga
   145561 agaaacattt aaaaattttt actcgatctt ctgaagtaat agtttgatgt ttgggttctc
   145621 gaaatcgaaa taaagaaagc ttcttttttg ttaataatga tctactattg ttgagtttgt
   145681 ctattgtttg tttaaattcg cgataatcat tagtaagaag tagagcatga atcttattta
   145741 tccaaaattc ccccattttt ttttttttat atattttatt tatgctaggg ggtgaaaacc
   145801 atttttttat tcttccacga tagggcccat ataagaacgg atcatatttt ttaggaaaat
   145861 attctttttt agtttcatca ttacacaatt gagttttttg ttcaaatata cctatatcaa
   145921 aagattcttt atctaaagtt ctgactctat ttataaactc gttagttttg tttagccgtt
   145981 ttagatcatt ggtcaaattc caatcattat acaattgatc agataataat ttttctgttg
   146041 tgaaaaagaa tatctttttt tctattattt ctttaaaagt tgacaaactc ggcggataca
   146101 taaaagatat cctttctttt ccatcacttt gacatgtata aaaaaaatat tgtgacattt
   146161 cattttttac agcattttga aattgattgt tttttatata acgaaatggt cgatcccatt
   146221 tgttataatc aaaaagaata gtcacaagag ggtcttcaaa ccatgaatca aaaagaagag
   146281 tcacaggagg tttttcaaac cataaatcaa aaagaagagt caggagttca tcttttattt
   146341 tttttttctt tccgttcact cggatctctt ccctttcatc gattttgtcc ggatcctccc
   146401 tttcttcctc ttcttcggtg aatacctctt cttcctcttt agtccccccc cttacggaaa
   146461 ctttttctat ttcttccatt tctgaggttc ctttcagttg cttagtaaaa atgggtgacg
   146521 gtattcttcc taaatagtag atacaggtaa aaagtaagga aatactaaag attcgaacca
   146581 tatcgtttat taattctaac aaaaagtatc taaattctga cacaaggtat cttaattctg
   146641 acacaaggta cttatagtta taagcaagat acctatactt attagaccta ataaaagacc
   146701 taataaaatt attttgctgt atccatacta ataccaatcc aaccttagat cgaataagta
   146761 cattaaatct aataataagt acattaggtc taataaaaga cctaataaaa ttattttgct
   146821 gtatccatac taataccaat ccaaccttag atcgaataag tacattaggt ctactaataa
   146881 aagacctaat aaaaggattt tgctgtatcc atactactac caatacaacc cattttatga
   146941 ataaaatttg accaattaac caaccaacta aactacttgt tacaaataaa atcttgttgt
   147001 tgcatcgaaa catataaacg ttgattaatc tggctaacat tgaacttggt aaaatgaaat
   147061 ggttgaataa ttgaaaaatg agattattca ggaatacaca ttgaatgtta agattacgca
   147121 ttgaatttat gttagtagat ccataatcaa atatgttagt agatccataa tcaaatttgt
   147181 gattgttcca gcagaagaaa tgaaacaaaa gatagggtag agctaggaca gttattgtat
   147241 gaggtctccc caatgctata tggaggggcg cataatagat cgatatgaac atcatgagct
   147301 gtcccacaag aaaaccagtt gttgctgcta ccttcttctc aattccttct tctccttctt
   147361 ccataaccag agcttggaga gagaagagat aggagggccc tatggagagt gtggtcagaa
   147421 atccataata gagtccgacc ccaacgaccg aattgcttat cctcatgcat aagtatatta
   147481 gctcacgtgg tgtagaaaca aaaatataag atttgaaaat cattataaaa cctcctcctg
   147541 ttcgatttca attccatttt ttttgttatt ctatgatact attctattat tctatgataa
   147601 tatcatatta ttctatgata ctattctatt attctatgat actattctat tattctatga
   147661 taatagaata gtattctata atactctttt tttactttcc atatatatat atatatatat
   147721 atatatatag aaatacaaag agatagacta gaaacgacat ctcttatgtc aatgacacta
   147781 aagaaaggga tattaaatga atggaattgg gatatggatg gaatataatg aaatagagcc
   147841 actttgaggt tccctatgaa aggaggcatg gaacggagcc actacgaaga agttccgggg
   147901 gttacgaagg aaacttcgag ttcatattgg tcatgggttg agaatgggaa ttgaactcta
   147961 tgagatctaa tctcccgttg ttcctcagta gctcagtggt agagcggtcg gctgttaact
   148021 gactggtcgt aggttcgaat cctacttggg gagatttgat tcattccgaa ttacagaatt
   148081 cagaatgtca gaatgaaagg gttcactttg accattaaga gtaggtaacc cgttctctgt
   148141 gtctttattc ctattgcatt ctatctcatc gtatcacatt ctgttctgcg atatttgaga
   148201 atcgccgtca atatctcggt ctaggtcctg gataatcctt tgttcaatag tcttggggct
   148261 atttacaacc agccaattaa gaattctcag atgtactagt actagcaaat gcatcaaaga
   148321 tgcagtcatc gattctcccg agaggccaca attaccgcga gcaaacacat taatttaatg
   148381 gcaaggagcg catttttgcc atttttgcta tgctactaat acttgtactt gctctgccat
   148441 tctgtccaag cctggctgag gaagagttat ggggcgtaaa acaaaaaaaa atatgcttat
   148501 tttgttttgg cctattttac tatatgtaaa atttaaatgt gaaagtcaaa tgacgataaa
   148561 taaaaggcca ctccatttcg gcaaaagacc cgcgccccag ttccatagct tttggtccgc
   148621 tatcccgatc atgattttcc tacccccaga gggaaaggtc cttccctttt gggccggttg
   148681 tgggcgagga gggattcgaa cccccgacac cgtggttcgt agccacgtgc tctaatcctc
   148741 tgagctacag gccccacctc gtctccactg gatctgttcc caggagtacc ctaaaaaaaa
   148801 ggaacctttc ctctacccag ccatttccgg gttaagaaga tgtgaaagcg cctttctctc
   148861 tataagaacg gtgcgttccg aggtgtgaag tgggagagag gggatttcat aattggggtt
   148921 ttgaataaga cgaccttttt gtttttaatt tttatttatt tttcgtattg aaaaagaaat
   148981 aagaatgaga ggtgttaagt aagcttttta tcatcctggc gtcgagctat ttttccgcag
   149041 gaccccccct acagtatcgt caccgcagta gagtttaacc accaagttcg ggatggattg
   149101 gtgttgttcc tctacgccta ggacaccaga atatcgaacc atgaacgaag aaaggcgtgc
   149161 gaaaaaaaga aaagcatatt ggctagtgat tatgaggccc gattcttgac tggaggggac
   149221 accaaaggcc tccgcccttc catcccatga atagatagag agggagggca gagcttttgg
   149281 ttttttcatg ttgtcaaaga gttgaacaat gaaaatagat ggcgagtgcc tgatcgaatt
   149341 gatcgggtca tgtaggaaca aggttcaagt ctaccggtct gttaggatgc ctcagctgca
   149401 tacatcactg cacttccact tgacacctat cgtaatgata aacggctcgt ctcgccgtga
   149461 ccttctcttg aattctcaaa acttctgtca ctcgatcccc gcagggacag agaacccctt
   149521 gccgtcgcgg ctgtgctacc ggaggctctg gggaagtcgg aataggagag cactcatctt
   149581 ggggtgggct tactacttag atgctttcag cagttatccg ctccgcactt ggctacccag
   149641 cgtttaccgt gggcacgata actggtacac cagaggtgcg tccttcccgg tcctctcgta
   149701 ctagggaaag gtcctctcaa tgctctaacg cccacaccgg atatggaccg aactgtctca
   149761 cgacgttctg aacccagctc acgtaccgct ttaatgggcg aacagcccaa cccttggaac
   149821 atactacagc cccaggtggc gaagagccga catcgaggtg ccaaaccttc ccgtcgatgt
   149881 gagctcttgg ggaagatcag cctgttatcc ctagagtaac ttttatccgt tgagcgacgg
   149941 cccttccact cggcaccgtc ggatcactaa ggccgacttt cgtccctgct cgacgggtgg
   150001 gtcttgcagt caagctccct tctgcctttg cactcgaggg ccaatctccg tccggcccga
   150061 ggaaaccttt gcacgcctcc gttacctttt gggaggccta cgccccatag aaactgtcta
   150121 cctgagactg tcccttggcc cgtaggtcct gacacaaggt tagaattcta gctcttccag
   150181 agtggtatct cactgatggc tcgagccccc cctgaaggag gccttcttcg ccttccacct
   150241 aagctgcgca ggaaaagccc aaagccaatc ccagggaaca gtgaagcttc atagggtctt
   150301 tctgtccagg tgcgggtagt ccgcatcttc acagacatgt ctatttcacc gagtctctct
   150361 ccgagacagt gcccagatcg ttacgccttt cgtgcgggtc ggaacttacc cgacaaggaa
   150421 tttcgctacc ttaggaccgt tatagttacg gccgccgttc accggggctt cggtcgccgg
   150481 ctcccctgtc atcaggtcac caacttcctt gaccttccgg cactgggcag gcgtcagccc
   150541 ccatacatgg tcttacgact ttgcggagac ctgtgttttt ggtaaacagt cgcccgggcc
   150601 tggtcactgc gacccccttt gtgaggaggc accccttctc ccgaagttac ggggctattt
   150661 tgccgagttc cttagagaga gttgtctcgc gcccctaggt attctctacc tacccacctg
   150721 tgtcggtttc gggtacaggt acccttttgt tgaaggtcgt tcgagctttt cctgggagta
   150781 tagcatgggt tacttcagcg ctgtagcgcc tggtactcga acattggctc ggggcatttt
   150841 ctctacccct tcttaccctg aaaaagcagg ggcaccttgc gtccttgaac cgataaccat
   150901 ctttcggcta acctagcctc ctccgtccct cgggaccaac aaggggtagt acaggaatat
   150961 tcacctgttg tccatcgact acgcctttcg gcctgatctt aggccctgac tcaccctccg
   151021 tggacgaacc ttgcggagga acccttgggt tttcggggca ttggattctc accaatgttt
   151081 gcgttactca agccgacatt ctcgcttccg cttcgtccac ccctgctcgc gcgggtgctt
   151141 ccccctaagg cggaacgctc ccctaccgat gcattttttc atcccacagc ttcggcagat
   151201 cgcttagccc cgttcatctt cggcgcaaga gcgctcgatc agtgagctat tacgcactct
   151261 ttcaagggtg gctgcttcta ggcaaacctc ctggctgtct ctgcacccct acctccttta
   151321 tcactgagcg gtcatttagg ggccttagct ggtgatccgg gctgtttccc tctcgacaat
   151381 gaagcttatc ccccatcgtc tcactggccg accttgaccc ctgttatttt gaggtcatat
   151441 ctagtattca gagtttgcct cgatttggta ccgctctcgc agcccgcacc gaaacagtgc
   151501 tttaccccta gatgtccagt caactgctgc gcctcaacgc atttcgggga gaaccagcta
   151561 gctctgggtt cgagtggcat ttcaccccta accacaactc atccgctgat tcttcaacat
   151621 cagtcggttc ggacctccac ttagtttcac ccaagcttca tcctggtcat ggatagatca
   151681 cccaggttcg ggtccataag cagtgacaat tgccctatga agactcgctt tcgctacggc
   151741 tccggtgggt tcccttaacc aagccactgc ctatgagtcg ccggctcatt cttcaacagg
   151801 cacgcggtca gagccctggg ctcctcccac tgcttgggag cttacggttt catgttctat
   151861 ttcactcccc gacgggggtt cttttcaccc ttccctcacg gtactacttc gctatcggtc
   151921 acccaggagt atttagcctt gcaaggtggt ccttgctgat tcacacggga ttccacgtgc
   151981 cccatgctac tcgggtcaga gcgtaagcta gtgatgcttt cggctactgg actctcgcca
   152041 tctagggtgc agcactcttc tgcttcgcct agcagcacga cgcttttatt gctctcccac
   152101 aaccccgttt tcacggttta ggctgctccc atttcgctcg ccgctactac gggaatcgct
   152161 tttgctttct tttcctccgg ctactaagat gtttcagttc gccaggttgt ctcttgcctg
   152221 cccatggatt cagcagcagt tcgaaaggtt gacctattcg ggaatctccg gatctacgct
   152281 tattttcaac tccccgaagc atttcgtcgc ttactacgcc cttcctcgtc tctgggtgcc
   152341 taggtatcca ccgtaagcct ttcctcgttt gaacctcgcc cttcactttt cactttaagg
   152401 ctatgccatc ttaaggtgct gctaaatgga aggatcttat caacgtccat gaatgataaa
   152461 taatagattg aactgccgaa tcggaaaaat cgggtactat catatagctt tgtttcggct
   152521 aagttcacga gttggagata agcggactcg aaccgctgac atccgccaca gggtaaacca
   152581 ccgcctctca ggcccccgac tgattgattc taccatagag gccaacgata gacaataact
   152641 cccccccgaa cacagcttac aactttcatc gtactgtgct ctccaaagag caactcttct
   152701 caaaatctca aaaaaaaggg tgctgagttg gaatcccatt ctaactaagg attcttgtgg
   152761 ttccggagga tccagctaca ggagaaccag gaacggagag ctttccccct tttccacccc
   152821 gacctttggt cttaagaatg ctggttttaa gaatgagtga ttgcccttct ccgaccctta
   152881 ctgcccaacc tgagagcgga cagctaatgc attccactta ttgaacaggg ttctatggtc
   152941 ggtccgcgac ccctggatac cgaaggcgtc cttggggtga tctcgtagtt cctacggggt
   153001 ggagacgatg gggttggtcc atggattttc cttccttttg ccgcatttcg ctcaaagggt
   153061 tgaagggaga tagtgcatca agctgttcgc aagggccaac ttgatcctct tccccaggga
   153121 tcccggatga gggaacctag gggagccgcc gactccaact accgtccatg tacgatccat
   153181 actagatctg accaaccacc catcctacct cctctacacg ttcttgacag cccatctttg
   153241 tctcagtaga gtctttcagt ggcatgtttc ggtcctcttc cccattactt agaaaaagtg
   153301 agccaccggt tcaggtacaa gatactatca ttaccgcctg gacaattaga cacccaaccc
   153361 gtaatcgcaa cgacccaatt gcaagagcgg agctctacca actgagctat atcccccgag
   153421 ccaagtggag catgcatgaa ggagtcagat gcttcttcta ttcttttcct tggcgcagct
   153481 gggccatcct ggacttgaac cagagacctc gcccgtgaag taaatcatcg cacctacggt
   153541 ccaaccaatt gggagagaat caatagattc cttttcggga gcgattcatc cttcccgaac
   153601 gcagcataca actctccgtt gtactgcgct ctccaagtgt gcttgttccc ccttcttcct
   153661 taccacggca agtatttgtg aaataagaaa taactccgat gggaagaaaa aagagggcgt
   153721 taagagaccc tcttggccca accctaaaca ctctaagatc ctttttcaaa cctgctccca
   153781 tttcgagtca agagatagat aaatagacac atcccattgc actgatcggg ggcgttcgta
   153841 gtgactgagg gggtcgaaga ccaagaagtg aattatttat cagccaagca ttcgtcttac
   153901 ggctagatcc aatcccctgg tccctgcgga aaggaaaaag aatttcacgc tcttcctttt
   153961 gggaagggag gattaggaaa atcctattga ttgcagcttt ctccagacct ccgggaaaag
   154021 catgaaaaaa aaaggctcga atggtacgat ccctccgtca ccccagaatt aaaggggcga
   154081 tctcgtagtt cttggtctgt gaagatacgt tgttaggtgc tccatttcat tttcccattg
   154141 aggccgaacc taaacctgtg ctcgagagat agctgtccat acactgataa gggatgtatg
   154201 gattatcgag aagagaggag ccatggtggt cccccccgga ccgcccagat cccacgggtg
   154261 aatagaaagt tggatctaca ttggatctca cctgaatcgc cccatctatc ctcctgagga
   154321 gaagtttggt ttcaaacccc ggctcgaaca ggagaagtac gccatgctaa tgtgccttgg
   154381 atgatccaca tctcagggtc aggcgctgat gagcacattg aactatccat gtggctgaga
   154441 gccctcacag cccaggcaca acgacgcaat tatcaggggc gcgctctacc actgagctaa
   154501 tagcccgtcg tgcgggcctc ccgctggggg cccgctatgc caaaagcgag agaaacccca
   154561 tccctctctt tcctttttac gcccccatgt cgccacacgg gagggacatg ggggcataaa
   154621 aggggatcct atcaacttgt tccgacctag gataataagc tcatgggctt ggtcttactt
   154681 ttcaccgtcg agaaacaaaa gaaggcttcc atctccaagt tgaactcaga cgtagctcgc
   154741 ttctttttgg gtgtgaagca gtgtcaaatc aaaataccca acaagcatta gctctccctg
   154801 aaaaggaggt aatccagccg caccttccag tacggctacc ttgttacgac ttcactccag
   154861 tcactagccc tgccttcggc atccccctcc ttgcggttaa ggtaacgact tcgggcatgg
   154921 ccagctccca tagtgtgacg ggcggtgtgt acaaggcccg ggaacgaatt caccgccgta
   154981 tggctgaccg gcgattacta gcgattccgg cttcatgcag gcgagttgca gcctgcaatc
   155041 cgaactgagg acgggttttt ggagttagct cgccctcgcg ggatcgcgac cctttgtccc
   155101 gtccattgta gcacgtgtgt cgcccagggc ataaggggca tgatgacttg acgtcatcct
   155161 caccttcctc cggcttatca ccggcagtct gctcagggtt ccaaactcaa cggtggcaac
   155221 taaacacgag ggttgcgctc gttgcgggac ttaacccaac accttacggc acgagctgac
   155281 gacagccatg caccacctgt gtccgcgttc ccgaaggcac ccctctcttt caagaggatt
   155341 cgcggcatgt caagccctgg taaggttctt cgctttgcat cgaattaaac cacatgctcc
   155401 accgcttgtg cgggcccccg tcaattcctt tgagtttcat tcttgcgaac gtactcccca
   155461 ggcgggatac ttaacgcgtt agctccagca ctgcacgggt cgatacgcac agcgcctagt
   155521 atccattgtt tacggctagg actactgggg tatctaatcc cattcgctcc cctagctttc
   155581 gtctctcagt gtcagtgtcg gcccagcaga gtgctttcgc ccttggtgtt ctttccgatc
   155641 tctacgcatt tcaccgctcc accggaaatt ccctctgccc ctaccgtact ccagcttggt
   155701 agtttccacc gcctgtccag ggttgagccc tgggatttga cggcggactt aaaaagccac
   155761 ctacagacgc tttacgccca atcattccgg ataacgcttg catcctccgt cttaccgcgg
   155821 ctgctggcac agagttagcc gatgcttatt ccccagatac cgtcattgct tcttctccgg
   155881 gaaaagaagt tcatgacccg tgggccttct acctccacgc ggcattgctc cgtcaggctt
   155941 tcgcccattg cggaaaattc cccactgctg cctcccgtag gagtctgggc cgtgtctcag
   156001 tcccagtgtg gctgatcatc ctctcggacc agctactgat catcgccttg gtaagctatt
   156061 gcctcaccaa ctagctaatc agacgcgagc ccctcctcgg gcggattcct ccttttgctc
   156121 ctcagcctac ggggtattag cagccgtttc cagctgttgt tcccctccca agggcaggtt
   156181 cttacgcgtt actcacccgt ccgccactgg aaacaccact tcccgtccga cttgcatgtg
   156241 ttaagcatgc cgccagcgtt catcctgagc caggatcgaa ctctccatga gattcatagt
   156301 tgcattactt atagcttcct tattcgtaga caaagctggt ttggttcgga attgtctttc
   156361 attccaaggc ataacttgta tccatgcgct tcatattcgc ctggagttcg ctcccagaaa
   156421 tatagccatc cctaccccct cacgtcaatc ccacgagcct cttatccatt tcgatcacga
   156481 cgggggagca agacaaaata gaaaaaccca cattgggttt agggataatc aggctcgaac
   156541 tgatgacttc caccatgtca aggtgacact ctaccgctga gttatatccc ttccctgccc
   156601 ccatcaagaa atagaactga ctaatcctaa ggcaaaggat cgagaaactc aacaccgcca
   156661 ctattcttga acaacttgga gccgggcttt cctttcgcac tattacggat acgaaaatca
   156721 tggaaaaagt tggattcaat tgtcaactgc tcctatcgga aataggattg actacggatt
   156781 cgagccatag cacatggttt cataaaaccg tacgattctc ccgatctaaa tcaagcaggt
   156841 tttacatgaa gaaggtttgc cccagcatgt tctattcgat acgggtagga gaagcggtat
   156901 tcttaaaaaa atagagaaat cagaaccaag tcaagatgat acggatcaac cccttcttat
   156961 tgcgccaaag atcttaccat ttccgaagga actccagttc cttctctttt ccagttccat
   157021 tcaagagttc ttatggattt ccacgaccct ctaagacccc gaaattttga caaattcctt
   157081 ttcttaggaa cacatacaag attcgtcact ataaaaaggg taatggtaat cccacgatta
   157141 attacttcat taatgaattt catagtaata gaaatacatg tcctaccgaa acataatttt
   157201 taatttgcta tcctcttgcc tagcgggcaa aggcaaagat ttacctccgt ggaaaagatg
   157261 attcattcgg atcagcatga aagcccaact acattgcatt gccagaatcc atgttgtata
   157321 tttgacagag gttgaccccc tctctcatgg tacaatcctc ttcccgctga gcctcctttc
   157381 tcctcggtcc acagagaaaa aatgtgggac tggcgccaac agttaatcac ggaagaaagg
   157441 actcactgag ccgggatcgc taactaatac taatcttaat ataatagaaa atactaatct
   157501 aatagaaaga aaagaactgt cttttctgta tactttcccc ggttctgctg ctaccgcggg
   157561 ctttacgcaa tcgatcggat catatagata tcccttcaac acaacatagg tcgtcgaaag
   157621 gatctcggag acccaccaaa gcacgaaagc caggatcttt cagaaaatgg attcctattc
   157681 gaagaatgca taaccgcatg gataagctca cactaacccg tcaatttggg atccaattcg
   157741 gttttttcct tgggaggtat cagtaaggag aatggaataa tatcgattca tatagataca
   157801 gagtaaaagg ttctctattg attcaaatgc tgtacctatg ggatagagaa agaggaaaaa
   157861 accgaagatt tcacatattt gatcgaaaaa tcaatctgat tgatttcgta cccctcgctc
   157921 aatgagaaaa tgggtcagat tctataggat caaacctatg agacttaaag aatgacggaa
   157981 gggaataaaa taaaaaaaat aaataagtaa ataaagaagt ataagaaccc agattccaaa
   158041 tgaaaaaatt aaaacttgaa aaggatcttt ctgattctcg aagaatgagg ggattgatcg
   158101 agaaagatct cttgttctta ttataagatc gtgtgattgg atccgcggat gtttggtaaa
   158161 aaaaatcttc tcttttgaga ataatcaaaa atggaaagtg ttcaattgga acatgaaaac
   158221 gtgacttaat ttgtcctagt tactcttcgg gacggagtgg aagaagggag gagattctgg
   158281 aacgaggaag aggacccaat gacttcgaaa gaattgaacg aggagccgta tgaggtgaaa
   158341 atctcatgta tggttctgta gagtggcagt aagggtgact tatctgtcaa cttttccact
   158401 atcaccccca aaaaaccaaa ctctgcctta cgtaaagttg ccagagtacg attaacctct
   158461 gggtttgaaa tcactgctta tatacctggt attggccata attcacaaga acattctgta
   158521 gtcttagtaa gagggggaag ggttaaggat ttacccggtg tgagatatca cattgttcga
   158581 ggaaccctag atgctgtcgg agtaaaggat cgtcaacaag ggcgttctag tgcgttgtag
   158641 attcttatcc aagacttgta tcatttgatg atgccatgtg aatcgctaga aacatgtgaa
   158701 gtgtatggct aacccaataa cgaaagtttc gtaaggggac tgtagcaggc taccatgaga
   158761 caaaagatct tctttctaag gagatttgat tcggaactta ttatatgtcc aaggtccaat
   158821 attgaaataa tttcagaggt tttccctgac ttcgtccgtg tcaacaaaca attcgaaatg
   158881 cctcgacttt tttagaacgg gtccgggtca aatagcaatg attcgaagca cttcttttta
   158941 cactatttcg gaaacccaag gacttaatcg tatggatatg taaaatacag gatttccaat
   159001 cctagaagga aagggaggga aacggatact caatttaaag tgagtcaaca gaattccata
   159061 ctcgatctca tagatacata tagaattctg cggaaaaccg tattcgatga aagtcgtatg
   159121 tacggcttgg agggagatct ttcatatctt tcgagatcca ccctacaata tggggtcaaa
   159181 aagccaaaat aaatgatttt agcccttata aaaagaaaac tgattcttga acccctttca
   159241 cgctcatgtc acgccgaggt actgcagaaa aaaaaactgc aaaatccgat ccaatttatc
   159301 gtaatcgatt agttaacatg ttggttaacc gtattctgaa acacggaaaa aaatcattgg
   159361 cttatcaaat tctctatcga gccttgaaaa agattcaaca aaagacagaa acaaatccgc
   159421 tatctgtttt acgtcaagca atacgtggag taactcccga tatagcagta aaagcaagac
   159481 gtgtaagcgg atcgacccag caagttccca ttgaaatagg atccacacaa ggaaaagcac
   159541 ttgccattcg ttggttatta ggggcatccc gaaaacgtcc gggtcgaaat atggctttca
   159601 aattaagttc cgaattagtg gatgctgcca aagggagtgg cgatgccata cgcaaaaagg
   159661 aagagactca tagaatggca gaggcaaata gagcttttgc acattttcgt taatccacga
   159721 acaggatcta tatagacaca tagatccatg gatccataca tctcgatcgt aaaagaatca
   159781 atagaaaaag aaagaatcgg aattgatcgt tctcgaaaca aacgaaaagg aaacgaaaga
   159841 taaaacataa atcatggatc aactaagccc tctcggggac ttgcttaaga ataagaaaga
   159901 ggaatctcat gtaaatacca tggaataagg tttgatccta attcatgggg attccacaaa
   159961 tattccattc caaaaataga aagttcgaaa caattgggat ttttttggag attggatgca
   160021 gttactaatt catgatttgg catgtacaga atgaaaactt cattctcgat tctacgagaa
   160081 tttttatgaa agcctttcat ttgcttctct tcgatggaag tttgattttc ccagaatgta
   160141 tcctaatttt tggcctaatt cttcttctga tgatcgattc aacctctgat caaaaagata
   160201 taccttggtt atatttcatc tcttcaacaa gtttagtaat gagcataacg gccctattgt
   160261 tccgatggag agaagaacct atgattagct tttcgggaaa tttccaaacg aacaatttca
   160321 acgaaatctt tcaatttctt attttactat gttcaactct atgtattcct ctatccgtag
   160381 agtacattga atgtacagaa atggctataa cagagtttct gttattcgta ttaacagcta
   160441 ctctaggagg aatgttttta tgcggtgcta acgatttaat aactatcttt gtagctccag
   160501 aatgtttcag tttatgctcc tacctattat ctggatatac caagaaagat gtacggtcta
   160561 atgaggctac tacgaaatat ttactcatgg gtggggcaag ctcttctatt ctggttcatg
   160621 gtttctcttg gctatatggt tcatccgggg gagagatcga gcttcaagaa atagtgaatg
   160681 gtcttatcaa tacacaaatg tataactccc caggaatttc aattgcgctt atattcatca
   160741 ctgtaggaat tgggttcaag ctttccccag ccccttctca tcaatggact cctgacgtat
   160801 acgaaggagt gcggttcgtt cgagaaattc ctacctctct atctatctct gggatgtttg
   160861 gatttttcaa aactccatgg acatgcagaa gagaaatgct attcccactc agaccaagac
   160921 ataactttga cttgttcaaa taacaattaa ggtgaagcag ggtcaggaac aacgattctc
   160981 tttatgataa acagatccat tttgcaagtt cgttattacg ggtagttcct acaaaggatc
   161041 gggctaatga cgtatacaat acttgaattc ttgatgtaga tgctacatag ttggttctca
   161101 tccttcagag actacgagtg taataggagc atccgtcgac aaaaggatca ccctaagatg
   161161 atcatctcat ggctattgag aacgaatcaa atcagatggt tctatttctc aatctttctg
   161221 acttactcct acggaatcaa ggtcgaaaag atggagaaaa atcagtcatt cacaaccact
   161281 gatgaaggat tcctcgaaaa gttaaggatt agtaatccgt tttagaaatc gaatgggttc
   161341 gatcttatac atacgcgagg aaggtaataa taaaaaaaaa aagaaagaag ataagttctt
   161401 ctttactttt atcacttagg agccgtgcga gatgaaagtc tcatgcacgg ttttgaatga
   161461 gagaaagaag tgaggaatcc tcttttcgac tctgactctc ccactccagt cgttgctttt
   161521 ctttctgtta cttcgaaagt agctgcttcg gcttcagcca ctcgaatttt cgatattcct
   161581 ttttatttct catcaaacga atggcatctt cttctggaaa tcctagctat tcttagcatg
   161641 atattgggga atctcattgc tattactcaa acaagcatga aacgtatgct tgcgtattcg
   161701 tccataggtc aaatcggata tgtaattatt ggaataattg ttggagactc aaatggtgga
   161761 tatgcgagca tgataactta tatgctgttc tatatctcca tgaatctagg aacttttgct
   161821 tgcattgtct tatttggtct acgtaccgga actgataaca ttcgagatta tgcaggatta
   161881 tacacaaaag atcctttttt ggctctctct ttagctctat gtctcttatc tctaggaggt
   161941 cttcctccac tcgcaggttt tttcggaaaa ctacatttat tctggtgtgg atggcaggca
   162001 ggcctctatt tcttggtttc aataggactc cttacgagcg ttgtttctat ctactattat
   162061 ttaaaaataa tcaagttatt aatgactgga cgaaaccaag aaataacccc tcacgtgcga
   162121 aattatagaa tatccccttt aagatcaaac aattccatcg aattgagtat gattgtatgt
   162181 gtgatagcat ctactatacc aggaatatca atgaacccaa ttattgcaat tgctcaggat
   162241 accctttttt agtttagctt ctagaatctg tttcttagtt caagatccct ctttactaac
   162301 tggaatcaaa gaattagtag atctgttccg cccaaaatgg gaatgggcta gggttatgaa
   162361 cttataatct ataatctgat tatagattat aagttcattc cataccgggc cagaccggaa
   162421 tagggttcta tacattctca ttatgagaag ggtcattcga gcgtatctaa atctaaatag
   162481 atactatgtt tacatatgga tccctacgtc gttacattcc atttaggatt aggaatgggc
   162541 gtaatcgggc cttattttta catatctctc cttatttgga ccctattcac ctcttttctt
   162601 tttttcttct tttcgttttc ttctattgaa tcgagaaaga aataggtttg attgtccatc
   162661 tttttaatag aatcttaata tatataagac atcctctgga tacttcaaat cgaagcaatt
   162721 ggatgtccga cttggcctat atgacatggc cgatcaatag aaatactcca acactccacc
   162781 tttgtcatat attccataca tcacactaga tagatatcat attcatggaa tacgattcac
   162841 tttcaagatg ccttggtggt gaaatggtag acacgcgaga ctcaaaatct cgtgctaaag
   162901 agcgtggagg ttcgagtcct cttcaaggca taatattgag aacgctcatt gaattggaat
   162961 aagttcggca gcggatcaca aaatcttggt gatcctctct atctaatgaa tggggaatcc
   163021 gctttgaaat cgtccgccct gcacccaccc ccgagtatat gcttcaacag gaatcgcaca
   163081 agggtggatt gatacaatct aaacctctgg taaaatgccc cccgtaaccc agcagataaa
   163141 gtgcattaca tagtccgttt tagggattgg cgactaccca ttcagtgact ttggcactgg
   163201 acgttcccaa aatgggtact atcgggtcgg gtgaattcaa taatagacgc ctggtggcat
   163261 tccagctttc cttctccttt caggacctat ccgaaagaga atccagtact tctcggtcgt
   163321 gaatagggcg aaccgcccct gcttcgaacc aaaaacaatt agaattaggc tcggtcaact
   163381 ggaatgtcta ttatccatat aggggatctt ccaatcggga agatccatcg acctgagacg
   163441 aagagaaagg tctatctatt ttatttagtt attcagttaa accaatgatt cgttattgga
   163501 gcagatagca aaaaccattt catccgacat gcttattttt gattttccaa tggatttaca
   163561 tctttcatta atggaaattt tttgatgtag tgagtaatag ctctggttgt tcgctgttca
   163621 agaattcttg tttaggcagt tcataccgtc catacatagt gttttgatct aagatttcaa
   163681 ttcttccatg tttcagcagt agcatattct tccatggagc taaggtccat ggaagaaaga
   163741 ggtgtttccg cgactctacc acccagtcaa ttccgttcca cttaatcctc atgaccacat
   163801 atctttccgg ctaagtaatg ggaaaccctt ctcctgttac atgaatccaa ttttcatttc
   163861 atccgggaaa agccatcttt ttctcaacaa tgtctttgcc atttgatcca atagccttcc
   163921 gtgagatagg aacagatttg ataaatactg ataactctcg gatggagtat tagaacggga
   163981 aaatccatta gataatgaac tattggttct aagccatctc tggcgatgaa tcaagaattc
   164041 gaagtgcttt ttttccctat tcttgagaat ccagcgttta gttagagatg taagaggatt
   164101 caatttggca gtaagaataa gaagcccctt taacatctct tcatcttcat ctgcaaagaa
   164161 ttctcgatgt gaaaacacag agacaaaggg ctcatctttg aataggaaaa agagtggatc
   164221 cggggggtcc caaatgaatt ggcttattcg aaaaaagcct tgttctttgg aaaatctagc
   164281 tcgtggctgg tactgcatgg ttccactctg caagaactcc gaatcctcct cttgaagctc
   164341 atcctcctct tgaagctcat cctcctcttg aagctcatcc tcctcttgaa gctcatcctc
   164401 ctcttgaagc tcatcctttt catcataaat gatcccccgc ccggcccaat agggaaatcc
   164461 caattcattg ggactttcga tacaatcaaa tagaaattcc caagggcgcc atattctagg
   164521 agcccaatct atgtgatcga agaaaccctc atctatttcc ccttcttcaa actccgattc
   164581 gtatctttga tagagaaatc tctgatcaac gatagaacga gatccatttt tcatcatata
   164641 taagggattc cttggttcgg gccgaagaag gaatgtcact cgatcattat caaactgact
   164701 gcaatctctt tctgtccgcg aggatcccat cagagcgcct tctatttcta ctaggccatg
   164761 aactagatca gaatcattct caacgaaccg ataagaagtg atcctatttt tttcatcggg
   164821 cccgggtaga gaccaaaggt cttgagcgac cgatccggca gaacaactca aaagataaag
   164881 aagtatcgtt aatttcttca tgctcgttcc aagttcgaag taccatttgt acaaataata
   164941 atccccttct tcacacaatt gcttctttat atagatagat ataggatcta tgagggaatt
   165001 tcctagaagt actttttgtg caacagccct tcctatctga tagaaaagga tcccgtgatc
   165061 ctgaaccggt attacatggg ctcgcaaatc ccaagtttgt ctatgaagag cagatctaat
   165121 tgtattagtg tctagaatgg atttcttctg tgtaatacta attgataggg cctcattggc
   165181 aagtgctaca agatctcgtg cattggaacc catggctgtg gacccgaatc gattagtatg
   165241 gaacattttc ttttccaagt gaaatcccct agtatatgaa agagtgaaaa agcgctttcg
   165301 ttgttgtgga ataagaagcc ttcgtatctt aatacatgta tggaattgat tcggggctat
   165361 tagagcggga tccacttttt ggggaatatg agtcgaagca ataacaagaa tatttctagt
   165421 agaacatctt tcacaatccc tggagagata gttcactaat agaacgaggg ataagtcctt
   165481 cgactcattc atatccagat catgaatgtc tggaatccat attatgcaag gagacattgc
   165541 ttttgctaat tcgaattgaa gggtgatata aaatcggtct atttgcccca gcaggtcaat
   165601 agtgaactca tccatcgcat cctcagctag ccactttgca cgcaacagct ctatatcaag
   165661 gtcactagca tcaatatcgt cactagcatc aatatcgtca ctagcatcaa tatagtcact
   165721 agcatcaata tcgtcactaa catcacagtc actctcatcc tcctcctcat caataataaa
   165781 ctcgataggc ttgctatccg ggaacttgtt cagaaatact gtaatgaaag gaagatagga
   165841 gtttgtcatt aggtatttga ccaaatagga tcgtccgctt cctatagaac ctatcactaa
   165901 aataccacta gagggggata aggctaagcg gagcgaaaag ggttttccat gagacgggaa
   165961 atgaaaacta ttagccccac acgaagtttg tgaataagtg attgtctgat aatgagcaag
   166021 gaatatccgc ctttctgcta aacaggatgt atttaactca taattcatta gatacttttg
   166081 atgaatgtca actaagtatc gtaagtaaat tgttcccggt tgttcaatca tttgataagc
   166141 agagtcattc tttgataaat gatcactatg agtcagactc aatagaattt gatcaatact
   166201 tttttctgtc gttaaggtgg agatggagaa ctgaaccaag aagtctcttt ctttatcact
   166261 aatcgaatca ccgctcgcga accataagtc tattggatta ccataaatcc aattatcgct
   166321 cacgttttct ctttttctta tcaatgaata gatctcttta cttgtatgac ttagatgtct
   166381 cgtatttctc gaaaaaatga tttgattgat gggatttggt atgatactta tgagatcgat
   166441 gagatttata ttcaaatata tcttcttaga acgtatagaa tatcctaatt gttgcagagc
   166501 aactagaaag agattcttta actttaacca gaaagaattc agttcagatg tgggatacct
   166561 attcagaagt tttcgcaact caatcatgta tgatggattc atcaaaggtt tgatcttttc
   166621 gaactctgtc tgtaactcac tataggctcg ggaaacaaag aaaagacgtg tacaaacgag
   166681 atgtccagca acaagaagaa ggaaaaggat tgaatagagg aactcctgaa catttggcga
   166741 gctcagatgt gtcgatatca atggtgactc attatttcga tgaatctttt gttcggacag
   166801 aagaaaatta tgtaaacact tactcgaaat ctcacttatc ggattccatt gtgtcttcca
   166861 caatttttta tgaagaattc gcgctgctcc atgcataata tcatgaaaaa tggatacaaa
   166921 tttttgacgg ctgctactta gtatcggcaa taggtctgaa aaagtatcta acaatatcaa
   166981 acttagatat ttgcaccctg ttgaagtaaa gaaccatggc atatatgttt ggaatagatt
   167041 ccattttgat tttaagagag ttgaaaaagc accctttcgt tgaaaggttc tatacatctg
   167101 ccctttctca acgcatttct ttagacaaag actccgtttt ttcctctttt cggatggtaa
   167161 atatttctca gaacgtggag tgtgaatcaa acccatgttt gaattgaaat tgagatactg
   167221 atgcaagttc ttctcttctg aatcagatag attcatatct gaaagaggtt gacaaaaagt
   167281 tctttcaaaa tggacttttt gtccctcttt tagaggtgtt ccagaaatgt ctgcaatcga
   167341 gtaaatagct ctacgaacta atggatcgga tcgaattgca aactggaaag atttgtacaa
   167401 gttatacctt tcgtcaccac tttgtggaaa atcgttagat atgaatatgt tagatacctg
   167461 cgactcgatt ggtgaaggtg aaatagtatc tctctccaaa aaagcatgtt tttttttacc
   167521 accgcacgaa gaaaatattt tgttgcgaat gaacaagata ttgaggaatt gtccgtacgt
   167581 aaaatcataa ttcttgatac gggccttttc cacataaaaa gggaatcttt tgttacaata
   167641 gaaccagaag tgatgtggat tattcaagaa tcgaagtcga tttgctttat aaaaagaaga
   167701 tatcaatgaa cttctatgaa atggtttcac gggattcagc caattgtctt gatcgtggga
   167761 tatcattgag aaataggaat ccgtgttatc aaaagatttc ctgctattat ttctagtatg
   167821 gaatgagtca atcatccgct ttggtatctt attgaacaaa aatggtgata ttgttcctcc
   167881 attgatcaag aatttcgatt tttgagaagt attatgatca tccaataaga aaggtttcaa
   167941 ttttttcaaa tgaacgattt gaagacctat tgattctaac aactgattgc agagttgatc
   168001 attcggacct ttcaattcat agatgtggat ctcagaccta tgaaggggga tattcccgaa
   168061 actcacaaag aaaaaaggaa gtgagttaga caaaaagaga agccacttgg acaaaaagag
   168121 aggaagtgac ttagacaaat cttttttatc gataacctca gaccaatcaa tcgaatattg
   168181 attaatacgt aatcgatcga acactacttg aaaacggctc ttctgctcag aaacgaaatg
   168241 ttctaaatgc tcctggaaat tcttgctccc attggaccat ttgtatctat atgcattagg
   168301 atcccgattc atgtatctct cggttcgaga aataaaaata agaggatcga accatttgtt
   168361 ctgactcttt ttcaaattcg ataaatgtcg gttgatcgta tatttcatta gagttctatg
   168421 attcagagta ccatttccta tttgatccct ttgaattcca tactcgaagt tgcgatcgga
   168481 tctattcatt aaaaagaatc gattcaatac atttcttatg tacccatggg tgctatattg
   168541 gatttgaatc agatttcgga tcaatctatc ttgattgact gcctccatta tgttgttgct
   168601 agcaaatacc actctttttg gttttggatc ttccaaatca ttcccgcagg agatccggac
   168661 ccatttgttt ctgatccttc gataaaaaga ttcattttct tcataaaaaa taggaggtag
   168721 aaccaataaa gatttctttt tcgattcatc cctggcctca ttcaagaatt gtttttgatc
   168781 caatccgtag gaatcaatag aaaaggcaaa tctcttatga tacaccagat ccggctcggt
   168841 tattgataga gtgaatagat ctgccatttc ttgaaatctc tcttctgatt caaaatcgtg
   168901 gtgtaacgtg tatccccccc tgttcaggtc atggaataga tgaaataaat aaaaaaatgg
   168961 atttttgttc aagaatgaag aactacccag ttcatccttc ggaaccatat cgcatcccgg
   169021 atatgatgaa ataggatgaa ttgagacggt attttgtaaa tacgtaatta tcttggatat
   169081 attaactatt tctttatttt ccgatcgcct gaaagggaca aaagaaacat cttgttcttt
   169141 cttcaacaat ttctgatctt tagtgaacct ctcagtagga ttcgaaccca gatgaagttc
   169201 tgaccatctg tcagagaaaa aagaacgaat ggatcttgta ggattcccaa gaaattcttc
   169261 gatttcttcc ggaagcagat gattattcat ccgcttctca cgttccgtga gggacattga
   169321 ggaagatcca gaaaggcgtt tagggaattg gtctgattct atctctcttc gttccgtttg
   169381 aagaaaggaa ggatcccaaa gaatcgatct ttcttttagt tgttgaatct ctctttgatt
   169441 gatcaatgtg tgatattccg aatcctcatt actaatggaa tcgaaacgat ctctggattg
   169501 atcaaaagat cctttcaatt ggctagaatc cgttacttga acgaaactag atcttgtgga
   169561 atgatattga atatttgacg atatattccg taccttgcta aaaaatcgat ccttgtttac
   169621 caaccacaca ttgtctaacc aaatccaatt ctctctcgat atgttcctca aaaaatccga
   169681 ttcgtgcgga ttcttccccc aactaccgaa gagatcttgg cggaattgcc acatatgaaa
   169741 ttgagcacaa ttttgcaaag aaatagccca cttgcttctc gagaagagat gggaaacatg
   169801 ctcaatatca tttgattgaa tagttgaccc agccccttgt tgtttgaaga aaccctccac
   169861 ttcaattggt atttgttcac gaaaagcaaa catgagataa caaatccagt ctttcactaa
   169921 gatttcgaat agctgtcccg aattcaatat gttttgcctc ttactcggag aaagacgatc
   169981 aaacaattcc caatcacgat ccttgtggat cggatcatcc atataatata caaaaggaaa
   170041 ctccagatat ttgatatctt tctctttgaa tgagatctca attccagcga cgatttcatt
   170101 agatatctta ccactagaat ccttcttttt tccgatccag ttcctccacc accgcgaacc
   170161 ccagttggat tcaggcatga tacacttttt agttattggg ggaacccaag tactctcttt
   170221 cggatccagg aactcagaga tcttttttcc ttttgacagg agcgaaacaa tcaacctatt
   170281 gacattggaa gacccaaaag attcttccaa tgtatcattt ctgggtccaa tgggattcat
   170341 aagtatagga agaagccctg tcaaatagag attttttctt tcgaccatat ttcgattgtt
   170401 aatacgatat ataaggaccg ctactacaaa tagtactaca cccttgatcg tgaaatgtac
   170461 tacacccttg atcgtgaaat atcgattgct tgttgaaccc tgtgaattgc gtgaaagtag
   170521 gataccccaa attcgggggt ccaagagttt tagaaaacgt tcttggtgga ataaaatgtt
   170581 aaggaaagat cccactgaat tgaattgggt ccatgaatct aataaatagt tagaattctt
   170641 gatctctctc aatatctctc gtaattcgaa aatccagaat ttgaattgac gccctttcat
   170701 ctctccgtac ctcctaaata gataagaatt ctactttata tatatgatat ttatatatga
   170761 tatttatata cgatatttct ttattctatg ataattagaa ttatattatt attctatgat
   170821 ttaaattgca ttgatttatc ctaaagattt catttcaatt ggaatttggt tattcaccat
   170881 gtacgaggat ccccgctaag catccatggc tgaatggtta aagcgcccaa ctcataattg
   170941 gcgaattcgt aggttcaatt cctactggat gcacgccaat gggaccctcc aataagtcta
   171001 ttggaattga ctctttatca atggaatctc atcatctata cataacgaat cggtgtggta
   171061 tattcatatc ataacatatg aacagtaaga actgaactag cattcttatt gagactagaa
   171121 ctcataggga agaaaataga tttatggatg gaatcaaata tgcagtattt acagacaaaa
   171181 gtattcggtt attggcgaaa aatcaatata cttctaatgt cgaatcagga tcaactagga
   171241 cagaaatcaa gcattgggtc gaactcttct ttggtgtcaa ggtaatagct atgaatagtc
   171301 atcgactacc cggaaagggt agaagaatgg gacccattat gggacataca atgcattaca
   171361 agcgtatgat cattacgctt caaccgggtt attctattcc acctcttaga aagaaaagaa
   171421 cttaaatcaa aatacttaat agcatggcga tacatttata caaaacttct accccgggca
   171481 cacgcaatgg agccgtagac agtcaagtga aatccaatcc acgaaataat ttgatctatg
   171541 gacagcatcg ttgtggtaaa ggtcgtaatg ccagaggaat cattaccgca aggcatagag
   171601 ggggaggtca taagcgttta taccgtaaaa tcgattttcg acgaaatgaa agagacatat
   171661 atggtagaat cgtaaccata gaatacgacc ctaatcgaaa tgcatacatt tgtctcatac
   171721 actatgggga tggtgagaag agatatattt tacatcccag aggggctata attggagata
   171781 ccattgtttc tggtacagaa gttcctatca aaatgggaaa tgccctacct ttgagtgcgg
   171841 tttgaactat tgatttacgt aattgggagt aaccaattag gtttacgacg aaacctagaa
   171901 atcgatcact gatccaattt gagtacctct acaggataga cctcaacaga aaactgaaga
   171961 gtaagggcag caagtgattg agttcagtag ttcctcatat ataattattg actctagaga
   172021 gatagtaata tggagaagac aaaactgttt caagcaccga cagaaccaga agcgcccctt
   172081 gtttcaaaga gaggaggacg ggttattcac atttcatttg atggtcagag gcaaattgaa
   172141 agctaagcag tggtaattct aaagattccc cgggggaaaa atagagatgt ctcctacgtt
   172201 acccataaat atgtggaagt atcgacgtaa tttcatagag tcattcggtc tgaatgctac
   172261 atgaagaaca taagccagat gacggaacgg gaagacctag gatgtagaag atcataacat
   172321 gagtggttcg gcagatttgg attcctatat atccactcat gtggtacttt attgtatgat
   172381 atatataaga attatacgat atatatatcc atctgtatag atatcatcat ctacatccag
   172441 aaagccgtat gctttggaaa aagcttgtac agtttgggaa gggattttga ttgatcaaaa
   172501 aaaggaatct acttcaaccg atatgccctt aggcacggcc atacataaca tagaaatcac
   172561 acttggaaag ggtggacaat tagctagggc agcgggtgct gtagcgaaac tgattgcaaa
   172621 agaggggaaa tcggccacat taaaattacc ttctggagag gtccgtttga tatccaaaaa
   172681 ctgctcggca acagtcggac aagtggggaa tgttggggtg aaccagaaaa gtttgggtag
   172741 agccggatct aaatgttggc taggtaagcg tcctgtagta agaggagttg ttatgaaccc
   172801 tgtagaccat ccccatgggg gtggtgaagg gagggctcca attggtagaa aaaaacccgc
   172861 aaccccttgg ggttatcctg cacttggaag aagaagtaga aaaaggaata aatatagtga
   172921 taatttgatt cttcgtcgcc gtaggaaata ggagagcaaa tttctttctt cgtttttaca
   172981 aaaaaaaaag aggagttaat taactgtggc acgttcacta a
//
