# Supplementary material for: Evolutionary dynamics of the chloroplast genome in Daphne (Thymelaeaceae): comparative analysis with related genera and insights into phylogenetics
Source: FEBS Open Bio. 2025 Oct 16;16(3):503–19. doi: 10.1002/2211-5463.70143 (PMC12955755; doi:10.1002/2211-5463.70143)
Supplement: Supplementary file 11 — Data S2. Annotated chloroplast genome sequences of all newly assembled species (GenBank format). [file FEB4-16-503-s005.zip › Thymelaea dioica.gb]

LOCUS       Thymelaea_dioica      172648 bp    DNA     circular UNA 07-SEP-2025
DEFINITION  Thymelaea dioica chloroplast, complete genome.
ACCESSION   urn.local...4a-jmkrbx8
VERSION     urn.local...4a-jmkrbx8
KEYWORDS    .
SOURCE      Thymelaea dioica
  ORGANISM  Thymelaea dioica.
FEATURES             Location/Qualifiers
     misc_feature    1..85835
                     /note="large single copy (LSC)"
                     /info="annotated by OGDRAW v1.4"
                     /annotator="OGDRAW"
                     /label="large single copy (LSC)"
     tRNA            complement(35..108)
                     /gene="trnH-GUG"
                     /locus_tag="FKS56_pgt001"
                     /product="tRNA-His"
                     /db_xref="GeneID:40491980"
                     /label="trnH-GUG tRNA"
     gene            complement(35..108)
                     /gene="trnH-GUG"
                     /locus_tag="FKS56_pgt001"
                     /db_xref="GeneID:40491980"
                     /label="trnH-GUG gene"
     CDS             complement(452..1513)
                     /gene="psbA"
                     /locus_tag="FKS56_pgp091"
                     /codon_start=1
                     /transl_table=11
                     /product="photosystem II protein D1"
                     /protein_id="YP_009663801.1"
                     /db_xref="GeneID:40491913"
                     /label="psbA CDS"
     gene            complement(452..1513)
                     /gene="psbA"
                     /locus_tag="FKS56_pgp091"
                     /db_xref="GeneID:40491913"
                     /label="psbA gene"
     tRNA            join(complement(4343..4379),complement(1797..1831))
                     /gene="trnK-UUU"
                     /locus_tag="FKS56_pgt002"
                     /product="tRNA-Lys"
                     /db_xref="GeneID:40491914"
                     /label="trnK-UUU tRNA"
     gene            complement(1797..4379)
                     /gene="trnK-UUU"
                     /locus_tag="FKS56_pgt002"
                     /db_xref="GeneID:40491914"
                     /label="trnK-UUU gene"
     CDS             complement(2144..3667)
                     /gene="matK"
                     /locus_tag="FKS56_pgp090"
                     /codon_start=1
                     /transl_table=11
                     /product="maturase K"
                     /protein_id="YP_009663802.1"
                     /db_xref="GeneID:40491915"
                     /label="matK CDS"
     gene            complement(2144..3667)
                     /gene="matK"
                     /locus_tag="FKS56_pgp090"
                     /db_xref="GeneID:40491915"
                     /label="matK gene"
     CDS             join(complement(6197..6236),complement(5061..5260))
                     /gene="rps16"
                     /locus_tag="FKS56_pgp089"
                     /codon_start=1
                     /transl_table=11
                     /product="ribosomal protein S16"
                     /protein_id="YP_009663803.1"
                     /db_xref="GeneID:40491916"
                     /label="rps16 CDS"
     gene            complement(5061..6236)
                     /gene="rps16"
                     /locus_tag="FKS56_pgp089"
                     /db_xref="GeneID:40491916"
                     /label="rps16 gene"
     tRNA            complement(7549..7620)
                     /gene="trnQ-UUG"
                     /locus_tag="FKS56_pgt003"
                     /product="tRNA-Gln"
                     /db_xref="GeneID:40491917"
                     /label="trnQ-UUG tRNA"
     gene            complement(7549..7620)
                     /gene="trnQ-UUG"
                     /locus_tag="FKS56_pgt003"
                     /db_xref="GeneID:40491917"
                     /label="trnQ-UUG gene"
     CDS             7982..8167
                     /gene="psbK"
                     /locus_tag="FKS56_pgp088"
                     /codon_start=1
                     /transl_table=11
                     /product="photosystem II protein K"
                     /protein_id="YP_009663804.1"
                     /db_xref="GeneID:40491918"
                     /label="psbK CDS"
     gene            7982..8167
                     /gene="psbK"
                     /locus_tag="FKS56_pgp088"
                     /db_xref="GeneID:40491918"
                     /label="psbK gene"
     CDS             8601..8711
                     /gene="psbI"
                     /locus_tag="FKS56_pgp087"
                     /codon_start=1
                     /transl_table=11
                     /product="photosystem II protein I"
                     /protein_id="YP_009663805.1"
                     /db_xref="GeneID:40491919"
                     /label="psbI CDS"
     gene            8601..8711
                     /gene="psbI"
                     /locus_tag="FKS56_pgp087"
                     /db_xref="GeneID:40491919"
                     /label="psbI gene"
     tRNA            complement(8791..8878)
                     /gene="trnS-GCU"
                     /locus_tag="FKS56_pgt004"
                     /product="tRNA-Ser"
                     /db_xref="GeneID:40491920"
                     /label="trnS-GCU tRNA"
     gene            complement(8791..8878)
                     /gene="trnS-GCU"
                     /locus_tag="FKS56_pgt004"
                     /db_xref="GeneID:40491920"
                     /label="trnS-GCU gene"
     tRNA            join(9612..9634,10353..10401)
                     /gene="trnG-UCC"
                     /locus_tag="FKS56_pgt005"
                     /product="tRNA-Gly"
                     /db_xref="GeneID:40491921"
                     /label="trnG-UCC tRNA"
     gene            9612..10401
                     /gene="trnG-UCC"
                     /locus_tag="FKS56_pgt005"
                     /db_xref="GeneID:40491921"
                     /label="trnG-UCC gene"
     tRNA            10547..10618
                     /gene="trnR-UCU"
                     /locus_tag="FKS56_pgt006"
                     /product="tRNA-Arg"
                     /db_xref="GeneID:40491922"
                     /label="trnR-UCU tRNA"
     gene            10547..10618
                     /gene="trnR-UCU"
                     /locus_tag="FKS56_pgt006"
                     /db_xref="GeneID:40491922"
                     /label="trnR-UCU gene"
     CDS             complement(10919..12439)
                     /gene="atpA"
                     /locus_tag="FKS56_pgp086"
                     /codon_start=1
                     /transl_table=11
                     /product="ATP synthase CF1 alpha subunit"
                     /protein_id="YP_009663806.1"
                     /db_xref="GeneID:40491923"
                     /label="atpA CDS"
     gene            complement(10919..12439)
                     /gene="atpA"
                     /locus_tag="FKS56_pgp086"
                     /db_xref="GeneID:40491923"
                     /label="atpA gene"
     CDS             join(complement(13809..13952),complement(12514..12924))
                     /gene="atpF"
                     /locus_tag="FKS56_pgp085"
                     /codon_start=1
                     /transl_table=11
                     /product="ATP synthase CF0 subunit I"
                     /protein_id="YP_009663807.1"
                     /db_xref="GeneID:40491924"
                     /label="atpF CDS"
     gene            complement(12514..13952)
                     /gene="atpF"
                     /locus_tag="FKS56_pgp085"
                     /db_xref="GeneID:40491924"
                     /label="atpF gene"
     CDS             complement(14450..14695)
                     /gene="atpH"
                     /locus_tag="FKS56_pgp084"
                     /codon_start=1
                     /transl_table=11
                     /product="ATP synthase CF0 C subunit"
                     /protein_id="YP_009663808.1"
                     /db_xref="GeneID:40491925"
                     /label="atpH CDS"
     gene            complement(14450..14695)
                     /gene="atpH"
                     /locus_tag="FKS56_pgp084"
                     /db_xref="GeneID:40491925"
                     /label="atpH gene"
     CDS             complement(15832..16575)
                     /gene="atpI"
                     /locus_tag="FKS56_pgp083"
                     /codon_start=1
                     /transl_table=11
                     /product="ATP synthase CF0 A subunit"
                     /protein_id="YP_009663809.1"
                     /db_xref="GeneID:40491926"
                     /label="atpI CDS"
     gene            complement(15832..16575)
                     /gene="atpI"
                     /locus_tag="FKS56_pgp083"
                     /db_xref="GeneID:40491926"
                     /label="atpI gene"
     CDS             complement(16810..17520)
                     /gene="rps2"
                     /locus_tag="FKS56_pgp082"
                     /codon_start=1
                     /transl_table=11
                     /product="ribosomal protein S2"
                     /protein_id="YP_009663810.1"
                     /db_xref="GeneID:40491927"
                     /label="rps2 CDS"
     gene            complement(16810..17520)
                     /gene="rps2"
                     /locus_tag="FKS56_pgp082"
                     /db_xref="GeneID:40491927"
                     /label="rps2 gene"
     CDS             complement(17806..21987)
                     /gene="rpoC2"
                     /locus_tag="FKS56_pgp081"
                     /codon_start=1
                     /transl_table=11
                     /product="RNA polymerase beta subunit"
                     /protein_id="YP_009663811.1"
                     /db_xref="GeneID:40491928"
                     /label="rpoC2 CDS"
     gene            complement(17806..21987)
                     /gene="rpoC2"
                     /locus_tag="FKS56_pgp081"
                     /db_xref="GeneID:40491928"
                     /label="rpoC2 gene"
     CDS             join(complement(24584..25015),complement(22180..23796))
                     /gene="rpoC1"
                     /locus_tag="FKS56_pgp080"
                     /codon_start=1
                     /transl_table=11
                     /product="RNA polymerase beta' subunit"
                     /protein_id="YP_009663812.1"
                     /db_xref="GeneID:40491929"
                     /label="rpoC1 CDS"
     gene            complement(22180..25015)
                     /gene="rpoC1"
                     /locus_tag="FKS56_pgp080"
                     /db_xref="GeneID:40491929"
                     /label="rpoC1 gene"
     CDS             complement(25041..28247)
                     /gene="rpoB"
                     /locus_tag="FKS56_pgp079"
                     /codon_start=1
                     /transl_table=11
                     /product="RNA polymerase beta subunit"
                     /protein_id="YP_009663813.1"
                     /db_xref="GeneID:40491930"
                     /label="rpoB CDS"
     gene            complement(25041..28247)
                     /gene="rpoB"
                     /locus_tag="FKS56_pgp079"
                     /db_xref="GeneID:40491930"
                     /label="rpoB gene"
     tRNA            29412..29482
                     /gene="trnC-GCA"
                     /locus_tag="FKS56_pgt007"
                     /product="tRNA-Cys"
                     /db_xref="GeneID:40491931"
                     /label="trnC-GCA tRNA"
     gene            29412..29482
                     /gene="trnC-GCA"
                     /locus_tag="FKS56_pgt007"
                     /db_xref="GeneID:40491931"
                     /label="trnC-GCA gene"
     CDS             30207..30296
                     /gene="petN"
                     /locus_tag="FKS56_pgp078"
                     /codon_start=1
                     /transl_table=11
                     /product="cytochrome b6/f complex subunit VIII"
                     /protein_id="YP_009663814.1"
                     /db_xref="GeneID:40491932"
                     /label="petN CDS"
     gene            30207..30296
                     /gene="petN"
                     /locus_tag="FKS56_pgp078"
                     /db_xref="GeneID:40491932"
                     /label="petN gene"
     CDS             complement(31382..31486)
                     /gene="psbM"
                     /locus_tag="FKS56_pgp077"
                     /codon_start=1
                     /transl_table=11
                     /product="photosystem II protein M"
                     /protein_id="YP_009663815.1"
                     /db_xref="GeneID:40491933"
                     /label="psbM CDS"
     gene            complement(31382..31486)
                     /gene="psbM"
                     /locus_tag="FKS56_pgp077"
                     /db_xref="GeneID:40491933"
                     /label="psbM gene"
     tRNA            complement(32246..32319)
                     /gene="trnD-GUC"
                     /locus_tag="FKS56_pgt008"
                     /product="tRNA-Asp"
                     /db_xref="GeneID:40491934"
                     /label="trnD-GUC tRNA"
     gene            complement(32246..32319)
                     /gene="trnD-GUC"
                     /locus_tag="FKS56_pgt008"
                     /db_xref="GeneID:40491934"
                     /label="trnD-GUC gene"
     tRNA            complement(32675..32758)
                     /gene="trnY-GUA"
                     /locus_tag="FKS56_pgt009"
                     /product="tRNA-Tyr"
                     /db_xref="GeneID:40491935"
                     /label="trnY-GUA tRNA"
     gene            complement(32675..32758)
                     /gene="trnY-GUA"
                     /locus_tag="FKS56_pgt009"
                     /db_xref="GeneID:40491935"
                     /label="trnY-GUA gene"
     tRNA            complement(32818..32890)
                     /gene="trnE-UUC"
                     /locus_tag="FKS56_pgt010"
                     /product="tRNA-Glu"
                     /db_xref="GeneID:40491936"
                     /label="trnE-UUC tRNA"
     gene            complement(32818..32890)
                     /gene="trnE-UUC"
                     /locus_tag="FKS56_pgt010"
                     /db_xref="GeneID:40491936"
                     /label="trnE-UUC gene"
     tRNA            33407..>33477
                     /gene="trnT-GGU"
                     /locus_tag="FKS56_pgt011"
                     /product="tRNA-Thr"
                     /db_xref="GeneID:40491937"
                     /label="trnT-GGU tRNA"
     gene            33407..>33477
                     /gene="trnT-GGU"
                     /locus_tag="FKS56_pgt011"
                     /db_xref="GeneID:40491937"
                     /label="trnT-GGU gene"
     CDS             34721..35782
                     /gene="psbD"
                     /locus_tag="FKS56_pgp076"
                     /codon_start=1
                     /transl_table=11
                     /product="photosystem II protein D2"
                     /protein_id="YP_009663816.1"
                     /db_xref="GeneID:40491938"
                     /label="psbD CDS"
     gene            34721..35782
                     /gene="psbD"
                     /locus_tag="FKS56_pgp076"
                     /db_xref="GeneID:40491938"
                     /label="psbD gene"
     CDS             35730..37151
                     /gene="psbC"
                     /locus_tag="FKS56_pgp075"
                     /codon_start=1
                     /transl_table=11
                     /product="photosystem II CP43 chlorophyll apoprotein"
                     /protein_id="YP_009663817.1"
                     /db_xref="GeneID:40491939"
                     /label="psbC CDS"
     gene            35730..37151
                     /gene="psbC"
                     /locus_tag="FKS56_pgp075"
                     /db_xref="GeneID:40491939"
                     /label="psbC gene"
     tRNA            complement(37429..37517)
                     /gene="trnS-UGA"
                     /locus_tag="FKS56_pgt012"
                     /product="tRNA-Ser"
                     /db_xref="GeneID:40491940"
                     /label="trnS-UGA tRNA"
     gene            complement(37429..37517)
                     /gene="trnS-UGA"
                     /locus_tag="FKS56_pgt012"
                     /db_xref="GeneID:40491940"
                     /label="trnS-UGA gene"
     CDS             37848..38036
                     /gene="psbZ"
                     /locus_tag="FKS56_pgp074"
                     /codon_start=1
                     /transl_table=11
                     /product="photosystem II protein Z"
                     /protein_id="YP_009663818.1"
                     /db_xref="GeneID:40491941"
                     /label="psbZ CDS"
     gene            37848..38036
                     /gene="psbZ"
                     /locus_tag="FKS56_pgp074"
                     /db_xref="GeneID:40491941"
                     /label="psbZ gene"
     tRNA            38660..38730
                     /gene="trnG-GCC"
                     /locus_tag="FKS56_pgt013"
                     /product="tRNA-Gly"
                     /db_xref="GeneID:40491942"
                     /label="trnG-GCC tRNA"
     gene            38660..38730
                     /gene="trnG-GCC"
                     /locus_tag="FKS56_pgt013"
                     /db_xref="GeneID:40491942"
                     /label="trnG-GCC gene"
     tRNA            complement(38891..38964)
                     /gene="trnfM-CAU"
                     /locus_tag="FKS56_pgt014"
                     /product="tRNA-fMet"
                     /db_xref="GeneID:40491943"
                     /label="trnfM-CAU tRNA"
     gene            complement(38891..38964)
                     /gene="trnfM-CAU"
                     /locus_tag="FKS56_pgt014"
                     /db_xref="GeneID:40491943"
                     /label="trnfM-CAU gene"
     CDS             complement(39138..39440)
                     /gene="rps14"
                     /locus_tag="FKS56_pgp073"
                     /codon_start=1
                     /transl_table=11
                     /product="ribosomal protein S14"
                     /protein_id="YP_009663819.1"
                     /db_xref="GeneID:40491944"
                     /label="rps14 CDS"
     gene            complement(39138..39440)
                     /gene="rps14"
                     /locus_tag="FKS56_pgp073"
                     /db_xref="GeneID:40491944"
                     /label="rps14 gene"
     CDS             complement(39568..41772)
                     /gene="psaB"
                     /locus_tag="FKS56_pgp072"
                     /codon_start=1
                     /transl_table=11
                     /product="photosystem I P700 chlorophyll a apoprotein A2"
                     /protein_id="YP_009663820.1"
                     /db_xref="GeneID:40491945"
                     /label="psaB CDS"
     gene            complement(39568..41772)
                     /gene="psaB"
                     /locus_tag="FKS56_pgp072"
                     /db_xref="GeneID:40491945"
                     /label="psaB gene"
     CDS             complement(41798..44050)
                     /gene="psaA"
                     /locus_tag="FKS56_pgp071"
                     /codon_start=1
                     /transl_table=11
                     /product="photosystem I P700 chlorophyll a apoprotein A1"
                     /protein_id="YP_009663821.1"
                     /db_xref="GeneID:40491946"
                     /label="psaA CDS"
     gene            complement(41798..44050)
                     /gene="psaA"
                     /locus_tag="FKS56_pgp071"
                     /db_xref="GeneID:40491946"
                     /label="psaA gene"
     CDS             join(complement(46753..46878),complement(45780..46007),
                     complement(44885..45037))
                     /gene="ycf3"
                     /locus_tag="FKS56_pgp070"
                     /codon_start=1
                     /transl_table=11
                     /product="hypothetical chloroplast RF34"
                     /protein_id="YP_009663822.1"
                     /db_xref="GeneID:40491947"
                     /label="ycf3 CDS"
     gene            complement(44885..46878)
                     /gene="ycf3"
                     /locus_tag="FKS56_pgp070"
                     /db_xref="GeneID:40491947"
                     /label="ycf3 gene"
     tRNA            47749..47835
                     /gene="trnS-GGA"
                     /locus_tag="FKS56_pgt015"
                     /product="tRNA-Ser"
                     /db_xref="GeneID:40491948"
                     /label="trnS-GGA tRNA"
     gene            47749..47835
                     /gene="trnS-GGA"
                     /locus_tag="FKS56_pgt015"
                     /db_xref="GeneID:40491948"
                     /label="trnS-GGA gene"
     CDS             complement(48172..48777)
                     /gene="rps4"
                     /locus_tag="FKS56_pgp069"
                     /codon_start=1
                     /transl_table=11
                     /product="ribosomal protein S4"
                     /protein_id="YP_009663823.1"
                     /db_xref="GeneID:40491949"
                     /label="rps4 CDS"
     gene            complement(48172..48777)
                     /gene="rps4"
                     /locus_tag="FKS56_pgp069"
                     /db_xref="GeneID:40491949"
                     /label="rps4 gene"
     tRNA            complement(49311..49383)
                     /gene="trnT-UGU"
                     /locus_tag="FKS56_pgt016"
                     /product="tRNA-Thr"
                     /db_xref="GeneID:40491950"
                     /label="trnT-UGU tRNA"
     gene            complement(49311..49383)
                     /gene="trnT-UGU"
                     /locus_tag="FKS56_pgt016"
                     /db_xref="GeneID:40491950"
                     /label="trnT-UGU gene"
     tRNA            join(50293..50326,50884..50933)
                     /gene="trnL-UAA"
                     /locus_tag="FKS56_pgt017"
                     /product="tRNA-Leu"
                     /db_xref="GeneID:40491951"
                     /label="trnL-UAA tRNA"
     gene            50293..50933
                     /gene="trnL-UAA"
                     /locus_tag="FKS56_pgt017"
                     /db_xref="GeneID:40491951"
                     /label="trnL-UAA gene"
     tRNA            51030..51102
                     /gene="trnF-GAA"
                     /locus_tag="FKS56_pgt018"
                     /product="tRNA-Phe"
                     /db_xref="GeneID:40491952"
                     /label="trnF-GAA tRNA"
     gene            51030..51102
                     /gene="trnF-GAA"
                     /locus_tag="FKS56_pgt018"
                     /db_xref="GeneID:40491952"
                     /label="trnF-GAA gene"
     CDS             complement(51383..51859)
                     /gene="ndhJ"
                     /locus_tag="FKS56_pgp068"
                     /codon_start=1
                     /transl_table=11
                     /product="NADH dehydrogenase subunit J"
                     /protein_id="YP_009663824.1"
                     /db_xref="GeneID:40491953"
                     /label="ndhJ CDS"
     gene            complement(51383..51859)
                     /gene="ndhJ"
                     /locus_tag="FKS56_pgp068"
                     /db_xref="GeneID:40491953"
                     /label="ndhJ gene"
     CDS             complement(52007..52690)
                     /gene="ndhK"
                     /locus_tag="FKS56_pgp067"
                     /codon_start=1
                     /transl_table=11
                     /product="NADH dehydrogenase subunit K"
                     /protein_id="YP_009663825.1"
                     /db_xref="GeneID:40491954"
                     /label="ndhK CDS"
     gene            complement(52007..52690)
                     /gene="ndhK"
                     /locus_tag="FKS56_pgp067"
                     /db_xref="GeneID:40491954"
                     /label="ndhK gene"
     CDS             complement(52768..53130)
                     /gene="ndhC"
                     /locus_tag="FKS56_pgp066"
                     /codon_start=1
                     /transl_table=11
                     /product="NADH dehydrogenase subunit 3"
                     /protein_id="YP_009663826.1"
                     /db_xref="GeneID:40491955"
                     /label="ndhC CDS"
     gene            complement(52768..53130)
                     /gene="ndhC"
                     /locus_tag="FKS56_pgp066"
                     /db_xref="GeneID:40491955"
                     /label="ndhC gene"
     tRNA            join(complement(54349..54386),complement(53725..53759))
                     /gene="trnV-UAC"
                     /locus_tag="FKS56_pgt019"
                     /product="tRNA-Val"
                     /db_xref="GeneID:40491956"
                     /label="trnV-UAC tRNA"
     gene            complement(53725..54386)
                     /gene="trnV-UAC"
                     /locus_tag="FKS56_pgt019"
                     /db_xref="GeneID:40491956"
                     /label="trnV-UAC gene"
     tRNA            54576..54648
                     /gene="trnM-CAU"
                     /locus_tag="FKS56_pgt020"
                     /product="tRNA-Met"
                     /db_xref="GeneID:40491957"
                     /label="trnM-CAU tRNA"
     gene            54576..54648
                     /gene="trnM-CAU"
                     /locus_tag="FKS56_pgt020"
                     /db_xref="GeneID:40491957"
                     /label="trnM-CAU gene"
     CDS             complement(54892..55293)
                     /gene="atpE"
                     /locus_tag="FKS56_pgp065"
                     /codon_start=1
                     /transl_table=11
                     /product="ATP synthase CF1 epsilon subunit"
                     /protein_id="YP_009663827.1"
                     /db_xref="GeneID:40491958"
                     /label="atpE CDS"
     gene            complement(54892..55293)
                     /gene="atpE"
                     /locus_tag="FKS56_pgp065"
                     /db_xref="GeneID:40491958"
                     /label="atpE gene"
     CDS             complement(55314..56789)
                     /gene="atpB"
                     /locus_tag="FKS56_pgp064"
                     /codon_start=1
                     /transl_table=11
                     /product="ATP synthase CF1 beta subunit"
                     /protein_id="YP_009663828.1"
                     /db_xref="GeneID:40491959"
                     /label="atpB CDS"
     gene            complement(55314..56789)
                     /gene="atpB"
                     /locus_tag="FKS56_pgp064"
                     /db_xref="GeneID:40491959"
                     /label="atpB gene"
     CDS             57563..58996
                     /gene="rbcL"
                     /locus_tag="FKS56_pgp063"
                     /codon_start=1
                     /transl_table=11
                     /product="ribulose-1,5-bisphosphate carboxylase/oxygenase
                     large subunit"
                     /protein_id="YP_009663829.1"
                     /db_xref="GeneID:40491960"
                     /label="rbcL CDS"
     gene            57563..58996
                     /gene="rbcL"
                     /locus_tag="FKS56_pgp063"
                     /db_xref="GeneID:40491960"
                     /label="rbcL gene"
     CDS             59723..61339
                     /gene="accD"
                     /locus_tag="FKS56_pgp062"
                     /codon_start=1
                     /transl_table=11
                     /product="acetyl-CoA carboxylase carboxyltransferase beta
                     subunit"
                     /protein_id="YP_009663830.1"
                     /db_xref="GeneID:40491961"
                     /label="accD CDS"
     gene            59723..61339
                     /gene="accD"
                     /locus_tag="FKS56_pgp062"
                     /db_xref="GeneID:40491961"
                     /label="accD gene"
     CDS             61831..61944
                     /gene="psaI"
                     /locus_tag="FKS56_pgp061"
                     /codon_start=1
                     /transl_table=11
                     /product="photosystem I subunit VIII"
                     /protein_id="YP_009663831.1"
                     /db_xref="GeneID:40491962"
                     /label="psaI CDS"
     gene            61831..61944
                     /gene="psaI"
                     /locus_tag="FKS56_pgp061"
                     /db_xref="GeneID:40491962"
                     /label="psaI gene"
     CDS             62313..62876
                     /gene="ycf4"
                     /locus_tag="FKS56_pgp060"
                     /codon_start=1
                     /transl_table=11
                     /product="photosystem I assembly protein Ycf4"
                     /protein_id="YP_009663832.1"
                     /db_xref="GeneID:40491963"
                     /label="ycf4 CDS"
     gene            62313..62876
                     /gene="ycf4"
                     /locus_tag="FKS56_pgp060"
                     /db_xref="GeneID:40491963"
                     /label="ycf4 gene"
     CDS             63433..64128
                     /gene="cemA"
                     /locus_tag="FKS56_pgp059"
                     /codon_start=1
                     /transl_table=11
                     /product="envelope membrane protein"
                     /protein_id="YP_009663833.1"
                     /db_xref="GeneID:40491964"
                     /label="cemA CDS"
     gene            63433..64128
                     /gene="cemA"
                     /locus_tag="FKS56_pgp059"
                     /db_xref="GeneID:40491964"
                     /label="cemA gene"
     CDS             64386..65348
                     /gene="petA"
                     /locus_tag="FKS56_pgp058"
                     /codon_start=1
                     /transl_table=11
                     /product="cytochrome f"
                     /protein_id="YP_009663834.1"
                     /db_xref="GeneID:40491965"
                     /label="petA CDS"
     gene            64386..65348
                     /gene="petA"
                     /locus_tag="FKS56_pgp058"
                     /db_xref="GeneID:40491965"
                     /label="petA gene"
     CDS             complement(66135..66257)
                     /gene="psbJ"
                     /locus_tag="FKS56_pgp057"
                     /codon_start=1
                     /transl_table=11
                     /product="photosystem II protein J"
                     /protein_id="YP_009663835.1"
                     /db_xref="GeneID:40491966"
                     /label="psbJ CDS"
     gene            complement(66135..66257)
                     /gene="psbJ"
                     /locus_tag="FKS56_pgp057"
                     /db_xref="GeneID:40491966"
                     /label="psbJ gene"
     CDS             complement(66403..66519)
                     /gene="psbL"
                     /locus_tag="FKS56_pgp056"
                     /codon_start=1
                     /transl_table=11
                     /product="photosystem II protein L"
                     /protein_id="YP_009663836.1"
                     /db_xref="GeneID:40491967"
                     /label="psbL CDS"
     gene            complement(66403..66519)
                     /gene="psbL"
                     /locus_tag="FKS56_pgp056"
                     /db_xref="GeneID:40491967"
                     /label="psbL gene"
     CDS             complement(66547..66666)
                     /gene="psbF"
                     /locus_tag="FKS56_pgp055"
                     /codon_start=1
                     /transl_table=11
                     /product="photosystem II cytochrome b559 beta subunit"
                     /protein_id="YP_009663837.1"
                     /db_xref="GeneID:40491968"
                     /label="psbF CDS"
     gene            complement(66547..66666)
                     /gene="psbF"
                     /locus_tag="FKS56_pgp055"
                     /db_xref="GeneID:40491968"
                     /label="psbF gene"
     CDS             complement(66676..66927)
                     /gene="psbE"
                     /locus_tag="FKS56_pgp054"
                     /codon_start=1
                     /transl_table=11
                     /product="photosystem II protein V"
                     /protein_id="YP_009663838.1"
                     /db_xref="GeneID:40491969"
                     /label="psbE CDS"
     gene            complement(66676..66927)
                     /gene="psbE"
                     /locus_tag="FKS56_pgp054"
                     /db_xref="GeneID:40491969"
                     /label="psbE gene"
     CDS             68356..68451
                     /gene="petL"
                     /locus_tag="FKS56_pgp053"
                     /codon_start=1
                     /transl_table=11
                     /product="cytochrome b6/f complex subunit VI"
                     /protein_id="YP_009663839.1"
                     /db_xref="GeneID:40491970"
                     /label="petL CDS"
     gene            68356..68451
                     /gene="petL"
                     /locus_tag="FKS56_pgp053"
                     /db_xref="GeneID:40491970"
                     /label="petL gene"
     CDS             68659..68772
                     /gene="petG"
                     /locus_tag="FKS56_pgp052"
                     /codon_start=1
                     /transl_table=11
                     /product="cytochrome b6/f complex subunit V"
                     /protein_id="YP_009663840.1"
                     /db_xref="GeneID:40491971"
                     /label="petG CDS"
     gene            68659..68772
                     /gene="petG"
                     /locus_tag="FKS56_pgp052"
                     /db_xref="GeneID:40491971"
                     /label="petG gene"
     tRNA            complement(68925..68997)
                     /gene="trnW-CCA"
                     /locus_tag="FKS56_pgt021"
                     /product="tRNA-Trp"
                     /db_xref="GeneID:40491972"
                     /label="trnW-CCA tRNA"
     gene            complement(68925..68997)
                     /gene="trnW-CCA"
                     /locus_tag="FKS56_pgt021"
                     /db_xref="GeneID:40491972"
                     /label="trnW-CCA gene"
     tRNA            complement(69183..69256)
                     /gene="trnP-UGG"
                     /locus_tag="FKS56_pgt022"
                     /product="tRNA-Pro"
                     /db_xref="GeneID:40491973"
                     /label="trnP-UGG tRNA"
     gene            complement(69183..69256)
                     /gene="trnP-UGG"
                     /locus_tag="FKS56_pgt022"
                     /db_xref="GeneID:40491973"
                     /label="trnP-UGG gene"
     CDS             69631..69765
                     /gene="psaJ"
                     /locus_tag="FKS56_pgp051"
                     /codon_start=1
                     /transl_table=11
                     /product="photosystem I subunit IX"
                     /protein_id="YP_009663841.1"
                     /db_xref="GeneID:40491974"
                     /label="psaJ CDS"
     gene            69631..69765
                     /gene="psaJ"
                     /locus_tag="FKS56_pgp051"
                     /db_xref="GeneID:40491974"
                     /label="psaJ gene"
     CDS             70126..70326
                     /gene="rpl33"
                     /locus_tag="FKS56_pgp050"
                     /codon_start=1
                     /transl_table=11
                     /product="ribosomal protein L33"
                     /protein_id="YP_009663842.1"
                     /db_xref="GeneID:40491975"
                     /label="rpl33 CDS"
     gene            70126..70326
                     /gene="rpl33"
                     /locus_tag="FKS56_pgp050"
                     /db_xref="GeneID:40491975"
                     /label="rpl33 gene"
     CDS             70637..70921
                     /gene="rps18"
                     /locus_tag="FKS56_pgp049"
                     /codon_start=1
                     /transl_table=11
                     /product="ribosomal protein S18"
                     /protein_id="YP_009663843.1"
                     /db_xref="GeneID:40491976"
                     /label="rps18 CDS"
     gene            70637..70921
                     /gene="rps18"
                     /locus_tag="FKS56_pgp049"
                     /db_xref="GeneID:40491976"
                     /label="rps18 gene"
     CDS             complement(71270..71620)
                     /gene="rpl20"
                     /locus_tag="FKS56_pgp048"
                     /codon_start=1
                     /transl_table=11
                     /product="ribosomal protein L20"
                     /protein_id="YP_009663844.1"
                     /db_xref="GeneID:40491977"
                     /label="rpl20 CDS"
     gene            complement(71270..71620)
                     /gene="rpl20"
                     /locus_tag="FKS56_pgp048"
                     /db_xref="GeneID:40491977"
                     /label="rpl20 gene"
     CDS             join(complement(72386..72499),158046..158277,
                     158816..158841)
                     /gene="rps12"
                     /locus_tag="FKS56_pgp047"
                     /trans_splicing
                     /codon_start=1
                     /transl_table=11
                     /product="ribosomal protein S12"
                     /protein_id="YP_009663845.1"
                     /db_xref="GeneID:40491978"
                     /label="rps12 CDS"
     CDS             join(complement(72386..72499),complement(100207..100438),
                     complement(99643..99668))
                     /gene="rps12"
                     /locus_tag="FKS56_pgp046"
                     /trans_splicing
                     /codon_start=1
                     /transl_table=11
                     /product="ribosomal protein S12"
                     /protein_id="YP_009663800.1"
                     /db_xref="GeneID:40492048"
                     /label="rps12 CDS"
     gene            join(complement(72386..72499),158046..158277,
                     158816..158841)
                     /gene="rps12"
                     /locus_tag="FKS56_pgp047"
                     /trans_splicing
                     /db_xref="GeneID:40491978"
                     /label="rps12 gene"
     gene            join(complement(72386..72499),complement(100207..100438),
                     complement(99643..99668))
                     /gene="rps12"
                     /locus_tag="FKS56_pgp046"
                     /trans_splicing
                     /db_xref="GeneID:40492048"
                     /label="rps12 gene"
     CDS             73786..75312
                     /gene="psbB"
                     /locus_tag="FKS56_pgp045"
                     /codon_start=1
                     /transl_table=11
                     /product="photosystem II 47 kDa protein"
                     /protein_id="YP_009663846.1"
                     /db_xref="GeneID:40491979"
                     /label="psbB CDS"
     gene            73786..75312
                     /gene="psbB"
                     /locus_tag="FKS56_pgp045"
                     /db_xref="GeneID:40491979"
                     /label="psbB gene"
     CDS             75494..75595
                     /gene="psbT"
                     /locus_tag="FKS56_pgp044"
                     /codon_start=1
                     /transl_table=11
                     /product="photosystem II protein T"
                     /protein_id="YP_009663847.1"
                     /db_xref="GeneID:40491981"
                     /label="psbT CDS"
     gene            75494..75595
                     /gene="psbT"
                     /locus_tag="FKS56_pgp044"
                     /db_xref="GeneID:40491981"
                     /label="psbT gene"
     CDS             complement(75666..75797)
                     /gene="psbN"
                     /locus_tag="FKS56_pgp043"
                     /codon_start=1
                     /transl_table=11
                     /product="photosystem II protein N"
                     /protein_id="YP_009663848.1"
                     /db_xref="GeneID:40491982"
                     /label="psbN CDS"
     gene            complement(75666..75797)
                     /gene="psbN"
                     /locus_tag="FKS56_pgp043"
                     /db_xref="GeneID:40491982"
                     /label="psbN gene"
     CDS             75905..76132
                     /gene="psbH"
                     /locus_tag="FKS56_pgp042"
                     /codon_start=1
                     /transl_table=11
                     /product="photosystem II protein H"
                     /protein_id="YP_009663849.1"
                     /db_xref="GeneID:40491983"
                     /label="psbH CDS"
     gene            75905..76132
                     /gene="psbH"
                     /locus_tag="FKS56_pgp042"
                     /db_xref="GeneID:40491983"
                     /label="psbH gene"
     CDS             join(76256..76261,77075..77716)
                     /gene="petB"
                     /locus_tag="FKS56_pgp041"
                     /codon_start=1
                     /transl_table=11
                     /product="cytochrome b6"
                     /protein_id="YP_009663850.1"
                     /db_xref="GeneID:40491984"
                     /label="petB CDS"
     gene            76256..77716
                     /gene="petB"
                     /locus_tag="FKS56_pgp041"
                     /db_xref="GeneID:40491984"
                     /label="petB gene"
     CDS             join(77926..77933,78702..79176)
                     /gene="petD"
                     /locus_tag="FKS56_pgp040"
                     /codon_start=1
                     /transl_table=11
                     /product="cytochrome b6/f complex subunit IV"
                     /protein_id="YP_009663851.1"
                     /db_xref="GeneID:40491985"
                     /label="petD CDS"
     gene            77926..79176
                     /gene="petD"
                     /locus_tag="FKS56_pgp040"
                     /db_xref="GeneID:40491985"
                     /label="petD gene"
     CDS             complement(79378..80364)
                     /gene="rpoA"
                     /locus_tag="FKS56_pgp039"
                     /codon_start=1
                     /transl_table=11
                     /product="RNA polymerase alpha subunit"
                     /protein_id="YP_009663852.1"
                     /db_xref="GeneID:40491986"
                     /label="rpoA CDS"
     gene            complement(79378..80364)
                     /gene="rpoA"
                     /locus_tag="FKS56_pgp039"
                     /db_xref="GeneID:40491986"
                     /label="rpoA gene"
     CDS             complement(80444..80860)
                     /gene="rps11"
                     /locus_tag="FKS56_pgp038"
                     /codon_start=1
                     /transl_table=11
                     /product="ribosomal protein S11"
                     /protein_id="YP_009663853.1"
                     /db_xref="GeneID:40491987"
                     /label="rps11 CDS"
     gene            complement(80444..80860)
                     /gene="rps11"
                     /locus_tag="FKS56_pgp038"
                     /db_xref="GeneID:40491987"
                     /label="rps11 gene"
     CDS             complement(81005..81118)
                     /gene="rpl36"
                     /locus_tag="FKS56_pgp037"
                     /codon_start=1
                     /transl_table=11
                     /product="ribosomal protein L36"
                     /protein_id="YP_009663854.1"
                     /db_xref="GeneID:40491988"
                     /label="rpl36 CDS"
     gene            complement(81005..81118)
                     /gene="rpl36"
                     /locus_tag="FKS56_pgp037"
                     /db_xref="GeneID:40491988"
                     /label="rpl36 gene"
     CDS             complement(81637..82041)
                     /gene="rps8"
                     /locus_tag="FKS56_pgp036"
                     /codon_start=1
                     /transl_table=11
                     /product="ribosomal protein S8"
                     /protein_id="YP_009663855.1"
                     /db_xref="GeneID:40491989"
                     /label="rps8 CDS"
     gene            complement(81637..82041)
                     /gene="rps8"
                     /locus_tag="FKS56_pgp036"
                     /db_xref="GeneID:40491989"
                     /label="rps8 gene"
     CDS             complement(82220..82588)
                     /gene="rpl14"
                     /locus_tag="FKS56_pgp035"
                     /codon_start=1
                     /transl_table=11
                     /product="ribosomal protein L14"
                     /protein_id="YP_009663856.1"
                     /db_xref="GeneID:40491990"
                     /label="rpl14 CDS"
     gene            complement(82220..82588)
                     /gene="rpl14"
                     /locus_tag="FKS56_pgp035"
                     /db_xref="GeneID:40491990"
                     /label="rpl14 gene"
     CDS             join(complement(84187..84195),complement(82713..83111))
                     /gene="rpl16"
                     /locus_tag="FKS56_pgp034"
                     /codon_start=1
                     /transl_table=11
                     /product="ribosomal protein L16"
                     /protein_id="YP_009663857.1"
                     /db_xref="GeneID:40491991"
                     /label="rpl16 CDS"
     gene            complement(82713..84195)
                     /gene="rpl16"
                     /locus_tag="FKS56_pgp034"
                     /db_xref="GeneID:40491991"
                     /label="rpl16 gene"
     CDS             complement(84347..85003)
                     /gene="rps3"
                     /locus_tag="FKS56_pgp033"
                     /codon_start=1
                     /transl_table=11
                     /product="ribosomal protein S3"
                     /protein_id="YP_009663858.1"
                     /db_xref="GeneID:40491992"
                     /label="rps3 CDS"
     gene            complement(84347..85003)
                     /gene="rps3"
                     /locus_tag="FKS56_pgp033"
                     /db_xref="GeneID:40491992"
                     /label="rps3 gene"
     CDS             complement(84988..85491)
                     /gene="rpl22"
                     /locus_tag="FKS56_pgp032"
                     /codon_start=1
                     /transl_table=11
                     /product="ribosomal protein L22"
                     /protein_id="YP_009663859.1"
                     /db_xref="GeneID:40491993"
                     /label="rpl22 CDS"
     gene            complement(84988..85491)
                     /gene="rpl22"
                     /locus_tag="FKS56_pgp032"
                     /db_xref="GeneID:40491993"
                     /label="rpl22 gene"
     CDS             complement(85530..85808)
                     /gene="rps19"
                     /locus_tag="FKS56_pgp031"
                     /codon_start=1
                     /transl_table=11
                     /product="ribosomal protein S19"
                     /protein_id="YP_009663860.1"
                     /db_xref="GeneID:40491994"
                     /label="rps19 CDS"
     gene            complement(85530..85808)
                     /gene="rps19"
                     /locus_tag="FKS56_pgp031"
                     /db_xref="GeneID:40491994"
                     /label="rps19 gene"
     repeat_region   85836..127838
                     /note="inverted repeat B (IRB)"
                     /info="annotated by OGDRAW v1.4"
                     /annotator="OGDRAW"
                     /rpt_type="inverted"
                     /label="inverted repeat B (IRB) repeat region"
     CDS             join(complement(86984..87374),complement(85865..86298))
                     /gene="rpl2"
                     /locus_tag="FKS56_pgp030"
                     /codon_start=1
                     /transl_table=11
                     /product="ribosomal protein L2"
                     /protein_id="YP_009663861.1"
                     /db_xref="GeneID:40491995"
                     /label="rpl2 CDS"
     gene            complement(85865..87374)
                     /gene="rpl2"
                     /locus_tag="FKS56_pgp030"
                     /db_xref="GeneID:40491995"
                     /label="rpl2 gene"
     CDS             complement(87393..87674)
                     /gene="rpl23"
                     /locus_tag="FKS56_pgp029"
                     /codon_start=1
                     /transl_table=11
                     /product="ribosomal protein L23"
                     /protein_id="YP_009663862.1"
                     /db_xref="GeneID:40491996"
                     /label="rpl23 CDS"
     gene            complement(87393..87674)
                     /gene="rpl23"
                     /locus_tag="FKS56_pgp029"
                     /db_xref="GeneID:40491996"
                     /label="rpl23 gene"
     tRNA            complement(87845..87918)
                     /gene="trnI-CAU"
                     /locus_tag="FKS56_pgt023"
                     /product="tRNA-Ile"
                     /db_xref="GeneID:40491997"
                     /label="trnI-CAU tRNA"
     gene            complement(87845..87918)
                     /gene="trnI-CAU"
                     /locus_tag="FKS56_pgt023"
                     /db_xref="GeneID:40491997"
                     /label="trnI-CAU gene"
     CDS             88118..95005
                     /gene="ycf2"
                     /locus_tag="FKS56_pgp028"
                     /codon_start=1
                     /transl_table=11
                     /product="Ycf2"
                     /protein_id="YP_009663863.1"
                     /db_xref="GeneID:40491998"
                     /label="ycf2 CDS"
     gene            88118..95005
                     /gene="ycf2"
                     /locus_tag="FKS56_pgp028"
                     /db_xref="GeneID:40491998"
                     /label="ycf2 gene"
     tRNA            complement(95923..96003)
                     /gene="trnL-CAA"
                     /locus_tag="FKS56_pgt024"
                     /product="tRNA-Leu"
                     /db_xref="GeneID:40491999"
                     /label="trnL-CAA tRNA"
     gene            complement(95923..96003)
                     /gene="trnL-CAA"
                     /locus_tag="FKS56_pgt024"
                     /db_xref="GeneID:40491999"
                     /label="trnL-CAA gene"
     CDS             join(complement(98027..98803),complement(96589..97344))
                     /gene="ndhB"
                     /locus_tag="FKS56_pgp027"
                     /codon_start=1
                     /transl_table=11
                     /product="NADH dehydrogenase subunit 2"
                     /protein_id="YP_009663864.1"
                     /db_xref="GeneID:40492000"
                     /label="ndhB CDS"
     gene            complement(96589..98803)
                     /gene="ndhB"
                     /locus_tag="FKS56_pgp027"
                     /db_xref="GeneID:40492000"
                     /label="ndhB gene"
     CDS             complement(99122..99589)
                     /gene="rps7"
                     /locus_tag="FKS56_pgp026"
                     /codon_start=1
                     /transl_table=11
                     /product="ribosomal protein S7"
                     /protein_id="YP_009663865.1"
                     /db_xref="GeneID:40492001"
                     /label="rps7 CDS"
     gene            complement(99122..99589)
                     /gene="rps7"
                     /locus_tag="FKS56_pgp026"
                     /db_xref="GeneID:40492001"
                     /label="rps7 gene"
     tRNA            102288..102359
                     /gene="trnV-GAC"
                     /locus_tag="FKS56_pgt025"
                     /product="tRNA-Val"
                     /db_xref="GeneID:40492002"
                     /label="trnV-GAC tRNA"
     gene            102288..102359
                     /gene="trnV-GAC"
                     /locus_tag="FKS56_pgt025"
                     /db_xref="GeneID:40492002"
                     /label="trnV-GAC gene"
     rRNA            102584..104074
                     /gene="rrn16"
                     /locus_tag="FKS56_pgr008"
                     /product="16S ribosomal RNA"
                     /db_xref="GeneID:40492003"
                     /label="rrn16 rRNA"
     gene            102584..104074
                     /gene="rrn16"
                     /locus_tag="FKS56_pgr008"
                     /db_xref="GeneID:40492003"
                     /label="rrn16 gene"
     tRNA            join(104373..104409,105369..105403)
                     /gene="trnI-GAU"
                     /locus_tag="FKS56_pgt026"
                     /product="tRNA-Ile"
                     /db_xref="GeneID:40492004"
                     /label="trnI-GAU tRNA"
     gene            104373..105403
                     /gene="trnI-GAU"
                     /locus_tag="FKS56_pgt026"
                     /db_xref="GeneID:40492004"
                     /label="trnI-GAU gene"
     tRNA            join(105467..105504,106323..106357)
                     /gene="trnA-UGC"
                     /locus_tag="FKS56_pgt027"
                     /product="tRNA-Ala"
                     /db_xref="GeneID:40492005"
                     /label="trnA-UGC"
     gene            105467..106357
                     /gene="trnA-UGC"
                     /locus_tag="FKS56_pgt027"
                     /db_xref="GeneID:40492005"
                     /label="trnA-UGC gene"
     rRNA            106517..109326
                     /gene="rrn23"
                     /locus_tag="FKS56_pgr007"
                     /product="23S ribosomal RNA"
                     /db_xref="GeneID:40492006"
                     /label="rrn23 rRNA"
     gene            106517..109326
                     /gene="rrn23"
                     /locus_tag="FKS56_pgr007"
                     /db_xref="GeneID:40492006"
                     /label="rrn23 gene"
     rRNA            109425..109527
                     /gene="rrn4.5"
                     /locus_tag="FKS56_pgr006"
                     /product="4.5S ribosomal RNA"
                     /db_xref="GeneID:40492007"
                     /label="rrn4.5 rRNA"
     gene            109425..109527
                     /gene="rrn4.5"
                     /locus_tag="FKS56_pgr006"
                     /db_xref="GeneID:40492007"
                     /label="rrn4.5 gene"
     rRNA            109757..109877
                     /gene="rrn5"
                     /locus_tag="FKS56_pgr005"
                     /product="5S ribosomal RNA"
                     /db_xref="GeneID:40492008"
                     /label="rrn5 rRNA"
     gene            109757..109877
                     /gene="rrn5"
                     /locus_tag="FKS56_pgr005"
                     /db_xref="GeneID:40492008"
                     /label="rrn5 gene"
     tRNA            110134..110207
                     /gene="trnR-ACG"
                     /locus_tag="FKS56_pgt028"
                     /product="tRNA-Arg"
                     /db_xref="GeneID:40492009"
                     /label="trnR-ACG tRNA"
     gene            110134..110207
                     /gene="trnR-ACG"
                     /locus_tag="FKS56_pgt028"
                     /db_xref="GeneID:40492009"
                     /label="trnR-ACG gene"
     tRNA            complement(110817..110888)
                     /gene="trnN-GUU"
                     /locus_tag="FKS56_pgt029"
                     /product="tRNA-Asn"
                     /db_xref="GeneID:40492010"
                     /label="trnN-GUU tRNA"
     gene            complement(110817..110888)
                     /gene="trnN-GUU"
                     /locus_tag="FKS56_pgt029"
                     /db_xref="GeneID:40492010"
                     /label="trnN-GUU gene"
     CDS             111414..116942
                     /gene="ycf1"
                     /locus_tag="FKS56_pgp025"
                     /codon_start=1
                     /transl_table=11
                     /product="Ycf1"
                     /protein_id="YP_009663866.1"
                     /db_xref="GeneID:40492011"
                     /label="ycf1 CDS"
     gene            111414..116942
                     /gene="ycf1"
                     /locus_tag="FKS56_pgp025"
                     /db_xref="GeneID:40492011"
                     /label="ycf1 gene"
     CDS             117320..117592
                     /gene="rps15"
                     /locus_tag="FKS56_pgp024"
                     /codon_start=1
                     /transl_table=11
                     /product="ribosomal protein S15"
                     /protein_id="YP_009663867.1"
                     /db_xref="GeneID:40492012"
                     /label="rps15 CDS"
     gene            117320..117592
                     /gene="rps15"
                     /locus_tag="FKS56_pgp024"
                     /db_xref="GeneID:40492012"
                     /label="rps15 gene"
     CDS             117698..118879
                     /gene="ndhH"
                     /locus_tag="FKS56_pgp023"
                     /codon_start=1
                     /transl_table=11
                     /product="NADH dehydrogenase subunit 7"
                     /protein_id="YP_009663868.1"
                     /db_xref="GeneID:40492013"
                     /label="ndhH CDS"
     gene            117698..118879
                     /gene="ndhH"
                     /locus_tag="FKS56_pgp023"
                     /db_xref="GeneID:40492013"
                     /label="ndhH gene"
     CDS             join(118881..119438,120590..121129)
                     /gene="ndhA"
                     /locus_tag="FKS56_pgp022"
                     /codon_start=1
                     /transl_table=11
                     /product="NADH-plastoquinone oxidoreductase subunit 1"
                     /protein_id="YP_009663869.1"
                     /db_xref="GeneID:40492014"
                     /label="ndhA CDS"
     gene            118881..121129
                     /gene="ndhA"
                     /locus_tag="FKS56_pgp022"
                     /db_xref="GeneID:40492014"
                     /label="ndhA gene"
     CDS             121207..121710
                     /gene="ndhI"
                     /codon_start=1
                     /transl_table=11
                     /product="NADH dehydrogenase subunit I"
                     /label="ndhI CDS"
     gene            121207..121710
                     /gene="ndhI"
                     /label="ndhI gene"
     CDS             122135..122665
                     /gene="ndhG"
                     /locus_tag="FKS56_pgp021"
                     /codon_start=1
                     /transl_table=11
                     /product="NADH dehydrogenase subunit 6"
                     /protein_id="YP_009663870.1"
                     /db_xref="GeneID:40492015"
                     /label="ndhG CDS"
     gene            122135..122665
                     /gene="ndhG"
                     /locus_tag="FKS56_pgp021"
                     /db_xref="GeneID:40492015"
                     /label="ndhG gene"
     CDS             122906..123211
                     /gene="ndhE"
                     /locus_tag="FKS56_pgp020"
                     /codon_start=1
                     /transl_table=11
                     /product="NADH dehydrogenase subunit 4L"
                     /protein_id="YP_009663871.1"
                     /db_xref="GeneID:40492016"
                     /label="ndhE CDS"
     gene            122906..123211
                     /gene="ndhE"
                     /locus_tag="FKS56_pgp020"
                     /db_xref="GeneID:40492016"
                     /label="ndhE gene"
     CDS             123457..123702
                     /gene="psaC"
                     /locus_tag="FKS56_pgp019"
                     /codon_start=1
                     /transl_table=11
                     /product="photosystem I subunit VII"
                     /protein_id="YP_009663872.1"
                     /db_xref="GeneID:40492017"
                     /label="psaC CDS"
     gene            123457..123702
                     /gene="psaC"
                     /locus_tag="FKS56_pgp019"
                     /db_xref="GeneID:40492017"
                     /label="psaC gene"
     CDS             123843..125345
                     /gene="ndhD"
                     /locus_tag="FKS56_pgp018"
                     /codon_start=1
                     /transl_table=11
                     /product="NADH dehydrogenase subunit 4"
                     /protein_id="YP_009663873.1"
                     /db_xref="GeneID:40492018"
                     /exception="RNA editing"
                     /modified_by="User"
                     /label="ndhD CDS"
     gene            123843..125345
                     /gene="ndhD"
                     /locus_tag="FKS56_pgp018"
                     /db_xref="GeneID:40492018"
                     /label="ndhD gene"
     CDS             complement(125651..126622)
                     /gene="ccsA"
                     /locus_tag="FKS56_pgp017"
                     /codon_start=1
                     /transl_table=11
                     /product="cytochrome c biogenesis protein"
                     /protein_id="YP_009663874.1"
                     /db_xref="GeneID:40492019"
                     /label="ccsA CDS"
     gene            complement(125651..126622)
                     /gene="ccsA"
                     /locus_tag="FKS56_pgp017"
                     /db_xref="GeneID:40492019"
                     /label="ccsA gene"
     tRNA            complement(126753..126832)
                     /gene="trnL-UAG"
                     /locus_tag="FKS56_pgt030"
                     /product="tRNA-Leu"
                     /db_xref="GeneID:40492020"
                     /label="trnL-UAG tRNA"
     gene            complement(126753..126832)
                     /gene="trnL-UAG"
                     /locus_tag="FKS56_pgt030"
                     /db_xref="GeneID:40492020"
                     /label="trnL-UAG gene"
     CDS             complement(127789..130041)
                     /gene="ndhF"
                     /codon_start=1
                     /transl_table=11
                     /product="NADH dehydrogenase subunit F"
                     /label="ndhF CDS"
     gene            complement(127789..130041)
                     /gene="ndhF"
                     /label="ndhF gene"
     misc_feature    127839..130645
                     /note="small single copy (SSC)"
                     /info="annotated by OGDRAW v1.4"
                     /annotator="OGDRAW"
                     /label="small single copy (SSC)"
     CDS             130437..130595
                     /gene="rpl32"
                     /locus_tag="FKS56_pgp015"
                     /codon_start=1
                     /transl_table=11
                     /product="ribosomal protein L32"
                     /protein_id="YP_009663875.1"
                     /db_xref="GeneID:40492022"
                     /label="rpl32 CDS"
     gene            130437..130595
                     /gene="rpl32"
                     /locus_tag="FKS56_pgp015"
                     /db_xref="GeneID:40492022"
                     /label="rpl32 gene"
     repeat_region   complement(130646..172648)
                     /note="inverted repeat A (IRA)"
                     /info="annotated by OGDRAW v1.4"
                     /annotator="OGDRAW"
                     /rpt_type="inverted"
                     /modified_by="User"
                     /label="inverted repeat A (IRA) repeat region"
     tRNA            131652..131731
                     /gene="trnL-UAG"
                     /locus_tag="FKS56_pgt031"
                     /product="tRNA-Leu"
                     /db_xref="GeneID:40492023"
                     /label="trnL-UAG tRNA"
     gene            131652..131731
                     /gene="trnL-UAG"
                     /locus_tag="FKS56_pgt031"
                     /db_xref="GeneID:40492023"
                     /label="trnL-UAG gene"
     CDS             131862..132833
                     /gene="ccsA"
                     /locus_tag="FKS56_pgp014"
                     /codon_start=1
                     /transl_table=11
                     /product="cytochrome c biogenesis protein"
                     /protein_id="YP_009663876.1"
                     /db_xref="GeneID:40492024"
                     /label="ccsA CDS"
     gene            131862..132833
                     /gene="ccsA"
                     /locus_tag="FKS56_pgp014"
                     /db_xref="GeneID:40492024"
                     /label="ccsA gene"
     CDS             complement(133139..134641)
                     /gene="ndhD"
                     /locus_tag="FKS56_pgp013"
                     /codon_start=1
                     /transl_table=11
                     /product="NADH dehydrogenase subunit 4"
                     /protein_id="YP_009663877.1"
                     /db_xref="GeneID:40492025"
                     /exception="RNA editing"
                     /modified_by="User"
                     /label="ndhD CDS"
     gene            complement(133139..134641)
                     /gene="ndhD"
                     /locus_tag="FKS56_pgp013"
                     /db_xref="GeneID:40492025"
                     /label="ndhD gene"
     CDS             complement(134782..135027)
                     /gene="psaC"
                     /locus_tag="FKS56_pgp012"
                     /codon_start=1
                     /transl_table=11
                     /product="photosystem I subunit VII"
                     /protein_id="YP_009663878.1"
                     /db_xref="GeneID:40492026"
                     /label="psaC CDS"
     gene            complement(134782..135027)
                     /gene="psaC"
                     /locus_tag="FKS56_pgp012"
                     /db_xref="GeneID:40492026"
                     /label="psaC gene"
     CDS             complement(135273..135578)
                     /gene="ndhE"
                     /locus_tag="FKS56_pgp011"
                     /codon_start=1
                     /transl_table=11
                     /product="NADH dehydrogenase subunit 4L"
                     /protein_id="YP_009663879.1"
                     /db_xref="GeneID:40492027"
                     /label="ndhE CDS"
     gene            complement(135273..135578)
                     /gene="ndhE"
                     /locus_tag="FKS56_pgp011"
                     /db_xref="GeneID:40492027"
                     /label="ndhE gene"
     CDS             complement(135819..136349)
                     /gene="ndhG"
                     /locus_tag="FKS56_pgp010"
                     /codon_start=1
                     /transl_table=11
                     /product="NADH dehydrogenase subunit 6"
                     /protein_id="YP_009663880.1"
                     /db_xref="GeneID:40492028"
                     /label="ndhG CDS"
     gene            complement(135819..136349)
                     /gene="ndhG"
                     /locus_tag="FKS56_pgp010"
                     /db_xref="GeneID:40492028"
                     /label="ndhG gene"
     CDS             complement(136774..137277)
                     /gene="ndhI"
                     /codon_start=1
                     /transl_table=11
                     /product="NADH dehydrogenase subunit I"
                     /label="ndhI CDS"
     gene            complement(136774..137277)
                     /gene="ndhI"
                     /label="ndhI gene"
     CDS             join(complement(139046..139603),
                     complement(137355..137894))
                     /gene="ndhA"
                     /locus_tag="FKS56_pgp009"
                     /codon_start=1
                     /transl_table=11
                     /product="NADH-plastoquinone oxidoreductase subunit 1"
                     /protein_id="YP_009663881.1"
                     /db_xref="GeneID:40492029"
                     /label="ndhA CDS"
     gene            complement(137355..139603)
                     /gene="ndhA"
                     /locus_tag="FKS56_pgp009"
                     /db_xref="GeneID:40492029"
                     /label="ndhA gene"
     CDS             complement(139605..140786)
                     /gene="ndhH"
                     /locus_tag="FKS56_pgp008"
                     /codon_start=1
                     /transl_table=11
                     /product="NADH dehydrogenase subunit 7"
                     /protein_id="YP_009663882.1"
                     /db_xref="GeneID:40492030"
                     /label="ndhH CDS"
     gene            complement(139605..140786)
                     /gene="ndhH"
                     /locus_tag="FKS56_pgp008"
                     /db_xref="GeneID:40492030"
                     /label="ndhH gene"
     CDS             complement(140892..141164)
                     /gene="rps15"
                     /locus_tag="FKS56_pgp007"
                     /codon_start=1
                     /transl_table=11
                     /product="ribosomal protein S15"
                     /protein_id="YP_009663883.1"
                     /db_xref="GeneID:40492031"
                     /label="rps15 CDS"
     gene            complement(140892..141164)
                     /gene="rps15"
                     /locus_tag="FKS56_pgp007"
                     /db_xref="GeneID:40492031"
                     /label="rps15 gene"
     CDS             complement(141542..147070)
                     /gene="ycf1"
                     /locus_tag="FKS56_pgp006"
                     /codon_start=1
                     /transl_table=11
                     /product="Ycf1"
                     /protein_id="YP_009663884.1"
                     /db_xref="GeneID:40492032"
                     /label="ycf1 CDS"
     gene            complement(141542..147070)
                     /gene="ycf1"
                     /locus_tag="FKS56_pgp006"
                     /db_xref="GeneID:40492032"
                     /label="ycf1 gene"
     tRNA            147596..147667
                     /gene="trnN-GUU"
                     /locus_tag="FKS56_pgt032"
                     /product="tRNA-Asn"
                     /db_xref="GeneID:40492033"
                     /label="trnN-GUU tRNA"
     gene            147596..147667
                     /gene="trnN-GUU"
                     /locus_tag="FKS56_pgt032"
                     /db_xref="GeneID:40492033"
                     /label="trnN-GUU gene"
     tRNA            complement(148277..148350)
                     /gene="trnR-ACG"
                     /locus_tag="FKS56_pgt033"
                     /product="tRNA-Arg"
                     /db_xref="GeneID:40492034"
                     /label="trnR-ACG tRNA"
     gene            complement(148277..148350)
                     /gene="trnR-ACG"
                     /locus_tag="FKS56_pgt033"
                     /db_xref="GeneID:40492034"
                     /label="trnR-ACG gene"
     rRNA            complement(148607..148727)
                     /gene="rrn5"
                     /locus_tag="FKS56_pgr004"
                     /product="5S ribosomal RNA"
                     /db_xref="GeneID:40492035"
                     /label="rrn5 rRNA"
     gene            complement(148607..148727)
                     /gene="rrn5"
                     /locus_tag="FKS56_pgr004"
                     /db_xref="GeneID:40492035"
                     /label="rrn5 gene"
     rRNA            complement(148957..149059)
                     /gene="rrn4.5"
                     /locus_tag="FKS56_pgr003"
                     /product="4.5S ribosomal RNA"
                     /db_xref="GeneID:40492036"
                     /label="rrn4.5 rRNA"
     gene            complement(148957..149059)
                     /gene="rrn4.5"
                     /locus_tag="FKS56_pgr003"
                     /db_xref="GeneID:40492036"
                     /label="rrn4.5 gene"
     rRNA            complement(149158..151967)
                     /gene="rrn23"
                     /locus_tag="FKS56_pgr002"
                     /product="23S ribosomal RNA"
                     /db_xref="GeneID:40492037"
                     /label="rrn23 rRNA"
     gene            complement(149158..151967)
                     /gene="rrn23"
                     /locus_tag="FKS56_pgr002"
                     /db_xref="GeneID:40492037"
                     /label="rrn23 gene"
     tRNA            join(complement(152980..153017),
                     complement(152127..152161))
                     /gene="trnA-UGC"
                     /locus_tag="FKS56_pgt034"
                     /product="tRNA-Ala"
                     /db_xref="GeneID:40492038"
                     /label="trnA-UGC"
     gene            complement(152127..153017)
                     /gene="trnA-UGC"
                     /locus_tag="FKS56_pgt034"
                     /db_xref="GeneID:40492038"
                     /label="trnA-UGC gene"
     tRNA            join(complement(154075..154111),
                     complement(153081..153115))
                     /gene="trnI-GAU"
                     /locus_tag="FKS56_pgt035"
                     /product="tRNA-Ile"
                     /db_xref="GeneID:40492039"
                     /label="trnI-GAU tRNA"
     gene            complement(153081..154111)
                     /gene="trnI-GAU"
                     /locus_tag="FKS56_pgt035"
                     /db_xref="GeneID:40492039"
                     /label="trnI-GAU gene"
     rRNA            complement(154410..155900)
                     /gene="rrn16"
                     /locus_tag="FKS56_pgr001"
                     /product="16S ribosomal RNA"
                     /db_xref="GeneID:40492040"
                     /label="rrn16 rRNA"
     gene            complement(154410..155900)
                     /gene="rrn16"
                     /locus_tag="FKS56_pgr001"
                     /db_xref="GeneID:40492040"
                     /label="rrn16 gene"
     tRNA            complement(156125..156196)
                     /gene="trnV-GAC"
                     /locus_tag="FKS56_pgt036"
                     /product="tRNA-Val"
                     /db_xref="GeneID:40492041"
                     /label="trnV-GAC tRNA"
     gene            complement(156125..156196)
                     /gene="trnV-GAC"
                     /locus_tag="FKS56_pgt036"
                     /db_xref="GeneID:40492041"
                     /label="trnV-GAC gene"
     CDS             158895..159362
                     /gene="rps7"
                     /locus_tag="FKS56_pgp005"
                     /codon_start=1
                     /transl_table=11
                     /product="ribosomal protein S7"
                     /protein_id="YP_009663885.1"
                     /db_xref="GeneID:40492042"
                     /label="rps7 CDS"
     gene            158895..159362
                     /gene="rps7"
                     /locus_tag="FKS56_pgp005"
                     /db_xref="GeneID:40492042"
                     /label="rps7 gene"
     CDS             join(159681..160457,161140..161895)
                     /gene="ndhB"
                     /locus_tag="FKS56_pgp004"
                     /codon_start=1
                     /transl_table=11
                     /product="NADH dehydrogenase subunit 2"
                     /protein_id="YP_009663886.1"
                     /db_xref="GeneID:40492043"
                     /label="ndhB CDS"
     gene            159681..161895
                     /gene="ndhB"
                     /locus_tag="FKS56_pgp004"
                     /db_xref="GeneID:40492043"
                     /label="ndhB gene"
     tRNA            162481..162561
                     /gene="trnL-CAA"
                     /locus_tag="FKS56_pgt037"
                     /product="tRNA-Leu"
                     /db_xref="GeneID:40492044"
                     /label="trnL-CAA tRNA"
     gene            162481..162561
                     /gene="trnL-CAA"
                     /locus_tag="FKS56_pgt037"
                     /db_xref="GeneID:40492044"
                     /label="trnL-CAA gene"
     CDS             complement(163479..170366)
                     /gene="ycf2"
                     /locus_tag="FKS56_pgp003"
                     /codon_start=1
                     /transl_table=11
                     /product="Ycf2"
                     /protein_id="YP_009663887.1"
                     /db_xref="GeneID:40492049"
                     /label="ycf2 CDS"
     gene            complement(163479..170366)
                     /gene="ycf2"
                     /locus_tag="FKS56_pgp003"
                     /db_xref="GeneID:40492049"
                     /label="ycf2 gene"
     tRNA            170566..170639
                     /gene="trnI-CAU"
                     /locus_tag="FKS56_pgt038"
                     /product="tRNA-Ile"
                     /db_xref="GeneID:40492045"
                     /label="trnI-CAU tRNA"
     gene            170566..170639
                     /gene="trnI-CAU"
                     /locus_tag="FKS56_pgt038"
                     /db_xref="GeneID:40492045"
                     /label="trnI-CAU gene"
     CDS             170810..171091
                     /gene="rpl23"
                     /locus_tag="FKS56_pgp002"
                     /codon_start=1
                     /transl_table=11
                     /product="ribosomal protein L23"
                     /protein_id="YP_009663888.1"
                     /db_xref="GeneID:40492046"
                     /label="rpl23 CDS"
     gene            170810..171091
                     /gene="rpl23"
                     /locus_tag="FKS56_pgp002"
                     /db_xref="GeneID:40492046"
                     /label="rpl23 gene"
     CDS             join(171110..171500,172186..172619)
                     /gene="rpl2"
                     /locus_tag="FKS56_pgp001"
                     /codon_start=1
                     /transl_table=11
                     /product="ribosomal protein L2"
                     /protein_id="YP_009663889.1"
                     /db_xref="GeneID:40492047"
                     /label="rpl2 CDS"
     gene            171110..172619
                     /gene="rpl2"
                     /locus_tag="FKS56_pgp001"
                     /db_xref="GeneID:40492047"
                     /label="rpl2 gene"
ORIGIN      
        1 tttaaattta atttttaatt taatttgttc atgggcgaac gacgggaatt gaacccgcga
       61 gtggtgaatt cacaatccac tgccttaatc cacttggcta catccgcccc tctttttttt
      121 atgaatatat aatataaagt ttcactttga tttaaattta aaacagtaaa ataagaactt
      181 cacaaaaggt tgataaagac ttatcaattt atagaaatta tatatatata tatatatata
      241 tgagtacaaa aaaaaggtat gatactaaac aaacccatta aaaaaaacga ccctttcctt
      301 tttttttgtt atgataaagt taagataaag aaaaaagctt aggtaaataa aagaaagact
      361 attaaaaata aaataaagga gcaataccaa gaggattgct cctttatttt atttttcctt
      421 tcaaaaaatc gtatacacta agacaaaagt cttatccatt tgtagatgga gcttcaatag
      481 cagctaggtc tagagggaaa ttatgagcat tacgttcatg cataacttcc ataccaaggt
      541 tagcacggtt aataatatca gcccaggtat taattacacg accttgacta tcaactacgg
      601 attggttgaa attgaaaccg tttaggttga aagccatagt gctgatacct aaagcagtga
      661 accagatacc tacaacaggc caagcagcta agaagaaatg taaagaacga gaattgttga
      721 aactagcata ttggaagatc aatcggccaa aataaccatg agcagctaca atattgtagg
      781 tttcttcctc ttgaccgaat ctgtaacctt catttgcaga ttcgttttct gtagtttccc
      841 tgatcaaact agaagttacc aaggaaccat gcatagcact gaatagggag ccgccgaata
      901 caccagctac gcctagcatg tgaaatgggt gcataagaat attgtgttca gcctggaata
      961 caatcataaa gttgaaagta ccagaaattc ctagaggcat accatcagaa aaacttcctt
     1021 gaccaattgg atagatcaag aaaacggcgg tagcagctgc aacaggagct gaatatgcaa
     1081 cagcgatcca agggcgcata cccaaacgga aactaagttc ccactcacga cccatgtagc
     1141 aagctacacc aagtaagaag tgaagaacga ttagctcata aggaccacca ttgtataacc
     1201 attcatcaac ggatgccgct tcccagatcg ggtaaaagtg caaacctata gctgcagaag
     1261 taggaataat ggcaccagaa ataatattgt ttccataaag tagagatcca gaaacaggtt
     1321 cacgaatacc gtcaatatcc actggaggag cagcaatgaa tgcgataatg aatacagaag
     1381 ttgcggtcaa taaagtagga atcatcaaca caccaaacca tccgatgtaa agacggtttt
     1441 ctgtgctagt tatccagtta cagaagcgac cccataggct ttcgctttcg cgtctctcta
     1501 aaattgcagt catggtaaaa tcttggttta tttaatcatc agggactccc aagcacacaa
     1561 attctctaga aatagttaat cgagggcttg ttatttaaca gtataacatg acttatatac
     1621 acgtgtcaac caatatcaaa ttgaaaaaat agacctatga ttttatctag atttatcata
     1681 ttttttttgt ctaatctcta atcataataa taaagttcct tagtaaaaaa aagatatata
     1741 tatatattga ttgatataca tatgaatcta atttcaatat gataatcata atggaatggg
     1801 ttgcccggga ctcgaacccg gaactagtcg gatggagtag aaaatttcct tgttaaaatg
     1861 aaataggtaa aaaaatccct ccccaaaccg tgcttgcatt tttcattgca cacggctttc
     1921 tctatgtata catctaaaat gctctttctt ccttaaacaa aacaggactc taaaaaagtt
     1981 gttaattgaa tactcagtag atcgcccctt acttacttgt aattacattc ttactgcatg
     2041 aacatttaat aattaataaa aagaatgaat tcgtctacta tctcttaatc atactcttaa
     2101 tcataaaaat ttctattttt tttgagggtt tgataactaa ttctcactca tgattgacca
     2161 aagcgttgat agaaaaaata tccaaatacc aaacccgccc ccgatataac tttcgaaaag
     2221 tagaagaagt ttttggtaag atcaaagaaa gaaattgttc ttcttccgta aggaattctt
     2281 caaaaaaccc cgaacctaat ctctttgaaa aaacacgtac agtacttttg tgtttacgag
     2341 ccaaagtttt aagacaagaa agccgaagta tgtattttac tcgatacaaa ctcttttttt
     2401 ttgaggatcc actgtaataa tgagaaaaat ttctgcatat acgcacaaat cggtcgataa
     2461 tatccgaatc tggcaaatca acccaggttg gcttactaat aggatgtcct gatgcgttac
     2521 aaaaatccgc tttcgacaat gatccaatca tagaaataat tggaattttt gtatccaact
     2581 tcttgatagt attatctatg agaaataagt tttctagcat ttgactccgt actacggaag
     2641 gatttaattg cacatttgaa agatagccta aaaagtcaag agaatatttg cataattgct
     2701 ttatacggac ccttcctgat tgagaccata cgtaaaaatg atattgccat aaatttataa
     2761 agtaaaattt ccacttattc atcagaagag gcgtatcttt tgaagcgaga atccattttc
     2821 cttgatatct aacaaaatgt atgaagggat ccttgaacaa gcataggttg ttctgaaaat
     2881 cattcgaaga gacttctaca agatgtttga tttttttata gaaatagatt cgttcaagaa
     2941 agattgcata agatattgat cgtaaatgat aggacttatt acggagaaaa aggaaaatga
     3001 atttgcattc ccatatatga gaattatata agaacaagaa gaatcttgga ttcaaaatag
     3061 aaatgcattt ttgtgaagta ctaagactct tcaaattaaa atactcgtag aaaaaaagcc
     3121 gtaataaatg caaaaaagag gcatctttta accagtagcg gagggcttga accaagattt
     3181 caagatggat ggggtggggt attactacat ctaacacaga atttaaatgt gagaatttgt
     3241 cctctaaaaa gggaaatatt gaaaaaattg attttaaatt atgaaatttt gctacttctt
     3301 tcccttgtaa ataagacact actcgtaggg aaaatggaat ttccacaatg actgcaaatc
     3361 ctgccgatat tttttgagaa tacaaattct tattcttatt gtgcccaaaa aattgatttt
     3421 gtttcgaatc attagcagaa ataaacaaaa gattctcttg atacatttga gtaattaaac
     3481 gtttcacaat tagtgaactg gatttattgt cataacgcac actttccaac aaaattgatg
     3541 atttatttct attaaaaaca taatcatgag caagcgcata aatatactcc cgaaaaatca
     3601 gcgggtatag gaagtcatat tggcgagatc catttagttc taaatatagt tgttgaaatt
     3661 cctccatttc aaattcaaat tgaaccaaag caagggtggg ggatctaatt ggttatcaaa
     3721 tgatacatag tgcgatagag tcaaaccaag gtattatcat agtcagaata aacaataata
     3781 gatacctcga agataggtgg attcatcaac ggattctcta cactctcctt tttcatttaa
     3841 ttgatgtatg tttgttccaa gataagaaga tgattcgaaa tcctttattt attttttcaa
     3901 cctaatcgct cttttgattt tggaaaaaaa aaagatgttc tctttatcaa tatactgctt
     3961 cttttacaca ttcatgctta atccctaaga aatagggaat aactaataga atagttagga
     4021 ctcaaaaaaa gaaataatac actcattaga aagatattta ccccattagg cactaattta
     4081 gttttaacgg ttaattagat cgggtaatca ttcaaatcaa atcaaataaa gaaaagaagc
     4141 tcgttgcttt tagttttccc ataattgggt ccctaggact ctatccattt attcactcga
     4201 ccaaacttta aactctttat tgatacgaca tgctattttt tccatgtatt cctttcagga
     4261 tcagtcgcgg tcttagaaac tctaccaatg gtatggacga atccctttct tcataaaaat
     4321 gtgtaaaaga tgctagccgc acttaaaagc cgagtactct accgttgagt tagcaacccc
     4381 aaaaagaaat agaatatgga gatataaccg gaatcaaaaa agtggaattt cataacacaa
     4441 ttaaaacatt caattagtaa taaattgaat caaattcaaa tttctactcg attctaagca
     4501 ttcgttcaga tccgctaaaa atacaagaaa ttctcatata aaataaaaaa aaaatagaac
     4561 tagaaaaagt gaaaattgat agagcacttc ttatgttaac catttttatt cattaaaaag
     4621 cttcttatat caggcaaaaa aatagaattt cttgtatcac aacaaattca aacataagtc
     4681 aaaacccaat ctctgcggca tgaataaaga taaatagaaa tggatctatt tatctacgat
     4741 cgaattatat ttgtttgata cattgttgtc aatatgattg tgactgttta atataaatga
     4801 ttatcaaaga atataaaaaa cgataaaaat caaaaaaata gatttcaatt ttttgattag
     4861 tttgttttct tagtatttta ttataagaaa taaaatacta agaaaacact ataaatagag
     4921 caaacgaagg ggagaaaatt agaaataaaa attgattcaa agctctatat gagtcatcca
     4981 caccctcttt tttgtatttc attaataaaa tacaaatttc attaataaaa aatcaatgac
     5041 atttttttaa ctaaaaaaga ttaagttctg taaacccccg ccttctttaa aatgtcatga
     5101 acagttcctg taggttgagc gcccctttca agaaaatata aaatagcagg aacattcaaa
     5161 tgggtttgat tatatattgg atcataaaaa cccacttttc gaagatctct tccttctctt
     5221 cgggatcgaa catcaactgc aacaattcga taaaaggctc attgggatag aatagatgga
     5281 attgaataat aaacaccccc cccagaaacg tataagaagt tttctcctcg tacggctcaa
     5341 gaaaaaatga ttagaagtta agttatattt atgtgtacat taaattagaa tgtcaaatcg
     5401 atccataatc cagcaaatcc gtgggacatt taactccttc tttttactct ttctttttcc
     5461 ttctttctta tttttaagaa aaagcaaaaa acattcgtac tctcataact caagttggaa
     5521 aactctcgac tagctccaaa aagacttagc tatttttttt ttgagtgatc tctaatccct
     5581 ttctttttgt ttgtcttatt tagaatctag tttgattctt tattctgatc tggtgattga
     5641 gacaattgaa aatggtattt ccttgttcca ggatccttta acttgaatca ttgggtttag
     5701 acattacttc ggagatcttt aatcatttca aaaaatggca gcaacatgcc ccttttttct
     5761 cttttttgtg tttgtgatct ctttctatca aggaatcata tgaacaatag attcccgcat
     5821 gagaatcttt tgattgaaag agctttacca attccaacta gtttgctttt ttttttgaaa
     5881 atgctttgag tcagaccctt tctgtttcta tatcaaaaat agacttatgt acgaagttgt
     5941 tccaacttat tttattgatt tgatttacat taactaaccc tagatccttt ccctttaaaa
     6001 atcaaatcaa tattttctcc tcgagctcca ccctatactg tttctatcat aacccaacaa
     6061 aaacacgggt tatgatagaa aagagtagaa aagaatgtcg agccaagagc accttcattt
     6121 ctatatagta aaatagtaaa aggtggtggt ttgttttaat atccacagca aatcgaccat
     6181 gtccttcaag tcgcacgttg ctttctacca catcgcttca aacgaagttt taccataaca
     6241 taagattcct ccagttttta tttaataggt gtgtaagtca ttgattgaat tacggaatca
     6301 tgaatagtca tcggttcagt cagtacgtag taatctaaag ctcttcctaa tatacttaat
     6361 attaagctta ttttattctt gtatatgaat ctattcatat tatgaataga ttcaaatcaa
     6421 atatgaaaat aaaaaagaaa taggtacttt atgatgaaga aaaaatctca gtaataattt
     6481 agattaaccc tattttgtat gaatacaaaa tatatgtata tatttctttt ttattacaaa
     6541 aagaaaaata taccagaaat attctcaatt ttaaataaaa aaaagcaaat aaataaaaaa
     6601 acgaatcttt ttgaatccgc cttacgttgg ttgcatgcat cttgaaataa gtcgatagaa
     6661 tagattcgac aatctaattc taatatttaa tatatttaat attttttcaa ttcaatattt
     6721 atattgaatt gaaaaaattt cctattttat ttttaaaaag tttgatccat aaattgtatt
     6781 tgatcaccat aagagagaga aatccatata tatggaattg agattccaat tgaaccatcg
     6841 atgatttaaa tgggatagtt agatggaaaa agaaatccaa ttttttaaaa ttgaattgtc
     6901 taaaaaagac tgatgaagga gaaagttgaa tttcagtgtt tttcttttat ttcattctga
     6961 aatagaaaat aagaatgaca aagtagggga aattgccgta ttcagaagaa attctggata
     7021 ttctatgtta aatattgggt ttctgtttag tttcatatct ataattaagg taaggattca
     7081 caaacaaaat acaaaatagt aatattaaag gcactatcta ttaggttagc aatccctgtg
     7141 tataaacatt ccctcctttt ttgcgaggct tctttggctt gaggtccaac taatctttct
     7201 cgaaagtaga gcggatggga gatatgaata acacccacgc caattgttaa tagaattaca
     7261 attattcatt agaaccaaac accaaataac ctaagaggtt caaagaaaaa aaaacatatt
     7321 ttcgtatcta atttgatttt ttatcaataa gatttggact gggcatagac agctattcaa
     7381 attgatatct tacattacta attaacccct atctactctc cctattggtt ttttggggaa
     7441 tgataaatca taaaagaatg cccgattttt gatcttatct taaaaggcgg ttaagaaaga
     7501 tccacttttt tcttttatct ttattctgat agagaaaaca aataaactct gggacggaag
     7561 gattcgaacc ttcgaatagc gggaccaaaa cccgttgcct taccacttgg ccacgcccca
     7621 ttttgatttc tagttaaaac tactaaagag taatatgggt attccttttt cgtcaattcg
     7681 agttcctaaa atgtatgaaa tagattagtt tattgttagg attttgacac gtctaaatat
     7741 agaattcaac cgaatttatt gatcattata tagaattcaa ttaagatatt gtatgaaagt
     7801 ctcatttctt caattctctt ctaaaataaa aatggaaggg cttttttgat tggatgagtt
     7861 caaagaaata tgtgtgtttt ttttttatca gacttatttt cctttcctta ttttttcctt
     7921 atctcaaaat agattaataa cttaatcaaa ataatatcca agaaaaaaaa atgaatttgt
     7981 tatgcttaat atctttaatt tgatcaatat ttgtttgaat tctacgtcgt tttcggatag
     8041 ttttttattc gccaaattgc ccgaagccta tgcttttttg aatccaatcg tcgatgttat
     8101 gccggtaata cctcttttct tttttctctt agcctttgtt tggcaagccg ctgtaagttt
     8161 tcgatgagat ccttaatact gtccgagaaa aattcatgat ttattcgaga aaaaattcta
     8221 acaattgaga aaatcagaga caaaatcaga taagtacggg tcttacagta tgaaggaacc
     8281 ctcaattcaa actttgaaat tttttgatag ccgtgataaa tctgggttac cccatttcct
     8341 cattccaacc cgtttttaat tgaaaagact acttagactt gaagtccacc actcactatg
     8401 aaaagaattt ttttgtcatg aaaagctcca ttcttattgc aaataaataa atttttgaaa
     8461 ctcttttcta tttctacaat ttctagaaag agattgcttc cttgatttct tggtgtcaag
     8521 gttcacgaga taggatatgt ggtctaaaaa aagggaatct attctctctc ttttttttta
     8581 atgatcttgg agattgtgta atgcttactc tcaaactctt tgtttacacc gtagtaatat
     8641 tctttgtttc gctcttcatc ttcggattcc tatctaatga tccaggacgt aatcccgggc
     8701 gcgaagaata aaacaaaaaa aggtggggtt ccttgcttca ttaaatgcta ttaggatttg
     8761 tttgatcggt tccgctgtaa aaaaacaaaa cggaaagaga gggattcgaa ccctcggtac
     8821 gaataactcg cacaacggat tagcaatccg acgctttagt ccactcagcc atctctccta
     8881 attgaaaaat aataattact atgttacagt tctcaaaaaa gaatgataat gcttgaaaaa
     8941 aaaaagctct tctttcattt tattctttct tattatatat agattttttc taatctattt
     9001 gaaatagaaa tttcaataaa tagatttaat ttaaatagat tattgtatag ataccacttt
     9061 tattaacaat ttcattccat tttttttata gaaatctcaa ctttttgata taaaaaaaaa
     9121 aaaggcgggc ttttttaagt tagaatttcc acggcttggc ctggtcagac cgacccggcc
     9181 gggctctttt tttcaaatcc aatccatttt ttttttatct atgattgatt atctacgatt
     9241 cctataattc cgcaatctcc tttgcttgct gtagaaaaaa atcttggtat ttttttgaaa
     9301 tctaaagtaa aagaataatc cgaagcagaa aaggagtatt tatcttacta taatatataa
     9361 ccaaaaaggc atttctattc tttcttttct gacttcttca ctattttgat ttattaatag
     9421 ccaaagaatt ttggctaaat aatcaaaaga aaaaaaagcc aaggctaatg agtatccctc
     9481 tttcgaattt tatcaagtct tctaacgaaa aaaggcaacg ctctcatttt caggattttt
     9541 tctcatccta tcttgaggac gccagagtcc cttgttcgac aaagagtcct tttatataca
     9601 ataatattgt agcgggtata gtttagtggt aaaagtgtga ttcgttctat taacccagtc
     9661 agtagttaag gggtctttcg gtttgattca tattccgatt aaaaacttta tttcttaaaa
     9721 ggatttaatc ctttacctct caatgaaata ctcgaggaat aatataaatt ctcgtgattt
     9781 gtctccaaag gtcaattata aattgaaaaa ttggattatg aaattacgaa acataatttt
     9841 ttttattgga tcaatacttc caattgaata agtatgagta aaggattcat ggataaagat
     9901 agaaaagtct atttctaatc gtaactaaat cttcaatttt ttttttgata ggatagattg
     9961 aagcaaaata gctattaaac gatcacttta gtttactaga ggcatcgaca cccctttttt
    10021 tcttagctcg gtggaaaaag aacaaacttt tcctaaggat tcttaaaaat cgaaataaag
    10081 aacgaagtaa ctagaaagat tgttagaatc ccacccttcc cttctttcta aaaggatcat
    10141 ctagaaagca aagcgatttt tttgaatgca gtcaggcaga aaagctaaca tagatgttat
    10201 gaaccgaatt ttgatttgct cctgtcttcc ttttttttat ttcttgatcc catcctccct
    10261 tccataaagg agccgaatga aataaaagtt tcatgttcgg ttttgaagta gagacgttaa
    10321 aaatcaaaat gataaatcaa cgtcgactat aacccctagc cttccaagct aatgatgcgg
    10381 gttcgattcc cgctacccgc tttatattct aagtttgatc aatttgaata gttattttat
    10441 gaattcaatg atgcattaat tcatgcatca ttgaattcat aaaatatgta attccgaaaa
    10501 agatctttct ttttccaaat gataaaaaaa atcatcgtaa tcaaaagcgt ccattgtcta
    10561 atggatagga cagaggtctt ctaaaccttt ggtataggtt caaatcctat tggacgcaat
    10621 gctgtttaca atagatttcc atatccagtt tcctttttga tttccaccta caattatgat
    10681 atcaagaaag atatattgaa tgatttgaat aaaagacgct tacttggaaa tataaacttt
    10741 gtaaatataa accacagtaa actaaacaaa tagctggaat cctttttatt tatatatatt
    10801 ttattaagta atgcaatatt aagtagtaat cttaagtgaa gtagtattaa gattcaaaaa
    10861 atgatcgatt ttttataatt ttcttttttt agaatttgaa ttgcccactc aacaattctt
    10921 attgttcctg aagtagaaaa cgttccattt gttcttgaat agcttctttc aaaagtgttt
    10981 ccgcttcctc agtgaatgtc ttggtagaag atatgatttc ttggaactga ggtttattcg
    11041 tttttaaata agtacgtaac ttggcaagaa atttccttac ttgcccaatt tctaatgaat
    11101 caagataacc atttgttccg gtataaatag tcattatctg ttctgccacg gtaagaggtt
    11161 ccgattggga ttgtttgagc aactcacgta atcgttgacc tcttgccaat tgattctgac
    11221 tagctttatc gagatcagaa gcaaattgtg caaaggcttc taattcgaca aattgggcca
    11281 attccaattt taatttgccg gcgacttgtt tcatagcttt aatttgagcc gcggatccga
    11341 ctctggagac agaaataccg acattaatag caggtctgat tccggcattg aatagatcgg
    11401 cggataagaa tatttgtccg tctgtaatcg aaatgacatt agtaggaata taggcagaaa
    11461 catctcccga ctgggtctcc actattggta aagcagtcat acttccttca cctaactgag
    11521 aacttgattt agccgctctt tctaaaagac gcgaatgcaa ataaaaaaca tcccccggat
    11581 aagcttcacg accgggaggt cttcgtaata gaagagacat ttggcgataa gcctgtgctt
    11641 gttttgaagg atcgtcataa atgattaaag tgtgtcgttt gcggtacata aaatattcag
    11701 ccagggctgc tcctgtataa ggagcgaggt attgtaatgt agctggggaa tccgccattt
    11761 cggctaccac aatagtgtat tccatggccc ccccttcttg gaaagtggtc actacttgag
    11821 ctacagaaga tgctttttga ccaatagcta cataaacaca tattacattt tgcccttgct
    11881 gattcagaat tgtatccgtg gctactgctg ttttaccggt ctgtctatcc ccaataatta
    11941 attcgcgctg accacgtcct atagggatca tcgaatcaat agcaataagc cctgtttgaa
    12001 ggggctcata aacagaacgt ctcgaaataa taccaggcgc gggggattct attaaccgag
    12061 attcagaagc tggaatttca ccccgaccgt caataggctt agccagggca tttataacac
    12121 gacccaaata agcctcactc acgggtatct gagcaatttt tcctgttgct tttacagaac
    12181 ttctctcttg gatcatcaaa ccgtcaccca ttaatacaac accaacatta tttgattcta
    12241 aattcaaggc aattcctatt gtaccctctt caaattctac taattcgccc gccattactt
    12301 catcaagacc ataaatacga gcaatcccgt cgcccacttg aaggacggta cctgtattta
    12361 caattttgac ttctctagta tattgctcaa tacgttcacg gataatatta ctaatttcgt
    12421 cagctctaag aggtaccatg atttttttta attctttttt ggaagcaaaa aaataatgcc
    12481 tatagttagt tataggaaag tagtaaaaaa gggctaatca gtgagttcct tcattacccc
    12541 aaacatagca atattagcac taattgtacg taaatgtaat tcattgttca aacaactatt
    12601 cagagttcct agagctcctt gtaaagcttg ttggaaaacc cgttgtcgga cttgattaat
    12661 cgctctttct ttttcaaaaa gaatggtttc gtttttgtaa ttttctaatt gttccaaaat
    12721 tttataagtt gaattaatca aattcaattt ttctcgttct atctcagagt atccatttac
    12781 tcgaaactga tctgcctcca tttttacttt ccgtaagcgg gcctgggctt tttccagctg
    12841 ttgagcagct cccctttgca atttttctga atttagaata gtattcaaga tcttctgttt
    12901 tcgattatct aataaatcac ttaatgaaag tagattatct ttccattcat tttcatttca
    12961 aagattccat gatcccttcc cgaaccaaac atgaatcttt cgattcattt ggctctcacg
    13021 ctcaattact taattgagag agaattcatt cccatacata tagatacaca tatactatag
    13081 atatatatat tttgcgtaat gagcctatcc tctccctctt ttatctattc ctatttcaaa
    13141 atattgatct ctacccatat ttcacaatat tgaaactgat caataacgaa aatccaagac
    13201 taaaatattc ggaggattct tctgacaaaa atatatcaaa tatagaaata gatcaaatca
    13261 aatatatatt tgtttgtata atatataatt tagaattaat agaaaatttc taatgtttaa
    13321 ttttataatt gtcagcaaag ttgtttcttt ttttttttct ttcaaatcca aagaattctt
    13381 ctaactttat acataggtca tcaattcagc attgtaaaaa agactcaaat cattttatcg
    13441 atatgagtgt tttatatcga aaaagattgg aaccattcgt tttgatttct gtattgtcta
    13501 aaaaaaattc tttattttat aaactatgta tttataaact aaacatagta gtagaaagag
    13561 taccatgctg cgtctgaact tcaaacagtt tggctttaac catattaacg gtcccagatt
    13621 attggttaat agagaatcag agtcgatata ccaatgaatg aatcacgaaa tgctatggtt
    13681 ctaaaatatg atttttgaat tgattcagaa gtaattcgtg ggatgatgca ctcttttcct
    13741 tcctagttcg aacaaaaaaa gtgcagctgg gtggatccag cctattcttg aaataaacaa
    13801 ctcgcacaca ctccctttcc aaaaaagatc aatacaccga gcactacgct tagatttatt
    13861 ggatttgttg caaaaatatc ggtattaaac ccgaaactcc cggcggatgg ccagtgaccc
    13921 aaggaaacga aagaatcggt tacatttttc atatgatctc ccattttgtt ttttgtggac
    13981 taaaaaaaaa gaactctgtc tctttttgta ttatatcact ttcaattctt tttctatttt
    14041 tcctttatat ttctatattg atttttgatt tattttatta attttaattt atctataaag
    14101 aatcaaaaat ggattctatt tctatagaaa tgtagttttt ttttcaatta caaaaaaata
    14161 caaaaaaaat gataattatt agaatttggg accaagtctc atgtcaatag tgaaaaacct
    14221 catttgttga aatactcctt aaataaaaaa aggctttact ttgaactcag aaaaggggga
    14281 agaaagaagg cgagtcggtg cggccatccc tcatcctcaa aagaatcctt cccatagatt
    14341 attgtccaac gaaaaagtaa ttgcaggagt gaaatcttga tatactttga aaaagcaagg
    14401 ggtaagtctt aatccataaa aaacatacag aattcttgta tttataggac taaacaaagg
    14461 gattggcaaa taaaagggcc aatgctacaa ccagaccgta aatagttaag gcttccataa
    14521 aagccaaact aagcaataaa gtacctcgta tttttccttc cgcctcgggc tgtcttgcaa
    14581 taccctctac agcttgtccc gcagcagtgc cttgaccaac cccaggccca atagaagcaa
    14641 gtcctacagc taacccagca gcaataacgg aagcggcaga aatcaatgga ttcatgataa
    14701 attcctcgca ccaaaataaa gaaaaagaaa gaaatagtta atgatacaat cattcaatga
    14761 gttttggctt aattattccg tcgctcaaat tcaaccagtt gaagtaacta aaaacttcga
    14821 attgagaatt gaagtaatac tattcattat tgaactctca gaaagaactc cattttattt
    14881 catctattta ttgattcaat ttcgaatcaa agacgaaaca gaagaactcc tatttgaatc
    14941 cctatctaaa ttcacaacag tccagtgcga tagattagat atctcgtgag ttcatatata
    15001 actagttaat atctaatatc acatatacgc gtctttcttt cataatggaa accaactact
    15061 ctacttctat cttagcttca ataagattct taaatcttaa aagatgcgca agagttagtg
    15121 tatagccatt aacttacata tacctaatta taaccccttt cccaaaaaag aacatttttt
    15181 tttgaatctc gtttgttgta aattcgtctc ttcctttttt atcattatct cacatggatc
    15241 tcattttaat taatgaattc atcagaccga atcgttgcat agaaataaaa aaaaacaaag
    15301 agtatttaat tgagctaaat tcatgcaatt tattatttat attataaaaa ttggattttg
    15361 gtcaatcatt gaattgaatg aaatcgactg aaattgaaat gggaatcatt ctatagaaca
    15421 tcctttttaa actcacccac cctaaattga taccacaaaa attcctattc aatataggac
    15481 tcaaacaaaa ttttcaaatt gaataaacaa aacaattaat gtaaagaatg taaagagaga
    15541 attttcattg aaggcagata tgatataaaa aaataaaaat agaccaaatc cggattttag
    15601 gaaaaagatc ttttcgatct ctttcccttt tttttattat acttgaaaat tcatttacta
    15661 atagtaatag cttaataata gttgaatctt ttttgctatt actctagatc ctttattttt
    15721 ttatttatgt tgcctaagga taagcaaatt atcttgttga gatgggcatt cattgcttga
    15781 ttggacggac taagttacaa aaaaaaaaga ctagactttt tcaaaaactc gtcaatgatg
    15841 accctccatg gattcgccta tataagccgc agctaaagtt gcaaaaataa gagcttgaat
    15901 cccacttgta aataatccaa ggaacatcac aggtatagga actactaaag gtactaaaga
    15961 aacaagaaca agaactacta attcatcggc taatatattc ccgaaaagtc gaaaactaag
    16021 tgataggggt tttgtgaaat cttctaaaat gttaatgggt aaaagaattg gagttggttg
    16081 aatgtattta ctaaaatacc ttaatccttt ttttgaaata cccgcataga aataggctac
    16141 tgacgtgagt aaagctaaag caacagtagt atttatatca ttcgtgggtg cggctaactc
    16201 tccatgaggt aattctatga ttttccaagg taaaagggca cccgaccaat tagaaacaaa
    16261 aataaataga aacagagttc caataaaagg aacccatgga ccatactctt ccccaatctg
    16321 agttttggtc acgtctcgaa tgaattcaag aacatattcg aagaaatttt gaccgtcagt
    16381 tggaacagtt cttggattcc gaacagcgag aacagcggaa cctaataaga tagcaattac
    16441 aacccaagaa gtcataagta cttgggcatg gacttggaaa ccccctattt gccaatagaa
    16501 atgctggccg acttccacac tagagatatc atataacccc attagtgtgt tgatggaaca
    16561 tgatagaaca ttcatattgt cctctgacat aaatataact ttacttaaaa taataaagaa
    16621 ttattttgat tcaacccttt ccttctaaac ttgaccactc gacttgtata tcttgtatac
    16681 caactaaact aatcacacaa tattgacaca gtccgttttt tatctctttt ggacgattcg
    16741 ggaataatat ccgactccat aaatctatat ctatggagaa atagaataat ttatttatct
    16801 tattattaat cacggatttc gtatatagct agaacggccc tcgcaaattg cgaatactaa
    16861 tttgttaaga attaatcgaa ttgaagctag agcgtcatca tttgctggaa tcgaaatatc
    16921 tgcgagatcg ggatcacaat ttgtatcaat taaacaaact gttggaattc ccaaagtgat
    16981 acactcccga agagccgtat attcttcttg ctgctcaact atgattacaa tatcaggcaa
    17041 ttccgtcata tattgaatcc cgcccagata tgtttgcaaa cgagataatt gtctcttcaa
    17101 catagctgca tctcttttcg gaagacggtt tagtctcccc gtcttttgtt ccattctcaa
    17161 gtccctgagc ttatgaagcc gcgtttctgt agtggaccaa tttgttaaca taccaccaag
    17221 ccacttttta ttaacataat gacaccgagc ctttattgca gcccgcgcta cggaatcagc
    17281 tgctttattt ttggtaccaa caattaaaaa ttgttttccc ttacttgctg catcaaaaac
    17341 taaatcacaa gcttctgata aaaaacgagc agttctagtg agatttgtaa tatgaatacc
    17401 tttatgcttt gcatagatat agggcgccat tcgcggattc catttcctag taccatgacc
    17461 aaaatgaact cctgcttcca acatctcttc caaatttatg ttccaatatc ttcttaccat
    17521 ttctcctcac acttcctctc tctctctttt attattcata aaaaaagaga gacgaggcac
    17581 cttgaaataa aaaattgttc cgatggaacc ttctcttcta ccggaaatcg gtcgtttata
    17641 aacgagccaa atcattactt tactagtcat aattttcttt attacattaa tttttttatt
    17701 tatttcatta tttatttatt aagtagttaa caaatcaaat gaccagaaca aatcaaatat
    17761 caaacaacat agttaaaagg acgtatccgc tttctctttc ttatgctaag ttaaattaaa
    17821 tcctataaaa gatcgatctg atgtactata taaattcttt gaaatgcaag aatcaaaaaa
    17881 ttttccgtgg tggaagaaaa tatctctcat ttccatttcc ccgcgaagaa attctttttt
    17941 ttttttcaaa agaatgttgt tatgctgcct tgaagagggt actaatcctt tgaatccggt
    18001 tccggcgggt atcatattcc ctagaacaac gttctctttc agtccgttca tccaatcaat
    18061 acggccccga agagcggctt ttgctaaaac tcgagcagtt tcttggaaac ttgcttcgga
    18121 tataaaactt tgagtattca gggatgctct tgttattccc aataagatag ctcgataata
    18181 gatcgcttct tctaaagcgc gtcccgttcg ttccgcgcgt actaatccaa ccagttcccc
    18241 tggtaaaaaa atattagaca ttccatcttc tgaaaccaag acttttgatg ttatttgacg
    18301 cacaataatt tctatatgcc tattatggat ctgcaccccc tgggatcgat aaaccttttg
    18361 tatcttatta accaaagaga tacgactttg gactatagtt agttcagcac caatcaagaa
    18421 tccccaagga attccaagaa tttttgttat acgttcgttc caaccctcaa ctctcttttc
    18481 taggttcatc gatattgaat caatcgaacg cacttctaac acttgttcga cttttggaag
    18541 accctgcgtt atatcaccag atctcgattt ttcatatata aatgtaacta aggtatctcc
    18601 ttcgtaaagg atttcgccat aatccccatg aacagttgct cctggagtag ccaaaaaagg
    18661 cttggccgtt cttattacta tagaatcaag gcgaacaatt aaaacttgac ccgattttag
    18721 gggtggtccc tttttggata tacatacatt ttcacaaaaa aactgcccaa gactaactat
    18781 tgtggacatt tcctcacaat tattattatg ataaaaatgg tggagaaaat accaattcaa
    18841 attgaatgga ttcaaaaaaa tcttactaca tgggctgata ttagaaattc tactattttc
    18901 atccattaaa taatattttt gaagtacttg aaaagtttgt tttaaattgc caagctgcaa
    18961 atatttcgct accgaggtct gattatgagt tattaaaggg taaaatgatg aataaaaatc
    19021 cgaaatttga ggggctgttc ctaaaggacc caacaaattc ctaattggaa ttagaggatc
    19081 ttttttaatg gattctttta tcccattgta atattttaca tcgttgaata aacccatgca
    19141 aaaataatta gatgatgaca aaattataaa agattgggat tccttatttc tattcaatag
    19201 catacgtata gttccgtggt tttggataaa aaattgctga atccttgctt tggaataagt
    19261 ggaataaaat ggatttttat tgatacgatc tgagccatta tcatagatca atccggaacc
    19321 cgacggatca ttcctttttc tgatatacaa aatatgtgat ttcactaagt cgattcgtaa
    19381 gaaatctcga agcagccctt ttgtacttac ttcaacaaag gaagcgtggg cctcttcgac
    19441 ggaagagctt ttgttatctt ggtcccaatt caagactaaa caagtccgaa ctagttgaat
    19501 acttgtgtca tagattctcc aagttgcttt gccatttcca taaaggatat agttgacaac
    19561 tccaagttgc atattatcct tttctcgaaa gggatcctgg gggaagagtg ttactaaatt
    19621 tataccgtcc gctatttcat atgtgcttac gggtcgaacc aaaacaaaaa actttttttt
    19681 gctaggtgtg atccgttgga catagatcca atttttcaat tgttttgatt tcttatcatt
    19741 tgtttttccc gctcctggtg gtatcaagat accactgtgt cgagatattt tatctttttc
    19801 tccaggaaaa tggatacctc cggaaaagat tttaagttca atcttttttt tttttttctc
    19861 cactcgaacc aatccgccca tttgacttct tgtatttaat gtgatttgtg tatttactcc
    19921 aatgagacta ttgttccgta ccattataga agaggattcg gataaaatat gtacttcctc
    19981 gggaatgaaa aaaaattgat ctactttcat ttggtatttt tgcttaaact ttttgccccc
    20041 gccatattca attacattct cttttttgat gattgaatgc acccctaccg tcccatattt
    20101 tgtaattccc gaattgtttc ttctgtattg agaatcgtcg aaaaaagcaa gaatactctt
    20161 tctacggaaa ataccgttta tgggtatttc aatcgagata cctgaaccgg gatatgggat
    20221 gaattctttc tcttgttctt gaattgattg gattggaata agaaatctat gtcttcgcct
    20281 ctttgccaat aaatacgaat tctctcggag aatagtggaa tataggaaat gataatgccc
    20341 agtccctacg attcgattga attttgaata atcaaaaaga atatcttctt ttttatcaaa
    20401 aaaatccgaa ctcaaaaatt tgtgtctttc ttgatcatca tttactgaga agctagaaat
    20461 agatcttctt tcggtagaag tagaatgaat gtttatttga tcttgatcct tgtggagcga
    20521 aaaaggaact acattaaatt tgcatgaacc ccccgataat atccacaagt ggcttgtttt
    20581 gggtaaaata tgtacgttac tatatttaaa ttcgggcaaa tggtacacat tggtactcca
    20641 gtgcatttcc ccctctaagt cagaataaat atgttttcga accctctctt taaaattgaa
    20701 agtggaggtt cccgcgcgaa tctcagcaat cacttgttct gattttacat attggccatt
    20761 ttgaactaaa agaaaacttt ttggtggaat agttacctta tgtagaatat cctcactctt
    20821 aataatcaca tataagtcca tagaacataa aaaggcagga tgcccatgac gcgtacgtgt
    20881 aggctgaagc aaatcctcat tgaattggat ttttccatta gaaggagccc gtacatgttc
    20941 tgcagtaccc cccgtaaata ctccaccggt atgaaaagtt cttaatgtta attgagttcc
    21001 aggttctcca atggattgcc ccgcaataat acctacagct tctcccaact caaccaggtc
    21061 accgtgagtg ggactccgac cataacataa tcgacagatc caagatgtac tcctacaagt
    21121 aaagggagtt ctaatatata ttggttgtgt tcgaaaagtt atgaattggg tgacaagccc
    21181 aatcccaata tcttgatttc gaatggcaat gcatcgcgga cccagatata tattgtctga
    21241 taatacacga ccaattaatg tttggataaa aattctttct ggcagtgtcc tatttcgagg
    21301 acttgcagaa atgcctcgag tagtgccaca atctgttcta cgtacaacaa tgtgttgaac
    21361 tacttcaaca agtctgcgcg taagatatcc agcatctgat gttcgtacag cagtatctac
    21421 aactcctttt cgggctccgt agcaagaaat tatatattct gttaaagaaa gtccttcgcg
    21481 taaattgctt tgaatgggta aatcaatcat ttgcccctgg ggatccgaca ttaatcctct
    21541 catacctact aattgatgta cttgagatgc atttcctcta gctcctgaaa aagacattat
    21601 atggactgga ttaaacgggt cagtcatcct aaaattcaga ttcatttctt gtcgcaaata
    21661 ttcacttgta gcataccata tctcgataga ttggcgtaat ttttctactg cgtgtacatt
    21721 cccaaaatga tggtgttttt ccaaaatcaa actttgttct tcagcatctt gtactagcca
    21781 ttccttagaa ggtattgtta aaagatcatc aattcctaat gaaatggata tagcagttgc
    21841 ttgctgaaaa cctagagttt ttacttgatc taagatatgc gatgtatatg ccattccaaa
    21901 gtgatctatg aatctgctaa taagtcgttt aatggcagtt ccgtctatca ctttattgtg
    21961 aaataccaga ttggcccgtt ctgccatatg tacctcccta ttccaatgag ttggattcga
    22021 caatgggttt gagtcaatga ttggaaaact tccttttctc gatcttaaat tgcacagaaa
    22081 gtcaggttag ggactcgagt cctagttgaa ccggagaaac caaaattccc cccggccccg
    22141 gtgtctgtca tagaattttt gaatttagcg accatataat taagtatagg tatcatataa
    22201 gcaggcccga caaaaacctt gtacagcttc ttccatttct cgataaagag aaatatgacc
    22261 aatagtggtt cggaggtata tccaaagaat ttcttttttt acacttctta ttatcagata
    22321 gtgtccataa atctcatgat aagtacccaa agattcatag tgaacttcga tgggagcttc
    22381 tcttgaagca ataacgcgtt gatctagtcg ccaccgaagc cacaaaggac tgtctaaatg
    22441 gattcttttc tgtcgataag ctccaattgc atcataggaa ttacaaaaaa agagttcttt
    22501 tgtataccta tagttattat tgtcaattct ttcattttga gagtttcttc gattagatgg
    22561 attatatcta tttgcacaaa tacctcgacg attcccactt gttaatatat agagcccaat
    22621 aagcatatct tgagtcggta cagaaatagg atccccaata gctggagaca agagattcat
    22681 atgagaaaac ataagtaaac gagcctctgc ttgagcctct aaagacaaag gtacatgaac
    22741 agccatttga tccccatcaa agtctgcatt aaatccctta caaaccaatg gatgtaaaca
    22801 aatagcacgc ccttccacta aaatgggctc gaatgcctgt atccctaatc tatgcagagt
    22861 aggcgctcta ttcagcaata caggatgccc ctgcataact tcttgaagta tttgccatac
    22921 aatcggcccc ttttcgcgaa ttttactctt agcaactcct atgttcgaag caagatgttg
    22981 tctaattaga ccgcgaatta caaatgtctg gaaaagctct attgctattt cgcgaggcaa
    23041 cccacagcga tgtaatgaaa gtgaggggcc aacaacaatg acagaacgcc ccgaataatc
    23101 aactcgtttc ccaagcagag tctcgcgaaa tcttccctct ttgccttcaa ttagatctga
    23161 aaacgacttg taaaccttat tatgaccgtc cctcattggt tgtccgcgaa ttccattatc
    23221 aagaagtgta tccacggctt cttgtaccaa tttttcctgg cacattacta attcccccgg
    23281 tgtagatcta cttgttgtta atagatcagt aagggtatta ttgcgataga taactcttct
    23341 atagagttca ttaatatctg aactcatgag tttacctcca tccatctgaa cgataggtct
    23401 caactcggga ggaagaaccg gtaatagaca taaaaccatc cattctggtt ctatatttgt
    23461 tcgaataaaa tgctttgcta attctatgcg tctaaccaaa aaatcctttc ttcttccaat
    23521 tttttgatct tcccattcat tacccgtaag cccttcttct cctaattctt tccattctac
    23581 caacgaataa tttataagaa ttcgcaaatc tagatcggcc aattgttctc ggatagcacc
    23641 tgctccagta gaaatttctc gatttcgaaa tgtatcaaaa ccttgggtag taaaaaaaag
    23701 tggaatacta tatttccagg attggatttc atattcgaat gaacctcgta atcgtaagaa
    23761 agtaggtttt ttagtgctgg gcctagcaaa agaaaaatta ggataggatc ctatgggatc
    23821 tcccccttca aaatcggaca tgagagttta ctctcatccg gctcaagtag ttacaccaaa
    23881 taaagataca gaaaggaatt ctcactttca aattctagaa ccccccccaa aaaaaagtct
    23941 actccttact caagttccca acgaagacca agcaacattt cattgattca ttcttctttt
    24001 ctctagattt tatgaattct ttagtcaatt ataaatataa attaggacat aaatgaaatg
    24061 tgaaattctt gagtagtcta cttcccttca aatgatgaat tccttattca attttttcaa
    24121 ttttaaatta aaggaatgtc ttggaattta ttcataaggg atttacttgt ctatgtactg
    24181 ttccgctcga tctattaggt cccgccttac ctcgatagtt ataccatacc ccaacgccct
    24241 tccttaaaga aagcctatat gcgatgtata gactcccgta accatgacat atttgcttcc
    24301 ttgaacatca tttcattttt tttttttaga aataactggg aatgtcaaaa gaaagaagtc
    24361 tttttttcac gaggtacaac tttcaaattc ttatttcttt tttactaact cgaccataga
    24421 ccaattcccc ttttatttgg cagtcttgaa tacgcccata attctgagct tcatgttact
    24481 cctcccaaga gacatgtcag atctggggca tcccaattca attgaatggg atgacagttt
    24541 ctcattccta atctgtaaaa tcagaatttc gatcaaatca cacatcgcag tatactagcc
    24601 tctctaattc tttaagaggt ttatctaaaa gattcgcaat ataactagga agacgtttca
    24661 aataccacac gtgagttact gggcatgcca gttttatgta tcccatttga tatcttcgta
    24721 tccgagaatc aacaaattca actccgcatt gttcacaaaa tttaggatcc tctttttcat
    24781 ttccaattat tcgataattt ccacaagcgc aaattccact ttttgtaggc ccaaaaattc
    24841 tttcacaaaa taatccgtct ttttccggtt tattggtttt gtaatgaaaa gtataaggtt
    24901 ttgtcacctc tccaactatc tctccattgg gtaggatttt attagcccaa gcgcttattt
    24961 gttgaggaga aactgatcct attcggagtt gttgatgttt ataccggtcg atcatagaag
    25021 aaaattctga ttcattccga tcaagcttcc ttcctattaa tcttgaagtt cttctcagat
    25081 acaaggaaat ggttcagttc caaagccaaa gatcgtaatt ctcgaaccag caatcgaaaa
    25141 gattctggag catcctcggg tttcggtatt gttcctccaa tgatcgtagt accaagtact
    25201 tcttggcgag ctctaatatg atcagattta taagtaagca tctcttgtaa aatatgagca
    25261 accccaaacc cttctagggc ccaaacctcc atttctccta cccgctgtcc tccttgcttg
    25321 gaccggcctc taagtggttg ttgtgtaaca agtgcataat gtccactgga acgcccatgt
    25381 attttatcat caacttgatg aattaatttc aaaacataag gctttcctat tagaacaggt
    25441 tgttcaaaag gatctcccgt tcttccatca aatattctgc tttttcccgg atattcgggt
    25501 tcaaataccc aaggatttgc tgtttgctta ctggcttcat ataattcaga aaagaccagt
    25561 tttcgcgaag cctcttgttc atatctctca tcaaagggtg ctattcggta atgtctatcg
    25621 agcagactcc ccgctaaccc aagtgagcat tcaaatatct gtcctacatt cattcgtgaa
    25681 ggtactccta atgggttcaa aaccatatca acgggtcttc catcttgcaa ataaggcata
    25741 tcctgtctag gtaaaatttt tgaaacgata cctttatttc catgccttcc ggctacttta
    25801 tcgcccactt tgatttcgcg tttctgtgaa atatatacac gaatcatttc tggattataa
    25861 gtcgaacccc cctttttctg gatccatctc acatcgacga cccgacccct acagcctata
    25921 ggtaatttta gacaagtttc ctttgaagtg gatacctgaa tcccaagtat ggcccgtaat
    25981 aatctatctt ctggagcata cgatgattct ttcgacaact gaggtgttaa tttacctact
    26041 aaaatatcgc ctgtctccac ccaagatccc agcatcacaa ttccattttt gtctaaattg
    26101 cggagtaaat gggcttctag gtgtggtact tcgttagtga tcctttcggg accttgactt
    26161 gtcatatgag tctgaatttc gtatttccgt atgtgaaaag aagtataaat atcttcatat
    26221 accagacgct cactaatgag tactgcatcc tcaaaattgt aaccttccca tggcatatat
    26281 gccactaata tgtttttgcc caaagcgagt tcgccaccaa tcgtagcggc accgtccgct
    26341 aaaatttgtc cctttttaag gcatttaccc cgccgaaccc gtggggtttg atgcatacaa
    26401 gtatttttgt tggaaccttg atacataact aacggaatgc ttatagcatc cccattagcc
    26461 aataagattg tcttgtcaat atcgatataa atgatctttc cctcgtgttc ggctatagcg
    26521 agaactcctg aatctagagc cacttggcgt tccaacccag tcccaacaat acacttctcg
    26581 gaacgcgaga gcgggaccgc ttggcgttgc atattagaac tcattaaagc gcgattcgca
    26641 tcgttatgct cgataaaagg aatgagggac gctccaatag aaaaatattg gaaggggaaa
    26701 atacttcgaa gatgaacctg ttcccatgca atagttagga attcttggcg gtatcgagct
    26761 ggaacaactt gttcttcctg aataccctga ttcaaggcca acgaatttcc tgccgctacc
    26821 atataatact catctctatt tgaggataaa taaagcatcc gtactgatct ctcaaagatt
    26881 ttataaaatg gactttctaa agacccccaa tggccaatct tggcatgaat tgataaagat
    26941 ccaataagtc caacattgat accttcagac gtgtcgattg gacaaatgcg tccatagtgg
    27001 ctaggatgga tatctcgtat ccgaaaatta gcagttcgac ctgtcaatcc tccagggccc
    27061 aaataactca attttctccc atgaactatt tgtgtcaatg gattggttcg atccaaaact
    27121 tgagataatg ggtgtaagcc gaaaaaggat tcataagtgg ttgttaatgg agtggaagtt
    27181 accaaattct gaggagtcgg tatccattta tgcctaatag ctccgcatat agttcctcta
    27241 actacatttt ctaaacgaac cagagccaat ccgaattgat cttgtaagag atctgctaca
    27301 gaacgaatac gtttattttt caaatgattc gtatcatcaa gtgtatccat tccaaatttc
    27361 attccaatca aatgatctgc agctgccaat atatctcgcg gtaacaaaaa tgtattgttc
    27421 tgggatatat taagattcag tctttggttc atatttcggc gaccaatcct tcctaattca
    27481 catctttggt gaaagaattt cttttgtaat tccttacata aggattcaga aaatactgga
    27541 tccccgccta cacaagaaaa ctgtagataa aactccaaaa tggcattttc ttttgagcta
    27601 attttttttt tctccttagc ggttaggaaa gacaagaaaa tctcagggta gcaaacattc
    27661 tcgagaattt ctcttagatt cgaacccata gctgatgata gaactagaat agaaattttc
    27721 tgtttcctac ttacacgagc ccagatcctt gcttttctat caatctctaa ttctaatctt
    27781 cctccccaat ctgatattat ggtacccgta tagaccgaaa ttcccttatg atccaattca
    27841 gatcggtaat agataccggg gctttgcaat atttgattga tcacaattct gtatagtcca
    27901 tttactatag aagttcccag ggagttcatt aaaggaatgt ttccaataaa aatagtttgt
    27961 tcttgcatat ctttactggg tttccaaatg aatcccgcgg atacaaataa ttcagaagaa
    28021 tatgttagtg attcatatac agcatctctt tcttttatca aaggctccac taattgatat
    28081 gtttccacaa agatttgaaa ttcaatttct tgatctgtat cttcaatttt tggaaactta
    28141 taaagttctt ctgttaagcc ctgatcaatg aacctacaaa atccttcaaa ttggatctga
    28201 ttcaacccag gtattgtaga cattccccca ttttcatccc cgagcatttt gaatttccca
    28261 tttatcaaaa aaatcccatt cttttttttt tcattcttca tcgaatcata tgaatcgatc
    28321 tagcaatgat agaattgatt ttctattctg tttactgaat cgcatgaaat ttaacccaac
    28381 accatatatg tatcgaatgt atgaaaaatg aaatgcgtat gagcaaagga agtcaagatt
    28441 tgactcaaat tggaatttct atttataaca aacagataca aatggaaagg agttgataaa
    28501 tgccacttag atttttattt tagacttatg aaattttgta taaaatatca aaaaaataat
    28561 tttattttta ccattattat gatattacgt attccacttt gattttgatt agataccaga
    28621 aaaatcaaac ggattcatga tttgtcctat tcattgagat aaagatagaa taatcagaaa
    28681 agaatataga attttgtttt ctaacacttt attttttcat ggattccttt gttcaaaaaa
    28741 gaattagcat agaacagaga tgttttgacc tagttttttt tagtagaatc ttttgaatat
    28801 gattgaggtt cgtaagaaaa gagggcggct tgtctttagc ttgtctttac taagcatgtg
    28861 cagatatagc tatgctgtct atatatagga tatgtcttta ttccgcttat ttacattcta
    28921 ttatttctat tatatagaag ccttatttta ttggggctgc gctatcaaaa attctatttt
    28981 gattttctcg tcaatctatt caatgaaaaa atgaaagacg agaatttctt gagaaattcc
    29041 ctatgagaaa aaaatcctat ccagagaaaa tcctcattaa ataactatac tatatatgtc
    29101 tgtgtaacaa tttctgtttt ggggtttaca tatactcaaa attcctgtta taatcagcat
    29161 tgatattaaa aaaaaatcaa tgcttatttg attgggtatg tatctttttt tctttgctta
    29221 tagcagtaaa gaaaaatagg tggggagtgg ggccaaaaat cattcatcaa tttacagtga
    29281 aattcaaatc atatagttaa tggttctagt ttgtcctgaa tttctacttt tgcaactgag
    29341 aattaacatt tgcttttttt ttcaatagaa aaaaagaagg aatattttcg tctttttgta
    29401 tgtattattt tggcggcatg gccgagcggt aaggcggggg actgcaaatc cctttacccc
    29461 agttcaaatc cgggtgtcgc ctgatcaaca aaaaactcga aatcaataga aatcaaccgt
    29521 tctgtttttt tgatataact cgccctattt tcccagttaa agcaagtgta agaaaaaaag
    29581 gactcttgat attttttttt tctaaacctt ccggagttcc tctttctaaa gtactggaaa
    29641 gccttccctt acgtctagga ttcaagaaaa aatgagttag tagaagagaa ttcgtaaatg
    29701 ttgatacgat agttcctaca cgactaatgt agtgtctact ggttaactct tcaatagcca
    29761 ggggaggggg catctttctt tgtggaagcg cggggccata ctttgtatat gggttcatga
    29821 gagtttctga gtttaataaa tcaatattag atcggataat tgtcgtttat ttgacttaat
    29881 caagagcaac aaacgaaaga gaataagtct tcttatttta tattttattg ttacatgtta
    29941 acaacattct cttgatactc cccccaaaaa tgccactgta tattttttgc ttgtgcttaa
    30001 tctttcccta ttgaattaga aatcatctaa aagaacttgt tttaagtgaa ttttttgcag
    30061 tctttcatca acggttttgt gtccgaatcc tttttttttg actctgtgcc agtaatttca
    30121 ctattatatt attagttaac aataatggaa aaattccttc agattttatt cgtttcatat
    30181 ttatagagat aggggacata attcacatgg atatagtaag tcttgcttgg gctgctttaa
    30241 tggtagtctt tacattttcc ctttcactcg tagtatgggg aagaagtgga ctctagacgt
    30301 attactcgtt ttataatcag atttaggaat caaactgtat caattttttt tataaatggt
    30361 tttgcaaagc cttttatttg aaatgcaccg tatccattaa attatttaat tcattttgat
    30421 tagtcttcct ttttagattt agaaattttt tggttctaat atagtaaggt attctatgac
    30481 taatagagat gaataatatt tcaatcaaac aaatatttaa ataattccca tcttcgtatt
    30541 ctgagaatat aaaaggatat ggatagtaga caataaaaaa aaaaagaaat aaaaaattct
    30601 ttctcaattt tctatttcga tgaaccgtcc cttaccagag ttatatatgg gcaatgaggg
    30661 gcaagaaaac cccacctttt ttttttcatt ttattccccc cttttttttt gttcaaatgg
    30721 aaaaaaaaaa gtagttcttt ttttttcata agatcctctc ttggtctagt cacatattgc
    30781 gcacttacta ctttcttatt ttagcaattt tgttttattt aacccatttc atacaatgtt
    30841 tcaaaggtta aaaaatgggt aaggtataac tccttaaacg aagaagttac tacagaactt
    30901 ttttgatcat ttgttaactc ttcgatcaat tacttcttgt aatttttaat ataaaaaaaa
    30961 aagattattt gattttcttt ttttattatt aagaatttta ttaataataa tatatattcc
    31021 atttttcttt ccttcatgga tttgattctt tttttgatgg ataccgtcat agagaaacta
    31081 ataagaaatc cgggaatgaa aaaatggcaa gacaaagtct tgccgttttt tcagattgaa
    31141 atcaagacaa ctaaaatcaa acaaagaaaa ttcagatagg acggcgatca catatattta
    31201 attgatatcg acatctatga agatagatat taaaaattga tattcagttt ggatcttaat
    31261 acattacaac tttatacatt cctaacattc ctagaattag aatagtatag tatgatagaa
    31321 agaaatatct gaatctttct accatactat actaatgata agaagtcaag ttttattcaa
    31381 attaattgcc ttggctgact gtttttacat atattataag taaaaaagca gtaggaacta
    31441 gaatcaacag cgcagtagca ataaatgcta gaatatttac ttccataatt tccccttttt
    31501 ttttttttta cttcgcaata actcgggatt taatcccata gagatgaaaa tcacttgtaa
    31561 atttcattca atgcaatgaa ttacatttta atgacatcga atcagatcaa tatcatcaat
    31621 aacaatatct aaactatcaa atcaattcac cgtcgagaat ttaatagtat aacataggaa
    31681 gatcttttat ccacaccaaa tcaaaaattt gtaattcctg gtccaaacaa aagaattcgt
    31741 ttcctttatg gatattgtta ttcttttccg ctctttcttt tctataacca attgccccct
    31801 ttccttgtac aaccatctaa tgaagtctca tctgactact tttccgcttc caatgttcag
    31861 aaaaaaataa aataaaaaac caagcaaaaa agagaaaaaa aaattccatt tatacgtcta
    31921 tgtactcccg atacaaatac caaacatatg acactctatt tttttttttt atttttttta
    31981 atggacggac cagggcaatc aaaaaaaggg ccccggtaca gtatcttttt gaaccctgaa
    32041 tatgctgagt gctaccaata aataatgttc gaaattcaca taacattctc tgtcatccat
    32101 gggtacgagt tgaggtacta gaaattccca tattttttgt tttgatcaga aatgcgaaaa
    32161 aaaatattgt tgggaattca atgcgtccct cccctttcac agaaaaggga gggacgcatt
    32221 tatttctttt tttatccgcc ggagtcggga ctgacggggc tcgaacccgc agcttccgcc
    32281 ttgacagggc ggtgctctga ccagttgaac tacaatccca ggtaaataaa aaagtgtgca
    32341 gcatacacat attaattcta ttcttaatag ataatgatct taataaataa tgaaagcctt
    32401 tttttttatt tagaacgtat tcctagtaac taggaatacg tttttttcat tattgtcaaa
    32461 tcaataaaat cgatcgataa tccatttttc aatgaaaaga gtcttttttt ctttactctt
    32521 ttcattaaac tttatacact taatcatcct gatatggatc tagatcatta gcaagggcag
    32581 aatttatggg aacaaataaa aaaaaaaaaa aataaagcaa ctaaaaaggc ggtagggatg
    32641 gatatatcat aaaattggac ttttttcctt ttattgggcc gagctggatt tgaaccagcg
    32701 tagacatatt gccaacgaat ttacagtccg tccccattaa ccgctcgggc atcgacccag
    32761 gaagaatgaa ttctggggtt attgataatc catgatcaac tttctttcgt agtaccctac
    32821 ccccagggga attcgaatcc ccgctgcctc cttgaaagag agatgtccta aaccactaga
    32881 cgatgggggc atacttggct gactgccatt atactatcct catagtatga ggagtttttt
    32941 ttaaattgtc aatggaatga tatgactaga tatgaaagct ttttccatct tttatgattc
    33001 cattttttat tcatgattta gactcatgaa tcattcattt tcatcgccac tctattctat
    33061 tctattatat ctagaaatat agaatctaaa aaaatgagaa attgagagaa ttagattctc
    33121 ttagaaaatt ctattcaata ataactaata cgaaatatag aattctttag gtaagttatt
    33181 ggtctgacat atctgataga agaattttgg tcagtcttga aacaatttat tgcattgata
    33241 tttatcaaat ccaatatcaa taaaccaatt tcaccctatt tacttacttt taagtaaatt
    33301 aaaatagcat ttatgaatga gctagtaaat actacgagtc tactgcatat acttatatat
    33361 atagatatta tacgtctact gattcattca ataattgaat caaatggccc ttttaactca
    33421 gtggtagagt aacgccatgg taaggcgtaa gtcatcggtt caaatccgat aaggggcttt
    33481 tttttctaaa cctccagtac aatggtagta ttcatattga aaggaagaat caaagtgttg
    33541 ttgatatttg taataaaaaa ccaaagcaaa taagtataat agtttaatta gaaactatag
    33601 cattttattt tattaatatc taataggcta tcattataat gagctagatt ggagttaatt
    33661 agaaaagaaa atggaacgtt tgtttattat gatgaataaa aagaagtcgt cgtttgaatt
    33721 aacaaactac aaatggattt ctttttattt tcgattaaat tattacaatc tattgtaaag
    33781 aattgtaaag attagaaatc tacaaaataa gaaaaagtta agtagatcta acccattgaa
    33841 tcgtggctat atccactatt ctgatagtaa aattgaattt tgatagagat gaaattggaa
    33901 cagtagttat ttttttctca tatttatttt gaccccgcaa gaatctgtcg atacttctaa
    33961 ttaatcctct tcttcctaga tctcctattc catagaaatc gaaatcggat catgtcttca
    34021 tgtatcaaat atttccatat caatgcatac aatagttttt ttgttctacg aatgtgatta
    34081 aaactggatg cgaaaaaaaa actttcttta atttaacatc ttctattatt taatttcata
    34141 tttcttgtat taaattgaaa actaggaatt tcttcttttt ttctgatcta taatctataa
    34201 aattaaagta aaagtcaaca taaaaaagaa aaaaagtatt cgtgcaaaga tagcgtctgg
    34261 cgttttgttt tacattcatc tgaaggacaa tgaaataaaa gtcaaagaaa gaagacaata
    34321 aaagaaaata agaaaatcaa aatatacgat accttagtaa tttaatacgc atagaaattg
    34381 gaaaaatcca tcaatttatt tttctcaatc tcacaaacaa gatccaagaa taagattagt
    34441 tgatgggggg ggggagaaga gtagatctgg aaattggcca atagcgatat aagaaatcgc
    34501 ttcttccttg aattgaagag ttcgttcaaa aaaaaattca tctagaaagg aaaatatttt
    34561 gttttcgaaa cctttttaat aataatataa aaggggcagc gcacgagaaa tcaaatcata
    34621 cataaataat aaaatcctcg aacgccccga gaatgtcata accataacac aaggataagg
    34681 tgctcggaaa tggttgaagt agttgaatag gaggattgcc atgactatag cccttggtaa
    34741 atttaccaaa gatgaaaata gtttatttga tattatggat gactggttac gtagggaccg
    34801 tttcgttttt gtaggttggt ccggtctatt gctctttcct tgtgcttatt tcgctttagg
    34861 gggctggttt acaggtacaa cctttgtaac ttcgtggtat actcatggat tggccagttc
    34921 ctatttggaa ggatgcaatt tcttaaccgc cgcagtttcg actcctgcca atagtttagc
    34981 acattcgttg ttgttactat ggggtcctga agcccaagga gattttactc gttggtgcca
    35041 attgggcggt ctgtggacgt ttgttgctct ccacggcgct ttcggactaa taggttttat
    35101 gttacgtcaa tttgaacttg ctcgatctgt tcaattgcga ccttataatg caatctcatt
    35161 ctctggtcca attgctgttt ttgtttctgt attcctgatt tatccactag gtcagtctgg
    35221 ttggttcttt gcgcctagtt ttggtgtagc ggctatattt cgattcattc tttttttcca
    35281 agggtttcat aattggacat tgaacccatt tcatatgatg ggagttgccg gtgtattggg
    35341 tgcggctctg ctatgcgcta tccacggtgc taccgtagaa aatactttat ttgaagatgg
    35401 tgatggtgca aatacattcc gtgcatttaa cccaacccaa gctgaagaaa cttattcaat
    35461 ggtcaccgct aaccgttttt ggtcccaaat ctttggggtt gctttttcca ataaacgttg
    35521 gttacatttc tttatgttat ttgtaccagt aaccggttta tggatgagtg ctcttggagt
    35581 agtcggtctg gctctgaacc tacgcgccta tgacttcgtt tcccaggaaa tccgtgcagc
    35641 agaagatcct gaatttgaga ctttctacac caaaaatatt cttttaaacg aaggtattcg
    35701 tgcttggatg gcggctcaag atcagcctca tgaaaacctt atattccctg aggaggttct
    35761 accccgtgga aacgctcttt aatggaactt tagctttagc cggtcgtgac caagaaacca
    35821 caggtttcgc ttggtgggcc gggaatgccc gacttatcaa tttatccggt aaactattag
    35881 gggctcatgt agcccatgct ggattaatcg tattctgggc cggagcaatg aacctatttg
    35941 aagtggctca ttttgtacca gaaaaaccca tgtatgaaca aggattaatt ttacttcccc
    36001 acctagctac tctaggctgg ggggtaggtc ctggcggaga agttatagat acctttccat
    36061 attttgtatc tggagtcctt cacttaattt cctctgcagt attgggcttt ggcggtattt
    36121 atcatgcact tctgggacct gaaactcttg aagaatcttt tccttttttt ggttatgtat
    36181 ggaaagatag aaataaaatg accacaattt tgggtattca cttaattttg ttaggtatag
    36241 gtgcttttct tctcgtattc aaggctcttt attttggggg cgtatatgat acctgggctc
    36301 cgggaggggg cgatgtaaga aaaataacca acttgactct tagcccaagt gttatatttg
    36361 gttatttact aaaatctccc tttgggggag aagggtggat tgttagtgtg gacgatttgg
    36421 aagatataat tggaggacat gtatggttag gttccatttg tatatttggt ggaatctggc
    36481 atatcttaac taaacctttt gcatgggctc gccgtgcact tgtatggtcg ggagaagctt
    36541 acttgtctta tagtttgggt gccctatccg tttttggttt cattgcttgt tgctttgtct
    36601 ggttcaataa tactgcttac ccgagtgagt tttacgggcc cactggacca gaagcttctc
    36661 aagctcaagc atttactttt ctagttagag accaacgtct tggggctaac gtgggatccg
    36721 ctcagggacc taccggttta ggtaaatatc taatgcgttc cccgaccgga gaagtcattt
    36781 ttgggggaga aactatgcgt ttttgggatc tacgtgctcc ttggttagaa cctctgaggg
    36841 gtcccaatgg tttggacttg agtaggttga aaaaagacat acaaccttgg caagaacgtc
    36901 gttctgcgga atatatgact cacgctcctt taggttcttt aaattctgta ggcggcgtag
    36961 ctactgagat caatgcagtt aattatgtct ctccgagaag ctggttagct acttctcatt
    37021 ttgttctagg attcttccta ttcgtgggtc atttatggca cgcgggaaga gctcgcgcag
    37081 cagcagcggg atttgaaaaa ggaattgatc gtgattttga acctgttctt tcgatgactc
    37141 ctcttaactg agaagggggt ccaacactaa aattcttaga atcggtttga attcccctta
    37201 ccttacatat tcaaggaacc aggtcgttca tatttcaaaa gtattctgtt ttcctttctt
    37261 ttcaatttct atctaatcca tttgtttttc tggctcggct gaatgggata gccgagccat
    37321 tacttgtttt tcgtaataat tacttttttt cgtaatatta tgattttcga aatttgaatt
    37381 taagaggaaa agccaataaa gaaatgaatt cattgatcaa aagaaaaaag gagagagagg
    37441 gattcgaacc ctcgatagtt ctttcgaact ataccggttt tcaagaccgg agctatcaac
    37501 cactcagcca tctctcccag agataatttt tattttattc taccgaatag aacaaacacg
    37561 gccatatgag ttgatactat catgtataga aagattttgt gtgtgaatct ataggttgat
    37621 ttatctatat atacagatag atgagatgca tgatccagca tgtccatttg tgagcaggaa
    37681 gtcaaaaaaa gaaccttacc ttggatttaa tgtccaatag aatcaatgga ttcaaggtaa
    37741 aatccctcta tgtgggtggc tttttattca aattgtttgt ttggtcgata tcatagaggg
    37801 gattaaatgg tatagttctt ttgttgatag cttggaggat tagaaacatg actatagctt
    37861 tccaattggc cgtttttgca ttaattgcta cttcgtcaat cttactgatt agcgtacccg
    37921 ttgtatttgc ttctcctgat ggttggttga gtaataaaaa tattgtattt tctggtacat
    37981 cattatggat cggattagtt tttctggtgg gtatccttaa ttctcttatt tcttgaatct
    38041 atccgctcca gatccaaaaa ggacccctcc cacaaatttt ttggattgtg agatatatta
    38101 aaattcaata aaaaaaatat aagtataagt cccccaaaaa tgcaaataaa ttggaggggg
    38161 ggctcatcag tcaaacttat taaatctgta atttaaattt gaaataaata ctgtaattta
    38221 aataaataga acttgaatga tgaatgaaat aaaaaaaaaa aaaaatagat tcaaaaaaaa
    38281 tatgtattca actatattca aatatataat acaaatatat aatagaaata tatatataaa
    38341 tttcaaatac aatacttaga aaatgaaaat tttgaattga gaaattcaaa atttagattt
    38401 agtaaattga aataaataaa atagaataaa atagaaatag aattctaatt atttgaatct
    38461 taatatatat aataaagaag ctaataatat attaattata tattcatttc ttaatattca
    38521 atattctatt gataataatt accatttgta ttgttaatgg gtttagtgat ggaatttgaa
    38581 aaaaaaaggc cctcaaaaga gtttctggtc tagctctgac caaacattat ccagacctct
    38641 tgtatcaaga acgaacaatg cggatatagt tgaatggtaa aatttctctt tgccaaggag
    38701 aagacgcggg ttcgattccc gctatccgcc cagggtaatc tattttaaaa gcgaaaaggt
    38761 tcgttccggt tgaatgaaat ctaataaaaa ccttccgttc taaaaaaaaa gcaaagtctt
    38821 aattaattaa ttactagtta atagtcatag aataaagtct tatttttttt ttttttgaaa
    38881 aaaaaaaatg ttgcgggaag gggatttgaa cccatgactt caaggttatg agccttgcga
    38941 gctaccaaac tgctctatcc cgcgatgaaa ggaaaccgaa accctagaaa cgaaactcat
    39001 ggacaaacaa gaattgaatg cgcccctctt ccatacctgt acaaatagaa tagcctattt
    39061 atacagaatg gtaaaggggc ccctctatga tcgtagatca tagaaagaaa tagaaaaagg
    39121 aagtaacttt ttaatcctta ccaactggat cttcttgctc ccggcaacaa acatgtctga
    39181 accatttcac gaagtatgtg tccggatagt ccaaagtctc tatagttagc tctcggtctt
    39241 ccagtagaaa agcaacgccg atgaagacgt gtaggtgcac tattacgcgg taaggattgt
    39301 aactttccat gaattttcca tttatcactc aaggacggaa ccttacttat ttctttcttt
    39361 gaggatcgtc gaatcaaatt atatttttgt tccagttttt gcctcttctt ctccctatga
    39421 atcaaacttt tctttgccat aatggttcag ttattattat tatcaatggt acaagtcgga
    39481 tcctagatgt agaaatagaa gggggtatac ccccctcccc atcgaaagat atgatattat
    39541 ctcggatatg gcacataaca taaagaatta accaaatttg cccgatgtag aggcaatcaa
    39601 gaaagctgca taagtgaata tataacctac agaaaaatgg gctaatccaa ccaatcttgc
    39661 ttgcacaatg gaaagagcca ctggcttatc tctccatcga atcaaattag ccaaaggtgt
    39721 acgttcatga gcccatgcta aagtttcaat caattcctgc caatatcctc gccaggaaat
    39781 taagaacata aatccagtag cccaaacaag atgcccaaat aagaacatcc acgcccagac
    39841 tgataaacta ttcataccaa aggggttata cccattgata agttgggaag agtttaacca
    39901 tagataatct cttaaccatc ccatcaaata agtagaagat tcattaaact gcgagacgtt
    39961 accctgccat aatgtgatgt gtttccaatg ccaataaaaa gtcacccacc caatggtatt
    40021 taacatccag aaaactgcca aataaaatgc atcccacgcc gaaatatcac aagtaccacc
    40081 ccgtcccgga ccgtcgcaag gaaaactata accgaaatcc tttttgtctg gcattaactt
    40141 cgacccacgc gcatctaaag ctccttttac taagatcaat gtagttgtat gtaaacctag
    40201 agcaatggca tgatgaacca agaagtcccc aggacctatt gttaagaata gtgaattact
    40261 attttcatta atagcattta accatccagg tagccatatg cttctacccg cattgaatgc
    40321 cgggccattt gttgaagata aaagtacatc gaacccatat gaagttttac catgagcgga
    40381 ttgtatccac tgggcaaata taggttcgat taatatttgt ttctccggag taccaaaagc
    40441 aagcatgaca tcattatgga cataaagccc caaagtatgg aaccctagaa agaggctggc
    40501 ccaacttaaa tgggatatga tagcttcttt atggtctaac attcttgcca atacattatc
    40561 ctcgttctgt tccggattgt aatctctaat aaaaaatata gctccgtggg caaaagcccc
    40621 tgtcatgatg aatcccgcga tgtattggtg atgggtatat aacgcagctt gagtagtaaa
    40681 gtcttgtgct atgaaagcat aagaaggtaa agagtacatg tgttgagcta ctaaggacgt
    40741 aataacccct aaagaggcta gagcaaggcc taattgaaaa tgaatcgaat tgttaatcgt
    40801 gtcataaaga cccttatgac cacgccccaa tcgtcctccc ggaggagtat gtgcttctaa
    40861 aagatctttt atactgtgac caattccgaa gttagttcta tacatatgcc ccgcaacgag
    40921 aaaaataaat gcaatagcta agtgatgatg agcaatatcg gtcaaccata aactttgcgt
    40981 ttgcgggtgg aaccccccga gaagggttag aatagcagtt cctcctcctt gggaagtgcc
    41041 gaataaatga ttacttgaat cggggttttg agcataaaga ttccactgac ctgaaaaaag
    41101 tggacccaac ccttggggat gtggcaatac atctaagaaa ttattccatc gaacatattc
    41161 cccccgggat ccgggaatag cgacatggac taaatgccct gtccaagcca aggagcttac
    41221 tccgaatagt cctgacaaat gatgattcag acgagattcg gcatttttga accatgaaag
    41281 gctcggtttc catttcggtt gtagatgtaa ccaacccgct attaaggaaa tagcagaaag
    41341 aaataataga aaaagagctc cagcataaag atcttcatta gtacgtaacc caattgtata
    41401 ccaccactga taaacaccag aataagcgat attcactggg ccggaggcgc cccctctagt
    41461 aaaagcttcc acagcgggtt gaccaaaatg aggatcccaa attgcgtgag caattggtct
    41521 tacatgtagg ggatcctgta cccatgcctc aaaatttcct tgccaagcta catgaaagag
    41581 atttccggaa gtccacagaa aaattattgc caattgccca aagtgagaag caaaaatatt
    41641 ctgataaaga cgttcctcag taatatcatc atgactctcg aagtcatgcg cggtagcaat
    41701 accaaaccaa atacgacgag tagtggggtc ctgagctaag ccttggctaa accttggaaa
    41761 tcttaatgcc ataatgcctt tcaaatcctc ctagccatta tcctactgca ataattcttg
    41821 ctaagaagaa tgcccatgtt gtggcaattc cacccagaag gtagtgggtt actcctacag
    41881 cacgtccttg gacaatgctc aaggctctag gctgagtagc aggagcaact tttaatttat
    41941 tatgagccca aacaatggat tcaataagtt cttgccaata accacgtccg ctgaatagaa
    42001 acattaaact aaaagcccat acaaaatgag cacctaagaa aaaaagacca tatgcggata
    42061 atgaagaacc ataagactga attacctggg atgcctgcgc ccataagaaa tcgcggagcc
    42121 acccattaat tgtaattgaa ctctgcgcaa agtttcctcc tgtgatatga gttaccaccc
    42181 cttgatcgct tatactaccc caaacatctg actgcatttt ccaactgaaa tggaatatga
    42241 ctaccgaaat tgcattgtac atccagaata gtcctaagaa gacatgatcc caagcggata
    42301 cttgacatgt cccccctctt ccaggcccgt cacaagggaa acgaaaaccg agatttgctt
    42361 tatccggtat caaacgcgag ctacgagcaa atagaacacc tttcaggagt atcaataccg
    42421 ttacatgaat cgtaaatgca tggatgtgat gtaccaaaaa atctgcggtt cctaatggaa
    42481 taggtaacaa agcaactttg ccacccactg ttactaaatc accgcccccc caagtcaaac
    42541 tggtgctcgc tgttgcaccg ggcgccgttg caccgggtgc taaggtatgg gtgttttgta
    42601 tccattgagc aaagacgggt tgtaattgta tagcggtatc tgaaaacata tcttgtggtc
    42661 gccctaaagc gctcatggta tcattatgaa tatataaacc aaaactgtga aagcctagga
    42721 atatacatac ccagtttaga tgtgatatga ttgcatcacg atgcctaagg acacgatcta
    42781 atagatcgtt atatcgagta gttggatcat agtctcttac cataaaaatg gctgcatgcg
    42841 cagcagcacc gactatgaga aatccaccaa tccacatgtg atgtgtaaac aatgatagtt
    42901 gtgtaccata gtcagtagct agatatggat aagggggcat ggaatacata tgatgagcta
    42961 caacaatggt taaagagcct aacatagcta agttaagaga taattgagca tgccatgatg
    43021 ttattaggat ttcatagagt cctttatggc cttgacctgt aaatggacct ttatgagcct
    43081 ctaaaatatc ttttaaacca tgaccaattc cccagctggt cctatacatg tgacccgcta
    43141 ttaggaatag aattgcaata gctaaatgat ggtgtgcaat atcggtcaac catagacccc
    43201 cagtcactgg atctaacccc cctcgaaaag taagaaattc cgcatatttt gaccaattca
    43261 aggtaaaaaa tggggttgct ccctctgcaa aactaggata aagttgggcc aaaagccccc
    43321 gattcaagat aaattcatga ggaagtggga tctctttagg atctactcca gcatttagaa
    43381 attggttaat cggtaaagat acatgtattt gatgccccgc ccaagaaagg gacccaagcc
    43441 ctagtagccc tgctaaatgg tgattcaaca tagattctac attttggaac caagccaatt
    43501 ttggggctgc tttgtgataa tggaaccaac cagcaaaaag cattaaggcc gaaaagacca
    43561 atgcaccaat tgcggtacaa tagagttgta attcactagt tattccagat gctcgccaaa
    43621 tctgaaaaaa accagaggtt atttgtattc ctcggaaacc cccgcccaca tcaccattca
    43681 atatttcttg acctactatt ggccaaacca cctgagcact gggtccaatg tgagtaggat
    43741 cacttagcca tgcttcataa ttggaaaaac gagcaccgtg gaaatacatg ccgctcagcc
    43801 aaagaaagat gatggagagt tggccgaagt gggcactaaa tatttttcga gagatctcct
    43861 ccaaatcact ggtatggcta tcaaaatcgt gagcatcggc atgtaggttc cagatccaag
    43921 tagtagtatc gggtccttta gctattgttc ttgagaaatg acccggtcta gcccattcct
    43981 cgaaagaagt ttttacggga tccctatcta ccaaaatttt gacttctggt tccggcgaac
    44041 gaataatcat tgagtcctcc tctttccgga caacacatac aaagagacct gccaacagtc
    44101 aagtaattag tgaacctatg agagacactt ctaatctaat aagtttttcg ttctcttcga
    44161 tctctcatct atctattttt gttagttatt tactagagca attatgatct ggaagtcgat
    44221 ccggggcaag tgttcggatc tattatgaca tacctagggg gcgctcaacg gacccttttt
    44281 tattttatct tataaaactc ttttcagact ttacattggc gcaagaattt ttttcgcaac
    44341 gcggggtatt catatctcaa ttagaagttc ctagatagag ttaagttctt tttttcttac
    44401 atagaataca tagaaaagaa atagaacaaa taggactcta ttccaaatca cgtaagtagt
    44461 cattactagt atcaatattt tttttgagtc attcaagagt tttttttatt agtttgaatc
    44521 aaaagaatat aataaaaaaa aaagtcttct ttgctatgct atatccgtgg tatatccgtg
    44581 taacatttat acctacgaaa taccaatgaa atagaacgat tttcgaaaaa gatataatga
    44641 aaaattcttt gattggtttt tcccatagaa acgatccatt tttttttttt ttaccgacgg
    44701 ggccaacaaa agcaaagaat acaaagaatt aatattcaaa caaattcaaa aatttgaatt
    44761 gatattaata tatattatag aatttctatt tatttattat ttatataaat aataaataaa
    44821 atttcataaa aattaaaata aacaaagcga taatctaatt tatgagaata aaaaaagaga
    44881 gttcttattc gaaccgcttc gtgatcttta accaattctg cgcttcaata taattcccag
    44941 gagtaagcgc tatagcccgt ttccaatatt cagcggcttg atcaaaccac gcctccgcaa
    45001 tttcagaatc cccctgtcga atggcctgtt ctccacggtc ggaataggcg gtcaattcct
    45061 tcccttggaa ccgtacttga gagttttcta actcatacgg ctcgacagtc aattcttttg
    45121 gcgtctaccc gagccctaat atatatctaa ctgaatggga tttctcatag atctatttga
    45181 tttttctcag gttaacgtta accaacaaaa ccaaaagagg ttaattacat gagtttcaaa
    45241 cttgactttt gaggcaatta ataatcagtt ttatcttttc tcctaccttc agaaaaaaag
    45301 tataggcatt ttgaaaccct cattagaatt ttctgaaagg taactatctc gctttcatat
    45361 tttatagaaa ttgatataga atccttgaaa aagacttctt tctcataaaa caaagactta
    45421 ctctccttgg gatctgatgc tacaccgctg ctcaatacct taggggatcg gctctattac
    45481 ataagttgat tcctaatttt tatctcataa aatgagataa ataagcagtt cttattgtat
    45541 cgcccaaacc ttgtaaattg atctttacgg tgcttccgct atcaattaga tcttttatcc
    45601 atagaaaaaa aagatttagg catatatata tttcttcata tttcgaagtt tctttctttg
    45661 ctacagctga taaaaatcgt tttttggacg atgcaatatg tagaaatcct gcttttctta
    45721 gttttattgt cgtatttgcc ctttcttttt atttctttct atagtggaga tagtcgcacg
    45781 taatgacaga tcacagccat attattaaaa gcttgtggta agaacggatt tcgttctagt
    45841 gcccgaaaaa agtactctaa agctttcgta tgttctccat tacttgtgtg gataaggcct
    45901 atgttataga gtatatagct tcgatcatag ggatcaattt ctagtcgcat agcttcataa
    45961 taattctgta acgcttccgc ataattgcct tcggattgag ccgacattcg ttacggtcgt
    46021 cattcatcat tcaattcaaa aaattctccg ttccaaaacc gtacgtgaga ttttcacctc
    46081 atacggctcc tccttgattt tatgtgcata atgaaaataa tccagaatcc gtggaattaa
    46141 aggtcgaaat attgtcatta tgaactcagc ggggctaatg tttttacaag aaatctctag
    46201 ccaaccttct tgcaaaagat cctttcttaa catcaagcgt gctggtacta gataaaaaag
    46261 taaactccaa caatttcttt gttcttgacg ccttttaatt tccaggaatt agtcacttca
    46321 acagccttcg atggttatat gggtatccaa agtacgaacg agatggatgt ttgttgtccc
    46381 aaccatttct ttttttcccg atcccgataa ggaaaaggag cgctttataa cttataacaa
    46441 agtttttgtt ttgttgattc ctaggcgtag tgctccttcc tctatgccgc ctatttatac
    46501 tagtggagta ggattgaacc acaatacaga tggatgatct ataggtctac cctttcgctc
    46561 aatactagaa taaacaattc aagcatctga ggttgcatta atcggggata cacgatagaa
    46621 ggaattgctt tatgttataa acttcacctt caaccagcgt caattttttt tttatttcaa
    46681 tagtcttttt tttccgaatc atgtgtcctt ttcctaaggc cgagagccgt aaagtcaaaa
    46741 taatcaaatc gcaccatctc ggtaataagt aaatgcctct ttttctcctg aagttgtcgg
    46801 aattattcgt aataaaatat tggctacgat tgaaaaggtc ttatcaataa aatttccatt
    46861 tatccgcgat ctaggcatag gtaaaaaaaa atccattcta taactctttt cattacctct
    46921 cgtgagaaaa tgatctcaca aacaaaggaa atgtacagta cgaaataaca taaaagtaaa
    46981 cctattcaaa aagggatatg actttcgact tcaatttttt tgaagctttg acagaaaaaa
    47041 ataaatattt gaacctaatt tgatttcata caaataaaat tcattagtat aaaaagaaac
    47101 tctaatacta atataagaat aaaatcaaag ggaattattc tgatttcgtc gaagttgaag
    47161 aatcaaagaa tttattctac ggattaggat agatttggaa aatttgaaaa gctttgatta
    47221 aatttcaatt atgatatgat atgatcaaaa taggaaaaaa aaatcgaata actgcccttt
    47281 ttctctttcg tgcatagcag gtatacacta tataatataa taaaatccct gagatgcttt
    47341 aggaattttg aatagatccg cagggtaaaa gatattcatt aaacatagtc taaaaaaaaa
    47401 aagaaagtaa tcaatggatt tgattcgttc caattcattg atttaatctg gtatggtata
    47461 aatataagaa aaaagagggg gcgtcatctt cacaaagatt aatacatata atctatcttt
    47521 ctttattgta ttattatttt caatttattt gaatctaatg ctaatagccc tttacatttc
    47581 tttcacaaaa aaatgtctct ttaccccccc aagagaaagt cattaaaaaa gtcatgaaag
    47641 gctttatatt ttgattttga tagttagaat tgattgtcag taactatcga acaatctaat
    47701 atgaataact cgctattcgc tcgggttatc ggccataata attctgtagg aaagatggcc
    47761 gagcggttca aggcgtagca ttggaactgc tatgtagact tttgtttacc gagggttcga
    47821 atccctctct ttccgcacct tcaactaatt caccaatgta actaactcca atgtatcaaa
    47881 tacaaacaag aatggatacc aaaaaagagt tagacttttc tttgatatag attccgtttt
    47941 ttgatgttgt ttgatataga ttctctattc ctaatttatg tgatatgaaa aagaaaatac
    48001 tgtcaatgtc aaaagcagac ataggatgga aatttccata aaagatatga taggatagaa
    48061 attccctaac tcaatccctt gtcttcattt ccttatttac ttaaccttaa cttaagcaaa
    48121 agggaggggt gcaaatttgt aaagcccttt gttttgttat tttagttagg tttaagtctg
    48181 acgagaataa tattctacga caagcaattc atttattttc aaaccgaccc atttcctatc
    48241 tattatttga ttgactaatc ctttatattg taatgtgtga agggtcaaat gttttggtaa
    48301 ttcctcatgt gtggatgaat ccagataatt ttgaattaga gctagagatt tttgttcatc
    48361 cttcactgaa atgatatctc ggggtttgca gcgataactt ggtatatcta ctatacgacc
    48421 attaactaaa atatgtctat ggttaactaa ttgacgggct tgaggaatag ttgaagccat
    48481 gcccaatcga aaaaggatgt tatctaaacg catttcaagt aattgtagca aaacctgacc
    48541 ggttgaccct tttgcctttc cggcgatacg aacatattta agtaattgtc gctctgtaag
    48601 accataatga aaacgcaatt tttgtttttc ttctaaacga atacgatatt gagatttttt
    48661 cccggagcgc gattgatttc taagatcgct tccagctcta ggccttttac tagttagtcc
    48721 cggtaaagcc cccagacggc gtattttttt gaaacgaggc cctcggtaac gtgacataaa
    48781 gactccttat ttattttaga aatttgattg aaatttcata aaaaaaaaaa aaattaaaac
    48841 tgaactaaat actaaatgaa gtgaaatccg atcaaatgca gtattgtact acaaacaaat
    48901 agaaatgaga tgcattagat caatatacat atttttttgt attgactttt ttgtttgtat
    48961 ttttttattg catatctact attgtatatc tacaaaaatc gatatacaat aaaaaaatct
    49021 atttattaga taacttctat atattgatat agaaatggaa acgatatata atctatatag
    49081 ataaataaaa ccaaaagaaa gggctttctt ttttttgttc ttgatttctt ttccaaagaa
    49141 aagatagaac tcctccattc ataattggaa gtttctacga cataataaaa taaagagatt
    49201 tttggccttt tgaaaaaaaa aaagggggtg aagaagttct ttatttcaat cttctttgat
    49261 ttcaaaaaat cttatcaatc atgtatgtaa aaactaaaat aaatagaaaa agccggctat
    49321 cggaatcgaa ccgatgacca tcgcattaca aatgcgatgc tctaacctct gagctaagcg
    49381 ggcttaaata aaagaaattt tacatacatg ggaattcgta aaactcttag gttttatcta
    49441 ttaacgataa cttatatttt atttaaatga atttaaataa taatcaaatt gaataatttc
    49501 aaattgaatt tatttcgtta aattgagttt agagttctaa ataaaatcta taatctaact
    49561 agaatctact aattagatta gtaagtgaag atccttttgt acattttttt ttatttataa
    49621 ttctctaatt atatattagt tatatattag aagtcgaaat caagtttaaa tgataaatgc
    49681 ttcaaccttt ttttcgacta aataattaga aatataaaat attaaataga aataaatgaa
    49741 atcatttagt tagaactata tcattttgtt atgatatggt tctatataga gagttatata
    49801 gagggtcttg ctcaaatgtg tctaagaaaa aaaggaaaag aatgaaatga aagagaaaga
    49861 ggcaacaaaa aaaaagcaat ccagataata taataatgag acactcctgt cttttgtttt
    49921 cattcggaag gagggcaaca gctaagacta aaacaaagaa tcgatcgttc gagtattcca
    49981 ccaaattgcc gcggaaaaaa agagtaagag aaacatatat atttatttag tgtatatcca
    50041 tcgatattga atagcaaatg gagaaatgat agagtcactt ctgattggac aaaaaaaaag
    50101 aaatacgggt ccacgataga gacgaaagaa gataggcaag aaatcaaaag gggcaacccc
    50161 attcgatata agaatgagta tctaaaaaat aaataggttc cgtatagcat aaaaatcaat
    50221 attaaattaa tgaaataaaa aaaggagggg gaagggcatc ataacataat gagattgaat
    50281 ctcaaaacac agggggatat ggcgaaattg gtagacgcta cggacttaat tggattgagc
    50341 cttggtatgg aaacctacta agtgagaact ttcaaattca gagaaaccct ggaattaaaa
    50401 atgggcaatc ctgagccaaa tcctgtttta cgaaaataaa taagggttcg taaagaaaga
    50461 atttaaataa aataaaaagg ggaaaataaa aaggggatag gtgcagagac tcaatggaag
    50521 ctgttctaac aaatggggtt tgactacctt tgcgttagtc aaggaatcct tctatcgaaa
    50581 ctacagaaag gataagaaaa acctatacgc atacctaaag gtaataaaaa actatctaaa
    50641 aaaaaaaaaa acgacccaaa cccgtattta tctatttttt tctgaacaat acaaagaatt
    50701 gttgtgaatt cgtattgatt ccaaattgaa gaaggaatca aatacaacat tcattaataa
    50761 aataatttac cccatagttt gataaatctt ttgaacaact ggttaatcgg acgagaataa
    50821 agatagagtc ccgttctaca tgtcaatata aatgctgaca acaatgaaat ttatagtaag
    50881 aggaaaatcc gtcgactttt aaaatcgtga gggttcaagt ccctctatcc ccaaccccca
    50941 aaacccgttg acgccctacc tatttttttt ctttttaatt gacatagacg ccagtcctct
    51001 attaaaatga ggatgatgtc ttgctaatgg tcgggatagc tcagttggta gagcagagga
    51061 ctgaaaatcc tcgtgtcacc agttcaaatc tggttctcgg catatgagta atccgtatga
    51121 ggatctattc tcaaaattaa ttttttttag ttcatcctat tgtctcgtgt ctcgcctaaa
    51181 aaaataatag atttttaaaa aatcgagaat ctcaacgaat ccctaattat ctaattctat
    51241 tgtcttttat ttttttctta acctatccat aaaaatggga atgatacttc aattactctg
    51301 tttgatctcg aagaaaaaga gagtgtacaa atattccttg aatacccgga gttgtataaa
    51361 tgaaaaaaag gtctcttatc attcaatgag cgtcttgtag ttcataaaaa ttgggggcaa
    51421 tataatcctt acgtaaaggc cacccgatcc aactttcggg cattaagata cgcttcagtc
    51481 gtggatgatt ctcatataag attcccaaca tgtcataaga ttcccgttct tgaaaatccg
    51541 cacttttcca aacccagaaa acagacggga ttctaggatg agcccttgga acaaatactt
    51601 ttatacatac ctcttccggt tgatctacac catattctat tcttgtaaga tgatatacac
    51661 tggctaacat tcctcccggt gctacatcat aggcacattg tgaacgtaga taattgtaac
    51721 cgcatacata taaaataaca gcaatggaat gccaatcctc gggctttatt tgtaaagtct
    51781 ctattccttg gtaatcgaaa cccaaagatc tatgaactag cccatatttg actaaccaaa
    51841 cagacaaagg accctgcatc tttttgatct ctcccgcatt ttcatttggc tttgatttgt
    51901 aatttgtata agatatatat ttcacattta cgatgaaatc taatttatga agatttattc
    51961 gttatttatt atttgttatt ctgaaaaaac ctaccttatc taatatctaa ttgactaatt
    52021 cctgggaaga tattgaactt ttatagttga aaaatgtttg aagagggagc tctgaagtag
    52081 acggtggttg atagagtaat cccctatcat aatttccagc ataagtactg tgtacaagac
    52141 aaaacttgtg attggtagta aaacaccgat cacccccttg agatctagat ctaattcgat
    52201 cttcatagat ttctcgagat attttcttac gaagttttgt tatagcatct ataacagctt
    52261 ccggtttagg tggacagccc ggcaaataga catctacagg aattagctta tcaacccccc
    52321 gaacagtact ataagaatcg gtactgaaca tcccccctgt aattgtacac gctcccatag
    52381 caataacata ttttggttcg ggcatttgtt catataatct cactaaagaa ggggccattt
    52441 tcattgttac tgtgccagcc gttaaaatga ggtccgcctg tctaggactc gatcttggta
    52501 ccagtccata acgatcaaag tcgaatcgtg agcctattaa tgaagcaaat tcaatgaagc
    52561 agcagctggt accataaaga agtggccata aactggagag tcttgaccaa tttgaaagat
    52621 catttaatgt agttgaaata accgaattgt gggtctgtcg atcaagtaag ggaaattcaa
    52681 tagaattcat acttaatgct attttttttt ttttatttga cttttttctt tctttttatt
    52741 gtttcttatt atctgaatat tcaggaacta agaccattcc aatgctcctt ttcgccatgc
    52801 ataaactaaa ccaacaatta ggataagcac aaaaatcaaa gcttctataa atacagatac
    52861 ccccaataca tcaaaactca ttgcccatgg ataaagaaaa accgtttcaa catcaaaaac
    52921 aacaaaaacg agagcaaaca tataataacg gattctaaat tgtaaccaag catcacccat
    52981 tggttctata cccgattcat aactcgaaag tttctctgga ccttttctaa cggggcctaa
    53041 aactccagaa atgagaaatg ccaaaatagg aataccactt gatattatca gaaatgccca
    53101 gaaactctca tattcgtaaa gcagaaacat agatgaactc ctatgaatgt gaaagagaaa
    53161 aagatcagat tagttgattc gagtcggtct tactaaacaa ttactaaaca aagagttata
    53221 gacaacttga aacttaattc tattccaact cgaatcgact agttcattag tagactgggg
    53281 gatatgtctc gtttttaaga tttagtgatt ggaatcctag tttatttatt ttcacttatt
    53341 ttgatttcat atcgaaatct attgatatgt atagtattat actatacata gagatttcta
    53401 ctacttaatt gttttgttta gaattttgaa ttctattcta atattatatt aagaagatat
    53461 tgaaatgcct tttttttttc atttcagttt tatgctctaa ataaccctgc tccccaccag
    53521 tgagggagct tatgggaatt tttttcatca agcaaagcaa ggggaagcgg ccagttccaa
    53581 ccaacaaaga atatagaata ctgaggaaaa aattagacaa ctttttttgt atttgaatat
    53641 tctttattgt tttattttgt tgtaagaata tctttttttt attaatggat aatggatttt
    53701 gttttgatta attaaaatct aaaatagggc tatacggact cgaaccgtag accttctcgg
    53761 taaaacagat cgaactaatt attatcaaaa tggattcgaa ctctttcaaa gacccaacat
    53821 gcattttttt ttttgcattg ggctctttca ttagctgata taaatatccg ctagtttacc
    53881 atatttttac ttaaaaaaag aagatggctc cgtgtgctct cgttgattat tttgtttctg
    53941 atacgggagc actaccaaag tgttttagag aaggggattc tcttgacata ggtttgcctt
    54001 tggcttagat caacctaagt taaatggagt ctctatcatc cctgattaaa aaatcaaata
    54061 tgaaacttca tacaccgtaa gattcatagg acgaaaagag aatttttgag gtccttatac
    54121 tcattaagcc tagcattgaa tagaccgggg attcacccta tcaatatctc aaatcaacga
    54181 tgggttcgat taatttggct cctaccaaaa aggtagccaa tcgagccgaa tcatttgtca
    54241 ggctattgtt ctctggtttt gttccctaaa aggcatggag taagacatcg acttatcaaa
    54301 aagatcaatt gattgcacga tagacttttc taaaaaacat tggcgcgcgt gtaaacgagg
    54361 tgctctacca actgagctat agcccttcct tgtgatacat atttatttga tttctcctat
    54421 tatgttctgt atagaatttc ttgtcaagat gaatattaca cagcagcata tctctttagt
    54481 cccttttctt tgattggtat tgcttagaag taatattgaa tttataattc atcgataggg
    54541 taggtcccct ttctttttct ttatgatgat aaatgaccta cttaactcag tggttagagt
    54601 attgctttca tacggcggga gtcattggtt caaatccaat agtaggtaga acttattaga
    54661 taccactgac ctcggtgtct aataagtttt tctacccacc ttcttttagt gattttgtat
    54721 ctttttaatt ctatttcagt ttcaaatttt gaaaatttta attttctatt aaaaaaaaaa
    54781 ttcacttgat tgtatttgat tctatttaat cagcagaatc aaacaaaatg gggtgtataa
    54841 acataagttt ttttatacat aaattctatt tggatacact gacttgacta attacgaaat
    54901 cgaatcgaga gcctctacgc gtgtcctagc tcgtctgaga gctagatttg cctcaattct
    54961 ttgccgcttg ccctcagctt tcttcaggtt agcttccgct attttaagag tttgctgggc
    55021 ttcttgtgga tcaatgtcac tacccttctc cgcatcattt actaaaatag tgatttcatt
    55081 atttcctatt ctagcaaaac cacccatcag agccatcgtt aaccattgat cgttaaggcg
    55141 tattctcaaa atacctatat ctaccgctgt ggcaatcggc gcatgatttg gtaatacccc
    55201 aatttgtcca ctattagtag ataaaatgat ttctttcact tttgaatccc aaacaattcg
    55261 attaggagtg agtacacaaa gatttaaggt catttcttca atttgctctc catttataag
    55321 ttcgtagcct tcgcagtagc ttcatcgatg ttacctacca aataaaaggc ctgctcggga
    55381 agaccgtcta attctccgga aaggatcaat ttaaaccctc taattgtttc tgctagacca
    55441 acatatttcc ccggggaacc cgtaaatact tccgctacga aaaagggctg tgataagaaa
    55501 cgctcaattt ttcgcgctct tgctacagtt aatcgatcct cttcggacaa ttcgtccaac
    55561 ccaaggatgg ctataatgtc ctgaagttct ttgtaccgtt gtaaggtttg cttaactctt
    55621 tgcgcagttt cataatgttc ctcaccaacg atccgaggtt ggagcatagt tgatgttgaa
    55681 tctaaaggat ctacggctgg gtagatacct ttagcagcta atcctctgga taggacggta
    55741 gtagcatcta aatgtgcaaa tgttgtggca ggagcagggt cggtcaaatc atccgcgggt
    55801 acataaactg cttgaatcga agttatggat ccctctttgg tagaagtaat tctttcttgc
    55861 aaagaaccca tttcagtact aagggtaggt tgataaccca cagcggaagg cattctaccc
    55921 aataaggcgg atacttcgga tcctgcttgg acaaaacgga aaatattgtc gataaataga
    55981 agtacgtctt gttcattaac atctcggaaa tattctgcca tagttagggc agtcaaccca
    56041 actctcatcc gagctcccgg tggttcattc atttgaccgt aaactagagc cacttttgat
    56101 tccgcaagat ctttttcatt aattactcca gattctttca tttccatgta aagatcattt
    56161 ccttcgcgag tacgttcacc tactccgcca aatacggata cgcccccatg agctttggca
    56221 atgttgttga tcaattccat aatgagtact gttttaccta ccccagcccc tccgaatagt
    56281 ccgatttttc ctccacgacg ataaggagct aaaagatcta ctactttaat tcctgtttca
    56341 aaaatagata attttgtatc taattgtata aaagcaggtg cggatttatg aataggggct
    56401 gttgtgcgag tatccacggg acctaaatta tcaataggct ctccaagcac gttgaaaatt
    56461 cgtcctaggg tcgctcctcc aaccggaacg cttagaggag ttcctgtgtc aattacttcc
    56521 attcctctca ttagaccatc tgtagcactc atagctacag tcctaactcg attatttcct
    56581 aataattgct gtacttcaca agtcacatta atttgttgac cagcagtatc tcgaccctta
    56641 actaccaaag cattgtagat attaggcatt ttgtctggag gaaaggctac atctagtact
    56701 ggaccaatga tttgagaaat acgtcctaga tttttttctt tttcaagcgt ggaaacccca
    56761 ggatctgaag tagcaggatt tattatcata ataagtggtg aactatgtca attttttttt
    56821 tcgaaaatta tctaataaaa aaaaatcttc gatagcaagt aggtcggtta attcattcaa
    56881 taataaatgg gaggaagtta tcactcaatt tcgtccgttg gtatcattta cttaattcta
    56941 tttctattca atttcaatca aggaattttc aagttgaagc gacccatttt caaaatatca
    57001 actggatgaa taaaaatatt gaaaaagttt ttcatttgtc tatcattata gacaataacg
    57061 cccatcttat ctatggaatt cgaacttgaa ctctaattta cgattttttt ttatatctca
    57121 ttagccccta tttcatattt gcattttagc atatcaatgt aatatctttt tagatccggc
    57181 ctattccccc tttttatatc tatacccctt tttccatgga ccaattcggc atattttcac
    57241 atacatatag gatttacata tacaacatat attactgtca agagtgaatt tcttatttag
    57301 agttctatta aataaacaaa aaaagaaggg attagaaaaa aaaaactaca aggattgggt
    57361 tgcgctatac atatgagaga atatacaata atgctgtatt tggtgaatca aataccatgg
    57421 cctaatctaa taaggaacca ttcggattag ttgataattt tttgaaagat tcctgtgaaa
    57481 aagtttcgtt aactcctaat ttatgtcgag tagaccttgt tgtttcgaga attcttaatt
    57541 catgagttgt agggagggac ttatgtcacc acaaacagag actaaagcaa gtgttggatt
    57601 caaagctggt gttaaagagt ataaattgac ttattatact cctgaatatg aaaccaaaga
    57661 tactgatatc ttggcagcgt tccgagtaac tcctcaacca ggagttccgc ctgaggaagc
    57721 aggggccgca gtagctgctg aatcttctac aggtacatgg acaactgtgt ggaccgacgg
    57781 gcttaccagc cttgatcgtt acaaagggcg atgctaccac atcgagcccg ttcctgggga
    57841 agaaaatcaa tatatatgtt atgtagctta ccccttagac ctttttgaag aaggttctgt
    57901 tactaacatg tttacttcca ttgttggtaa tgtatttggg ttcaaagctc tgcgcgctct
    57961 acgtctagag gatctgcgaa tccctactgc ttatgttaaa actttccaag gtccgcccca
    58021 tggcatccaa gttgaaagag ataaattgaa caagtacggc cgtcccctat tgggatgtac
    58081 tattaaacct aaattggggt tatccgctaa gaactacggt agagcggttt atgaatgtct
    58141 acgtggtgga cttgatttta ccaaagatga tgaaaatgtg aactcccaac catttatgcg
    58201 ttggagagac cgtttcttat tttgtgccga agcaatttat aaagcacagg ctgaaacagg
    58261 tgaaatcaaa gggcattact tgaatgctac tgcgggtaca tgtgaagaaa tgatgaaaag
    58321 ggctgtattt gccagagaat taggagttcc tatcgtaatg catgactatt taacgggggg
    58381 attcacggca aatactacct tggctcatta ttgccgagat aatggcctcc ttcttcacat
    58441 ccaccgcgca atgcacgcag ttattgatag gcagaagaat cacggtatgc acttccgtgt
    58501 actagctaag gctttacgta tgtctggtgg agatcatatt cattctggta cagtagtagg
    58561 taaacttgaa ggagaaagag acataacttt aggttttgtt gatttattac gtgatgattt
    58621 tattgaaaaa gatcgaagcc gtggtattta tttcactcaa gattgggtct ctctaccagg
    58681 tgttttgccc gtagcttcag gtggtattca cgtttggcat atgcctgctt tgaccgagat
    58741 ctttggtgat gattccgtac tacaattcgg tgggggaact ttaggacacc cttggggaaa
    58801 tgcaccgggt gccgtcgcta atcgagtagc tctagaagca tgtgtacaag ctcgtaatga
    58861 ggggcgcgat cttgctcgcg agggtaatga aattatccgt gaggctagca aatggagtcc
    58921 tgaactagct gctgcttgtg aaatatggaa agagatcaaa tttgaattcc aagcaatgga
    58981 tactttggat aagtaatacc ttgattacca ttccttttct tagttgaatt gcaattaaac
    59041 tcggcccaat cttttactaa aaggattgag ccgatcctac cctattgtct atatttttga
    59101 tagatatata tttatttttt ttttagatat acacttgaat ctagagtaga tatataagat
    59161 ctagatctta tatacaaaaa taaaagacta aacacaactc tttctattct tgtattggtt
    59221 ccaaaatgaa tcctatgtat ggatccttag gattggcgta ttcttttcta tcctatatgc
    59281 cactgtttag gatcatggat tgagccaagc aggacaacct tttctaccta tcctgtatgt
    59341 tgtccttttc atccgtgttg aaatagaaac ttattggagt agtcgacgat attttacgaa
    59401 aaaggttatt catagcggag aaaaatctct tttcaatggg aattttacat actatcatta
    59461 tggggaaagt actttttcaa ttctatttag aattgaaaat tgacaaaggt tccatcagat
    59521 agaccgaaga gaaactccga gttctcacaa acaaatataa agtctaataa tttctttcaa
    59581 tattcactca tttttttatt tagttaataa ttctggtgat tgtgtctata tgcttattag
    59641 taaatcaaat attcaattaa ttttattttt tattgaatga ctattcatct attgtacttt
    59701 catgtaaata taggcaagct ctatggaaaa tttttggttc aattccatat tggctaaggg
    59761 gaaattagaa tacagatgtg gactaagtag atcaatggat agccctggtc ctctagaaaa
    59821 tcctagtata agcaaagacc cggttataaa cgatacagaa gaagatcaaa aaattcaggg
    59881 taagaattct agttattcta gttattacag tactcttgat catttaatcg ccggcaaaga
    59941 catagacatt cggaatttca tttctgatga aacttttttc attagggata gtaatcgaaa
    60001 tacttattcc atatattttg atattgaaaa tcaaattttt gagattgaca atgatctttc
    60061 ttttttgagt gaattagaaa gtgtgttttc tagtcatagt aattctagta gtaactctag
    60121 ttggattaat tacattaata gtcgcattga ctcttttctt cgttctcaaa tatgtattga
    60181 tagtttcatt agcggtgaaa gttacaattc caatgagagt tgcattacga atgacaattc
    60241 caatgacaat cagagttcca tttcaaattc catttgtgat gaaagggaaa gtcatagtca
    60301 agatgatcat ttcaatacaa aaacaaatgc gaatgataat gatttaacta tcgaagaaga
    60361 atctaatgat ttaaatggaa ctcaaaaata caagcattta tgggttcaat gcgaagattg
    60421 ttatggatta aattataaga aatttttgaa gtcaaaaatg aatatttgtg aatactgtgg
    60481 ctatcatttg aaaatgaaca gtttagacag aatcgaactt tcgattgatc cgggcacttg
    60541 gaatcctatg gatgaagaca tgatctctct ggatcccatt gaatttgatt ctgaagaggg
    60601 cgaatttgat tctgaagagg ttgaatttga ttctgaagag gttgaatttg attctgaaga
    60661 ggttgaattt gattctgaag aggaatctcc taaagatcct gaggaatctg atcaagatca
    60721 agaggaatct tataaagatc gtattgattc ttatcaaaga aagacaggat taactgaggc
    60781 tgttcaaaca ggtacaggtc aactaaacgg tattcctata gcaatcggcg ttatggattt
    60841 tcagtttatg ggaggtagta tgggatccgt agtaggtgag aaaatcacac gtttgatcga
    60901 gtatgctaca aatcaatctt tacctcttat tctagtgtgt gcttccggag gagcacgcat
    60961 gcaagaagga agtttaagct tgatgcaaat ggctaaaata tcttctgctt tatatgatta
    61021 tcaatcaaat aaaaagttat tctatgtatc tattcttaca tctcctacta ctggtggagt
    61081 aaccgctagt tttggtatgt taggggatat aattattgcc gaacccgatg cctatattgc
    61141 atttgcgggt aaaagagtaa ttgaacaaac gttgaataca acagtacccg agggttcaca
    61201 ggaggctgaa tatttatttg ataagggctt attcgatcta attgtaccac gcaaactttt
    61261 aaaaggtgtt ctgaatgagt tatttcagct ccacgatttt tttcctttga ctccaactcc
    61321 aaatcaggta gagccttaag ttataagtta aatttttgat ttgtatggaa aaggtagttg
    61381 gagttagttt atcagaataa aagtaggact aatggggttt tttttccttt gtagcagcaa
    61441 attgaattgt agaaagaatt atgttatggg aattcttatt ctttgcgata ttactgatta
    61501 ctaatgagca atcttttagt tttgatcttt ctatatctcg cgagaattct agtttgactt
    61561 tttactaaaa taaaaatcct ccttcttgga tcggggtcga agtctaacga atttcatttt
    61621 tcaaaaattt tgactaacac tctttttttt atttattatt caaagtactt ttttattaga
    61681 tatatatcta ctcgctaatt acatattaat tagtttatta cttagtaatt agttttatag
    61741 tagtataata tacgaattct aatataatta ttgagatatc tttataagta acaataacag
    61801 gtacaaatat aaaattgagg tacccattct atgacaactc ttaacagctt accctctatt
    61861 tttgtgcctt tagtgggcct agtatttccg gcaattgcaa tggcttcttt atctttatat
    61921 gttcaaaaaa ctaagatttt ttagatgcga tgggaccaag acaaattagt agaatattgt
    61981 ataacaagta gtttttccga atagaaataa aaaagctatt tcttatgcat gcgtattcgt
    62041 aaacacgatg tatgggtaaa tgaattgtag ctgtggactg ggatcacaac agatggatga
    62101 tataaagtcc atgtatcata ggtatgtaga tctttatggg ggatcctata aagtaaaggg
    62161 gattctttta gatctaagca attcgatgga ttattcctaa aggttcacaa atagtgctag
    62221 ctgattagag ttacttcgga aacaaaaaaa atcaaaatta agtatatgtt tattctctca
    62281 attccaataa aatgtaactg gatctggtat gtatgagttg gccatccgaa tctatatgga
    62341 tagaatttat agcggggtct agaaaaacaa gcaatttctg ctgggctttt atcctttttt
    62401 ttggttcatt aggattttta ttggttggaa cttctagtta tcttggtaga aatttgatat
    62461 ctttatttcc gtctcagcaa atagtttttt ttccgcaagg aatcgtgatg tctttctatg
    62521 ggattgcggg tctttttatt agttcctatt tatggtgcac aattgcgtgg aatgtaggta
    62581 gtggttatga tcgattcgat aaaaaagagg gactggtgtg tatttttcgt tggggattcc
    62641 ctgggaaaaa ccgtcgcatc tttctacgat tccttatcaa ggatattcaa tctatcagaa
    62701 tagaagttaa agaaggtatt tctgttcgtc gtgtccttta tatggaaatc agaggtcagg
    62761 gtgccattcc tttgactcgt actgatgaaa atttgactcc gcgagaaatt gagcaaaaag
    62821 ctgcggaatt gtcctatttc ttgcgcgtac cgattcaatt gagaaatgaa gaataaaaga
    62881 attcaatcaa atgcggcaag aggaaaaaac tcaagccaag aaccctattt ttttttttct
    62941 agagcataac ctaactgaac ttttttcaga atccccattc attcttcgag ccaaagcagg
    63001 cgtatacgta agagtcataa cctaaaacaa aacaattttt ttttttactt gctattttat
    63061 ttttatcagg attctttcgt ctcgaaatcc gcatagaaga atatgtatta cttgaatttg
    63121 aaggggttct tttgagcatt tctcgaaaga ggacaattgc ttcgaatcgg atcaatttga
    63181 atctctggaa taatattcta tatattttca ctcgaatttg aagtggattc ttatcatatt
    63241 tttgacttct gttttttaga ttcaagggct aagcacttaa taaactaagc acttaataaa
    63301 aaagcagaga atcaattcct aggattacta tctatcttat aatggaactc ctgcttgtgc
    63361 ttgatagaaa gattagatta cctagagtca atgaaagagg tggttcatta ataattcaca
    63421 gatgaagaaa aaatgttaaa aaaaaaaaag aaagcattca ttccccttct atatcttgca
    63481 tctataatag ttttgcccag gtggattttg ctctcattca ataaaagtat taaatcctgg
    63541 gttacatatt ggtggaatac tgggcaatgc gaaagtttct tgaatgacat tcaagaaaag
    63601 agtattctag tacaattcat agaattagag gaactcttcc tcttggacga aatgataaaa
    63661 gaatacccgg aaacacatct accaaaactt catataggaa tacacaaaga aacgatccaa
    63721 ttggtcacga tgcacaatga acattgtatc catatgattt tgcacttctc gacaaatata
    63781 atctatttct ttattctaag tagttattcc attttaggta atgaggaact tgttattatt
    63841 aactcttggc ttcaagaatt cctatctaat ttaagtgaca caataaaagc tttttctatt
    63901 cttttattaa cggatttctg tattggattc cattcaaccc acggttggga actaatgatt
    63961 ggttatatct acaaggattt tgggtttgct tataatgatc agattatatc tggtcttgtt
    64021 tccacctttc ctgtcattat agatacaatt ttaaaatatt ggatctttca ttatttaaat
    64081 cgcgtatctc cgtcacttgt agttatttat cattcaataa atgattgaga aatgtttcac
    64141 tgatccaaat gcaattcaaa tctaaagttt gtttgttact ttgtatacaa gcatgcaaag
    64201 tcgaacttac attattcttt ctacccgtcg aggggggaat tgctgctatc tttcggtaaa
    64261 attttgtgag tatttttatt ttgagtattt ttagtataca gtaaataaca aaattgtgga
    64321 taggggacta gactagcgac ctaccaaatt ttattgtaga aattttcggg atcaacgatt
    64381 ggaccatgca aactaaaaat accttttctt ggataaagga agagattact cgatctattt
    64441 ccctatcggt catgatatat ataataaccg gcgcatccat ttcaaacgca tatcccattt
    64501 ttgcacagca gggttatgaa aatccacgag aagcaactgg gcgtattgta tgtgctaatt
    64561 gccatttagc taataagccc gtggatattg aggttccaca agcggtcctt ccggatactg
    64621 tatttgaagc agttgttaga attccttatg atatgcaact gaaacaagtt cttgctaatg
    64681 gtaagaaagg cgctttgaat gtaggggctg ttcttatttt accggagggc tttgaattag
    64741 caccgcccga tcgtatttcg cccgagatga aagaaaagat aggcaatctg tcttttcaga
    64801 gttatcgccc cactaaaaaa aatattcttg ttataggccc cgttcctggt cagaaatata
    64861 gtgaaattac ctttccgatt ctttccccag accctgctac taataaggat attcatttcc
    64921 taaaatatcc aatatatgta ggcggaaaca ggggaagggg tcagatttat cctgacggta
    64981 ccaaaagtaa caatacagtt tataatgcta caacagcggg tatagtaagc aaaatcatac
    65041 gaaaagaaaa aaagggatac gaaataacca taacagatcc atcggacggg cgtcaagtgg
    65101 ttgatattat ccctccagga ccagaacttc ttgtttcaga gggtgaatcc attaaactcg
    65161 atcaaccatt aacaagtaat cctaatgtgg gtgggtttgg tcagggggat gcggaaatag
    65221 tacttcaaga ctcattacgt gttcaaggcc ttttgttctt ctttgcatct attgttttgg
    65281 cacaaatttt tttggttctt aaaaagaaac agtttgagaa ggttcaattg tttgagatga
    65341 atttctagat ccgtggattt atcaacatga aattcgtaaa aaagaataaa aatttttctg
    65401 gccattgggt tagttaggta tgatcaaaaa aagtatgaaa tttgcttgtt tagatttctt
    65461 tcccccatat aagatatgcc tggaattcct tttatcgcat ttctaatatg tatatttatt
    65521 gtcaagaaca ctatttggcc ttaccccttc tttgcttttt tcaatcccaa tttgataggt
    65581 gtgactcgat ccctattcgt gtgtcagatc gaaatgttca aaaatagttt ttttctgttc
    65641 taatatctaa tagaatcaaa tttgactaga tactaaacat acgataagta agaggagcct
    65701 agaaaggaag gataactgag agaacacaaa taattagagg gagtcttttt cgtcttcgac
    65761 acaagaaagg gatggataaa agcccctttc ttgtgtcgaa ataataaaag ttcttggtgg
    65821 cattcgtcaa aaatttctat tcttagtttc tttttttccc tatttttcag agcctttttt
    65881 tactagtttt attttatatt tcaaatttaa acttatacac atagtagaac tttactctat
    65941 tttttttagt attagtatcg caccaaagtt tgctattttt tatacgttca ttgattctat
    66001 tttctcacaa aaaattcttc ttatttataa gaaagaattc aacgggcccc tccctcgcga
    66061 atcaggtaaa gaaagaagag acgggcccgc tgagttctta tgctttcatg tctacaactc
    66121 gggccctccc atttttagag ggatgaaccc aatccagaat atgaaccata aaagaaaata
    66181 cctattaaac cgatcacaag aataccagct accgtaccta ttacccaaag aggaatcctt
    66241 ccagtagtat cggccattta ttctgcctcc ctccacattt ctttcatcaa gtggccatgc
    66301 taaagacata aacagtcata gataattctg agatgtgatc cttccgagtg ggataagaga
    66361 atttctatta ttatttctga ctactctctt attttatctt acttaattga agaaataatt
    66421 ggaaaataaa acagcaagta caaaaacgag taataacccc caatatagac tggtacgatt
    66481 taattcaaca ttttgttcgt tcgggtttga ttgtgtcata gttcttataa ttaattcaga
    66541 ttaggtttat cgttggatga actgcattgc tgatattgac cccaaaaaga aaacagtagg
    66601 tacagctagt ccgtgaacag ccaaccatcg cactgtaaaa attggatagg ttcgatctat
    66661 ggtcatcgag tcctcctaaa aagatttact aaattcatcg agttgttcca aaggatcaaa
    66721 acgaccggtt attaatggaa ttccttgtcg actctctgta aaatactcgt ttgggcgagg
    66781 gctcccaaac acatcataag ctaaacccgt gctgacgaat aaccaacccg caatgaatag
    66841 ggaaggtata gtaatactat gaatgaccca gtatcgaata ctggtaataa tatcagcaaa
    66901 agaacgttct cctgtgcttc cagacatgct gagctccaca tattcttgta gggaatcgat
    66961 tccgcaaaag aggagatcgg taaatgcaaa ttcactgaaa ttccatcttt gtgagatcgt
    67021 caatattgta ccaaaggcgt ttttagagta taccgaatca gtatagctat ccttcttcta
    67081 acacagcaac gcaatttcaa ttagttttga cattaagtgg tagattcttt ctttcttctt
    67141 cttttttgtc gatgtataac aaccatatat cgtgcaatag aaaattcctc aaattcctgt
    67201 aaataggggc gttcttctct tatttattgg cctcgggtta gaaactcaag atcgggtaaa
    67261 tggcgaatca aagaggttgg tttctcattt ctactaattc gtaaaggaaa ttatcatatt
    67321 ttaaaaagtt aattatgtgc gaaataaaaa atagaatttt tttatttttt gcgtagttgc
    67381 ataagaggtt ttggtttttt tgtaatcccc ccttttttcc ttttttttaa ttgggtattc
    67441 gtctaatgac aagtaagaga agcatagtag attaaaatag ataaaaaaag aacaacgaat
    67501 aacaaaattc taataataaa atatttggga tgtggggatt gttctattgt tgtattagat
    67561 ctaaacaaag gatttttctt gacctaactt gaaagatgat gttttatgct ttatttaata
    67621 taaaaataaa atcaaaaaag acaaaaaaac ctataaaata aaggaaaaga taattgaaat
    67681 tactaattaa gtttaagtta aggttaagta agttaagagt tttaaagcca atctagttgg
    67741 aaaaagagat ttgctttttt gaatgatctc gtcacattat atattttttt gattatcatt
    67801 cgataaattc gataaatttt gtggctgaat ccactcgact actgaatcta caaaggaaag
    67861 aaaaaaaggt aaacaaaggg ggtataaggt cactttttta ttctatctaa ttagaaaata
    67921 aaatacattt gatacaatga caataaaaaa accaaagaaa atattttcct attttttctt
    67981 ccttattttg attcaaattt ttcaatgaag ttacatggcg cagttttgat tattcttttt
    68041 tttagtctta gtttactcaa gatcaatttt tttccaatga atcaactgcg ttgattctga
    68101 atcacggaat ggttactaga tgtcaaagat gctgaattga ttttgtttat actcctgcct
    68161 gtcatgccag tctattttgg tttttgtttt gttaatactg tctataatga ttgatgaatc
    68221 aaaaaaaaaa gttgcaattg aacttattac ttcaattggt atttttgctt atcctcgtct
    68281 ctttcaaaaa tgcaaattta ggaaagtgct ttctaaacat atgtataaaa agaacatatt
    68341 tcatttagcc ccctcatgcc tacgataact agttatttcg gttttttagt agtggcttta
    68401 actataacct cagctttatt tattggtctg agtaagatac gacttatttg aaaatttatt
    68461 gaatttgaat gaacgaacaa tttataaaaa cagattctta tttactattg catagattct
    68521 atagttcttt actgcgctaa ctatcaattc taattatccg tcattgagat tcatgggcaa
    68581 tacggattca cttttattca cttttatgga tagatattac ctctattttt ccctttcaaa
    68641 aaaaaaaaaa aattcaaaat gattgaagtt tttctatttg gaatcgtctt aggtctaatt
    68701 cccattactt tggctggatt attcgtgact gcatatttac aatatagacg tggtgatcag
    68761 ttggaccttt gattaattaa tatctctttc cttttttttg actcaccccc tctttattaa
    68821 ttcatttaat tgaatctagg ggaggtcaag tcagattgct attgaatttt tttatttcaa
    68881 ttttggttta gtgtcattca ttttctacct aacaagagca gaatcacgct ctgtaggatt
    68941 tgaacctacg acattgggtt ttggagaccc acgttctacc gaactgaact aagagcgctt
    69001 tcttatcata ataagataag gctgtaatag aaaggggagg attcttttat atatataaag
    69061 gatatcttgc acacctatac tattatatat gatatagaat aagagtatta aagattctgt
    69121 atgctcaatt ttaatcgatc taaatttgct ccttcgttac tgctcctttg agcagtaata
    69181 ggtagggatg acaggatttg aacccgtgac attttgtacc caaaacaaac gcgctaccaa
    69241 gctgcgctac atccctttca attggtttac agtgtcatta tagagaatcc ctgtcttgtt
    69301 ttccacactt tgaattccta tattgatata gaatatctct ttttcttgct acttcccctt
    69361 ttttatctca tatcatataa agaaaagacc ctataataaa tttatttatt aataaaataa
    69421 attaatcttt tttgtggaaa ttcttgggtg gaaagttaca tatttttcgg ttttaagaaa
    69481 aggaaaatct tatctatcaa atcattgtcc attttcattt gaattaggga tttcgcatcc
    69541 aaatagagaa atagaagtgg tccttaacta catattcatc tgattatata tctagtacca
    69601 tattgtaata caataaaaag ggggttttaa atgcgagatc taaaaacata tctttccgta
    69661 gcaccagtac taagtactct atggtttggt tctttagcag gtttattgat agagatcaat
    69721 cgtttattcc cggatgcgtt aacatttcct tttttttcat tctagttctt tattggcgtg
    69781 ggacggggtt caggctccaa tgaaattact agttgaggaa aaatggaaat gcggctaagg
    69841 caacatctat aaaatattct atactataaa atattctata aaaggcttca atgaaatact
    69901 ccactgtgat tctattctaa attattgtga ttctaaatct aaaaaaaaat tagaaatcat
    69961 tgtattactt cttttttact atatatttct ttattgattt caattgatta caacgaaatc
    70021 attcctaatt tgatttttag ttagcaactt tttttcttat ttgtttttga ccataaaatc
    70081 aacaggatag gatagggtgg ggtggattaa aaccaaaggg ggttcatggc taagagtaaa
    70141 gatgtccgag taacgattat tttggaatgc accaattgtg ttcgaaacgg tattaataag
    70201 gaatcaatgg gcatttcccg atatattact caaaaaaatc gacacaatac gcccagtcga
    70261 ttggaattga ggaaattctg tccctattgt tacaaacata caactcacgg ggagataaag
    70321 aaatagatca aatcgagtgc ctgtatgtca tatgttaccc ctctctcaag gaatattcaa
    70381 atatgactta ctttaggtat agaattagtt atatataatg tcactattag tgcatagaat
    70441 atatgattct ttttttttct atataattat ttattacata tacataaatc tagaataatg
    70501 aataaacaaa gcaaatctta taaattctat aatttagtcc gatctaacta ggactaaata
    70561 agattttcaa atttaagaat tagaaatatg gataagcata ggatttttat ttttagagat
    70621 aaggaataaa caaattatgg ataaatccga gcgatctttt cgtaggcgtt tgcccccgat
    70681 ccaatcgggg gatcgaattg attatagaaa catgagttta attagtcgat ttattagtga
    70741 acaaggaaaa atattatcta ggcgagtaaa tagattgact ttaaaacaac aacgattaat
    70801 tactattgct ataaaacgag ctcgtatttt atctttgtta ccctttctta ataatcagaa
    70861 acaatttgaa agaggggaat cggtcgctag aactagaggt cttagaacta gaactaaata
    70921 aaaaaaaaat gggcttatcc ttcaattgaa aattgaatca aaattcaaat ccgaactcaa
    70981 gcgtaggttg atgttttatt cgaaaaatcc gataatcaaa caaactgaaa ttcacttgta
    71041 atgttgtaag aataataaaa agaaaagaat cgagtcggga aaggaaaatc cttttttttg
    71101 agcgtttttt ttttttttgc tttttttgtt ttgatgacct tatcatcatc attatttttt
    71161 ttcgtactca tttctattcc accctctccg agtttattct cgaggaaact ccatttaaag
    71221 tattccggtg gattacttcc gattcattta ttcttttttt ttattaatat taataaatca
    71281 ctttggaaat catataaaga caattcctat ttaatatagc tatttgtgca agtattttac
    71341 gattaagaag caactgctta cggtacaggt tgtgtattag tgtactatac ctataggata
    71401 ccgattccgc gcgaattgct gcatttattc gagtgatcca caaacgacga aaatctcttt
    71461 ttttcctacc tctatcccga tgcgccgaaa acaaagctct tattctttgt tgaataatag
    71521 tttgagtcac ttttgaatga gcccctcgaa aacctgatac aaagaaacgc atttttgttc
    71581 gacgtctccg agctatatat cctcgtttaa ttctggtcat tgaagaaaag aaactttgat
    71641 gaataactca ttctttcttt cggttattct ttttcccttt actagtctat taataacaaa
    71701 acggattctt ccaatgtata aaataaaaat tccaatggct tttgctacta taaccgtccc
    71761 aaccacgagt ttttgccttt ttgatgcttt ttattttgcc tagaaataag aacttaaata
    71821 ttaggtataa aaaaagcata atcactaaaa gagtagtaaa tagaaatggc taactagtgg
    71881 gttccatcgt ctctatggtt acttcttaaa cggtgaggtc ctctctatac accggagctc
    71941 cttacttcat ttaatcaata aatgctatga taacttgtac aattcacact ttttggctct
    72001 accccccatg tccaataata gatctttcac aatcagagac ctattttata cagtaacggt
    72061 attcaattat gaaaatgagt tgggtagctg accctcttag tccgttcttg gaagcataat
    72121 tttttccctt ttcaaatagg attttaaccg cttaatgggt aagcatttgc taccaatgga
    72181 tacttttttg ttcatcttaa attacaaatg gaagtgattg gatttgcacc aatggaaacc
    72241 ataaatttga tacacagtaa gatatgttaa atctatcttt tttagttttt agatagtgaa
    72301 gagaagtatt tactggtatt gatcattgat acggaaaaag aaagggttga cttttgtttc
    72361 agctcatgat cggaacgagt cgcacataca ccctagtaca tgttcctcga cgttgaggac
    72421 atcccccaag agcaggggat ttcgtggcat ttcttattgg ctgtcttgcc tttctaataa
    72481 gttgtttaat agttggcatg ctaaaccata tacataatgg gctggtttag atcgatccta
    72541 accggatgaa attctgaatt ccctcttttg atgttgaata ttatatggaa atataatatt
    72601 aaccccttac cttaaggtta ccttttctta aaattttatt aaccacttca gttaataaaa
    72661 ttgaagaaat aaggaataag ataagtaagg gggttaaatc actcaacttt caattgtgga
    72721 tttgcgtgaa atcgatacta ttctgacaat gacattatcc gatattatca acaattccat
    72781 gatctttggc ttctgttgct gacataaaac tatctctttc caggtcgcgc catatagcaa
    72841 acatgctctg gcctgtttgg tctacataag ccgttatgat gctgttgcga atgcgtatta
    72901 gttcgtcagt ttccatggta tattgtcccg ttttttcgtc acaataagcg gaagcgggtt
    72961 gatgcatcat taccctagcg tgagggaatg ccgtacgttt ggaacgtttt cctccgacta
    73021 agataaagga tgccactgaa gcggccaatg acacgcacgt tgtagacaca tttaagcatt
    73081 gcatagtatc gtaaagaact agtccgggaa ctacagatcc accagaagag tttataaaca
    73141 aaaagatatc tctggtatca aactccccac caagatacaa cataagagaa acaagttgat
    73201 tcgagatctc gctcccaaca tcttggaata aaaaaagatt tctttgttga taaagtccgt
    73261 tgtataaatc aacccaagat gcatcttcgt cttcaggcat tctgaaaggt acttttggca
    73321 taccaagcgg cataaactaa aagaaaaaaa aattaaatac tcaatttcac tttgatatgg
    73381 aagcgtaaca atggatttat tgtcttaata ccattggtct ttagtttatc ctatttttat
    73441 tttatacaga gattgaataa tagtcaaggt cataaaaaaa agaaaacaga atgaatgaaa
    73501 aagaattctt acgaatgtgc ccatatttgt tcatcattca aagggcacat tcgttcatag
    73561 aaaatgagat taaccccatt gcgtattgat acttatcgga tatagaatag atctgcttct
    73621 ctttttcttc ttctgaacca gactattcca ttacattatt agtaaattaa tcgaacaaag
    73681 cgtaatcttt tctccgaaat agtccaccga gggggaggta cgtagcctat tccaatgcaa
    73741 taaagttaca gagtgtctat ttttcgttga taaaggggta tttccatggg tttaccttgg
    73801 tatcgtgttc ataccgtcgt attgaatgat cctggccgtt tgctttctgt tcatataatg
    73861 cacacagccc tggttgctgg ttgggccggt tcgatggctc tatatgaatt agcagttttt
    73921 gatccttctg accccgttct tgatccaatg tggagacagg gtatgtttgt tatccccttc
    73981 atgactcgtt taggaataac caattcatgg ggcggttgga gtattacagg ggggactata
    74041 accaatccgg gtatttggag ttacgaaggt gtagccggag cacatattgt gttttctggc
    74101 ttgtgcttct tggcagctat ctggcattgg gtgtattggg atctggaaat ttttagcgat
    74161 gagcgcacag gaaaaccgtc tttggatttg cccaagatct ttggaattca tttatttctc
    74221 tcaggagtgg cttgttttgg ttttggcgca tttcatgtaa caggattata tggtcctgga
    74281 atatgggtgt ccgatcctta tgggctaact ggaaaggtac aacctgtaaa tccagcatgg
    74341 ggtgtggaag gttttgatcc ttttgttccg ggaggaatag cctctcatca tattgcagcg
    74401 gggactttgg gcatattagc gggcttattc catcttagtg ttcgcccgcc ccaacgttta
    74461 tacaaaggat tacgtatggg aaatattgaa accgtccttt ccagtagtat cgctgctgtc
    74521 ttttttgcgg cttttgttgt tgctggaact atgtggtatg gttcatcaac gactcccatc
    74581 gaattatttg gtcctactcg ttatcaatgg gatcagggat acttccagca agaaatatat
    74641 cgaagggtta gtgctgggct agccgaaaat caaactttat ccgaagtttg gtctcaaatt
    74701 cccgaaaagt tggcttttta tgattacatt ggcaataatc cggcgaaagg gggattattc
    74761 agggcgggtt caatggacaa cggggatggg atagccgttg ggtggttagg acaccctatc
    74821 tttagagata aagaagggcg tgaacttttt gttcgtcgta tgcctacttt ttttgaaaca
    74881 tttccggttg ttttggtaga cggagatgga attgttagag ccgatgtccc ttttagaagg
    74941 gcagaatcaa agtatagtgt tgaacaagta ggtgtaactg ttgagttcta cggtggcgaa
    75001 cttaatggcg taagttatag cgatcctgct actgtgaaaa aatatgctag acgtgctcaa
    75061 ttgggtgaaa tttttgaatt agatcgtgct actttgaaat ctgatggtgt ttttcgtagc
    75121 agtccaagag gttggtttac ttttggacat gcctcgtttg ctctgctctt ctttttcggg
    75181 cacatttggc atggtgctag aaccctgttc agagatgttt ttgctggtat tgatccggat
    75241 ttggatgctc aagtagaatt tggagcattc caaaaacttg gagatccaac tacaagaaga
    75301 caggtagttt gattcaagat tgctttgtca tttttgcttc tattttttct tttttgtttg
    75361 tgatttgaca taggtttagg ttgccggaaa aatcttgatt tcaatcacta cctttttatc
    75421 cccgctcttt ctccaggaga tgatccaaaa taaacaggca tggaagctat aattgtaaac
    75481 cacaatcgaa tttatggaag cattggttta tacatttctt ttagtatcga ctctagggat
    75541 catttttttc gctatctttt ttcgagaacc gcctaaagtt ccaactaaaa aatgaaatga
    75601 tttttcattc cctcaattaa agtaatgagc ctcaaaatag aatattttga ggctcattac
    75661 tttaactagt ccccgtgttc ctcgaatgga tctcttagtt gttgagaggg ttgcccaaag
    75721 gcagtatata aggcgtaccc agtaaaactt acaagtaaac cagatataga aatggcgact
    75781 aaggttgctg gttccattat tataaaattt caagaccaca atggatctat gataaaatcg
    75841 tttatttaca acggaatggt atacaaagtc aacagatctc attgaataca aaataagatt
    75901 tattatggct acacaaactg ttgagggtag ttctagattt aatccaaggc caaagccaac
    75961 tactataggg tcctttttga aaccattgaa ttcggaatat ggtaaagtgg cccctggatg
    76021 gggaacgact cctttgatgg gtattgcaat ggctctattt gcagtattcc tatctattat
    76081 tttggagatt tataattctt ccgttttact ggatggaatt gcgatgaatt agattcacaa
    76141 gaaccgaaaa gcccgagttt ttcaatcaaa aaaaagcgaa taggtttcat attttagccc
    76201 ttgttttttg gcagttcgac cgcaaaattt cttttttttt ctgtatttcc ggaatatgag
    76261 tgtgcgactt gttataattg atcctagtga tagtacagaa aaagggatct gtcgtcttga
    76321 tagagatcat tttagcccgt cgaatattca tttgagtatc tggagcacgg aatatatgaa
    76381 atagatcacg aagtgttcga actacgattc atatttaata ttcaaaccaa acctcgcagc
    76441 cggactcaaa aaaaaaattc aaagaaaata aattctaaat agaaagattt tttattattt
    76501 caaattcaaa tttcttgatg tttcttttga tcaaaggaca aagctttttt tctattgttc
    76561 tatctaatca ttaaataagt tgatgattca agggttctta ctcagggaat ctttgtgctt
    76621 agtttcaagg ttttttattg aattatcgtg gttctagtat gaatctgggg tttcaatcga
    76681 ttcatagggt cttaacaaga taatgcctat caataataaa gaaaacaaga aaaaagtgat
    76741 attccaataa taaaccaaag caaagaaaaa gaaataaatt aggtagttaa atagaaaatt
    76801 caagaggcct gtaatgatca acataaagac gaatgcgccg acttgagttt ttggcattct
    76861 aattacaaag aaaagaaggg ctatttttac ttgtttgtat cttttcttta gataaataag
    76921 attgaatgaa agggtgaaga agtttcaaac tttcaattat ttcttccttt ccgtcagcca
    76981 gtattggggt gtttttgttt gagccgtacg agatgaaatt ctcatatacg gttctaagag
    77041 ggggagtcct cgttcttggt ttacctatct caataaagtc tatgattggt tcgaagaacg
    77101 tctcgagatt caggcgattg cagatgatat aactagtaaa tatgttcctc ctcatgttaa
    77161 catattttat tgtctaggag gaattacgct tacttgtttt ttagtacaag tagctacggg
    77221 gtttgctatg actttttact atcgtccaac tgtgactgag gcctttgctt ctgttcaata
    77281 cataatgact gaagctaact ttggttggtt aattcgatca gttcatcgat ggtcggcaag
    77341 tatgatggtc ttaatgatga tcctgcacgt atttcgtgtt tatctaacgg gtggttttaa
    77401 aaaacctcgg gaattaactt ggattacggg cgtggttctg gctgtattga ccgcatcttt
    77461 tggtgtaaca ggttattctc tacctcggga ccaaattggc tattgggctg ttaaaattgt
    77521 aacaggcgta ccggacgcta ttccagtaat aggatcgcct ttggtagagt tattacgtgg
    77581 aagtgctagt gtaggacaat ccactttgac ccgtttttat agtttacaca cttttgtatt
    77641 accccttctt actgccgtat ttatgttaat gcatttctta atgatacgta agcaaggcat
    77701 ttctggtcct ttataaagaa tatagatcag atcatagata ttttgaattt attatttatc
    77761 ttattagttg gaggaggaat ttatatatac tatttcattg ctacaaatat ggattattca
    77821 aaaaaaataa aacatgtgtt tggatatttt ctttcaactc tacaagattc tattatttat
    77881 ttgacatgaa tagttgaggg gaattctccg aagagaaagt ggattatggg agtgtgtgac
    77941 ttgaactatt gattggagcc gtgcagaaat ttttatttct ctgctacatt agaattcaca
    78001 accaaatgta tctttgttcc aaccgccgtg taagttccat accatacaaa ggataggctg
    78061 gttcacttga agagaatctt ttctatgatc agacttgacc tatatcttgc atgaacgggc
    78121 tccgtaagat ccagtagaat aagggatttg gcccaatcaa aattcataag ttttcgcttt
    78181 ttttttttta tttcttacat agtatggaaa tgcattcatt tcctctgcat cgacccgatt
    78241 atatatatac tatcggagtg aaacaaagga tctaaagaag agcaaaggct agactatatt
    78301 agtaacaagt aaatcttttg tatgtgaaaa atcttgatct ttttggggga gaagagcgaa
    78361 tcacaggcaa ggtgtgagac aacccagaaa gcacttgatc ataatcaact ttgtaagcca
    78421 agcctacttg ggtattgagc atttttttac ctgtaagaat tgaatttctt ggaatgtata
    78481 gtttcaaatt ttgaaactgg aatcagataa cttttttctt atctataatt ctatggaata
    78541 tagaatcatt tttatatgta tggataagat atagatttag tttattatgt attcatttgt
    78601 gtccatttga ttcgattggt tcttgcttga gccggatgat gaaaaattat catgtccggc
    78661 tctgtcgggg gatggattta taagaattca cctatcccaa taacaaaaaa acctgatttg
    78721 aacgatcctg tattaagggc taaattagct aaaggtatgg gtcataatta ttatggagaa
    78781 cccgcatggc caaatgatct tttatatatt tttcccgtag taattctcgg tactattgcc
    78841 tgtaacgtag gcttagccgt tctagaacct tcaatgattg gtgaacccgc ggatccattt
    78901 gcaactcctt tggaaatact acccgaatgg tatttctttc ccgtatttca aatacttcgt
    78961 acagtaccta acaagttatt gggtgttctt ttaatggttt cagtacctgt gggattatta
    79021 acagtaccct ttttggaaaa tattaataaa ttccaaaatc catttcgccg tccggtagca
    79081 acaaccgtat ttttgattgg tactgcagta gccctgtggt tgggcattgg agcaacattg
    79141 ccaattgata aatccctaac tttaggtctt ttttaatttg aaatggattc gcttattaaa
    79201 ttgagtctat tgtaagtaaa ataacacggt gtgtgtatct agggagaatt cactttgaag
    79261 tgactattcc ctagatacat catttattca attctggccc gactatatgg attcggattg
    79321 tgctgaagat tgaataaaaa cctatttttt tttgtaaata aatttcaaaa tgctttttta
    79381 cttcttttct ataatgtcca atatctgttt tacatcctct ctgtgaaaat gttcaatttt
    79441 cataaggtct tcctggctct tattcaaaag gtcgaagaat gtatgtatat tggacgtttt
    79501 aagacaatta tagattctgg gaggcaactc tgattggtca ataaaaaaaa atttcaatgc
    79561 tatttctttt ttcttttttc ttagtttagt taatttatca taaaaaggaa aaaaaggtaa
    79621 agtaaccttg tgttgaatgt tctctaaatg tgacttttcc tcttccgcat gtagaaaagg
    79681 aataaataag tcaatcaaat tccgggaagc ttcatgaagt gcttctttag gagttaaact
    79741 tccatttgtc catatttcga gaaaaagtat ttcttgtttt ttattaccat tcccataaga
    79801 atgaatacta tgatttacat ttcgaaccgg catgaataca acattatcta gaggataact
    79861 tttgtcgtga aagttatttg gcatttttat accgtatcct ctattccttt caatttgtaa
    79921 tccaatacac aaatcaattg gttctgttag gctagctata tgttgtgtat tatcaataat
    79981 ttccacagaa ggcggtaaga tgatgtcttg agaagttaca tatccgggac ctttgacaca
    80041 aataaatgct ttgcgagttc catacagatt acttctcaat acaatttctt tcaaattcat
    80101 taaaatttca tgtaccgatt cttgaatacc cgctatgcta gaatattcat gtggtacttt
    80161 ctcagatttt gcgcgtgtaa tacatgttcc ttctatttct ccaagcaaag cccttcgcat
    80221 cgcaatgcct attgtgtcgg cctgaccttt cataagtgga gatagaataa agcgtccata
    80281 ataaagacgt ttactatcta ttcttgattc aacacacttc cactgtagtg tccgagtaga
    80341 tacttttact ttctctcgaa ccatagtaat attatttttc tctttgatca actcattaaa
    80401 tcatttattt ctcttgaaat ctctttattc tttattttta ttcctacaca cgtctttttt
    80461 taggaggtct acagccatta tgtggcatag gagttacatc tcgtacaaaa tttaatacta
    80521 aaccacttct acggatagct cgtaatgctg catctcttcc gagacccgga ccttttatca
    80581 taacttctgc tcgttgcata ccttgatcca ctactgctcg aatagcattt cctgctgcga
    80641 tttgagcagc aaagggcgtc cctcttcttg tacccctgaa tccacaagta ccggcagagg
    80701 accaagaaat cacccgaccc cttacatctg taacagtaat aatggtgtta ttgaaacttg
    80761 cttgaacatg aataactccc tttggtattc tacgtgcacc cttacgtgaa ccaatgcgca
    80821 cattcctgcg tgaaccgact tttggtatag gttttgccat attttatcat tttataaaaa
    80881 taagtcagag atatatggat atatccattt catgtcaaaa tagatcttct atattttttt
    80941 tgtttatcat tttctttaaa attcaagatt gctttagcag tctctttttt ttttactaga
    81001 agaattatcc ttgtctttgt ttatgtctcg ggttggaaca aattacaata attcgtcccc
    81061 tcctgcggat tagccgacat ttttcacaaa ttttacgaac agaagccctt attttcatag
    81121 cttttattcc ttaatcccga attcgttgga agaaaataag tttcttgaaa tttttttgaa
    81181 ccctcaaatg agctccctga aaggaatcct gaagttgaaa aaaccactta attattctaa
    81241 cccttgttag ggattttcac aattaaatgt cccggggggg ttgaatcata atgatttgct
    81301 ttaaatcaat tgaaattgaa tttttacgct atctactgat agtatgtata cgtataaaaa
    81361 cttcttttgg tcgtttctaa agcataatct acaatcatat attcattatc caaaggaatc
    81421 ccgaccatat cattgagaaa aaattcatga agatttaatt actgaatttt ttttgttctt
    81481 tcattccagt tccaggtact tcgaagtatc aactaatgta gcacaggagg agtcatagta
    81541 atatttagtc gacaatttgc ccttttcttt ttttttttca caaaaaagaa ggtttcagat
    81601 acaatttgga tattttatct ataatatatg gattgattac catatataac acaaaatttc
    81661 tccgccgatt ccttctagtc gagcgtctcg gtctgtcatt atacctcgag aagtagaaag
    81721 aattacaata cctatcccgc ctaatattct aggaattttt tgatagttag aatagattcg
    81781 tagaccgggt cggcttattc gttttaaatt taaagtagtt tgatagggtc ctttcctatt
    81841 tcttctatgt tgtagggtta aaactaaaaa gtctttattg ctttcctgat gttttcttac
    81901 gttctcgata aaaccttctc gtaaaagtat tttaacaatg gtttcggtga tgttagttga
    81961 tgctattcga atcgttcctt ttctattcat gtcagcattt cgtatagaag ttattatttc
    82021 agcaataggg tccctcccca tcgtaaattc ttatttctcc cgaattttga tataatcaac
    82081 atgttttttg atttattagt attaaaggta tatgcataag acataatata atctacttga
    82141 gacataatcc acaacaaatc tatatcattt caagaatttc gtttaaatag ataattctat
    82201 tgaagttatc atcttatact tataatactt caggagctag tgaaactatt ttagtaaaat
    82261 ttaactgtct caattcccgg gcgattgctc caaaaattcg agttcctttt ggatttcctt
    82321 cttgatcaat tacaactgca gcattgtcat catattgtat tataataccg ttgtcacgct
    82381 tgagttcttt acaagtacgt acaattacag ctctgatcac ttcggatctt tccagaggtg
    82441 tattgggtat tgcttccttg attacagcaa caataacgtc accaatatga gcataccggc
    82501 gattactggc tcctatgatt cgaatacaca tcaatttttg ggctccgctg ttatctgcta
    82561 cattcaaaag ggtctgaggt tgaatcattt ttgaatctct tctttcaatg caacaaagga
    82621 cgaagaaaaa aagaaatatt gtttgtcaaa aaaagaaaat ccacaattgt ttttgaattt
    82681 ctaagacctc tttctcttgg ttttctatat ttctatcctg aaataatgaa ttgagttttt
    82741 ataggcattt ttgatgctgc aattaaaata gcctttctgg ctatgttttc ggccactcca
    82801 cccatttcat aaaggatttt accaggttta acgacagcta cccaatattc gggagatcct
    82861 ttgcccgaac ccatgcgtgt ttccgtaggt cttactgtaa ctggtttgtc tggaaatata
    82921 cgcacccata tttttccacc ccgtcgtata tttcgtgtca ttgcgcgccg gccggcttct
    82981 atttgtctag atgtaatcca agcaggttca attgcttgaa gagcatatcg cccaaaacaa
    83041 atacgattgc cactacaaga tattcctttc agtcttcctc tatgttgttt acggaatcta
    83101 gttcttttcg ggttatagtt gatgtctctt tctcaattcc atctctacta cagaactgga
    83161 catgagaatt tcttctcatc cagctcctcg caaaaaaaag ttttagtaac tccatttttt
    83221 tttatttaat agattaaatc gtgagattct ttaaagtcag atttcattca atctattata
    83281 aaatatatat atattttttt tttttaattt aatattttaa tatttaatat atagaattca
    83341 atctggattt tatttccatt tatagataat taaagataat taatgtcttt tattgttata
    83401 aggaatgctt ttttgttttg cattttgaat catattcatt tcatattgga tcaacatgag
    83461 taatccaata aaactttcgc gggcgaatat ttactctttc aatatctatt tgaattgtag
    83521 ggttatctca tgacttctca gaattcgaat aaaaagattg gtctctggtt tattccgcca
    83581 tcccacccat gaataattag gattcgtttt tctttttaag agaatcctct gcatttatgg
    83641 gttccgtcgt tcccatcgct tctcgattaa tggttaggtc tgaatttaac aatggagcct
    83701 ccaatcaatc aaattgctta attttatctt gaatcaatct tctcagtctt tattgactca
    83761 aggctcttgc ttgatttttt gttcgatgaa tagatattca tctaattagg aatgaatttg
    83821 tattgatgcc ttattacatt gctttttttt gagatgcctc atagacctta catataggaa
    83881 ttttttatca tgactcttta tttttctctc tttctttcat ccttccgttt atctgtctat
    83941 ttgtttgtta tttcgcttca caacttatac tcataatcag attggttttt cctttgatta
    84001 ttcaaaagaa gctgtcagtt gctataatga tatgactgat atatcatatc ttgactgatt
    84061 tcttggatcc agataatgcg aagcaatgag ttggttatta gtcttagagt tcttagttca
    84121 ttcatactat agaccggtct ggtccatttt gtgaatccta atcttaaaaa aaccaacgag
    84181 tcacacacta agcatagcaa atcaaataat caatgaaatt tttattcaac cttatagaat
    84241 ttagaactgc tcattttttt tgattgaacg tgaaaaatga aagaattttt tgtttttttg
    84301 ttatatctca aaatagaatg taaagacaac taaaatacta ttattattat tctttgtcta
    84361 taaatatcca aattttgatt cctaataccc catagatagt ccgaactgta taggaagaat
    84421 aatcaatttt agccccaatg gtttgtagag gaaccctgcc ctctctgatc cagtctacgc
    84481 gtgcaatatc ttttccgtta atacgccctg caatttgtac ttgaattcct tttgtatttg
    84541 cctgttccgt taattcaata gcctttttca ttgcttttcg acaagaaact ctattcttta
    84601 attgtccggc tataaattct gcaagaatgt tagggtctcc ataagggttt gcaattcttg
    84661 taacagctat gttgattttt cggttcacat atttaagttc tttttgtata ttcatctgta
    84721 attcttcgat tcttcccggc ctatcttcaa ttaagaattt cggaaatccc atatagatta
    84781 tgacttgaat cagatcaatt tttttttgaa tttctatacg tgcaattccc tcgacaccag
    84841 aagatattct catatttttt tgtacataat tcttgataca gtctcttatt tttttatctt
    84901 cttggagacc ctcggaatat ttttttggtt gtgcaaacca aatagaatga tgactttggg
    84961 ttgtaccaag tctgaaacct agtggattta ttttttgtcc cataatccct catttccaat
    85021 actctgacta gtatatatat catcatatgt tctatttgtg tgtttatttc tccatccagg
    85081 ttttttaaaa gacatggcgg attcttgata tatttcatct aaagatatat ctctcaatac
    85141 aatagttata tggcaggtgg ttttttttat ctgataactg cgtccccgag ctcgaggttg
    85201 tagtcttttc atagtattgc cctcgtttac ttcggcttta ctaataacta aagaggcttt
    85261 gttgaaaccc atgttgtgat tagcatttgc tgctgcagaa taaaccaatt ttaaaatggg
    85321 ataacatgct cgatagggca tgagttctag tatcataagt gtttcgtcat aagaacgtcc
    85381 acgaatctga ttaatgactc ttcgtgcttt gtgagcagac atacgtatat gttgacctaa
    85441 agcatatact tctctatatg ggttcctcgt tatctttttt ttctctatca taaggtttac
    85501 ctatcactca taaatttaga ttttatttat taacggcgag atttgttatc gcttttcgga
    85561 tgtccgcgga aattgatagt aggtgaaaat tctcccaatt tatgtcctac catacgatcc
    85621 gttataaaaa taggcagatg ttctcttcca ttatggatag cgatagtatg cccgatcatt
    85681 gtgggtataa tggtagatgc ccgggaccaa gttcttatta tttctttttc tgctttttta
    85741 ttaagccttt cgattttttt taataaatga tttgctacaa agggattttt ttttagtgaa
    85801 cgtgccacag ttaattaact cctccttttt ttttttgcaa aaacgaagaa agaaatttgc
    85861 tctcctattt cctacggcga cgaagaataa aattatcact atatttattc ctttttctac
    85921 ttcttcttcc aagtgcagga taaccccaag gggttgcggg tttttttcta ccaatcggag
    85981 ccctcccttc accaccccca tggggatggt ctacagggtt cataacaact cctcttacta
    86041 caggacgctt acctagccaa catttagatc cggctctacc caaacttttc tggttcaccc
    86101 caacattccc cacttgtccg actgttgccg agcagttttt ggatatcaaa cggacctctc
    86161 cagaaggtaa ttttaatgtg gccgatttcc cctcttttgc aatcagtttc gctacagcac
    86221 ccgctgctct agctaattgt ccaccctttc caagtgtgat ttctatgtta tgtatggccg
    86281 tgcctaaggg catatcggtt gaagtagatt cctttttttg atcaatcaaa atcccttccc
    86341 aaactgtaca agctttttcc aaagcatacg gctttctgga tgtagatgat gatatctata
    86401 cagatggata tatatatatc gtataattct tatatatatc atacaataaa gtaccacatg
    86461 aatggatata taggaatcca aatctgccga accactcatg ttatgatctt ctacatccta
    86521 ggtcttcccg ttccgtcatc tggcttatgt tcttcatgta gcattcagac cgaatgactc
    86581 tatgaaatta cgtcgatact tccacatatt tatgggtaac gtaggagaca tctctatttt
    86641 tcccccgggg aatctttaga attaccactg cttagctttc aatttgcctc tgaccatcaa
    86701 atgaaatgtg aataacccgt cctcctctct ttgaaacaag gggcgcttct ggttctgtcg
    86761 gtgcttgaaa cagttttgtc ttctccatat tactatctct ctagagtcaa taattatata
    86821 tgaggaacta ctgaactcaa tcacttgctg cccttactct tcagttttct gttgaggtct
    86881 atcctgtaga ggtactcaaa ttggatcagt gatcgatttc taggtttcgt cgtaaaccta
    86941 attggttact cccaattacg taaatcaata gttcaaaccg cactcaaagg tagggcattt
    87001 cccattttga taggaacttc tgtaccagaa acaatggtat ctccaattat agcccctctg
    87061 ggatgtaaaa tatatctctt ctcaccatcc ccatagtgta tgagacaaac gtatgcattt
    87121 cgattagggt cgtattctat ggttacgatt ctaccatata tgtctctttc atttcgtcga
    87181 aaatcgattt tacggtataa acgcttatga cctccccctc tatgccttgc ggtaatgatt
    87241 cctctggcat tacgaccttt accacaacga tgctgtccat agatcaaatt atttcgtgga
    87301 ttggatttca cttgactgtt tacggctccg ttgcgtgtgc ccggggtaga agttttgtat
    87361 aaatgtatcg ccatgctatt aagtattttg atttaagttc ttttctttct aagaggtgga
    87421 atagaataac ccggttgaag cgtaatgatc atacgcttgt aatgcattgt atgtcccata
    87481 atgggtccca ttcttctacc ctttccgggg agtcgatgac tattcatagc tattaccttg
    87541 acaccaaaga agagttcgac ccaatgcttg atttctgtcc tagttgatcc tgattcgaca
    87601 ttaaaagtat attgattttt cgccaataac cgaatacttt tgtctgtaaa tactgcatat
    87661 ttgattccat ccataaatct attttcttcc ctatgagttc tagtctcaat aagaatgcta
    87721 gttcagttct tactgttcat atgttatgat atgaatatac cacaccgatt cgttatgtat
    87781 agatgatgag attccattga taaagagtca attccaatag acttcttgga gggtcccatt
    87841 ggcgtgcatc cagtaggaat tgaacctacg aattcgccaa ttatgagttg ggcgctttaa
    87901 ccattcagcc atggatgctt agcggggatc ctcgtacatg gtgaataacc aaattccaat
    87961 tgaaatgaaa tctttaggat aaatcaatgc aatttaaatc atagaataat catataattc
    88021 taattatcat agaataaaga aatatcgtat ataaatatca tatataaata tcataattat
    88081 aaaggataat tcttatccat ttaggaggta tggagagatg aaggggcgtc aattcaaatt
    88141 ctgggttttc gaattgcgag agatattgag agagatcaag aattctcact atttattaga
    88201 ttcatggacc caattcaatt cagtgggatc tttccttaac atttttttcc accaagaacg
    88261 ttttctaaaa ctcttggacc ccccaatttg gggtatccta ctttcacgca attcacaggg
    88321 ttcaacaagc aatcgatatt tcacgatcaa gggtatcaag ggtgtagtac atttcacgac
    88381 caagggtgta ctactatttg tagtagcggt ccttatatat cgtattaaca atcgaaatat
    88441 ggtcgaaaga aaaaatctct atttgacagg gcttcttcct atacttatga atcccattgg
    88501 accgagaaat gatgcattgg aagaatcttt tgggtcttcc aatgtcaata ggttgattgt
    88561 ttcgctcctg tcaaaaggaa aaaagatctc tgagttcctg gatccgaaag agagtacttg
    88621 ggttccccca ataactcaaa agtgtatcat gcctgaatcc aactggggtt cgcggtggtg
    88681 gaggaactgg atcggaaaaa agaaggattc tagtggtaag atatctaatg aaaccgtcgc
    88741 tggaattgag atctcattca aagagaaaga tatcaaatat ctggagtttc cctttgtata
    88801 ttatatggat gatccgatcc acaaagaccg tgattgggaa ttgtttgatc gtctttctcc
    88861 gagtaagagg caaaacatat tgaattcggg acagctattc gaaatcttag tgaaagactg
    88921 gatttgttat ctcatgtttg cttttcgtga acaaatacca attgaagtgg agggtttctt
    88981 caaacaacaa ggggctgggt caactattca atcaaatgat attgagcatg tttcccatct
    89041 cttctcgaga agcaagtggg ctatttcttt gcaaaattgt gctcaatttc atatgtggca
    89101 attccgccaa gatctcttcg gtagttgggg gaagaatccg cacgaatcgg attttttgag
    89161 gaacatatcg agagagaatt ggatttggtt agacaatgtg tggttggtaa gcaaggatcg
    89221 aatttttagc aaggtacgga atgtatcgtc aaatattcaa tatcattcca caagatctag
    89281 tttcgttcaa gtaacggatt ctagccaatt gaaaggatct tttaatcaat ccagagagcg
    89341 ttttgattcc attagtaatg aggattcgga atatcacaca ttgatcaatc aaagagagat
    89401 tcaacaacta aaagaaagat cgattctttg ggatccttcc tttcttcaaa cggaacgaag
    89461 agagatagaa tcagaccgat tccctaaacg cgtttctgga tcttcctcaa agtcccggct
    89521 attcacggaa cgtgagaagc ggatgaataa tcatctgctt ccggaagaaa tcgaagaatt
    89581 tcttgggaat cctacaagat ccattcgttc ttttttctct gacatagggt cagaacttca
    89641 tctgggttcg aatcctactg agaggttcac taaagatcag aaattgttga agaaagaaca
    89701 agatgtttct tttgtccctt tcaggcgatc gaaaaataaa gaaatagtga atatatccaa
    89761 gataattacg tatttacaaa ataccgtctc aattcatcct atttcatcat atccgggatg
    89821 caatatggtt ccgaaggatg aactgggtag ttcttcattc ttgaacaaaa atccattttt
    89881 tgatttattt catctattcc atgacctgaa caggggggga tacgcgttac accacgattt
    89941 tgaatcagaa gagagatttc aagaaatggc agatctattc actctatcaa taaccgagcc
    90001 ggatctggtg tatcataaga gatttgccct ttctattgat tcctacggat tggatcaaaa
    90061 acaattcttg aatgaggccg gggatgaatc gaaaaagaaa tctttattgg ttctacctcc
    90121 tattttttat gaagaaaatg aatcttttta tcgaaggatc agaaacaaat gggtccggat
    90181 ctcctgcggg aatgatttgg aagatccaaa accaaaaaga gtggtatttg ctagcaacaa
    90241 cataatggag gcagtcaatc aatctatctt gatccgaaat ctgattcaaa tccaatatag
    90301 cacccatggg tacataagaa atgtattgaa tcgattcttt ttaatgaata gatccgatcg
    90361 caacttcgag tatggaattc aaagggatca aataggaaat ggtactctga atcatagaac
    90421 tctaatgaaa tatacgatca accgacattt atcgaatttg aaaaagagtc agaacaaatg
    90481 gttcgatcct cttcttttta tttctcgagc cgagagatac atgaatcggg atcctaatgc
    90541 atatagatac aaatggtcca atgggagcaa gaatttccag gagcatttag aacatttcgt
    90601 ttctgagcag aagagccgtt ttcaagtagt gttcgatcga ttacgtatta atcaatattc
    90661 gattgattgt tctgaggtta tcgataaaaa agatttgtct aagtcacttc ttctcttttt
    90721 gtctaactca cttccttttt tctttgtgag tttcgggaat atcccccttc ataggtctga
    90781 gatccacatc tatgaattga aaggtacaaa tgatcaactc tgcaatcagt tgttagaatc
    90841 aataggtctt caaatcgttc attttcaaaa attgaaacct ttcttattgg atgatcataa
    90901 tacttctcaa aaatcgaaat tcttgatcaa tggaggaaga atatcaccct ttttgttcaa
    90961 taagatacca aagcggatga ttgactcatt ccatactaga aataatagca ggaaatcttt
    91021 tgataacacg gattcctatt tctcaatgat atcccacgat caagacaatt ggctgaatcc
    91081 cgtgaaacca tttcatagaa gttcattgat atcttctttt tataaagcaa atcgacttcg
    91141 attcttgaat aatccacatc acttctcctt ctattgtaac aaaagattcc ctttttatgt
    91201 ggaaaaggcc cgtatcaaga attatgattt tacgtacgga caattcctca atatcttgtt
    91261 cattcgcaac aaaagatttt ctttgtgcgg tggtaaaaaa aaacatgctt ttttggagag
    91321 agatactatt tcaccttcac caatcgagtc gcaggtatct aacatattca tatctaacga
    91381 ttttccacaa agtggtgacg aaaggtataa cttgtacaaa tctttccagt ttgcaattcg
    91441 atccgatcca ttagttcgta gagctattga ctcgattgca gacatttctg gaacacctct
    91501 aaaagaggga caaaaagtca attttgaaag aactttttgt caacctcttt cagatatgaa
    91561 tctatctgat tcagaagaga agaacttgca tcagtatctc aatttcaatt caaacatggg
    91621 tttgattcac actccatgtt ctgagaaata tttaccatcc gaaaagagga aaaaacggag
    91681 tctttgtcta aagaaatgcg ttgagaaagg gcagatgtat agaacctttc atcaacgaaa
    91741 gagtgctttt tcaactcgct taaaatcaaa atggaatcta ttccaaacat atatgccatg
    91801 gttctttact tcaacagggt gcaaatatct aagtttgata ttgttagaga ctttttcaga
    91861 cctattgccg atactaagta gcagccgtca aatattggta tccatttttc atgatattat
    91921 gcatggatca gcgcgaattc ttcagaaaaa attgtggaag acacaacgga aaaagtacca
    91981 tcggataagt gagatttcga ttaattgttt acaaaatttt cttctgtccg aagaaaagat
    92041 tcatcgaaat aatgagtcac cattgatatc gacacatctg agctcgccaa atgttcagga
    92101 gttcctctat tcaatccttt tccttcttct tgttgctgga catctcgttt gtacacgtct
    92161 tttctttgtt tcccgagcct atggtgagtt acagacagag ttcgaaaaga tcaaatcttt
    92221 gatgaatcca tcatacatga ttgagttgcg aaaacttctg gataggtatc ccacatctga
    92281 actgaattct ttctggttaa agttcaagaa tctctttcta gttgctctgc aacaattagg
    92341 atattctata cgttctaaga agaaatattt gaatatcaat ctcatcgatc tcataagtat
    92401 cataacaaat cccatcaatc gaatcatttt ttcgagaaat acgagacatc taagtcatac
    92461 aagtaaagag atctattcat tgataagaaa aagagaaaac gtgggcgatc attggattga
    92521 tgataatcca atagaattct ggttcgcgaa cagtgattcg attagtgata aagaaagaga
    92581 cttcttggtt cagttctcca tctccacctt aacggcagaa aaaagtattg atcaaattct
    92641 attgagtctg actcatagcg atcatttatc aaagaatgac tctgcttatc aaatgattga
    92701 acaaccggga gcaatttact tacgatactt agttgacatt catcaaaagt atctaatgaa
    92761 ttatgagttc aatacatcct gtttagcaga aaggcggata ttccttgcta attatcagac
    92821 aatcacttat tcacaaactt cgtgtggggc taatagtttt catttcccgt ctcatggaaa
    92881 acccttttcg ctccgcttag ccttatcccc ctctaggggt attttagtga taggttctat
    92941 aggaagcgga cgatcctatt tggtcaaata cctaacgaca aactcctatc ttcctttcat
    93001 tacagtattt ctgaacaagt tcccggatag caagcctagg gagttggttc ttgatgagga
    93061 ggatgagagt gactatgatg ttagtgactc tattgatgct agtgactcta ttgatgctag
    93121 tgacgatatt gatgctagtg acgatattga tactagtgac cttgataggg agttgcggcg
    93181 tatagagtgg ctagctgagg atgtgatgaa tgagttcacc aatattgaac tgctggcgga
    93241 agtagaccga ttttttatca gccttcactt cgaattagca aaagcaatgt ctccttgcat
    93301 aatatggatt ccagacattc atgatctgga tatgaatgag tcgaaggact tatccctcgg
    93361 tctattagtg aactatctct ccagggattg tgaaagatgt tctactagaa atattcttgt
    93421 tattgcttcg actcatattc cccaaaaagt ggatcccgct ctaatagccc cgaatcaatt
    93481 caatacatgt attaagatac gaaggcttct tattccacaa caacgaaagc gctttttcac
    93541 tctttcatat actaggggat ttcacttgga aaagaaaatg ttccatacta atcgattcgg
    93601 gtccacagcc atgggttcca atgcacgaga tcttgtagca cttgccaatg aggccctatc
    93661 aattagtatt acacagaaga aatcaattct agacactaat acaattagat ctgctcttca
    93721 tagacaaact tgggatttgc gagcccatgt aataccggtt caggatcacg ggatcctttt
    93781 ctatcagata ggaagggctg ttgtgcaaaa agtacttcta ggaaattgcc tcctagatcc
    93841 tatatctatc tatataaaga agcaattgtg tgaagaaggg gatccttatt tgtacaaatg
    93901 gtacttcgaa cttggaacga gcatgaagaa attaacgata cttctttatc ttttgagttg
    93961 ttctgccgga tcggtcgctc aagacctttg gtctctaccc ggacccgatg aaaaaaatag
    94021 gatcacttct tatcggttcg ttgagaatga ttctgatcta gttcatggcc tagtagaaat
    94081 agaaggcgct ctgatggcat cctcgcggac agaaagagat tgcagtcggt ttgataatga
    94141 tcgagtgaaa ttccttcttc ggcccgaacc aaggaatccc ttatatatga tgcaaaatgg
    94201 atcttgttct atcgttgatc agaaatttat ctatcaaaaa tacgaatcgg agtttgaaga
    94261 aggggaaata gaggagggtt tcttcgatca catagactgg gctcctagaa tatggcgccc
    94321 ttgggaattt ctatttgatt gtatcgaaag gcccaatgaa ttgggatttc cctattgggc
    94381 cggtcggggg atcctttatg atgaaaagga tgagcttcaa gaggaggatc agcttcaaga
    94441 ggaggatgag cgtcaagagg aggatgagct tcaagaggag gatgagcgtc aagaggagga
    94501 tgagcttcaa gagggggatt cggagttctt gcagagtgaa accatgcagt acccgccacg
    94561 agctagattt tccaaagaac aaggcttttt tcgaataagc caattcattt gggacccccc
    94621 ggatccactc ttttccctat tcaaagatga gccctttgtc tctgtctttt cacatcgaga
    94681 attctttgca gatgaagatg aagagatgtt aaaggggctt cttattctta ctgccaaaat
    94741 ggatcctctt ccatctctat ctaaacgctg gtttctcaag aataggaaaa aaaagcactt
    94801 cgaattcttg attcatcgcc agagatggct tagaaccaat agttcattat ctaatggatt
    94861 ttcccgttct aatattcgag ccgagagtta tcagtattta tcaaatctgt tcctatctca
    94921 cggaaggcta ttggatcaaa tggcaaagac attgttgaga aaaagatggc ttttctcgga
    94981 tgaaatgaaa attggattca tgtaacagga gaagggtttc ccattactta gccggaaaga
    95041 tatgtggtca tgaggattaa gtggaacgga attgactggg tggtagagtc gcggaaacac
    95101 ctctttcttc catggagcta agctccatgg aagaatatgc tactgctgaa acatggaaga
    95161 attgaaatct tagatcaaaa cactatgtat ggacggtatg aactgcctaa acaagaattc
    95221 ttgaacagcg aacaaccaga gctattactc actacatcaa aaaatttcca ttaatgaaag
    95281 atgtaaatcc attggaaaat caaaaatacg catgtcggat gaaatggttt ttgctatctg
    95341 ctccaataac gaatcattgg tttaactgaa taactaaata aaatagatag acctttctct
    95401 tcgtctcagg tcgatggatc ttcccgattg gaagatcccc tatatggata atagacattc
    95461 cagttgaccg agcctaattc taattgtttt tggttcgaag caaagatatc cacggggcgg
    95521 ttcgccctat tcacgaccga gaagtactgg attctctttc ggataggtcc tgaaaggaga
    95581 aggaaagctg gaatgccacc aggcgtctat tattgaattc acccgacccg atagtaccca
    95641 tttttggaac gtccagtgcc aaagtcactg aatgggtagt cgccaatccc taaaacggac
    95701 tatgtaatgc actttatctg ctgggttacg gggggcattt taccagaggt ttagattgta
    95761 tcaatccacc cttgtgtgat tcctgttgaa gcatatactc gggggtgggt gcagggcaga
    95821 cgatttcaaa gcagattccc cattcattag atagagagga tcaccaagat tttgtgatcc
    95881 gctgccgaac ttattccaat tcaatgagca ttctcaatat tatgccttga agaggactcg
    95941 aacctccacg ctctttagca cgagattttg agtctcgcgt gtctaccatt tcaccaccaa
    96001 ggcatcttga aagtgaatcg tattccatga atatgatatc tatctagtgt gatgtatgga
    96061 atatatgaca aaggtggagt gttggagtat ttctattgat cggccgtgtc atataggcca
    96121 agtcggacat ccaattgctt cgatttgaag tatccagagg atgtcttata tatattaaga
    96181 ttctattaaa aagatggaca atcaaaccta tttctttctc gattcaatag aagagaaaaa
    96241 aagaaaagag gtgaataggg tccaaaataa ggagagatct gtaatgtaaa aagaaggccc
    96301 gattacgccc attcctaatc ctaaatggaa tgtaacgacg tagggatcca tatgtagtat
    96361 ctatttagat ttagataggc tcgaatgacc tttctcataa tgagaatgta tataacccta
    96421 ttccggtctg gcccggtatg gaatgaactt ataatctata atcagattat agattataag
    96481 ttcataaccc tagcccattc cctttttggg cggaacagat ctactaattc tttgattcca
    96541 gttagtaaag agggatcttg aactaagaaa tagattctag aagctaaact aaaaaagggt
    96601 atcctgagca attgcaataa ttgggttcat tgatattcct ggtatagtag atgctatcac
    96661 acatacaatc atactcaatt cgatggaatt gtttgatctt aaaggggata ttctataatt
    96721 tcgcacgtga ggggttattt cttggtttcg tccagtcatt aataacttga ttatttttaa
    96781 ataatagtag atagaaacaa cgctcgtaag gagtcctatt gaaaccaaga aatagaggcc
    96841 tgcctgccat ccacaccaga ataaatgtag ttttccgaaa aaacctgcga gtggaggaag
    96901 acctcctaga gataagagac atagagctaa agagagagcc aaaaaaggat cttttgtgta
    96961 taatcctgca taatctcgaa tgttatcagt tccggtacgt agaccaaata agacaatgca
    97021 agcaaaagtt cctagattca tggagatata gaacagcata taagttatca tgctcgcata
    97081 tccaccattt gagtctccga caattattcc aataattaca tatccgattt gacctatgga
    97141 cgaatacgca agcatacgtt tcatgcttgt ttgagtaata gcaatgagat tccccaatat
    97201 catgctaaga atagctagga tttccagaag aagatgccat tcgtttgatg agaaataaaa
    97261 aggaatatcg aaaattcgag tggctgaagc cgaagcagct actttcgaag taacagaaag
    97321 aaaagcaacg actggagtag gagagtcaga gtcgaaaaga ggattcctca cttctttctc
    97381 tcattcaaaa ccgtgcatga gactttcatc tcgcacggct cctaagtgat aaaagtaaag
    97441 aagaacttat cttctttttt tttattatta ccttcctcgc gtatgtataa gatcgaaccc
    97501 attcgatttc taaaacggat tactaatcct taacttttcg aggaatcctt catcagtggt
    97561 tgtgaatgac tgatttttct ccatcttttc gaccttgatt ccgtaggagt aagtcagaaa
    97621 gattgagaaa tagaaccatc tgatttgatt cgttctcaat agccatgaga tgatcatctt
    97681 agggtgatcc ttttgtcgac ggatgctcct attacactcg tagtctctga aggatgagaa
    97741 ccaactatgt agcatctaca tcaagaattc aagtattgta tacgtcatta gtccgatcct
    97801 ttgtaggaac tacccgtaat aacgaacttg caaaatggat ctgtttatca taaagagaat
    97861 cgttgttcct gaccctgctt cgccttaatt gttatttgaa caagtcaaag ttatgtcttg
    97921 gtctgagtgg gaatagcatt tctcttctgc atgtccatgg agttttgaaa aatccaaaca
    97981 tcccagagat agatagagag gtaggaattt ctcgaacgaa ccgcactcct tcgtatacgt
    98041 caggagtcca ttgatgagaa ggggctgggg aaagcttgaa cccaattcct acagtgatga
    98101 atataagcgc aattgaaatt cctggggagt tatacatttg tgtattgata agaccattca
    98161 ctatttcttg aagctcgatc tctcccccgg atgaaccata tagccaagag aaaccatgaa
    98221 ccagaataga agagcttgcc ccacccatga gtaaatattt cgtagtagcc tcattagacc
    98281 gtacatcttt cttggtatat ccagataata ggtaggagca taaactgaaa cattctggag
    98341 ctacaaagat agttattaaa tcgttagcac cgcataaaaa cattcctcct agagtcgctg
    98401 ttaatacgaa taacagaaac tctgttatag ccatttctgt acattcaatg tactctacgg
    98461 atagaggaat acatagagtt gaacatagta aaataagaaa ttgaaagatt tcgttgaaat
    98521 tgttcgtttg gaaatttccc gaaaagctaa tcataggttc ttctctccat cggaacaata
    98581 gggccgttat gctcattact aaacttgttg aagagatgaa atataaccaa ggtatatctt
    98641 tttgatcaga ggttgaatcg atcatcagaa gaagaattag gccaaaaatg aggatacatt
    98701 ctgggaaaat aaaacttcca tcgaagagaa gcaaatgaaa ggctttcata aaaattctcg
    98761 tagaatcgag aatgaagttt tcattctgta catgccaaat catgaattag taactgcatc
    98821 caatctccaa aaaaatccca attgtttcga actttctatt tttggaatgg aatatttgtg
    98881 gaatccccat gaattaggat caaaccttat tccatggtat ttacatgaga ttcctctttc
    98941 ttattcttaa gcaagtcccc gagagggctt agttgatcca taatttatgt tttatctttc
    99001 gtttcctttt cgtttgtttc gagaacgatc aattccgatt ctttcttttt ctattgattc
    99061 ttttacgatc gagatgtatg gatccatgga tctatgtgtc tatatagatc ctgttcgtgg
    99121 attaacgaaa atgtgcaaaa gctctatttg cctctgccat tctatgagtc tcttcctttt
    99181 tgcgtatggc atcgccactc cctttggcag catccactaa ttcggaactt aatttgaaag
    99241 ccatatttcg acccggacgt tttcgggatg cccctaataa ccaacgaacg gcaagtgctt
    99301 ttccttgtgc ggatcctatt tcaataggaa cttgctgggt cgatccgctt acacgtcttg
    99361 cttttactgc tatatcggga gttactccac gtattgcttg acgtaaaaca gatagcggat
    99421 ttgtttctgt cttttgttga atctttttca aggctcgata gagaatttga taagccaatg
    99481 atttttttcc gtgtttcaga atacggttaa ccaacatgtt aactaatcga ttacgataaa
    99541 ttggatcgga ttttgcagtt tttttttctg cagtacctcg gcgtgacatg agcgtgaaag
    99601 gggttcaaga atcagttttc tttttataag ggctaaaatc atttattttg gctttttggc
    99661 cccatattgt agggtggatc tcgaaagata tgaaagatct ccctccaagc cgtacatacg
    99721 actttcatcg aatacggttt tccgcagaat tcaatatgta tctatgagat cgagtatgga
    99781 attctgttga ctcactttaa attgagtatc cgtttccctc cctttcctgc taggattgga
    99841 aatcctgtat tttacatatc catacgatta agtccttggg tttccgaaat agtgtaaaaa
    99901 gaagtgcttc gaatcattgc tatttgaccc ggacccgttc taaaaaagtc gaggcatttc
    99961 gaattgtttg ttgacacgga cgaagtcagg gaaaacctct taaattattt caatattgga
   100021 ccttggacat ataataagtt ccgaatcaaa tctccttagt aaagaagatc ttttgtctca
   100081 tggtagcctg ctacagtccc cttacgaaac tttcgttatt gggttagcca tacacttcac
   100141 atgtttctag cgattcacac ggcatcatca aatgatacaa gtcttggata agaatctaca
   100201 acgcactaga acgcccttgt tgacgatcct ttactccgac agcatctagg gttcctcgaa
   100261 caatgtgata tctcacaccg ggtaaatcct taacccttcc ccctcttact aagactacag
   100321 aatgttcttg tgaattatgg ccaataccag gtatataagc agtgatttca aacccagagg
   100381 ttaatcggac tctggcaact ttacgtaagg cagagtttgg ttttttgggg gtgatagtgg
   100441 aaaagttgac agataagtca cccttactgc cactctacag aaccatacat gagattttca
   100501 cctcatacgg ctcctcgttc aattctttcg aagtcgttgg gttctcttcc tcgttccaga
   100561 atgtcctccc ctcttccact ccgtcccgaa gagtaactag gacaaattca gtcacgtttt
   100621 catgttccaa ttgaacactt tccatttttg attattctca aaagagaaga ttttttttta
   100681 ccaaacatcc gcggatccaa tcacacgatc ttataataag aacaagagat ctttctcgat
   100741 caatcccttt gcccctcatt cttcgagaat cagaaagatc cttttcaagt ttgaatttgt
   100801 tcatttggaa tctgggttct tatacttcat tttgatttct ttttattctt tttttccctc
   100861 tttttttgat ttcttttttt gattttattc ccttccgtca ttctttaagt ctcataggtt
   100921 tgatcctata gaatctaacc cattttctca ttgagcgagg ggtacgaaat caatcagatt
   100981 gatttttcga tcaaatatgt gaaatcttcg gttttttcct ctttctctat ccctatccca
   101041 taggtacagc gtttgaatca atagagaacc ttttcctctg tatctatatg aatcgatatt
   101101 attccattct ccttactgat acctcccaag gaaaaaaccg aattggatcc caaattgacg
   101161 ggttagtgtg agcttatcca tgcggttatg cattcttcga ataggaatcc attttctgaa
   101221 agatcctggc tttcgtgctt tggtgggtct ccgagatcct ttcgacgacc tatgttgtgt
   101281 tgaagggata tctatatgat ccgatcgatt gcgtaaagcc cgcggtagca gcagaaccgg
   101341 ggaaagtata cagaaaagac agttcttttc tttctattag attagtattt tctattatat
   101401 taagattcgt attagttagc gatcccggct ccgtgagtcc tttcttccgt gattaactgt
   101461 tggcgccagt cccacatttt gtctctgtgg accgaggaga aaggaggctc agcgggaaga
   101521 ggattgtacc atgagagagg gggtcaacct ctgtcaaata tacaacatgg attctggcaa
   101581 tgcaatgtag ttgggctttc atgctgatcc gaatgaatca tcttttccac ggaggtaaat
   101641 ctttgccttt gcccgctagg caagaggata gcaaattaca aattatgttt cggtaggaca
   101701 tgtatttcta ttactatgaa attcattaat gaagtaatta atcgtgggat tagcattacc
   101761 ctttttttta tagtgacaaa tcttgtatgt gttcctaaga aaaagagaag gaatttgtca
   101821 aaatttcggg gtcttagagg gtcgtggaaa tccataagaa ctcttgaatg gaattaagga
   101881 actccagttc cttcggaaat ggtaagatct ttggcgcaat aagaaggggt tgatccgtat
   101941 catcttgact tggttctgat ttctctattt ttttaagaat accgcttctc ctacccgtat
   102001 cgaatagaac atgctggggc aaaccttctt catgtaaaac ctgcttgatt tagatcggga
   102061 gaatcgtacg gttttatgaa accacgtgct atggctcgaa tccgtagtca atcctatttc
   102121 cgataggagc agttgacaat tgaatccaac tttttccatg attttcgtat ccgtaatagt
   102181 gcgaaagaaa agcccggctc caagttgttc aagaatagtg gcggtgttga gtttctcgat
   102241 cctttgtctt aggattagtc agttctattt cttgatgggg gcagggaagg gatataactc
   102301 agcggtagag tgtcaccttg acatggtgga agtcatcagt tcgagcctga ttatccctaa
   102361 acccaatgtg ggtttttcta ttttgtcttg ctcccctcta ataagaatgg ataagaggct
   102421 tgtgggattg acgtgagggg ggagggatgg ctatatttct gggagcgaac tccaggcgaa
   102481 tatgaagcgc atggagacaa gttatgcctt ggaatgaaag acaattccga accaaaccag
   102541 ctttgtctac gaacaagtaa gctataagta atgcaactat gaatctcatg gagagttcga
   102601 tcctggctca ggatgaacgc tggcggcatg cttaacacat gcaagtcgga cgggaagtgg
   102661 tgtttccagt ggcggacggg tgagtaacgc gtaagaacct gcccttggga ggggaacaac
   102721 agctggaaac ggctgctaat accccgtagg ctgaggagca aaaggaggaa tccgcccgag
   102781 gaggggctcg cgtctgatta gctagttggt gaggcaatag cttaccaagg cgatgatcag
   102841 tagctggtcc gagaggatga tcagccacac tgggactgag acacggccca gactcctacg
   102901 ggaggcagca gtggggaatt ttccgcaatg ggcgaaagcc tgacggagca atgccgcgtg
   102961 gaggtagaag gcccacgggt catgaactcc ttttcccgga gaagaagcaa tgacggtatc
   103021 tggggaataa gcatcggcta actctgtgcc agcagccgcg gtaatacgga ggatgcaagc
   103081 gttatccgga atgattgggc gtaaagcgtc tgtaggtggc tttttaagtc cgccgtcaaa
   103141 tcccagggct caaccctgga caggcggtgg aaactaccaa gctggagtac ggtaggggca
   103201 gagggaattt ccggtggagc ggtgaaatgc gtagagatcg gaaagaacac caagggcgaa
   103261 agcactctgc tgggccgaca ctgacactga gagacgaaag ctaggggagc gaatgggatt
   103321 agatacccca gtagtcctag ccgtaaacaa tggatactag gcgctgtgcg tatcgacccg
   103381 tgcagtgctg gagctaacgc gttaagtatc ccgcctgggg agtacgttcg caagaatgaa
   103441 actcaaagga attgacgggg gcccgcacaa gcggtggagc atgtggttta attcgatgca
   103501 aagcgaagaa ccttaccagg gcttgacatg ccgcgaatcc tcttgaaaga gaggggtgcc
   103561 ttcgggaacg cggacacagg tggtgcatgg ctgtcgtcag ctcgtgccgt aaggtgttgg
   103621 gttaagtccc gcaacgagcg caaccctcgt gtttagttgc caccgttgag tttggaaccc
   103681 tgagcagact gccggtgata agccggagga aggtgaggat gacgtcaagt catcatgccc
   103741 cttatgccct gggcgacaca cgtgctacaa tggacgggac aaagggtcgc gatcccgcga
   103801 gggcgagcta actccaaaaa cccgtcctca gttcggattg caggctgcaa ctcgcctgca
   103861 tgaagccgga atcgctagta atcgccggtc agccatacgg cggtgaattc gttcccgggc
   103921 cttgtacaca ccgcccgtca cactatggga gctggccatg cccgaagtcg ttaccttaac
   103981 cgcaaggagg gggatgccga aggcagggct agtgactgga gtgaagtcgt aacaaggtag
   104041 ccgtactgga aggtgcggct ggattacctc cttttcaggg agagctaatg cttgttgggt
   104101 attttgattt gacactgctt cacacccaaa aagaagcgag ctacgtctga gttcaacttg
   104161 gatatggaag ccttcttttg tttctcgacg gtgaagtaag accaagccca tgagcttctt
   104221 atcctaggtc ggaacaagtt gataggatcc ccttttatgc ccccatgtcc ctcccgtgtg
   104281 gcgacatggg ggcgtaaaaa ggaaagagag ggatggggtt tctctcgctt ttctttttgc
   104341 atagcgggcc cccagcggga ggcccgcacg acgggctatt agctcagtgg tagagcgcgc
   104401 ccctgataat tgcgtcgttg tgcctgggct gtgagggctc tcagccacat ggatagttca
   104461 atgtgctcat cagcgcctga ccctgagatg tggatcatcc aaggcacatt agcatggcgt
   104521 acttctcctg ttcgagccgg ggtttgaaac caaacttctc ctcaggagga tagatggggc
   104581 gattcaggtg agatccaatg tagatccaac tttctattca ctcgtgggat ctgggcggtc
   104641 cgggggggac caccatggct cctctcttct cgataatcca tacatccctt atcagtgtat
   104701 ggacagctat ctctcgagca caggtttagg ttcggcctca atggaaaaat gaaatggagc
   104761 acctaacaac gtatcttcac agaccaagaa ctacgagatc gcccctttca ttctggggtg
   104821 acggagggat cgtaccattc gagccttttt tttcatgctt ttcccggagg tctggagaaa
   104881 gctgcaatca ataggatttt cctaatcctc ccttcccgaa aggaagagcg tgaaattctt
   104941 tttcctttcc gcagggacca ggggattgga tctagccgta agacgaatgc ttggctgata
   105001 aataattcac ttcttggtct tcgaccccct cagtcactac gaacgccccc gatcagtgca
   105061 atgggatgtg tctatttatc tatctcttga ctcgaaatgg gagcaggttt gaaaaaggat
   105121 cttagagtgt ttagggttgg gccaagaggg tctcttaacg ccctcttttt tcttcccatc
   105181 ggagttattt cttatttcac aagtacttgc cgtggtgagg aagaaaagaa gggggaacaa
   105241 gcacacttgg agagcgcagt acaacggaga gttgtatgct gcgttcggga aggatgaatc
   105301 gctcccgaaa aggaatctat tgattctctc ccaattggtt ggaccgtagg tgcgatggtt
   105361 tacttcacgg gcgaggtctc tggttcaagt ccaggatggc ccagctgcgc caaggaaaag
   105421 aatagaagaa gcatctgact ccttcatgca tactccactt ggctcggggg atatagctca
   105481 gttggtagag ctccgctctt gcaattgggt cgttgcgatt acgggttggg tgtctaattg
   105541 tccaggcggt aatgatagta tcttgtacct gaaccggtgg ctcacttttt ctaagtaatg
   105601 gggaagagga ccgaaacatg ccactgaaag actctactga gacaaagatg ggctgtcaag
   105661 aacgtgtaga ggaggtagga tgggtggttg gtcagatcta gtatggatcg tacatggacg
   105721 gtagttggag tcggcggctc ccctaggttt agttccctca tctgggatcc ctggggaaga
   105781 ggatcaagtt ggcccttgcg aacagcttga tgcactatct cccttcaacc ctttgagcga
   105841 aatgcggcaa aaggaaggaa aatccatgga ccaaccccat cgtctccacc ccgtaggaac
   105901 tacgagatca ccccaaggac gccttcggta tccaggggtc gcggaccgac catagaaccc
   105961 tgttcaataa gtggaatgca ttagctgccc gctctcaggt tgggcagtaa gggtcggaga
   106021 agggcaatca ctcattctta aaaccagcat tcttaagacc aaaggtcggg gtggaaaagg
   106081 ggggaaagct ctccgttcct ggttctcctg tagctggatc ctccggaacc acaagaatcc
   106141 ttagttagaa tgggattcca actcagcacc tttttttttt gagattttga gaagagttgc
   106201 tctttggaga gcacagtacg atgaaagttg taagctgtgt tcggggggga gttattgtct
   106261 attgttggcc tctatggtag aatcaatcag tcgggggcct gagaggcggt ggtttaccct
   106321 gtggcggatg tcagcggttc gagtccgctt atctccaact cgtgaactta gccgaaacaa
   106381 agctatatga tagtacccga tttttccgat tcggcagttc aatctattat ttatcattca
   106441 tggacgttga taagatcctt ccatttagca gcaccttagg atggcatagc cttaaagtga
   106501 aaagtgaagg gcgaggttca aacgaggaaa ggcttacggt ggatacctag gcacccagag
   106561 acgaggaagg gcgtagtaag cgacgaaatg cttcggggag ttgaaaataa gcgtagatcc
   106621 ggagattccc gaataggtca acctttcgaa ctgctgctga atccatgggc aggcaagaga
   106681 caacctggcg aactgaaaca tcttagtagc cggaggaaaa gaaagcaaaa gcgattcccg
   106741 tagtagcggc gagcgaaatg ggagcagcct aaaccgtgaa aacggggttg tgggagagca
   106801 ataaaagcgt cgtgctgcta ggcgaagcag tagagtgctg caccctagat ggcgagagtc
   106861 cagtagccga aagcatcact agcttacgct ctgacccgag tagcatgggg cacgtggaat
   106921 cccgtgtgaa tcagcaagga ccaccttgca aggctaaata ctcctgggtg accgatagcg
   106981 aagtagtacc gtgagggaag ggtgaaaaga acccccgtcg gggagtgaaa tagaacatga
   107041 aaccgtaagc tcccaagcag tgggaggagc ccagggctct gaccgcgtgc ctgttgaaga
   107101 atgagccggc gactcatagg cagtggcttg gttaagggaa cccaccggag ccgtagcgaa
   107161 agcgagtctt catagggcaa ttgtcactgc ttatggaccc gaacctgggt gatctatcca
   107221 tgaccaggat gaagcttggg tgaaactaag tggaggtccg aaccgactga tgttgaagaa
   107281 tcagcggatg agttgtggtt aggggtgaaa tgccactcga acccagagct agctggttct
   107341 ccccgaaatg cgttgaggcg cagcagttga ctggacatct aggggtaaag cactgtttcg
   107401 gtgcgggctg cgagagcggt accaaatcga ggcaaactct gaatactaga tatgacctca
   107461 aaataacagg ggtcaaggtc ggccagtgag acgatggggg ataagcttca ttgtcgagag
   107521 ggaaacagcc cggatcacca gctaaggccc ctaaatgacc gctcagtgat aaaggaggta
   107581 agggtgcaga gacagccagg aggtttgcct agaagcagcc acccttgaaa gagtgcgtaa
   107641 tagctcactg atcgagcgct cttgcgccga agatgaacgg ggctaagcga tctgccgaag
   107701 ctgtgggatg aaaaaatgca tcggtagggg agcgttccgc cttaggggga agcacccgcg
   107761 cgagcggggg tggacgaagc ggaagcgaga atgtcggctt gagtaacgca aacattggtg
   107821 agaatccaat gccccgaaaa cccaagggtt cctccgcaag gttcgtccac ggagggtgag
   107881 tcagggccta agatcaggcc gaaaggcgta gtcgatggac aacaggtgaa tattcctgta
   107941 ctaccccttg ttggtcccga gggacggagg aggctaggtt agccgaaaga tggttatcgg
   108001 ttcaaggacg caaggtgccc ctgctttttc agggtaagaa ggggtagaga aaatgccccg
   108061 agccaatgtt cgagtaccag gcgctacagc gctgaagtaa cccatgctat actcccagga
   108121 aaagctcgaa cgaccttcaa caaaagggta cctgtacccg aaaccgacac aggtgggtag
   108181 gtagagaata cctaggggcg cgagacaact ctctctaagg aactcggcaa aatagccccg
   108241 taacttcggg agaaggggtg cctcctcaca aagggggtcg cagtgaccag gcccgggcga
   108301 ctgtttacca aaaacacagg tctccgcaaa gtcgtaagac catgtatggg ggctgacgcc
   108361 tgcccagtgc cggaaggtca aggaagttgg tgacctgatg acaggggagc cggcgaccga
   108421 agccccggtg aacggcggcc gtaactataa cggtcctaag gtagcgaaat tccttgtcgg
   108481 gtaagttccg acccgcacga aaggcgtaac gatctgggca ctgtctcgga gagagactcg
   108541 gtgaaataga catgtctgtg aagatgcgga ctacccgcac ctggacagaa agaccctatg
   108601 aagcttcact gttccctggg attggctttg ggcttttcct gcgcagctta ggtggaaggc
   108661 gaagaaggcc tccttcaggg ggggctcgag ccatcagtga gataccactc tggaagagct
   108721 agaattctaa ccttgtgtca ggacctacgg gccaagggac agtctcaggt agacagtttc
   108781 tatggggcgt aggcctccca aaaggtaacg gaggcgtgca aaggtttcct cgggccggac
   108841 ggagattggc cctcgagtgc aaaggcagaa gggagcttga ctgcaagacc cacccgtcga
   108901 gcagggacga aagtcggcct tagtgatccg acggtgccga gtggaagggc cgtcgctcaa
   108961 cggataaaag ttactctagg gataacaggc tgatcttccc caagagctca catcgacggg
   109021 aaggtttggc acctcgatgt cggctcttcg ccacctgggg ctgtagtatg ttccaagggt
   109081 tgggctgttc gcccattaaa gcggtacgtg agctgggttc agaacgtcgt gagacagttc
   109141 ggtccatatc cggtgtgggc gttagagcat tgagaggacc tttccctagt acgagaggac
   109201 cgggaaggac gcacctctgg tgtaccagtt atcgtgccca cggtaaacgc tgggtagcca
   109261 agtgcggagc ggataactgc tgaaagcatc taagtagtaa gcccacccca agatgagtgc
   109321 tctcctattc cgacttcccc agagcctccg gtagcacagc cgcgacggca aggggttctc
   109381 tgtccctgcg gggatcgagt gacagaagtt ttgagaattc aagagaaggt cacggcgaga
   109441 cgagccgttt atcattacga taggtgtcaa gtggaagtgc agtgatgtat gcagctgagg
   109501 catcctaaca gaccggtaga cttgaacctt gttcctacat gacccgatca attcgatcag
   109561 gcactcgcca tctattttca ttgttcaact ctttgacaac atgaaaaaac caaaagctct
   109621 gccctccctc tctatctatt catgggatgg aagggcggag gcctttggtg tcccttccag
   109681 tcaagaatcg ggcctcagaa tcactagcca atatgctttt ctttttttcg cacgcctttc
   109741 ttcgttcatg gttcgatatt ctggtgtcct aggcgtagag gaacaacacc aatccatccc
   109801 gaacttggtg gttaaactct actgcggtga cgatactgta ggggaggtcc tgcggaaaaa
   109861 tagctcgacg ccaggatgat aaaaacttaa cacctctcat tcttattact ttttcaatac
   109921 gaaaaagaaa caaaaaatga aaaacaaaaa ggtcgtctta ttcaaaaccc caattatgaa
   109981 atcccctctc tcccacttca cacctcggaa cgcaccgttc ttatagagag aaaggcgctt
   110041 tcacatcttc ttaacccgga aatggctggg gagaggaaag gttccttttt tttttagggg
   110101 actcctggga acagacccag tggagacgag gtggggcctg tagctcagag gattagagca
   110161 cgtggctacg aaccacggtg tcgggggttc gaatccctcc tcgcccacaa ccggcccaaa
   110221 agggaagggc ctttccctct gggggtagga aaatcatgat cgggatagcg gaccaaaagc
   110281 tatggaactg gggcgcgggt cttttgccga aatggagtgg ccttttgact ttcaaatcta
   110341 aatttacata tagtaaagcc ggccaaaaca aaattagcat cttttttttt ttttacgccc
   110401 cataactctt cctcagccag gcttggacag aatggcagag caagtacaag tattagtagc
   110461 atacaaaaat ggcaaaaatg cgctcctcgc cattaaatta atgtgtttgc tcgcggtaat
   110521 tgcggcctct cgggagaatc gatgactgca tctttgatcc atttgctagt actagtacat
   110581 ttgagaattc ttaattggct ggttgtaaat agccccaaga ctatggaaca aaggattatc
   110641 ccggacctag accgaggtat tgacggcgat tctcaaatat cgcagaacag aatgtgatac
   110701 gatgagatag aatgcaatag aaataaagac acagagaacg ggttacctac tcctactctt
   110761 aatgatcaaa gcgaaccttt tcattctgac attctgtaat tcggaatgaa tcaaatctcc
   110821 ccaagtagga ttcgaaccta cgaccagtca gttaacagcc gaccgctcta ccactgagct
   110881 actgaggaac aacgggagat tagatctcat agagttcaat tcccattctc aacccatgac
   110941 cgatatgaac tcgaagtttc cttcgtaacc cccggaactt cttcgtagtg gccccgttcc
   111001 atgcctcatt tcatagggaa cctcaaagtg gctctatttc attatattcc atccatatcc
   111061 caattccatt catttaatat ccctttcttt agtgtcattg acataaggga tgtcgtttct
   111121 agtctatctc tttgtatttc tatatatgga aagtgaaaaa agattctcat agaataatat
   111181 gatattatca tagaataata gaatattatc atagaataac aaaaaaatgg aattgaaata
   111241 gaacaacggg aggtttgtga tgattttcaa atcttctatt tttcttttta caccaggtga
   111301 tctaatatac ttatgcatga agatcaccca aaaatattat catagaataa tagaatatta
   111361 tcatagatta acaaaaaaaa tggaattgaa atcgaacagg aggaggtttt ataatgattt
   111421 tcaaatctta tatatttttt tttagaccag gtgatctaat atacttatgc atgaggataa
   111481 gcaattcggt cgttggggtc ggactctatt atggatttct gaccacattc tccatagggc
   111541 cctcctatct cttctctctc cgagccctgg ctatggaaga aggagaagaa ggaaacgaga
   111601 agaaggtagc agcaacaact ggttttcttg tgggacagct catgatgttc atatcgatct
   111661 attatgcgcc cctccatata gcattgggga gaccccatac aataactgtc ctagctctac
   111721 cctatctttt gtttcatttc ttctggaaca atcacaaaga cttttttgat tatggatcta
   111781 ctaacagaaa ttcaatgcgt aatcttaaca ttcaatgtgt attcctgaat aatctcattt
   111841 ttcaattatt caaccatttc attttaccaa gttcaatgtt agccagatta gtcaacgttt
   111901 atatgtttcg atgcaacaac aagattttat ttgtaacaag tagtttagtt ggttggttaa
   111961 ttggtcaaat tttattcata aaatgggttg ggttggtatt agtatggata cagcaaaatc
   112021 attctattag gtctaatgta cttattcgat ctaagtttag attggtatta gtatggatac
   112081 agcaaaaaag ttctattagg tttaatgtac ttattcgatc taataagtat cttgcttctc
   112141 ttgcttatca gtataagtac cttgtgtcaa aattaagatc cattgtgtca gaattaagaa
   112201 actctatggc tcgaatcttt agtactttct tatttattac ctgtatctac tatttaggaa
   112261 gaataccgtc acccattttg actaaccaac tgaaaggaac ctcagaaatg gaagaaatag
   112321 aaaaaaaagt ttccgcaagg agggggacta aaactaaaga ggaagaagag gtattcaccg
   112381 aagaagatcc ttctccttcc cttttttcgg aagaaaggga ggatccggac aaaatcgatg
   112441 aaagggaaga gatccgagtg aacggaaaga aaaaaaaaaa aagaaaagat gaactcctga
   112501 ctcttctttt tgattcatgg gttgaaaact ctcttgtgat tcttcttttt gattctaaca
   112561 aatggaatcg accatttcgt tatataaaaa acaatcaatt tcaaaatgct gtaaaaaatg
   112621 aaatgtcaca atattttttt tatacatgtc aaagtgatgg aaaagaaagg atatctttta
   112681 tgtatccgcc gagtttgtca acttttaaag aaataataga aaaaaagata tcctttttca
   112741 caacagaaaa attattatct gatcaattgt ataatgattg gaatttgacc aatgatctaa
   112801 aacggctaaa caaaactgac gagtttataa atagagtcag aactttagat aaagaatctt
   112861 ttgatatagg tatatttgaa caaaaaactc aattgtgtaa tgatgaaact aaaaaagaat
   112921 attttcctaa aaaatatgat ccgttcttat atgggcccta tcgtggaaga atcaaaaaag
   112981 ggttttcacc ccctagcata aatcaaatat atataaaaaa aaaaatgggg gaattttgga
   113041 taaataagat tcatgctcta cttcttacta atgattatcg cgaattaaaa caaacaatag
   113101 acaaactcaa caatagtaga tcattattaa caaaaaagaa gctttcttta tttcgatttc
   113161 gagaacccaa acatcaaact attcattcaa atgtagttat aactaagtcc agtgatcaaa
   113221 gaagtagaaa aagatctatt gaaataaagg aaataagtaa aaaggtccct cgatggccat
   113281 actacttact cgatgatttg caactagagg aaggagaaac cggcgaagaa agggtagaat
   113341 tggattctca aattcgttta agaaaataca agtatatggt catttttgat gatagcgaag
   113401 attctaatga gcctgatcca gaaggcgaaa tcgcttggat acgttattta ccatactcgg
   113461 attttcgtcg aaatctaata aaaggttcta tgcgtgccca aaggcgtaaa acggttactt
   113521 gccaactctt ctatcaagca aaggcgcatt cccctctttt tgtggacaga atagacagac
   113581 gccttttttc ttttttgaac agaatagaca gaggcctttt ttcttttttg aacagaatag
   113641 acagacgcct tttttctttt gatagtttcg gacggatgaa aggaattttt caaaattgga
   113701 tgtctaaaaa aagcaaaaaa ttacaaatct ctgattatac aaaagaaaaa agaaaggttg
   113761 aaaaatacca agacgaagag agaatgcgaa tggaaatagc agaagcttgg gataacatta
   113821 catatgctca agcagtaaga ggttttttat tagtaggcca atcaattctt cggaaatata
   113881 ttcgattgcc tttattaata atagctaaga atattgcgcg tattttatta tttcaaggtc
   113941 ccgaattgtt cgaagacttc aaggattgga atcgagaaat gcatattcga tgcacttata
   114001 atggtgttga attatccgac aaagaatttc caaaaaactg gttaacagac ggtattcaga
   114061 taaaaatctt atttcctttt tacctgaaac cttggcaccg atctaagtta aaacccttga
   114121 aaagacagaa agcgcaaaaa aatgattttt gttttttaac aatttatgga ctggaaactg
   114181 accatccttt tggtccccct cgaaaactaa aagggtcttc attttttgaa cctattttta
   114241 aagaactgaa aaaaaaagtg aaaaaattta aaaataagtc ttttatagtt tttaatgttt
   114301 ttaaagaacg agcaagcttt cttcgaaagg tgtcaaaaga aataaaaaaa tggagcatta
   114361 aaaactacga attgggtgaa actaaaaccg acgattctat aatgaataat cagatgattc
   114421 gtgaatcacc tattcaaatt cgatctacag aatggacaaa tttttcactg acagaaaaaa
   114481 aaatgaaaga tctgactgag agaacaagta caatcaacaa gaaactagaa agaattctaa
   114541 atgagaagaa aaatggattt ctaactcaag aaaaaaatat gaattctaat aaaaaaagtt
   114601 atcataataa aatattagaa tcattaaaaa aattttgtca aatattaaaa agaagaaata
   114661 ctcgattaat ccgtaaattt tattttttta tcaaattttt catggaaaaa atatacatag
   114721 atttttttct atgtatcatt aatattgcaa gaaccaatgc acaacttttt attgaatcaa
   114781 gaaaaaaaat gatcgagaaa tccatttcca ataagaaaga aaatgaaaaa agaattaaga
   114841 aaagaaatac aaaaaaattt cactttattt tcactaaaaa agattccctt gataatattc
   114901 aaaataagaa ttcaacaact ttttgtaact cgtcctcctt ctcgcaagca tatgtatttt
   114961 ataaaatatc gcaaactcga gttattaact tctataaatt caagtctatc cttcaatatc
   115021 atggaacatc tctttttctt aaaaatgaaa taaaggattt ttttcggaaa gagggaatat
   115081 ttcattctgg attgagacat aaagactttt ggcattctga aaggaatcaa tggaaaaact
   115141 ggttaagggg gcattatcaa tatgatttct ctcagattag ctggcttaaa ttagtaccag
   115201 aaaaatggcg aaataaagtc aatcgacact gtatgactca aaaaaacgat tttcacaaat
   115261 gggactcata tgaaaaagaa ggattcattc atgatgaaaa acaaaatgat tttgaacctg
   115321 attcattact gaatcaagaa tataaaaaat catctaattt taaaaaacat catagacatg
   115381 attttttctc atataaatct attaattatg aagagaagaa agactcatat atttatagat
   115441 caccattaca aataaatagt aatagtaaag aagatttttt tgataattac aagatagata
   115501 aacgcaaatt ttttgatatg ccagatgggc tacctatttc taattatcta ggagaaaatg
   115561 atattatggc tgaggagaaa tttccagata gaaaattttg taggtggaaa atcattgatt
   115621 tttgccttag aaataataag gccgagattc attactgggc caatagcggc accaagaata
   115681 agaatcaaaa aatgaagagg ggtccttttt ctttaccaat ttatcaaaat tcaaaaatca
   115741 accgattcaa aaaaaaaaaa gatctttctt tgacaaaaaa aaaaagatcc ttctttgatt
   115801 ggatggaaat gaatgaggaa atagtaggtc ctattagttt tagttcgaat ccagaactag
   115861 aactttggtt cttcccagaa tttgtgccac tatataatgc atataagatt caaccgggga
   115921 tcataccaat aaaattactt cttttcaact ttcatttgaa tggaaatgaa aacattaaga
   115981 aaaacattac tgaaagtaac cctttaatag aatcaaagaa aaaaaaaaga attcttagat
   116041 tcgagaatgg aaatcaagaa gaaaaagatc ctctaaacca aggggaaggg gctcctctat
   116101 cagatgaaaa tggaggtaga tcaggcataa aaaaacaacg tagaaaaaaa aaggccaaca
   116161 tgagccccga agctatagag ctttattcct tcctagaaag ttttttctat tttcaattga
   116221 gctgggaaag ggttgtaaat caaaaaatgg tcaataatat tagagcctat agtctcctgc
   116281 ttagattgat aaatccaaag gacgttacta tatcctatct taaacgggga gaactagctg
   116341 cggatatttg gactctacaa gggcgcactc ctagagaatt aactacaagc ggaacattta
   116401 ttatcgaacc gacttatcct tatccgtcta taaaaaacga tggacaattg attctatatc
   116461 aaaccatagg tatttctttg gttcataaga atcaatacct tcataagaat aaataccaaa
   116521 ggaatcaaaa atttcgagaa tggtttgata agaatcaatt tcatgaatcc attttaagac
   116581 atcaaaaaat gactcaaaat agagacaaaa atcattatga tttctttgtt cctgaaacta
   116641 ttttatcccc taaaggccgt agagaattgc gaattctata ttttttaaac tcaagggata
   116701 gaaatgatat acatagaaat ccggtatttt gcaatcaggt aaaaaactgt ggtcaagttt
   116761 taaatagagg caaatatctc ggtatcgata aaaataaact aattaaaatg aagttctttc
   116821 tttggcccaa ttatcgacta gaagatttag cttgtatgaa tcgctattgg tttaatactc
   116881 ataatggcag tcgtttcagt atggtcagga tacatatgta tccacggttg aaaatttgtt
   116941 agttacaagt ccatttacat gaattttgcc atatatacat ctattattag gtaatagaat
   117001 atgtcggcta tatgaaaaca aatagataga cgcgaggatt gtcttacatt ccatcctgaa
   117061 agaggatact catttaatga catacatatt atcaattaga tctataaata aatgaacaaa
   117121 atcttcttat ctttttttgt attcctatac aaatcaaata agaagatttt gttcatttat
   117181 ttattttata aaaaaagtag gaagtttata atgaacttaa ggtcattctg tatatcaaaa
   117241 tgactcatat tattattact gattaatcaa attcacatca aaaaatgata aattataaaa
   117301 ggggataaga ttttgtttta tggtaaaaaa ttcattcatc tcagttattt ttcaagaaaa
   117361 aaaagaagaa aagcgggggt ctgttgactt tcaaatagta agtttcacca ataagatacg
   117421 aagacttact tcccatttgg aattgcacag aaaagactat tcatctcaga gaggtctacg
   117481 aaaaattctg ggaaaacgtc aacggctgct gtcttactta tcaaagaaaa atcgagtacg
   117541 ctataaagaa ttaattagtg agttggatat tcgggagtta aaaaatcgtt aatttaaaaa
   117601 tttttactta gttttttcat ttattggatc ttgagaattt tgataaactt cttttcgttt
   117661 tcagcaattc atgtaagaat gaatcgagga aaaacttatg aatagaccag ctacagaaag
   117721 agaccttatg atggtcaata tgggacctca ccacccatca atgcacggtg ttcttcgtct
   117781 catcgttacc ctagacggtg aaaatgttgt tgactgcgaa ccaatattag gttatttaca
   117841 cagaggaatg gaaaaaattg cggaaaaccg aacaattata caatttttac cttatgtaac
   117901 acgttgggat tatttagcta ctatgttcac agaagcaata accgtaaatg gaccagaaca
   117961 attgggaaat attcaagtgc ctaaaagagc gagctatctc agagtcatta tgttggagtt
   118021 aagtcgtcta gcttctcatc tgttatggct tggacctttt atggcggata ttggcgcaca
   118081 gactcctttt ttctatattt tcagagaaag agaattagta tatgatctat tcgaagctgc
   118141 gactgggatg agaatgatgc ataattattt tcgtatcgga ggagtagcag ccgacctgcc
   118201 ttatggctgg atagataaat gtttggattt ctgcgattat tttttaacag gagttgttga
   118261 atatcaaaaa cttattacgc gaaatcccat ttttttagaa cgagttgaag gagtaggcat
   118321 tattagtgga gaagaagcaa taaattgggg tttatccgga ccgatgctac gagcatctgg
   118381 aatacaatgg gatcttcgta aagttgatca ttatgagtgt tacgacgaat ttcattggga
   118441 aatccagtgg caaaaagaag gagactcatt agctcgttat ttagtccgaa tcagtgaaat
   118501 gacggaatcc ataaaaatca ttcaacaggc cctggaagga attccagggg gtccctatga
   118561 gaatttagaa atccgatgct ttgatagaga aagggatcca gaatggaatg attttgaata
   118621 tcgattcatt agtaaaaaac cttctcccac atttgaattg ccgaagcaag aactttatgc
   118681 gagagttgaa gccccaaagg gagaattggg aatttttcta ataggggaca aaagttgttt
   118741 tccttggaga tggaaaattc gcccgccggg ttttatcaat ttgcaaattc ttcctcagtt
   118801 agttaaagga atgaaattgg ctgatattat gacgatacta ggtagcatag atatcattat
   118861 gggagaagtt gatcgttgaa atgatagttt atacaacaga aatagaagta caagatattc
   118921 attctttttc cagattggaa tttttcaaag aggtctatgg aatcgtatgg atctttgtcc
   118981 ctgttttgac tcttgtattg gggatcacag taggcgtact ggtaattgta tggttagaaa
   119041 gagagatatc cgcaggaata caacaacgta ttgggcctga atacgccggt cctttgggaa
   119101 ttcttcaagc tctagcagat gggacaaaac tgcttttcaa agagaatctt tttccagcta
   119161 gaggaaatac ccgtttattc agtattggac catctatagc agtcatatca attttactaa
   119221 gttttttagt aattcctttt agctatcatc ttgttttagc tgatctcaat atcggtattt
   119281 ttttatggat tgccatttca agtattgccc ctgttggcct tcttatgtca ggatacggat
   119341 cgaataataa atattccttt ttaggtggtt tacgagctgc tgctcaatcg attagttatg
   119401 aaataccatt aactttatgt gttttatcaa tatctctacg tgcgattcgt tgaaatacaa
   119461 acttttcttt cttttcccta ttcattcttt tctttcgctt tagaaaacaa aacaagttga
   119521 acgaattgaa tagatattct ttattatgct tttggttgat aaagtaaatt agatagttat
   119581 atatgagtga aagaaagcag cttatcaatt tgcagtaaaa aaaaatggag tctcatttcc
   119641 tatgtacaag acaagagtta agtggaaata aacataagcg gaagaggtcc tttaccccaa
   119701 gactggttga ttagacaacc cagcttgaag cgggttcaaa agatcaaccg tatggccttt
   119761 tcactatcct ttgtatgaat tacctaccat acatgtatta tcaaacgaaa cgggcgattg
   119821 aacaaaaaat gagtggatga ttaggaacac aaaaatgcac aaaggattag taatggagat
   119881 tatggaaatt ctctaaaaag agatttctgc ataacataaa aagaatacta attggggctt
   119941 taaattggta gaaatgataa ggcagtactt cccgcgattc cgatccagag tatgctccta
   120001 tccacccatt aaagcaatga ctatcaggaa cgaaataatc ctttattttt gatttttgtt
   120061 ttagcccctt ctcttatatc ggttttataa gaaagaagaa taggaacgaa aaacaaacaa
   120121 gagaaaaaaa agaaatcttt tttattccgt ctttttcata tatttagcat agatttagag
   120181 agatataatt tgtctcatga ttcattagct aatgtaacgt ctaattcctt ttcgtaatcg
   120241 aaaatgatgg gttgaaataa actatttatt gatatttctg aaaggagttt tttatttaag
   120301 gattaagtta ttactcaaca aagtcaaatt attaacgggt gagatcaatt cggaagcgcc
   120361 tttttttatt attattttag agtatagcag acggaattcc attggtataa ttttggaccc
   120421 tcaaatagat tttgactctt tctattctac aaccatagct agctaaatag taaataatac
   120481 tgatctggtc cttagatttt ttttgaccca cgaggagccg tatgaggcga aaacctcatg
   120541 tacggttctg gaatagcggt gggaacagtg atgttatcac cgactatgat tatctaacag
   120601 ttcaagtaca gttgatatag ttgaggcgca gtcaaaatat ggtttttggg gatggaattt
   120661 gtggcgtcag cctataggat ttctcgtttt tctaatttct gccctagccg aatgcgagag
   120721 attacccttt gatttaccag aagcggagga agaattagta gcaggttatc aaaccgaata
   120781 ttcgggtatc aaatttggtt tattttatgt tgcttcctat ctaaatctat tactttcttc
   120841 gttatttgta acggttcttt acttgggtgg ttggaatatt tccattccat acatatttgt
   120901 tcctgagcta tttgaaataa ataaagtgga tggaatcttt ggaactgcaa ttggtatctt
   120961 tattacatta gctaaaactt atttgttctt gtttatttct atcacaacaa gatggacttt
   121021 acctaggtta agaatggacc aacttttaaa tcttggatgg aaatttcttt taccaatctc
   121081 tctcggtaat ctattattaa caacctcttt tcaacttttt tcactgtaaa tagcaaacaa
   121141 tagacttggt tcaagttcaa acaagagaaa gaaacgaaga taaaactatt catatagatt
   121201 cctgatatgt tccctatggt aactgggttc atgaattatg gtcaacaaac agtacgagca
   121261 gcaaggtaca ttggtcaaag tttcatgatt accttatccc acgcaaatcg tttgcctgta
   121321 actattcaat atccttatga aaaattaatc acatcggagc gtttccgtgg ccgaatccat
   121381 ttcgaatttg ataaatgtat tgcttgtgaa gtatgtgttc gtgtatgtcc tatagatctg
   121441 cctgttgttg attggaaatt tgaaactgat attcgaaaaa aacgattact taattacagt
   121501 attgatttcg gaatttgtat attttgtggt aactgtgttg agtattgtcc aacaaattgt
   121561 ttatcgatga ctgaagaata tgaactttct acttacgacc gtcacgagtt gaattataat
   121621 caaattgctt tgggccgttt accaatgtca gtaattgatg attatacaat tcgaacaatt
   121681 ttgaattcgc ctcaaagaaa aactgagtag gtaaccgccc tattctatta aataaagaga
   121741 aattaccaat tcttaaggtt ccgttttttt ggtttaaatt aaaagaatga gataaggtct
   121801 ttctctttgt ttggccaata atgaaaaatt caactagaaa ttcattggtt gatgagaatt
   121861 tcgacttttt tattaaaaat ctatcaatag agtcgtaatt ctttcgaaat agatactttc
   121921 aaaaaaagat ccttattctt tcttaattta agaaaataaa agaatcaaaa aagaaactgt
   121981 ccaacaattg tacccatatc atacctaata gattagaatt gaattgaatt aggaacctat
   122041 cataaaatga aaatcaaaaa aacctttagt tttttcccgg tcgggtcaat acgatcatga
   122101 aaagcatttc aatttatctc ctattttaca tataatggat ttgcctggac caatacacga
   122161 ttttcttata gttttactgg gatcgggtct tatattaggg ggactgggag tagtattact
   122221 taccaatcca atttattctg ccttttcgtt gggattggtt cttgtttgta tatccttatt
   122281 ctatattctt tcaaattctc attttgtagc cgctgcccag ctccttattt atgtaggagc
   122341 cataaatgtt ttaatcatat ttgctgtcat gttcatgaat ggttcagaat attacaagga
   122401 tttgaatctg tcgatcgtcg gggatggggt tacttcactg gtttgtacaa gtattcttct
   122461 ttcgctaatt actactattt tcgatacgtc atggtacggg attatttgga ctacaagatc
   122521 aaaccaactt atagaacaag atttgataag taatagtcaa caaattggaa ttcatttatc
   122581 aacagatttt tttcttccgt ttgaactgat ttcaataatt cttttagttg gtttgatagg
   122641 cgcaattgct gtggctcgtc agtaataaat cgttataact agcaacagca aacaatccaa
   122701 atttcacttt cttctatgtt atcccaccta tttcacaaaa attctatttg aatactgttc
   122761 atgtctaaaa gggagattct tttatttgat ctattttcaa tacattcttt tgttccgtac
   122821 ttgttttgtt ctattctagt caatctcgaa tctgttgaat ttttgttcat attgaaatga
   122881 accaacattg ataaggagtt ggtcaatgat gctcgaacat gtacttgttt tgagtgccta
   122941 tttattttct atcggtattt atggattaat cacgagtcga aacatggtta gggctcttat
   123001 gtgtcttgaa cttatattga atgcagttaa tatcaatttt gtaacatttt ctgatttttt
   123061 tgatagtcgc cagttaaagg gagatatttt ctcaattttt gttatagcta ttgcagccgc
   123121 tgaagcagct attgggttgg ctattgtttc gtcaatttat cgtaacagaa aatcaacgcg
   123181 tatcaatcaa tcgactttat tgaataagta ggaataataa tcaaaattag aatatccacc
   123241 aatttgaatt agcatgtaga atatgttaga atctagattc tatttacgaa aacgtaataa
   123301 atcaaagtat cttagccact tctcatgagc tgatccagaa gtccattgat tagaaaattt
   123361 ctggtaaatc gttgattcat ctggcgttta aatatatgat tcatttacaa gtttactaga
   123421 tcgaaatttg ataacgttca aaaattcata gatcccatgt cacattcagt aaaaatttat
   123481 gatacatgca tagggtgtac ccaatgtgtc cgagcgtgcc ccaccgatgt gttagaaatg
   123541 ataccttggg atggatgcaa agctaaacaa attgcttccg ccccaagaac agaagactgt
   123601 gttggttgta agagatgtga atctgcctgt ccaacggatt tcttgagtgt tcgagtttat
   123661 ttatggcatg aaacaactcg aagtatgggt ctagcttatt gatatgttcc gtaaaaccca
   123721 cttgaataca ttttgaatac attttctttt ttactgaaaa aacccgtact caaaaaaaaa
   123781 aagaataaag attctatttt cgagcgcggg tttttctggt ccaagtgtat cttgtcttta
   123841 ccacgaattc ttttccttgg ttaacaataa ttgtagtttt gccaatatct gcgggctctt
   123901 taattttctt tcttcctcat agaggaaata agctaattag gtggtatacc atttctatat
   123961 ccaccttaga actacttcta atgacctatg tattttgtta tcatttccaa ttggacgatc
   124021 cattaatcca gctggcggaa gattataaat ggatcaattt ttttgatttt tactggagat
   124081 tgggaataga tggactttct ataggaccta ttttactgac aggatttatc acaactttag
   124141 ctactttagc ggcttggcca gttactcggg attcccgact attccatttc ctgatgttag
   124201 caatgtacag tggtcaaata ggattatttt cttctcgaga ccttttgctt tttttcatca
   124261 tgtgggagtt agaattaatt cctgtttatc tacttctatc tatgtggggg ggaaagaaac
   124321 gtctgtattc agctacaaag tttattttgt acactgcggg aggttccatt tttctattag
   124381 taggggtttt gggtatcggt ttatatggtt ctaatgaacc aacattcaat tttgaaacat
   124441 tagctaatca atcgtatcct ctcgcactgg aaataatatt ctatattgga tttcttattg
   124501 cttttgctgt caaatcaccg attataccct tacatacatg gttaccagac acccatgggg
   124561 aggcacatta tagtacttgt atgcttctag ccggaatctt attaaaaatg ggagcatatg
   124621 gattagttcg gatcaatatg gaattattac cccatgctca ttctatattt tctccctggt
   124681 tgatgatagt aggcacaatg caaataattt atgcagcttc aacatctctt gctcaacgta
   124741 atttaaaaaa aagaatagcc tattcctctg tatctcatat gggtttcata attataggaa
   124801 ttggctctat aaccgatacg ggactcaacg gagccttttt acaaataata tctcatggat
   124861 ttattggcgc tgcacttttt ttcttggcag gaacgagtta tgatagaata cgtcttgttt
   124921 atctcgacga aatgggcgga atggctcttc caattccaaa aatgtttacg atgttcagta
   124981 tcttatcgat ggcttctctt gcattaccgg gcatgagtgg ttttgttgca gaattgatag
   125041 tcttttttgg aataattagc agtcaaaaat attttttaat gccaaaaata ttcattattt
   125101 ttgtaatggc aattggaatg atattaactc ctatttattt attatctatg ttacgtcaaa
   125161 tattctacgg atacaagcta tttaatgctc caaactccta tttttttgat tctggaccaa
   125221 gagagttatt tgtttcgatc tctatctttc tacccgtaat aggtattggt atttatccgg
   125281 atttcgtttt atcactatcg ggtgagaaag tcgaagctat tctagctaat tatttttata
   125341 gataggtttt aggaataaaa aaaaaagaaa tcctatttaa aatgattttg aaaatgattc
   125401 gctttacaaa ggtgaaaaaa aaatgatttt ttctgttctt aggtttcatt tttttttttt
   125461 ttagttgagt aaaaaagaaa gtaaaaatca aattgaattt gaatcagata tgtttggcct
   125521 ttgtgagaac cttttgaatc aagtacaagt agcggagtga ttcaaaaggt tcttttcttg
   125581 gcggcttaca ttaagttttc ttatgtatat tatatgctgt cctatgtttg tatttgttct
   125641 gctttttcat tcaattcgat gttaatggaa ataaaccata gctatgtaaa cctattccta
   125701 atagattgac cccaaaatag catatccaaa ttataagaaa gcccgcggaa gccacaattg
   125761 cagaatttac accttccaaa ttttgatttg ttcgggtatg taaataaatc gcgaatatgg
   125821 tccaagtaat aaatgcccaa gtttccttgg gatcccaatt ccaatatgat ccccatgcct
   125881 cattagccca tactgctccc gaaagaatcc ctatggttaa aaagagaaac ccgagactaa
   125941 taatacgata actccaataa tccaattgtt gaaccaattg atacctgtaa taatttcgag
   126001 aataaataaa ataagtgttt agtaaaacat tctttctctc atccaggtat ttcatttccc
   126061 caaaggaaaa tgccgtattt aataaaatat tgcttttgct aaaaatcttt atgacttttc
   126121 gaaatgtaat gactagaagg gctactgata ataatgatcc acataaaaga gctgcatagc
   126181 caaataccat catacttacg tgcatcatta accactggga ttggagagca ggtactaata
   126241 gcgcggattg atgcattttg gttaaaagac ccgaagtaac aaagccttgg gtaaaaatag
   126301 cacttgatgc ggttattgca cttaaagcat ttttatgctt tttaaaatga aaataggaaa
   126361 ccatatgaat aatggagaaa ctccatgaaa gaaagattaa tgattcatat aaattactta
   126421 atggaaaatg ccccgaataa atccaacgag tgactaataa tcctgttata cagaaaaggg
   126481 tggctatcat acccctttct gatgaatcat atagtcctac gacttcatcg actaataaag
   126541 ttaaaaaatg aattgtaatt acaattgaaa cgatcgaaaa ggatatatga gttaatatat
   126601 gttctaaaat tgaaaaaatc ataaaataaa gattatgaaa aaagagaaga gaaggtttct
   126661 cgattattat tatatggaat ggaaattcgg aatttttttt atttttttat tttattatag
   126721 gatttatatt ataccttttt tataagacgc tatgccgcca ctcggactcg aaccgagatg
   126781 ctctagcact gcttcctaag agcagcgtgt ctaccaattt caccatagcg gcttgctcaa
   126841 aataataata actcatgttt tattcatatt caaccgtcga gattgaatga aggggtcaat
   126901 ccaatgtaat atttattttg taggaagctt taaaattgat gaataaaaac aggtttcatt
   126961 tcaatagaag tttgagggtt aaaaaaagaa tctttattat cctttttttt ttttttaatt
   127021 aaaaatttct agtttctaaa gtaaagtatc aagaacggaa gttttggagt tcctgtttta
   127081 ctaaaatcga actttttcgt tctaactaaa aaactaaaaa cttgtgactt ccattcatga
   127141 atagagctca aaatcttctt tatcatttcc gtttgttaat aattcatttt atttacatat
   127201 aatatgattt ttatgaatga atcactgaat aaagaagatg gttttgagta tcacaattta
   127261 aacatttaaa aggatttcaa aaaattgatg taatttgcat agctttggat tgtcgtaaac
   127321 atgtctaatg taaaaaagtt tagattccta tcataattgg gccatccttt aaaatgaaaa
   127381 aaggatttct aatttagaat tcgaaaaaaa tgacttgctt catcttccca tacaaacata
   127441 ggattttttt gcactttaaa ttgaggcatt ttttgtgtat ccactaaata ggaaaaggtc
   127501 tctttcccaa ttgggtttat gggaaggata tatagtaatt cagagtaata ctactttaga
   127561 ttcagaaagt tacaaaatga aaacttcatc aatgagtttc aagaacccat tgattttgac
   127621 taaactaagg atcttatata tcttctgcta taataataat aaattataga taataaatac
   127681 gatatagaaa atagaaataa aacactaaca agttattata atacacaaat aggaataggc
   127741 gatggggaaa taagaatccc ccaccccgaa aaaaaagaaa agatgaactc aactaattac
   127801 aaaattattc aaaaatgaaa aataaattac tacgaaaatt agaagtacat aagataaaaa
   127861 aaaaaataga taagaagaaa tgcgacttcc acctacgtat tttagacttt ctgctattaa
   127921 aaaacaggaa atgcctaacc catttataat tccatcaatt gttcgcctat caaaaaaatg
   127981 agttagttca gataatcgtc ttatagtttt tgttaaggac atatcataaa aactatctat
   128041 ataagcacga ttatatgacc aattatataa gaaatggatt attttgtccc tgatttttct
   128101 attaggtccc cttttcacaa aaaaattaaa gaagttcaaa ttttgtaaag acgaataaaa
   128161 gggattatat aaaaaggatg ctataaagat tccaaaaaaa gctatactga ccgaagaaat
   128221 tccatttgta aaaaattcat accaattcac agaatctttt gatttttgat gtaaaagatc
   128281 aatagctgga gttaacaatt tagataatat atctaaatga atctcttctt gattgaaagg
   128341 aattcctata actccaataa agagagtaaa tagaaccaaa aaaagaatag gaaatagcat
   128401 agtattatcc gattcatgag gataataaaa agttttatta gattcaaaat gagtaatagt
   128461 aagaagagcc ccccttttta ctttactccg aatttcatat ggcttcttcc aaaacaaaga
   128521 agtctgttgg ttattattag ttgttaataa agagaataaa ggaaaatttc tgttaatgat
   128581 tttttcctct tctttacccc ataattttat tgaataaaat aaactacttt ttttcccact
   128641 gtaattttga aaattaatat tcaaatgtcc ttgaaaagta agtaaataga tccgaaacat
   128701 ataaaatgcc gttaatccag ctgtgaacca agctattaat gcaaaaagtg acgaatacat
   128761 ccaactatca ttcagaattt catcttttga ccaaaaacaa gcaagaggcg gaataccaca
   128821 aagagaaagg gttcccacta aaaaagcctt ttttgtaatt ggcacatgtt ttcttaaacc
   128881 gcccataaaa acaagattct gacttttata tggagaatat ccaacaacag cttccattga
   128941 atgaataatt gatccagatg ctaaaaacag caatgctttc gaataagcat gagtaatcaa
   129001 atgatataag gcggctcgat aagatcccat gcccaaagct aacatcatat aacccaattg
   129061 agacatagta gaataggcta agcctctctt aatatctttt tgagcaacag ctaaagtcgc
   129121 ccctaagagt actgttacta tgcctagtaa agaaattagg ttcattatgg aaggtatgaa
   129181 tatcaaaatt ggtagaaagc gagctacaag aaaaattccc gccgctacca tagtagcagc
   129241 atgaataaga gccgaaatag gagtaggtcc ttccatagca tcaggtaacc atacatgaag
   129301 gggaaattgt gcggatttag caactgcgcc accaaataaa agaaaggcac ataaagtaag
   129361 aaataaaaac tgaccctgat tatttgaaat taaaatgaag ttattgaata gttcgaacaa
   129421 atcttgaaat tcaaaactgc ctattatcca ataaaggcct aagattccta ataataatcc
   129481 aaaatcgcct atacgattag ttacaaatgc tttttgacaa gcatttgccg caaggggtcg
   129541 tgtgaaccaa aaacctatta atagataaga acacattcca acgagttccc aaaaaatata
   129601 aatttgtatc aaattagaac tagtaactaa tcccaacatt gaagtattga acaaacttag
   129661 ataagcaaaa aatctcaaat atccctgatc atgagacata taattgtcac tataaataag
   129721 aacaaaaatc ccaacagtag ttattaatat taacataatg gaagtaagtg aatcaagaaa
   129781 gtagccgaat tcaaaagata aatcattatt gatcgcccaa gaccatacat attgatatgt
   129841 gcaacttcta gtaatttgtt gaatagatag atcaaccgaa aaaagcataa ctatatttaa
   129901 caataaaata ctgggaaaag cccacatgcg gcgaaggttt tttgttgatc taggaaaaag
   129961 cagaagtcct actcctatta aaataggaat aggaagtgga accaaaggta tgatccatga
   130021 atattgatat gtatactcca taaaaacttt ttttcttact taatagtttt ctttctgatt
   130081 caccatctct tataaactta aaaaattttt aactaaaaaa aaggataaaa aaatgcttca
   130141 tttcgttttt ttttttcttt atacttactt catttaattt ataagtaaac tttagtatga
   130201 gtaaatttga attttggaaa agtttgattc ttgttcattc caattaatta tatttacgct
   130261 tattttatat aaaaaagtat ttgatatttt tatttccgtt ctttttgata aatattgaaa
   130321 tttagaagta tagaagaatt taaatggaga ggaataaaat gaagtaaagc agattaaaca
   130381 aaaatgtctt tcacatacta gtatagtact aaatcattta tttttttttt tttcgaatgg
   130441 cagttccaaa aaaacgtact tctatatcaa aaaagcgtat tcgtaaaaat ctttggaaaa
   130501 agaaagggta tcgggcagcg ttgaaagctt tttcattagc aaaatctctt tctacaggaa
   130561 attcaaaaag ttttttttct atgtcaaata aataacaaaa catttgacta attttaatta
   130621 actttactca ttttaatttt tttttttttc gtagtaattt atttttcatt tttgaataat
   130681 tttgtaatta gttgagttca tcttttcttt tttttcgggg tgggggattc ttatttcccc
   130741 atcgcctatt cctatttgtg tattataata acttgttagt gttttatttc tattttctat
   130801 atcgtattta ttatctataa tttattatta ttatagcaga agatatataa gatccttagt
   130861 ttagtcaaaa tcaatgggtt cttgaaactc attgatgaag ttttcatttt gtaactttct
   130921 gaatctaaag tagtattact ctgaattact atatatcctt cccataaacc caattgggaa
   130981 agagaccttt tcctatttag tggatacaca aaaaatgcct caatttaaag tgcaaaaaaa
   131041 tcctatgttt gtatgggaag atgaagcaag tcattttttt cgaattctaa attagaaatc
   131101 cttttttcat tttaaaggat ggcccaatta tgataggaat ctaaactttt ttacattaga
   131161 catgtttacg acaatccaaa gctatgcaaa ttacatcaat tttttgaaat ccttttaaat
   131221 gtttaaattg tgatactcaa aaccatcttc tttattcagt gattcattca taaaaatcat
   131281 attatatgta aataaaatga attattaaca aacggaaatg ataaagaaga ttttgagctc
   131341 tattcatgaa tggaagtcac aagtttttag ttttttagtt agaacgaaaa agttcgattt
   131401 tagtaaaaca ggaactccaa aacttccgtt cttgatactt tactttagaa actagaaatt
   131461 tttaattaaa aaaaaaaaaa aggataataa agattctttt tttaaccctc aaacttctat
   131521 tgaaatgaaa cctgttttta ttcatcaatt ttaaagcttc ctacaaaata aatattacat
   131581 tggattgacc ccttcattca atctcgacgg ttgaatatga ataaaacatg agttattatt
   131641 attttgagca agccgctatg gtgaaattgg tagacacgct gctcttagga agcagtgcta
   131701 gagcatctcg gttcgagtcc gagtggcggc atagcgtctt ataaaaaagg tataatataa
   131761 atcctataat aaaataaaaa aataaaaaaa attccgaatt tccattccat ataataataa
   131821 tcgagaaacc ttctcttctc ttttttcata atctttattt tatgattttt tcaattttag
   131881 aacatatatt aactcatata tccttttcga tcgtttcaat tgtaattaca attcattttt
   131941 taactttatt agtcgatgaa gtcgtaggac tatatgattc atcagaaagg ggtatgatag
   132001 ccaccctttt ctgtataaca ggattattag tcactcgttg gatttattcg gggcattttc
   132061 cattaagtaa tttatatgaa tcattaatct ttctttcatg gagtttctcc attattcata
   132121 tggtttccta ttttcatttt aaaaagcata aaaatgcttt aagtgcaata accgcatcaa
   132181 gtgctatttt tacccaaggc tttgttactt cgggtctttt aaccaaaatg catcaatccg
   132241 cgctattagt acctgctctc caatcccagt ggttaatgat gcacgtaagt atgatggtat
   132301 ttggctatgc agctctttta tgtggatcat tattatcagt agcccttcta gtcattacat
   132361 ttcgaaaagt cataaagatt tttagcaaaa gcaatatttt attaaatacg gcattttcct
   132421 ttggggaaat gaaatacctg gatgagagaa agaatgtttt actaaacact tattttattt
   132481 attctcgaaa ttattacagg tatcaattgg ttcaacaatt ggattattgg agttatcgta
   132541 ttattagtct cgggtttctc tttttaacca tagggattct ttcgggagca gtatgggcta
   132601 atgaggcatg gggatcatat tggaattggg atcccaagga aacttgggca tttattactt
   132661 ggaccatatt cgcgatttat ttacataccc gaacaaatca aaatttggaa ggtgtaaatt
   132721 ctgcaattgt ggcttccgcg ggctttctta taatttggat atgctatttt ggggtcaatc
   132781 tattaggaat aggtttacat agctatggtt tatttccatt aacatcgaat tgaatgaaaa
   132841 agcagaacaa atacaaacat aggacagcat ataatataca taagaaaact taatgtaagc
   132901 cgccaagaaa agaacctttt gaatcactcc gctacttgta cttgattcaa aaggttctca
   132961 caaaggccaa acatatctga ttcaaattca atttgatttt tactttcttt tttactcaac
   133021 taaaaaaaaa aaaaatgaaa cctaagaaca gaaaaaatca tttttttttc acctttgtaa
   133081 agcgaatcat tttcaaaatc attttaaata ggatttcttt tttttttatt cctaaaacct
   133141 atctataaaa ataattagct agaatagctt cgactttctc acccgatagt gataaaacga
   133201 aatccggata aataccaata cctattacgg gtagaaagat agagatcgaa acaaataact
   133261 ctcttggtcc agaatcaaaa aaataggagt ttggagcatt aaatagcttg tatccgtaga
   133321 atatttgacg taacatagat aataaataaa taggagttaa tatcattcca attgccatta
   133381 caaaaataat gaatattttt ggcattaaaa aatatttttg actgctaatt attccaaaaa
   133441 agactatcaa ttctgcaaca aaaccactca tgcccggtaa tgcaagagaa gccatcgata
   133501 agatactgaa catcgtaaac atttttggaa ttggaagagc cattccgccc atttcgtcga
   133561 gataaacaag acgtattcta tcataactcg ttcctgccaa gaaaaaaagt gcagcgccaa
   133621 taaatccatg agatattatt tgtaaaaagg ctccgttgag tcccgtatcg gttatagagc
   133681 caattcctat aattatgaaa cccatatgag atacagagga ataggctatt ctttttttta
   133741 aattacgttg agcaagagat gttgaagctg cataaattat ttgcattgtg cctactatca
   133801 tcaaccaggg agaaaatata gaatgagcat ggggtaataa ttccatattg atccgaacta
   133861 atccatatgc tcccattttt aataagattc cggctagaag catacaagta ctataatgtg
   133921 cctccccatg ggtgtctggt aaccatgtat gtaagggtat aatcggtgat ttgacagcaa
   133981 aagcaataag aaatccaata tagaatatta tttccagtgc gagaggatac gattgattag
   134041 ctaatgtttc aaaattgaat gttggttcat tagaaccata taaaccgata cccaaaaccc
   134101 ctactaatag aaaaatggaa cctcccgcag tgtacaaaat aaactttgta gctgaataca
   134161 gacgtttctt tcccccccac atagatagaa gtagataaac aggaattaat tctaactccc
   134221 acatgatgaa aaaaagcaaa aggtctcgag aagaaaataa tcctatttga ccactgtaca
   134281 ttgctaacat caggaaatgg aatagtcggg aatcccgagt aactggccaa gccgctaaag
   134341 tagctaaagt tgtgataaat cctgtcagta aaataggtcc tatagaaagt ccatctattc
   134401 ccaatctcca gtaaaaatca aaaaaattga tccatttata atcttccgcc agctggatta
   134461 atggatcgtc caattggaaa tgataacaaa atacataggt cattagaagt agttctaagg
   134521 tggatataga aatggtatac cacctaatta gcttatttcc tctatgagga agaaagaaaa
   134581 ttaaagagcc cgcagatatt ggcaaaacta caattattgt taaccaagga aaagaattcg
   134641 tggtaaagac aagatacact tggaccagaa aaacccgcgc tcgaaaatag aatctttatt
   134701 cttttttttt ttgagtacgg gttttttcag taaaaaagaa aatgtattca aaatgtattc
   134761 aagtgggttt tacggaacat atcaataagc tagacccata cttcgagttg tttcatgcca
   134821 taaataaact cgaacactca agaaatccgt tggacaggca gattcacatc tcttacaacc
   134881 aacacagtct tctgttcttg gggcggaagc aatttgttta gctttgcatc catcccaagg
   134941 tatcatttct aacacatcgg tggggcacgc tcggacacat tgggtacacc ctatgcatgt
   135001 atcataaatt tttactgaat gtgacatggg atctatgaat ttttgaacgt tatcaaattt
   135061 cgatctagta aacttgtaaa tgaatcatat atttaaacgc cagatgaatc aacgatttac
   135121 cagaaatttt ctaatcaatg gacttctgga tcagctcatg agaagtggct aagatacttt
   135181 gatttattac gttttcgtaa atagaatcta gattctaaca tattctacat gctaattcaa
   135241 attggtggat attctaattt tgattattat tcctacttat tcaataaagt cgattgattg
   135301 atacgcgttg attttctgtt acgataaatt gacgaaacaa tagccaaccc aatagctgct
   135361 tcagcggctg caatagctat aacaaaaatt gagaaaatat ctccctttaa ctggcgacta
   135421 tcaaaaaaat cagaaaatgt tacaaaattg atattaactg cattcaatat aagttcaaga
   135481 cacataagag ccctaaccat gtttcgactc gtgattaatc cataaatacc gatagaaaat
   135541 aaataggcac tcaaaacaag tacatgttcg agcatcattg accaactcct tatcaatgtt
   135601 ggttcatttc aatatgaaca aaaattcaac agattcgaga ttgactagaa tagaacaaaa
   135661 caagtacgga acaaaagaat gtattgaaaa tagatcaaat aaaagaatct cccttttaga
   135721 catgaacagt attcaaatag aatttttgtg aaataggtgg gataacatag aagaaagtga
   135781 aatttggatt gtttgctgtt gctagttata acgatttatt actgacgagc cacagcaatt
   135841 gcgcctatca aaccaactaa aagaattatt gaaatcagtt caaacggaag aaaaaaatct
   135901 gttgataaat gaattccaat ttgttgacta ttacttatca aatcttgttc tataagttgg
   135961 tttgatcttg tagtccaaat aatcccgtac catgacgtat cgaaaatagt agtaattagc
   136021 gaaagaagaa tacttgtaca aaccagtgaa gtaaccccat ccccgacgat cgacagattc
   136081 aaatccttgt aatattctga accattcatg aacatgacag caaatatgat taaaacattt
   136141 atggctccta cataaataag gagctgggca gcggctacaa aatgagaatt tgaaagaata
   136201 tagaataagg atatacaaac aagaaccaat cccaacgaaa aggcagaata aattggattg
   136261 gtaagtaata ctactcccag tccccctaat ataagacccg atcccagtaa aactataaga
   136321 aaatcgtgta ttggtccagg caaatccatt atatgtaaaa taggagataa attgaaatgc
   136381 ttttcatgat cgtattgacc cgaccgggaa aaaactaaag gtttttttga ttttcatttt
   136441 atgataggtt cctaattcaa ttcaattcta atctattagg tatgatatgg gtacaattgt
   136501 tggacagttt cttttttgat tcttttattt tcttaaatta agaaagaata aggatctttt
   136561 tttgaaagta tctatttcga aagaattacg actctattga tagattttta ataaaaaagt
   136621 cgaaattctc atcaaccaat gaatttctag ttgaattttt cattattggc caaacaaaga
   136681 gaaagacctt atctcattct tttaatttaa accaaaaaaa cggaacctta agaattggta
   136741 atttctcttt atttaataga atagggcggt tacctactca gtttttcttt gaggcgaatt
   136801 caaaattgtt cgaattgtat aatcatcaat tactgacatt ggtaaacggc ccaaagcaat
   136861 ttgattataa ttcaactcgt gacggtcgta agtagaaagt tcatattctt cagtcatcga
   136921 taaacaattt gttggacaat actcaacaca gttaccacaa aatatacaaa ttccgaaatc
   136981 aatactgtaa ttaagtaatc gtttttttcg aatatcagtt tcaaatttcc aatcaacaac
   137041 aggcagatct ataggacata cacgaacaca tacttcacaa gcaatacatt tatcaaattc
   137101 gaaatggatt cggccacgga aacgctccga tgtgattaat ttttcataag gatattgaat
   137161 agttacaggc aaacgatttg cgtgggataa ggtaatcatg aaactttgac caatgtacct
   137221 tgctgctcgt actgtttgtt gaccataatt catgaaccca gttaccatag ggaacatatc
   137281 aggaatctat atgaatagtt ttatcttcgt ttctttctct tgtttgaact tgaaccaagt
   137341 ctattgtttg ctatttacag tgaaaaaagt tgaaaagagg ttgttaataa tagattaccg
   137401 agagagattg gtaaaagaaa tttccatcca agatttaaaa gttggtccat tcttaaccta
   137461 ggtaaagtcc atcttgttgt gatagaaata aacaagaaca aataagtttt agctaatgta
   137521 ataaagatac caattgcagt tccaaagatt ccatccactt tatttatttc aaatagctca
   137581 ggaacaaata tgtatggaat ggaaatattc caaccaccca agtaaagaac cgttacaaat
   137641 aacgaagaaa gtaatagatt tagataggaa gcaacataaa ataaaccaaa tttgataccc
   137701 gaatattcgg tttgataacc tgctactaat tcttcctccg cttctggtaa atcaaagggt
   137761 aatctctcgc attcggctag ggcagaaatt agaaaaacga gaaatcctat aggctgacgc
   137821 cacaaattcc atccccaaaa accatatttt gactgcgcct caactatatc aactgtactt
   137881 gaactgttag ataatcatag tcggtgataa catcactgtt cccaccgcta ttccagaacc
   137941 gtacatgagg ttttcgcctc atacggctcc tcgtgggtca aaaaaaatct aaggaccaga
   138001 tcagtattat ttactattta gctagctatg gttgtagaat agaaagagtc aaaatctatt
   138061 tgagggtcca aaattatacc aatggaattc cgtctgctat actctaaaat aataataaaa
   138121 aaaggcgctt ccgaattgat ctcacccgtt aataatttga ctttgttgag taataactta
   138181 atccttaaat aaaaaactcc tttcagaaat atcaataaat agtttatttc aacccatcat
   138241 tttcgattac gaaaaggaat tagacgttac attagctaat gaatcatgag acaaattata
   138301 tctctctaaa tctatgctaa atatatgaaa aagacggaat aaaaaagatt tctttttttt
   138361 ctcttgtttg tttttcgttc ctattcttct ttcttataaa accgatataa gagaaggggc
   138421 taaaacaaaa atcaaaaata aaggattatt tcgttcctga tagtcattgc tttaatgggt
   138481 ggataggagc atactctgga tcggaatcgc gggaagtact gccttatcat ttctaccaat
   138541 ttaaagcccc aattagtatt ctttttatgt tatgcagaaa tctcttttta gagaatttcc
   138601 ataatctcca ttactaatcc tttgtgcatt tttgtgttcc taatcatcca ctcatttttt
   138661 gttcaatcgc ccgtttcgtt tgataataca tgtatggtag gtaattcata caaaggatag
   138721 tgaaaaggcc atacggttga tcttttgaac ccgcttcaag ctgggttgtc taatcaacca
   138781 gtcttggggt aaaggacctc ttccgcttat gtttatttcc acttaactct tgtcttgtac
   138841 ataggaaatg agactccatt tttttttact gcaaattgat aagctgcttt ctttcactca
   138901 tatataacta tctaatttac tttatcaacc aaaagcataa taaagaatat ctattcaatt
   138961 cgttcaactt gttttgtttt ctaaagcgaa agaaaagaat gaatagggaa aagaaagaaa
   139021 agtttgtatt tcaacgaatc gcacgtagag atattgataa aacacataaa gttaatggta
   139081 tttcataact aatcgattga gcagcagctc gtaaaccacc taaaaaggaa tatttattat
   139141 tcgatccgta tcctgacata agaaggccaa caggggcaat acttgaaatg gcaatccata
   139201 aaaaaatacc gatattgaga tcagctaaaa caagatgata gctaaaagga attactaaaa
   139261 aacttagtaa aattgatatg actgctatag atggtccaat actgaataaa cgggtatttc
   139321 ctctagctgg aaaaagattc tctttgaaaa gcagttttgt cccatctgct agagcttgaa
   139381 gaattcccaa aggaccggcg tattcaggcc caatacgttg ttgtattcct gcggatatct
   139441 ctctttctaa ccatacaatt accagtacgc ctactgtgat ccccaataca agagtcaaaa
   139501 cagggacaaa gatccatacg attccataga cctctttgaa aaattccaat ctggaaaaag
   139561 aatgaatatc ttgtacttct atttctgttg tataaactat catttcaacg atcaacttct
   139621 cccataatga tatctatgct acctagtatc gtcataatat cagccaattt cattccttta
   139681 actaactgag gaagaatttg caaattgata aaacccggcg ggcgaatttt ccatctccaa
   139741 ggaaaacaac ttttgtcccc tattagaaaa attcccaatt ctccctttgg ggcttcaact
   139801 ctcgcataaa gttcttgctt cggcaattca aatgtgggag aaggtttttt actaatgaat
   139861 cgatattcaa aatcattcca ttctggatcc ctttctctat caaagcatcg gatttctaaa
   139921 ttctcatagg gaccccctgg aattccttcc agggcctgtt gaatgatttt tatggattcc
   139981 gtcatttcac tgattcggac taaataacga gctaatgagt ctccttcttt ttgccactgg
   140041 atttcccaat gaaattcgtc gtaacactca taatgatcaa ctttacgaag atcccattgt
   140101 attccagatg ctcgtagcat cggtccggat aaaccccaat ttattgcttc ttctccacta
   140161 ataatgccta ctccttcaac tcgttctaaa aaaatgggat ttcgcgtaat aagtttttga
   140221 tattcaacaa ctcctgttaa aaaataatcg cagaaatcca aacatttatc tatccagcca
   140281 taaggcaggt cggctgctac tcctccgata cgaaaataat tatgcatcat tctcatccca
   140341 gtcgcagctt cgaatagatc atatactaat tctctttctc tgaaaatata gaaaaaagga
   140401 gtctgtgcgc caatatccgc cataaaaggt ccaagccata acagatgaga agctagacga
   140461 cttaactcca acataatgac tctgagatag ctcgctcttt taggcacttg aatatttccc
   140521 aattgttctg gtccatttac ggttattgct tctgtgaaca tagtagctaa ataatcccaa
   140581 cgtgttacat aaggtaaaaa ttgtataatt gttcggtttt ccgcaatttt ttccattcct
   140641 ctgtgtaaat aacctaatat tggttcgcag tcaacaacat tttcaccgtc tagggtaacg
   140701 atgagacgaa gaacaccgtg cattgatggg tggtgaggtc ccatattgac catcataagg
   140761 tctctttctg tagctggtct attcataagt ttttcctcga ttcattctta catgaattgc
   140821 tgaaaacgaa aagaagttta tcaaaattct caagatccaa taaatgaaaa aactaagtaa
   140881 aaatttttaa attaacgatt ttttaactcc cgaatatcca actcactaat taattcttta
   140941 tagcgtactc gatttttctt tgataagtaa gacagcagcc gttgacgttt tcccagaatt
   141001 tttcgtagac ctctctgaga tgaatagtct tttctgtgca attccaaatg ggaagtaagt
   141061 cttcgtatct tattggtgaa acttactatt tgaaagtcaa cagacccccg cttttcttct
   141121 tttttttctt gaaaaataac tgagatgaat gaatttttta ccataaaaca aaatcttatc
   141181 cccttttata atttatcatt ttttgatgtg aatttgatta atcagtaata ataatatgag
   141241 tcattttgat atacagaatg accttaagtt cattataaac ttcctacttt ttttataaaa
   141301 taaataaatg aacaaaatct tcttatttga tttgtatagg aatacaaaaa aagataagaa
   141361 gattttgttc atttatttat agatctaatt gataatatgt atgtcattaa atgagtatcc
   141421 tctttcagga tggaatgtaa gacaatcctc gcgtctatct atttgttttc atatagccga
   141481 catattctat tacctaataa tagatgtata tatggcaaaa ttcatgtaaa tggacttgta
   141541 actaacaaat tttcaaccgt ggatacatat gtatcctgac catactgaaa cgactgccat
   141601 tatgagtatt aaaccaatag cgattcatac aagctaaatc ttctagtcga taattgggcc
   141661 aaagaaagaa cttcatttta attagtttat ttttatcgat accgagatat ttgcctctat
   141721 ttaaaacttg accacagttt tttacctgat tgcaaaatac cggatttcta tgtatatcat
   141781 ttctatccct tgagtttaaa aaatatagaa ttcgcaattc tctacggcct ttaggggata
   141841 aaatagtttc aggaacaaag aaatcataat gatttttgtc tctattttga gtcatttttt
   141901 gatgtcttaa aatggattca tgaaattgat tcttatcaaa ccattctcga aatttttgat
   141961 tcctttggta tttattctta tgaaggtatt gattcttatg aaccaaagaa atacctatgg
   142021 tttgatatag aatcaattgt ccatcgtttt ttatagacgg ataaggataa gtcggttcga
   142081 taataaatgt tccgcttgta gttaattctc taggagtgcg cccttgtaga gtccaaatat
   142141 ccgcagctag ttctccccgt ttaagatagg atatagtaac gtcctttgga tttatcaatc
   142201 taagcaggag actataggct ctaatattat tgaccatttt ttgatttaca accctttccc
   142261 agctcaattg aaaatagaaa aaactttcta ggaaggaata aagctctata gcttcggggc
   142321 tcatgttggc cttttttttt ctacgttgtt tttttatgcc tgatctacct ccattttcat
   142381 ctgatagagg agccccttcc ccttggttta gaggatcttt ttcttcttga tttccattct
   142441 cgaatctaag aattcttttt tttttctttg attctattaa agggttactt tcagtaatgt
   142501 ttttcttaat gttttcattt ccattcaaat gaaagttgaa aagaagtaat tttattggta
   142561 tgatccccgg ttgaatctta tatgcattat atagtggcac aaattctggg aagaaccaaa
   142621 gttctagttc tggattcgaa ctaaaactaa taggacctac tatttcctca ttcatttcca
   142681 tccaatcaaa gaaggatctt tttttttttg tcaaagaaag atcttttttt tttttgaatc
   142741 ggttgatttt tgaattttga taaattggta aagaaaaagg acccctcttc attttttgat
   142801 tcttattctt ggtgccgcta ttggcccagt aatgaatctc ggccttatta tttctaaggc
   142861 aaaaatcaat gattttccac ctacaaaatt ttctatctgg aaatttctcc tcagccataa
   142921 tatcattttc tcctagataa ttagaaatag gtagcccatc tggcatatca aaaaatttgc
   142981 gtttatctat cttgtaatta tcaaaaaaat cttctttact attactattt atttgtaatg
   143041 gtgatctata aatatatgag tctttcttct cttcataatt aatagattta tatgagaaaa
   143101 aatcatgtct atgatgtttt ttaaaattag atgatttttt atattcttga ttcagtaatg
   143161 aatcaggttc aaaatcattt tgtttttcat catgaatgaa tccttctttt tcatatgagt
   143221 cccatttgtg aaaatcgttt ttttgagtca tacagtgtcg attgacttta tttcgccatt
   143281 tttctggtac taatttaagc cagctaatct gagagaaatc atattgataa tgccccctta
   143341 accagttttt ccattgattc ctttcagaat gccaaaagtc tttatgtctc aatccagaat
   143401 gaaatattcc ctctttccga aaaaaatcct ttatttcatt tttaagaaaa agagatgttc
   143461 catgatattg aaggatagac ttgaatttat agaagttaat aactcgagtt tgcgatattt
   143521 tataaaatac atatgcttgc gagaaggagg acgagttaca aaaagttgtt gaattcttat
   143581 tttgaatatt atcaagggaa tcttttttag tgaaaataaa gtgaaatttt tttgtatttc
   143641 ttttcttaat tcttttttca ttttctttct tattggaaat ggatttctcg atcatttttt
   143701 ttcttgattc aataaaaagt tgtgcattgg ttcttgcaat attaatgata catagaaaaa
   143761 aatctatgta tattttttcc atgaaaaatt tgataaaaaa ataaaattta cggattaatc
   143821 gagtatttct tctttttaat atttgacaaa atttttttaa tgattctaat attttattat
   143881 gataactttt tttattagaa ttcatatttt tttcttgagt tagaaatcca tttttcttct
   143941 catttagaat tctttctagt ttcttgttga ttgtacttgt tctctcagtc agatctttca
   144001 tttttttttc tgtcagtgaa aaatttgtcc attctgtaga tcgaatttga ataggtgatt
   144061 cacgaatcat ctgattattc attatagaat cgtcggtttt agtttcaccc aattcgtagt
   144121 ttttaatgct ccattttttt atttcttttg acacctttcg aagaaagctt gctcgttctt
   144181 taaaaacatt aaaaactata aaagacttat ttttaaattt tttcactttt tttttcagtt
   144241 ctttaaaaat aggttcaaaa aatgaagacc cttttagttt tcgaggggga ccaaaaggat
   144301 ggtcagtttc cagtccataa attgttaaaa aacaaaaatc atttttttgc gctttctgtc
   144361 ttttcaaggg ttttaactta gatcggtgcc aaggtttcag gtaaaaagga aataagattt
   144421 ttatctgaat accgtctgtt aaccagtttt ttggaaattc tttgtcggat aattcaacac
   144481 cattataagt gcatcgaata tgcatttctc gattccaatc cttgaagtct tcgaacaatt
   144541 cgggaccttg aaataataaa atacgcgcaa tattcttagc tattattaat aaaggcaatc
   144601 gaatatattt ccgaagaatt gattggccta ctaataaaaa acctcttact gcttgagcat
   144661 atgtaatgtt atcccaagct tctgctattt ccattcgcat tctctcttcg tcttggtatt
   144721 tttcaacctt tcttttttct tttgtataat cagagatttg taattttttg ctttttttag
   144781 acatccaatt ttgaaaaatt cctttcatcc gtccgaaact atcaaaagaa aaaaggcgtc
   144841 tgtctattct gttcaaaaaa gaaaaaaggc ctctgtctat tctgttcaaa aaagaaaaaa
   144901 ggcgtctgtc tattctgtcc acaaaaagag gggaatgcgc ctttgcttga tagaagagtt
   144961 ggcaagtaac cgttttacgc ctttgggcac gcatagaacc ttttattaga tttcgacgaa
   145021 aatccgagta tggtaaataa cgtatccaag cgatttcgcc ttctggatca ggctcattag
   145081 aatcttcgct atcatcaaaa atgaccatat acttgtattt tcttaaacga atttgagaat
   145141 ccaattctac cctttcttcg ccggtttctc cttcctctag ttgcaaatca tcgagtaagt
   145201 agtatggcca tcgagggacc tttttactta tttcctttat ttcaatagat ctttttctac
   145261 ttctttgatc actggactta gttataacta catttgaatg aatagtttga tgtttgggtt
   145321 ctcgaaatcg aaataaagaa agcttctttt ttgttaataa tgatctacta ttgttgagtt
   145381 tgtctattgt ttgttttaat tcgcgataat cattagtaag aagtagagca tgaatcttat
   145441 ttatccaaaa ttcccccatt ttttttttta tatatatttg atttatgcta gggggtgaaa
   145501 accctttttt gattcttcca cgatagggcc catataagaa cggatcatat tttttaggaa
   145561 aatattcttt tttagtttca tcattacaca attgagtttt ttgttcaaat atacctatat
   145621 caaaagattc tttatctaaa gttctgactc tatttataaa ctcgtcagtt ttgtttagcc
   145681 gttttagatc attggtcaaa ttccaatcat tatacaattg atcagataat aatttttctg
   145741 ttgtgaaaaa ggatatcttt ttttctatta tttctttaaa agttgacaaa ctcggcggat
   145801 acataaaaga tatcctttct tttccatcac tttgacatgt ataaaaaaaa tattgtgaca
   145861 tttcattttt tacagcattt tgaaattgat tgttttttat ataacgaaat ggtcgattcc
   145921 atttgttaga atcaaaaaga agaatcacaa gagagttttc aacccatgaa tcaaaaagaa
   145981 gagtcaggag ttcatctttt cttttttttt ttttctttcc gttcactcgg atctcttccc
   146041 tttcatcgat tttgtccgga tcctcccttt cttccgaaaa aagggaagga gaaggatctt
   146101 cttcggtgaa tacctcttct tcctctttag ttttagtccc cctccttgcg gaaacttttt
   146161 tttctatttc ttccatttct gaggttcctt tcagttggtt agtcaaaatg ggtgacggta
   146221 ttcttcctaa atagtagata caggtaataa ataagaaagt actaaagatt cgagccatag
   146281 agtttcttaa ttctgacaca atggatctta attttgacac aaggtactta tactgataag
   146341 caagagaagc aagatactta ttagatcgaa taagtacatt aaacctaata gaactttttt
   146401 gctgtatcca tactaatacc aatctaaact tagatcgaat aagtacatta gacctaatag
   146461 aatgattttg ctgtatccat actaatacca acccaaccca ttttatgaat aaaatttgac
   146521 caattaacca accaactaaa ctacttgtta caaataaaat cttgttgttg catcgaaaca
   146581 tataaacgtt gactaatctg gctaacattg aacttggtaa aatgaaatgg ttgaataatt
   146641 gaaaaatgag attattcagg aatacacatt gaatgttaag attacgcatt gaatttctgt
   146701 tagtagatcc ataatcaaaa aagtctttgt gattgttcca gaagaaatga aacaaaagat
   146761 agggtagagc taggacagtt attgtatggg gtctccccaa tgctatatgg aggggcgcat
   146821 aatagatcga tatgaacatc atgagctgtc ccacaagaaa accagttgtt gctgctacct
   146881 tcttctcgtt tccttcttct ccttcttcca tagccagggc tcggagagag aagagatagg
   146941 agggccctat ggagaatgtg gtcagaaatc cataatagag tccgacccca acgaccgaat
   147001 tgcttatcct catgcataag tatattagat cacctggtct aaaaaaaaat atataagatt
   147061 tgaaaatcat tataaaacct cctcctgttc gatttcaatt ccattttttt tgttaatcta
   147121 tgataatatt ctattattct atgataatat ttttgggtga tcttcatgca taagtatatt
   147181 agatcacctg gtgtaaaaag aaaaatagaa gatttgaaaa tcatcacaaa cctcccgttg
   147241 ttctatttca attccatttt tttgttattc tatgataata ttctattatt ctatgataat
   147301 atcatattat tctatgagaa tcttttttca ctttccatat atagaaatac aaagagatag
   147361 actagaaacg acatccctta tgtcaatgac actaaagaaa gggatattaa atgaatggaa
   147421 ttgggatatg gatggaatat aatgaaatag agccactttg aggttcccta tgaaatgagg
   147481 catggaacgg ggccactacg aagaagttcc gggggttacg aaggaaactt cgagttcata
   147541 tcggtcatgg gttgagaatg ggaattgaac tctatgagat ctaatctccc gttgttcctc
   147601 agtagctcag tggtagagcg gtcggctgtt aactgactgg tcgtaggttc gaatcctact
   147661 tggggagatt tgattcattc cgaattacag aatgtcagaa tgaaaaggtt cgctttgatc
   147721 attaagagta ggagtaggta acccgttctc tgtgtcttta tttctattgc attctatctc
   147781 atcgtatcac attctgttct gcgatatttg agaatcgccg tcaatacctc ggtctaggtc
   147841 cgggataatc ctttgttcca tagtcttggg gctatttaca accagccaat taagaattct
   147901 caaatgtact agtactagca aatggatcaa agatgcagtc atcgattctc ccgagaggcc
   147961 gcaattaccg cgagcaaaca cattaattta atggcgagga gcgcattttt gccatttttg
   148021 tatgctacta atacttgtac ttgctctgcc attctgtcca agcctggctg aggaagagtt
   148081 atggggcgta aaaaaaaaaa aagatgctaa ttttgttttg gccggcttta ctatatgtaa
   148141 atttagattt gaaagtcaaa aggccactcc atttcggcaa aagacccgcg ccccagttcc
   148201 atagcttttg gtccgctatc ccgatcatga ttttcctacc cccagaggga aaggcccttc
   148261 ccttttgggc cggttgtggg cgaggaggga ttcgaacccc cgacaccgtg gttcgtagcc
   148321 acgtgctcta atcctctgag ctacaggccc cacctcgtct ccactgggtc tgttcccagg
   148381 agtcccctaa aaaaaaaagg aacctttcct ctccccagcc atttccgggt taagaagatg
   148441 tgaaagcgcc tttctctcta taagaacggt gcgttccgag gtgtgaagtg ggagagaggg
   148501 gatttcataa ttggggtttt gaataagacg acctttttgt ttttcatttt ttgtttcttt
   148561 ttcgtattga aaaagtaata agaatgagag gtgttaagtt tttatcatcc tggcgtcgag
   148621 ctatttttcc gcaggacctc ccctacagta tcgtcaccgc agtagagttt aaccaccaag
   148681 ttcgggatgg attggtgttg ttcctctacg cctaggacac cagaatatcg aaccatgaac
   148741 gaagaaaggc gtgcgaaaaa aagaaaagca tattggctag tgattctgag gcccgattct
   148801 tgactggaag ggacaccaaa ggcctccgcc cttccatccc atgaatagat agagagggag
   148861 ggcagagctt ttggtttttt catgttgtca aagagttgaa caatgaaaat agatggcgag
   148921 tgcctgatcg aattgatcgg gtcatgtagg aacaaggttc aagtctaccg gtctgttagg
   148981 atgcctcagc tgcatacatc actgcacttc cacttgacac ctatcgtaat gataaacggc
   149041 tcgtctcgcc gtgaccttct cttgaattct caaaacttct gtcactcgat ccccgcaggg
   149101 acagagaacc ccttgccgtc gcggctgtgc taccggaggc tctggggaag tcggaatagg
   149161 agagcactca tcttggggtg ggcttactac ttagatgctt tcagcagtta tccgctccgc
   149221 acttggctac ccagcgttta ccgtgggcac gataactggt acaccagagg tgcgtccttc
   149281 ccggtcctct cgtactaggg aaaggtcctc tcaatgctct aacgcccaca ccggatatgg
   149341 accgaactgt ctcacgacgt tctgaaccca gctcacgtac cgctttaatg ggcgaacagc
   149401 ccaacccttg gaacatacta cagccccagg tggcgaagag ccgacatcga ggtgccaaac
   149461 cttcccgtcg atgtgagctc ttggggaaga tcagcctgtt atccctagag taacttttat
   149521 ccgttgagcg acggcccttc cactcggcac cgtcggatca ctaaggccga ctttcgtccc
   149581 tgctcgacgg gtgggtcttg cagtcaagct cccttctgcc tttgcactcg agggccaatc
   149641 tccgtccggc ccgaggaaac ctttgcacgc ctccgttacc ttttgggagg cctacgcccc
   149701 atagaaactg tctacctgag actgtccctt ggcccgtagg tcctgacaca aggttagaat
   149761 tctagctctt ccagagtggt atctcactga tggctcgagc cccccctgaa ggaggccttc
   149821 ttcgccttcc acctaagctg cgcaggaaaa gcccaaagcc aatcccaggg aacagtgaag
   149881 cttcataggg tctttctgtc caggtgcggg tagtccgcat cttcacagac atgtctattt
   149941 caccgagtct ctctccgaga cagtgcccag atcgttacgc ctttcgtgcg ggtcggaact
   150001 tacccgacaa ggaatttcgc taccttagga ccgttatagt tacggccgcc gttcaccggg
   150061 gcttcggtcg ccggctcccc tgtcatcagg tcaccaactt ccttgacctt ccggcactgg
   150121 gcaggcgtca gcccccatac atggtcttac gactttgcgg agacctgtgt ttttggtaaa
   150181 cagtcgcccg ggcctggtca ctgcgacccc ctttgtgagg aggcacccct tctcccgaag
   150241 ttacggggct attttgccga gttccttaga gagagttgtc tcgcgcccct aggtattctc
   150301 tacctaccca cctgtgtcgg tttcgggtac aggtaccctt ttgttgaagg tcgttcgagc
   150361 ttttcctggg agtatagcat gggttacttc agcgctgtag cgcctggtac tcgaacattg
   150421 gctcggggca ttttctctac cccttcttac cctgaaaaag caggggcacc ttgcgtcctt
   150481 gaaccgataa ccatctttcg gctaacctag cctcctccgt ccctcgggac caacaagggg
   150541 tagtacagga atattcacct gttgtccatc gactacgcct ttcggcctga tcttaggccc
   150601 tgactcaccc tccgtggacg aaccttgcgg aggaaccctt gggttttcgg ggcattggat
   150661 tctcaccaat gtttgcgtta ctcaagccga cattctcgct tccgcttcgt ccacccccgc
   150721 tcgcgcgggt gcttccccct aaggcggaac gctcccctac cgatgcattt tttcatccca
   150781 cagcttcggc agatcgctta gccccgttca tcttcggcgc aagagcgctc gatcagtgag
   150841 ctattacgca ctctttcaag ggtggctgct tctaggcaaa cctcctggct gtctctgcac
   150901 ccttacctcc tttatcactg agcggtcatt taggggcctt agctggtgat ccgggctgtt
   150961 tccctctcga caatgaagct tatcccccat cgtctcactg gccgaccttg acccctgtta
   151021 ttttgaggtc atatctagta ttcagagttt gcctcgattt ggtaccgctc tcgcagcccg
   151081 caccgaaaca gtgctttacc cctagatgtc cagtcaactg ctgcgcctca acgcatttcg
   151141 gggagaacca gctagctctg ggttcgagtg gcatttcacc cctaaccaca actcatccgc
   151201 tgattcttca acatcagtcg gttcggacct ccacttagtt tcacccaagc ttcatcctgg
   151261 tcatggatag atcacccagg ttcgggtcca taagcagtga caattgccct atgaagactc
   151321 gctttcgcta cggctccggt gggttccctt aaccaagcca ctgcctatga gtcgccggct
   151381 cattcttcaa caggcacgcg gtcagagccc tgggctcctc ccactgcttg ggagcttacg
   151441 gtttcatgtt ctatttcact ccccgacggg ggttcttttc acccttccct cacggtacta
   151501 cttcgctatc ggtcacccag gagtatttag ccttgcaagg tggtccttgc tgattcacac
   151561 gggattccac gtgccccatg ctactcgggt cagagcgtaa gctagtgatg ctttcggcta
   151621 ctggactctc gccatctagg gtgcagcact ctactgcttc gcctagcagc acgacgcttt
   151681 tattgctctc ccacaacccc gttttcacgg tttaggctgc tcccatttcg ctcgccgcta
   151741 ctacgggaat cgcttttgct ttcttttcct ccggctacta agatgtttca gttcgccagg
   151801 ttgtctcttg cctgcccatg gattcagcag cagttcgaaa ggttgaccta ttcgggaatc
   151861 tccggatcta cgcttatttt caactccccg aagcatttcg tcgcttacta cgcccttcct
   151921 cgtctctggg tgcctaggta tccaccgtaa gcctttcctc gtttgaacct cgcccttcac
   151981 ttttcacttt aaggctatgc catcctaagg tgctgctaaa tggaaggatc ttatcaacgt
   152041 ccatgaatga taaataatag attgaactgc cgaatcggaa aaatcgggta ctatcatata
   152101 gctttgtttc ggctaagttc acgagttgga gataagcgga ctcgaaccgc tgacatccgc
   152161 cacagggtaa accaccgcct ctcaggcccc cgactgattg attctaccat agaggccaac
   152221 aatagacaat aactcccccc cgaacacagc ttacaacttt catcgtactg tgctctccaa
   152281 agagcaactc ttctcaaaat ctcaaaaaaa aaaggtgctg agttggaatc ccattctaac
   152341 taaggattct tgtggttccg gaggatccag ctacaggaga accaggaacg gagagctttc
   152401 cccccttttc caccccgacc tttggtctta agaatgctgg ttttaagaat gagtgattgc
   152461 ccttctccga cccttactgc ccaacctgag agcgggcagc taatgcattc cacttattga
   152521 acagggttct atggtcggtc cgcgacccct ggataccgaa ggcgtccttg gggtgatctc
   152581 gtagttccta cggggtggag acgatggggt tggtccatgg attttccttc cttttgccgc
   152641 atttcgctca aagggttgaa gggagatagt gcatcaagct gttcgcaagg gccaacttga
   152701 tcctcttccc cagggatccc agatgaggga actaaaccta ggggagccgc cgactccaac
   152761 taccgtccat gtacgatcca tactagatct gaccaaccac ccatcctacc tcctctacac
   152821 gttcttgaca gcccatcttt gtctcagtag agtctttcag tggcatgttt cggtcctctt
   152881 ccccattact tagaaaaagt gagccaccgg ttcaggtaca agatactatc attaccgcct
   152941 ggacaattag acacccaacc cgtaatcgca acgacccaat tgcaagagcg gagctctacc
   153001 aactgagcta tatcccccga gccaagtgga gtatgcatga aggagtcaga tgcttcttct
   153061 attcttttcc ttggcgcagc tgggccatcc tggacttgaa ccagagacct cgcccgtgaa
   153121 gtaaaccatc gcacctacgg tccaaccaat tgggagagaa tcaatagatt ccttttcggg
   153181 agcgattcat ccttcccgaa cgcagcatac aactctccgt tgtactgcgc tctccaagtg
   153241 tgcttgttcc cccttctttt cttcctcacc acggcaagta cttgtgaaat aagaaataac
   153301 tccgatggga agaaaaaaga gggcgttaag agaccctctt ggcccaaccc taaacactct
   153361 aagatccttt ttcaaacctg ctcccatttc gagtcaagag atagataaat agacacatcc
   153421 cattgcactg atcgggggcg ttcgtagtga ctgagggggt cgaagaccaa gaagtgaatt
   153481 atttatcagc caagcattcg tcttacggct agatccaatc ccctggtccc tgcggaaagg
   153541 aaaaagaatt tcacgctctt cctttcggga agggaggatt aggaaaatcc tattgattgc
   153601 agctttctcc agacctccgg gaaaagcatg aaaaaaaagg ctcgaatggt acgatccctc
   153661 cgtcacccca gaatgaaagg ggcgatctcg tagttcttgg tctgtgaaga tacgttgtta
   153721 ggtgctccat ttcatttttc cattgaggcc gaacctaaac ctgtgctcga gagatagctg
   153781 tccatacact gataagggat gtatggatta tcgagaagag aggagccatg gtggtccccc
   153841 ccggaccgcc cagatcccac gagtgaatag aaagttggat ctacattgga tctcacctga
   153901 atcgccccat ctatcctcct gaggagaagt ttggtttcaa accccggctc gaacaggaga
   153961 agtacgccat gctaatgtgc cttggatgat ccacatctca gggtcaggcg ctgatgagca
   154021 cattgaacta tccatgtggc tgagagccct cacagcccag gcacaacgac gcaattatca
   154081 ggggcgcgct ctaccactga gctaatagcc cgtcgtgcgg gcctcccgct gggggcccgc
   154141 tatgcaaaaa gaaaagcgag agaaacccca tccctctctt tcctttttac gcccccatgt
   154201 cgccacacgg gagggacatg ggggcataaa aggggatcct atcaacttgt tccgacctag
   154261 gataagaagc tcatgggctt ggtcttactt caccgtcgag aaacaaaaga aggcttccat
   154321 atccaagttg aactcagacg tagctcgctt ctttttgggt gtgaagcagt gtcaaatcaa
   154381 aatacccaac aagcattagc tctccctgaa aaggaggtaa tccagccgca ccttccagta
   154441 cggctacctt gttacgactt cactccagtc actagccctg ccttcggcat ccccctcctt
   154501 gcggttaagg taacgacttc gggcatggcc agctcccata gtgtgacggg cggtgtgtac
   154561 aaggcccggg aacgaattca ccgccgtatg gctgaccggc gattactagc gattccggct
   154621 tcatgcaggc gagttgcagc ctgcaatccg aactgaggac gggtttttgg agttagctcg
   154681 ccctcgcggg atcgcgaccc tttgtcccgt ccattgtagc acgtgtgtcg cccagggcat
   154741 aaggggcatg atgacttgac gtcatcctca ccttcctccg gcttatcacc ggcagtctgc
   154801 tcagggttcc aaactcaacg gtggcaacta aacacgaggg ttgcgctcgt tgcgggactt
   154861 aacccaacac cttacggcac gagctgacga cagccatgca ccacctgtgt ccgcgttccc
   154921 gaaggcaccc ctctctttca agaggattcg cggcatgtca agccctggta aggttcttcg
   154981 ctttgcatcg aattaaacca catgctccac cgcttgtgcg ggcccccgtc aattcctttg
   155041 agtttcattc ttgcgaacgt actccccagg cgggatactt aacgcgttag ctccagcact
   155101 gcacgggtcg atacgcacag cgcctagtat ccattgttta cggctaggac tactggggta
   155161 tctaatccca ttcgctcccc tagctttcgt ctctcagtgt cagtgtcggc ccagcagagt
   155221 gctttcgccc ttggtgttct ttccgatctc tacgcatttc accgctccac cggaaattcc
   155281 ctctgcccct accgtactcc agcttggtag tttccaccgc ctgtccaggg ttgagccctg
   155341 ggatttgacg gcggacttaa aaagccacct acagacgctt tacgcccaat cattccggat
   155401 aacgcttgca tcctccgtat taccgcggct gctggcacag agttagccga tgcttattcc
   155461 ccagataccg tcattgcttc ttctccggga aaaggagttc atgacccgtg ggccttctac
   155521 ctccacgcgg cattgctccg tcaggctttc gcccattgcg gaaaattccc cactgctgcc
   155581 tcccgtagga gtctgggccg tgtctcagtc ccagtgtggc tgatcatcct ctcggaccag
   155641 ctactgatca tcgccttggt aagctattgc ctcaccaact agctaatcag acgcgagccc
   155701 ctcctcgggc ggattcctcc ttttgctcct cagcctacgg ggtattagca gccgtttcca
   155761 gctgttgttc ccctcccaag ggcaggttct tacgcgttac tcacccgtcc gccactggaa
   155821 acaccacttc ccgtccgact tgcatgtgtt aagcatgccg ccagcgttca tcctgagcca
   155881 ggatcgaact ctccatgaga ttcatagttg cattacttat agcttacttg ttcgtagaca
   155941 aagctggttt ggttcggaat tgtctttcat tccaaggcat aacttgtctc catgcgcttc
   156001 atattcgcct ggagttcgct cccagaaata tagccatccc tcccccctca cgtcaatccc
   156061 acaagcctct tatccattct tattagaggg gagcaagaca aaatagaaaa acccacattg
   156121 ggtttaggga taatcaggct cgaactgatg acttccacca tgtcaaggtg acactctacc
   156181 gctgagttat atcccttccc tgcccccatc aagaaataga actgactaat cctaagacaa
   156241 aggatcgaga aactcaacac cgccactatt cttgaacaac ttggagccgg gcttttcttt
   156301 cgcactatta cggatacgaa aatcatggaa aaagttggat tcaattgtca actgctccta
   156361 tcggaaatag gattgactac ggattcgagc catagcacgt ggtttcataa aaccgtacga
   156421 ttctcccgat ctaaatcaag caggttttac atgaagaagg tttgccccag catgttctat
   156481 tcgatacggg taggagaagc ggtattctta aaaaaataga gaaatcagaa ccaagtcaag
   156541 atgatacgga tcaacccctt cttattgcgc caaagatctt accatttccg aaggaactgg
   156601 agttccttaa ttccattcaa gagttcttat ggatttccac gaccctctaa gaccccgaaa
   156661 ttttgacaaa ttccttctct ttttcttagg aacacataca agatttgtca ctataaaaaa
   156721 aagggtaatg ctaatcccac gattaattac ttcattaatg aatttcatag taatagaaat
   156781 acatgtccta ccgaaacata atttgtaatt tgctatcctc ttgcctagcg ggcaaaggca
   156841 aagatttacc tccgtggaaa agatgattca ttcggatcag catgaaagcc caactacatt
   156901 gcattgccag aatccatgtt gtatatttga cagaggttga ccccctctct catggtacaa
   156961 tcctcttccc gctgagcctc ctttctcctc ggtccacaga gacaaaatgt gggactggcg
   157021 ccaacagtta atcacggaag aaaggactca cggagccggg atcgctaact aatacgaatc
   157081 ttaatataat agaaaatact aatctaatag aaagaaaaga actgtctttt ctgtatactt
   157141 tccccggttc tgctgctacc gcgggcttta cgcaatcgat cggatcatat agatatccct
   157201 tcaacacaac ataggtcgtc gaaaggatct cggagaccca ccaaagcacg aaagccagga
   157261 tctttcagaa aatggattcc tattcgaaga atgcataacc gcatggataa gctcacacta
   157321 acccgtcaat ttgggatcca attcggtttt ttccttggga ggtatcagta aggagaatgg
   157381 aataatatcg attcatatag atacagagga aaaggttctc tattgattca aacgctgtac
   157441 ctatgggata gggatagaga aagaggaaaa aaccgaagat ttcacatatt tgatcgaaaa
   157501 atcaatctga ttgatttcgt acccctcgct caatgagaaa atgggttaga ttctatagga
   157561 tcaaacctat gagacttaaa gaatgacgga agggaataaa atcaaaaaaa gaaatcaaaa
   157621 aaagagggaa aaaaagaata aaaagaaatc aaaatgaagt ataagaaccc agattccaaa
   157681 tgaacaaatt caaacttgaa aaggatcttt ctgattctcg aagaatgagg ggcaaaggga
   157741 ttgatcgaga aagatctctt gttcttatta taagatcgtg tgattggatc cgcggatgtt
   157801 tggtaaaaaa aaatcttctc ttttgagaat aatcaaaaat ggaaagtgtt caattggaac
   157861 atgaaaacgt gactgaattt gtcctagtta ctcttcggga cggagtggaa gaggggagga
   157921 cattctggaa cgaggaagag aacccaacga cttcgaaaga attgaacgag gagccgtatg
   157981 aggtgaaaat ctcatgtatg gttctgtaga gtggcagtaa gggtgactta tctgtcaact
   158041 tttccactat cacccccaaa aaaccaaact ctgccttacg taaagttgcc agagtccgat
   158101 taacctctgg gtttgaaatc actgcttata tacctggtat tggccataat tcacaagaac
   158161 attctgtagt cttagtaaga gggggaaggg ttaaggattt acccggtgtg agatatcaca
   158221 ttgttcgagg aaccctagat gctgtcggag taaaggatcg tcaacaaggg cgttctagtg
   158281 cgttgtagat tcttatccaa gacttgtatc atttgatgat gccgtgtgaa tcgctagaaa
   158341 catgtgaagt gtatggctaa cccaataacg aaagtttcgt aaggggactg tagcaggcta
   158401 ccatgagaca aaagatcttc tttactaagg agatttgatt cggaacttat tatatgtcca
   158461 aggtccaata ttgaaataat ttaagaggtt ttccctgact tcgtccgtgt caacaaacaa
   158521 ttcgaaatgc ctcgactttt ttagaacggg tccgggtcaa atagcaatga ttcgaagcac
   158581 ttctttttac actatttcgg aaacccaagg acttaatcgt atggatatgt aaaatacagg
   158641 atttccaatc ctagcaggaa agggagggaa acggatactc aatttaaagt gagtcaacag
   158701 aattccatac tcgatctcat agatacatat tgaattctgc ggaaaaccgt attcgatgaa
   158761 agtcgtatgt acggcttgga gggagatctt tcatatcttt cgagatccac cctacaatat
   158821 ggggccaaaa agccaaaata aatgatttta gcccttataa aaagaaaact gattcttgaa
   158881 cccctttcac gctcatgtca cgccgaggta ctgcagaaaa aaaaactgca aaatccgatc
   158941 caatttatcg taatcgatta gttaacatgt tggttaaccg tattctgaaa cacggaaaaa
   159001 aatcattggc ttatcaaatt ctctatcgag ccttgaaaaa gattcaacaa aagacagaaa
   159061 caaatccgct atctgtttta cgtcaagcaa tacgtggagt aactcccgat atagcagtaa
   159121 aagcaagacg tgtaagcgga tcgacccagc aagttcctat tgaaatagga tccgcacaag
   159181 gaaaagcact tgccgttcgt tggttattag gggcatcccg aaaacgtccg ggtcgaaata
   159241 tggctttcaa attaagttcc gaattagtgg atgctgccaa agggagtggc gatgccatac
   159301 gcaaaaagga agagactcat agaatggcag aggcaaatag agcttttgca cattttcgtt
   159361 aatccacgaa caggatctat atagacacat agatccatgg atccatacat ctcgatcgta
   159421 aaagaatcaa tagaaaaaga aagaatcgga attgatcgtt ctcgaaacaa acgaaaagga
   159481 aacgaaagat aaaacataaa ttatggatca actaagccct ctcggggact tgcttaagaa
   159541 taagaaagag gaatctcatg taaataccat ggaataaggt ttgatcctaa ttcatgggga
   159601 ttccacaaat attccattcc aaaaatagaa agttcgaaac aattgggatt tttttggaga
   159661 ttggatgcag ttactaattc atgatttggc atgtacagaa tgaaaacttc attctcgatt
   159721 ctacgagaat ttttatgaaa gcctttcatt tgcttctctt cgatggaagt tttattttcc
   159781 cagaatgtat cctcattttt ggcctaattc ttcttctgat gatcgattca acctctgatc
   159841 aaaaagatat accttggtta tatttcatct cttcaacaag tttagtaatg agcataacgg
   159901 ccctattgtt ccgatggaga gaagaaccta tgattagctt ttcgggaaat ttccaaacga
   159961 acaatttcaa cgaaatcttt caatttctta ttttactatg ttcaactcta tgtattcctc
   160021 tatccgtaga gtacattgaa tgtacagaaa tggctataac agagtttctg ttattcgtat
   160081 taacagcgac tctaggagga atgtttttat gcggtgctaa cgatttaata actatctttg
   160141 tagctccaga atgtttcagt ttatgctcct acctattatc tggatatacc aagaaagatg
   160201 tacggtctaa tgaggctact acgaaatatt tactcatggg tggggcaagc tcttctattc
   160261 tggttcatgg tttctcttgg ctatatggtt catccggggg agagatcgag cttcaagaaa
   160321 tagtgaatgg tcttatcaat acacaaatgt ataactcccc aggaatttca attgcgctta
   160381 tattcatcac tgtaggaatt gggttcaagc tttccccagc cccttctcat caatggactc
   160441 ctgacgtata cgaaggagtg cggttcgttc gagaaattcc tacctctcta tctatctctg
   160501 ggatgtttgg atttttcaaa actccatgga catgcagaag agaaatgcta ttcccactca
   160561 gaccaagaca taactttgac ttgttcaaat aacaattaag gcgaagcagg gtcaggaaca
   160621 acgattctct ttatgataaa cagatccatt ttgcaagttc gttattacgg gtagttccta
   160681 caaaggatcg gactaatgac gtatacaata cttgaattct tgatgtagat gctacatagt
   160741 tggttctcat ccttcagaga ctacgagtgt aataggagca tccgtcgaca aaaggatcac
   160801 cctaagatga tcatctcatg gctattgaga acgaatcaaa tcagatggtt ctatttctca
   160861 atctttctga cttactccta cggaatcaag gtcgaaaaga tggagaaaaa tcagtcattc
   160921 acaaccactg atgaaggatt cctcgaaaag ttaaggatta gtaatccgtt ttagaaatcg
   160981 aatgggttcg atcttataca tacgcgagga aggtaataat aaaaaaaaag aagataagtt
   161041 cttctttact tttatcactt aggagccgtg cgagatgaaa gtctcatgca cggttttgaa
   161101 tgagagaaag aagtgaggaa tcctcttttc gactctgact ctcctactcc agtcgttgct
   161161 tttctttctg ttacttcgaa agtagctgct tcggcttcag ccactcgaat tttcgatatt
   161221 cctttttatt tctcatcaaa cgaatggcat cttcttctgg aaatcctagc tattcttagc
   161281 atgatattgg ggaatctcat tgctattact caaacaagca tgaaacgtat gcttgcgtat
   161341 tcgtccatag gtcaaatcgg atatgtaatt attggaataa ttgtcggaga ctcaaatggt
   161401 ggatatgcga gcatgataac ttatatgctg ttctatatct ccatgaatct aggaactttt
   161461 gcttgcattg tcttatttgg tctacgtacc ggaactgata acattcgaga ttatgcagga
   161521 ttatacacaa aagatccttt tttggctctc tctttagctc tatgtctctt atctctagga
   161581 ggtcttcctc cactcgcagg ttttttcgga aaactacatt tattctggtg tggatggcag
   161641 gcaggcctct atttcttggt ttcaatagga ctccttacga gcgttgtttc tatctactat
   161701 tatttaaaaa taatcaagtt attaatgact ggacgaaacc aagaaataac ccctcacgtg
   161761 cgaaattata gaatatcccc tttaagatca aacaattcca tcgaattgag tatgattgta
   161821 tgtgtgatag catctactat accaggaata tcaatgaacc caattattgc aattgctcag
   161881 gatacccttt tttagtttag cttctagaat ctatttctta gttcaagatc cctctttact
   161941 aactggaatc aaagaattag tagatctgtt ccgcccaaaa agggaatggg ctagggttat
   162001 gaacttataa tctataatct gattatagat tataagttca ttccataccg ggccagaccg
   162061 gaatagggtt atatacattc tcattatgag aaaggtcatt cgagcctatc taaatctaaa
   162121 tagatactac atatggatcc ctacgtcgtt acattccatt taggattagg aatgggcgta
   162181 atcgggcctt ctttttacat tacagatctc tccttatttt ggaccctatt cacctctttt
   162241 ctttttttct cttctattga atcgagaaag aaataggttt gattgtccat ctttttaata
   162301 gaatcttaat atatataaga catcctctgg atacttcaaa tcgaagcaat tggatgtccg
   162361 acttggccta tatgacacgg ccgatcaata gaaatactcc aacactccac ctttgtcata
   162421 tattccatac atcacactag atagatatca tattcatgga atacgattca ctttcaagat
   162481 gccttggtgg tgaaatggta gacacgcgag actcaaaatc tcgtgctaaa gagcgtggag
   162541 gttcgagtcc tcttcaaggc ataatattga gaatgctcat tgaattggaa taagttcggc
   162601 agcggatcac aaaatcttgg tgatcctctc tatctaatga atggggaatc tgctttgaaa
   162661 tcgtctgccc tgcacccacc cccgagtata tgcttcaaca ggaatcacac aagggtggat
   162721 tgatacaatc taaacctctg gtaaaatgcc ccccgtaacc cagcagataa agtgcattac
   162781 atagtccgtt ttagggattg gcgactaccc attcagtgac tttggcactg gacgttccaa
   162841 aaatgggtac tatcgggtcg ggtgaattca ataatagacg cctggtggca ttccagcttt
   162901 ccttctcctt tcaggaccta tccgaaagag aatccagtac ttctcggtcg tgaatagggc
   162961 gaaccgcccc gtggatatct ttgcttcgaa ccaaaaacaa ttagaattag gctcggtcaa
   163021 ctggaatgtc tattatccat ataggggatc ttccaatcgg gaagatccat cgacctgaga
   163081 cgaagagaaa ggtctatcta ttttatttag ttattcagtt aaaccaatga ttcgttattg
   163141 gagcagatag caaaaaccat ttcatccgac atgcgtattt ttgattttcc aatggattta
   163201 catctttcat taatggaaat tttttgatgt agtgagtaat agctctggtt gttcgctgtt
   163261 caagaattct tgtttaggca gttcataccg tccatacata gtgttttgat ctaagatttc
   163321 aattcttcca tgtttcagca gtagcatatt cttccatgga gcttagctcc atggaagaaa
   163381 gaggtgtttc cgcgactcta ccacccagtc aattccgttc cacttaatcc tcatgaccac
   163441 atatctttcc ggctaagtaa tgggaaaccc ttctcctgtt acatgaatcc aattttcatt
   163501 tcatccgaga aaagccatct ttttctcaac aatgtctttg ccatttgatc caatagcctt
   163561 ccgtgagata ggaacagatt tgataaatac tgataactct cggctcgaat attagaacgg
   163621 gaaaatccat tagataatga actattggtt ctaagccatc tctggcgatg aatcaagaat
   163681 tcgaagtgct tttttttcct attcttgaga aaccagcgtt tagatagaga tggaagagga
   163741 tccattttgg cagtaagaat aagaagcccc tttaacatct cttcatcttc atctgcaaag
   163801 aattctcgat gtgaaaagac agagacaaag ggctcatctt tgaataggga aaagagtgga
   163861 tccggggggt cccaaatgaa ttggcttatt cgaaaaaagc cttgttcttt ggaaaatcta
   163921 gctcgtggcg ggtactgcat ggtttcactc tgcaagaact ccgaatcccc ctcttgaagc
   163981 tcatcctcct cttgacgctc atcctcctct tgaagctcat cctcctcttg acgctcatcc
   164041 tcctcttgaa gctgatcctc ctcttgaagc tcatcctttt catcataaag gatcccccga
   164101 ccggcccaat agggaaatcc caattcattg ggcctttcga tacaatcaaa tagaaattcc
   164161 caagggcgcc atattctagg agcccagtct atgtgatcga agaaaccctc ctctatttcc
   164221 ccttcttcaa actccgattc gtatttttga tagataaatt tctgatcaac gatagaacaa
   164281 gatccatttt gcatcatata taagggattc cttggttcgg gccgaagaag gaatttcact
   164341 cgatcattat caaaccgact gcaatctctt tctgtccgcg aggatgccat cagagcgcct
   164401 tctatttcta ctaggccatg aactagatca gaatcattct caacgaaccg ataagaagtg
   164461 atcctatttt tttcatcggg tccgggtaga gaccaaaggt cttgagcgac cgatccggca
   164521 gaacaactca aaagataaag aagtatcgtt aatttcttca tgctcgttcc aagttcgaag
   164581 taccatttgt acaaataagg atccccttct tcacacaatt gcttctttat atagatagat
   164641 ataggatcta ggaggcaatt tcctagaagt actttttgca caacagccct tcctatctga
   164701 tagaaaagga tcccgtgatc ctgaaccggt attacatggg ctcgcaaatc ccaagtttgt
   164761 ctatgaagag cagatctaat tgtattagtg tctagaattg atttcttctg tgtaatacta
   164821 attgataggg cctcattggc aagtgctaca agatctcgtg cattggaacc catggctgtg
   164881 gacccgaatc gattagtatg gaacattttc ttttccaagt gaaatcccct agtatatgaa
   164941 agagtgaaaa agcgctttcg ttgttgtgga ataagaagcc ttcgtatctt aatacatgta
   165001 ttgaattgat tcggggctat tagagcggga tccacttttt ggggaatatg agtcgaagca
   165061 ataacaagaa tatttctagt agaacatctt tcacaatccc tggagagata gttcactaat
   165121 agaccgaggg ataagtcctt cgactcattc atatccagat catgaatgtc tggaatccat
   165181 attatgcaag gagacattgc ttttgctaat tcgaagtgaa ggctgataaa aaatcggtct
   165241 acttccgcca gcagttcaat attggtgaac tcattcatca catcctcagc tagccactct
   165301 atacgccgca actccctatc aaggtcacta gtatcaatat cgtcactagc atcaatatcg
   165361 tcactagcat caatagagtc actagcatca atagagtcac taacatcata gtcactctca
   165421 tcctcctcat caagaaccaa ctccctaggc ttgctatccg ggaacttgtt cagaaatact
   165481 gtaatgaaag gaagatagga gtttgtcgtt aggtatttga ccaaatagga tcgtccgctt
   165541 cctatagaac ctatcactaa aataccccta gagggggata aggctaagcg gagcgaaaag
   165601 ggttttccat gagacgggaa atgaaaacta ttagccccac acgaagtttg tgaataagtg
   165661 attgtctgat aattagcaag gaatatccgc ctttctgcta aacaggatgt attgaactca
   165721 taattcatta gatacttttg atgaatgtca actaagtatc gtaagtaaat tgctcccggt
   165781 tgttcaatca tttgataagc agagtcattc tttgataaat gatcgctatg agtcagactc
   165841 aatagaattt gatcaatact tttttctgcc gttaaggtgg agatggagaa ctgaaccaag
   165901 aagtctcttt ctttatcact aatcgaatca ctgttcgcga accagaattc tattggatta
   165961 tcatcaatcc aatgatcgcc cacgttttct ctttttctta tcaatgaata gatctcttta
   166021 cttgtatgac ttagatgtct cgtatttctc gaaaaaatga ttcgattgat gggatttgtt
   166081 atgatactta tgagatcgat gagattgata ttcaaatatt tcttcttaga acgtatagaa
   166141 tatcctaatt gttgcagagc aactagaaag agattcttga actttaacca gaaagaattc
   166201 agttcagatg tgggatacct atccagaagt tttcgcaact caatcatgta tgatggattc
   166261 atcaaagatt tgatcttttc gaactctgtc tgtaactcac cataggctcg ggaaacaaag
   166321 aaaagacgtg tacaaacgag atgtccagca acaagaagaa ggaaaaggat tgaatagagg
   166381 aactcctgaa catttggcga gctcagatgt gtcgatatca atggtgactc attatttcga
   166441 tgaatctttt cttcggacag aagaaaattt tgtaaacaat taatcgaaat ctcacttatc
   166501 cgatggtact ttttccgttg tgtcttccac aattttttct gaagaattcg cgctgatcca
   166561 tgcataatat catgaaaaat ggataccaat atttgacggc tgctacttag tatcggcaat
   166621 aggtctgaaa aagtctctaa caatatcaaa cttagatatt tgcaccctgt tgaagtaaag
   166681 aaccatggca tatatgtttg gaatagattc cattttgatt ttaagcgagt tgaaaaagca
   166741 ctctttcgtt gatgaaaggt tctatacatc tgccctttct caacgcattt ctttagacaa
   166801 agactccgtt ttttcctctt ttcggatggt aaatatttct cagaacatgg agtgtgaatc
   166861 aaacccatgt ttgaattgaa attgagatac tgatgcaagt tcttctcttc tgaatcagat
   166921 agattcatat ctgaaagagg ttgacaaaaa gttctttcaa aattgacttt ttgtccctct
   166981 tttagaggtg ttccagaaat gtctgcaatc gagtcaatag ctctacgaac taatggatcg
   167041 gatcgaattg caaactggaa agatttgtac aagttatacc tttcgtcacc actttgtgga
   167101 aaatcgttag atatgaatat gttagatacc tgcgactcga ttggtgaagg tgaaatagta
   167161 tctctctcca aaaaagcatg ttttttttta ccaccgcaca aagaaaatct tttgttgcga
   167221 atgaacaaga tattgaggaa ttgtccgtac gtaaaatcat aattcttgat acgggccttt
   167281 tccacataaa aagggaatct tttgttacaa tagaaggaga agtgatgtgg attattcaag
   167341 aatcgaagtc gatttgcttt ataaaaagaa gatatcaatg aacttctatg aaatggtttc
   167401 acgggattca gccaattgtc ttgatcgtgg gatatcattg agaaatagga atccgtgtta
   167461 tcaaaagatt tcctgctatt atttctagta tggaatgagt caatcatccg ctttggtatc
   167521 ttattgaaca aaaagggtga tattcttcct ccattgatca agaatttcga tttttgagaa
   167581 gtattatgat catccaataa gaaaggtttc aatttttgaa aatgaacgat ttgaagacct
   167641 attgattcta acaactgatt gcagagttga tcatttgtac ctttcaattc atagatgtgg
   167701 atctcagacc tatgaagggg gatattcccg aaactcacaa agaaaaaagg aagtgagtta
   167761 gacaaaaaga gaagaagtga cttagacaaa tcttttttat cgataacctc agaacaatca
   167821 atcgaatatt gattaatacg taatcgatcg aacactactt gaaaacggct cttctgctca
   167881 gaaacgaaat gttctaaatg ctcctggaaa ttcttgctcc cattggacca tttgtatcta
   167941 tatgcattag gatcccgatt catgtatctc tcggctcgag aaataaaaag aagaggatcg
   168001 aaccatttgt tctgactctt tttcaaattc gataaatgtc ggttgatcgt atatttcatt
   168061 agagttctat gattcagagt accatttcct atttgatccc tttgaattcc atactcgaag
   168121 ttgcgatcgg atctattcat taaaaagaat cgattcaata catttcttat gtacccatgg
   168181 gtgctatatt ggatttgaat cagatttcgg atcaagatag attgattgac tgcctccatt
   168241 atgttgttgc tagcaaatac cactcttttt ggttttggat cttccaaatc attcccgcag
   168301 gagatccgga cccatttgtt tctgatcctt cgataaaaag attcattttc ttcataaaaa
   168361 ataggaggta gaaccaataa agatttcttt ttcgattcat ccccggcctc attcaagaat
   168421 tgtttttgat ccaatccgta ggaatcaata gaaagggcaa atctcttatg atacaccaga
   168481 tccggctcgg ttattgatag agtgaataga tctgccattt cttgaaatct ctcttctgat
   168541 tcaaaatcgt ggtgtaacgc gtatcccccc ctgttcaggt catggaatag atgaaataaa
   168601 tcaaaaaatg gatttttgtt caagaatgaa gaactaccca gttcatcctt cggaaccata
   168661 ttgcatcccg gatatgatga aataggatga attgagacgg tattttgtaa atacgtaatt
   168721 atcttggata tattcactat ttctttattt ttcgatcgcc tgaaagggac aaaagaaaca
   168781 tcttgttctt tcttcaacaa tttctgatct ttagtgaacc tctcagtagg attcgaaccc
   168841 agatgaagtt ctgaccctat gtcagagaaa aaagaacgaa tggatcttgt aggattccca
   168901 agaaattctt cgatttcttc cggaagcaga tgattattca tccgcttctc acgttccgtg
   168961 aatagccggg actttgagga agatccagaa acgcgtttag ggaatcggtc tgattctatc
   169021 tctcttcgtt ccgtttgaag aaaggaagga tcccaaagaa tcgatctttc ttttagttgt
   169081 tgaatctctc tttgattgat caatgtgtga tattccgaat cctcattact aatggaatca
   169141 aaacgctctc tggattgatt aaaagatcct ttcaattggc tagaatccgt tacttgaacg
   169201 aaactagatc ttgtggaatg atattgaata tttgacgata cattccgtac cttgctaaaa
   169261 attcgatcct tgcttaccaa ccacacattg tctaaccaaa tccaattctc tctcgatatg
   169321 ttcctcaaaa aatccgattc gtgcggattc ttcccccaac taccgaagag atcttggcgg
   169381 aattgccaca tatgaaattg agcacaattt tgcaaagaaa tagcccactt gcttctcgag
   169441 aagagatggg aaacatgctc aatatcattt gattgaatag ttgacccagc cccttgttgt
   169501 ttgaagaaac cctccacttc aattggtatt tgttcacgaa aagcaaacat gagataacaa
   169561 atccagtctt tcactaagat ttcgaatagc tgtcccgaat tcaatatgtt ttgcctctta
   169621 ctcggagaaa gacgatcaaa caattcccaa tcacggtctt tgtggatcgg atcatccata
   169681 taatatacaa agggaaactc cagatatttg atatctttct ctttgaatga gatctcaatt
   169741 ccagcgacgg tttcattaga tatcttacca ctagaatcct tcttttttcc gatccagttc
   169801 ctccaccacc gcgaacccca gttggattca ggcatgatac acttttgagt tattggggga
   169861 acccaagtac tctctttcgg atccaggaac tcagagatct tttttccttt tgacaggagc
   169921 gaaacaatca acctattgac attggaagac ccaaaagatt cttccaatgc atcatttctc
   169981 ggtccaatgg gattcataag tataggaaga agccctgtca aatagagatt ttttctttcg
   170041 accatatttc gattgttaat acgatatata aggaccgcta ctacaaatag tagtacaccc
   170101 ttggtcgtga aatgtactac acccttgata cccttgatcg tgaaatatcg attgcttgtt
   170161 gaaccctgtg aattgcgtga aagtaggata ccccaaattg gggggtccaa gagttttaga
   170221 aaacgttctt ggtggaaaaa aatgttaagg aaagatccca ctgaattgaa ttgggtccat
   170281 gaatctaata aatagtgaga attcttgatc tctctcaata tctctcgcaa ttcgaaaacc
   170341 cagaatttga attgacgccc cttcatctct ccatacctcc taaatggata agaattatcc
   170401 tttataatta tgatatttat atatgatatt tatatacgat atttctttat tctatgataa
   170461 ttagaattat atgattattc tatgatttaa attgcattga tttatcctaa agatttcatt
   170521 tcaattggaa tttggttatt caccatgtac gaggatcccc gctaagcatc catggctgaa
   170581 tggttaaagc gcccaactca taattggcga attcgtaggt tcaattccta ctggatgcac
   170641 gccaatggga ccctccaaga agtctattgg aattgactct ttatcaatgg aatctcatca
   170701 tctatacata acgaatcggt gtggtatatt catatcataa catatgaaca gtaagaactg
   170761 aactagcatt cttattgaga ctagaactca tagggaagaa aatagattta tggatggaat
   170821 caaatatgca gtatttacag acaaaagtat tcggttattg gcgaaaaatc aatatacttt
   170881 taatgtcgaa tcaggatcaa ctaggacaga aatcaagcat tgggtcgaac tcttctttgg
   170941 tgtcaaggta atagctatga atagtcatcg actccccgga aagggtagaa gaatgggacc
   171001 cattatggga catacaatgc attacaagcg tatgatcatt acgcttcaac cgggttattc
   171061 tattccacct cttagaaaga aaagaactta aatcaaaata cttaatagca tggcgataca
   171121 tttatacaaa acttctaccc cgggcacacg caacggagcc gtaaacagtc aagtgaaatc
   171181 caatccacga aataatttga tctatggaca gcatcgttgt ggtaaaggtc gtaatgccag
   171241 aggaatcatt accgcaaggc atagaggggg aggtcataag cgtttatacc gtaaaatcga
   171301 ttttcgacga aatgaaagag acatatatgg tagaatcgta accatagaat acgaccctaa
   171361 tcgaaatgca tacgtttgtc tcatacacta tggggatggt gagaagagat atattttaca
   171421 tcccagaggg gctataattg gagataccat tgtttctggt acagaagttc ctatcaaaat
   171481 gggaaatgcc ctacctttga gtgcggtttg aactattgat ttacgtaatt gggagtaacc
   171541 aattaggttt acgacgaaac ctagaaatcg atcactgatc caatttgagt acctctacag
   171601 gatagacctc aacagaaaac tgaagagtaa gggcagcaag tgattgagtt cagtagttcc
   171661 tcatatataa ttattgactc tagagagata gtaatatgga gaagacaaaa ctgtttcaag
   171721 caccgacaga accagaagcg ccccttgttt caaagagagg aggacgggtt attcacattt
   171781 catttgatgg tcagaggcaa attgaaagct aagcagtggt aattctaaag attccccggg
   171841 ggaaaaatag agatgtctcc tacgttaccc ataaatatgt ggaagtatcg acgtaatttc
   171901 atagagtcat tcggtctgaa tgctacatga agaacataag ccagatgacg gaacgggaag
   171961 acctaggatg tagaagatca taacatgagt ggttcggcag atttggattc ctatatatcc
   172021 attcatgtgg tactttattg tatgatatat ataagaatta tacgatatat atatatccat
   172081 ctgtatagat atcatcatct acatccagaa agccgtatgc tttggaaaaa gcttgtacag
   172141 tttgggaagg gattttgatt gatcaaaaaa aggaatctac ttcaaccgat atgcccttag
   172201 gcacggccat acataacata gaaatcacac ttggaaaggg tggacaatta gctagagcag
   172261 cgggtgctgt agcgaaactg attgcaaaag aggggaaatc ggccacatta aaattacctt
   172321 ctggagaggt ccgtttgata tccaaaaact gctcggcaac agtcggacaa gtggggaatg
   172381 ttggggtgaa ccagaaaagt ttgggtagag ccggatctaa atgttggcta ggtaagcgtc
   172441 ctgtagtaag aggagttgtt atgaaccctg tagaccatcc ccatgggggt ggtgaaggga
   172501 gggctccgat tggtagaaaa aaacccgcaa ccccttgggg ttatcctgca cttggaagaa
   172561 gaagtagaaa aaggaataaa tatagtgata attttattct tcgtcgccgt aggaaatagg
   172621 agagcaaatt tctttcttcg tttttgca
//
