# Supplementary material for: Evolutionary dynamics of the chloroplast genome in Daphne (Thymelaeaceae): comparative analysis with related genera and insights into phylogenetics
Source: FEBS Open Bio. 2025 Oct 16;16(3):503–19. doi: 10.1002/2211-5463.70143 (PMC12955755; doi:10.1002/2211-5463.70143)
Supplement: Supplementary file 11 — Data S2. Annotated chloroplast genome sequences of all newly assembled species (GenBank format). [file FEB4-16-503-s005.zip › Thymelaea passerina.gb]

LOCUS       Thymelaea_passerina      171885 bp    DNA     circular UNA 07-SEP-2025
DEFINITION  Thymelaea passerina chloroplast, complete genome.
ACCESSION   urn.local...4b-jmkrbx8
VERSION     urn.local...4b-jmkrbx8
KEYWORDS    .
SOURCE      Thymelaea passerina
  ORGANISM  Thymelaea passerina.
FEATURES             Location/Qualifiers
     misc_feature    1..85602
                     /note="large single copy (LSC)"
                     /info="annotated by OGDRAW v1.4"
                     /annotator="OGDRAW"
                     /label="large single copy (LSC)"
     tRNA            complement(13..86)
                     /gene="trnH-GUG"
                     /locus_tag="FKS56_pgt001"
                     /product="tRNA-His"
                     /db_xref="GeneID:40491980"
                     /label="trnH-GUG tRNA"
     gene            complement(13..86)
                     /gene="trnH-GUG"
                     /locus_tag="FKS56_pgt001"
                     /db_xref="GeneID:40491980"
                     /label="trnH-GUG gene"
     CDS             complement(436..1497)
                     /gene="psbA"
                     /locus_tag="FKS56_pgp091"
                     /codon_start=1
                     /transl_table=11
                     /product="photosystem II protein D1"
                     /protein_id="YP_009663801.1"
                     /db_xref="GeneID:40491913"
                     /label="psbA CDS"
     gene            complement(436..1497)
                     /gene="psbA"
                     /locus_tag="FKS56_pgp091"
                     /db_xref="GeneID:40491913"
                     /label="psbA gene"
     tRNA            join(complement(4318..4354),complement(1782..1816))
                     /gene="trnK-UUU"
                     /locus_tag="FKS56_pgt002"
                     /product="tRNA-Lys"
                     /db_xref="GeneID:40491914"
                     /label="trnK-UUU tRNA"
     gene            complement(1782..4354)
                     /gene="trnK-UUU"
                     /locus_tag="FKS56_pgt002"
                     /db_xref="GeneID:40491914"
                     /label="trnK-UUU gene"
     CDS             complement(2119..3642)
                     /gene="matK"
                     /locus_tag="FKS56_pgp090"
                     /codon_start=1
                     /transl_table=11
                     /product="maturase K"
                     /protein_id="YP_009663802.1"
                     /db_xref="GeneID:40491915"
                     /label="matK CDS"
     gene            complement(2119..3642)
                     /gene="matK"
                     /locus_tag="FKS56_pgp090"
                     /db_xref="GeneID:40491915"
                     /label="matK gene"
     CDS             join(complement(6221..6260),complement(5084..5283))
                     /gene="rps16"
                     /locus_tag="FKS56_pgp089"
                     /codon_start=1
                     /transl_table=11
                     /product="ribosomal protein S16"
                     /protein_id="YP_009663803.1"
                     /db_xref="GeneID:40491916"
                     /label="rps16 CDS"
     gene            complement(5084..6260)
                     /gene="rps16"
                     /locus_tag="FKS56_pgp089"
                     /db_xref="GeneID:40491916"
                     /label="rps16 gene"
     tRNA            complement(7594..7665)
                     /gene="trnQ-UUG"
                     /locus_tag="FKS56_pgt003"
                     /product="tRNA-Gln"
                     /db_xref="GeneID:40491917"
                     /label="trnQ-UUG tRNA"
     gene            complement(7594..7665)
                     /gene="trnQ-UUG"
                     /locus_tag="FKS56_pgt003"
                     /db_xref="GeneID:40491917"
                     /label="trnQ-UUG gene"
     CDS             7926..8111
                     /gene="psbK"
                     /locus_tag="FKS56_pgp088"
                     /codon_start=1
                     /transl_table=11
                     /product="photosystem II protein K"
                     /protein_id="YP_009663804.1"
                     /db_xref="GeneID:40491918"
                     /label="psbK CDS"
     gene            7926..8111
                     /gene="psbK"
                     /locus_tag="FKS56_pgp088"
                     /db_xref="GeneID:40491918"
                     /label="psbK gene"
     CDS             8548..8658
                     /gene="psbI"
                     /locus_tag="FKS56_pgp087"
                     /codon_start=1
                     /transl_table=11
                     /product="photosystem II protein I"
                     /protein_id="YP_009663805.1"
                     /db_xref="GeneID:40491919"
                     /label="psbI CDS"
     gene            8548..8658
                     /gene="psbI"
                     /locus_tag="FKS56_pgp087"
                     /db_xref="GeneID:40491919"
                     /label="psbI gene"
     tRNA            complement(8744..8831)
                     /gene="trnS-GCU"
                     /locus_tag="FKS56_pgt004"
                     /product="tRNA-Ser"
                     /db_xref="GeneID:40491920"
                     /label="trnS-GCU tRNA"
     gene            complement(8744..8831)
                     /gene="trnS-GCU"
                     /locus_tag="FKS56_pgt004"
                     /db_xref="GeneID:40491920"
                     /label="trnS-GCU gene"
     tRNA            join(9573..9595,10311..10359)
                     /gene="trnG-UCC"
                     /locus_tag="FKS56_pgt005"
                     /product="tRNA-Gly"
                     /db_xref="GeneID:40491921"
                     /label="trnG-UCC tRNA"
     gene            9573..10359
                     /gene="trnG-UCC"
                     /locus_tag="FKS56_pgt005"
                     /db_xref="GeneID:40491921"
                     /label="trnG-UCC gene"
     tRNA            10504..10575
                     /gene="trnR-UCU"
                     /locus_tag="FKS56_pgt006"
                     /product="tRNA-Arg"
                     /db_xref="GeneID:40491922"
                     /label="trnR-UCU tRNA"
     gene            10504..10575
                     /gene="trnR-UCU"
                     /locus_tag="FKS56_pgt006"
                     /db_xref="GeneID:40491922"
                     /label="trnR-UCU gene"
     CDS             complement(10886..12406)
                     /gene="atpA"
                     /locus_tag="FKS56_pgp086"
                     /codon_start=1
                     /transl_table=11
                     /product="ATP synthase CF1 alpha subunit"
                     /protein_id="YP_009663806.1"
                     /db_xref="GeneID:40491923"
                     /label="atpA CDS"
     gene            complement(10886..12406)
                     /gene="atpA"
                     /locus_tag="FKS56_pgp086"
                     /db_xref="GeneID:40491923"
                     /label="atpA gene"
     CDS             join(complement(13753..13896),complement(12480..12890))
                     /gene="atpF"
                     /locus_tag="FKS56_pgp085"
                     /codon_start=1
                     /transl_table=11
                     /product="ATP synthase CF0 subunit I"
                     /protein_id="YP_009663807.1"
                     /db_xref="GeneID:40491924"
                     /label="atpF CDS"
     gene            complement(12480..13896)
                     /gene="atpF"
                     /locus_tag="FKS56_pgp085"
                     /db_xref="GeneID:40491924"
                     /label="atpF gene"
     CDS             complement(14398..14643)
                     /gene="atpH"
                     /locus_tag="FKS56_pgp084"
                     /codon_start=1
                     /transl_table=11
                     /product="ATP synthase CF0 C subunit"
                     /protein_id="YP_009663808.1"
                     /db_xref="GeneID:40491925"
                     /label="atpH CDS"
     gene            complement(14398..14643)
                     /gene="atpH"
                     /locus_tag="FKS56_pgp084"
                     /db_xref="GeneID:40491925"
                     /label="atpH gene"
     CDS             complement(15893..16636)
                     /gene="atpI"
                     /locus_tag="FKS56_pgp083"
                     /codon_start=1
                     /transl_table=11
                     /product="ATP synthase CF0 A subunit"
                     /protein_id="YP_009663809.1"
                     /db_xref="GeneID:40491926"
                     /label="atpI CDS"
     gene            complement(15893..16636)
                     /gene="atpI"
                     /locus_tag="FKS56_pgp083"
                     /db_xref="GeneID:40491926"
                     /label="atpI gene"
     CDS             complement(16875..17585)
                     /gene="rps2"
                     /locus_tag="FKS56_pgp082"
                     /codon_start=1
                     /transl_table=11
                     /product="ribosomal protein S2"
                     /protein_id="YP_009663810.1"
                     /db_xref="GeneID:40491927"
                     /label="rps2 CDS"
     gene            complement(16875..17585)
                     /gene="rps2"
                     /locus_tag="FKS56_pgp082"
                     /db_xref="GeneID:40491927"
                     /label="rps2 gene"
     CDS             complement(17945..22027)
                     /gene="rpoC2"
                     /locus_tag="FKS56_pgp081"
                     /codon_start=1
                     /transl_table=11
                     /product="RNA polymerase beta subunit"
                     /protein_id="YP_009663811.1"
                     /db_xref="GeneID:40491928"
                     /label="rpoC2 CDS"
     gene            complement(17945..22027)
                     /gene="rpoC2"
                     /locus_tag="FKS56_pgp081"
                     /db_xref="GeneID:40491928"
                     /label="rpoC2 gene"
     CDS             join(complement(24628..25059),complement(22219..23835))
                     /gene="rpoC1"
                     /locus_tag="FKS56_pgp080"
                     /codon_start=1
                     /transl_table=11
                     /product="RNA polymerase beta' subunit"
                     /protein_id="YP_009663812.1"
                     /db_xref="GeneID:40491929"
                     /label="rpoC1 CDS"
     gene            complement(22219..25059)
                     /gene="rpoC1"
                     /locus_tag="FKS56_pgp080"
                     /db_xref="GeneID:40491929"
                     /label="rpoC1 gene"
     CDS             complement(25085..28297)
                     /gene="rpoB"
                     /locus_tag="FKS56_pgp079"
                     /codon_start=1
                     /transl_table=11
                     /product="RNA polymerase beta subunit"
                     /protein_id="YP_009663813.1"
                     /db_xref="GeneID:40491930"
                     /label="rpoB CDS"
     gene            complement(25085..28297)
                     /gene="rpoB"
                     /locus_tag="FKS56_pgp079"
                     /db_xref="GeneID:40491930"
                     /label="rpoB gene"
     tRNA            29442..29512
                     /gene="trnC-GCA"
                     /locus_tag="FKS56_pgt007"
                     /product="tRNA-Cys"
                     /db_xref="GeneID:40491931"
                     /label="trnC-GCA tRNA"
     gene            29442..29512
                     /gene="trnC-GCA"
                     /locus_tag="FKS56_pgt007"
                     /db_xref="GeneID:40491931"
                     /label="trnC-GCA gene"
     CDS             30111..30200
                     /gene="petN"
                     /locus_tag="FKS56_pgp078"
                     /codon_start=1
                     /transl_table=11
                     /product="cytochrome b6/f complex subunit VIII"
                     /protein_id="YP_009663814.1"
                     /db_xref="GeneID:40491932"
                     /label="petN CDS"
     gene            30111..30200
                     /gene="petN"
                     /locus_tag="FKS56_pgp078"
                     /db_xref="GeneID:40491932"
                     /label="petN gene"
     CDS             complement(30882..30986)
                     /gene="psbM"
                     /locus_tag="FKS56_pgp077"
                     /codon_start=1
                     /transl_table=11
                     /product="photosystem II protein M"
                     /protein_id="YP_009663815.1"
                     /db_xref="GeneID:40491933"
                     /label="psbM CDS"
     gene            complement(30882..30986)
                     /gene="psbM"
                     /locus_tag="FKS56_pgp077"
                     /db_xref="GeneID:40491933"
                     /label="psbM gene"
     tRNA            complement(31723..31796)
                     /gene="trnD-GUC"
                     /locus_tag="FKS56_pgt008"
                     /product="tRNA-Asp"
                     /db_xref="GeneID:40491934"
                     /label="trnD-GUC tRNA"
     gene            complement(31723..31796)
                     /gene="trnD-GUC"
                     /locus_tag="FKS56_pgt008"
                     /db_xref="GeneID:40491934"
                     /label="trnD-GUC gene"
     tRNA            complement(32146..32229)
                     /gene="trnY-GUA"
                     /locus_tag="FKS56_pgt009"
                     /product="tRNA-Tyr"
                     /db_xref="GeneID:40491935"
                     /label="trnY-GUA tRNA"
     gene            complement(32146..32229)
                     /gene="trnY-GUA"
                     /locus_tag="FKS56_pgt009"
                     /db_xref="GeneID:40491935"
                     /label="trnY-GUA gene"
     tRNA            complement(32289..32361)
                     /gene="trnE-UUC"
                     /locus_tag="FKS56_pgt010"
                     /product="tRNA-Glu"
                     /db_xref="GeneID:40491936"
                     /label="trnE-UUC tRNA"
     gene            complement(32289..32361)
                     /gene="trnE-UUC"
                     /locus_tag="FKS56_pgt010"
                     /db_xref="GeneID:40491936"
                     /label="trnE-UUC gene"
     tRNA            32910..>32980
                     /gene="trnT-GGU"
                     /locus_tag="FKS56_pgt011"
                     /product="tRNA-Thr"
                     /db_xref="GeneID:40491937"
                     /label="trnT-GGU tRNA"
     gene            32910..>32980
                     /gene="trnT-GGU"
                     /locus_tag="FKS56_pgt011"
                     /db_xref="GeneID:40491937"
                     /label="trnT-GGU gene"
     CDS             34230..35291
                     /gene="psbD"
                     /locus_tag="FKS56_pgp076"
                     /codon_start=1
                     /transl_table=11
                     /product="photosystem II protein D2"
                     /protein_id="YP_009663816.1"
                     /db_xref="GeneID:40491938"
                     /label="psbD CDS"
     gene            34230..35291
                     /gene="psbD"
                     /locus_tag="FKS56_pgp076"
                     /db_xref="GeneID:40491938"
                     /label="psbD gene"
     CDS             35239..36660
                     /gene="psbC"
                     /locus_tag="FKS56_pgp075"
                     /codon_start=1
                     /transl_table=11
                     /product="photosystem II CP43 chlorophyll apoprotein"
                     /protein_id="YP_009663817.1"
                     /db_xref="GeneID:40491939"
                     /label="psbC CDS"
     gene            35239..36660
                     /gene="psbC"
                     /locus_tag="FKS56_pgp075"
                     /db_xref="GeneID:40491939"
                     /label="psbC gene"
     tRNA            complement(36894..36982)
                     /gene="trnS-UGA"
                     /locus_tag="FKS56_pgt012"
                     /product="tRNA-Ser"
                     /db_xref="GeneID:40491940"
                     /label="trnS-UGA tRNA"
     gene            complement(36894..36982)
                     /gene="trnS-UGA"
                     /locus_tag="FKS56_pgt012"
                     /db_xref="GeneID:40491940"
                     /label="trnS-UGA gene"
     CDS             37347..37535
                     /gene="psbZ"
                     /locus_tag="FKS56_pgp074"
                     /codon_start=1
                     /transl_table=11
                     /product="photosystem II protein Z"
                     /protein_id="YP_009663818.1"
                     /db_xref="GeneID:40491941"
                     /label="psbZ CDS"
     gene            37347..37535
                     /gene="psbZ"
                     /locus_tag="FKS56_pgp074"
                     /db_xref="GeneID:40491941"
                     /label="psbZ gene"
     tRNA            38133..38203
                     /gene="trnG-GCC"
                     /locus_tag="FKS56_pgt013"
                     /product="tRNA-Gly"
                     /db_xref="GeneID:40491942"
                     /label="trnG-GCC tRNA"
     gene            38133..38203
                     /gene="trnG-GCC"
                     /locus_tag="FKS56_pgt013"
                     /db_xref="GeneID:40491942"
                     /label="trnG-GCC gene"
     tRNA            complement(38353..38426)
                     /gene="trnfM-CAU"
                     /locus_tag="FKS56_pgt014"
                     /product="tRNA-fMet"
                     /db_xref="GeneID:40491943"
                     /label="trnfM-CAU tRNA"
     gene            complement(38353..38426)
                     /gene="trnfM-CAU"
                     /locus_tag="FKS56_pgt014"
                     /db_xref="GeneID:40491943"
                     /label="trnfM-CAU gene"
     CDS             complement(38594..38896)
                     /gene="rps14"
                     /locus_tag="FKS56_pgp073"
                     /codon_start=1
                     /transl_table=11
                     /product="ribosomal protein S14"
                     /protein_id="YP_009663819.1"
                     /db_xref="GeneID:40491944"
                     /label="rps14 CDS"
     gene            complement(38594..38896)
                     /gene="rps14"
                     /locus_tag="FKS56_pgp073"
                     /db_xref="GeneID:40491944"
                     /label="rps14 gene"
     CDS             complement(39017..41221)
                     /gene="psaB"
                     /locus_tag="FKS56_pgp072"
                     /codon_start=1
                     /transl_table=11
                     /product="photosystem I P700 chlorophyll a apoprotein A2"
                     /protein_id="YP_009663820.1"
                     /db_xref="GeneID:40491945"
                     /label="psaB CDS"
     gene            complement(39017..41221)
                     /gene="psaB"
                     /locus_tag="FKS56_pgp072"
                     /db_xref="GeneID:40491945"
                     /label="psaB gene"
     CDS             complement(41247..43499)
                     /gene="psaA"
                     /locus_tag="FKS56_pgp071"
                     /codon_start=1
                     /transl_table=11
                     /product="photosystem I P700 chlorophyll a apoprotein A1"
                     /protein_id="YP_009663821.1"
                     /db_xref="GeneID:40491946"
                     /label="psaA CDS"
     gene            complement(41247..43499)
                     /gene="psaA"
                     /locus_tag="FKS56_pgp071"
                     /db_xref="GeneID:40491946"
                     /label="psaA gene"
     CDS             join(complement(46173..46298),complement(45196..45423),
                     complement(44344..44496))
                     /gene="ycf3"
                     /locus_tag="FKS56_pgp070"
                     /codon_start=1
                     /transl_table=11
                     /product="hypothetical chloroplast RF34"
                     /protein_id="YP_009663822.1"
                     /db_xref="GeneID:40491947"
                     /label="ycf3 CDS"
     gene            complement(44344..46298)
                     /gene="ycf3"
                     /locus_tag="FKS56_pgp070"
                     /db_xref="GeneID:40491947"
                     /label="ycf3 gene"
     tRNA            47193..47279
                     /gene="trnS-GGA"
                     /locus_tag="FKS56_pgt015"
                     /product="tRNA-Ser"
                     /db_xref="GeneID:40491948"
                     /label="trnS-GGA tRNA"
     gene            47193..47279
                     /gene="trnS-GGA"
                     /locus_tag="FKS56_pgt015"
                     /db_xref="GeneID:40491948"
                     /label="trnS-GGA gene"
     CDS             complement(47616..48221)
                     /gene="rps4"
                     /locus_tag="FKS56_pgp069"
                     /codon_start=1
                     /transl_table=11
                     /product="ribosomal protein S4"
                     /protein_id="YP_009663823.1"
                     /db_xref="GeneID:40491949"
                     /label="rps4 CDS"
     gene            complement(47616..48221)
                     /gene="rps4"
                     /locus_tag="FKS56_pgp069"
                     /db_xref="GeneID:40491949"
                     /label="rps4 gene"
     tRNA            complement(48756..48828)
                     /gene="trnT-UGU"
                     /locus_tag="FKS56_pgt016"
                     /product="tRNA-Thr"
                     /db_xref="GeneID:40491950"
                     /label="trnT-UGU tRNA"
     gene            complement(48756..48828)
                     /gene="trnT-UGU"
                     /locus_tag="FKS56_pgt016"
                     /db_xref="GeneID:40491950"
                     /label="trnT-UGU gene"
     tRNA            join(49726..49759,50309..50358)
                     /gene="trnL-UAA"
                     /locus_tag="FKS56_pgt017"
                     /product="tRNA-Leu"
                     /db_xref="GeneID:40491951"
                     /label="trnL-UAA tRNA"
     gene            49726..50358
                     /gene="trnL-UAA"
                     /locus_tag="FKS56_pgt017"
                     /db_xref="GeneID:40491951"
                     /label="trnL-UAA gene"
     tRNA            50454..50526
                     /gene="trnF-GAA"
                     /locus_tag="FKS56_pgt018"
                     /product="tRNA-Phe"
                     /db_xref="GeneID:40491952"
                     /label="trnF-GAA tRNA"
     gene            50454..50526
                     /gene="trnF-GAA"
                     /locus_tag="FKS56_pgt018"
                     /db_xref="GeneID:40491952"
                     /label="trnF-GAA gene"
     CDS             complement(50955..51431)
                     /gene="ndhJ"
                     /locus_tag="FKS56_pgp068"
                     /codon_start=1
                     /transl_table=11
                     /product="NADH dehydrogenase subunit J"
                     /protein_id="YP_009663824.1"
                     /db_xref="GeneID:40491953"
                     /label="ndhJ CDS"
     gene            complement(50955..51431)
                     /gene="ndhJ"
                     /locus_tag="FKS56_pgp068"
                     /db_xref="GeneID:40491953"
                     /label="ndhJ gene"
     CDS             complement(51573..52256)
                     /gene="ndhK"
                     /locus_tag="FKS56_pgp067"
                     /codon_start=1
                     /transl_table=11
                     /product="NADH dehydrogenase subunit K"
                     /protein_id="YP_009663825.1"
                     /db_xref="GeneID:40491954"
                     /label="ndhK CDS"
     gene            complement(51573..52256)
                     /gene="ndhK"
                     /locus_tag="FKS56_pgp067"
                     /db_xref="GeneID:40491954"
                     /label="ndhK gene"
     CDS             complement(52331..52693)
                     /gene="ndhC"
                     /locus_tag="FKS56_pgp066"
                     /codon_start=1
                     /transl_table=11
                     /product="NADH dehydrogenase subunit 3"
                     /protein_id="YP_009663826.1"
                     /db_xref="GeneID:40491955"
                     /label="ndhC CDS"
     gene            complement(52331..52693)
                     /gene="ndhC"
                     /locus_tag="FKS56_pgp066"
                     /db_xref="GeneID:40491955"
                     /label="ndhC gene"
     tRNA            join(complement(53999..54036),complement(53377..53411))
                     /gene="trnV-UAC"
                     /locus_tag="FKS56_pgt019"
                     /product="tRNA-Val"
                     /db_xref="GeneID:40491956"
                     /label="trnV-UAC tRNA"
     gene            complement(53377..54036)
                     /gene="trnV-UAC"
                     /locus_tag="FKS56_pgt019"
                     /db_xref="GeneID:40491956"
                     /label="trnV-UAC gene"
     tRNA            54226..54298
                     /gene="trnM-CAU"
                     /locus_tag="FKS56_pgt020"
                     /product="tRNA-Met"
                     /db_xref="GeneID:40491957"
                     /label="trnM-CAU tRNA"
     gene            54226..54298
                     /gene="trnM-CAU"
                     /locus_tag="FKS56_pgt020"
                     /db_xref="GeneID:40491957"
                     /label="trnM-CAU gene"
     CDS             complement(54541..54942)
                     /gene="atpE"
                     /locus_tag="FKS56_pgp065"
                     /codon_start=1
                     /transl_table=11
                     /product="ATP synthase CF1 epsilon subunit"
                     /protein_id="YP_009663827.1"
                     /db_xref="GeneID:40491958"
                     /label="atpE CDS"
     gene            complement(54541..54942)
                     /gene="atpE"
                     /locus_tag="FKS56_pgp065"
                     /db_xref="GeneID:40491958"
                     /label="atpE gene"
     CDS             complement(54963..56438)
                     /gene="atpB"
                     /locus_tag="FKS56_pgp064"
                     /codon_start=1
                     /transl_table=11
                     /product="ATP synthase CF1 beta subunit"
                     /protein_id="YP_009663828.1"
                     /db_xref="GeneID:40491959"
                     /label="atpB CDS"
     gene            complement(54963..56438)
                     /gene="atpB"
                     /locus_tag="FKS56_pgp064"
                     /db_xref="GeneID:40491959"
                     /label="atpB gene"
     CDS             57215..58648
                     /gene="rbcL"
                     /locus_tag="FKS56_pgp063"
                     /codon_start=1
                     /transl_table=11
                     /product="ribulose-1,5-bisphosphate carboxylase/oxygenase
                     large subunit"
                     /protein_id="YP_009663829.1"
                     /db_xref="GeneID:40491960"
                     /label="rbcL CDS"
     gene            57215..58648
                     /gene="rbcL"
                     /locus_tag="FKS56_pgp063"
                     /db_xref="GeneID:40491960"
                     /label="rbcL gene"
     CDS             59365..60930
                     /gene="accD"
                     /locus_tag="FKS56_pgp062"
                     /codon_start=1
                     /transl_table=11
                     /product="acetyl-CoA carboxylase carboxyltransferase beta
                     subunit"
                     /protein_id="YP_009663830.1"
                     /db_xref="GeneID:40491961"
                     /label="accD CDS"
     gene            59365..60930
                     /gene="accD"
                     /locus_tag="FKS56_pgp062"
                     /db_xref="GeneID:40491961"
                     /label="accD gene"
     CDS             61566..61679
                     /gene="psaI"
                     /locus_tag="FKS56_pgp061"
                     /codon_start=1
                     /transl_table=11
                     /product="photosystem I subunit VIII"
                     /protein_id="YP_009663831.1"
                     /db_xref="GeneID:40491962"
                     /label="psaI CDS"
     gene            61566..61679
                     /gene="psaI"
                     /locus_tag="FKS56_pgp061"
                     /db_xref="GeneID:40491962"
                     /label="psaI gene"
     CDS             62091..62654
                     /gene="ycf4"
                     /locus_tag="FKS56_pgp060"
                     /codon_start=1
                     /transl_table=11
                     /product="photosystem I assembly protein Ycf4"
                     /protein_id="YP_009663832.1"
                     /db_xref="GeneID:40491963"
                     /label="ycf4 CDS"
     gene            62091..62654
                     /gene="ycf4"
                     /locus_tag="FKS56_pgp060"
                     /db_xref="GeneID:40491963"
                     /label="ycf4 gene"
     CDS             63170..63865
                     /gene="cemA"
                     /locus_tag="FKS56_pgp059"
                     /codon_start=1
                     /transl_table=11
                     /product="envelope membrane protein"
                     /protein_id="YP_009663833.1"
                     /db_xref="GeneID:40491964"
                     /label="cemA CDS"
     gene            63170..63865
                     /gene="cemA"
                     /locus_tag="FKS56_pgp059"
                     /db_xref="GeneID:40491964"
                     /label="cemA gene"
     CDS             64118..65080
                     /gene="petA"
                     /locus_tag="FKS56_pgp058"
                     /codon_start=1
                     /transl_table=11
                     /product="cytochrome f"
                     /protein_id="YP_009663834.1"
                     /db_xref="GeneID:40491965"
                     /label="petA CDS"
     gene            64118..65080
                     /gene="petA"
                     /locus_tag="FKS56_pgp058"
                     /db_xref="GeneID:40491965"
                     /label="petA gene"
     CDS             complement(65856..65978)
                     /gene="psbJ"
                     /locus_tag="FKS56_pgp057"
                     /codon_start=1
                     /transl_table=11
                     /product="photosystem II protein J"
                     /protein_id="YP_009663835.1"
                     /db_xref="GeneID:40491966"
                     /label="psbJ CDS"
     gene            complement(65856..65978)
                     /gene="psbJ"
                     /locus_tag="FKS56_pgp057"
                     /db_xref="GeneID:40491966"
                     /label="psbJ gene"
     CDS             complement(66129..66245)
                     /gene="psbL"
                     /locus_tag="FKS56_pgp056"
                     /codon_start=1
                     /transl_table=11
                     /product="photosystem II protein L"
                     /protein_id="YP_009663836.1"
                     /db_xref="GeneID:40491967"
                     /label="psbL CDS"
     gene            complement(66129..66245)
                     /gene="psbL"
                     /locus_tag="FKS56_pgp056"
                     /db_xref="GeneID:40491967"
                     /label="psbL gene"
     CDS             complement(66273..66392)
                     /gene="psbF"
                     /locus_tag="FKS56_pgp055"
                     /codon_start=1
                     /transl_table=11
                     /product="photosystem II cytochrome b559 beta subunit"
                     /protein_id="YP_009663837.1"
                     /db_xref="GeneID:40491968"
                     /label="psbF CDS"
     gene            complement(66273..66392)
                     /gene="psbF"
                     /locus_tag="FKS56_pgp055"
                     /db_xref="GeneID:40491968"
                     /label="psbF gene"
     CDS             complement(66402..66653)
                     /gene="psbE"
                     /locus_tag="FKS56_pgp054"
                     /codon_start=1
                     /transl_table=11
                     /product="photosystem II protein V"
                     /protein_id="YP_009663838.1"
                     /db_xref="GeneID:40491969"
                     /label="psbE CDS"
     gene            complement(66402..66653)
                     /gene="psbE"
                     /locus_tag="FKS56_pgp054"
                     /db_xref="GeneID:40491969"
                     /label="psbE gene"
     CDS             68049..68144
                     /gene="petL"
                     /locus_tag="FKS56_pgp053"
                     /codon_start=1
                     /transl_table=11
                     /product="cytochrome b6/f complex subunit VI"
                     /protein_id="YP_009663839.1"
                     /db_xref="GeneID:40491970"
                     /label="petL CDS"
     gene            68049..68144
                     /gene="petL"
                     /locus_tag="FKS56_pgp053"
                     /db_xref="GeneID:40491970"
                     /label="petL gene"
     CDS             68353..68466
                     /gene="petG"
                     /locus_tag="FKS56_pgp052"
                     /codon_start=1
                     /transl_table=11
                     /product="cytochrome b6/f complex subunit V"
                     /protein_id="YP_009663840.1"
                     /db_xref="GeneID:40491971"
                     /label="petG CDS"
     gene            68353..68466
                     /gene="petG"
                     /locus_tag="FKS56_pgp052"
                     /db_xref="GeneID:40491971"
                     /label="petG gene"
     tRNA            complement(68617..68689)
                     /gene="trnW-CCA"
                     /locus_tag="FKS56_pgt021"
                     /product="tRNA-Trp"
                     /db_xref="GeneID:40491972"
                     /label="trnW-CCA tRNA"
     gene            complement(68617..68689)
                     /gene="trnW-CCA"
                     /locus_tag="FKS56_pgt021"
                     /db_xref="GeneID:40491972"
                     /label="trnW-CCA gene"
     tRNA            complement(68882..68955)
                     /gene="trnP-UGG"
                     /locus_tag="FKS56_pgt022"
                     /product="tRNA-Pro"
                     /db_xref="GeneID:40491973"
                     /label="trnP-UGG tRNA"
     gene            complement(68882..68955)
                     /gene="trnP-UGG"
                     /locus_tag="FKS56_pgt022"
                     /db_xref="GeneID:40491973"
                     /label="trnP-UGG gene"
     CDS             69305..69439
                     /gene="psaJ"
                     /locus_tag="FKS56_pgp051"
                     /codon_start=1
                     /transl_table=11
                     /product="photosystem I subunit IX"
                     /protein_id="YP_009663841.1"
                     /db_xref="GeneID:40491974"
                     /label="psaJ CDS"
     gene            69305..69439
                     /gene="psaJ"
                     /locus_tag="FKS56_pgp051"
                     /db_xref="GeneID:40491974"
                     /label="psaJ gene"
     CDS             69871..70071
                     /gene="rpl33"
                     /locus_tag="FKS56_pgp050"
                     /codon_start=1
                     /transl_table=11
                     /product="ribosomal protein L33"
                     /protein_id="YP_009663842.1"
                     /db_xref="GeneID:40491975"
                     /label="rpl33 CDS"
     gene            69871..70071
                     /gene="rpl33"
                     /locus_tag="FKS56_pgp050"
                     /db_xref="GeneID:40491975"
                     /label="rpl33 gene"
     CDS             70391..70669
                     /gene="rps18"
                     /locus_tag="FKS56_pgp049"
                     /codon_start=1
                     /transl_table=11
                     /product="ribosomal protein S18"
                     /protein_id="YP_009663843.1"
                     /db_xref="GeneID:40491976"
                     /label="rps18 CDS"
     gene            70391..70669
                     /gene="rps18"
                     /locus_tag="FKS56_pgp049"
                     /db_xref="GeneID:40491976"
                     /label="rps18 gene"
     CDS             complement(71030..71380)
                     /gene="rpl20"
                     /locus_tag="FKS56_pgp048"
                     /codon_start=1
                     /transl_table=11
                     /product="ribosomal protein L20"
                     /protein_id="YP_009663844.1"
                     /db_xref="GeneID:40491977"
                     /label="rpl20 CDS"
     gene            complement(71030..71380)
                     /gene="rpl20"
                     /locus_tag="FKS56_pgp048"
                     /db_xref="GeneID:40491977"
                     /label="rpl20 gene"
     CDS             join(complement(72148..72261),157318..157549,
                     158092..158117)
                     /gene="rps12"
                     /locus_tag="FKS56_pgp047"
                     /trans_splicing
                     /codon_start=1
                     /transl_table=11
                     /product="ribosomal protein S12"
                     /protein_id="YP_009663845.1"
                     /db_xref="GeneID:40491978"
                     /label="rps12 CDS"
     CDS             join(complement(72148..72261),complement(99939..100170),
                     complement(99371..99396))
                     /gene="rps12"
                     /locus_tag="FKS56_pgp046"
                     /trans_splicing
                     /codon_start=1
                     /transl_table=11
                     /product="ribosomal protein S12"
                     /protein_id="YP_009663800.1"
                     /db_xref="GeneID:40492048"
                     /label="rps12 CDS"
     gene            join(complement(72148..72261),157318..157549,
                     158092..158117)
                     /gene="rps12"
                     /locus_tag="FKS56_pgp047"
                     /trans_splicing
                     /db_xref="GeneID:40491978"
                     /label="rps12 gene"
     gene            join(complement(72148..72261),complement(99939..100170),
                     complement(99371..99396))
                     /gene="rps12"
                     /locus_tag="FKS56_pgp046"
                     /trans_splicing
                     /db_xref="GeneID:40492048"
                     /label="rps12 gene"
     CDS             73576..75102
                     /gene="psbB"
                     /locus_tag="FKS56_pgp045"
                     /codon_start=1
                     /transl_table=11
                     /product="photosystem II 47 kDa protein"
                     /protein_id="YP_009663846.1"
                     /db_xref="GeneID:40491979"
                     /label="psbB CDS"
     gene            73576..75102
                     /gene="psbB"
                     /locus_tag="FKS56_pgp045"
                     /db_xref="GeneID:40491979"
                     /label="psbB gene"
     CDS             75279..75380
                     /gene="psbT"
                     /locus_tag="FKS56_pgp044"
                     /codon_start=1
                     /transl_table=11
                     /product="photosystem II protein T"
                     /protein_id="YP_009663847.1"
                     /db_xref="GeneID:40491981"
                     /label="psbT CDS"
     gene            75279..75380
                     /gene="psbT"
                     /locus_tag="FKS56_pgp044"
                     /db_xref="GeneID:40491981"
                     /label="psbT gene"
     CDS             complement(75451..75582)
                     /gene="psbN"
                     /locus_tag="FKS56_pgp043"
                     /codon_start=1
                     /transl_table=11
                     /product="photosystem II protein N"
                     /protein_id="YP_009663848.1"
                     /db_xref="GeneID:40491982"
                     /label="psbN CDS"
     gene            complement(75451..75582)
                     /gene="psbN"
                     /locus_tag="FKS56_pgp043"
                     /db_xref="GeneID:40491982"
                     /label="psbN gene"
     CDS             75690..75917
                     /gene="psbH"
                     /locus_tag="FKS56_pgp042"
                     /codon_start=1
                     /transl_table=11
                     /product="photosystem II protein H"
                     /protein_id="YP_009663849.1"
                     /db_xref="GeneID:40491983"
                     /label="psbH CDS"
     gene            75690..75917
                     /gene="psbH"
                     /locus_tag="FKS56_pgp042"
                     /db_xref="GeneID:40491983"
                     /label="psbH gene"
     CDS             join(76040..76045,76843..77484)
                     /gene="petB"
                     /locus_tag="FKS56_pgp041"
                     /codon_start=1
                     /transl_table=11
                     /product="cytochrome b6"
                     /protein_id="YP_009663850.1"
                     /db_xref="GeneID:40491984"
                     /label="petB CDS"
     gene            76040..77484
                     /gene="petB"
                     /locus_tag="FKS56_pgp041"
                     /db_xref="GeneID:40491984"
                     /label="petB gene"
     CDS             join(77695..77702,78466..78940)
                     /gene="petD"
                     /locus_tag="FKS56_pgp040"
                     /codon_start=1
                     /transl_table=11
                     /product="cytochrome b6/f complex subunit IV"
                     /protein_id="YP_009663851.1"
                     /db_xref="GeneID:40491985"
                     /label="petD CDS"
     gene            77695..78940
                     /gene="petD"
                     /locus_tag="FKS56_pgp040"
                     /db_xref="GeneID:40491985"
                     /label="petD gene"
     CDS             complement(79139..80125)
                     /gene="rpoA"
                     /locus_tag="FKS56_pgp039"
                     /codon_start=1
                     /transl_table=11
                     /product="RNA polymerase alpha subunit"
                     /protein_id="YP_009663852.1"
                     /db_xref="GeneID:40491986"
                     /label="rpoA CDS"
     gene            complement(79139..80125)
                     /gene="rpoA"
                     /locus_tag="FKS56_pgp039"
                     /db_xref="GeneID:40491986"
                     /label="rpoA gene"
     CDS             complement(80205..80621)
                     /gene="rps11"
                     /locus_tag="FKS56_pgp038"
                     /codon_start=1
                     /transl_table=11
                     /product="ribosomal protein S11"
                     /protein_id="YP_009663853.1"
                     /db_xref="GeneID:40491987"
                     /label="rps11 CDS"
     gene            complement(80205..80621)
                     /gene="rps11"
                     /locus_tag="FKS56_pgp038"
                     /db_xref="GeneID:40491987"
                     /label="rps11 gene"
     CDS             complement(80774..80887)
                     /gene="rpl36"
                     /locus_tag="FKS56_pgp037"
                     /codon_start=1
                     /transl_table=11
                     /product="ribosomal protein L36"
                     /protein_id="YP_009663854.1"
                     /db_xref="GeneID:40491988"
                     /label="rpl36 CDS"
     gene            complement(80774..80887)
                     /gene="rpl36"
                     /locus_tag="FKS56_pgp037"
                     /db_xref="GeneID:40491988"
                     /label="rpl36 gene"
     CDS             complement(81415..81819)
                     /gene="rps8"
                     /locus_tag="FKS56_pgp036"
                     /codon_start=1
                     /transl_table=11
                     /product="ribosomal protein S8"
                     /protein_id="YP_009663855.1"
                     /db_xref="GeneID:40491989"
                     /label="rps8 CDS"
     gene            complement(81415..81819)
                     /gene="rps8"
                     /locus_tag="FKS56_pgp036"
                     /db_xref="GeneID:40491989"
                     /label="rps8 gene"
     CDS             complement(81979..82347)
                     /gene="rpl14"
                     /locus_tag="FKS56_pgp035"
                     /codon_start=1
                     /transl_table=11
                     /product="ribosomal protein L14"
                     /protein_id="YP_009663856.1"
                     /db_xref="GeneID:40491990"
                     /label="rpl14 CDS"
     gene            complement(81979..82347)
                     /gene="rpl14"
                     /locus_tag="FKS56_pgp035"
                     /db_xref="GeneID:40491990"
                     /label="rpl14 gene"
     CDS             join(complement(83960..83968),complement(82472..82870))
                     /gene="rpl16"
                     /locus_tag="FKS56_pgp034"
                     /codon_start=1
                     /transl_table=11
                     /product="ribosomal protein L16"
                     /protein_id="YP_009663857.1"
                     /db_xref="GeneID:40491991"
                     /label="rpl16 CDS"
     gene            complement(82472..83968)
                     /gene="rpl16"
                     /locus_tag="FKS56_pgp034"
                     /db_xref="GeneID:40491991"
                     /label="rpl16 gene"
     CDS             complement(84111..84767)
                     /gene="rps3"
                     /locus_tag="FKS56_pgp033"
                     /codon_start=1
                     /transl_table=11
                     /product="ribosomal protein S3"
                     /protein_id="YP_009663858.1"
                     /db_xref="GeneID:40491992"
                     /label="rps3 CDS"
     gene            complement(84111..84767)
                     /gene="rps3"
                     /locus_tag="FKS56_pgp033"
                     /db_xref="GeneID:40491992"
                     /label="rps3 gene"
     CDS             complement(84752..85261)
                     /gene="rpl22"
                     /locus_tag="FKS56_pgp032"
                     /codon_start=1
                     /transl_table=11
                     /product="ribosomal protein L22"
                     /protein_id="YP_009663859.1"
                     /db_xref="GeneID:40491993"
                     /label="rpl22 CDS"
     gene            complement(84752..85261)
                     /gene="rpl22"
                     /locus_tag="FKS56_pgp032"
                     /db_xref="GeneID:40491993"
                     /label="rpl22 gene"
     CDS             complement(85300..85578)
                     /gene="rps19"
                     /locus_tag="FKS56_pgp031"
                     /codon_start=1
                     /transl_table=11
                     /product="ribosomal protein S19"
                     /protein_id="YP_009663860.1"
                     /db_xref="GeneID:40491994"
                     /label="rps19 CDS"
     gene            complement(85300..85578)
                     /gene="rps19"
                     /locus_tag="FKS56_pgp031"
                     /db_xref="GeneID:40491994"
                     /label="rps19 gene"
     repeat_region   85603..127346
                     /note="inverted repeat B (IRB)"
                     /info="annotated by OGDRAW v1.4"
                     /annotator="OGDRAW"
                     /rpt_type="inverted"
                     /label="inverted repeat B (IRB) repeat region"
     CDS             join(complement(86788..87178),complement(85669..86102))
                     /gene="rpl2"
                     /locus_tag="FKS56_pgp030"
                     /codon_start=1
                     /transl_table=11
                     /product="ribosomal protein L2"
                     /protein_id="YP_009663861.1"
                     /db_xref="GeneID:40491995"
                     /label="rpl2 CDS"
     gene            complement(85669..87178)
                     /gene="rpl2"
                     /locus_tag="FKS56_pgp030"
                     /db_xref="GeneID:40491995"
                     /label="rpl2 gene"
     CDS             complement(87197..87478)
                     /gene="rpl23"
                     /locus_tag="FKS56_pgp029"
                     /codon_start=1
                     /transl_table=11
                     /product="ribosomal protein L23"
                     /protein_id="YP_009663862.1"
                     /db_xref="GeneID:40491996"
                     /label="rpl23 CDS"
     gene            complement(87197..87478)
                     /gene="rpl23"
                     /locus_tag="FKS56_pgp029"
                     /db_xref="GeneID:40491996"
                     /label="rpl23 gene"
     tRNA            complement(87649..87722)
                     /gene="trnI-CAU"
                     /locus_tag="FKS56_pgt023"
                     /product="tRNA-Ile"
                     /db_xref="GeneID:40491997"
                     /label="trnI-CAU tRNA"
     gene            complement(87649..87722)
                     /gene="trnI-CAU"
                     /locus_tag="FKS56_pgt023"
                     /db_xref="GeneID:40491997"
                     /label="trnI-CAU gene"
     CDS             87922..94776
                     /gene="ycf2"
                     /locus_tag="FKS56_pgp028"
                     /codon_start=1
                     /transl_table=11
                     /product="Ycf2"
                     /protein_id="YP_009663863.1"
                     /db_xref="GeneID:40491998"
                     /label="ycf2 CDS"
     gene            87922..94776
                     /gene="ycf2"
                     /locus_tag="FKS56_pgp028"
                     /db_xref="GeneID:40491998"
                     /label="ycf2 gene"
     tRNA            complement(95694..95774)
                     /gene="trnL-CAA"
                     /locus_tag="FKS56_pgt024"
                     /product="tRNA-Leu"
                     /db_xref="GeneID:40491999"
                     /label="trnL-CAA tRNA"
     gene            complement(95694..95774)
                     /gene="trnL-CAA"
                     /locus_tag="FKS56_pgt024"
                     /db_xref="GeneID:40491999"
                     /label="trnL-CAA gene"
     CDS             join(complement(97755..98531),complement(96317..97072))
                     /gene="ndhB"
                     /locus_tag="FKS56_pgp027"
                     /codon_start=1
                     /transl_table=11
                     /product="NADH dehydrogenase subunit 2"
                     /protein_id="YP_009663864.1"
                     /db_xref="GeneID:40492000"
                     /label="ndhB CDS"
     gene            complement(96317..98531)
                     /gene="ndhB"
                     /locus_tag="FKS56_pgp027"
                     /db_xref="GeneID:40492000"
                     /label="ndhB gene"
     CDS             complement(98850..99317)
                     /gene="rps7"
                     /locus_tag="FKS56_pgp026"
                     /codon_start=1
                     /transl_table=11
                     /product="ribosomal protein S7"
                     /protein_id="YP_009663865.1"
                     /db_xref="GeneID:40492001"
                     /label="rps7 CDS"
     gene            complement(98850..99317)
                     /gene="rps7"
                     /locus_tag="FKS56_pgp026"
                     /db_xref="GeneID:40492001"
                     /label="rps7 gene"
     tRNA            101831..101902
                     /gene="trnV-GAC"
                     /locus_tag="FKS56_pgt025"
                     /product="tRNA-Val"
                     /db_xref="GeneID:40492002"
                     /label="trnV-GAC tRNA"
     gene            101831..101902
                     /gene="trnV-GAC"
                     /locus_tag="FKS56_pgt025"
                     /db_xref="GeneID:40492002"
                     /label="trnV-GAC gene"
     rRNA            102127..103617
                     /gene="rrn16"
                     /locus_tag="FKS56_pgr008"
                     /product="16S ribosomal RNA"
                     /db_xref="GeneID:40492003"
                     /label="rrn16 rRNA"
     gene            102127..103617
                     /gene="rrn16"
                     /locus_tag="FKS56_pgr008"
                     /db_xref="GeneID:40492003"
                     /label="rrn16 gene"
     tRNA            join(103916..103952,104918..104952)
                     /gene="trnI-GAU"
                     /locus_tag="FKS56_pgt026"
                     /product="tRNA-Ile"
                     /db_xref="GeneID:40492004"
                     /label="trnI-GAU tRNA"
     gene            103916..104952
                     /gene="trnI-GAU"
                     /locus_tag="FKS56_pgt026"
                     /db_xref="GeneID:40492004"
                     /label="trnI-GAU gene"
     tRNA            join(105016..105053,105878..105912)
                     /gene="trnA-UGC"
                     /locus_tag="FKS56_pgt027"
                     /product="tRNA-Ala"
                     /db_xref="GeneID:40492005"
                     /label="trnA-UGC"
     gene            105016..105912
                     /gene="trnA-UGC"
                     /locus_tag="FKS56_pgt027"
                     /db_xref="GeneID:40492005"
                     /label="trnA-UGC gene"
     rRNA            106072..108890
                     /gene="rrn23"
                     /locus_tag="FKS56_pgr007"
                     /product="23S ribosomal RNA"
                     /db_xref="GeneID:40492006"
                     /label="rrn23 rRNA"
     gene            106072..108890
                     /gene="rrn23"
                     /locus_tag="FKS56_pgr007"
                     /db_xref="GeneID:40492006"
                     /label="rrn23 gene"
     rRNA            108989..109091
                     /gene="rrn4.5"
                     /locus_tag="FKS56_pgr006"
                     /product="4.5S ribosomal RNA"
                     /db_xref="GeneID:40492007"
                     /label="rrn4.5 rRNA"
     gene            108989..109091
                     /gene="rrn4.5"
                     /locus_tag="FKS56_pgr006"
                     /db_xref="GeneID:40492007"
                     /label="rrn4.5 gene"
     rRNA            109321..109441
                     /gene="rrn5"
                     /locus_tag="FKS56_pgr005"
                     /product="5S ribosomal RNA"
                     /db_xref="GeneID:40492008"
                     /label="rrn5 rRNA"
     gene            109321..109441
                     /gene="rrn5"
                     /locus_tag="FKS56_pgr005"
                     /db_xref="GeneID:40492008"
                     /label="rrn5 gene"
     tRNA            109698..109771
                     /gene="trnR-ACG"
                     /locus_tag="FKS56_pgt028"
                     /product="tRNA-Arg"
                     /db_xref="GeneID:40492009"
                     /label="trnR-ACG tRNA"
     gene            109698..109771
                     /gene="trnR-ACG"
                     /locus_tag="FKS56_pgt028"
                     /db_xref="GeneID:40492009"
                     /label="trnR-ACG gene"
     tRNA            complement(110394..110465)
                     /gene="trnN-GUU"
                     /locus_tag="FKS56_pgt029"
                     /product="tRNA-Asn"
                     /db_xref="GeneID:40492010"
                     /label="trnN-GUU tRNA"
     gene            complement(110394..110465)
                     /gene="trnN-GUU"
                     /locus_tag="FKS56_pgt029"
                     /db_xref="GeneID:40492010"
                     /label="trnN-GUU gene"
     CDS             111011..116455
                     /gene="ycf1"
                     /locus_tag="FKS56_pgp025"
                     /codon_start=1
                     /transl_table=11
                     /product="Ycf1"
                     /protein_id="YP_009663866.1"
                     /db_xref="GeneID:40492011"
                     /label="ycf1 CDS"
     gene            111011..116455
                     /gene="ycf1"
                     /locus_tag="FKS56_pgp025"
                     /db_xref="GeneID:40492011"
                     /label="ycf1 gene"
     CDS             116830..117102
                     /gene="rps15"
                     /locus_tag="FKS56_pgp024"
                     /codon_start=1
                     /transl_table=11
                     /product="ribosomal protein S15"
                     /protein_id="YP_009663867.1"
                     /db_xref="GeneID:40492012"
                     /label="rps15 CDS"
     gene            116830..117102
                     /gene="rps15"
                     /locus_tag="FKS56_pgp024"
                     /db_xref="GeneID:40492012"
                     /label="rps15 gene"
     CDS             117208..118389
                     /gene="ndhH"
                     /locus_tag="FKS56_pgp023"
                     /codon_start=1
                     /transl_table=11
                     /product="NADH dehydrogenase subunit 7"
                     /protein_id="YP_009663868.1"
                     /db_xref="GeneID:40492013"
                     /label="ndhH CDS"
     gene            117208..118389
                     /gene="ndhH"
                     /locus_tag="FKS56_pgp023"
                     /db_xref="GeneID:40492013"
                     /label="ndhH gene"
     CDS             join(118391..118948,120101..120640)
                     /gene="ndhA"
                     /locus_tag="FKS56_pgp022"
                     /codon_start=1
                     /transl_table=11
                     /product="NADH-plastoquinone oxidoreductase subunit 1"
                     /protein_id="YP_009663869.1"
                     /db_xref="GeneID:40492014"
                     /label="ndhA CDS"
     gene            118391..120640
                     /gene="ndhA"
                     /locus_tag="FKS56_pgp022"
                     /db_xref="GeneID:40492014"
                     /label="ndhA gene"
     CDS             120711..121214
                     /gene="ndhI"
                     /codon_start=1
                     /transl_table=11
                     /product="NADH dehydrogenase subunit I"
                     /label="ndhI CDS"
     gene            120711..121214
                     /gene="ndhI"
                     /label="ndhI gene"
     CDS             121638..122168
                     /gene="ndhG"
                     /locus_tag="FKS56_pgp021"
                     /codon_start=1
                     /transl_table=11
                     /product="NADH dehydrogenase subunit 6"
                     /protein_id="YP_009663870.1"
                     /db_xref="GeneID:40492015"
                     /label="ndhG CDS"
     gene            121638..122168
                     /gene="ndhG"
                     /locus_tag="FKS56_pgp021"
                     /db_xref="GeneID:40492015"
                     /label="ndhG gene"
     CDS             122409..122714
                     /gene="ndhE"
                     /locus_tag="FKS56_pgp020"
                     /codon_start=1
                     /transl_table=11
                     /product="NADH dehydrogenase subunit 4L"
                     /protein_id="YP_009663871.1"
                     /db_xref="GeneID:40492016"
                     /label="ndhE CDS"
     gene            122409..122714
                     /gene="ndhE"
                     /locus_tag="FKS56_pgp020"
                     /db_xref="GeneID:40492016"
                     /label="ndhE gene"
     CDS             122960..123205
                     /gene="psaC"
                     /locus_tag="FKS56_pgp019"
                     /codon_start=1
                     /transl_table=11
                     /product="photosystem I subunit VII"
                     /protein_id="YP_009663872.1"
                     /db_xref="GeneID:40492017"
                     /label="psaC CDS"
     gene            122960..123205
                     /gene="psaC"
                     /locus_tag="FKS56_pgp019"
                     /db_xref="GeneID:40492017"
                     /label="psaC gene"
     CDS             123345..124847
                     /gene="ndhD"
                     /locus_tag="FKS56_pgp018"
                     /codon_start=1
                     /transl_table=11
                     /product="NADH dehydrogenase subunit 4"
                     /protein_id="YP_009663873.1"
                     /db_xref="GeneID:40492018"
                     /exception="RNA editing"
                     /modified_by="User"
                     /label="ndhD CDS"
     gene            123345..124847
                     /gene="ndhD"
                     /locus_tag="FKS56_pgp018"
                     /db_xref="GeneID:40492018"
                     /label="ndhD gene"
     CDS             complement(125159..126130)
                     /gene="ccsA"
                     /locus_tag="FKS56_pgp017"
                     /codon_start=1
                     /transl_table=11
                     /product="cytochrome c biogenesis protein"
                     /protein_id="YP_009663874.1"
                     /db_xref="GeneID:40492019"
                     /label="ccsA CDS"
     gene            complement(125159..126130)
                     /gene="ccsA"
                     /locus_tag="FKS56_pgp017"
                     /db_xref="GeneID:40492019"
                     /label="ccsA gene"
     tRNA            complement(126250..126329)
                     /gene="trnL-UAG"
                     /locus_tag="FKS56_pgt030"
                     /product="tRNA-Leu"
                     /db_xref="GeneID:40492020"
                     /label="trnL-UAG tRNA"
     gene            complement(126250..126329)
                     /gene="trnL-UAG"
                     /locus_tag="FKS56_pgt030"
                     /db_xref="GeneID:40492020"
                     /label="trnL-UAG gene"
     CDS             complement(127296..129548)
                     /gene="ndhF"
                     /codon_start=1
                     /transl_table=11
                     /product="NADH dehydrogenase subunit F"
                     /label="ndhF CDS"
     gene            complement(127296..129548)
                     /gene="ndhF"
                     /label="ndhF gene"
     misc_feature    127347..130141
                     /note="small single copy (SSC)"
                     /info="annotated by OGDRAW v1.4"
                     /annotator="OGDRAW"
                     /modified_by="User"
                     /label="small single copy (SSC)"
     CDS             129987..130148
                     /gene="rpl32"
                     /locus_tag="FKS56_pgp015"
                     /codon_start=1
                     /transl_table=11
                     /product="ribosomal protein L32"
                     /protein_id="YP_009663875.1"
                     /db_xref="GeneID:40492022"
                     /modified_by="User"
                     /label="rpl32 CDS"
     gene            129987..130148
                     /gene="rpl32"
                     /locus_tag="FKS56_pgp015"
                     /db_xref="GeneID:40492022"
                     /modified_by="User"
                     /label="rpl32 gene"
     repeat_region   complement(130142..171885)
                     /note="inverted repeat A (IRA)"
                     /info="annotated by OGDRAW v1.4"
                     /annotator="OGDRAW"
                     /rpt_type="inverted"
                     /modified_by="User"
                     /label="inverted repeat A (IRA) repeat region"
     tRNA            131159..131238
                     /gene="trnL-UAG"
                     /locus_tag="FKS56_pgt031"
                     /product="tRNA-Leu"
                     /db_xref="GeneID:40492023"
                     /label="trnL-UAG tRNA"
     gene            131159..131238
                     /gene="trnL-UAG"
                     /locus_tag="FKS56_pgt031"
                     /db_xref="GeneID:40492023"
                     /label="trnL-UAG gene"
     CDS             131358..132329
                     /gene="ccsA"
                     /locus_tag="FKS56_pgp014"
                     /codon_start=1
                     /transl_table=11
                     /product="cytochrome c biogenesis protein"
                     /protein_id="YP_009663876.1"
                     /db_xref="GeneID:40492024"
                     /label="ccsA CDS"
     gene            131358..132329
                     /gene="ccsA"
                     /locus_tag="FKS56_pgp014"
                     /db_xref="GeneID:40492024"
                     /label="ccsA gene"
     CDS             complement(132641..134143)
                     /gene="ndhD"
                     /locus_tag="FKS56_pgp013"
                     /codon_start=1
                     /transl_table=11
                     /product="NADH dehydrogenase subunit 4"
                     /protein_id="YP_009663877.1"
                     /db_xref="GeneID:40492025"
                     /exception="RNA editing"
                     /modified_by="User"
                     /label="ndhD CDS"
     gene            complement(132641..134143)
                     /gene="ndhD"
                     /locus_tag="FKS56_pgp013"
                     /db_xref="GeneID:40492025"
                     /label="ndhD gene"
     CDS             complement(134283..134528)
                     /gene="psaC"
                     /locus_tag="FKS56_pgp012"
                     /codon_start=1
                     /transl_table=11
                     /product="photosystem I subunit VII"
                     /protein_id="YP_009663878.1"
                     /db_xref="GeneID:40492026"
                     /label="psaC CDS"
     gene            complement(134283..134528)
                     /gene="psaC"
                     /locus_tag="FKS56_pgp012"
                     /db_xref="GeneID:40492026"
                     /label="psaC gene"
     CDS             complement(134774..135079)
                     /gene="ndhE"
                     /locus_tag="FKS56_pgp011"
                     /codon_start=1
                     /transl_table=11
                     /product="NADH dehydrogenase subunit 4L"
                     /protein_id="YP_009663879.1"
                     /db_xref="GeneID:40492027"
                     /label="ndhE CDS"
     gene            complement(134774..135079)
                     /gene="ndhE"
                     /locus_tag="FKS56_pgp011"
                     /db_xref="GeneID:40492027"
                     /label="ndhE gene"
     CDS             complement(135320..135850)
                     /gene="ndhG"
                     /locus_tag="FKS56_pgp010"
                     /codon_start=1
                     /transl_table=11
                     /product="NADH dehydrogenase subunit 6"
                     /protein_id="YP_009663880.1"
                     /db_xref="GeneID:40492028"
                     /label="ndhG CDS"
     gene            complement(135320..135850)
                     /gene="ndhG"
                     /locus_tag="FKS56_pgp010"
                     /db_xref="GeneID:40492028"
                     /label="ndhG gene"
     CDS             complement(136274..136777)
                     /gene="ndhI"
                     /codon_start=1
                     /transl_table=11
                     /product="NADH dehydrogenase subunit I"
                     /label="ndhI CDS"
     gene            complement(136274..136777)
                     /gene="ndhI"
                     /label="ndhI gene"
     CDS             join(complement(138540..139097),
                     complement(136848..137387))
                     /gene="ndhA"
                     /locus_tag="FKS56_pgp009"
                     /codon_start=1
                     /transl_table=11
                     /product="NADH-plastoquinone oxidoreductase subunit 1"
                     /protein_id="YP_009663881.1"
                     /db_xref="GeneID:40492029"
                     /label="ndhA CDS"
     gene            complement(136848..139097)
                     /gene="ndhA"
                     /locus_tag="FKS56_pgp009"
                     /db_xref="GeneID:40492029"
                     /label="ndhA gene"
     CDS             complement(139099..140280)
                     /gene="ndhH"
                     /locus_tag="FKS56_pgp008"
                     /codon_start=1
                     /transl_table=11
                     /product="NADH dehydrogenase subunit 7"
                     /protein_id="YP_009663882.1"
                     /db_xref="GeneID:40492030"
                     /label="ndhH CDS"
     gene            complement(139099..140280)
                     /gene="ndhH"
                     /locus_tag="FKS56_pgp008"
                     /db_xref="GeneID:40492030"
                     /label="ndhH gene"
     CDS             complement(140386..140658)
                     /gene="rps15"
                     /locus_tag="FKS56_pgp007"
                     /codon_start=1
                     /transl_table=11
                     /product="ribosomal protein S15"
                     /protein_id="YP_009663883.1"
                     /db_xref="GeneID:40492031"
                     /label="rps15 CDS"
     gene            complement(140386..140658)
                     /gene="rps15"
                     /locus_tag="FKS56_pgp007"
                     /db_xref="GeneID:40492031"
                     /label="rps15 gene"
     CDS             complement(141033..146477)
                     /gene="ycf1"
                     /locus_tag="FKS56_pgp006"
                     /codon_start=1
                     /transl_table=11
                     /product="Ycf1"
                     /protein_id="YP_009663884.1"
                     /db_xref="GeneID:40492032"
                     /label="ycf1 CDS"
     gene            complement(141033..146477)
                     /gene="ycf1"
                     /locus_tag="FKS56_pgp006"
                     /db_xref="GeneID:40492032"
                     /label="ycf1 gene"
     tRNA            147023..147094
                     /gene="trnN-GUU"
                     /locus_tag="FKS56_pgt032"
                     /product="tRNA-Asn"
                     /db_xref="GeneID:40492033"
                     /label="trnN-GUU tRNA"
     gene            147023..147094
                     /gene="trnN-GUU"
                     /locus_tag="FKS56_pgt032"
                     /db_xref="GeneID:40492033"
                     /label="trnN-GUU gene"
     tRNA            complement(147717..147790)
                     /gene="trnR-ACG"
                     /locus_tag="FKS56_pgt033"
                     /product="tRNA-Arg"
                     /db_xref="GeneID:40492034"
                     /label="trnR-ACG tRNA"
     gene            complement(147717..147790)
                     /gene="trnR-ACG"
                     /locus_tag="FKS56_pgt033"
                     /db_xref="GeneID:40492034"
                     /label="trnR-ACG gene"
     rRNA            complement(148047..148167)
                     /gene="rrn5"
                     /locus_tag="FKS56_pgr004"
                     /product="5S ribosomal RNA"
                     /db_xref="GeneID:40492035"
                     /label="rrn5 rRNA"
     gene            complement(148047..148167)
                     /gene="rrn5"
                     /locus_tag="FKS56_pgr004"
                     /db_xref="GeneID:40492035"
                     /label="rrn5 gene"
     rRNA            complement(148397..148499)
                     /gene="rrn4.5"
                     /locus_tag="FKS56_pgr003"
                     /product="4.5S ribosomal RNA"
                     /db_xref="GeneID:40492036"
                     /label="rrn4.5 rRNA"
     gene            complement(148397..148499)
                     /gene="rrn4.5"
                     /locus_tag="FKS56_pgr003"
                     /db_xref="GeneID:40492036"
                     /label="rrn4.5 gene"
     rRNA            complement(148598..151416)
                     /gene="rrn23"
                     /locus_tag="FKS56_pgr002"
                     /product="23S ribosomal RNA"
                     /db_xref="GeneID:40492037"
                     /label="rrn23 rRNA"
     gene            complement(148598..151416)
                     /gene="rrn23"
                     /locus_tag="FKS56_pgr002"
                     /db_xref="GeneID:40492037"
                     /label="rrn23 gene"
     tRNA            join(complement(152435..152472),
                     complement(151576..151610))
                     /gene="trnA-UGC"
                     /locus_tag="FKS56_pgt034"
                     /product="tRNA-Ala"
                     /db_xref="GeneID:40492038"
                     /label="trnA-UGC"
     gene            complement(151576..152472)
                     /gene="trnA-UGC"
                     /locus_tag="FKS56_pgt034"
                     /db_xref="GeneID:40492038"
                     /label="trnA-UGC gene"
     tRNA            join(complement(153536..153572),
                     complement(152536..152570))
                     /gene="trnI-GAU"
                     /locus_tag="FKS56_pgt035"
                     /product="tRNA-Ile"
                     /db_xref="GeneID:40492039"
                     /label="trnI-GAU tRNA"
     gene            complement(152536..153572)
                     /gene="trnI-GAU"
                     /locus_tag="FKS56_pgt035"
                     /db_xref="GeneID:40492039"
                     /label="trnI-GAU gene"
     rRNA            complement(153871..155361)
                     /gene="rrn16"
                     /locus_tag="FKS56_pgr001"
                     /product="16S ribosomal RNA"
                     /db_xref="GeneID:40492040"
                     /label="rrn16 rRNA"
     gene            complement(153871..155361)
                     /gene="rrn16"
                     /locus_tag="FKS56_pgr001"
                     /db_xref="GeneID:40492040"
                     /label="rrn16 gene"
     tRNA            complement(155586..155657)
                     /gene="trnV-GAC"
                     /locus_tag="FKS56_pgt036"
                     /product="tRNA-Val"
                     /db_xref="GeneID:40492041"
                     /label="trnV-GAC tRNA"
     gene            complement(155586..155657)
                     /gene="trnV-GAC"
                     /locus_tag="FKS56_pgt036"
                     /db_xref="GeneID:40492041"
                     /label="trnV-GAC gene"
     CDS             158171..158638
                     /gene="rps7"
                     /locus_tag="FKS56_pgp005"
                     /codon_start=1
                     /transl_table=11
                     /product="ribosomal protein S7"
                     /protein_id="YP_009663885.1"
                     /db_xref="GeneID:40492042"
                     /label="rps7 CDS"
     gene            158171..158638
                     /gene="rps7"
                     /locus_tag="FKS56_pgp005"
                     /db_xref="GeneID:40492042"
                     /label="rps7 gene"
     CDS             join(158957..159733,160416..161171)
                     /gene="ndhB"
                     /locus_tag="FKS56_pgp004"
                     /codon_start=1
                     /transl_table=11
                     /product="NADH dehydrogenase subunit 2"
                     /protein_id="YP_009663886.1"
                     /db_xref="GeneID:40492043"
                     /label="ndhB CDS"
     gene            158957..161171
                     /gene="ndhB"
                     /locus_tag="FKS56_pgp004"
                     /db_xref="GeneID:40492043"
                     /label="ndhB gene"
     tRNA            161714..161794
                     /gene="trnL-CAA"
                     /locus_tag="FKS56_pgt037"
                     /product="tRNA-Leu"
                     /db_xref="GeneID:40492044"
                     /label="trnL-CAA tRNA"
     gene            161714..161794
                     /gene="trnL-CAA"
                     /locus_tag="FKS56_pgt037"
                     /db_xref="GeneID:40492044"
                     /label="trnL-CAA gene"
     CDS             complement(162712..169566)
                     /gene="ycf2"
                     /locus_tag="FKS56_pgp003"
                     /codon_start=1
                     /transl_table=11
                     /product="Ycf2"
                     /protein_id="YP_009663887.1"
                     /db_xref="GeneID:40492049"
                     /label="ycf2 CDS"
     gene            complement(162712..169566)
                     /gene="ycf2"
                     /locus_tag="FKS56_pgp003"
                     /db_xref="GeneID:40492049"
                     /label="ycf2 gene"
     tRNA            169766..169839
                     /gene="trnI-CAU"
                     /locus_tag="FKS56_pgt038"
                     /product="tRNA-Ile"
                     /db_xref="GeneID:40492045"
                     /label="trnI-CAU tRNA"
     gene            169766..169839
                     /gene="trnI-CAU"
                     /locus_tag="FKS56_pgt038"
                     /db_xref="GeneID:40492045"
                     /label="trnI-CAU gene"
     CDS             170010..170291
                     /gene="rpl23"
                     /locus_tag="FKS56_pgp002"
                     /codon_start=1
                     /transl_table=11
                     /product="ribosomal protein L23"
                     /protein_id="YP_009663888.1"
                     /db_xref="GeneID:40492046"
                     /label="rpl23 CDS"
     gene            170010..170291
                     /gene="rpl23"
                     /locus_tag="FKS56_pgp002"
                     /db_xref="GeneID:40492046"
                     /label="rpl23 gene"
     CDS             join(170310..170700,171386..171819)
                     /gene="rpl2"
                     /locus_tag="FKS56_pgp001"
                     /codon_start=1
                     /transl_table=11
                     /product="ribosomal protein L2"
                     /protein_id="YP_009663889.1"
                     /db_xref="GeneID:40492047"
                     /label="rpl2 CDS"
     gene            170310..171819
                     /gene="rpl2"
                     /locus_tag="FKS56_pgp001"
                     /db_xref="GeneID:40492047"
                     /label="rpl2 gene"
ORIGIN      
        1 ttttgttcat gggcgaacga cgggaattga acccgcgagt ggtggattca caatccactg
       61 ccttaatcca cttggctaca tccgcccctc ttttttttat gaatagaata ttgagtttcg
      121 ctttgattta aatttaaaac agtaaaataa gaacttcaca aaaaattcgt aaggactgat
      181 cgatttatag aaattagata tatatatata tatatatata agtacaaaaa aaaaggtatg
      241 atactaaaca aacccattaa aatgaccctt tccttttttt tgttacgata aagttaagat
      301 aaagaaaaaa aacttaggta aataaaagaa agactattaa aattaaaaat aataaaaaaa
      361 agggcaatac caagaggatt ggtattgccc ctttattttt cctttcaaaa aatcgtatac
      421 actaagacaa aagtcttatc catttgtaga tggagcttca ataacagcta ggtctagagg
      481 gaagttatga gcattacgtt catgcataac ttccatacca aggttagcac ggttaataat
      541 atcagcccaa gtattaatta cacgaccttg actatcaact acggattggt tgaaattgaa
      601 accgtttagg ttgaaagcca tagtgctgat acctaaagca gtgaaccaga tacctacaac
      661 aggccaagca gctaagaaga aatgtaaaga acgagaattg ttgaaactag catattggaa
      721 gatcaatcgg ccaaaataac catgagcagc tacaatattg taggtttctt cctcttgacc
      781 gaatctgtaa ccttcatttg cagattcgtt ttctgtagtt tccctgatca aactagaagt
      841 taccaaggaa ccatgcatag cactgaatag ggagccgccg aatacaccag ctacgcctag
      901 catgtgaaat gggtgcataa ggatattgtg ttcagcctgg aatacaatca taaagttgaa
      961 agtaccagag attcctagag gcataccatc agaaaaactt ccttgaccaa ttggatagat
     1021 caagaaaacg gcggtagcag ctgcaacagg agctgaatat gcaacagcga tccaagggcg
     1081 catacccaaa cggaaactaa gttcccactc acgacccatg tagcaagcta caccaagtaa
     1141 gaagtgaaga acgattagct cataaggacc accattgtat aaccattcat caacggatgc
     1201 cgcttcccag atcgggtaaa agtgcaaacc tatagctgca gaagtaggaa taatggcacc
     1261 agaaataata ttgtttccat aaagtagaga tccagaaaca ggttcacgaa taccgtcaat
     1321 atccactgga ggagcagcaa tgaatgcgat aatgaataca gaagttgcgg tcaataaagt
     1381 aggaatcatt aacacaccaa accatccgat gtaaagacgg ttttctgtgc tagttatcca
     1441 gttacagaag cgaccccata ggctttcgct ttcgcgtctc tctaaaattg cagtcatggt
     1501 aaaatcttgg tttatttaat catcagggac tcccaagcac acaaattctc tagaaatagt
     1561 gaatcgagag cttgttattt aacagtataa catgacttat atacacgtgt caaccaatat
     1621 caaattgaaa aaaatagacc tatgatttta tctagattta tactcttttt tttgtccaat
     1681 ctctaatcat aataatacag ttccttatag atatatatat tgatagatat atatattgat
     1741 tgatatacat atgaatctaa tttcagataa tcataatgga atgggttgcc cgggactcga
     1801 acccggaact agtcggatgg agtagaaaat tttcttgtta caaaaaaata ggtaaaaaaa
     1861 tccctcccca aaccgtgctt gcatttttca ttgcacacgg ctttctctat gtatacatct
     1921 aaaaagctct ttcttcctta aagaaaacag gactctaaaa aagttgttaa ttgaatactc
     1981 agtagatcgc cccttactta cttgtaatta cattcttact gcatgaacat ttaataatta
     2041 ataaaaagaa tgaattcgtc tactatcttt taatcataaa aatttctatt ttttttttga
     2101 gggtttgaga actaattctc actcatgatt gaccaaagca ttgatagaaa aaatatccaa
     2161 ataccaaacg cgcccccgat ataactttcg aaaagtagaa gaagtttttg gtaagatcaa
     2221 agaaaaaaat tgttcttctt ccgtaaggaa ttcttcaaaa aaccccgaag ctaatctctt
     2281 tgaaaaaaca cgtacagtac ttttgtgttt acgagccaaa gttttaagac aagaaagccg
     2341 aagtatgtat tttactcgat acaaactctt tttttttgag gatccactgt aataatgaga
     2401 aaaatttctg catatacgca caaatcggtc gataatatcc gaatctggca aatcaaccca
     2461 ggttggctta ctaataggat gtcctgacgc gttacaaaaa ttcgctttcg acaatgatcc
     2521 aatcatagaa ataattggaa tttttgtatc caacttcttg atagtatcat ctattagaaa
     2581 taagttttct agcatttgac tccgtaccac ggaaggattt aattgcacat ttgaaagata
     2641 gcctaaaaag tcaagagaat atttgcataa ttgctttata cggacccttc ctgattgaga
     2701 ccatacgtaa aaatgatatt gccataaatt tataaagtaa aatttccact tattcatcag
     2761 aagaggcgta tcttttgaag cgagaatcca ttttccttga tatctaacaa aatggatgaa
     2821 gggatccttg aacaaggata ggttgttctg aaaatcattt gaagacactt ctacaagatg
     2881 tttgattttt tcatagaaat agattcgttc aagaaagatt gcataagata ttgatcgtaa
     2941 atgataggac ttattacgga gaaaaaggaa aatgaatttg cattcccaca tatgagaatt
     3001 atataagaac aagaagaatc ttggattaaa aaaagaaatg catttttgtg aagtactaag
     3061 actcttcaaa ttaaaatact cgtagaaaaa aagccgtaat aaatgcaaaa aagaggcatc
     3121 ttttaaccag tagcgaaggg cttgaaccaa gatttcaaga tggatggggt ggggtattac
     3181 tacatctaac acagaattta aatgtgagaa tttgtcctct aaaaaaggaa atattgaaaa
     3241 aattgatttt aaattatgag attttgctac ttctttccct tgtaaataag acactactcg
     3301 tagggaaaat ggaatttcca caatgactgc aaatcctgcc gatattattt gagaatacaa
     3361 attcttattc ttattgtgcc caaaaaattg attttgtttc gaatcattag cagaaataaa
     3421 caaaagattc tcttgataca ttcgagtaat taaacgtttc acaattagtg aactggattt
     3481 attgtcataa cgcacacttt ccaacaaaat tgatgattta tttctattaa aaacataatc
     3541 atgagcaagc gcataaatat actcccgaaa aatcagcggg tataggaaat catattggcg
     3601 agatctattt agttctaaat atagttgttg aaattcctcc atttcaaact caaattgaac
     3661 caaagcaagg gtgggggatc taatcggtta tcaaatgata catagtgcga tagagtcaaa
     3721 ccaagatatt atcataataa acaataatag atacctcgaa gataggtgga ttcatcaacg
     3781 gattctctac actctccttt ttcatttaat tgatgtatgt ttgttgtaag ataagaagat
     3841 gattcgaaat cctttatttt atttttcaac ctaatcgctc ttttgatttt ggaaaaaaaa
     3901 aagatgttct ctttatcaat atactgcttc ttttacacat tcatgcttaa tccctaagaa
     3961 atagggaata actaatagaa tagttaggac tcaaaaaaaa gaaataatac actcatgaga
     4021 aagagattta ccccattagg cactaattta gttttaacgt ttaattagat cgggtaatca
     4081 ttcaaatcaa ataaagaaaa gaaggaagct cgttgctttt ttttttagtt ttcccataat
     4141 tgggtcccta ggactctatc catttattca ctcgccgaaa ctttaaattc ttcattgata
     4201 cgacatgcta ttttttccat gtattccttt caggatcagt cgtggtctta gaaactctac
     4261 caatggtatg gacgaatccc tttcttcata aaaatgtgta aaagatgcta gccgcactta
     4321 aaagccgagt actctaccgt tgagttagca accccaaaaa gaaatagaat atggagatag
     4381 aggccgaatc aaaaaagtgg aatttcataa cacaatcaaa acattcaatt agtaataata
     4441 ataattagta ataaattgaa taaaattcaa atttctactc gattctaagc attcgttcag
     4501 atccgctaaa aatccaagaa attctcatat aaaataaaaa tctaaaatat agaactagaa
     4561 aaagtgaaaa ttgatagagc acttcttgtg ttaaccattt ttattcatta aaaagcttct
     4621 tatatcaggc aaaaaaaata aaatttcttg tatcacaaca aattcaaaga atccataagt
     4681 aaaaacccaa tttctacggc atgaataagg ataaatagaa aaggatctat ttatctacga
     4741 tcgaattata tttgtttgat acattgttgt caatatgatt gtgactgttt aatataaatg
     4801 attatcaaag aatataaaaa actataaaaa tcaaatgaaa aatagatttc aattttttga
     4861 ttagtttgtt ttcttagtat tttattataa taaataaaag actaagaaaa cactataaat
     4921 ataaaataga gcacacgagg gggagaaaat aagaaataaa aattgattca aagctctata
     4981 tgagtcatcc acaccctctt ttttttttat taatgaaata caaatttcat taataaaatt
     5041 aaaataataa aatatcaatg acattttgtt aactaaaaaa aaattaagtt ccgtaaaccc
     5101 ccgccctctt taaaatgtca tgaacagttc ctgtaggctg agcgcccctt tcaagaaaat
     5161 ataaaatagc aggaacattc aaatgggttt gattatatat tggatcataa aaacccactt
     5221 ttcgaagatc tcttccttct cttcgggctc gaacatcaac tgcaacgatt cgataaaagg
     5281 ctcattggga tagaatagat ggaattgaat aataaacacc ccccccagaa acgtataaga
     5341 agttttctcc tcgtacggct caagaaaaaa tgattagaag ttatatttat gtgtacatga
     5401 aattagaatg tcaaatcgat ccataatcca gcaaatccgt gggacattta actccttctt
     5461 tttactcttt ctttttcctt ctttcttatt tttaagaaaa agcaaaaaac attcgtactc
     5521 tcatgactca agttggataa ctctcaacta gctacaaaaa gacttaacca tttttttttg
     5581 agtgatctct aatcctttct ttttgtttat cttatttttt gtttgtctta tttagaatct
     5641 agtttgattc tttattctga tctggtgatt gagacaattg aaaatggtat ttccttgttc
     5701 caggatcctt taacttgaat cattgggttt agacattact tcggagatct ttaatcattt
     5761 caaaaaatgg cagcaacatg cccctttttt atcttttttg tgtttgtgat ctctttctat
     5821 caaaaaatca tatgaacatt cccgcatgag aatcttttga ttgaaagaac tttaccaatt
     5881 ccaactagtt tgcttttttt tatttgaaac tgctttgagt cagacccttt ccctttctat
     5941 atcaaaaata gacttatgta cgaagttgtt ccaacttatt gatttgattt acattaacta
     6001 accctagacc ctttcccttt aaaaatcaaa tcaatatttt ctactcgagc tccaccctat
     6061 actgtttata tcccaaccca acaaaaacac gggttatgat agaaaatagt agaaaagaat
     6121 gtcgagtcaa gagcaccttc atttctatat agtaaaatac taaaaggtgg tggtttgttt
     6181 taatatccac agcaaatcga ccatgtcctt caagtcgcac gttgctttct accacatcgc
     6241 ttcaaacgaa gttttaccat aacataagat tcctccggtt tttaataggt ctataagtaa
     6301 ttgattgaat tacggaatca tgaatagtca tcggttcagt cagtacgtag taatctaaag
     6361 ctcttcctaa tagacttaat attaagctta tttttttctt ctatatgaat ctattcatat
     6421 tatgatatga atagattcat atcaaatatg aaaataaaaa agaaataggt actttatgat
     6481 gaagaaaaag tctcagtaat aattttcatt aaccctattt tgtatgaata caaaatatat
     6541 gtatatattt cttttttatt acaaaaagaa aaatatacca gaaatattct caattttaaa
     6601 taaaaaaaag caaataaata aaaaaatgaa tctttttgaa tccgccttac gttggttgca
     6661 tgcatcttga aataagtcga tagaatatat tcgacaatct aatatttttt caatttaata
     6721 tttatattga attgaaaaaa tttcctattt tattttttaa aagtttgatc cataaattgt
     6781 atttgatcac cataagagag agaaatcaat atatatatat atatatatat tgaattgaga
     6841 ttccaattga accatcgatg atttaaatga gaaagttaga tggaaaaaga aatcctattt
     6901 tttaaaattg aattgtataa aaaagactga tgaaggagaa agttgaattt cactgttttt
     6961 cttttatttc attctgaaat agaaaaaaag aatgacaaag taggggaaat tgccgtattc
     7021 agaataaatt ctagatattc tatgttaaat attgttaaat attgagtttc tgtttaattt
     7081 catatctata attaaggtaa ggattcacaa agaaaataca aaaaaaatag taatattaaa
     7141 aaaaattgca ctattaggtt agcaattcct gtgtataagc attccctcct tttttgtgag
     7201 acttctttgg cttgagggcc aactaaactt tctcgaaagt agagcagatg gtagatctga
     7261 ataacaccca caccaattgt taatataatt acaattcttc attatcatta gaaccaaaca
     7321 ccaaataacc taagaggttc aaagaaaaaa aaaaacatct tttcgtatct aattttcttt
     7381 tttatcaata agatttggac tgggcataga cagatattca aattgatatc ttacattact
     7441 gattaacccc tatctactct cccaattggt tttttgggga atgataaatc ataaaagaat
     7501 gcccgatttt tgatcttatc ttaaaaggcg gttaagaaag atccactttt ttcttttatc
     7561 tttctttatt ctgatataga aaacaaatag actctgggac ggaaggattc gaaccttcga
     7621 atagcgggac caaaacccgt tgccttacca cttggccacg ccccatttta atttctattt
     7681 aaaactacta aagagtaata tgggtattcc tttttcgtca attcgagttc ctaaaatgta
     7741 tgaaatagat tagtttattg ttaggatttt gacacgtcta gatatagaat tcgaccgaat
     7801 ttattgatca ttatatagaa ttcaattaag atattgtatg aaagtctcat ttcttcaatt
     7861 ctcttctaaa aaaatagatt aataatttaa tcaaaataat atccaagaaa aaaaatgaat
     7921 ttgttatgct taatatcttt aatttgatca atatttgttt taattctacg tcgttttcgg
     7981 atcgtttttt attcgccaaa ttgcccgaag cctatgcttt tttgaatcca atcgtcgatg
     8041 ttatgccggt aatacctctt ttcttttttc tcttagcctt tgtttggcaa gccgctgtaa
     8101 gttttcgatg agatccttaa gactgtccta gaaaaattca tgatttattc gagaaaaaat
     8161 tataacaatt gagaaaacca gagacaaaat cagataagta taggtcttac agtataaagg
     8221 aaccctcaat tcaaactttg aaattttttg atagctgtga taaatctggg ttaccccatt
     8281 tcctcattcc aacccgtttt taattgaaaa gactacttag acttgaagtc caccgctcac
     8341 tatcaaagga atttttttgt catgaaaagc tccattctta ttgcaaataa ataatttttt
     8401 aaaactcttt tctatttcta caatttctag aaagaaatcg cttccttgat ttcttggtgt
     8461 caaggttcac aagataggat atgtggtcta aaaaaaggga atctattctc tctctctttt
     8521 ttttttaatg atcttggaga ttgtgtaatg cttactctca aactctttgt ttacaccgta
     8581 gtaatattct ttgtttcgct cttcatcttc ggattcctat ctaatgatcc aggacgtaat
     8641 cccgggcgcg aagaataaaa caaaaaaagt ggggttcctt gcttcattaa acattaaatg
     8701 ctattaggat ttgtttgatc ggttccgctg tcaaaaatca aaaaggaaag agagggattc
     8761 gaaccctcgg tacgaataac tcgcacaacg gattagcaat ccgacgcttt agtccactca
     8821 gccatctctc ctaattgaaa aagaataatt actatgttac agttctcaaa aaagaatgat
     8881 aatgcttgaa aaaaaactct tatttcattt tattctttct tattatatat agattttttc
     8941 taatttctaa tctatttaaa ataaaaattt caataaatag atttaaatag ataccacttt
     9001 tattaatata aacaatttca ttccattttt gtatagaaat atcaaaatat ctttttgata
     9061 ttaaaaaaag atgggctttt ttaagttcga atttccacgg cttggcctgg tcagaccgac
     9121 ccggccgggc tctttttttc aaatccaatc catttttttt tctatgattg attatctacg
     9181 attcctataa ttccgcaatc tcctttgctt gctgtagaaa aaaatcttgg tttttttttt
     9241 tgaaatctaa agtacaataa aaatccgaag cagaaaagga gtatttatct tactataata
     9301 tataaccaaa aaggcatttc tattctttct tttctgactt cttcactatt ttgatttatt
     9361 aatagccaaa aaatctatag ccaaaaaatt tgggctaaat aataaaaaga aaaaaaaagc
     9421 caaggctaat gagtatccct cgttctgatt ttatcaagtc ttctaacaaa aaacggcaac
     9481 gctctcattt tcaggatttt ttctcatcct atcttgagga cgccagagtc ccttgttcga
     9541 caaagagtcc ttttatagac aataatattg tagcgggtat agtttagtgg taaaagtgtg
     9601 attcgttcta ttaacccagt cagtagttaa ggggtctttc ggtttgattc atattccgat
     9661 taaaaacttt atttctgaaa aggatttaat cctttacctc tcaatgaaat actcgaggaa
     9721 taatatgaat tctcgtgatt tgtctccaaa ggtcaattat aaattgaaaa attggattat
     9781 gaaattacga aacataattt ttttgtattg gatcaatact tccaattgaa taagtataag
     9841 taaaagatcc atggataaag atagaaaagt ctatttctaa tcgtaactaa atcttcaatt
     9901 ttttttgata ggatagattg aagcaaaata gctattaaac gatcacttta gtttactaga
     9961 ggcatcgaca cccctttttt tcttagctcg gtggaaaaag aacaaacttt tcctaaggat
    10021 tcttaaaaat cgaaataaag aacgaagtaa ctagaaagat tgttagaatc tcacccttcc
    10081 cttctttcta aaaggatcat ctagaaagca aagcgatttt tttttgaatg cagtcaggca
    10141 gaaaagctaa catagatgtt atgaaccgaa ttttgatttg ctcctgtctt cctttttttt
    10201 cttgatccga tcctcccttc cataaaggag ccgaatgaaa taaaagtttc atgttcggtt
    10261 ttgaagtaga gacgttaaaa atcaaaatga taaatcaacg tcgactataa cccctagcct
    10321 tccaagctaa cgatgcgggt tcgattcccg ctacccgctt tatattctaa tttgatcaat
    10381 tttaatagtt attttatgaa ttgaatgatg catgaattca tgcatcattc aattcataaa
    10441 atatgtaatt ccgaaaaaga tctttctttt tccaaatgat aaaaaaaatc atcgtaatca
    10501 aaagcgtcca ttgtctaatg gataggacag aggtcttcta aacctttggt ataggttcaa
    10561 atcctattgg acgcaatgct gtttacaata gatttccata tccagtttac ttttttattt
    10621 ccatctacaa ttatgatatc aagaaagata tattgaatga tttgaataaa gcttacttgg
    10681 aaatagaaac tttgtaaata taaaccacag taaactaaac aaatagctgg aatccttttt
    10741 atttatatat atatataatt tatatatatt ttttattaag taatattaag tagtaatctt
    10801 aagtgaagta gtattaagat tcaaaaaatg atcgattttt tataattttc tttatttaga
    10861 atttgaattg cccactcaac aattcttatt gttcctgaag tagaaaacgt tccatttgtt
    10921 cttgaatagc ttctttcaaa agtgtttccg cttcctcagt gaatgtcttg gtagaagata
    10981 tgatttcttg gaactgaggt ttattcgttt ttaaataagt acgtaacttg gcaagaaatt
    11041 tccttacttg tccaatttct aatgaatcaa gataaccatt tgttccggta taaatagtca
    11101 ttatctgttc tgccacggta agaggttccg attgggattg tttgagcaac tcacgtaatc
    11161 gttgacctct tgccaattga ttctgactag ctttatcgag atcagaagca aattgtgcaa
    11221 aggcttctaa ttcgacaaat tgggccaatt ccaattttaa tttgccggcg acttgtttca
    11281 tagctttaat ttgagccgcg gatccgactc tggagacaga aatacccaca ttaatagcag
    11341 gtctgattcc ggcattgaat agatcggcgg ataagaatat ttgtccgtct gtaatcgaaa
    11401 ttacattagt aggaatatag gcggaaacat ctcccgactg ggtctccact attggtaaag
    11461 cagtcatact tccttcacct aactgagaac ttaatttagc cgctctttct aaaagacgcg
    11521 aatgcaaata aaaaacatcc cccggataag cttcacgacc gggaggtctt cgtaatagaa
    11581 gagacatttg gcgataagcc tgtgcttgtt ttgaaggatc gtcataaatg attaaagtgt
    11641 gttgtttgcg gtacataaaa tattcagcca gggctgctcc tgtataagga gcgaggtatt
    11701 gtaatgtagc tggggaatcc gccatttcgg ctaccacaat agtgtattcc attgcccccc
    11761 cttcttggaa agtggtcact acttgagcta cagaagatgc tttttgacca atagctacat
    11821 aaacacatat tacattttgc ccttgctgat tcagaattgt atccgtggct actgctgttt
    11881 taccggtctg tctatcccca ataattaatt cccgctgacc acgtcctata gggatcattg
    11941 aatcaatagc aataagccct gtttgaaggg gctcataaac agaacgtctc gaaataatac
    12001 caggcgcggg ggattctatt aaccgagatt cagaagctgg aatttcaccc cgaccgtcaa
    12061 taggcttagc cagggcattt ataacacgac ccaaataagc ctcactcacg ggtatctgag
    12121 caatttttcc tgttgctttt acagaacttc tctcctggat catcaaacca tcacccatta
    12181 atacaacacc aacattattt gattctaaat tcaaggcaat tcctattgta ccctcttcaa
    12241 attctactaa ttcgcccgcc attacttcat caagaccata aatacgagca atgccgtcgc
    12301 ccacttgaag gacggtacct gtatttacaa ttttgacttc tctagtatat tgctcaatac
    12361 gttcacggat aatattccta atttcgtcag ctctaagagg taccatgatt ttttttattc
    12421 ttttttggaa gcaaaaaaat aatgcctata gttagttata ggaaagtagt aaaaaagggc
    12481 taatcagtga gttccttcat taccccaaac atagcaatat tagcactaat tgtacgtaaa
    12541 tgtaattcat tgttcaaaca actattcaga gttcctagag ctccttgtaa agcttgttgg
    12601 aaaacccgtt gtcggacttg attaatcgct ctttcttgtt caaaaagaat ggtttcgttt
    12661 ttgtaatttt ctaattgttc caaaatttta taagttgaat taattaaatt caatttttct
    12721 cgttctatct cagagtatcc atttactcga aacttatctg cctccatttt tactttccgt
    12781 aagcgggcct gggctttttc cagctgttga acagctcccc tttgcaattt ttctgaattt
    12841 agaatagtat tcaagatctt ctgttttcga ttatctaata aatcacttaa tgaaagtaga
    12901 ttatctttcc ttttattttc atttcaaaaa ttccatgatc ccttcccgaa ccaaacatga
    12961 atctttcgat tcatttggct ctcacgctca attacttaat tgagagagaa ttcattccca
    13021 tacatataga tacacatata ctatagatat atatattttg cgtaatgagc ctatcctctc
    13081 cctcttttat ctattcctat ttcaaaatat tgatctctac ccatatttca caatattgaa
    13141 actgatcaat aacgaaaatg caagactaaa atattcggag gattcttctg acaaaaatct
    13201 atcaaatata tatttgtttg tataatatat aatttagaat taatagaaaa tttctaatgt
    13261 ttcattttat aattgtcagc aaagttgttt cttttttttt ttctttcaaa tccaaagaat
    13321 tcttctaact ttatacatag gtcatcaatt cagcattgta aaaaagactc aaatcatttt
    13381 atcgatatga gtgttttata tcgaaaaaga ttggaaccac tcgttttgat ttctgtattg
    13441 tctcaaaaaa attctttatt ttataaacta tgtatttata aactaaacat aatagtagaa
    13501 agagtaccat gctgcatctg aacttcaaac agtttggctt taaccatatt aaaggtccca
    13561 gattattggt taatagagaa tcagattcga tataccaatg aatgaatcac gaaatgctat
    13621 ggttctaaaa tatgattttt gaattgattc agaagtaatt cgtgggatga tgcactcttt
    13681 tccttcctag ttcgaacaaa aaaagtgcag ctgggtggat ccagcctatt cttgaaataa
    13741 acaactcgca cacactccct ttccaaaaaa gatcaataca ccgagcacta cgcttagatt
    13801 tattggattt gttgcaaaaa tatcggtatt aaacccgaaa ctcccggcgg atggccagtg
    13861 acccaaggaa acgaaagaat cggttacatt tttcatatga tctcctattt tgttttatgt
    13921 ggactaaaaa aaaaaagaac tctgtctctt ttggtattat atcactttca attctttttc
    13981 tatttttcct ttatttttct atattgattt ttgatttatt ttattaattt taatttatct
    14041 ataaagaatc aaaaaaggat tctatttcta tagaaatgta gttttttttt ttcaattaca
    14101 aaaaaaaacc aaaaataatg ataattatta gaattgggga ccaagtctca tgtcaatagt
    14161 gaaaaacctc atttgtagaa aaactcctta gataaaaaaa ggctttactt tgaactaaga
    14221 aaagggggaa gaaagaaggc gagtcggtgc ggccattcct catcctcaaa agaatccttc
    14281 ccatagatta ttgtccaacg aaaaagtaat tgtaggagtc aaatcttgat atactttgaa
    14341 aaagcaaggg gaaagtctta atccataaaa aaatacagaa ttcttgtatt tataggacta
    14401 aacaaaggga ttggcaaata aaagggccaa tgctacaacc agaccgtaaa tagttaaggc
    14461 ttccataaaa gccaaactaa gcaataaagt acctcgtatt tttccttccg cctcgggctg
    14521 tcttgcaata ccttctacag cttgtcccgc agcagtgcct tgaccaaccc caggcccaat
    14581 agaagcaagt cctacagcta acccagcggc aataacggaa gcggcagaaa tcaatggatt
    14641 catgagaaat tcctcgcacc aaaaaaaaga aaaagaaaga aatagttaat gatacaatca
    14701 ttcaatgagt tttggcttaa ttattccatt attccgtcgc tcaaattcaa ctagttaaag
    14761 taactaaaaa cttcgaattg agaattgaag taataatatt cattattgaa ctctcagaaa
    14821 gaactatttc catatccctt ttttttttag ttcctatcca aaggattttt gtgaatgcat
    14881 acatacaccc tttatccgtc cacttctgtt ttccaaaccc ttatttgtct ttattttatt
    14941 tcatctattt atggattcaa tttcgaatca aaggcgaaac agaagaactc ctatttgaat
    15001 ccctatctaa attcacaaca gtccaatgcg atagattaga tatctcttga gttcatatat
    15061 aacgagttaa tatctaatat cacatatacg cgtctttctt tcataatgga aaccaacaac
    15121 tctacttcta tcttagcttc aatcagattt ttaaatctta aaggatgcgc aagagttagt
    15181 gtatagccat taacttacat atacctaatt agaacccctt tcctaaaaaa taacattttt
    15241 tttaatctcg tttgttgtaa attaaattcg tctcttcctt ttttatcatt atctcacatg
    15301 gatctcattt taatttttaa ttaatgaaaa tgaattcatc agaccgaatc gttgcataga
    15361 aataaaaaat aacaaagagt atttaattga gctaaattca tgcaatttat tatttataaa
    15421 aattgggttt tggtcaatca ttgaattgaa tgaaatcgac tgaaatggga atcattctat
    15481 agaacatcct ttttaaactg acccaccata aattgatacc acaaaaattc ctattcaata
    15541 taggactcaa acaaaatttt taaattgaat aaacaaaaca attaatgtaa agagagaatt
    15601 ttcattgaag gcagatatga tatcaaaaaa taaaaataga ccaaatcggg attttaggaa
    15661 aaagatcttt tcgatctctt tccctttttt ttattagact tgaaaattca tttactaata
    15721 gtaatagctt agtaatagtt gaatcttttt tgctattact ctagatcctt tatttttttt
    15781 ttatttatct tgcctaagca taagcaaatt atcttgttga gatgggcatt cattgcttga
    15841 ttggacgcac taagttacaa aaaaaaaaag actagacttt ttcaaaaact cgtcaatgat
    15901 gaccctccat ggattcgcct atataagccg cagctaaagt tgcaaaaata agagcttgaa
    15961 tcccacttgt aaataatcca aggaacatca caggtatagg aactactaaa ggtactaaag
    16021 aaacaagaac aagaactact aattcatcgg ctaatatatt cccgaaaagt cgaaaactaa
    16081 gtgatagggg ttttgtgaaa tcttctaaaa tgttaatggg taaaagaatt ggagttggtt
    16141 gaatgtattt actaaaatac cttaatcctt tttttgaaat acccgcatag aaatatgcta
    16201 ctgacgtgag taaagctaaa gcaacagtag tatttatatc attcgtgggt gcggctaact
    16261 ctccatgagg taattctatt attttccaag gtaaaagggc acccgaccaa ttagaaacaa
    16321 aaataaatag aaacagagtt ccaataaaag gaacccatgg accatactct tccccaatct
    16381 gagttttggt cacgtctcga atgaattcaa gaacatattc gaagaaattt tgaccgtcag
    16441 ttggaacagt tcttggattc cgaacagcga gaacagcgga acctaataag atagcaatta
    16501 caacccaaga agtcataagt acttgggcat gcacttggaa accccctatt tgccaataga
    16561 aatgctggcc gacttccaca ctagagatat catataaccc cattagtgtg ttgatggaac
    16621 atgatatcac attcatattg tcctctgaca taaatataac tttacttaaa ataataaaga
    16681 attattttga ttcaaccctt tccttttaaa cttgaccact cgacttgtat atcttgtata
    16741 ccaactaaac taatcacaca atattaacac agtccgtttt ttatctcttt tggacgattc
    16801 gggaataata tccgactcca taaatctata tctatggagt tcaaaaatag aataattttt
    16861 tatcttatta ttaatcacag atttcgtata tagctagaac ggccctcgca aattgcgaat
    16921 actaatttgt taagaattaa tcgaattgaa gctagagcgt catcatttgc tggaatcgaa
    16981 atatctgcga gatcgggatc acaatttgta tcaattaaac aaactgttgg aattcccaaa
    17041 gtgatacact cccgaagagc cgtatattct tcttgctgct caactatgat tacaatatca
    17101 ggcaattccg tcatatattg aatcccgccc agatatgttt gcaaacgaga taattgtctc
    17161 ttcaacatag ctgcatctct tttcggaaga cggtttagtc tccccgtctt ttgttccatt
    17221 ctcaagtccc tgagcttatg aagccgcgtt tctgtagtgg accaatttgt taacatacca
    17281 ccaagccact ttttattaac ataatgacac cgagccttta ttgaagcccg cgctacggaa
    17341 tcagctgctt tatttttggt accaacaatt aaaaattgtt ttcccttact tgctgcatca
    17401 aaaactaaat cacaagcttc tgataaaaaa cgagcagttc tagtaagatt tgtaatatga
    17461 atacctttat gctttgcata gatatagggc gccattcgtg gattccattt cctagtacca
    17521 tgaccaaagt gaactcctgc ttccaacatc tcttccaaat tgatgttcca atatcttctt
    17581 accatttctc ctcacacttc ctctctctct cttttattat tcataaaaaa agagagacga
    17641 ggcaccttca aataaaaaat tgttccgatg gaaccttctc ttctaccgga aattggtcgt
    17701 ttataaacga gccaaaccat ttttttacta ttcataattt tctttattac atttatttat
    17761 taagtagtta acaaatcaaa catcaaacaa catagttaaa aggacgtatc cgctttctct
    17821 ttcttatgct aagttaaaag taattaaatc ctataaaaga tcgatctgat gtactatata
    17881 aattctttga aatgcaagaa tcaaaaaatt ttccgtggtg gaagaaaata tctctcattt
    17941 ccatttaccc acgaagaaat tctttttttt ttttcaaaat aatgttgtta tgcggccttg
    18001 aagaggatac taatcctttg aatccggttc cggcgggtat catattccct agaacaacgt
    18061 tctctttcag tcctttcatc caatcaatac ggccccgaag agcggctttt gctaaaactc
    18121 gagcagtttc ttggaaactt gcttcggata taaaactttg agtattcagg gatgctcttg
    18181 ttattcccaa taagatggct cgataataga tcgcttcttc taaagcgcgt cccgttcgtt
    18241 ccgcgcgtac taatccaacc agttcccctg gtaaaaaaat attagacatt ccatcttctg
    18301 aaaccaagac ttttgatgtt atttgacgca caataatttc tatatgccta ttatggatct
    18361 gcaccccctg ggatcgataa accttttgta tcttattaac caaagagata cgactttgca
    18421 ctatagttag ttcagcacca atcaagaatc cccaaggaat tccaagcatt tttgttatac
    18481 gttcgttcca accctcaact ctcttttcta ggttcatcga tattgaatca atcgaacgca
    18541 cttctaacac ttgttctact tttggaagac cttgcgttat atcaccagat ctcgattttt
    18601 cgtatataaa tgtaactaag gtatctcctt cgtaaaagat ttcgccataa tccccatgaa
    18661 cagttgctcc tggagtagcc aaaaaaggct tggccgttct tattactata gaatcaaggc
    18721 gaacaattaa aacttgaccc gattttaggg gtggtccctt tttggatatc catacatttt
    18781 cacaaaaaaa ctgcccaaga ctcactattg tggacatttc ctcacaatta ttattatgat
    18841 aaaaatcgtg gagaaaatac caattcaaat tgaattgatt caaaaaaatc ttactacata
    18901 ggctgatatt agaaattcta ctattttcat ccattaaata atatttttga agtacttgaa
    18961 aagtttgttt taaattgcca agctgcaaat atttcactac cgaggtctga ttatgagtta
    19021 ttaaagggta aaatgatgaa taaaaatcca aaatttgagg ggctgttcct aaagggccca
    19081 acaaattcct aattggaatt agaggatctt ttttaatgga ttcttttatc ccattgtaat
    19141 atttgacatc gttgaataaa cccatgcaaa aataattaga tgatgacaaa attataaaag
    19201 attgggattc cttatttcta ttcaatagca tacgtatagt tccgtggttt tggataaaaa
    19261 tttgcggaat ccttgctttg gaataagtgg aataaaatgg atttttattg atatgatctg
    19321 agccattatc atagatcaat ccggaacccg acggatcatt cctttttctg atatacaaaa
    19381 tatgtgattt cactaagtcg attcttaaga aatctcgaag cagccctttt gtacttactt
    19441 gaacaaagga agcgtgggcc tcttcgacgg aagagctttt gttatcttgg tcccaattca
    19501 agactaaaca agtccgaact agttgaatac ttgtgtcata gattctccaa gttgctttgc
    19561 catttccata aaggatatag ttgacaactc caagttgcat attatccttt tctcgaaagg
    19621 gatcctgggg gaagagtgtt agtaaattta taccgtccgc tatttcatat gtgcttacag
    19681 gtcgaaccaa aacaaaaaac ttttttttgc taggtgtgat ccgttggaca tagatccaat
    19741 ttttcaattg ttttgatttc tcataatttc tttttcccgc tcctggtggt atcaagatac
    19801 cactgtgtcg agatatttta tctttttctc caggaaaatg gatacctccg gaaaagattt
    19861 taagttcaat tttttttttt tttttctcca ctcggaccaa tccgcccatt tgacttcttg
    19921 tatttaatgt gatttgtgta tttactccaa tgagactatt gttccgtacc attatagaag
    19981 aggattcgga taaaatatgt acttcctcgg gaatgaaaaa aaatcgatct actttcattt
    20041 ggtatttttg cttaaacttt ttgcccccgc catattcaat tacattctct tttttgatga
    20101 ttgaatgcgc ccctaccgtt ccatattttg taattcctga attgtttctt ctgtattgag
    20161 aatcgtcgaa aaaagcaaga atactctttc tacggaaaat accatttatg ggtatttcaa
    20221 tcgagatacc tgaaccggga tatgggatga attctttctc ttgttcttga agtgattgga
    20281 ctggaataag aaatctatgt cttcgcctct ttgccaataa atacgaattc tctcggagaa
    20341 tagtggaata taggaaatga taatgcccag tccctacgat tcgatttaat tttgaatttg
    20401 aataatcaaa aagaatatct tcttttttat caaaaaaatc cgaactcaaa aatttgtgtc
    20461 tttcttgatc atcattttct gagaagctag aaatggatct tctttcggta gaagtagaaa
    20521 tagaatgaat gtttatttga tcttgatcct tgtggagtga aaaaggaact acattaaatt
    20581 tgcatgaacc ccccgataat atccacaagt ggcttgtttt gggtaaaaga tgtacgttac
    20641 tatatttaaa ttcggacaaa tggtacacat cggtactcca gtgcatttcc ccctctaagt
    20701 cagaataaat atgttttcga accctctctt taaaattgaa agtgtatgtt cccgcgcgaa
    20761 tctcagcaat cacttgttct gattttacat attggccatt ttgaactaaa agaaaacttt
    20821 ttggtggaat agttacctta tgtataatat cctcactctt aataatcaca tataagtcca
    20881 tagaacataa aaaggcagga tgcccatgac gcgtacgtgt aggctgaaac aaatcctcat
    20941 tgaattggat ttttccatta gaaggggccc gtacatgttc tgcagtaccc cccgtaaata
    21001 ctccaccggt atgaaaagtt cttaatgtta attgagttcc aggttctcca atggattgcc
    21061 ccgcaataat acctacagct tctcccaact caaccaggtc gccatgagtg ggactccgac
    21121 cataacataa tcgacagatc caagatgtac tcctacaagt aaagggagtt ctaatatata
    21181 ttggttgtgt tcgaaaagtt atgaattggg tgacaagacc aatcccaata tcttgatttc
    21241 gaatggcaat gcatcgcgga cccctatata tattgtctga taatacacga ccaattaatg
    21301 tttggataaa aattctttct ggcagtgtcc tgtttcgagg acttgcagaa atgcctcgag
    21361 tagtgccaca atctgttcta cgtacaacaa tgtgttgaac tacttcaaca agtctgcgcg
    21421 taagatatcc agcatctgat gttcgtacag cagtatctac aactcctttt cgggctccgt
    21481 agcaagaaat tatatattct gttaaagaaa gtccttcgcg taaattgctt tgaatgggta
    21541 aatcaatcat ttgcccctgg gggtccgaca ttaatcctct catacctact aattgatgta
    21601 cttgagatgc atttcctcta gctcctgaaa aagacattat atggactgga ttaaacgggt
    21661 cagtcatcct aaaattaaga ttcatttctt gtcgcaaata ttcacttgta gcataccata
    21721 tctcgataga ttggcgtaat ttttctactg cgtgtacatt cccaaaatga tggtgttttt
    21781 ccaaaatcaa actttgttgt tcagcatctt gtactagcca ttccttagaa ggtattgtta
    21841 aaagatcatc aattcctaat gaaatggata tagcagttgc ttgctgaaaa cctagagttt
    21901 ttacttgatc taagatatgc gatgtatatg ccattccaaa gtgatctatt aatctgctaa
    21961 taagtcgttt aatggcagtt ccgtctatca ctttattgtg aaataccaga ttggcccgtt
    22021 ctgccatatg tacctcccta tttcaatgag ttggattcga caatgggttt gagtcaatga
    22081 ttggaaaact tccttttctc gatcttaaat tgcacagaaa gtcaggtcag ggactcgagt
    22141 cctagttgaa ccggagaaac caaaattccc tccgctccgg tgtctgtcat agaatttttg
    22201 aatttagcga ccatataatt aagtataggt atcatataag caggcccgac aaaaaccttg
    22261 tacagcttct tccatttctc gataaagaga aatatgacca atagtggttc ggaggtatat
    22321 ccaaagaatt tcttttttta cacttcttat tatcagatag tgtccataaa tctcatgata
    22381 agtacccaaa gattcatagt gaacttcgat gggagcttct cttgaagcaa taacacgctg
    22441 atctagtcgc caccgaagcc acaaaggact atctaaatgg attcttttct gtcgataagc
    22501 cccaattgca tcataagaat tacaaaaaaa gagttctttt gtatacctag agttattatt
    22561 gccaattctt tcattttgag agtttcttcg attacatgga ttatatctat ttgcacaaat
    22621 acctcgacga ttcccacttg ttaatatata gagtccaata agcatatctt gagtcggtac
    22681 agagatagga tccccaatag ctggagacaa gagattcata tgagaaaaca taagtaaacg
    22741 agcctctgct tgagcctcta aagacaaagg tacatgaaca gccatttgat ccccatcaaa
    22801 gtctgcatta aatcccttac aaaccaatgg atgtaaacaa atagcacgcc cttccactaa
    22861 aatgggctcg aatgcctgta tccctaatct atgcagagta ggcgctctat tcagcaatac
    22921 aggatgcccc tgcataactt cttgaagtat ttgccatata atcggcccct tttcgcgaat
    22981 tttactctta gcaactccta tgttcgaagc aagatgttgt ctaattagac cgcgaattac
    23041 aaatgtctgg aaaagttcta ttgctatttc gcgaggcaac ccacagcgat gtaatgaaag
    23101 tgaggggcca acaacaatga cagaacgccc cgaataatca actcgtttcc caagcagagt
    23161 ctcgcgaaat cttccctctt tgccttcaat tagatctgaa aacgacttgt aaaccttatt
    23221 atgaccgtcc ctcattggtt gtccgcgaat tccattatca agaagtgtat ccacggcttc
    23281 ttgtaccaat ttttcctggc acattactaa ttcccccggt gtagatctac ttgttgttaa
    23341 tagatcagta agggtattat tgcgatagat aactcttcta tagagttcat taatatctga
    23401 actcatgagt ttacctccat ccatctgaac gataggtctc aactcgggag gaagaaccgg
    23461 taatagacat aaaaccatcc attctggttc tatatttgtt cgaataaaat gctttgctaa
    23521 ttctatgcgt ctaaccaaaa aatcctttct tcttccaatt ttttgatctt cccattcatt
    23581 acccgtaagc ccttcttctc ctaattcttt ccattctacc aacgaataat ttataagaat
    23641 tcgcaaatct agatcggcca attgttctcg aatagcacct gctccagtag aaatttctcg
    23701 atttcgaaat gtatcaaaac cttgggtagt aaaaaaaagt ggaatactat atttccagga
    23761 ttggatttca tattcgaatg aacctcgtaa tcgtaaaaaa gtaggttttt tagtgctggg
    23821 cctagcaaaa gaaaaattag gataggatcc tatgggatct cccccttcaa aatcggacat
    23881 gagagtttac tctcatccgg ctcaagtagt tacaccaaat aaagatacag aaaggaattc
    23941 tcactttcaa attctagaac ccccccccca aaaaaaaagt ctactcctta ctcaagttcc
    24001 caacgaagac caagcaacat ttcattgatt cattcttctt ttctctagat tttatgaatt
    24061 ctttagtcaa ttataaatat aaattaggac ataaatgaaa tgtgaaattc ttgagtagtc
    24121 tacttccctt caaatgatga atcccttatt caattttttg aatttcaatt ttaaattaaa
    24181 ggaatgtctt agaatttatt cataagggat ttacttgtct atgtactgtt ccgctcgatc
    24241 tattaggtcc cgtcttacct cgatagttat accatacccc aacgcccttc cttaaagaaa
    24301 gcctatatgc gatgtataga ctcccgtaac catgacatat ttgcttcctt gaacataatt
    24361 tcatttattt ttagaaataa atgggaatgt caaaagaaag aagtcttttt tcacgaggta
    24421 caactttcaa attcttattt attttttact aactcgacca tagaccaatt ccccttttat
    24481 ttggcagtct taaatacgcc cataattctg agcttcatgt tactcctccc aagagacatg
    24541 tcagatctgg ggcatcccaa ttcaattgaa tgggatgaca gtttctcatt cctaatctgt
    24601 aaaatcagaa tttcgatcaa atcacacatc gcagtatact agcctctcta attctttaag
    24661 aggtttatct aaaagattcg caatataact aggaagacgt ttcaaatacc acacgtgagt
    24721 tactgggcat gccaatttta tgtatcccat ttgatatctt cgtatccgag aatcaacaaa
    24781 ttcaactccg cattgttcac aaaatttagg atcctctttt tcatttccaa ttattcgata
    24841 atttccacaa gcgcaaattc cactttttgt aggcccaaaa attctttcac aaaataatcc
    24901 gtctttttcc ggtttattgg ttttgtaatg aaaagtataa ggttttgtca cctctccaac
    24961 tatctctcca ttgggtagga ttttattagc ccaagcgctt atttgttgag gagaaactga
    25021 tcctattcgg agttgttgat gtttataccg gtcgatcata gaataaaatt ctgattcatt
    25081 ccgatcaagc ttccttccta ttaatcttga agttcttctc agatacaagg aaatgattca
    25141 gttccaaagc caaagatcgt aattctcgaa ccagcaatcg aaaagattct ggagcatcct
    25201 cgggttttgg tattgttcct ccaatgatcg tagtaccaag tacttcttgg cgagctctaa
    25261 tatgatcaga tttataagta agcatctctt gtaaaatatg agcaacccca aacccttcta
    25321 gggcccaaac ctccatttct cctacccgtt gtcctccttg cttggaccgg cctctaagtg
    25381 gttgttgtgt aacaagtgca taatgtccac tggaacgccc atgtatttta tcatcaactt
    25441 gatgaattaa tttcaaaaca taaggctttc ctattagaac aggttgttca aaaggatctc
    25501 ctgttcttcc atcaaatatt ctgccttttc ccggatattc gggttcaaat acccaaggat
    25561 ttgctgtttg cttactggct tcatataatt cagaaaagac cagttttcgc gaagcctctt
    25621 gttcatatct ctcatcaaag ggtgctattc ggtaatgtct atcgagcaga ctccccgcta
    25681 acccaagtga gcattcaaat atctgtccta cattcattcg tgaaggtact cctaatgggt
    25741 tcaaaaccat atcaacgggt cttccatctt gcaaataagg catatcctgt ctaggtaaaa
    25801 tttttgaaac gataccttta tttccatgcc ttccggctac tttatcgccc actttgattt
    25861 cgcgtttctg tgaaatatat acacgaatca tttctggatt ataagtcgaa cccccttttt
    25921 tctggatcca tctcacatcg acgacccgac ccctacagcc tataggtaat tttagacaag
    25981 tttcctttga agtggatacc tgaatcccaa gtatggcccg taataatcta tcttctggag
    26041 catacgatga ttctttcgac aactgaggtg ttaatttacc tactaaaata tcgcctgtct
    26101 ccacccaaga tcccagcatc acaattcctt ttttgtctaa attgcgaagt aaatgggctt
    26161 ctagatgtgg tacttcgtta gtgatccttt cgggaccttg acttgtcata tgagtctgaa
    26221 tttcgtattt ccgtatgtga aaagaagtat aaatatcttc atataccaga cgctcactaa
    26281 tgagtactgc atcctcaaaa ttgtaacctt cccatggcat atatgccact aatatgtttt
    26341 tgcccaaagc gagttcgcca ccaattgtag cggcaccgtc cgctaaaatt tgtccctttt
    26401 taaggcattt accccgccga acccgtgggg tttgatgcat acaagtattt ttgttggaac
    26461 cttgatacat aactaacgga atgcttatag catccccatt agccaataag attgtcttgt
    26521 caatatcgat ataaatgatc tttccctcgt gttcggctat agcgagaact cctgaatcta
    26581 gagccacttg gcgttccaac ccagtcccaa caatacactt ctcggaacgc gaaagcggaa
    26641 ccgcttggcg ttgcatatta gaactcatta aagcgcgatt cgcatcgtta tgctcgataa
    26701 aaggaatgag ggacgctcca atagaaaaat attggaaggg gaaaatactt cgaagatgaa
    26761 cctgttccca tgcaatagtt aggaattctt ggcggtatcg ggctggaaca acttgttctt
    26821 cctgaatacc ctgattcaag gccaacgaat ttcctgccgc taccatataa tactcatctt
    26881 tatttgggga taaataaagc atccttactt tttttgatct ctcaaagatt ttataaaatg
    26941 gactttctaa agacccccaa tggccaatct tggcatgaat tgataaagat ccaataagtc
    27001 caacattgat accttcagac gtgtcgattg gacaaatgcg tccatagtgg ctaggatgga
    27061 tatctcgtat ccgaaaatta gcagttcgac ctgtcaatcc tccagggccc aaataactca
    27121 attttctccc atgaactatt tgtgtcaatg gattggttcg atccaaaact tgagataatg
    27181 ggtgtaagcc gaaaaaggat tcataagtgg ttgttaatgg agtggaagtt accaaattct
    27241 gaggagtcgg tatccattta tgcctaatag ctccgcatat agttcctcta actacatttt
    27301 ctaaacgaac cagagccaat ccgaattgat cttgtaagag atttgctaca gaacgaatac
    27361 gtttattttt caaatgattc gtatcatcaa gtgtatccat tccaaatttc attccaatca
    27421 aatgatccgc agctgccaat atatctcgcg gtaacaaaaa tgtattgttc tgggatatat
    27481 taagattcag tctttggttc atatttcggc gaccaatcct tcctaattca catctttggt
    27541 gaaagaattt cttttgtaat tccttacata aggattcaga aaatactgga tccccgccta
    27601 cacaagaaaa ttgtagataa aattccaaaa tggcattttc ttttgagcta attttttttt
    27661 tctccttagt ggttaggaaa gacaagaaaa tctcagggta gcaaacattc tcgagaattt
    27721 ctcttagatt cgaacccata gctgatgata gaactagaat agatattttc tgtttcctac
    27781 ttacacgagc ccagatcctt gcttttctat caatctctaa ttctaatctt cctccccaat
    27841 ctgatattat ggtacctgta tagaccgaaa ttcccttatg atccaattca gatcggtaat
    27901 agataccggg gctttgcaat atttgattga tcacaattct gtagagtcca tttactataa
    27961 aagttcccag ggagttcatt aaaggaatgt ttccaataaa aatagtttgt tcttgcatat
    28021 ctttactggg tttccaaatt aatcccgcgg atacaaataa ttcagaagaa tatgttagtg
    28081 attcatatac agcatctctt tcttttatca aaggctccac taattgatat gtttccacaa
    28141 agatttgaaa ttcaatttct tgatctgtat cttcaatttt tggaaactta taaagttctt
    28201 ctgttaagcc ctgatcaatg aacctacaaa atccttcaaa ttggatctga ttcaacccag
    28261 gtattgtaga cattccccca ttttcatccc cgagcatttt gaatttccca tttacaaaaa
    28321 aaataccatt cttttttcat tcttcatcga atcatatgaa tcgatctagc aatgatagaa
    28381 ttgaatttct attctgttta ctgaatcgca tgaaattgaa cccaacacca tatatgtatc
    28441 gaatgtatga aaaatgaaat gcatatgagc aaaggaagta aagatttgac tcaaattgga
    28501 atttctattt ataacaaaca gatacaaatg gaaagaagtt gataaatgcc acttagattt
    28561 ttattttaga cttatgaaat tttgtataaa atataaaaaa aatcatttca tttttaccat
    28621 tattatgata ttacgtattc gaattggatt ttgattagat accagaaaaa tcaaacggat
    28681 tcataatttg tcctattcat tgagataaag atagaataat cagaaaagaa tatagaattt
    28741 ttttctaaca ctttattttt tcatggattc ctttgttcaa aaaagaatta gcatagaaca
    28801 gagaagcttt gacctagttt ttttagtaga atcttttgaa tatgattgag gttcgtaaga
    28861 aaagagggcg gcttgtcttt agcttgtctt tactaagcat gtgcagatat agctatgcta
    28921 tttatatata ggatatgtct ttattccgct tatttacatt ctattatata gaagccttat
    28981 tggggctgtg ctatcaaaaa ttctattttg attttctcgt caatctattc aatgaacaaa
    29041 tgaaagacga gaatttcttg agaaattccc tatgagaaaa aaatcctatc cagaggaaat
    29101 cctcattaaa taactatact atgtctgtgt aacaatttat gttttggggt ttacatatac
    29161 tcaaaattcc tgttataatc agcgttgata ttcaaaaaaa aatcaatgct tatttgattg
    29221 ggtatgtatc tctttttctt tgcttatagc agtaaagaaa aataggtggg gagtggggcc
    29281 aaaaatcatt catcaattta cagtcaaatt caaatcatat agttaatagt taatggttgt
    29341 agtttgtcct gaatttgttt ctacttttgt aactgacatt tgcttttttt tcaatagaaa
    29401 aaaaagaagg aatattttcg tctttttgta tgtatcattt tggcggcatg gccgagcggt
    29461 aaggcggggg actgcaaatc cctttacccc agttcaaatc cgggtgtcgc ctgatcaaca
    29521 aaaaactcga aatcaataga aatcaaccgt tctgtttttt tgatataact tgccctattt
    29581 tgccagttaa agcaagtgta agaaaaaaag gactcttgat attttttttt ctaaaccttc
    29641 cggagttcct ctttctaaag tactggaaag ccttccctta cgtctaggat tcaagaaaaa
    29701 atgagtttag tagaagagaa ttcgtaaatg ttgatacgat attagattgg ataattgccg
    29761 tttatttgac ttaatcaaga gcaacaaacg aaagataata agtcttcttt ttttatattt
    29821 tattgttcca tgttaacaac attctcttga tactcccccc aaaaatgcca ctgtatatgt
    29881 atattttttg cttgtgctta atctttcccg attgaattag aaatcctcta aaagaacttg
    29941 ttttaagtga attttttgca gtctttcatc aacggttttg tgtccgaatc cttttttttt
    30001 tttgactctg tgccagtaat ttcactatta tattattagt taacaataat ggaaaaattc
    30061 cttcagattt tattcgtttc atatttatag agatagggga cataattcac atggatatag
    30121 taagtcttgc ttgggctgct ttaatggtag tctttacatt ttccctttca ctcgtagtat
    30181 ggggaagaag tggactctag acgtattact cgttttataa tcagattgag gaatcaaact
    30241 gtatcaattt ttttttataa atagttttgc aaagcctttt atttgaaaag caccgtatcc
    30301 attcaattat ttaattaatt tttattagtc ttccttttta gatttagaaa ttttttggtt
    30361 ctaatgtagt aaggtatttt atgactaata gagatgaata atatttcaat caaacaaata
    30421 tttctaaaat tctcatcttc gtattccgag aatctaaaag gatatggata gtagacaatt
    30481 aataaaaaaa agattatttg attttctttt ttttattatt aataatatat attccatttt
    30541 tctttccttc atggatttga ttcttttttt gatggatacc gtcatagaga aactaataag
    30601 aaatccggga atgaaaaaat ggcaagactt tgtcttgcca ttttttcaga ttgaaatcaa
    30661 gacaactaaa atcaaacaaa gaaaattcag ataggacggc gatcacatat atttaattga
    30721 tatcgacatc tatgaagata tagatattaa aaattgatat tcagtttgga tcttaataca
    30781 ttacaacttt atacattcct agaattctca tagtatagta tgagagaaag aaatatctga
    30841 atttttctac catactaata agaagtcaag ttttattcaa attaattgcc ttggctgact
    30901 gtttttacat atattataag taaaaaagca gtgggaacta gaatcaacag cgcagtagca
    30961 ataaatgcta gaatatttac ttccataatt tccccttttt ttttacttcg caataactcg
    31021 ggatttaatc ccatagagat gaaaatcact tgtaaattca atgtaatgaa ttacatttta
    31081 atgacatcga atcagatcaa tatcatcaat aacaatatct aaactatcaa atcaattcac
    31141 cgtcaagaat tttatagtat aacataggaa gatcttttat ccacaccaaa tcaaaaattt
    31201 gtgattcctg gtccaaacaa aagaattcgt ttcctttatg gatattgtta ttcttttccg
    31261 ctctttcttt tctataacca atggcccccc tttccttgta caaacatcta atgaagtctc
    31321 atctgactac ttttctgctt ccaatgttta gaaaaaaaga aaataaaaaa ccaagcaaaa
    31381 aagagaaaaa aaattccatt tatacgtcta tgtactcccg atacaaatac caaacatatg
    31441 atactctttt tttttaatgg acagaccagg gcaatcaaaa aaagggcccc ggtacaatat
    31501 ctttttgaac cctgaatatg ctgagtgcta ccaataaata atgttcgaaa ttcacataac
    31561 attctctgtc atccatgggt acgagttgag gtactagaaa ttcccatatt ttttgttttg
    31621 atcagaaatg cgaaaaaaaa atattgttgg gaattcaatg cgtccctccc ttttctgtga
    31681 acggggaggg acacattgaa ttcttttttt atccgccgga gtcgggactg acggggctcg
    31741 aacccgcagc ttccgccttg acagggcggt gctctgacca gttgaactac aatcccaggt
    31801 aaataaaaaa gtgtgcagca tacacatatt aattatattc ttaatagata atgaaagcct
    31861 ttttcttttt tatttagaac gcattcctag tgactaggaa tccttttttt tttttttttt
    31921 cattattgtc aaatcaataa aatcgatcga taatccattt ttcaatgaaa atagtctttt
    31981 tttctttact cttttcatta aactttatac acttaatcat cctgatatgg atctagatca
    32041 ttagcaagga cataatttat gggaacaaat caaaataaaa aaataaaaca actaaaaagg
    32101 cggtagggat ggatatatca taaaattgga cctttttcct tttattgggc cgagctggat
    32161 ttgaaccagc gtagacgtat tgccaacgaa tttacagtcc gtccccatta accgctcggg
    32221 catcgaccca ggaagaatga attctggggt tattgataat ccatgatcaa ctttctttcg
    32281 tagtacccta cccccagggg aattcgaatc cccgctgcct ccttgaaaga gagatgtcct
    32341 aaaccactag acgatggggg catacttgac tgactgccat tatactatcc tcatagtatg
    32401 aggagttttt taaaaattgt caatggaatg atatgactag atatgaaagc tttttccatc
    32461 ttttatgatt ccatttttga ttcatgattt agactaatga atcattcatt ttcatcgcca
    32521 ctctattcta ttatatctat aaatatagaa tatactataa atatagaata taaaaaaatg
    32581 ataaattgag agaattatat tctcttagaa aattctatta aataataaaa taataaataa
    32641 taaaataata cgaaatatag aattctttag gtaagttatt ggtctgacat atctgataga
    32701 agaattttgg tcagtcttga aacaatttat tgcattgata tttatcaaat ccaatatcaa
    32761 taaaccaatt tcatcctatt tacttacttt cttttaagta aattaaaatc gcatttatga
    32821 atgagctagt agatactacg agtctactgc atatacttaa tatatatata ttatacgtct
    32881 actgattcat tcagtaattg aatcaaacgg cccttttaac tcagtggtag agtaacgcca
    32941 tggtaaggcg taagtcatcg gttcaaatcc gataaggggc ttttttttct aaacctccag
    33001 tacaatggta gtattcatat tgaaaggaag aataaaagtg ttgttgatat tttaaaaaac
    33061 caaagcaaat aactataata gtttaattag aaactatagc attttatttt attaatatct
    33121 atttatttta tattttatta atatctaata ggctatcatt ctaatgagct agattggagt
    33181 taattagaaa agaaaatgga acgtttgttt attatgatga ataaaaagaa gtcgtcgttt
    33241 gaattaacaa actacaaata gatatggatt tctttttatt ttcgattaaa ttattacaat
    33301 ctattttaaa gaattgtaaa gattagaaat ctacaaaaaa agaaaaagtt aagtagatct
    33361 aacccattga atcgtggcca tatccactat tctgatagta aaatttaatt ttgatagaga
    33421 tgaaattgga acagcagtta ttttttttct catatttatt ttgaccccgc aagaatctgt
    33481 tgatacttcc aattaatcct cttcttccta gatctaccat tccatagaaa tcgaaatcgg
    33541 atcatgtctt catgtatcaa atatttctat atcaatacat acaatagttt ttttgttcta
    33601 cgaaaaagaa actttcttta atttaattct attatttaat ttcaaatttc ttgtattaaa
    33661 ttgaaaacta ggaatttctt atttttttct gatctataat ctataaaatt aaagtaaaag
    33721 tcaacataaa aaataaaaaa agtattcgtg caaagatagc gtctggcgtt ttgttttaca
    33781 ttcatctgaa ggacaatgaa atcaaagtaa aagaaagaag acaataaaat aagaaaatca
    33841 aaatagacga taccttagta attgaatacc catagaaatt agaaaaatac ataaattgat
    33901 ttttctcaat ctcacaaaca agatccaaga ataagattag ttaatggggg ggggagagta
    33961 gatctggaaa ttggccaata gcgatataag aaatcgcttc ttccttgaat tgaagagttc
    34021 gttcaaaaaa taaattcatc tagaaaggaa aatatttggt tttcgaaacc atttttttaa
    34081 taatatatat aaaaggggca gcgcacgaga aatcaaatca tacataaata ataaataata
    34141 aaatcctcga acgacccgaa aatgtcaaca ccataacaca aggataaggt gctcggaaat
    34201 ggttgaagta gttgaatagg aggattgcta tgactatagc ccttggtaaa tttaccaaag
    34261 atgaaaatag tttatttgat attatggatg actggttacg tagggaccgt ttcgtttttg
    34321 taggttggtc cggtctattg ctctttcctt gtgcttattt cgctttaggg ggctggttta
    34381 caggtacaac ctttgtaact tcgtggtata ctcatggatt ggccagttcc tatttggaag
    34441 gatgcaattt cttaaccgcc gcagtttcga ctcctgccaa tagtttagca cattcgttgt
    34501 tgttactatg gggtcctgaa gcccaagggg attttactcg ttggtgccaa ttgggcggtc
    34561 tgtggacgtt tgttgctctc cacggcgctt tcggactaat aggttttatg ttacgtcaat
    34621 ttgaacttgc tcgatctgtt caattgcgac cttataatgc aatctcattc tctggtccaa
    34681 ttgctgtttt tgtttctgta ttcctgattt atccactagg tcagtctggt tggttctttg
    34741 cacctagttt tggtgtagcg gctatttttc gattcattct ttttttccaa gggtttcata
    34801 attggacatt gaacccattt catatgatgg gagttgccgg tgtattgggc gcggctctgc
    34861 tatgcgctat ccacggtgct accgtagaaa atactttatt tgaagatggt gatggtgcaa
    34921 atacattccg tgcatttaac ccaacccaag ctgaagaaac ttattcaatg gtcactgcta
    34981 accgtttttg gtcccaaatc tttggggttg ctttttccaa taaacgttgg ttacatttct
    35041 ttatgttatt tgtaccagta accggtttat ggatgagtgc tcttggagta gtcggtctgg
    35101 ctctgaacct acgcgcctat gacttcgttt cccaggaaat ccgtgcagca gaagatcctg
    35161 aatttgagac tttctacacc aaaaatattc ttttaaacga aggtattcgt gcttggatgg
    35221 cggctcaaga tcagcctcat gaaaacctta tattccctga ggaggttcta ccccgtggaa
    35281 acgctcttta atggaacttt agctttagcc ggtcgtgacc aagaaaccac aggtttcgct
    35341 tggtgggccg ggaatgcccg acttatcaat ttatccggta aactcttagg agctcatgtg
    35401 gcccatgctg gattaatcgt attctgggcc ggagcaatga acctatttga agtggctcat
    35461 tttgtaccag aaaaacccat gtatgaacaa ggattaattt tacttcccca cctagctact
    35521 ctaggctggg gggtaggtcc tggcggagaa gttatagata cctttccata ttttgtatct
    35581 ggagtacttc acttaatttc ctctgcagta ttgggctttg gcggtattta tcatgcactt
    35641 ctgggacctg aaactcttga agaatctttt cctttttttg gttatgtatg gaaagataga
    35701 aataaaatga ccacaatttt gggtattcac ttaattttgt taggtatagg tgcttttctt
    35761 ctcgtattca aggctctttt ttttgggggc gtatatgata cctgggctcc gggaggaggc
    35821 gatgtaagaa aaataaccaa cttgactctt agcccaagtg ttatatttgg ttatttacta
    35881 aaatctccct ttgggggaga agggtggatt gttagtgtgg acgatttgga agatataatt
    35941 ggaggacacg tatggttagg ttccatttgt atatttggtg gaatctggca tatcttaact
    36001 aaaccttttg catgggctcg ccgtgcactt gtatggtcgg gagaagctta cttgtcttat
    36061 agtttgggtg ccctatccgt ttttggtttc attgcttgtt gctttgtctg gttcaataat
    36121 actgcttacc cgagtgagtt ttacgggccc actggaccag aagcttctca agctcaagca
    36181 tttacttttc tagttagaga ccaacgtctt ggggctaacg tgggatccgc tcagggacct
    36241 accggtttag gtaaatatct aatgcgttcc ccgaccggag aagtcatttt tgggggagaa
    36301 actatgcgtt tttgggatct acgtgctcct tggttagaac ctctgagggg tcccaatggt
    36361 ttggacttga gtaggttgaa aaaagacata caaccttggc aagaacgtcg ttctgcggaa
    36421 tatatgactc acgctccttt aggttcttta aattctgtag gcggcgtagc tactgagatc
    36481 aatgcagtta attatgtctc tccgagaagc tggttagcta cttctcattt tgttctagga
    36541 ttcttcctat tcgtgggtca tttatggcac gcgggaagag ctcgcgcagc agcagcggga
    36601 tttgaaaaag gaattgatcg tgattttgaa cctgttcttt cgatgactcc tcttaactga
    36661 gaagggggtc caacactaaa attcttagaa tcggtttgaa ttccccttac cttacatatt
    36721 caaggaacct ggtcgttcat atttcaaaag tattctgttt tcctttcttt tcaattttta
    36781 tctaatccag ttgtttttct ggctcggctc gatgagatag ccgagccatt acctgttttt
    36841 cgtaatatga ggaaaagcca ataaagaaat gaattcatcg atcaaaagaa aaagggagag
    36901 agagggattc gaaccctcga tagttctttc gaactatacc ggttttcaag accggagcta
    36961 tcagccactc agccatctct cccagagatc atttctattt tattctaccg aatagaacaa
    37021 acacggccat atgagttgat actctcatgt atagaaagat tttgtgtgtg aatctatagg
    37081 tcgatttatc tatatataca gatagatgag atgcatgatc tagcatgtcc atttgtgagc
    37141 gggaagtcaa aaaaagaacc ttaccttgga tttaatgtcc aaaaaaaagt ggtaaggggg
    37201 ttggaaataa gtcatataga atcaatggat tcaaggtaaa atccctctat gtgggtggct
    37261 ttttagtcaa attgtttgtt tggtcaatat catagagggg attaaatggt atagttcttt
    37321 tgttgatagc ttggaggatt agaaacatga ctatagcttt ccaattggcc gtttttgcat
    37381 taattgctac ttcgtcaatc ttactgatta gcgtacccgt tgtatttgct tctcctgatg
    37441 gttggttgag taataaaaat attgtatttt ctggtacatc attatggatc ggattagttt
    37501 ttctggtagg tattcttaat tctcttattt cttgaatcta tccgctccag atccaaaaag
    37561 cacccctccc acaaattttt tggattgtga gatatattaa aattcaataa aatatataag
    37621 tataagtccc ccaaaaatgc aaataaattg gagggggggc tcatcagtca aacttcttaa
    37681 atctgtaatt taagtaaata gaacttgaat gatgaataaa aaaaaaaaat agattcaaaa
    37741 aaatatgtat tcaactatct tcaaatatat aatacaaata tataatacaa atatataata
    37801 caaatatata taaatttcaa atacttagaa aatgaaaatt ttaaattgat aaattcaaaa
    37861 tttagattta gtaaattgaa ataaaaaata aataaaatag aaatagaatt ctaattattt
    37921 gaatcttaat atatagaata tatagaatta agaagctaat aatatattaa ttatatattc
    37981 atttcttaat attcaatatt ctattgaaaa taattaccat ttgtattgtt aattggttta
    38041 ttgatggaat ttcaaaaaaa ggccctcaaa agagtatctg atctagctct gaccaaacat
    38101 tatccagacc tcttgtatca agaacgaata atgcggatat agttgaatgg taaaatttct
    38161 ctttgccaag gagaagacgc gggttcgatt cccgctatcc gcccaaggta atctatttta
    38221 aaagcgaaaa ggttcgttcc ggttgaatga aatctaataa aaaccttcgg ctctaaaaaa
    38281 aagcaaagtc ttaattaatt actagttaat agtcatagaa taaagtctta tttttttttt
    38341 tcaaagaaaa ttttgcggga aggggatttg aacccatgac ttcaaggtta tgagccttgc
    38401 gagctaccaa actgctctat cccgcgatga aaggaaaccg aaaccctaga aacgaaacta
    38461 atggacaaac aagaattgaa tgcgcccctc ttccatacct atacaaatag aatagcctat
    38521 ttatacagaa tggtaaaggg gcccctctat gatcgtagat catagaaaga aatagaaagt
    38581 gactttttaa tccttaccaa ctggatcttc ttgctcccgg caacaaacat gtctgaacca
    38641 tttcacgaag tatgtgtccg gatagtccaa agtccctata gttagctctc ggtcttccag
    38701 tagaaaagca acgccgatga agacgtgtag gtgcactatt acgcggtaag gattgtaact
    38761 ttccatgaat tttccattta tcactcaagg acagaacctt tcttatttct ttctttgagg
    38821 atcgtcgaat caaatgatat ttttgttcca gtttttgcct cttcttctcc ctatgaatca
    38881 aacttttctt tgccataatg gttcagttat tattataaat ggtacaagtc ggatcctaga
    38941 tgtagaaata gaagggggta taccccccca tcgaaagata tgatattatc tcggatatgg
    39001 cacataacat aaagaattaa ccaaatttgc ccgatgtaga ggcaatcaag aaagccgcat
    39061 aagtgaatat ataacctaca gaaaaatggg ctaatccaac caatcttgct tgcacaatgg
    39121 aaagagctac tggcttatct ctccatcgaa tcaaattagc caaaggtgta cgttcatgag
    39181 cccatgctaa agtttcaatc aattcctgcc aatatcctcg ccaggaaatt aagaacataa
    39241 atccagtagc ccaaacaaga tgcccaaata agaacatcca cgcccagact gataaactat
    39301 tcataccaaa agggttatac ccattgataa gttgggaaga gtttaaccat agataatctc
    39361 ttaaccaccc catcaaataa gtagaagatt cgttaaactg cgagacgtta ccctgccata
    39421 atgtgatgtg tttccaatgc caataaaaag tcacccaccc aatggtattt aacatccaga
    39481 aaactgccaa ataaaaagca tcccacgccg aaatatcaca agtaccaccc cgtcccggac
    39541 cgtcgcaagg aaaactataa ccgaaatcct ttttgtctgg cattaacttc gacccacgcg
    39601 catctaaagc tccttttact aagatcaatg tagttgtatg taaacctaga gcaatggcat
    39661 gatgaaccaa gaagtcccca ggccctattg ttaagaatag tgaattacta ttttcattaa
    39721 tagcatttaa ccatccaggt agccatatgc ttctacccgc attgaatgcc ggtccatttg
    39781 ttgaagataa aagtacatcg aacccatatg aagttttacc atgagcggat tgtatccact
    39841 gggcaaatat gggttcgatt aatatttgtt tctccggagt accaaaagca agcatgacat
    39901 cattatggac ataaagcccc aaagtatgga accctagaaa gaggctggcc caacttaaat
    39961 gggatatgat agcttcttta tggtctaaca ttcttgccaa tacattatcc tcgttctgtt
    40021 ccggattgta atctctaata aaaaatatag ctccgtgggc aaaagcccct gtcatgatga
    40081 atcccgcgat gtattggtga tgggtatata acgcagcttg agtagtaaag tcttgtgcta
    40141 tgaaagcata agaaggtaaa gagtacatgt gttgagctac taaggacgta ataaccccta
    40201 aagaggctag agcaaggcct aattgaaaat gaatcgaatt gttaattgtg tcataaagac
    40261 ccttatgacc acgccccaat cgtcctcccg gaggagtatg tgcttctaaa agatctttta
    40321 tactgtgacc aattccgaag ttagttctat acatatgccc cgcaatgaga aaaataaatg
    40381 caatagctaa atgatgatga gcaatatcgg tcaaccataa actttgcgtt tgcgggtgga
    40441 accccccgag aagggttaga atagcagttc ctcctccttg ggaagtgccg aataaatgat
    40501 tacttgaatc ggggttttga gcataaagat tccactgacc tgaaaaaagc ggacccaacc
    40561 cttggggatg tggcaataca tctaagaaat tattccatcg aacatattcc ccccgggatc
    40621 cgggaatagc gacatggact aaatgccctg tccaagccaa ggagcttact ccgaatagtc
    40681 ctgacaaatg atgattcaga cgagattcgg catttttgaa ccatgaaagg ctcggtttcc
    40741 atttcggttg tagatgtaac caacccgcta ttaaggaaat agcagaaaga aataatagaa
    40801 aaagagctcc agcataaaga tcttcattag tacgtaaccc aattgtatac caccactgat
    40861 aaacaccaga ataagcgata ttcactgggc cggaggcgcc ccctctagta aaagcttcca
    40921 cagcgggttg accaaaatga ggatcccaaa ttgcgtgagc aattggtctt acatgtaagg
    40981 gatcctgtac ccatgcctca aaatttcctt gccaagctac atgaaagaga tttccggaag
    41041 tccacagaaa aattattgcc aattgcccaa agtgagaagc aaaaatattc tgataaagac
    41101 gttcctcagt aatatcatca tgactctcga agtcatgcgc ggtagcaata ccaaaccaaa
    41161 tacgacgagt agtggggtcc tgagctaagc cttggctaaa ccttggaaat cttaatgcca
    41221 taatgccttt caaatcctcc tagccattat cctactgcaa taattcttgc taagaagaat
    41281 gcccatgttg tggcaattcc acccagaagg tagtgggtta ctcctacagc acgtccttgg
    41341 acaatgctca aggctctagg ctgagtagca ggagcaactt ttaatttatt atgagcccaa
    41401 acaatggatt caataagttc ttgccaataa ccacgtccgc tgaatagaaa cattaaacta
    41461 aaagcccata caaaatgagc acctaagaaa aaaagaccat atgcggataa tgaagaacca
    41521 taagactgaa ttacctgaga tgcctgcgcc cataagaaat cgcggagcca cccattaatt
    41581 gtaattgaac tctgcgcaaa gtttcctcct gtgatatgag ttaccacccc ttgatcgctt
    41641 atactacccc aaacatctga ctgcattttc caactgaaat ggaatattac taccgaaatt
    41701 gcattgtaca tccagaatag tcctaagaag acatgatccc aagcggatac ttgacatgtc
    41761 ccccctcttc caggcccgtc acaagggaaa cgaaaaccga gatttgcttt atccggtatc
    41821 aaacgcgagc tacgagcaaa tagaacacct ttcaggagta tcaataccgt tacatgaatc
    41881 gtaaatgcat ggatgtgatg taccaaaaaa tctgcggttc ctaatggaat aggtaacaaa
    41941 gcaactttgc cacccactgc tactaaatca ccgccccccc aagtcaaact ggtgctcgct
    42001 gttgcaccgg gcgccgttgc accgggtgct aaagtatggg tgttttgtat ccattgagca
    42061 aagacgggtt gtaattgtat agcggtatct gaaaacatat cttgtggtcg ccctaaagcg
    42121 ctcatggtat cattatgaat atataaacca aaactgtgaa agcctaggaa tatacatacc
    42181 cagttgagat gtgatatgat tgcatcacga tgcctaagga cacgatctaa tagatcgtta
    42241 tatcgagtag ttggatcata gtctcttacc ataaaaatgg ctgcatgcgc agcagcaccg
    42301 actatgagaa atccaccaat ccacatgtga tgtgtaaaca atgatagttg tgtaccatag
    42361 tcagtagcta gatatggata agggggcatg gaatacatat gatgagctac aacaatggtt
    42421 aaagagccta acatagctaa gttaagagat aattgagcat gccatgatgt tattaggatt
    42481 tcatagagtc ctttatggcc ttgacctgta aatggaccct tatgagcctc taaaatatct
    42541 tttaaaccat gaccaattcc ccagctggtc ctatacatgt gacccgctat taggaataga
    42601 attgcaatag ctaaatgatg gtgtgcaata tcggtcaacc atagaccccc agtcactgga
    42661 tctaaccccc ctcgaaaagt aagaaattcc gcatattttg accaattcaa ggtaaaaaat
    42721 ggggttgctc cctctgcaaa actaggataa agttgggcca aaagcccccg attcaagata
    42781 aattcatgag gaagtgggat ctctttagga tctactccag catttagaaa ttggttaatc
    42841 ggtaaagata catgtatttg atgccccgcc caagaaaggg acccaagccc tagtagccct
    42901 gctaaatggt gattcaacat agattctaca ttttggaacc aagccaattt tggggctgct
    42961 ttgtgataat ggaaccaacc agcaaaaagc attaaggccg aaaagaccaa tgcaccaatt
    43021 gcggtacaat agagttgtaa ttcactagtt attccagatg ctcgccaaat ctgaaaaaac
    43081 ccagaggtta tttgtattcc tcggaaaccc ccgcccacat caccattcaa tatttcttga
    43141 cctactattg gccaaaccac ctgagcactg ggtccaatgt gagtaggatc acttagccat
    43201 gcttcataat tggaaaaacg agcaccgtgg aaatacatgc cgctcagcca aagaaagatg
    43261 atggagagtt ggccgaagtg ggcactaaat atttttcgag agatctcctc caaatcactg
    43321 gtatggctat caaaatcgtg agcatcggca tgtaggttcc agatccaagt ggtagtatcg
    43381 ggtcctttag ctattgttct tgagaaatga cccggtctag cccattcctc gaaagaagtt
    43441 tttacgggat ccctatctac caaaattttg acttctggtt ccggcgaacg aataatcatt
    43501 gagtcctcct ctttccggac aacacataca aagagacctg ccaacagtca agtaattagt
    43561 gaacctatga gagacacttc taatctaata agtttttcgt tctcttcgat ctctcatcta
    43621 tccttttttt gttagttatt tactagagca attatgatct ggaagtcgat ccggggcaag
    43681 tgttcggatc tattatgaca tacctagggg gcgctcaacg gacccttttt tatcttataa
    43741 aactcttttc atactttaca ttggcgcaag aatttttttc acaacgcggg gtattcatat
    43801 ctcaattaga agttcctaga tagagttaag ttcttttttt tcttacatag aatacataga
    43861 aaagaaaaag aaatagaaca aataggactc tattccaaat cacgtaagta gtgattacta
    43921 gtatcaatat ttttttgagt cattcaagag tttttttttt tatttttatt agtttgactc
    43981 aaaagaaaag aatataataa aaaaagtatt ttttgctatg ctatatccgt ggtatatccg
    44041 tgtaccattt atacctatga aataccaatg aaatagaacg attttcgaaa aagatataat
    44101 gaaaaattct ttgattggtt tttcccatag aaacgatcca ttttttttga ccgacggggc
    44161 cgacaaaagc aaagaattaa tattcaaaca aattcaaaaa tgtgaattga tattaataga
    44221 tattatagaa tttctattta ttttttattt ataaaaataa attaaattat ataaataaaa
    44281 tttcataaaa attaaaataa acaaagcgat aatctaattt atgagaataa aaaaagagag
    44341 ttcttattcg aaccgcttcg tgatctttaa ccaattctgc gcttcaatat aattcccagg
    44401 agtaagcgct atagcccgtt tccaatattc agcggcttga tcaaaccaag cctccgcaat
    44461 ttcagaatcc ccctgtcgaa tggcttgttc tccacggtcg gaataggcgg tcaattcctt
    44521 tccttggaac cgtacttgag agttttctaa ctcatacggc tcgacagtca attcttttgg
    44581 cgtctacccg agccctaata tatatctaac tgaaccaaaa gaggttaatt acatgagttt
    44641 caaacttgat ttttgaggca attaataatc agttttatct tttctcctac cttcagaaaa
    44701 aaagtatagg cattttgaaa ccctcattag aattttctga aaggtaacta tctcgctttc
    44761 atattttata gaaatttata tagaatcctt gaaaaagact tctttctcat atcataaaac
    44821 aaagacttac tctccttggg atctgatgct acaccgctgc tcaatacctt aggggatcgg
    44881 ctctattaca taagttgatt cctaatattt atctcataaa ataagataaa taagcagttc
    44941 ttattgtatc gctcaaacct tgtaaattga tctttacgat gcttccgcta tcaattagat
    45001 cttttatcca tagaaaaaaa aaagatttag gcatatatat acttcttcat atttcgaagt
    45061 ttctttcttt gctacagctg ataaaaatcg ttttttggac gatgcaatat gtagaaatcc
    45121 tgcttttatt agtttttatt gtcgtatttg ccctttcttt ttcttttttt ctttctatag
    45181 tggagatagt cgcacgtaat gacagatcac agccatatta ttaaaagctt gtggtaagaa
    45241 cgggtttcgt tctagtgccc gaaaatagta ctctaaagct ttcgtatgtt ctccattact
    45301 tgtgtggata aggcctatgt tatagagtat atagcttcga tcatagggat caatttctag
    45361 tcgcatagct tcataataat tctgtaacgc ttccgcataa ttgccttcgg attgagccga
    45421 cattcgttac ggtcgtcatt catcattcaa ttcaaaaaat tctccgttcc aaaaccgtac
    45481 gtgagatttt cacctcatac ggctcctcct ttattttatg tgcataatga aaattatcca
    45541 gaatccgtgg aattaaaggt cgaaatattg tcattatgaa ctcagcgggg ctaatgtttt
    45601 tacaagaaat ctctaaccaa ccttcttgca aaagatcctt tcttaacatg aagcgtgctg
    45661 gtactagata aaaaagtaaa ctccaacaat ttctttgttc ttgacgcctt ttaatttcca
    45721 ggaattagtc acttcaacag ccttcgatgg ttatatgggt atccagagta cgaatgagat
    45781 ggatgtttgt tgtcccaacc atttcttttt ttcccgatcc cgataaggaa aaggagcgct
    45841 ttataactta taacaaagtt tttgttttgt tgattcctag gcgtagtgct ccttcctcta
    45901 tgctgcctat ttatactagt gtagtaggat tgaaccacaa tacagatgga tgatctatag
    45961 gtctaacctt tcgctcaata ctagaataaa ctaaacaatt caagcatctg aggttgcatt
    46021 aatcggggat acacgataga aggaattgct ttatgttata aacttcacct tcaaccagcg
    46081 tcaatttttt ttctttcaac agtctttttt tttccgaatc atgtgtcctt ttcctaaggc
    46141 cgagagcggt aaagtcaaaa taatcaaatc gcaccatctc tgtaataagt aaatgcctct
    46201 ttttctcctg aagttgtcgg aattattcgt aataaaatat tggctacgat tgaaaaggtc
    46261 ttatcaataa aatttccatt tatccgcgat ctaggcatag gtaaaaaaaa atccattcta
    46321 taactctttt cattacctct cgtgagaaaa tgatctcaca aacaaaggaa atgtacagta
    46381 cgaaataaca taaaagtaaa cctattcaaa aagggatatg actttcgact tcaatttttt
    46441 tgaagctttg acagaaaaaa acaaatattt gaacctaatt tgatttcata caaatgaaat
    46501 tcattagtat aagaataaac tctaatataa gaataaaatc aaagggaatt tttttttatt
    46561 tcgtcgaagt tgaagaatca aagaatttat tctacggatt aggatagatt tggaaaattt
    46621 gaaaagcttt gcttaaattt caattatgat atgatcaaaa taggaaaaaa atcgaataat
    46681 ttttctatga tgaaaaaaac aaaaatagaa taactgccct ttttcttttt cgtgcatagc
    46741 aggtacacac tatataatat aaaaaatccc tgagatgctt taggctattt ttaatagatc
    46801 cgcagggtaa aaggtattca ttaaacatag tctaaaaaat aaaataaagt aatcgatgga
    46861 tttgattcgt tccaattcat tgatttaatc tggtatggta taaatatcag aaaaaagagg
    46921 gggcgtcatc ttcacaaaca ttaatagatc taatctatct ttctttattg tatattgtat
    46981 tattattttc aatttatttt aatctaatgc taatggccct ttacatttca caaaaaaatt
    47041 gatctttacc ccccaagaga aagtcattaa aaaagtcatg aaaggcttta tattttgatt
    47101 ttgatagtta gaattgattg tcagtaacta tcgaacaatc taatatgaat aactcgctat
    47161 tcgctcgggt tatcggccat aattattatg taggaaagat ggccgagcgg ttcaaggcgt
    47221 agcattggaa ctgctatgta gacttttgtt taccgagggt tcgaatccct ctctttccgc
    47281 accttcaact aattcaccaa tgtaactaac tccaatgtat cgaatacaaa caaaaacgga
    47341 tacaaaaaaa gagttagact tttctttgat atagattccg ttttttgatg ttgtttgata
    47401 tagattctct attcctaatt tatatgatat gaaaaagaaa atactgtcaa tgtaaaaagc
    47461 agacatagga tggaaatttc cataaaagat atgataggat agaaattccc taattcaatc
    47521 tcttgtcttc atttccttat ttacttaacc ttaacttaat caaaagggag gggtgcaatt
    47581 ttgtaaagcc ctttgttttg ttattttagt taggtttaag tctgacgaga ataatattct
    47641 acgacaagca attcatttat tttcaaaccg acccatttcc tatctattat ttgattcact
    47701 aatcctttat attgtaatgt gtgaagggtt aaatgttttg gtaattcctc atgtgtggat
    47761 gaatccagat aattttgaat tagagctaga gatttttgtt catccttcac tgaaatgata
    47821 tctcggggtt tgcagcgata acttggtata tctactatac gaccattaac taaaatatgt
    47881 ctatggttaa ctaattgacg ggcttgagga atagttgaag ccatacccaa tcgaaaaagg
    47941 atgttatcca aacgcatttc aagtaattgt agcaaaacct gaccggttga cccttttgcc
    48001 tttcccgcga tacgaacata tttaagtaat tgtcgctctg taagaccata atgaaaacgc
    48061 aatttttgtt tttcttctaa acgaatacga tattgagatt ttttcccggg gcgcgattga
    48121 tttctaagat cgcttccagc tctaggcctt ttactagtga gtcccggtaa agcccccaga
    48181 cggcgtattt ttttgaaacg aggccctcgg taacgtgaca taaagactcc ttatttattt
    48241 tagaaatttg attgaaattt cataaattaa aaaaaaaatg aaaactgaac taaatactaa
    48301 atgaagtgaa atccgagaaa atgcagtatt gtactacaaa caaatagaaa tgagatgcat
    48361 tagatcaata tacatatttt tttgtattga cttttttgtt tgtatttttt tattgcatat
    48421 ctactattgt atatctacaa aaatcgatat acaataaaaa aatctattta ttagataact
    48481 tctatatatt gatatagaaa tggaaactat atataatcta tatagataaa taaaaccaaa
    48541 agaaagggct ttcttttttt tgttcttgat ttctttgcca aagaaaagaa agaactcctc
    48601 cattcataat tggaagtttc tacgacataa taaaataaag agatttttgg ccttttgaaa
    48661 aaaaaaaaaa gggggggtga agaagttctt tatttcaatc ttctttgatt tcaaaaaatc
    48721 ttatcaatca tgtatgtgaa aaaataaata gaaaaagccg gctatcggaa tcgaaccgat
    48781 gaccatcgca ttacaaatgc gatgctctaa cctctgagct aagcgggctt aaataaaaga
    48841 aattttacat acatgggaat tcctaaaact cttagatttt ctctcttaac gataacttat
    48901 attttattta aattcaataa taatcaaatt gaataatttc aaattgaatt tatttcgtta
    48961 aattgagttt agagttctaa ataaaatcta taatctaaaa agaatctact aattagatta
    49021 gtaattagat tagtaagtga agatccttta tgtacatttt tttttctaat tctctaatta
    49081 tatattagtt atatattaga agtcgaaata aagtttaaat gcttcaacct ttttttagac
    49141 taaataatta gaaatataaa atattaaata gaaataaatg aaataattta tttagaactc
    49201 tataattttg ttatgatatg gttctatata tagagttata tagagggtct tgctcaaaag
    49261 tgtctaagaa aaaaaaagga taagaatgaa atgaaagaga aagaggcaac aaaaaaaaag
    49321 gcaatccaga taataatgag acactcctgt cttttgtttt cattcggaag gagggcagca
    49381 gctaagacta aaacaaagaa tcgatcgttc gagtattcta ccaaattgcc gcggaaaaaa
    49441 agagtaagag aaacatataa tttatttagt gtatatccat cgatattgaa tagcaaatgg
    49501 agaaatgata gaatcacttc tgattggaca aaaaaaagaa atacgggtcc acgatagaga
    49561 cgaaagaaga taggcaagaa atcaaaaggg gcaaccccat tcgatataag aatgagtatc
    49621 taaaaaagga attggttccg tatagcataa aaataaatat taaatcaatg aaataaaaaa
    49681 aggaggggga aaggcatcat aatgagattg aatctcaaaa cacaggggga tatggcgaaa
    49741 ttggtagacg ctacggactt aattggattg agccttggta tggaaaccta ctaagtgaga
    49801 actttcaaat tcagagaaac cctggaatta aaaatgggca atcctgagcc aaatcctgtt
    49861 ttacgaaaat aaataagggt tcgtaaagaa ataatttaaa taaaataaaa aaaaggatag
    49921 gtgcagagac tcaatggaag ctgttctaac aaatggggtt tgactacctt tgcgttagta
    49981 aaggaatcct tctatcgaaa ctacagaaag gataataaaa acctatacgc atacatacct
    50041 aaaggtaata aaaaactatc taaaaaaaaa aaaagacaac ccaaacccgt atttatctat
    50101 ttttttctga aaaatacaaa gaattgttgt gaattcgtat tgattccaaa ttgaagaagg
    50161 aatcaaatac aacattcatt aataaaataa tttaccccat agtttgataa atcttttgaa
    50221 caactggttt atcggacgag aataaagata gagtcccgtt ctacatgtca atataaatgc
    50281 tgacaacaat gaaatttata gtaagaggaa aatccgtcga cttttaaaat cgtgagggtt
    50341 caagtccctc tatccccaac ccccaaaacc cgttgacgcc ctacctattt ttttcttttt
    50401 aattgacata gacgccaatc ctctattaaa atgaggatga tgtcttgcta atggtcggga
    50461 tagctcagtt ggtagagcag aggactgaaa atcctcgtgt caccagttca aatctggttc
    50521 tcggcatatg agtcattcgt atgaggatct attctaaaaa ttcattgata tggatcaaca
    50581 taaaaaatac ttatccctct aggtgtctgt aaataagcct ttctctattt tttagaaaag
    50641 taaagagtct tttcttttat agtgaaaaaa aaattggatt ctcttccttc taagagatgt
    50701 gcacgataca aagttcacag cgcagaatcc cttctttttt ttagttcatc ctaaagaata
    50761 tatctttatc tttaaaaaat cgagaatctc aacgaatccc taattatatt gtcttttatt
    50821 ttttttttct taacctatcc ataaaaatgg gaatgatact tcaattactc tgtttgatct
    50881 cgaagaaaaa gagagtgtac aaatattcct tgaatacccg gagttgtata aatgaaaaaa
    50941 gggtctctta tcattcaatg agcgtcttgt agttcataaa aattgggggc aatataatcc
    51001 ttacgtaaag gccacccgat ccaactttcg ggcattaaga tacgcttcag tcgtggatga
    51061 ttctcatata agattcccaa catgtcataa gattcccgtt cttgaaaatc cgcacttttc
    51121 caaacccaga aaacagaggg gattctagga tgagcccttg gaacaaatac ttttatacat
    51181 acctcttccg gttgatctac accatattct attcttgtaa gatgatatac actggctaac
    51241 attcctcccg gtgctacatc ataggcacat tgtgaacgta gataattgta accgcataca
    51301 tataaaataa cagcaatgga atgccaatcc tcgggcttta tttgtaaagt ctctattcct
    51361 tggtaatcga aacccaaaga tctatgaact agcccatgtt tgactaacca aacagacaaa
    51421 ggaccctgca tcttttttat ctctcccgca ttttcatttg gctttgattt gtaatttgta
    51481 taagatatat atttcacatt tacgatgaaa tctaatttat gaagatttat tcgttattta
    51541 ttatttgtta ttctgaaaaa accctacctt atctaattta ctaattcctg ggaagatatt
    51601 gaacttttat agttgaaaaa tgtttgaaga gggagctctg aagtagacgg tggttgatag
    51661 agtaatcccc tatcataatt tccagcataa gtactgtgta caagacaaaa cttgtgattg
    51721 gtagtaaaac accgatcacc cccttgagat ctagatctaa ttcgatcttc atagatttct
    51781 cgagagattt tcttacgaag ttttattata gcatctataa ctgcttccgg tttaggtgga
    51841 cagcccggca aatagacatc tacaggaatt agcttatcaa ccccccgaac agtactataa
    51901 gaatcggtac tgaacatccc ccctgtaatt gtacacgctc ccatagcaat aacatatttt
    51961 ggttcgggca tttgttcata taatctcact aaagaagggg ccattttcat tgttactgtg
    52021 ccagccgtta aaatgaggtc cgcctgtcta ggactcgatc ttggtaccag tccataacga
    52081 tcaaagtcga atcgtgagcc tattaatgaa gcaaattcaa tgaagcagca gctagtacca
    52141 taaagaagtg gccataaact ggagagtctt gaccaatttg aaagatcatt taatgtagtt
    52201 gaaataaccg aattgtgggt cggtcgatca agtaagggaa attcaataga attcatactt
    52261 aatgctattt ttttttattt tgactttttt ctttcttttt attgtttctt attatctgaa
    52321 tattcaggaa ctaagaccat tccaatgctc cttttcgcca tgcataaact aaaccaacaa
    52381 ttaggataag cacaaaaatc aaagcttcta taaatacaga tactcccaat acatcaaaac
    52441 tcattgccca tggataaaga aaaaccgttt caacatcaaa aacaacaaaa acgagagcaa
    52501 acatataata acggattcta aattgtaacc aagcatcacc cattggttct atacccgatt
    52561 cataactcga aagtttctct ggaccttttc taacggggcc taaaactcca gaaattagaa
    52621 atgccaaaat aggaatacca cttgatatta tcagaaatgc ccagaaactc tcatattcgt
    52681 aaagcagaaa catagacgaa ctcctatgaa tgtgaaagat aaaaagacca gattagttga
    52741 ttcgagttgg tgttactaaa caattactaa acaaagagtt atagacaact tgaaacttaa
    52801 ttatattcca actcgaatcg actagttcat ttgtatactg ggggatatgt ctcgttttta
    52861 agatttagtg attggaatcc tagtttattc attttcatta cgcttatttt gatttcatat
    52921 cgaaatatat taatagtata gtattatact atacatagag atttctacta ctataacaaa
    52981 tatacaaaac acgttaaact tgttggcttt cgcctcactt cggattttga taaaaaaaat
    53041 tcgaattaat tgttttgttt agacttttga attctattct aatattaata tgtataaaaa
    53101 aaacgagcaa ttgaagatat tgaaatgctt tttttttatt tcagttttat gctctaaaaa
    53161 accctgctcc ccaccagtga gggagcttat gggaattttt ttcatcaagc aaagcaagcg
    53221 gaagcggcca gttccaacca acaaagaata tacaatactg aggaaaaaat tagacaactt
    53281 tttttgtatt tgaatgttct ttaattattt tattttgttg taagaatatc ttttttttta
    53341 ttaattgatt ttgttttgat taattaaaat ataaaatagg gctatacgga ctcgaaccgt
    53401 agaccttctc ggtaaaacag atcgaactaa ttattatcag aatggattcg aactctttca
    53461 aagacccaac atgcattttt ttttgcattg ggctctttca ttagctgata taaatatccg
    53521 caagtttacc atatttttac ttaaaaaaag aggatggctc catgtgctct cattgattat
    53581 tttgtttctg atacgggagc actaccaaag tgttttagag aaggggattc tcttgacata
    53641 ggtttgcctt tggcttagat caacttaagt taaatggagt ctctatcatc cctgattaaa
    53701 aaatcaaata tgaaacttca tacaccgtaa gattcatagg acgaaaagat aatttttgag
    53761 gtccttatac tcattaagcc tagcattgaa tagaccgggg attcacccta tcaatatctc
    53821 aaatcaacga tgggttcgat taatttggct cctaccaaaa aggtaaccaa tcgagccgaa
    53881 tcttttgtca ggctattgtt ctctggtttt gttccctaaa aggcatggag taagacatcg
    53941 acttatcaaa aagatcaatt gattgcacga tagacttttc taaaaaacat tggcgcgcgt
    54001 gtaaacgagg tgctctacca actgagctat agcccttcct tgtgatacat atttatttga
    54061 tttctcctat tatgttctgt atagaatttc ttgtcaagat gaatattaca cagcatcata
    54121 tctctttagt cccttttctt tgattggtat tgcttagaag tcatattgaa tttataattc
    54181 atcgatgggg taggtcccct ttctttttct ttatgatgat aaatgaccta cttaactcag
    54241 tggttagagt attgctttca tacggcggga gtcattggtt caaatccaat agtaggtaga
    54301 acttattaga taccactgac ctcggtgtct aataagtttt tctacccacc ttcttttagt
    54361 gattttgtat ctttttcatt ctatttcagt ttcaaatttt gaaaatttta attttctatt
    54421 aaaaaaaaat tcacttgatt gtatttgatt ctatttaatc agcagaatca aacaaaaagg
    54481 ggtgtataac cataagtttt tttatacaga aattctattt ggatacactg acttgactaa
    54541 ttacgaaatc gaatcgagag cctctacgcg tgtcctagct cgtctgagag ctagatttgc
    54601 ctcaattctt tgccgcttgc cctcagcttt cttcaggtta gcttccgcta ttttaagagt
    54661 ttgctgggct tcttgtggat caatgtcact acccttctcc gcatcattta ctaaaatagt
    54721 gatttcatta tttcctattc tagcaaaacc acccatcaga gccatcgtta accattgatc
    54781 gttaaggcgt attctcaaaa tacctatatc taccgctgtg gcaatcggcg catgatttgg
    54841 taatacccca atttgtccac tattagtaga taaaacgatt tctttcactt ttgaatccca
    54901 aataattcga ttaggagtga gtacacaaag atttaaggtc atttcttcaa tttgctctcc
    54961 atttataagt tcgtagcctt cgcagtagct tcatcgatgt tacctaccaa ataaaaggcc
    55021 tgctcgggaa gaccatctaa ttctccgcaa aggatcaatt taaaccctct aattgtttct
    55081 gctagaccaa catatttccc cggggaaccc gtaaatactt ccgctacgaa aaagggctgt
    55141 gataagaaac gctcaatttt tcgcgctctt gctacagtta atcgatcctc ttcggacaat
    55201 tcgtccaacc caaggatggc tataatgtcc tgaagttctt tgtaccgttg taaggtttgc
    55261 ttaactcttt gcgcagtttc ataatgttcc tcaccaacga tccgaggttg gagcatagtt
    55321 gatgttgaat ctaaaggatc tacggctggg tagatacctt tagcagctaa tcctcttgat
    55381 aggacggtag tagcatctaa atgtgcaaat gttgtggcag gagcagggtc ggtcaaatca
    55441 tccgcaggta cataaactgc ttgaatcgaa gttatggatc cctctttggt agaagtaatt
    55501 ctttcttgca aagaacccat ttcagtacta agggtaggtt gataacccac agcggaaggc
    55561 attctaccca ataaggcgga tacttcggat cctgcttgga caaaacggaa aatattgtcg
    55621 ataaatagaa gtacgtcttg ttcattaaca tctcggaaat attctgccat agttagggca
    55681 gtcaacccaa ctctcatacg agctcccggt ggttcattca tttgaccgta aactagagcc
    55741 acttttgatt ccgcaagatc tttttcatta attactccag attctttcat ttccatgtaa
    55801 agatcatttc cttcgcgagt acgttcacct actccgccaa atacggatac gcccccatga
    55861 gctttggcaa tgttgttgat caattccata atgagtactg ttttacctac cccagcccct
    55921 ccgaatagtc cgatttttcc tccacgacga taaggagcca aaagatctac tactttaatt
    55981 cctgtttcaa aaatagataa ttttgtatct aattgtataa aagcaggtgc ggatttatga
    56041 ataggggctg ttgtgcgagt atccacggga cctaaattat caataggctc tccaagcacg
    56101 ttgaaaattc gtcctagggt cgctcctcca accggaacgc ttagaggagt tcctgtgtca
    56161 attacttcca ttcctctcat tagaccatct gtagcactca tagctacagt cctaactcga
    56221 ttatttccta ataattgctg tacttcacaa gtgacattaa tttgttgacc agcagtatct
    56281 cgacccttaa ctaccaaagc attgtagata ttaggcatct tgtccggagg aaaggctaca
    56341 tctagtactg gaccaatgat ttgagaaata cgtcctagat ttttttcttt ttcaagcgtg
    56401 gaaaccccag gatctgaagt agcaggattt tttatcataa taagtggtga actatgtcaa
    56461 tttttttttt cgaaaattat ctaataaaaa aaatcttcga tagcaagtag gtcggttaat
    56521 tcattcaata ataaatggga ggaagttatc actcaatttc gtccgttggt atcatgaata
    56581 caattcattt acttattcaa tttcaatcaa ggaattttca agttgaagcg accctttttc
    56641 aaaatatcaa ctggatgaat aaaaatattg aaaaagtttt tcatttgtct atcattatag
    56701 acaataacgc ccatcttatc tatggaattc gaacttgaac tctatttacg atttttttta
    56761 tatctcatta gcctctattt catatttgca ttttaatttt agcatatcaa tgtaatatat
    56821 ttttagatcc ggcctattcc ccctttttat atctacaccc ctttttccat ggaccaattc
    56881 ggcatatttt cacacacata taggatttac atatacaaca tatattactg tcaagagtga
    56941 atttcttatt tatagttcta ttaaataaac aaaaaaagaa gggattagaa aaaaaaacta
    57001 caaggattgg gttgcgctat acatatgaga gaatatacaa taatgctgta tttgatgaat
    57061 caaataccat ggcctaatct aataaggaac cattcggatt agttgataat tttttgaaag
    57121 attcctgtga aaaagtttcg ttaactccta atttatgtcg agtagacctt gttgtttcga
    57181 gaattcttaa ttcatgagtt gtagggaggg acttatgtca ccacaaacag agactaaagc
    57241 aagtgttgga ttcaaagctg gtgttaaaga gtataaattg acttattata ctcctgaata
    57301 tgaaaccaaa gatactgata tcttggcagc gttccgagta actcctcaac caggagttcc
    57361 gcctgaggaa gcaggggccg cagtagctgc tgaatcttct actggtacat ggacaactgt
    57421 gtggaccgac gggcttacca gccttgatcg ttacaaaggg cgatgctacc acatcgagcc
    57481 cgttcctggg gaagaaaatc aatatatatg ttatgtagct taccccttag acctttttga
    57541 agaaggttct gttactaaca tgtttacttc cattgttggt aatgtatttg ggttcaaagc
    57601 tctgcgcgct ctacgtctag aggatctgcg aatccctact gcttatgtta aaactttcca
    57661 aggtccgccc catggcatcc aagttgaaag agataaattg aacaagtacg gccgtcccct
    57721 attgggatgt actattaaac ctaaattggg gttatccgct aagaactacg gtagagcggt
    57781 ttatgaatgt ctacgtggtg gacttgattt taccaaagat gatgagaatg tgaactccca
    57841 accatttatg cgttggagag accgtttctt attttgtgcc gaagcaattt ataaagcaca
    57901 ggctgaaaca ggtgaaatca aagggcatta cttgaatgct actgcgggta catgtgaaga
    57961 aatgatgaaa agggctgtat ttgccagaga attagcagtt cctatcgtaa tgcatgacta
    58021 tttaacgggg ggattcacgg caaatactac cttggctcat tattgccgag ataatggcct
    58081 ccttcttcat atccaccgcg caatgcacgc agttattgat aggcagaaga atcacggtat
    58141 gcacttccgt gtactagcta aggctttacg tatgtctggt ggagatcata ttcattctgg
    58201 tacagtagta ggtaaacttg aaggagaaag agacataact ttaggttttg ttgatttatt
    58261 acgtgatgat tttattgaaa aagatcgaag ccgtggtatt tatttcactc aagattgggt
    58321 ctctctacca ggtgttttgc ccgtagcttc aggtggtatt cacgtttggc atatgcctgc
    58381 tttgaccgag atctttggtg atgattccgt actacaattc ggtgggggaa ctttaggaca
    58441 cccttgggga aatgcaccgg gtgccgtcgc taatcgagta gctctagaag catgtgtaca
    58501 agctcgtaat gaggggcgcg atcttgctcg cgagggtaat gatattatcc gtgaggctag
    58561 caaatggagt cctgaactag ctgctgcttg tgaagtatgg aaagagatca aatttgaatt
    58621 ccaagcaatg gatactttgg ataagtaatc ccttgattac ccttcctttt cttagttgaa
    58681 ttgcaattaa actcggccca atcttttact aaaaggattg agccgatcct accctattgt
    58741 ctatattttt gatagatata tatttatttt agatatacac tttaatctag agtagataga
    58801 taagatctag atcttatata caaaaagaaa agactaaaca caactctttc tatttttgta
    58861 ttggttccaa aatgaatcct atgtatggat ccttaggatt ggcgtattct tttctatcct
    58921 atatgccaca gtttaggatc atagattgag ccaagcagga caccctgttc tacctatcct
    58981 gtatgttgtc cctttcatcc gtgttgaaat agaaacggag tagtcgacga tattttacga
    59041 aaaaggttat tcatagtgga gaaaaatctc ttttcaatgg gaattttaca tactatcatt
    59101 atggggaaag tactttttct attctattta gaattgaaaa ttgacaaagg ttccatcaga
    59161 tagactgagg agaaactccg agttctcaca aacaaatata aactataata atttctttca
    59221 atattcactc atttttttta tttagttaat aattctggtg attgtgtcta tatgcttatt
    59281 agtaaatcaa atattcaatt cattttcttt tttattgaat gactattcat ctattgtact
    59341 tttatgtaaa tataggcaag ctctatggaa aatttttggt tcaattccat attggctaag
    59401 gggaaattag aatacagatg tggactaagt agatcaatgg atagccctgg tcctctagaa
    59461 aatcctagta taagcaaaga cccggttata aacgatacag aagaagatca aaaaattcag
    59521 ggtaagaatt ctagttatta cagtactctt gatcatttaa tcgccggcaa agacatagac
    59581 attcagaatt tcatttctga tgaaactttt ttcattaggg atagtaatcg aaatacttat
    59641 tccatatatt ttgatattga aaatcaaatt tttcagattg acaatgatct ttcttttttg
    59701 agtgaattag aaagtatttt ttctagtcat agtaattcta gtagtaactc tagttggatg
    59761 aattacatta atagtcgcat tgactctttt cttcgttctc aaatatgtat tgatagtttc
    59821 attagcggtg aaagtgacaa ttccaatgag agttgcatta cgaatgacaa tcagagttcc
    59881 atttgtgatg aaagggaaag tcatagtcaa gatgagaatt tcaatacaaa aacaaatgtg
    59941 agtgataatg atttaactat cgaagaagaa tctaatgatt taaatggaac tcaaaaatac
    60001 aagcatttat gggttcaatg cgaagattgt tatggattaa attataagaa atttttgaag
    60061 tcaaaaatga atatttgtga atactgtggc tatcatttga aaatgaacag tttagacaga
    60121 atcgaacttt cgattgatcc gggcacttgg aatcctatgg atgaagacat gatctctctg
    60181 gatcccattg aatttgattc tgaagagggc gattttgatt ctgaagaggt tgaatttgat
    60241 tcggaagagg aatctgatca aaatcaagag gaatcttcta aagatcaaga ggaatcttct
    60301 aaagatcctg aggaatctga tcaagaggaa tcttataaag atcgtattga ttcttatcaa
    60361 agaaagacag gattaactga ggctgttcaa acaggtacag gtcaactaaa cggtattcct
    60421 atagcaatcg gcgttatgga ttttcagttt atgggaggta gtatgggatc cgtagtaggt
    60481 gagaaaatca cacgtttgat cgagtatgct acaaatcaat ctttacctct tattctagtg
    60541 tgtgcttccg gaggagcacg catgcaagaa ggaagtttaa gcttgatgca aatggctaaa
    60601 atatcttccg ctttatatga ttatcaatca aataaaaagt tattctatgt atctattctt
    60661 acatctccta ctactggtgg agtaaccgct agttttggta tgttagggga tataattatt
    60721 gccgaacccg atgcctatat tgcatttgcg ggtaaaagag taattgaaca aacgttgaat
    60781 acaacagtac ccgagggttc acaggaggct gaatatttat ttgataaggg cttattcgat
    60841 ctaattgtac cacgcaaact tttaaaaggt gttctgaatg agttatttca gctccacgat
    60901 ttttttcctt tgactccaac tccaaattag gtagagcctt aagttataag ttaaattttt
    60961 gatttgtatg gaaaaggtag ttggagttag tttatcagaa tcaaagtagg actcatggcg
    61021 ttttctttcc tttgtaccag cagaagtgta gaaaaaatta tgttatggga attcttattc
    61081 ttagcgatat tactaattac taatgagcaa tcttttagtt tagtaagagg ataaaaatgg
    61141 aattctctcc tctgtaaaat gaaatgaaat tagaattaag cgagacaaat aaaaggaatt
    61201 cccttttcct ctcttgcgga tgtatataga attcaaatat agaaataaat agatatagag
    61261 tttttgatct ttctatattt cgcgagaatt cttttttgac tttttactaa aataaaaatc
    61321 ctccttcttg gatcgaggtc gaagtctaac gaattgaatt tttcaaaaat tttgactaac
    61381 actctttttt ttattagata tatatctact cgctaattac atattaatta gtttattact
    61441 tagtaattag ttttatagta gtataatata cgaattctaa atataattgt taattattat
    61501 tattattgag atatctttat aagtaacaat aacaggtaca aatataaaat tgaggtaccc
    61561 attctatgac aactctcaac agcttaccct ctatttttgt gcctttagtg ggcctagtat
    61621 ttccggcaat tgcaatggct tctttatctt tatatgttca aaaaactaag attttttaga
    61681 tacgatggga ccaagacaaa atttgatcta tttttttttt caagacttag atatcatgga
    61741 tgtctattta gtagaatatt gtataacaag taatttttcc gaatagaaat aaaaaagcta
    61801 tttcttatgt atccgtattc gtaaacacga tgtatgggta aatgaattgt agctgtggac
    61861 tgggatcgca acagatggat gatataaagt ccatgtatca taggtatgta gatctttatg
    61921 ggggatccta taaagtaaag gggatgattt tagatctaag caattcgata gattattcct
    61981 aaaggttcac aaatagtgct agctgattag agttacttcg gaaacaaaat aaaaattaag
    62041 tatatgttta ttctctcaat tccaataaaa tgtaactgga tctggtatgt atgagttggc
    62101 catcagaatc tatatggata gaatttatag cggggtctag aaaaacaagc aatttctgct
    62161 gggcttttat cctttttttt ggttcattag gatttttatt ggttggaact tctagttatc
    62221 ttggtagaaa tttgatatct ttatttccgt ctcaacaaat cgtttttttt ccgcaaggaa
    62281 tcgtgatgtc tttctatggg attgcgggtc tttttattag ttcctattta tggtgcacaa
    62341 ttgcgtggaa tgtaggtagt ggttatgatc gattcgataa aaaagaagga ctggtgtgta
    62401 tttttcgttg gggattccct gggaaaaacc gtcggatctt tctacgattc cttatcaagg
    62461 atattcaatc tatcagaata gaagttaaag aaggtatttc tgttcgtcgt gtccttttta
    62521 tggaaatcag aggtcagggt gccattcctt tgactcgtac taatgaaaat ttgactccgc
    62581 gagaaattga gcaaaaagct gcggaattgg cctatttctt gcgcgtaccg attcaattga
    62641 gaaatgaaga ataaatgaat tcaatcaaat gcggcaagag gaaaaaactc aagtcaagaa
    62701 ccctgtttta ttttttctag agcataacct aactgaactt ttttcagaat ccccattcat
    62761 tcttcgagcc aaagcaggcg tatacgtaag agtcataacc taaaacaaaa caattttttt
    62821 ttatcaggat tctttcgtct cgaaatccgc atagaataat atgtattact tgaaggggtt
    62881 cttttgagca tttatcgaaa gaggacaatt gcttcgaatc ggatcaattt gaatctctgg
    62941 aaataatatt ctatacattt tcactcgaat ttgaagtgga ttcttatcat atttttgact
    63001 tctgtttttt agattcaagg gctaaccact taataaaaaa acagaaaata aattcctggg
    63061 attactatct atcttataat ggaactccta cttgtgcttg atagaaagat tagattacct
    63121 agagtcaatg aaagaggtgg ttcattaata attcacagat gaagaaaaaa tgttaaaaaa
    63181 aaaaaagaaa gcattcattc cccttctata tcttgcatct ataatagttt tacccaggtg
    63241 gattttgctc tcattcaata aaagtattaa atcctgggtt acaaattggt ggaatactga
    63301 gcaatgcgaa agtttcttga ataacattca cgaaaagagt attctagtac aattcataga
    63361 attagaggaa ctcttcctct tggacgaaat gataaaagaa tatccggaaa cacatttacc
    63421 aaaacttcat ataggaatac acaaagaaac gatccaattg gtcacgatgc acaatgaaca
    63481 ttgtatccat atgattttgc acttctcgac aaatataatc tatttcttta ttctaagtag
    63541 ttattccatt ttaggtaatg aggaacttgt tattattaac tcttggcttc aagaattcct
    63601 atctaattta agtgacacaa taaaagcttt ttctattctt ttattaacgg atttctgtat
    63661 tggattccat tcaacccacg gttgggaact catgattgtt tatatctata aggattttgg
    63721 gtttgcttat agtgatcaaa taatatctgg tcttgtttcc acctttcctg tcattataga
    63781 taccatttta aaatattgga tctttcatta tttaaatcgc gtatctccgt cacttgtagt
    63841 tatttatcat tcaataaatg attgagaaat gtttcactga tccaaatgca attcaaatat
    63901 aaagtttgtt tgttttgtta ctttgtatac aagcatgcaa agtcgaactt accttattct
    63961 ttctacccgt cgagggggga attgctgcta tctttcggta aaattttgtg agtattttat
    64021 ttttagtata cagtaaataa caaaattgtg gataggggac tagactagcg acctaccaaa
    64081 ttttattgta gaaattttcg ggatcaacga ttggaccatg caaactaaaa ataccttttc
    64141 ttggataaag gaagagatta ctcgatctat ttccctatcg gtcatgatat atataataac
    64201 cggcgcatcc atttcaaacg catatcccat ttttgcacag cagggttatg aaaatccacg
    64261 agaagcaact gggcgtattg tatgtgctaa ttgccattta gctaataagc ccgtggatat
    64321 tgaggttcca caagcggtac ttccggatac tgtatttgaa gcagttgtta gaattcctta
    64381 tgatatgcaa ctgaaacaag ttcttgctaa tggtaagaaa ggcgctttga atgtaggggc
    64441 tgttcttatt ttaccggagg gctttgaatt agcgccgccc gatcgtattt cgcccgagat
    64501 gaaagaaaag ataggcaatc tgtcttttca gagttatcgc cccactaaaa aaaatattct
    64561 tgttataggc cccgttcctg gtcagaaata tagtgaaatt acctttccga ttctttcccc
    64621 agaccctgct actaataagg atattcattt cctaaaatat ccaatatatg taggcggaaa
    64681 caggggaagg ggtcagattt atcctgacgg taacaaaagt aacaatactg tttataatgc
    64741 tacaacagcg ggtatagtaa gcaaaatcat acgaaaagaa aaaaggggat acgaaataac
    64801 cataacagat ccatcggacg ggcgtcaagt ggttgatatt atccctccag gaccagaact
    64861 tcttgtttca gagggtgaat ccattaaact cgatcaacca ttaacaagta atcctaatgt
    64921 gggtgggttt ggtcagggag atgcggaaat agtacttcaa gacccattac gtgttcaagg
    64981 ccttttgttc ttctttgttt ctattgtttt ggcacaaatt tttttggttc ttaaaaagaa
    65041 acagtttgag aaggttcaat tgtttgagat gaatttctag atccgtggat ttatcaacat
    65101 gaaattcgta aaaaagaata aaactctttc tggccattgg gttagttagg tatgatcaaa
    65161 aaaagtatga aatttgcttg tttagatttc tttcccccat ataagatatg cctggaattc
    65221 cttttatcgc atttctaata tgtatattta ttgtgaagaa cactgtttgg ctttacccct
    65281 tctttgcttt tttcaatccc aatttgatag gtgtgactcg atccctattc gtgtgtcaga
    65341 tcgaaatgtt caaaaatagg ttttttctgt tctaatatct aatagaatca aatttgacta
    65401 gatactaaac atacgataag taagaggagc ctagaaagga aggataactg agagaacaca
    65461 aataattaga gggagtcttt ttcgtcttcg acacaagaaa gggatggata aaagcccctt
    65521 tcttgtgtcg aaataataaa agttcttggt ggcattcgtc aaaaatttct attcttattt
    65581 tctatttttc agagcctttt tttattttac tagttttttt tatatttcta tttcaaattt
    65641 agacttatac atagtagaac tttactctat ttattttagt attagtatcg caccaaagtt
    65701 tgaaattttt tataagttca ttgattctat tttctgacaa aaaattctta ttatttatat
    65761 caacgggccc ctccctcgcg aatcaggcaa agaaagaaga gacgggcccg ttgagttctt
    65821 atgctttcat gtctgcaact cgggccctcc catttttaga gggatgaacc caatccagaa
    65881 tatgaaccat aaaagaaaat acctattaaa ccgatcacaa gaataccagc taccgtacct
    65941 attacccaaa gaggaatcct tccagtagta tcggccattt attctgcctc cctccacatt
    66001 tctttcatca agtggccatg ctaaagacat aaacagtcat agataattct gagatgtgat
    66061 ccttccgagt gggataagag aatttctatt atattcttat ttttgactac tctctttttt
    66121 tatcttactt aattgaagaa ataattggaa aataaaacag caagtacaaa aacgagtaat
    66181 aacccccaat atagactggt acgatttaat tcaacatttt gttcgttcgg gtttgattgt
    66241 gtcatagctc ttataattaa ttcagattag gtttatcgtt ggatgaactg cattgctgat
    66301 attgacccca aaaagaaaac agtaggtaca gccagtccgt gaacagccaa ccatcgcact
    66361 gtaaaaattg gataggttcg atctatggtc atcgggtcct cctaaaaaga tttactaaat
    66421 tcatcgagtt gttccaaagg atcaaaacga ccggttatta atggaattcc ttgtcgactc
    66481 tctgtaaaat actcatttgg gcgagggctc ccaaacacat cataagctaa acctgtgctg
    66541 acgaataacc aacccgcaat gaatagggaa ggtatagtaa tactatgaat gacccagtat
    66601 cgaatactgg taataatatc agcaaaagaa cgttctcctg tgcttccaga catgctgagc
    66661 tccacatatt cttgtaggga atcgattccg caaaaaagaa gatcggtaaa tgcaaattta
    66721 ctgaaattcc atctttgtga gaccgtcaat attgtaccaa aggcgttttt agagtatacc
    66781 gaatcagtat agctatcctt cttctaacac agcaacgcaa tttcaattag ttttgacatt
    66841 aagtggtaga ttctttcttc ttcttctttg ttgatgtata acaaccatgt atcgtgcaat
    66901 agaaaattgc tcaaattcct gtatcgaata ggggcgttct tctcttattt attggctcgg
    66961 gttagaaact caagatcggg taaacggcga atcaaagagg ttggtttcta atttctacta
    67021 attcctaaag gaaattatca tattttaata atgatgcgcg aaataaaaaa taaaattttt
    67081 ctattttttg cgtagttgca taagagggtt tggttttttt gtaatccccc cttttttcct
    67141 ttttttattg ggtatttgtc taatgacaag taagaaaagc atagtagata gtattaaaat
    67201 agataaaaaa agaaagaaca aagaataaga aaattctaat aatcaaatat ttgggacgtg
    67261 gggattgttc tattgttgta ttaaatctaa acaaaggatt tttcttgacc taacttgaaa
    67321 gatgatgttt tatgctttat ttaatataaa ataaaaaaag acaaaaaaac ctataaaata
    67381 aaggaaaaga taattgaaat tactaattaa gttaagagtt ttaaagccaa tctagttgga
    67441 aaaagggatt tgcttttttg aatgatctcg tcacattata tatttttttg attatcattc
    67501 gagaaatttt gtggctgaat ccactcgact actgaatcta caaaggaaag aaaaaaaggt
    67561 aaacaaaggg ggggtataag gtcacttttt tattctatct aattagaaaa taaaatacat
    67621 ttgatacaat gacaataaaa aaaccaaaga aaagattttc ctattttttc ttccttattt
    67681 tgattcaaat ttttcaatga agttccatgg cgcagttttt attattcttt tttttttagt
    67741 attagtttac tcaagatcaa tatttttcca atgaatcaac gctgttgatt ctgaatcgcg
    67801 gaatggctac tagatgtcaa agaggctgaa ttgattttgt ttctactcct gcctgtcatg
    67861 ccagtctatt ttggtttttg ttttgttaat actgtctata atgattgatg aatcaaaaag
    67921 ttgcaattga acttattact tcaattggta tttttgctta tcctcgtctc tttcaaaaat
    67981 gcaaataaat ttaggaaagt gctttctaaa catatgtata aaaagaacac atttcattta
    68041 gccccctcat gcctacgata actagttatt tcggtttttt agtagtggct ttaactataa
    68101 cctcagcttt atttattggt ctgagtaaga tacgacttat ttgaaaattt attgaatttg
    68161 aatgaacgaa caatttctaa aaacagattc ttatttacta ttgctcttat ttactattgc
    68221 atagattcta aagttcttta ctgtgctaac tatcaattct aattatccgt cattgagatt
    68281 catgggcaat acggattcac tcttatggat agatattacc tctctttttc cctttcaaaa
    68341 aaaaaattca aaatgattga agtttttcta tttggaatcg tcttaggtct aattcccatt
    68401 actttggctg gattattcgt gactgcatat ttacaatata gacgtggtga tcagttggac
    68461 ctttgattaa ttaatatctc tttctttttt tgactcaccc cctctttatt aattcattta
    68521 attgaatcta ggggaggtca agtcagattg ctattgaatt tttttatttc aattttggtt
    68581 tggtgtcatt cattttctac ctaacaagag cagaatcacg ctctgtagga tttgaaccta
    68641 cgacattggg ttttggagac ccacgttcta ccgaactgaa ctaagagcgc tttcttatca
    68701 taataagata aggctgtaat agaaagcgga ggattctttt atatatataa aatataaagg
    68761 atatcttgca cacctatact attatatatg atatataata atagtattaa agattctgta
    68821 tgctcaattt taatcgatct aaaatggctc cttcgttact gctcaaagga gcagtaatag
    68881 gtagggatga caggatttga acccgtgaca ttttgtaccc aaaacaaacg cgctaccaag
    68941 ctgcgctaca tccctttcaa ttggtttaca gtgtcattat agagaatccc tgtcttgttt
    69001 tccacacttt gaattcctat attgatatag aatatctatt tttcttgcta cttccccttt
    69061 tttatctcat atcatataaa gaccctataa taaataaatc tttttttgtg gaaattcttg
    69121 ggtgcaaagt tacatatttt tatgttttaa gaaaagaaaa attttatcta tcgaatcatt
    69181 gtccattttc atttgaatta gggatttcgc atccaaatag agaaatagaa gtggtcctta
    69241 actacatatt catctgatta tatatctagt accatattgt aatacaataa aaagggggtt
    69301 ttaaatgcga gatctaaaaa catatctttc cgtagcacca gtactaagta ctctatggtt
    69361 tggttcttta gcaggtttat tgatagagat caatcgttta ttcccggatg cgttaacatt
    69421 tccttttttt tcattctagt tctttattgg cgtggggcgg ggtgaaggag attagagata
    69481 caatcaaata tctgatcccc tttttttcgt tttttagaat aagggatagt agattcaacc
    69541 gcaccgaaat ttggggttta ggctccaatt aaattactag ttgaggaaaa atggaaatgc
    69601 ggctaaggca acatctataa aatattctac aaaaggcttc aatgaaatac tccaccgtga
    69661 ttctagtcta aattattgtg attctaaatc taaaaaaaat tagaaatcat tgtattactt
    69721 attttttact atatatttct ttattgattt caattgatta caacaaaatc tttcctaatt
    69781 tgatttttag ttagcaactt tttttcttat ttatttttga ccataaaatc aacaggatag
    69841 agtggggtgg attaaaacca aagggggttc atggctaaga gtaaagatgt ccgagtaact
    69901 attattttgg aatgcaccaa ttgtgttcga aacggtatta ataaggaatc aacgggcatt
    69961 tcccgatata ttactcaaaa aaatcgacac aatacgccca gtcgattgga attgaggaaa
    70021 ttctgtccct attgttacaa acatacaatt cacggggaga taaagaaata gatcaaatcg
    70081 agtgcctgta tgtgatctgt tacccctctc tcaaggaata ttaaaatatg acttacttta
    70141 ggtatagaat tagttatatg taatgtcact atgtagtgca tataatatat tattcttttt
    70201 tttttattat ttctatataa ttatttatta catatacata aatctagaat aatgaataaa
    70261 caaagcaaat cttataaatt ccataatttg gtccgatcta aataggacta aataagattt
    70321 tcaaatttaa gaattagaaa tatggataag gataggtttt ttatttttag agataaggaa
    70381 taaacaaatt atggataaat ccaagcgatc ttttcgtagg cgtttgcccc cgatccaatc
    70441 gggggatcga attgattata gaaacatgag tttaattagt cgatttatta gtgaacaagg
    70501 aaaaatatta tctaggcgag taaatagatt gactttaaaa caacaacgat taattactat
    70561 tgctataaaa cgagctcgta ttttatcttt gttacccttt cttaataatc agaaacaatt
    70621 tgaaagaggg gaatcggtcg ctagaactag aggtcttaga actaaataaa acaaaaatgg
    70681 gcttatcctt caattgaaaa ttgaatcaaa attcaaatcc gaactcaagc gtaggttgat
    70741 gttttattcg aaaaatccga taatcaaaca aactgaaatt cacttgtaat gttgtaagaa
    70801 taataaaaaa aaaagaatcg agtcgggaaa ggaaaatacc tttttttttg agcgtttttt
    70861 tttttgctct ttttgttttg atgaccttat catcatcatc attttttttt cgtactaatt
    70921 tctattccac cctctccgag tttattctca aggaaactcc atttaaagta ttccggtgta
    70981 ttacttccga ttcatttatt ctttttcttt attaatatta ataaaaatat taataaatcg
    71041 ctttggaaat catataaaga caattcctat ttaatatagc tatttgtgca agtattttac
    71101 gattaagaag caactgctta cggtacaagt tgtgtattag tgtactatac ctataggata
    71161 ctgattccgc acgaattgct gcatttattc gagtgatcca caaacgccga aaatctcttt
    71221 ttttcctact tctatcccga tgcgccgaaa acaaagctct tattctttgt tgaataatag
    71281 tttgagtcac ttttgaatga gcccctcgaa aacctgatac aaagaaacgc atttttgttc
    71341 gacgtctccg agctatatat cctcgtttaa ttctggtcat tgaagaaaag aaactttgat
    71401 gaataactca ttctttcttt cggttattct ttttcccttt actagtctat taataacaaa
    71461 acggattctt ccaatgtata aaataaaaat tccaatggct tttgctacta taaccgtccc
    71521 gaccacgagt ttttgccttt tttaggcttt ttattttgcc tagaaataag aacttaaata
    71581 ttaggtataa aaaaagcata atcactaaaa gagtagtaaa tagaaatggc taactagtgg
    71641 gttccatcgt ctctatggtt acttctttct taaacggtga ggccctctct atacaccgga
    71701 gctccttact tcatttaatg aatgaatgct atggtaactt gtacaattca cactttttgg
    71761 ctctaccccc catgtctaat aatggatctt tcacaatcag agacctattt tatacagtaa
    71821 cggtattcaa ttataaaaaa gagttgggta gctgaccctc ttagtccgtt cttagaagca
    71881 taattttttc ccttttcaaa taggatttga accgcttaat gggtaagcat ttgctaccaa
    71941 tggatacttt ttttcatctt aaattacaaa tggaagtgat tggatttgca ccaatggaaa
    72001 ccataaattt gatacacagt aagatatgtt aaatctatct tttttagttt ttagatagtg
    72061 aagagaagta tttactggta ctgatcattg atacggaaaa caaaagggtt gacttttgtt
    72121 tcagctcatg atcggaacga gtcgcacata caccctagta catgttcctc gacgttgagg
    72181 acatccccca agagcagggg atttcgtggc atttcttatt ggctgtcttg cctttctaat
    72241 aagttgttta atagttggca tgctaaatca tatacataat gggctggttt agatcgatcc
    72301 taaccggatg aaattctgaa ttccctcttt tgatgttgaa tattatatag aaatagaata
    72361 ttaacccttt accttaaggt taccttttct taaaattttc ttaaccactt cagttaagaa
    72421 aatttaagaa agaaggaata agataaggaa gggggttaaa tcactcaact ttcaattgtg
    72481 tatttgcgtt aaatcgatgc tattctgaca atgacattat ccgatattat caacaattcc
    72541 atgatctttg gcttctgttg ctgacataaa actatctctt tccaggtcgc gccatatagc
    72601 aaacatgctc tggcctgttt ggtctatata agccgttatg atgctgttgc gaatgcgtat
    72661 tagttcgtca gtttccatag catattgtcc cgttttttcg tcacaataag cggaagcggg
    72721 ttgatgcatc attaccctag cgtgagggaa tgccgtacgt ttggaacgtt ttcctccgac
    72781 taagataaag gatgccactg aagcggcgaa tgacacacac gttgtagaca catttaagca
    72841 ttgcatagta tcgtaaagaa ctagtccggg aactacagat ccaccagaag agtttataaa
    72901 caaaaagata tctctggtat caaactcccc accaagatac aacataagag aaacaagttg
    72961 attcgagatc tcgctcgcaa catcttggaa taaaaaaaga tttctttgtt gataaagtcc
    73021 gttgtataaa tcaacccaag atgcatcttc ttcttcaggc attctgaaag gtacttttgg
    73081 cataccaagc ggcataaact aaaagaaaaa agaattaaat actcaatttc actttgatat
    73141 ggaagcgtaa caatggattt attgtcttaa taccattggt ctttagttta tcctattttt
    73201 tattttaatc ctatttttat tttatacata gattgaataa tagtcaaggt cataaaaaaa
    73261 agaaaacaga atgaatgaaa aagaattctt acgaatgtgc cctttgaatg atgaacaaat
    73321 atgggcacat tcgttcatag aaaatgagat taaccccatt gcgtattgat acttatcgga
    73381 tatagaatag atctgcttct ctttttcgtc ttctgaacca gactattcca ttacattatt
    73441 atacattatt agtaaattaa tcgaacaaag cgtaatcttt tctccgaaac agtccaccga
    73501 gggggaggta cgtagcctat tccaatgcaa taaagttaca gagtgtctat ttttcgttga
    73561 taaaggggta tttccatggg tttgccttgg tatcgtgttc ataccgtcgt attgaatgat
    73621 cctggccgtt tgctttctgt tcatataatg cacacagccc tggttgctgg ttgggctggt
    73681 tcgatggctc tatatgaatt agcagttttt gatccttctg accctgttct tgatccaatg
    73741 tggagacagg gtatgtttgt tatccccttc atgactcgtt taggaataac caattcatgg
    73801 ggcggttgga gtattacagg ggggactata accaatccgg gtatttggag ttacgaaggt
    73861 gtagccggag cacatattgt gttttctggc ttgtgcttct tggcagctat ctggcattgg
    73921 gtgtattggg atctggaaat ttttagcgat gagcgcacag gaaaaccttc tttggatttg
    73981 cccaagatct ttggaattca tttatttctc tcaggagtgg cttgttttgg ttttggcgca
    74041 tttcatgtaa caggattata tggtcctgga atatgggtgt ccgatcctta tgggctaact
    74101 ggaaaggtac aacctgtaaa tccagcatgg ggtgtggagg gttttgatcc ttttgttccg
    74161 ggaggaatag cctctcatca tattgcagcg gggacattgg gcatattagc gggcttattc
    74221 catcttagtg ttcgcccgcc ccaacgttta tacaaaggat tacgtatggg aaatattgaa
    74281 accgtacttt caagtagtat cgctgctgtc ttttttgcgg cttttgttgt tgctggaact
    74341 atgtggtatg gttcatcaac gactcccatc gaattatttg gtcctactcg ttatcaatgg
    74401 gatcagggat acttccagca agaaatatat cgaagggtta gtgctgggct agccgaaaat
    74461 caaactttat ccgaagtttg gtctaaaatt cccgaaaagt tggcttttta tgattacatt
    74521 ggcaataatc cggcgaaagg tggattattc agggcgggtt caatggacaa cggggatggg
    74581 atagccgttg ggtggttagg acaccctatc tttagagata aagaagggcg tgaacttttt
    74641 gttcgtcgta tgcctacttt ttttgaaaca tttccagttg ttttggtaga cggagatgga
    74701 attgttagag ccgatgtccc ttttagaagg gcagaatcca agtatagtgt tgaacaagta
    74761 ggtgtaactg ttgagttcta cggtggcgaa cttaatggcg taagttatag tgatcctgct
    74821 actgtgaaaa aatatgctag acgtgctcaa ttgggtgaaa tttttgaatt agatcgtgct
    74881 actttgaaat ctgatggtgt ttttcgtagc agtccaagag gttggtttac ttttggacat
    74941 gcctcgtttg ctctactctt ctttttcggg cacatttggc atggtgctag aaccctgttc
    75001 agagatgttt ttgctggtat tgatccggat ttggatgctc aagtagaatt tggagcattc
    75061 caaaaacttg gagatccaac tacaagaaga caagtagttt gattcaagat tgctttgtca
    75121 tttttgtttc tattcttttt tgtttgtgat ttgacataag tttaggttgc tggaaaatct
    75181 tgatttcaat cactaccttt ttatccccgc cctttctcca ggagatgatc caaaataaac
    75241 aggcatggaa gctataattg taaaccacaa tcgaatttat ggaagcattg gtttatacat
    75301 ttcttttagt atcgactcta gggatcattt ttttcgctat cttttttcga gaaccgccta
    75361 aagttccaac taaaaaatga aatgattttt cattccctca attaaagtaa tgagcctcaa
    75421 aatagaatat tttgaggctc attactttaa ctagtccccg tgttcctcga atggatctct
    75481 tagttgttga gagggttgcc caaaggcagt atataaggcg tacccagtaa aacttacaag
    75541 taaaccagat atagaaatgg cgactaaggt tgctggttcc attattagaa aatttcaaga
    75601 ccacaatgga tctatgataa aatcgtttat ttacaacgga atggtataca aagtcaacag
    75661 atctcattga atacaaaata agatttatta tggctacaca aactgttgag ggtagttcta
    75721 gattgactcc aaagccaagg ccaactgcta tagggtcctt tttgaaacca ttgaattcgg
    75781 aatatggtaa agtggcccct ggatggggaa cgactccttt gatgggtatt gcaatggctc
    75841 tatttgcagt attcctatct attattttgg agatttataa ttcttccgtt ttactggatg
    75901 gaattgcgat gaattagatt cacaagaacc gcaaagcccg agtttttcaa tcaaaaaaaa
    75961 gcgaataggt ctcatatttt agcccatgtt ttttggcagt tcgaccgcaa aatttctttt
    76021 ttttctgtat ttccggaata tgagtgtgcg acttgttata attgatccta ttgatagtac
    76081 agaaaaaggg atctgtcgtc ttgatagaga tcgttttagc ccgtcgaata ttcatttgag
    76141 tatctggagc acggaatata tgaaatagat cacgaagtgt tcgaactacg attcatattt
    76201 aatattcaaa ccaaacctcg cagccggact caaaaaaaat tcaaagaaaa tgaattctaa
    76261 atagcaagat tttttattat ttcaaattac aatttcttta tgtttctttt gatcaaagga
    76321 caaagctttt tttctattgt tctatctaat cattaaataa gttgatgatt caatggttct
    76381 tactcaggga atctttgtgc ttagtttcaa ggttttttta ttgaattatc gtggttctag
    76441 tatgaatctg gggtttcaat cgattcatag ggtcttaaca agagaatgcc tatcaataat
    76501 aaagaaaaca agaaaaaagt gatattccaa taataaacca aagcaaagaa aaatcaatta
    76561 ggtaggtaaa tagaagattc aagaggcctg taatgatcaa cataaagacg aatgtgccga
    76621 cttgagtttt tggcattcta attacaaaga aaagaagggc ttttttgact tgtttgtatc
    76681 ttttctagat tgaatgaaag ggtgaagaag tttcaaactt tcaattcttt cttcctttcc
    76741 gtcagccagt attggggtgt ttttgtttga gccgtacgag atgaaattct catatacggt
    76801 tctaagaggg ggagtcctcg ttcttggttt acctatctca ataaagtcta tgattggttc
    76861 gaagaacgtc tcgagattca ggcgattgca gatgatataa ctagtaaata tgttcctcct
    76921 catgttaaca tattttattg tctaggagga attacgctta cttgtttttt agtacaagta
    76981 gctacggggt ttgctatgac tttttactat cgtccaactg tgactgaggc ctttgcttct
    77041 gttcaataca taatgactga agctaacttt ggttggttaa tccgatcggt tcatcgatgg
    77101 tcggcaagta tgatggtctt aatgatgatc ctgcacgtat ttcgtgttta tctcacgggt
    77161 ggttttaaaa aacctcggga attaacttgg attacgggcg tggttctggc tgtattgact
    77221 gcatcttttg gtgtaacagg ttattctcta cctcgggacc aaattggcta ttgggctgtt
    77281 aaaattgtaa caggcgtacc agacgctatt ccagtaatag gatcgccttt ggtagagtta
    77341 ttacgtggaa gtgctagtgt aggacaatcc actttgacgc gtttttatag tttacacact
    77401 tttgtattac ctcttcttac tgccgtattt atgttaatgc atttcttaat gatacgtaag
    77461 caaggcattt ctggtccttt ataaagaaga tagatcagat catagatatt ttgaatttat
    77521 tatttctctt attagttgga ggaggaattt atatatagta tttcattgct acaaatatgg
    77581 attattcaaa aaaaaataag acatgtgttt ggatatttcc tttcaactct acaagattct
    77641 attatttatt tgacatgaat agttgagggg aattctccga agagaaagtg gattatggga
    77701 gtgtgtgact tgaactattg attggagccg tgcagaaatt tttatttctc tgctacatta
    77761 gaattcacaa ccaaatgtat ctttgttcca accgccgtgt aagttccata ccatacaaag
    77821 gataggctgg ttcacttgaa gagaatcttt tctatgatca gacttgacct atatcttgca
    77881 tgaacgggct ccgtaagatc cagtagaata aggggtttgg cccaatcaaa attcatatgt
    77941 tttagctttt tttttcttac atagtatgga aatgcattca tttcctctgc atcgacccga
    78001 ttatatatct atactatcgg agtgaaacaa aggatctaaa gaagagcaaa ggctagacta
    78061 tattagtaac aagtaaatct tttgtatgtg aaaaatcttg atctttttgg gggagaagag
    78121 cgaatcacag gcaaggtgtg agacaaccca gaaagcactt gatcataatc aactttgtaa
    78181 gccaagccta cttgggtatt gagcattttt ttacctgtaa gaattgaatt tcttggaatg
    78241 tatagtttca aattttgaaa ctggaatcag ataacttttt tcttatctat aattatatgg
    78301 aatatagaat cgtttatata tgtatggata agatatagat ttagtttatt atgtatccat
    78361 ttgtgtccat ttgattcgat tggttcttgc ttgagccgga tgatgaaaaa ttatcatgtc
    78421 cggctctgtc gggggatgga tttctaagaa ttcacctatc ccaataacaa aaaaacctga
    78481 tttgaacgat cctgtattaa gggctaaatt agctaaaggt atgggtcata attattatgg
    78541 agaacccgca tggccaaatg atcttttata tatttttccc gtagtaattc tcggtactat
    78601 tgcctgtaac gtaggcttag ccgttctaga accttcaatg attggtgaac ccgcggatcc
    78661 atttgcaact cctttggaaa tactacccga atggtatttc tttcccgtat ttcaaatact
    78721 tcgtacagta cctaacaagt tattgggtgt tcttttaatg gtttcagtac ctgtgggatt
    78781 attaacagta ccttttttgg aaaatattaa taaattccaa aatccatttc gccgtccggt
    78841 agcaacaacc gtatttttga ttggtactgc agtagccctg tggttgggca ttggagcaac
    78901 attgccaatt gataaatccc taactttagg tcttttttaa ttttaactgg attcgcttat
    78961 taatttgagt caattgtaag taaaataaca cggtgtgtgt atctagggag aattcacttt
    79021 caagtgacta ttccctagat acatccttta ttcaattctg gcccgactat atggattcga
    79081 attgtgctga agattgaata aaaacctatt tttgtaaata aatttcaaaa attatttttt
    79141 acttcttttc tataatgtcc aatatctgtt ttacatcctc tatgtgaaaa tgttcaattt
    79201 tcataaggtc ttcctggctc ttattcaaaa ggtcgaaaaa tgtatgtata ttggacattt
    79261 taagacaatt atagattctg ggaggcaact ctgattggtc aataaaaaaa aatttcaatg
    79321 ctatttcttt tttctttttt cttagtttag ttaatttatc ataaaaagga aaaaaaggta
    79381 aagtaacctt gtgttgaatg ttctctaaat gtgacttttc ctcttccgca tgtagaaaag
    79441 gaataaataa gtcaatcaaa ttccgggaag cttcatgaag tgcttcttta ggagttaaac
    79501 ttccgtttgt ccatatttcg agaaaaagta tttcttgttt tttattacca ttcccataag
    79561 aatgaatact atgatttaca tttcgaaccg gcatgaatac aacattatct ataggataac
    79621 ttttgtcgtg aaagttattt ggcattttta taccgtatcc tctattcctt tcaatttgta
    79681 atccaataca caaatcaatt ggttctgtta ggctggctat atgttgtgta ttatcaataa
    79741 tttctacaga aggtggtaag atgatgtctt gagaagttac atatccggga cctttgacac
    79801 aaataaatgc tttgcgagtt ccatacagat tacttctcaa tacaatttct ttcaaattca
    79861 ttaaaatttc atgtaccgat tcttgaatac ccgctatgct agaatattca tgtggtactt
    79921 tctcagattt tgcgcgtgta atacatgttc cttctatttc tccaagcaaa gcccttcgca
    79981 ttgcaatgcc tattgtgtcg gcctgacctt tcataagtgg agatagaata aagcgtccat
    80041 aataaagacg tttactatct attcttgatt caacacactt ccactgtagt gtccgagtag
    80101 atacttttac tttctctcga accatagtaa tattcttttt ctctttgatc aactcattaa
    80161 atcatttatt tctcttgaaa tctctttagt ctgtattttt attcctacac acgtcttttt
    80221 ttaggaggtc tacagccatt atgtggcata ggagttacat cccgtacaaa atttaatact
    80281 aaaccacttc tacggatagc tcgtaatgct gcatctcttc cgagacccgg accctttatc
    80341 ataacttctg ctcgttgcat accttgatcc actactgctc gaatagcatt tcctgctgcg
    80401 atttgagcag caaagggcgt ccctcttctt gtacccctga atccacaagt accggcggag
    80461 gaccaggaaa tcacccgacc ccttacatct gtaacagtaa taatggtgtt attgaaactt
    80521 gcttgaacat gaataactcc ctttggtatt ctacgtgcac ccttacgtga accaatgcgc
    80581 acattcctgc gtgaaccaac ttttggtata ggttttgcca tattttatca ttttataaaa
    80641 aaaaataagt tagagatata tggatatatc catttcatgt caaaaaagat cttctatata
    80701 tatatatttt tcattttctt taaaattcaa gattgcttta gcagtctctt tttttttttt
    80761 tttactagaa gaattatcct tgtctttgtt tatgtcttgg gttggaacaa attacaataa
    80821 ttcgtcccct cctgcggatt agccgacatt tttcacaaat tttacgaaca gaagccctta
    80881 ttttcatagc ttttattcct taatcccgaa ttcgttggaa gaaaataagt ttcttgaaaa
    80941 ttttgaaccc tcaaatgagc cccttgaaag gaatcctgaa gttgaaaaaa ccacttcact
    81001 tcatttttat catccttgtt agggattttt acaattaaat gtcccggggg gggggttgaa
    81061 tcataatgat ttactttaaa tcaattgaaa tttaattttt accctatctg ccgatagtat
    81121 gtatacgtat aaaaacttct tttggtcgtt tctaaagcat aatctacagt catatattca
    81181 ttattcaaag gaatcccgac catatcattg agaaaaaatt catgaagatt taattactga
    81241 attttttttg ttcttccatt ccagttccag gtacttcgaa gtatcaacta atgtagcaca
    81301 ggaggagtcg tagtaatatt tagtcgacaa tttgcccttt tttttttgtt tcacaaaaca
    81361 aaaaagaagg tttcagatac aattcggata ttatatctat aatatatgga ttgattacca
    81421 tatataacac aaaatttctc cgccgatttt ttttcgtcga gcgtctcggt ctgtcattat
    81481 acctcgagaa gtagaaagaa ttacaatacc tatcccgcct aatactctag gaatattttg
    81541 atagttagaa tagattcgta gaccgggtcg gcttattcgt tttaaattta aagtagtttg
    81601 atagggtatt ttgctatttc ttctatgtgg tagggttaaa acaaaaaagt ctttattgct
    81661 tttatgatgt tttcttacgt tctcgataaa accttctcgt aaaagtattt taacaatggt
    81721 ttcggtgatg ttagttgatg ctattcgaat cattcctttt ctattcatgt cagcatttcg
    81781 tatagaagtt attatttcag caatagggtc cctcgccatc gtaaattctt atttctcccg
    81841 aattttgata taatcaacat gttttttgat ttattagtat taaaggtata tgcataagac
    81901 ataatataat ctacttgaga cataatccac aacaaatcta atcatttcaa gaatttcgta
    81961 taaatagata acttatactt ataatacttc aggagctaat gaaactattt tagtaaaatt
    82021 taactgtctc aattcccggg cgattgctcc aaaaattcga gttccttttg gatttccttc
    82081 ttgatcaatt acaactgcag cattgtcatc atatcgtatt ataataccgt tgtcacgctt
    82141 gagttcttta caagtacgta caattacagc tctgatcact tcggatcttt ccagaggtgt
    82201 gttgggtatt gcttccttga ttacagcaac aataacgtca ccaatatgag cataccggcg
    82261 attactggct cctatgattc gaatacacat caatttttgg gctccgctgt tatctgctac
    82321 attcaaaatg gtctgaggtt gaatcatttt tgaatctctt ctttcaatgc aacaaaggac
    82381 gaagaaaaaa agaaatattg tttgtcaaaa aaagaaaatc cacaattttt tttgaatttc
    82441 taagaactct ttctcttggt tttctatttt tctatcctga aataatgaat tgagttttta
    82501 taggcatttt tgatgctgca attaaaatag cctttctggc tatgttttcg gccactccac
    82561 ccatttcata aaggatttta ccaggtttaa cgacagctac ccaatattcg ggagatcctt
    82621 tgcccgaacc catgcgtgtt tccgtaggtc ttactgtaac tggtttgtct ggaaatatac
    82681 gtacccatat ttttccaccc cgtcgtatat ttcgtgtcat tgcgcgccgg ccggcttcta
    82741 tttgtctaga tgtaatccaa gcaggttcaa gtgcttgaag agcatatcgg ccaaaacaaa
    82801 tatgattgcc actacaagat attcctttca gtcttcctct atgttgttta cggaatctag
    82861 ttcttttcgg gttatagttg atgtctcttt ctcaattcca tctctactac agaactggac
    82921 atgagaattt cttctcatcc agctcctcgc aaaaaaagtt ttaataaata aaactccttt
    82981 ttttctttaa tagattgaat gttgagattc tttaaagtca gatttcattc aatctattat
    83041 aaatttctat atatatatat atttttttaa tatatatata tatatatttt taatatatat
    83101 atatataaat ctagaattca atctagattt tatttccatt tatagataat taatgtcttg
    83161 ttattgttat aaggaatgct tttttgtttt gcattttgaa tcatattcat ttcatattgg
    83221 atcaacatga gtaatccaat aaaactttcg cgggcgaata tttactcttt caatatctat
    83281 ttgaattgta ggattatctc ataacttctc agaattcgaa taaaaagatt ggtctatggt
    83341 ttattccgcc atcccaccca tgaataatta ggattcgttt ttctttttaa gagaatcctc
    83401 tgcatttacg ggttccgtcg ttcccatcgc ttctcgattt atggttaggt ctgaatttaa
    83461 caatggagcc tccaatcaat caaattgctt aattttctct tgaatcaatc ttctcagtct
    83521 ttattgactc aaggctcttg cttgattttt tgttcgatga atagatattc atttaattag
    83581 gaatccattt gtattgatgc cctattacat tgcttttttt atgagatgcc tcatagacct
    83641 tacatatagg aatgatatat catgactctt tctttttctc tctttctctc atccttccgt
    83701 ttatctgtct atttgtttgt tatttcgctt cacaacttat actcataatc agattgggtt
    83761 ttcctttgat tattcaaaag aagctgtcag ttgctataat gatatgactg atatatcata
    83821 tcttgactga ttttttggat ccagataatg cgaagcgatg agttggttat tagtcttaga
    83881 gttcttagtt catacatact ataggccggt ctggcctatt ttgcgaatcc taatcttaaa
    83941 aaaaaccaac gagtcacaca ctaagcatag caaatccaat aatgaattca atttttattc
    84001 aaccttatag aatttagaac tgctcatttt tttttgattg aacgtgaaaa aaaagaattt
    84061 tttgttatat ctcaaaaaag aatctaaaga caactaaaat actattctta ttattctttg
    84121 tctataaata tccaaatttt gattcctaat accccataga tagtccgaac tgtataggaa
    84181 gaataatcaa ttttcgcccc aatggtttgt agaggaaccc tgccctctct gatccagtct
    84241 acgcgtgcaa tatcttttcc gttaatacgc cctgcaattt gtacttgaat tccttttgta
    84301 ttcgcctgtt cagttaattc aatagccttt ttcattgctt ttcgacaaga aactctattc
    84361 tttaattgtc cggctataaa ttctgcaaga atgttagggt ctccataagg gtttgtaatt
    84421 cttgtaacag ctatgttgat ttttcggttc acatatttaa gttctttttg tacattcatc
    84481 tgtaattctt cgattcttcc cggcctatct tcaattaaga atttcggaaa tcccatatag
    84541 attatgactt gaatcagatt catttttttt tgaatttcta tacgtgcaat tccctcaaca
    84601 ccagaagata ttctcatatt tttttgtaca taattcttga tacagtctct tattttttta
    84661 tcttcttgga gaccctcgga atattttttt ggttgtgcaa accaaataga atgatgactt
    84721 tgggttgtac caagtctgaa accaagtgga tttatttttt gtcccataat cccccatttc
    84781 caatactttg actagtatat atatcatcat atgttctatt tgtgttttta tttctccatc
    84841 caggtttttt aaaatacatg gtggattctt gatatatttc atctaaagat atatctctca
    84901 atacaatagt tatatggcag gtggtttttt ttatctgata actgcgtcct cgagctcgag
    84961 gttgtagtct tttcatagta ttgccctcgt ttacttcggc ttgactaata actaaagagg
    85021 ctttgttgaa acccacgttg tgattagcat ttgctgctgc agaataaacc aattttaaaa
    85081 tgggataaca tgctcgataa ggcatgagtt ctagtatcat aagtgtttcg tcataagaac
    85141 gtccacgaat ctgatcaatt actcttcgtg ctttgtgagc agacatacgt atatgttgac
    85201 ctaaagcata aacttctcta tctctatatg ggttcctctt tatctttttt ttctctatca
    85261 taaggtttac ctttcactca taaatttaga ttttatttat taacggcgag atttgttatc
    85321 gctttttgga tgtccacgga aatttatagt aggtgaaaat tctcccaatt tatgtcctac
    85381 catacgatcc gttatataaa taggcaaatg ttctcttcca ttatggatag cgatagtatg
    85441 gccgatcatt gtgggtataa tggtagatgt ccgggaccac gttcttatta tttctttttc
    85501 tgctttttta ttaagccttt ctattttttt aaataaatga tttgctacaa agggattttt
    85561 ttttagtgaa cgcgccacag ttaattaact cctccttttt tttaagattt caatttttta
    85621 aattaattaa tgcaaaaact gcaaaaacga agaaagaaat ttgctctcct atttcctacg
    85681 gcgacgaaga ataaaattat cactatattt attccttttt ctacttcttc ttccaagtgc
    85741 aggataaccc caaggggttg cgggtttttt tctaccaatc ggagccctcc cttcaccacc
    85801 cccatgggga tggtctacag ggttcataac aactcctctt actacaggac gcttacctag
    85861 ccaacattta gatccggctc tacccaaact tttctggttc accccaacat tccccacttg
    85921 tccgactgtt gccgagcagt ttttggatat caaacggacc tctccagaag gtaattttaa
    85981 tgtggccgat ttcccctctt ttgcaatcag tttcgctaca gcacccgctg ctctagctaa
    86041 ttgtccaccc tttccaagtg tgatttctat gttatgtatg gccgtgccta agggcatatc
    86101 ggttgaagta gattcctttt tttgatcaat caaaatccct tcccaaactg tacaagcttt
    86161 ttccaaagca tacggctttc tggatgtaga tgatgatatc tatacagata gatatatata
    86221 tatcgtataa ttcttatata tatcatacaa taaagtacca catgaatgga tatataggaa
    86281 tccaaatctg ccgaaccact catgttatga tcttctacat cctaggtctt cccgttccgt
    86341 catctggctt atgttcttca tgtagcattc agaccgaatg actctatgaa attacgtcga
    86401 tacttccaca tatttatggg taacgtagga gacatctcta tttttccccc ggggaatctt
    86461 tagaatgacc actgcttagc tttcaatttg cctctgacca tcaaatgaaa tgtgaataac
    86521 ccgtcctcct ctctttgaaa caaggagcgc ttctggttct gtcggtgctt gaaacagttt
    86581 tgtcttctcc atattactat ctctctagag tcaataatta tatatgagga actactgaac
    86641 tcaatcactt gctgccctta ctcttcagtt ttctgttgag gtctatcctg tagaggtact
    86701 caaattggat cagtgatcga tttctaggtt tcgtcgtaaa cctaattggt tactcccaat
    86761 tacgtaaatc aatagttcaa accgcactca aaggtagggc atttcccatt ttgataggaa
    86821 cttctgtacc agaaacaatg gtatctccaa ttatagcccc tctgggatgt aaaatatatc
    86881 tcttctcacc atccccatag tgtatgagac aaacgtatgc atttcgatta gggtcgtatt
    86941 ctatggttac gattctacca tatatgtctc tttcatttcg tcgaaaatcg attttacggt
    87001 ataaacgctt atgacctccc cctctatgcc ttgcggtaat gattcctctg gcattacgac
    87061 ctttaccaca acgatgctgt ccatagatca aattatttcg tggattggat ttcacttgac
    87121 tgtttacggc tccattgcgt gtgcccgggg tagaagtttt gtataaatgt atcgccatgc
    87181 tattaagtat tttgatttaa gttcttttct ttctaagagg tggaatagaa taacccggtt
    87241 gaagcgtaat gatcatacgc ttgtaatgca ttgtatgtcc cataatgggt ccccttcttc
    87301 taccctttcc ggggagtcga tgactattca tagctattac cttgacacca aagaagagtt
    87361 cgacccaatg cttgatttct gtcctagttg atcctgattc gacattaaaa gtatattgat
    87421 ttttcgccaa taaccgaata cttttgtctg taaatactgc atatttgatt ccatccataa
    87481 atctattttc ttccctatga gttctagtct caataagaat gctagttcag ttcttactgt
    87541 tcatatgtta tgatatgaat ataccacacc gattcgttat gtatagatga tgagattcca
    87601 ttgataaaga gtcaattcca atagacttct tggagggtcc cattggcgtg catccagtag
    87661 gaattgaacc tacgaattcg ccaattatga gttgggcgct ttaaccattc agccatggat
    87721 gcttagcggg gatcctcgta catggtgaat aaccaaattc caattgaaat gaaatcttta
    87781 ggataaatca atgcaattta aatcatagaa taatcatata attctaatta tcatagaata
    87841 aagaaatatc gtatataaat atcatatata aatatcataa ttataaagga taattcttat
    87901 ccatttagga ggtatggaga gatgaagggg cgtcaattca aattctgggt tttcgaattg
    87961 cgagagatat tgagagagat caagaattct cactatttat tagattcatg gacccaattc
    88021 aattcagtgg gatctttcct taacattttt ttccaccaag aatgttttct aaaactcttg
    88081 gacccccgaa tttggggtat cctactttca cgcaattcac agggttcaac aagcaatcga
    88141 tatttcacga tcaagggtat caagggtgta gtccatttca cgatcaaggg tatcaagggt
    88201 gtagtccatt tcacgaccaa gggtgtagta ctatttgtag tagcggtcct tatatatcgt
    88261 attaacaatc gaaatatggt cgaaagaaaa aatctctatt tgacagggct tcttcctata
    88321 cttatgaatc ccattggacc gagaaatgat gcattggaag aatcttttgg gtcttccaat
    88381 gtcaataggt tgattgtttc gctcctgtca aaaggaaaaa agatctctga gttcctggat
    88441 ccgaaagaga gtacttgggt tcccccaata actcaaaagt gtatcatgcc tgaatccaac
    88501 tggggttcgc ggtggtggag gaactggatc ggaaaaaaga aggattctag tggtaagata
    88561 tctaatgaaa ccgtcactgg aattgagatc tcattcaaag agaaagatat caaatatctg
    88621 gagtttcctt ttgtatatta tatggatgat ccgatccaca aagaccgtga ttgggaattg
    88681 tttgatcgtc tttctccgag taagaggcaa aacatattga attcgggaca gctattcgaa
    88741 agcttagtga aagactggat ttgttatctc atgtttgctt ttcgtgaaca aataccaatt
    88801 gaagtggagg gtttcttcaa acaacaaggg gctgggtcaa ctattcaatc aaatgatatt
    88861 gagcatgttt cccatctctt ctcgagaagc aagtgggcta tttctttgca aaattgtgct
    88921 caatttcata tgtggcaatt ccgccaagat ctcttcggta gttgggggaa gaatccgcac
    88981 gaatcggatt ttttgaggaa catatcgaga gagaattgga tttggttaga caatgtgtgg
    89041 ttggtaagca aggatcgaat ttttagcaag gtacggaatg tatcgtcaaa tattcaatat
    89101 cattccacaa gatctagttt cgttcaagta acggattcta gccaattgaa aggatctttt
    89161 aatcaatcca gagatcgttt tgattccatt agtaatgagg attcggaata tcacacattg
    89221 atcaatcaaa gagagattca acaactaaaa gaaagatcga ttctttggga tccttccttt
    89281 cttcaaacgg aacgaagaga gatagaatca gacggattcc ctaaacgcgt ttctggatct
    89341 tcctcaaagt cccggctatt cacggaacgt gagaagcgga tgaataatca tctgcttccg
    89401 gaagaaatcg aagaatttct tgggaatcct acaagatcca ttcgttcttt tttctctgac
    89461 atatggtcag aacttcatct gggttcgaat cctactgaga ggttcactaa agatcagaaa
    89521 ttgttgaaga aagaacaaga tgtttctttt gtccctttca ggcgatcgga aaataaagaa
    89581 atagtgaata tatccaagag aattacgtat ttacaaaata ccgtctcaat tcatcctatt
    89641 tcatcatatc cgggatgcga tatggttccg aaggatgaac tgggtagttc ttcattcttg
    89701 aacaaaaatc cattttttga tttatttcat ctattccatg acctgaacag ggggggatac
    89761 gcgttacacc acgattttga atcagaagag agatttcaag aaatgacaga tctattcact
    89821 ctatcaataa ccgagtcgga tccggtgtat cctaagagat ttgccctttc tattgattcc
    89881 tacggattgg atcaaaaaca attcttgaat gaggccgggg atgaatcgaa aaagaaatct
    89941 ttattggttc tacctcctga aaatgaatct ttttatcgaa ggatcagaaa caaatgggtc
    90001 cggatctcct gcgggaatga tttggaagat ccaaaaccaa aaagagtggt atttgctagc
    90061 aacaacataa tggaggcagt caatcaatct atcttgatcc taaatctgat tcaaatccaa
    90121 tatagcaccc atgggtacat aagaaatgta ttgaatcgat tctttttaat gaatagatcc
    90181 gatcgcaact tcgagtatgg aattcaaagg gatcaaatag gaaatggtac tctgaatcat
    90241 agaactctaa tgaaatatat gatcaaccga catttatcga atttgaaaaa gagtcagaac
    90301 aaatggttcg atcctcttat ttttatttct cgaaccgaga gatacatgaa tcgggatcct
    90361 aatgcatata gatacaaaag gtccaatggg agcaagaatt tccaggagct tttagaacat
    90421 ttcgtttctg agcagaagag ccgttttcaa gtagtgttcg atcgattacg tattaatcaa
    90481 tattcgattg attggtctga ggttatcgat aaaaaagatt tgtctaagtc acttcttctc
    90541 tttttgtcta actcacttcc ttttttcttt gtgagtttcg ggaatatccc ccttcatagg
    90601 cctgagatcc acatctatga attgaaaggt acaaatgatc aactctgcaa tcagttgtta
    90661 gaatcaatag gtcttcaaat cgttcatttt caaaaattga aacctttctt attggatgat
    90721 cataatactt ctcaaaaatc gaaattcttg atcaatggag gaacaatatc accatttttg
    90781 ttcaataaga taccaaagcg gatgattgac tcattccata ctagaaataa tagcaggaaa
    90841 tcttttgata acacggattc ctatttctca atgatatccc acgatcaaga caattggctg
    90901 aatcccgtga aaccatttca tagaagttca ttgatatctt ctttttataa agcaaatcga
    90961 cttcgattct tgaataatcc acatcacttc tccttctatt gtaacaaaag attccctttt
    91021 tatgtggaaa aggcccgtat caagaattat gattttacgt acggacaatt cctcaatatc
    91081 ttgttcattc gcaacaaaag attttctttg tgcggtggta aaaaaaaaca tgcttttttg
    91141 gagagagata ctatttcacc ttcaccaatc gagtcgcagg tatctaacat attcatatct
    91201 aacgattttc cacaaagtgg tgacgaaagg tataacttgt acaaatcttt ccagtttgca
    91261 attcgatccg atccattagt tcgtagagct atttactcga ttgcagacat ttctggaaca
    91321 cctctaaaag agggacaaaa agtcaatttt gaaagaactt tttgtcaacc tctttcagat
    91381 atgaatctat ctgattcaga agagaagaac ttgcatcagt atctcaattt caattcaaac
    91441 atgggtttga ttcacactcc atgttctgag aaatatttac catccgaaaa gaggaaaaaa
    91501 cggagtcttt gtctaaagaa atgcgttgag aaagggcaga tgtatagaac ctttcatcaa
    91561 cgaaagagtg ctttttcaac tcgcttaaaa tcaaaaaaat ggaatctatt ccaaacatat
    91621 atgccatggt tctttacttc aacagggtgc aaatatctaa gtttgatatt gttagatact
    91681 ttttcagacc tattgccgat actaagtagc agccgtcaaa tattggtatc catttttcat
    91741 gatattatgc atggatcagc gcgaattctt cagaaaaaat tgtggaagac acaacggaaa
    91801 aagtaccatc ggataagtga gatttcgatt aattgtttac aaaattttct tctgtccgaa
    91861 gaaaagattc atcgaaataa tgagtcacca ttgatatcga cacatctgag ctcgccaaat
    91921 gttcaggagt tcctctattc aatccttttc cttcttcttg ttgctggaca tctcgtttgt
    91981 acacgtcttt tctttgtttc ccgagcctat agtgagttac agacagagtt cgaaaagatc
    92041 aaatctttga tgaatccatc atacatgatt gagttgcgaa aacttctgga taggtatccc
    92101 acatctgaac tgaattcttt ctggttaaag ttcaagaatc tctttctagt tgctctgcaa
    92161 caattaggat attctatacg ttctaagaag atatatttga atatcaatcg aatcattttt
    92221 tcgagaaata cgagacatct aagtcataca agtaaagaga tctattcatt gataagaaaa
    92281 agagaaaacg tgggcgatca ttggattgat gataatccaa tagaattctg gttcgcgaac
    92341 agtgattcga ttagtgataa agaaagagac ttcttggttc agttctccat ctccacctta
    92401 acggcagaaa aaagtattga tcaaattcta ttgagtctga ctcatagcga tcatttatca
    92461 aagaatgact ctgcttatca aatgattgaa caaccgggag caattgactt acgatactta
    92521 gttgacattc atcaaaagtc tctaatgaat tatgggttca atacatcctg tttagcagaa
    92581 aggcggatat tccttgctaa ttatcagaca atcacttatt cacaaacttc gtgtggggct
    92641 aatagttttc atttcccgtc tcatggaaaa cccttttcgc tccgcttagc cttatcctcc
    92701 tctaggggta ttttagtgat aggttctata ggaagcggac gatcctattt ggtcaaatac
    92761 ctaacgacaa actcctatct tcctttcatt acagtatttc tgaacaagtt cccggatagc
    92821 aagcctaggg agttggttct tgatgaggag gatgagagtg actctgatgt tagtgactct
    92881 attgatgcta gtgactctat tgatgctagt gactctattg atgctagtga cgatattgat
    92941 actagtgacc ttgataggga gttgcggcgt atagagtggc tagctgagga tgtgatgaat
    93001 gagttcacca atattgaact gctggcggaa gtagaccgat tttttatcag ccttcacttc
    93061 gaattagcaa aagcaatgtc tccttgcata atatggattc cagacattca tgatctggat
    93121 atgaatgagt cgaaggactt atccctcggt ctattagtga actatctgcc cagagattgt
    93181 gaaagatgtt ctactagaaa tattcttgtt attgcttcga ctcatattcc ccaaaaagtg
    93241 gatcccgctc taatagcccc gaatcgattc aatacatgta ttaagatacg aaggcttctt
    93301 attccacaac aacgaaagcg ctttttcact ctttcatata ctaggggtag gggatttcac
    93361 ttggaaaaga aaatgttcca tactaatcga ttcgggtcca cagccatggg ttccaatgca
    93421 cgagatcttg tagcacttgc caatgaggcc ctatcaatta gtattacaca gaagaaatca
    93481 attctagaca ctaatacaat tagatctgct cttcatagac aaacttggga tttgcgagcc
    93541 catgtaatac cggttcagga tcacgggatc cttttctatc agataggaag ggctgttgtg
    93601 caaaaagtac ttctaggaaa ttgcctccta gatcctatat ctatctatat aaagaagcaa
    93661 ttgtgtgaag aaggggatcc ttatttgtac aaatggtact tcgaacttgg aacgagcatg
    93721 aagaaattca cgatacttct ttatcttttg agttgttctg ccggatcggt cgttcaagac
    93781 ctttggtctc tacccggacc cgatgaaaaa aataggatca cttcttattg gttcgttgag
    93841 aatgactctg atctagttca tggcctagta gaaatagaag gcgctctgat ggcatcctcg
    93901 cggacagaaa gagattgcag tcggtttgat aatgatcgag tgaaattcct tcttcggccc
    93961 gaaccaagga atcccttata tatgatgcaa aatggatctt gttctatcgt tgatcagaaa
    94021 tttatctatc aaaaatacga atcggagttt gaagaagggg aaatagagga gggtttcttc
    94081 gatcacatag actgggctcc tagaatatgg cgcccttggg aatttctatt tgattgtatc
    94141 gaaaggccca atgaattggg atttccctat tgggccggtc gggggatcct ttatgatgaa
    94201 aaggatgcgc ttcaagagga ggatcagctt caagaggagg atcagcttca agaggaggat
    94261 gagcgccaag aggaggatga gcttcaagag ggggattcgg agttcttgca gagtgaaacc
    94321 atgcagtacc cgccacgagc tagattttcc aaagaacaag gcttttttcg aataagccaa
    94381 ttcatttggg accccccgga tccactcttt tccctattca aagatgagcc ctttgtctct
    94441 gtcttttcac atcgagaatt ctttgcagat gaagagatgt taaaggggct tcttattctt
    94501 actgccaaaa tggagcctct tccatctcta tctaaacgct ggtttctcaa gaataggaaa
    94561 aaaaagcact tcgaattctt gattcatcgc cagagatggc ttagaaccaa tagttcatta
    94621 tctaatggat tttcccgttc taatattcga tccgagagtt atcagtattt atcaaatctg
    94681 ttcctatctc acggaaggct attggatcaa atggcaaaga cattgttgag aaaaagatgg
    94741 cttttctcgg atgaaatgaa aattggattc atgtaacagg agaagggttt cccattactt
    94801 agccggaaag atatgtggtc atgaggatta agtggaacgg aattgactgg gtggtagagt
    94861 cgcggaaaca cctctttctt ccatggagct aagctccatg gaagaatatg ctactgctga
    94921 aacatggaag aattgaaatc ttagatcaaa acactatgta tggacggtat gaactgccta
    94981 aacaagaatt cttgaacagc gaacaaccag agctattact cactacatca aaaaatttcc
    95041 attaatgaaa gatgtaaatc cattggaaaa tcaaaaatac gcatgtcgga tgaaatggtt
    95101 tttgctatct gctccaataa cgaatcattg gtttaactga ataactaaat aaaatagata
    95161 gacctttctc ttcgtctcag gtcgatggat cttcccgatt ggaagatccc ctatatggat
    95221 aatagacatt ccagttgacc gagcctaatt ctaattgttt ttggttcgaa gcaaagatat
    95281 ccacggggcg gttcgcccta ttcacgaccg agaagtactg gattctcttt cggataggtc
    95341 ctgaaaggag aaggaaagct ggaatgccac caggcgtcta ttattgaatt cacccgaccc
    95401 gatagtaccc atttttggaa cgtccagtgc caaagtcact gaatgggtag tcgccaatcc
    95461 ctaaaacgga ctatgtaatg cactttatct gctgggttac ggggggcatt ttaccagagg
    95521 tttagattgt atcaatccac ccttgtgtga ttcctgttga agcatatact cgggggtggg
    95581 tgcagggcag acgatttcaa agcagattcc ccattcatta gatagagagg atccccaaga
    95641 ttttgtgatc cgctgccgaa cttattccaa ttcaatgagc attctcaata ttatgccttg
    95701 aagaggactc gaacctccac gctctttagc acgagatttt gagtctcgcg tgtctaccat
    95761 ttcaccacca aggcatcttg aaagtgaatc gtattccatg aatatgatat ctatctagtg
    95821 tgatgtatgg aatatatgac aaaggtggag tgttggagta tttctattga tcggccgtgt
    95881 catataggcc aagtcggaca tccaattgct tcgatttgaa gtatccagag gatgtcttat
    95941 atatatgaca atcaaaccta tttctttctc gattcaatag aagagaaaaa aagaaaagag
    96001 gtgaataggg tccaaaataa ggagagatct gtaatgtaaa aagaaggccc gattacgccc
    96061 attcctaata gggatccata tgtagtatct atttagattt agataggctc gaatgaccct
    96121 tctcataatg agaatgtata taaccctatt ccggtctggc ccggtatgga atgaacttat
    96181 aatctataat cagattatag attataagtt cataacccta gcccattccc tttttgggcg
    96241 gaacagatct actaattctt tgattccagt tagtaaagag ggatcttgaa ctaagaaata
    96301 gattctagaa gctaaactaa aaaagggtat cctgagcaat tgcaataatt gggttcattg
    96361 atattcctgg tatagtagat gctatcacac atacaatcat actcaattcg atggaattgt
    96421 ttgatcttaa aggggatatt ctataatttc gcacgtgagg ggttatttct tggtttcgtc
    96481 cagtcattaa taacttgatt atttttaaat aatagtagat agaaacaacg ctcgtaagga
    96541 gtcctattga aaccaagaaa tagaggcctg cctgccatcc acaccagaat aaatgtagtt
    96601 ttccgaaaaa acctgcgagt gggggaagac ctcctagaga taagagacat agagctaaag
    96661 agagagccaa aaaaggatct tttgtgtata atcctgcata atctcgaatg ttatcagttc
    96721 cggtacgtag accaaataag acaatgcaag caaaagttcc tagattcatg gagatataga
    96781 acagcatata agttatcatg ctcgcatatc caccatttga gtctccgaca attattccaa
    96841 taattacata tccgatttga cctatggacg aatacgcaag catacgtttc atgcttgttt
    96901 gagtaatagc aatgagattc cccaatatca tgctaagaat agctaggatt tccagaagaa
    96961 gatgccattc gtttgatgag aaataaaaag gaatatcgaa aattcgagtg gctgaagccg
    97021 aagcagctac tttcgaagta acagaaagaa aagcaacgac tggagtagga gagtcagagt
    97081 cgaaaagagg attcctcact tctttctctc attcaaaacc gtgcatgaga ctttcatctc
    97141 gcacggctcc taagtgataa aagtaaagaa gaacttatct tctttttttt tattattacc
    97201 ttcctcgcgt atgtataaga ttgaacccat tcgatttcta aaacggatta ctaatcctta
    97261 acttttcgag gaatccttca tcagtggttg tgaatgactg atttttctcc atcttttcga
    97321 ccttgattcc gtaggagtaa gtcagaaaga ttgagaaata gaaccatctg atttgattcg
    97381 ttctcaatag ccatgagatg atcatcttag ggtgatcctt ttgtcgacgg atgctcctat
    97441 tacactcgta gtctctgaag gatgagaacc aactgtgtag catctacatc aagaattcaa
    97501 gtattgtata cgtcattagt ccgatccttt gtaggaacta cccgtaataa cgaacttgca
    97561 aaatggatct gtttatcata aagagaatcg ttgttcctga ccctgcttcg ccttaattgt
    97621 tatttgaaca agtcaaagtt atgtcttggt ctgagtggga atagcatttc tcttctgcat
    97681 gtccatggag ttttgaaaaa tccaaacatc ccagagatag atagagaggt aggaatttct
    97741 cgaacgaacc gcactccttc gtatacgtca ggagtccatt gatgagaagg ggctggggaa
    97801 agcttgaacc caattcctac agtgatgaat ataagcgcaa ttgaaattcc tggggagtta
    97861 tacatttgtg tattgataag accattcact atttcttgaa gctcgatctc tcccccggat
    97921 gaaccatata gccaagagaa accatgaacc agaatagaag agcttgcccc acccatgagt
    97981 aaatatttcg tagtagcctc attagaccgt acatctttct tggtatatcc agataatagg
    98041 taggagcata aactgaaaca ttctggagct acaaagatag ttattaaatc gttagcaccg
    98101 cataaaaaca ttcctcctag agtcgctgtt aatacgaata acagaaactc tgttatagcc
    98161 atttctgtac attcaatgta ctctacggat agaggaatac atagagttga acatagtaaa
    98221 ataagaaatt gaaagatttc gttgaaattg ttcgtttgga aatttcccga aaagctaatc
    98281 ataggttctt ctctccatcg gaacaatagg gccgttatgc tcattactaa acttgttgaa
    98341 gagatgaaat ataaccaagg tatatctttt tgatcagagg ttgaatcgat catcagaaga
    98401 agaattaggc caaaaatgag gatacattct gggaaaataa aacttccatc gaagagaagc
    98461 aaatgaaagg ctttcataaa aattctcgta gaatcgagaa tgaagttttc attctgtaca
    98521 tgccaaatca tgaattagta actgcatcca atctccaaaa aaatcccaat tgtttcgaac
    98581 tttctatttt tggaatggaa tatttgtgga atccccatga attaggatca aaccttattc
    98641 catggtattt acatgagatt cctctttctt attcttaagc aagtccccga gagggcttag
    98701 ttgatccata atttatgttt tatctttcgt ttccttttcg tttgtttcga gaacgatcaa
    98761 ttccgattct ttctttttct attgattctt ttacgatcga gatgtatgga tccatggatc
    98821 tatgtgtcta tatagatcct gttcgtggat taacgaaaat gtgcaaaagc tctatttgcc
    98881 tctgccattc tatgagtctc ttcctttttg cgtatggcat cgccactccc tttggcagca
    98941 tccactaatt cggaacttaa tttgaaagcc atatttcgac ccggacgttt tcgggatgcc
    99001 cctaataacc aacgaacggc aagtgctttt ccttgtgcgg atcctatttc aataggaact
    99061 tgctgggtcg atccgcttac acgtcttgct tttactgcta tatcgggagt tactccacgt
    99121 attgcttgac gtaaaacaga tagcggattt gtttctgtct tttgttgaat ctttttcaag
    99181 gctcgataga gaatttgata agccaatgat ttttttccgt gtttcagaat acggttaacc
    99241 aacatgttaa ctaatcgatt acgataaatt ggatcggatt ttgcagtttt tttttctgca
    99301 gtacctcggc gtgacatgag cgtgaaaggg gttcaagaat cagttttctt tttataaggg
    99361 ctaaaatcat ttattttggc tttttggccc catattgtag ggtggatctc gaaagatatg
    99421 aaagatctcc ctccaagccg tacatacgac tttcatcgaa tacggttttc cgcagaattc
    99481 aatatgtatc tatgagatcg agtatggaat tctgttgact cactttaaat tgagtatccg
    99541 tttccctccc tttcctgcta ggattggaaa tcctgtattt tacatatcca tacgattaag
    99601 tccttgggtt tccgaaatag tgtaatgtaa aaagaagtgc ttcgaatcat tgctatttga
    99661 cccggacccg ttctaaaaaa gtcgaggcgt ttcgaattgt ttgttgacac ggacgaagtc
    99721 agggaaaacc tcttaaatta tttcaatatt ggaccttgga catataataa gttccgaatc
    99781 aaatctcctt agaaagaaga tcttttgtct catggtagcc tgctacagtc cccttacgaa
    99841 actttcgtta ttgggttagc catacacttc acatgtttct agcgattcac atggcatcat
    99901 caaatgatac aagtcttgga taagaatcta caacgcacta gaacgccctt gttgacgatc
    99961 ctttactccg acagcatcta gggttcctcg aacaatgtga tatctcacac cgggtaaatc
   100021 cttaaccctt ccccctctta ctaagactac agaatgttct tgtgaattat ggccaatacc
   100081 aggtatataa gcagtgattt caaacccaga ggttaatcgg actctggcaa ctttacgtaa
   100141 ggcagagttt ggttttttgg gggtgatagt ggaaaagttg acagataagt cacccttact
   100201 gccactctac agaaccatac atgagatttt cacctcatac ggctcctcgt tcaattcttt
   100261 cgaagtcgtt gggttctctt cctcgttcca gaatgtcctc ccctcttcca ctccgtcccg
   100321 aagagtcact aggacaaatt cagtcacgtt ttcatgttcc aattgaacac tttccatttt
   100381 tgattattct caaaagagaa gatttttttt taccaaacat ccgcggatcc aatcacacga
   100441 tcttataata agaacaagag atctttctcg atcaatcccc ttgcccctca ttcttcgaga
   100501 atcagaaaga tccttttcaa gtttgaattt gttcatttgg aatctgggtt cttatacttc
   100561 attttgattt ctttttattc ttttttccct ctttttttga ttttattccc ttccgtcatt
   100621 ctttatctat atgaatcgat attattccat tctccttact gatacctccc aaggaaaaaa
   100681 ccgaattgga tcccaaattg acgggttagt gtgagcttat ccatgcggtt atgcattctt
   100741 cgaataggaa tccattttct gaaagatcct ggctttcgtg ctttggtggg tctccgagat
   100801 cctttcgacg acctatgttg tgttgaaggg atatctatat gatccgatcg attgcgtaaa
   100861 gcccgcggta gcagcagaac cggggaaagt atacagaaaa gacagttctt ttctttctat
   100921 tagattagta ttttctatta tattaagatt cgtattagtt agcgatcccg gctccgtgag
   100981 tcctttcttc cgtgattaac tgttggcgcc agtcccacat tttgtctctg tggaccgagg
   101041 agaaaggagg ctcagcggga agaggattgt accatgagag agggggtcaa cctctgtcaa
   101101 atatacaaca tggattctgg caatgcaatg tagttgggct ttcatgctga tccgaatgaa
   101161 tcatcttttc cacggaggta aatctttgcc tttgcccgct aggcaagagg atagcaaatt
   101221 acaaattctg tttcggtagg acatgtattt ctattactat gaaattcatt aatgaagtaa
   101281 ttaatcgtgg gattagcatt accctttttt ttatagtgac aaatcttgta tgtgttccta
   101341 agaaaaagag aaggaatttg tcaaaatttc ggggtcttag agggtcgtgg aaatccataa
   101401 gaactcttga atggaattaa ggaactccag ttccttcgga aatggtaaga tctttggcgc
   101461 aataagaagg ggttgatccg tatcatcttg acttggttct gatttctcta tttttttaag
   101521 aataccgctt ctcctacccg tatcgaatag aacatgctgg ggcaaacctt cttcatgtaa
   101581 aacctgcttg atttagatcg ggagaatcgt acggttttat gaaaccacgt gctatggctc
   101641 gaatccgtag tcaatcctat ttccgatagg agcagttgac aattgaatcc aactttttcc
   101701 atgattttcg tatccgtaat agtgcgaaag aaaagcccgg ctccaagttg ttcaagaata
   101761 gtagcggtgt tgagtttctc gatcctttgt cttaggatta gtcagttcta tttcttgatg
   101821 ggggcaggga agggatataa ctcagcggta gagtgtcacc ttgacatggt ggaagtcatc
   101881 agttcgagcc tgattatccc taaacccaat gtgggttttt ctattttgtc ttgctcccct
   101941 ctaataagaa tggataagag gcttgtggga ttgacgtgag gggggaggga tggctatatt
   102001 tctgggagcg aactccaggc gaatatgaag cgcatggaga caagttatgc cttggaatga
   102061 aagacaattc cgaaccaaac cagctttgtc tacgaacaag gaagctataa gtaatgcaac
   102121 tatgaatctc atggagagtt cgatcctggc tcaggatgaa cgctggcggc atgcttaaca
   102181 catgcaagtc ggacgggaag tggtgtttcc agtggcggac gggtgagtaa cgcgtaagaa
   102241 cctgcccttg ggaggggaac aacagctgga aacggctgct aataccccgt aggctgagga
   102301 gcaaaaggag gaatccgccc gaggaggggc tcgcgtctga ttagctagtt ggtgaggcaa
   102361 tagcttacca aggcgatgat cagtagctgg tccgagagga tgatcagcca cactgggact
   102421 gagacacggc ccagactcct acgggaggca gcagtgggga attttccgca atgggcgaaa
   102481 gcctgacgga gcaatgccgc gtggaggtag aaggcccacg ggtcatgaac tccttttccc
   102541 ggagaagaag caatgacggt atctggggaa taagcatcgg ctaactctgt gccagcagcc
   102601 gcggtaatac ggaggatgca agcgttatcc ggaatgattg ggcgtaaagc gtctgtaggt
   102661 ggctttttaa gtccgccgtc aaatcccagg gctcaaccct ggacaggcgg tggaaactac
   102721 caagctggag tacggtaggg gcagagggaa tttccggtgg agcggtgaaa tgcgtagaga
   102781 tcggaaagaa caccaagggc gaaagcactc tgctgggccg acactgacac tgagagacga
   102841 aagctagggg agcgaatggg attagatacc ccagtagtcc tagccgtaaa caatggatac
   102901 taggcgctgt gcgtatcgac ccgtgcagtg ctggagctaa cgcgttaagt atcccgcctg
   102961 gggagtacgt tcgcaagaat gaaactcaaa ggaattgacg ggggcccgca caagcggtgg
   103021 agcatgtggt ttaattcgat gcaaagcgaa gaaccttacc agggcttgac atgccgcgaa
   103081 tcctcttgaa agagaggggt gccttcggga acgcggacac aggtggtgca tggctgtcgt
   103141 cagctcgtgc cgtaaggtgt tgggttaagt cccgcaacga gcgcaaccct cgtgtttagt
   103201 tgccaccgtt gagtttggaa ccctgagcag actgccggtg ataagccgga ggaaggtgag
   103261 gatgacgtca agtcatcatg ccccttatgc cctgggcgac acacgtgcta caatggacgg
   103321 gacaaagggt cgcgatcccg cgagggcgag ctaactccaa aaacccgtcc tcagttcgga
   103381 ttgcaggctg caactcgcct gcatgaagcc ggaatcgcta gtaatcgccg gtcagccata
   103441 cggcggtgaa ttcgttcccg ggccttgtac acaccgcccg tcacactatg ggagctggcc
   103501 atgcccgaag tcgttacctt aaccgcaagg agggggatgc cgaaggcagg gctagtgact
   103561 ggagtgaagt cgtaacaagg tagccgtact ggaaggtgcg gctggattac ctccttttca
   103621 gggagagcta atgcttgttg ggtattttga tttgacactg cttcacaccc aaaaagaagc
   103681 gagctacgtc tgagttcaac ttggagatgg aagccttctt ttgtttctcg acggtgaagt
   103741 aagaccaagc ccatgagctt cttatcctag gtcggaacaa gttgatagga tcccctttta
   103801 tgcccccatg tccctcccgt gtggcgacat gggggcgtaa aaaggaaaga gagggatggg
   103861 gtttctctcg cttttctttt tgcatagcgg gcccccagcg ggaggcccgc acgacgggct
   103921 attagctcag tggtagagcg cgcccctgat aattgcgtcg ttgtgcctgg gctgtgaggg
   103981 ctctcagcca catggatagt tcaatgtgct catcagcgcc tgaccctgag atgtggatca
   104041 tccaaggcac attagcatgg cgtacttctc ctgttcgagc cggggtttga aaccaaactt
   104101 ctcctcagga ggatagatgg ggcgattcag gtgagatcca atgtagatcc aactttctat
   104161 tcactcgtgg gatctgggcg gtccgggggg ggaccaccac ggctcctctc ttctcgataa
   104221 tccatacatc ccttatcagt gtatggacag ctatctctcg agcacaggtt taggttcggc
   104281 ctcaatggaa aaatgaaatg gagcacctaa caacgtatct tcacagacca agaactacga
   104341 gatcgcccct ttcattctgg ggtgacggag ggatcgtacc attcgagcct tttttttcat
   104401 gcttttcccg gaggtctgga gaaagctgca atcaatagga ttttcctaat cctcccttcc
   104461 cgaaaggaag agcgtgaaat tctttttcct ttccgcaggg accaggggat tggatctagc
   104521 cgtaagacga atgcttggct gataaataat tcacttcttg gtcttcgacc ccctcagtca
   104581 ctatgaacgc ccccgatcag tgcaatggga tgtgtctatt tatctatctc ttgactcgaa
   104641 atgggagcag gtttgaaaaa ggatcttaga gtgtttaggg ttgggccaag agggtctctt
   104701 atcttaacgc cctctttttt cttcccatcg gagttatttc ttatttcaca agtacttgcc
   104761 gtggtgagga agaaaagaag ggggaacaag cacacttgga gagcgcagta caacggagag
   104821 ttgtatgctg cgttcgggaa ggatgaatcg ctcccgaaaa ggaatctatt gattctctcc
   104881 caattggttg gaccgtaggt gcgatgattt acttcacggg cgaggtctct ggttcaagtc
   104941 caggatggcc cagctgcgcc aaggaaaaga atagaagaag catctgactc cttcatgcat
   105001 gctccacttg gctcggggga tatagctcag ttggtagagc tccgctcttg caattgggtc
   105061 gttgcgatta cgggttgggt gtctaattgt ccaggcggta atgatagtat cttgtacctg
   105121 aaccggtggc tcactttttc taagtaatgg ggaagaggac cgaaacatgc cactgaaaga
   105181 ctctactgag acaaagatgg gctgtcaaga acgtgtagag gaggtaggat gggtggttgg
   105241 tcagatctag tatggatcgt acatggacgg tagttggagt cggcggctcc cctaggttta
   105301 ggttccctca tctgggatcc ctggggaaga ggatcaagtt ggcccttgcg aacagcttga
   105361 tgcactatct cccttcaacc ctttgagcga aatgcggcaa aaggaaggaa aatccatgga
   105421 ccaaccccat cgtctccacc ccgtaggaac tacgagatca ccccaaggac gccttcggta
   105481 tccaggggtc gcggaccgac catagaaccc tgttcaataa gtggaatgca ttagctgccc
   105541 gctctcaggt tgggcagtaa gggtcggaga agggcaatca ctcattctta aaaccagcat
   105601 tcttaagacc aaaggtcggg gtggaaaagg ggggaaagct ctccgttcct ggttctcctg
   105661 tagctggatc ctccggaacc acaagaatcc ttagttagaa tgggattcca actcagcacc
   105721 tttttttttt tttttgagat tttgagaaga gttgctcttt ggagagcaca gtacgatgaa
   105781 agttgtaagc tgtgttcggg ggggagttat tgtctattgt tggcctctat ggtagaatca
   105841 atcagtcggg ggcctgagag gcggtggttt accctgtggc ggatgtcagc ggttcgagtc
   105901 cgcttatctc caactcgtga acttagccga aacaaagcta tatgatagta cccgattttt
   105961 ccgattcggc agttcaatct attatttatc attcatggac gttgataaga tccttctatt
   106021 tagcagcacc ttaggatggc atagccttaa agtgaaaagt gaagggcgag gttcaaacga
   106081 ggaaaggctt acggtggata cctaggcacc cagagacgag gaagggcgta gtaagcgacg
   106141 aaatgcttcg gggagttgaa aataagcgta gatccggaga ttcccgaata ggtcaacctt
   106201 tcgaactgct gctgaatcca catccacggg aaggcaagag acaacctggc gaactgaaac
   106261 atcttagtag ccggaggaaa agaaagcaaa agcgattccc gtagtagcgg cgagcgaaat
   106321 gggagcagcc taaaccgtga aaacggggtt gtgggagagc aataaaagct actgctgcta
   106381 ggcgaagcag tagagtgctg caccctagat ggcgagagtc cagtagccga aagcaaagca
   106441 tcactagctt cgctctgacc cgagtagcat ggggcacgtg gaatcccgtg tgaatcagca
   106501 aggaccacct tgcaaggcta aatactcctg ggtgaccgat agcgaagtag taccgtgagg
   106561 gaagggtgaa aagaaccccc gtcggggagt gaaatagaac atgaaaccgt aagctcccaa
   106621 gcagtgggag gagcccaggg ctctgaccgc gtgcctgttg aagaatgagc cggcgactca
   106681 taggcagtgg cttggttaag ggaacccacc ggagccgtag cgaaagcgag tcttcatagg
   106741 gcaattgtca ctgcttatgg acccgaacct gggtgatcta tccatgacca ggatgaagct
   106801 tgggtgaaac taagtggagg tccgaaccga ctgatgttga agaatcagcg gatgagttgt
   106861 ggttaggggt gaaatgccac tcgaacccag agctagctgg ttctccccga aatgcgttga
   106921 ggcgcagcag ttgactggac atctaggggt aaagcactgt ttcggtgcgg gctgcgagag
   106981 cggtaccaaa tcgaggcaaa ctctgaatac tagatatgac ctcaaaataa caggggtcaa
   107041 ggtcggccag tgagacgatg ggggataagc ttcattgtcg agagggaaac agcccggatc
   107101 accagctaag gcccctaaat gaccgctcag tgataaagga ggtaggggtg cagagacagc
   107161 caggaggttt gcctagaagc agccaccctt gaaagagtgc gtaatagctc actgatcgag
   107221 cgctcttgcg ccgaagatga acggggctaa gcgatctgcc gaagctgtgg gatgaaaaaa
   107281 tgcatcggta ggggagcgtt ccgccttaga gggaagcacc cgcgcgagcg ggggtggacg
   107341 aagcggaagc gagaatgtcg gcttgagtaa cgcaaacatt ggtgagaatc caatgccccg
   107401 aaaacccaag ggttcctccg caaggttcgt ccacggaggg tgagtcaggg cctaagatca
   107461 ggccgaaagg cgtagtcgat ggacaacagg tgaatattcc tgtactaccc cttgttggtc
   107521 ccgagggacg gaggaggcta ggttagccga aagatggtta tcggttcaag gacgcaaggt
   107581 gcccctgctt tttcagggta agaaggggta gagaaaatgc cccgagccaa tgttcgagta
   107641 ccaggcgcta cagcgctgaa gtaacccatg ctatactccc aggaaaagct cgaacgacct
   107701 tcaacaaaag ggtacctgta cccgaaaccg acacaggtgg gtaggtagag aatacctagg
   107761 ggcgcgagac aactctctct aaggaactcg gcaaaatagc cccgtaactt cgggagaagg
   107821 ggtgcctcct cacaaagggg gtcgcagtga ccaggcccgg gcgactgttt accaaaaaca
   107881 caggtctccg caaagtcgta agaccatgta tgggggctga cgcctgccca gtgccggaag
   107941 gtcaaggaag ttggtgacct gatgacaggg gagccggcga ccgaagcccc ggtgaacggc
   108001 ggccgtaact ataacggtcc taaggtagcg aaattccttg tcgggtaagt tccgacccgc
   108061 acgaaaggcg taacgatctg ggcactgtct cggagagaga ctcggtgaaa tagacatgtc
   108121 tgtgaagatg cggactaccc gcacctggac agaaagaccc tatgaagctt cactgttccc
   108181 tgggattggc tttgggcttt tcctgcgcag cttaggtgga aggcgaagaa ggcctccttc
   108241 agggggggct cgagccatca gtgagatacc actctggaag agctagaatt ctaaccttgt
   108301 gtcaggacct acgggccaag ggacagtctc aggtagacag tttctatggg gcgtaggcct
   108361 cccaaaaggt aacggaggcg tgcaaaggtt tcctcgggcc ggacggagat tggccctcga
   108421 gtgcaaaggc agaagggagc ttgactgcaa gacccacccg tcgagcaggg acgaaagtcg
   108481 gccttagtga tccgacggtg ccgagtggaa gggccgtcgc tcaacggata aaagttactc
   108541 tagggataac aggctgatct tccccaagag ctcacatcga cgggaaggtt tggcacctcg
   108601 atgtcggctc ttcgccacct ggggctgtag tatgttccaa gggttgggct gttcgcccat
   108661 taaagcggta cgtgagctgg gttcagaacg tcgtgagaca gttcggtcca tatccggtgt
   108721 gggcgttaga gcattgagag gacctttccc tagtacgaga ggaccgggaa ggacgcacct
   108781 ctggtgtacc agttatcgtg cccacggtaa acgctgggta gccaagtgcg gagcggataa
   108841 ctgctgaaag catctaagta gtaagcccac cccaagatga gtgctctcct attccgactt
   108901 ccccagagcc tccagtagca cagccgcgac ggcaaggggt tctctgtccc tgcggggatc
   108961 gagtgacaga agttttgaga attcaagaga aggtcacggc gagacgagcc gtttatcatt
   109021 acgataggtg tcaagtggaa gtgcagtgat gtatgcagct gaggcatcct aacagaccgg
   109081 tagacttgaa ccttgttcct acatgacccg atcaattcga tcaggcactc gccatctatt
   109141 ttcattgttc aactctttga caacatgaaa aaaccaaaag ctctgccctc cctctctatc
   109201 tattcatggg atggaagggc ggaggccttt ggtgtccctt ccagtcaaga atcgggcctc
   109261 agaatcacta gccaatatgc ttttcttttt ttcgcacgcc tttcttcgtt catggttcga
   109321 tattctggtg tcctaggcgt agaggaacaa caccaatcca tcccgaactt ggtggttaaa
   109381 ctctactgcg gtgacgatac tgtagggggg gtcctgcgga aaaatagctc gacgccagga
   109441 tgataaaaac ttaacacctc tcattcttat tactttttca atacgaaaaa gaaacaaaaa
   109501 atgaaaaaca aaaaggtcgt cttattcaaa accccaatta tgaaatcccc tctctcccac
   109561 ttcacacctc ggaacgcacc gttcttatag agagaaaggc gctttcacat cttcttaacc
   109621 cggaaatggc tggggagagg aaaggttcct ttttttttta gggtactcct gggaacagac
   109681 ccagtggaga cgaggtgggg cctgtagctc agaggattag agcacgtggc tacgaaccac
   109741 ggtgtcgggg gttcgaatcc ctcctcgccc acaaccggcc caaaagggaa gggcctttcc
   109801 ctctgggggt aggaaaatca tgatcgggat agcggaccaa aagctatgga actggggcgc
   109861 gggtcttttg ccgaaatgga gtggcctttt gactttcaaa tgactttcaa agaaaaattt
   109921 acatatagta aagccggcca aaacaaaatt agcatctttt tttttttttt tacgccccat
   109981 aactcttcct cagccaggct tggacagaat ggcagagcaa gtacaagtat tagtagcata
   110041 caaaaatggc aaaaatgcgc tcctcgccat taaattaatg tgtttgctcg cggtaattgc
   110101 ggcctctcgg gagaatcgat gactgcatct ttgatccatt tgctagtact agtacatctg
   110161 agaattctta attggctggt tgtaaatagc cccaagacta tggaacaaag gattatcccg
   110221 gacctagacc gaggtattga cggcgattct caaatatcgc agaacagaat gtgatacgat
   110281 gagatagaat gcaatagaaa taaagacaca gagaacgggt tacctactcc tactcttaat
   110341 gatcaaagcg aaccttttca ttctgacatt ctgtaattcg gaatgaatca aatctcccca
   110401 agtaggattc gaacctacga ccagtcagtt aacagccgac cgctctacca ctgagctact
   110461 gaggaacaac gggagattag atctcataga gttcaattcc cattctcaac ccatgaccaa
   110521 tatgaactcg aagtttcctt cgtaaccccc ggaacttctt cgtagtggcc ccgttccatg
   110581 cctcatttca tagggaacct caaagtggct ctatttcatt atattccatc catatcccaa
   110641 ttccattcat ttaatatccc tttctttagt gtcattgaca taagagatgt cgtttctagt
   110701 ctatctcttt gtatttctat atattgtatt tctatatatg gaaagtgaaa aaagattctc
   110761 atagaataat atgatattat catagaataa tagaatatta tcatagaata acaaaaaaaa
   110821 aaatggaatt gaaatagaac aacgggaggt ttgtgatgat tttcaaatct tatatttttc
   110881 tttttacacc aggtgatcta atatacttat gcatgaagat cacccaaaaa tattatcata
   110941 gaataataga atattatcat agattaacaa aaaaaaatgg aattgaaatc gaacaggagg
   111001 aggttttata atgattttca aatcttatat attttttttt agaccaggtg atctaatata
   111061 cttatgcatg aggataagca attcggtcgt tggggtcgga ctctattatg gatttctgac
   111121 cacattctcc atagggccct cctatctctt ctctctccga gccctggcta tggaagaagg
   111181 agaagaagga aacgagaaga aggtagcagc aacaactggg tttcttgtgg gacagctcat
   111241 gatgttcata tcgatctatt atgcgcccct ccatatagca ttggggagac ctcatacaat
   111301 aactgcccta gctctaccct atcttttgtt tcatttcttc tggaacaatc acaaagactt
   111361 ttttgattat ggatctacta acagaaattc aatgcgtaat cttaacattc aatgtgtatt
   111421 cctgaataat ctcatttttc aattattcaa ccatttcatt ttaccaagtt caatgttagc
   111481 cagattagta aacgtttata tgtttcgatg caacaacaag attttatttg taacaagtag
   111541 tttagttggt tggttaattg gtcaaatttt attcataaaa tgggttgggt tggtattagt
   111601 atggatacag caaaatcatt ctattaggtc taatgtactt attcgatcta ataagtatct
   111661 tgcttctctt gcttatccgt ataagtacct tgtgtcaaaa ttaagatcca ttgtgtcaga
   111721 attaagaaac tctatggctc gaatctttag tactttctta tttattacct gtatctacta
   111781 tttaggaacg tcacccattt tgactaacca actgaaagga acctcagaaa tggaagaaat
   111841 agaaaaaaaa gtttccgcaa ggagggggac taaaactaaa gaggaagaag aggtattcac
   111901 cgaagaagat ccttctcctt cccttttttc ggaagaaagg gaggatccgg acaaaatcga
   111961 tgaaagggaa gagatccgag tgaacggaaa gaaaaaaaaa aaaagaaaag atgaactcct
   112021 gactcttctt tttgattcat gggttgaaaa ctctcttgtg attcttcttt ttgattctaa
   112081 caaatggaat cgaccatttc gttatataaa aaacaataaa tttcaaaatg ctgtaaaaaa
   112141 tgaaatgtca caatattttt tttatacatg tcaaagtgat ggaaaagaaa ggatatcttt
   112201 tatgtatccg ccgagtttgt caacttttaa agaaataata gaaaaaaaga tatccttttt
   112261 cacaacagaa aaattattat ctgatcaatt gtataatgat tggaatttga ccaatgatct
   112321 aaaacggcta aacaaaactg acgagtttat aaatagagtc agaactttag ataaagaatc
   112381 ttttgatata ggtatatttg aacaaaaaac tcaattgtgt aatgataaaa ctaaaaaaga
   112441 atattttcct aaaaaatatg atccgttctt atatgggccc tatcatggaa gaatcaaaaa
   112501 agggttttca ccccctagca taaatcaaat atatataaaa aaaaaaatgg gggaattatg
   112561 gataaataag attcatgctc tacttcttac taatgattat cgcgaattaa aacaaacaat
   112621 agacaaactc aacaatagta gatcattatt aacaaaaaaa aagctttctt tatttcgatt
   112681 tcgagaaccc aaacatcaaa ctattcattc aaatgtagtt ataactaagt ccagtgatca
   112741 aagaagtaga aaaagatcta ttgaaataaa ggaaataagt aaaaaggtcc ctcgatggcc
   112801 atactactta ctcgatgatt tgcaagtaga ggaaggagaa accggcgaag aaagggtaga
   112861 gatggattct caaattcgtt taagaaaata caagtatatg gtcatttttg atgatagcga
   112921 agattctaat gagtctgagc cagaaggcga aatcgcttgg atatattatt taccatactc
   112981 ggatttttgt cgaaatctaa taaaaggttc tatgcgtgcc caaaggcgta aaacggttac
   113041 ttgccaactc ttctatcaag caaaggtgca ttcccctctt tttgtggaca gaatagacag
   113101 acgccttttt ttttttttga acagaataga cagacgcctt ttttcttttg atagtttcgg
   113161 acggatgaaa ggaatttttc aaaattggat gtctaaaaaa agcaaaaaat tacaaatctc
   113221 tgattataca aaagaaaaaa gaaagggtga aaaataccaa gacgaagaga gagtgcgaat
   113281 ggaaatagca gaagcttggg ataacattac atatgctcaa gcagtaagag gttttttatt
   113341 agtaggccaa tcaattcttc ggaaatatat tcgattgcct ttattaataa tagctaagaa
   113401 tattgcgcgt attttattat ttcaaggtcc cgaattgttc gaagacttca aggattggaa
   113461 tcgagaaatg catattcgat gcacttataa tggtgttgaa ttatccgaca aagaatttcc
   113521 aaaagactgg ttaacagacg gtattcagat aaaaatctta tttccttttt acctgaaacc
   113581 ttggcaccga tctaagttaa aacccttgaa aagacagaaa gcacaaaaaa atgatttttt
   113641 ttttttaaca atttatggac tggaaactga ccatcctttt ggtccccctc gaaaactaaa
   113701 agggtcttca ttttttgaac ctatttttaa agaactgaaa aaaaaagtga aaaaatttaa
   113761 aaataagtct tttatagttt ttaatgtttt taaagaacga gcaagatttc ttcgaaaggt
   113821 gtcaaaagaa ataaaaaaat ggagcattaa aaactacgaa ttgggtgaaa ctaaaaccga
   113881 cgattctata atgaataatc agatgattcg tgaatcacct attcaaattc gatctacaga
   113941 atggacaaat ttttcactga cagaaaaaaa aatgaaagat ctgactgaga gaacaagtac
   114001 aatcaacaag aaactagaaa gaattctaaa tgataagaaa aatggatttc taactcaaga
   114061 aaaaaatatt cattctaata aaaaaagtta tcataataaa atattagaat cattaaaaaa
   114121 attttgtcaa atattaaaaa gaagaaatac tcgattaatc cgtaaatttt atttttttat
   114181 caaatttttc atggaaaaaa tatacataga tttttttcta tgtatcatta atattgcaag
   114241 aaccaatgca caacttttta ttgaatcaag aaaaaaaatg atcgagaaat ccatttccaa
   114301 taagaaagaa aatgaaaaaa gaattaagaa aagaaataca aaaaaatttc actttatttt
   114361 cactaaaaaa tattcccttg ataatattca aaataagaat tcaacaactt tttgtaactc
   114421 gtcctccttc tcgcaagcat atgtatttta taaaatatcg caaactcaag ttattaactt
   114481 ctataaattc aagtctatcc ttcaatatca tggaacatct ctttttctta aaaatgaaat
   114541 aaaggatttt tttcggaaag agggaatagt tcattctgga ttgagacata aagacttttg
   114601 gcattctgaa aggaatcaat ggaaaaactg gttaaggggg cattatcaat atgatttctc
   114661 tcagattagc tggctaaaat tagtaccaga aaaatggcga aataaagtca atcgacactg
   114721 tatgactcaa aaaaacgatt ttaacaaatg ggactcatat gaaaaagaag gattaattca
   114781 tgatgaaaaa aaaaatgatt ttgaacctga ttcattactg aatcaagaat ataaaaaatc
   114841 atctaatttt aaaaaacatc atagacatga ttttttctca tataaatcta ttaattatga
   114901 agatgaagag aagaaagact catatattta tagatcacca ttacaaataa atagtaatag
   114961 taaagaagat ttttttgata attacaagat agataaacgc aaattttttg atatgccaga
   115021 tgggctacct atttataatt atctaggaga aaattatatt atggctgagg agaaatttcc
   115081 agatagaaaa ttttgtaggt ggaaaagaat tgatttttgc cttagaaata aaaaggccaa
   115141 gattcattac tgggccaata gcggcaccaa gaataagaat caaaaaaaga agaggggtcc
   115201 tttaccaatt tatcaaaatt caaaaatcaa ccgattcaaa aaaaaaaaaa gatctttctt
   115261 tgacaaaaaa aaagatcttt ctttgacaaa aaaaaaaaaa tccttctttg attggatgga
   115321 aatgaatgag gaaatagtag gttctattag ttttagttcg aatccagaac tacaactttg
   115381 gttcttccca gaatttgtgc cactatataa tgcatataag attcaaccgg ggatcatacc
   115441 aataaaatta cttcttttca actttcattt gaatggaaat gaaaacatta agaaaaacat
   115501 tactgaaagt aaacctttaa tagaatcaaa gaaaaaaaaa agaattctta gattcgagaa
   115561 tggaaatcaa gaagaaaaag atcctctaaa ccaaggggaa ggggctcctc tatcagatga
   115621 aaatggaggt agatcaggca taaaaaaaca acgtagaaaa aaaaaggcca acatgagccc
   115681 cgaagctata gagctttatt ccttcctaga aagttttttc tattttcaat tgagctggga
   115741 aagggttgta aatcaaaaaa tggtcaataa tattagagcc tatagtctcc tgcttagatt
   115801 gataaatcca aaggacgtta ctatatccta tcttaaacgg ggagaactag ctgcggatat
   115861 ttggactcta caagggcgca ctcctagaga attaactaca agcggaacat ttattatcga
   115921 accgacttat ccttatccgt ctataaaaaa cgatggacaa ttgattctat atcaaaccat
   115981 aggtatttct ttggttcata agaataaata ccttcataag aataaatacc aaaggaatca
   116041 aaaatttcga gaatggtttg ataagaatca atttcatgaa tccattttaa gacatcaaaa
   116101 aatgactcaa aatagagaca aaaatcatta tgatttattt gttcctgaaa ctattttatc
   116161 ccctaaaggc cgtagagaat tgcgaattct atatttttta aactcaaggg atagaaatga
   116221 tatacataga aatccggtat tttgcaatca ggtaaaaaac tgtggtcaag ttttaaatag
   116281 aggcaaatat ctcggtatcg ataaaaataa actaattaaa atgaagttct ttctttggcc
   116341 caattatcga ctagaagatt tagcttgtat gaatcgctat tggtttaata ctcataatgg
   116401 cagtcgtttc agtatggtca ggatacatat gtatccacgg ttgaaatttt gttagttaca
   116461 agtccattta catgaatttt gccatatata catatattat taggtaatag aatatgtcgg
   116521 ctatatgaaa acaaatagat agacgcgagg attgtcttac attccatcct gaaagaggat
   116581 actaatttaa tgacatacat attatcaatt agatctataa ataaatgaac aaaatcttct
   116641 tattttattt gtataggaat acaaaaaaag agaagaagat tttgttcatt tatttattaa
   116701 aaaaaagtag gaagtttata atgaacttaa ggtcattctg tatatcaaaa tgactaatat
   116761 tattattact gattaatcaa attcacatca aaaaatgata aattataaaa ggggataaga
   116821 ttttgtttta tggtaaaaaa ttcattcatc tcagttattt ttcaagaaaa aaaagaagaa
   116881 aagcgggggt ctgttgactt tcaaatagtc agtttcacca ataagatacg aagacttact
   116941 tcccatttgg aattgcacag aaaagactat tcatctcaga gaggtctacg aaaaattctg
   117001 ggaaaacgtc aacggctgct gtcttactta tcaaagaaaa atcgagtacg ctataaagaa
   117061 ttaattagtg agttggatat tcgggagtta aaaaatcgtt aatttaaaaa tttttactta
   117121 gttttttcat ttattggatc ttgagaattt tgataaactt cttttcgttt tcagcaattc
   117181 atgtaagaat gaatcgagga aaaacttatg aatagaccag ctacagaaag agaccttatg
   117241 atggtcaata tgggacctca ccacccatca atgcacggtg ttcttcgtct catcgttacc
   117301 ctagacggtg aaaatgttgt tgactgcgaa ccaatattag gttatttaca cagaggaatg
   117361 gaaaaaattg cggaaaaccg aacaattata caatttttac cttatgtaac acgttgggat
   117421 tatttagcta ctatgttcac agaagcaata accgtaaatg gaccagaaca attgggaaat
   117481 attcaagtgc ctaaaagagc gagctatatc agagtcatta tgttggagtt aagtcgtcta
   117541 gcttctcatc tgttatggct tggacctttt atggcggata ttggcgcaca gacccctttt
   117601 ttctatattt tcagagaaag agaattagta tatgatctat tcgaagctgc gactgggatg
   117661 agaatgatgc ataattattt tcgtatcgga ggagtagcag ccgacctgcc ttatggctgg
   117721 atagataaat gtttggattt ctgcgattat tttttaacag gagttgttga atatcaaaaa
   117781 cttattacgc gaaatcccat ttttttagaa cgagttgaag gagtaggcat tattagtgga
   117841 gaagaagcaa taaattgggg tttatccgga ccgatgctac gagcatctgg aatacaatgg
   117901 gatcttcgta aagttgatca ttatgagtgt tacgacgaat ttcattggga aatccagtgg
   117961 caaaaagaag gagactcatt agctcgttat ttagtccgaa tcagtgaaat gacggaatcc
   118021 ataaaaataa ttcaacaggc cctggaagga attccagggg gtccctatga gaatttagaa
   118081 atccgatgct ttgatagaga aagggatcca gaatggaatg attttgaata tcgattcatt
   118141 agtaaaaaac cttctcccac atttgaattg ccgaagcaag aactttatgc gagagttgaa
   118201 gccccaaagg gagaattggg aatttttcta ataggggaca aaagtttttt tccttggaga
   118261 tggaaaattc gcccgccggg ttttatcaat ttgcaaattc ttcctcagtt agttaaagga
   118321 atgaaattgg ctgatattat gacgatacta ggtagcatag atatcattat gggagaagtt
   118381 gatcgttgaa atgatagttt atacaacaga aatagaagta caagatattc attctttttc
   118441 cagattggaa tttttcaaag aggtctatgg aatcgtatgg atctttgtcc ctgttttgac
   118501 tcttgtattg gggatcacag taggcgtact tgtaattgta tggttagaaa gagagatatc
   118561 cgcaggaata caacaacgta ttgggcctga atacgccggt cctttgggaa ttcttcaagc
   118621 tctagcagat gggacaaaac tgcttttcaa agagaatctt tttccagcta gaggaaatac
   118681 ccgtttattc agtattggac catctatagc agtcatatca attttactaa gttttttagt
   118741 aattcctttt agctatcatc ttgttttagc tgatctcaat atcggtattt ttttatggat
   118801 tgccatttca agcattgccc ctgttggcct tcttatgtca ggatacggat cgaataataa
   118861 atattccttt ttaggtggtt tacgagctgc tgctcaatcg attagttatg aaataccatt
   118921 aactttatgt gttttatcaa tatctctacg tgcgattcgt tgaaatacaa acttttcttt
   118981 cttttcccta ttcattcttt tctttcgctt tagaaaacaa aacaagttga acgaattgaa
   119041 tagatattct ttattatgct tttggttgat aaagtaaatt agatagttat atatgagtga
   119101 aagaaagcag cttatcaatt tgcagtaaaa aaaaatggag tctcatttcc tatgtacaag
   119161 acaagagtta agtggaaata aacataagcg gaagaggtcc tttaccccaa gactggttga
   119221 ttagacaacc cagcttgaag cgggctcaaa agatcaaccg tatggccttt tcactatcct
   119281 ttgtatgaat tacctaccat acatgtatta tcaaacgaaa cgggcgattg aacaaaaaat
   119341 gagtggatga ttaggaacac aaaaatgcac aaagggttag taatggagat tatggaaatt
   119401 atctaaaaag agatttctgc ataacataaa aagaatacta attggggctt taaattggta
   119461 gaaatgataa ggcagtactt cccgcgattc cgatccagag tatgctccta tccacccatt
   119521 aaagcaatga ctatcaggaa cgaaataatc ctttattttt gatttttgtt ttagcccctt
   119581 ctcttatatc ggttttataa gaaagaagaa taggaacgaa aaacaaacaa gagaaaaaaa
   119641 aagaaatctt tttgattccg tctttttcat atatttagca tagatttaga gagatataat
   119701 ttgtctcatg attcattagc taatgtaacg tctaattcct tttcgtaatc gaaaatgatg
   119761 ggttgaaata aactatttat tgatatttct gaaaggagtt ttttatttaa ggattaagtt
   119821 attactcaac aaagtcaaat tattaacggg tgagatcaat tcggaagcgc cttttttgat
   119881 tattatttta gagtatagca gacggaattc cattggtata attttggacc ctcaaataga
   119941 ttttgactct ttctattcta caaccatagc tagctaaata gtaaataata ctgatctggt
   120001 ccttagattt tttttgaccc acgaggagcc gtatgaggcg aaaacctcat gtacggttct
   120061 ggaatagcgg tgggaacagt gatgttatca ccgactatga ttatctaaca gttcaagtac
   120121 agttgatata gttgaggcgc agtcaaaata tggtttttgg ggatggaatt tgtggcgtca
   120181 gcctatagga tttctcattt ttctaatttc tgccctagcc gaatgcgaga gattaccctt
   120241 tgatttacca gaagcggagg aagaattagt agcaggttat caaaccgaat attcgggtat
   120301 caaatttggt ttattttatg ttgcttccta tctaaatcta ttactttctt cgttatttgt
   120361 aacggttctt tacttgggtg gttggaatat ttccattcca tacatatttg ttcctgagct
   120421 atttgaaata aataaagtgg atggaatctt tggaactgca attggtatct ttattacatt
   120481 agctaaaact tatttgttct tgtttatttc tatcacaaca agatggactt tacctaggtt
   120541 aagaatggac caacttttaa atcttggatg gaaatttctt ttaccaatct ctctcggtaa
   120601 tctattatta acaacctctt ttcaactttt ttcactataa atagcagact tggttcaagt
   120661 tcaaacaaga gaaagaaacg aagataaaac tattcatata gattcccgat atgttcccta
   120721 tggtaactgg gttcatgaat tatggtcaac aaacagtacg agcagcaagg tacattggtc
   120781 aaagtttcat gattacctta tcccacgcaa atcgtttgcc tgtaactatt caatatcctt
   120841 atgaaaaatt aatcacatcg gagcgtttcc gtggccgaat ccatttcgaa tttgataaat
   120901 gtattgcttg tgaagtatgt gttcgtgtat gtcctataga tctgcctgtt gttgattgga
   120961 aatttgaaac tgatattcga aaaaaacgat tacttaatta cagtattgat ttcggaattt
   121021 gtatattttg tggtaactgt gttgagtatt gtccaacaaa ttgtttatcg atgactgaag
   121081 aatatgaact ttctacttac gaccgtcacg agttgaatta taatcaaatt gctttgggcc
   121141 gtttaccaat gtcagtaatt gatgattata caattcgaac aattttgaat tcgcctcaaa
   121201 gaaaaactga gtaggtaacc gccctattct attaaataaa gagaaattac caattcttaa
   121261 ggttccgttt ttttagttta aattaaaaga atgagataag gtctttctct ttgtttggcc
   121321 aataatgaaa aattcaacta gaaattcatt ggttgatgag aatttcgact tttttattaa
   121381 aaatctatca atagagtcgt aattatttcg aaatatatac tttcaaaaaa atatccttat
   121441 tctttcttaa tttaagaaaa taaaagaatc aaaaaagaaa ctgtccaaca attgtaccca
   121501 tatcatacct aatagattag aattgaattc aattaggaac ctatcataaa atgaaaataa
   121561 aaaaaacttt agttttttcc cgttcgggtc aatacgatca tgaaaagcat ttcaatttat
   121621 ctcctatttt acatataatg gatttgcctg gaccaataca cgattttctt atagttttac
   121681 tgggatcggg tcttatatta gggggactgg gagtagtatt acttaccaat ccaatttatt
   121741 ctgccttttc gttgggattg gttcttgttt gtatatcctt attctatatt ctttcaaatt
   121801 ctcattttgt agccgctgcc cagctcctta tttatgtagg agccataaat gttttaatca
   121861 tatttgctgt catgttcatg aatggttcag aatattacaa ggatttgaat ctgtcgatcg
   121921 ttggggatgg ggttacttca ctggtttgta caagtattct tctttcgcta attactacta
   121981 ttttcgatac gtcatggtac gggattattt ggactacaag atcaaaccaa cttatagaac
   122041 aagatttgat aagtaatagt caacaaattg gaattcattt atcaacagat ttttttcttc
   122101 cgtttgaact gatttcaata attcttttag ttggtttgat aggcgcaatt gctgtggctc
   122161 gtcagtaata aatcgttata actagcaaca gcaaacaatc caaatttcac tttcttctat
   122221 gttatcccac ctatttcaca aaaattctat ttgaatactg ttcatgtcta aaagggagat
   122281 tcttttattt gatctatttt caatacattc ttttgttccg tacttgtttt gttctattct
   122341 agtcaatctc gaatctgttg aatttttgtt catattgaaa tgaaccaaca ttgataagga
   122401 gttggtcaat gatgctcgaa catgtacttg ttttgagtgc ctatttattt tctatcggta
   122461 tttatggatt aatcacgagt cgaaacatgg ttagggctct tatgtgtctt gaacttatat
   122521 tgaatgcagt taatataaat tttgtaacat tttctgattt ttttgatagt cgccagttaa
   122581 agggagatat tttctcaatt tttgttatag ctattgcagc cgctgaagca gctattgggt
   122641 tggctattgt ttcgtcaatt tatcgtaaca gaaaatcaac gcgtatcaat caatcgactt
   122701 tattgaataa gtaggaataa taatcaaaat tagaatatcc accaatttga attagcatgt
   122761 agaatatgtt agaatctaga ttctatttac gaaaacgtaa taaatcaaag tatcttagcc
   122821 acttctcatg agctgatcca gaagtccatt gattagaaaa tttctggtaa atcgttgatt
   122881 catctggcgt ttaaatatat gattcattta caagtttact agatcgaaat ttgataacgt
   122941 tcaaaaattc atagatccca tgtcacattc agtaaaaatt tatgatacat gcatagggtg
   123001 tacccaatgt gtccgagcgt gccccaccga tgtgttagaa atgatacctt gggatggatg
   123061 caaagctaaa caaattgctt ccgccccaag aacagaagac tgtgttggtt gtaagagatg
   123121 tgaatctgcc tgtccaacgg atttcttgag tgttcgagtt tatttatggc atgaaacaac
   123181 tcgaagtatg ggtctagctt attgatatgt tccgtaaaac ccacttgaat acattttgaa
   123241 tacattttat tttatttttt actgaaaaaa cccgtactca aaaagaataa agattctatt
   123301 ttcgagcgcg ggtttttctg gtccaagtgt atcttgtctt taccacgaat gattttcctt
   123361 ggttaacaat aattgtagtt ttgccaatat ctgcgggctc tttcattttc tttcttcctc
   123421 atagaggaaa taagctaatt aggtggtata ccatttctat atccacctta gaactacttc
   123481 taatgaccta tgtattttgt tatcatttcc aattggacga tccattaatc cagctggcag
   123541 aagattataa atggatcaat ttttttgatt tttactggag attgggaata gatggacttt
   123601 ctataggacc tattttactg acaggattta tcacaacttt agctacttta gcggcttggc
   123661 cagttactcg ggattcccga ctattccatt tcctgatgtt agcaatgtac agtggtcaaa
   123721 taggatcatt ttcttctcga gaccttttgc tttttttcat catgtgggag ttagaattaa
   123781 ttcctgttta tctacttcta tctatgtggg ggggaaagaa acgtctgtat tcagctacaa
   123841 agtttatttt gtacactgcg ggaggttcca tttttctatt agtaggggtt ttgggtatcg
   123901 gtttatatgg ttctaatgaa ccaacattca attttgaaac attagctaat caatcgtacc
   123961 ctctcgcact ggaaataata ttctatattg gatttcttat tgcttttgct gtcaaatcac
   124021 cgattatacc cttacataca tggttaccag acacccatgg ggaggcacat tatagtactt
   124081 gtatgcttct agccggaatc ttattaaaaa tgggagcata tggattagtt cggatcaata
   124141 tggaattatt accccatgct cattctatat tttctccctg gttgatgata gtaggcacaa
   124201 tgcaaataat ttatgcagct tcaacatctc ttgctcaacg taatttaaaa aaaagaatag
   124261 cctattcctc tgtatctcat atgggtttca taattatagg aattggctct ataaccgata
   124321 cgggactcaa cggagccttt ttacaaataa tatctcatgg atttattggc gctgcacttt
   124381 ttttcttggc aggaacgagt tatgatagaa tacgtcttgt ttatctcgac gaaatgggcg
   124441 gaatggctct tccaattcca aaaatgttta cgatgttcag tatcttatcg atggcttctc
   124501 ttgcattacc gggcatgagt ggttttgttg cagaattgat agtctttttt ggaataatta
   124561 gcagtcaaaa atatttttta atgccaaaaa tattcattat ttttgtaatg gcaattggaa
   124621 tgatattaac tcctatttat ttattatcta tgttacgtca aatattctac ggatacaagc
   124681 tatttaatgc tccaaactcc tatttttttg attctggacc aagagagtta tttgtttcga
   124741 tctctatctt tctacccgta ataggtattg gtatttatcc ggatttcgtt ttatcactat
   124801 cgggtgagaa agtcgaagct attctagcta attattttta tagataggtt ttaggaataa
   124861 aaaaaaagaa atcctattta aaatcatttt taaaatgatt cgctttacaa ttgaaaaagg
   124921 tgaaaaaaaa tgattttttc tgttcttagg tttcattttt tttttttttt agttgagtaa
   124981 aaaataaagt aaaaataaaa ttgaatttga atcagatatg tttggccttt gtgagaacct
   125041 tttgaatcac tccgctactt gtacttgatt caaaaggttc ttttcttggc ggcttacatt
   125101 aagttttctt atgtatatta gatgctgtcc tatgtttgta tttgttctgc tttttcattc
   125161 aattcgatgt taatggaaat gaaccatagc tatgtaaacc tattcctaag agattgaccc
   125221 caaaatagca tatccaaatt ataagaaagc ccgcggaagc cacaattgca gaatttacac
   125281 cttccaaatt ttgatttgtt cgggtatgta aataaatcgc gaatatggtc caagtaataa
   125341 atgcccaagt ttccttggga tcccaattcc aatatgatcc ccatgcctca ttagcccata
   125401 ctgctcccga aagaatccct atggttaaaa agaaaaaccc gagactaata atacgataac
   125461 tccaataatc caattgttga accaattgat acctgtaata atttcgagaa taaataaaat
   125521 aagtgtttag taaaacattc tttctctcat ccaggtattt catttcccca aaggaaaatg
   125581 ccgtatttaa taaaatattg cttttgctaa aaatctttat gacttttcga aatgtaatga
   125641 ctagaagggc tactgataat aatgatccac ataaaagagc tgcatagcca aataccatca
   125701 tacttacgtg catcattaac cactgggatt ggagagcagg tactaatagc gcggattgat
   125761 gcattttggt taaaagaccc gaagtcacaa agccttgggt aaaaataaca cttgatgcgg
   125821 ttattgcact taaagcattt ttatgctttt taaaatgaaa ataggaaacc atatgaataa
   125881 tggagaaact ccatgaaaga aagattaatg attcatataa attacttaat ggaaaatgcc
   125941 ccgaataaat ccaacgagtg actaataatc ctgttataca gaaaagggtg gctatcatac
   126001 ccctttctga tgaatcatat agtcctacga cttcatcgac taataaagtt aaaaaatgaa
   126061 ttgtaattac aattgaaacg atcgaaaagg atatatgagt taatatatgt tctaaaattg
   126121 aaaaaatcat aaaataaaga ttatgaaaaa aggagaagag aaggtttctc gattattatt
   126181 atatggaatg gaaattcgga attttttttt attataggat ttatattata ccttttttat
   126241 aagacgctat gccgccactc ggactcgaac cgagatgctc tagcactgct tcctaagagc
   126301 agcgtgtcta ccaatttcac catagcggct tgctcaaaat aataataact catgttttat
   126361 tcatattcaa ccgtcgagat tgaatgaagg ggtcaatcca atgtaatatt gattttgtag
   126421 gaagctttaa aattgatgaa taaaaactgg tttcatttca atagaagttt gagggttaaa
   126481 aaaagaatct ttattatcct ttttttattt aattaaaaat ttctagtttc taaagtaaag
   126541 tagcaagaac ggaagttttg tagttcctgt tttactaaaa tcgaactttt tcgttctaac
   126601 taaaaaacta aaaacttgtg acttccattc atgaatagag ctcaaaatct tctttataat
   126661 ttccgtttgt taataattta ttttatttac atataatatg atttttatga atgaatcact
   126721 gaataaagaa gatggttttg agtatcacaa tttaaacatg gcatctacag atttaaaagg
   126781 atttcaaaaa atttatgtaa tttgcatagc tttggattgt cgtaaacatg tctaatgtaa
   126841 aaaagtttag attcctatca taattgggcc atcctttaaa atgaaaaaag gatttctaat
   126901 ttagaattcg aaaaaaatga cttgcttcat cttcccatac aaacatagga tttttttgca
   126961 ctttaaattg aggcattttt tgtgtatcca ctaaatagga aaaggtctct ttcccaattg
   127021 ggtttatggg aaggatatat agtaattcag agtaatacta ctttagattc agaaagttac
   127081 aaaatgaaaa cttcatcaat gagtttcaag aacccattga ttttgactaa actaaggatc
   127141 ttatatatct tctgctataa taataataaa ttatagataa tcaatacgat atagaaaata
   127201 gaaataaaac actaacaagt tattataata cacaaatagg aataggcgat ggggaaataa
   127261 gaatccccca ccccgaaaaa aaagaaaaga tgaactcaac taattacaaa attattcaaa
   127321 aatgaaaaat aaattactac taaaatcata agtacataag ataaaaaaaa aaatagataa
   127381 gaagaaaccc gacttccacc tacgtatttt atgctttctc ctattaaaaa aaaggaaatg
   127441 cctaacccat ttagaattcc atcaattgtt cgtctctcaa aaaagtgggt tagttcagat
   127501 aatcgtctta tgttttttgt taaggacatg tcataaaaac tatctatata agcacgatta
   127561 tatgaccaat tatataaaaa aaggattatt ttgtcccaaa attttctatt aggtcccctt
   127621 tttagaaata aattaaacaa gttcaaattt tgtaaagacg aataaaaagg attatagaaa
   127681 aaggatgcta taaatattcc aaaaaaagct atactgactg aaaaaatccc atttgtaaaa
   127741 aattcatacc aattcacaga atcttttgat ttttgatgta aaagatcaat ggctggagtt
   127801 aacaatttag ataatatatc taactgaatc tcttgttgat tgaaaggaat tcctagaact
   127861 ccaataaaaa gagtaaatag aactaaaaaa agaataggaa atagcatagt attatccgat
   127921 tcatgaggat aataaaaagt tttattagat tcaaaatgag taatagtaag aagggtcccc
   127981 ctttttactt tattccgaat ttcatatggc ttcttccaaa agaaaagagt ctgtcggtta
   128041 ttattagttg ttaataaata gaataaagga aaatttctgt taatggtttt tttctcttct
   128101 ttaccccaca attttattga ataaaataaa ctacttgttt ttccactata attttgaaaa
   128161 ttaatattca aatgtccttg aaaagtaagt aaatagatcc gaaacatata aaatgccgtt
   128221 aatccagctg tcaaccaagc tattaatcca aaaagtgacg aatacatcca actatcattc
   128281 agaatttcat cttttgacca aaaacatgca agaggcggaa taccacaaag agaaagggtt
   128341 ccaactaaaa aagccatttt tgtaattggc acatgttttc ttaaaccgcc cataaaaaca
   128401 agattctggc ttttatatgg agaatatcca acaacagctt ccattgaatg aataattgat
   128461 ccagatccta aaaacagcaa agctttcgaa taagcatgag taatcaaatg atataaggca
   128521 gctcgataag atcccatacc caaagctaac atcatataac ccaattgaga cattgtcgaa
   128581 taggctaagc ctctcttaat atctttttga gcaacagcta aagtagctcc taagagtact
   128641 gttactatgc ctattaaaga aattaggttc attatcgaag gtaggaatat caaaataggt
   128701 agaaagcgag ctacaagaaa aattcccgct gctaccatag tagcagcatg aataagagcc
   128761 gaaataggag taggtccttc catagcatca ggtaaccata catgaagggg aaattgtgcg
   128821 gatttagcaa ctgcgccacc aaataaaaga aaggcacata aagtaagaaa taaaaactga
   128881 tcctgatttt ctgaaactaa aatgaagtta ttgaacagtt cgaacaaatc ttgaaattca
   128941 aaactgccta ctatccaata aagacctaag attcctaata ataatccaaa atcgcctata
   129001 cgattagtca caaatgcttt ttgacaagca tttgctgcaa ggggtcgtgt gaaccaaaaa
   129061 cctattaata gataagaaca cattccaacg aattcccaaa aaatataaat ttgtatcaaa
   129121 ttagaactag taactaatcc caacattgaa gtattgaaca aacttagata agcaaaaaat
   129181 ctcaaatatc cctcatcatg agacatataa ttgtcactat aaataagaac aaaaattcca
   129241 acagtagtta ttaatattaa cataatggaa gtaagtgaat caagaaagta gccgaattca
   129301 aaagataaat cattattaat cgcccaagac catacatatt gatatgtgga acttctatta
   129361 atttcttgaa tagatagatc aaccgaaaaa aggataacta tacttaacaa taaaatactt
   129421 ggaaaagccc acatgcgacg aagatttttt gttgatctag gaaaaagcag aagtcctact
   129481 cctattaaaa taggaatagg aagtggaacc aaaggtatga tccatgaata ttgatatgta
   129541 tactccataa aaaccttttt tcttacttaa ttgttttctt tctgattcac catctcttat
   129601 tctcaaattt caaagttaaa aacttcttaa tttaatgctt cattttgttt tttttcttta
   129661 tacttaagta tgattcaatt ttgaatttgg aaaaatttga ttcttgttca ctctaattaa
   129721 tgaaattaat gatatttacg ctttttttat atataaaagt atttgatatt tttatttcgg
   129781 ttctttgcat attatgatta atataacgaa aaaagttgtg aaaaataaaa attatttctt
   129841 ttttttttca tactctattt gatgaatatt aaaatttaga agtatagaag aattcaaatt
   129901 gagaggaata aaatgaagta aagcagataa aaaaaatgtc tttcacatat tagtatagta
   129961 ctaaattatt attttttttt tttcgaatgg cagttccaaa aaaacgtact tctatatcaa
   130021 aaaagcgtat tcgtaaaaat atttggaaaa agaaagcgta ttgggcagcg ttgaaagctt
   130081 tttcattagc aaaatctctt tctacaggca attcaaaaag ttttttttct atgtcaaata
   130141 aattttagta gtaatttatt tttcattttt gaataatttt gtaattagtt gagttcatct
   130201 tttctttttt ttcggggtgg gggattctta tttccccatc gcctattcct atttgtgtat
   130261 tataataact tgttagtgtt ttatttctat tttctatatc gtattgatta tctataattt
   130321 attattatta tagcagaaga tatataagat ccttagttta gtcaaaatca atgggttctt
   130381 gaaactcatt gatgaagttt tcattttgta actttctgaa tctaaagtag tattactctg
   130441 aattactata tatccttccc ataaacccaa ttgggaaaga gaccttttcc tatttagtgg
   130501 atacacaaaa aatgcctcaa tttaaagtgc aaaaaaatcc tatgtttgta tgggaagatg
   130561 aagcaagtca tttttttcga attctaaatt agaaatcctt ttttcatttt aaaggatggc
   130621 ccaattatga taggaatcta aactttttta cattagacat gtttacgaca atccaaagct
   130681 atgcaaatta cataaatttt ttgaaatcct tttaaatctg tagatgccat gtttaaattg
   130741 tgatactcaa aaccatcttc tttattcagt gattcattca taaaaatcat attatatgta
   130801 aataaaataa attattaaca aacggaaatt ataaagaaga ttttgagctc tattcatgaa
   130861 tggaagtcac aagtttttag ttttttagtt agaacgaaaa agttcgattt tagtaaaaca
   130921 ggaactacaa aacttccgtt cttgctactt tactttagaa actagaaatt tttaattaaa
   130981 taaaaaaagg ataataaaga ttcttttttt aaccctcaaa cttctattga aatgaaacca
   131041 gtttttattc atcaatttta aagcttccta caaaatcaat attacattgg attgacccct
   131101 tcattcaatc tcgacggttg aatatgaata aaacatgagt tattattatt ttgagcaagc
   131161 cgctatggtg aaattggtag acacgctgct cttaggaagc agtgctagag catctcggtt
   131221 cgagtccgag tggcggcata gcgtcttata aaaaaggtat aatataaatc ctataataaa
   131281 aaaaaattcc gaatttccat tccatataat aataatcgag aaaccttctc ttctcctttt
   131341 ttcataatct ttattttatg attttttcaa ttttagaaca tatattaact catatatcct
   131401 tttcgatcgt ttcaattgta attacaattc attttttaac tttattagtc gatgaagtcg
   131461 taggactata tgattcatca gaaaggggta tgatagccac ccttttctgt ataacaggat
   131521 tattagtcac tcgttggatt tattcggggc attttccatt aagtaattta tatgaatcat
   131581 taatctttct ttcatggagt ttctccatta ttcatatggt ttcctatttt cattttaaaa
   131641 agcataaaaa tgctttaagt gcaataaccg catcaagtgt tatttttacc caaggctttg
   131701 tgacttcggg tcttttaacc aaaatgcatc aatccgcgct attagtacct gctctccaat
   131761 cccagtggtt aatgatgcac gtaagtatga tggtatttgg ctatgcagct cttttatgtg
   131821 gatcattatt atcagtagcc cttctagtca ttacatttcg aaaagtcata aagattttta
   131881 gcaaaagcaa tattttatta aatacggcat tttcctttgg ggaaatgaaa tacctggatg
   131941 agagaaagaa tgttttacta aacacttatt ttatttattc tcgaaattat tacaggtatc
   132001 aattggttca acaattggat tattggagtt atcgtattat tagtctcggg tttttctttt
   132061 taaccatagg gattctttcg ggagcagtat gggctaatga ggcatgggga tcatattgga
   132121 attgggatcc caaggaaact tgggcattta ttacttggac catattcgcg atttatttac
   132181 atacccgaac aaatcaaaat ttggaaggtg taaattctgc aattgtggct tccgcgggct
   132241 ttcttataat ttggatatgc tattttgggg tcaatctctt aggaataggt ttacatagct
   132301 atggttcatt tccattaaca tcgaattgaa tgaaaaagca gaacaaatac aaacatagga
   132361 cagcatctaa tatacataag aaaacttaat gtaagccgcc aagaaaagaa ccttttgaat
   132421 caagtacaag tagcggagtg attcaaaagg ttctcacaaa ggccaaacat atctgattca
   132481 aattcaattt tatttttact ttatttttta ctcaactaaa aaaaaaaaaa aatgaaacct
   132541 aagaacagaa aaaatcattt tttttcacct ttttcaattg taaagcgaat cattttaaaa
   132601 atgattttaa ataggatttc ttttttttta ttcctaaaac ctatctataa aaataattag
   132661 ctagaatagc ttcgactttc tcacccgata gtgataaaac gaaatccgga taaataccaa
   132721 tacctattac gggtagaaag atagagatcg aaacaaataa ctctcttggt ccagaatcaa
   132781 aaaaatagga gtttggagca ttaaatagct tgtatccgta gaatatttga cgtaacatag
   132841 ataataaata aataggagtt aatatcattc caattgccat tacaaaaata atgaatattt
   132901 ttggcattaa aaaatatttt tgactgctaa ttattccaaa aaagactatc aattctgcaa
   132961 caaaaccact catgcccggt aatgcaagag aagccatcga taagatactg aacatcgtaa
   133021 acatttttgg aattggaaga gccattccgc ccatttcgtc gagataaaca agacgtattc
   133081 tatcataact cgttcctgcc aagaaaaaaa gtgcagcgcc aataaatcca tgagatatta
   133141 tttgtaaaaa ggctccgttg agtcccgtat cggttataga gccaattcct ataattatga
   133201 aacccatatg agatacagag gaataggcta ttcttttttt taaattacgt tgagcaagag
   133261 atgttgaagc tgcataaatt atttgcattg tgcctactat catcaaccag ggagaaaata
   133321 tagaatgagc atggggtaat aattccatat tgatccgaac taatccatat gctcccattt
   133381 ttaataagat tccggctaga agcatacaag tactataatg tgcctcccca tgggtgtctg
   133441 gtaaccatgt atgtaagggt ataatcggtg atttgacagc aaaagcaata agaaatccaa
   133501 tatagaatat tatttccagt gcgagagggt acgattgatt agctaatgtt tcaaaattga
   133561 atgttggttc attagaacca tataaaccga tacccaaaac ccctactaat agaaaaatgg
   133621 aacctcccgc agtgtacaaa ataaactttg tagctgaata cagacgtttc tttccccccc
   133681 acatagatag aagtagataa acaggaatta attctaactc ccacatgatg aaaaaaagca
   133741 aaaggtctcg agaagaaaat gatcctattt gaccactgta cattgctaac atcaggaaat
   133801 ggaatagtcg ggaatcccga gtaactggcc aagccgctaa agtagctaaa gttgtgataa
   133861 atcctgtcag taaaataggt cctatagaaa gtccatctat tcccaatctc cagtaaaaat
   133921 caaaaaaatt gatccattta taatcttctg ccagctggat taatggatcg tccaattgga
   133981 aatgataaca aaatacatag gtcattagaa gtagttctaa ggtggatata gaaatggtat
   134041 accacctaat tagcttattt cctctatgag gaagaaagaa aatgaaagag cccgcagata
   134101 ttggcaaaac tacaattatt gttaaccaag gaaaatcatt cgtggtaaag acaagataca
   134161 cttggaccag aaaaacccgc gctcgaaaat agaatcttta ttctttttga gtacgggttt
   134221 tttcagtaaa aaataaaata aaatgtattc aaaatgtatt caagtgggtt ttacggaaca
   134281 tatcaataag ctagacccat acttcgagtt gtttcatgcc ataaataaac tcgaacactc
   134341 aagaaatccg ttggacaggc agattcacat ctcttacaac caacacagtc ttctgttctt
   134401 ggggcggaag caatttgttt agctttgcat ccatcccaag gtatcatttc taacacatcg
   134461 gtggggcacg ctcggacaca ttgggtacac cctatgcatg tatcataaat ttttactgaa
   134521 tgtgacatgg gatctatgaa tttttgaacg ttatcaaatt tcgatctagt aaacttgtaa
   134581 atgaatcata tatttaaacg ccagatgaat caacgattta ccagaaattt tctaatcaat
   134641 ggacttctgg atcagctcat gagaagtggc taagatactt tgatttatta cgttttcgta
   134701 aatagaatct agattctaac atattctaca tgctaattca aattggtgga tattctaatt
   134761 ttgattatta ttcctactta ttcaataaag tcgattgatt gatacgcgtt gattttctgt
   134821 tacgataaat tgacgaaaca atagccaacc caatagctgc ttcagcggct gcaatagcta
   134881 taacaaaaat tgagaaaata tctcccttta actggcgact atcaaaaaaa tcagaaaatg
   134941 ttacaaaatt tatattaact gcattcaata taagttcaag acacataaga gccctaacca
   135001 tgtttcgact cgtgattaat ccataaatac cgatagaaaa taaataggca ctcaaaacaa
   135061 gtacatgttc gagcatcatt gaccaactcc ttatcaatgt tggttcattt caatatgaac
   135121 aaaaattcaa cagattcgag attgactaga atagaacaaa acaagtacgg aacaaaagaa
   135181 tgtattgaaa atagatcaaa taaaagaatc tcccttttag acatgaacag tattcaaata
   135241 gaatttttgt gaaataggtg ggataacata gaagaaagtg aaatttggat tgtttgctgt
   135301 tgctagttat aacgatttat tactgacgag ccacagcaat tgcgcctatc aaaccaacta
   135361 aaagaattat tgaaatcagt tcaaacggaa gaaaaaaatc tgttgataaa tgaattccaa
   135421 tttgttgact attacttatc aaatcttgtt ctataagttg gtttgatctt gtagtccaaa
   135481 taatcccgta ccatgacgta tcgaaaatag tagtaattag cgaaagaaga atacttgtac
   135541 aaaccagtga agtaacccca tccccaacga tcgacagatt caaatccttg taatattctg
   135601 aaccattcat gaacatgaca gcaaatatga ttaaaacatt tatggctcct acataaataa
   135661 ggagctgggc agcggctaca aaatgagaat ttgaaagaat atagaataag gatatacaaa
   135721 caagaaccaa tcccaacgaa aaggcagaat aaattggatt ggtaagtaat actactccca
   135781 gtccccctaa tataagaccc gatcccagta aaactataag aaaatcgtgt attggtccag
   135841 gcaaatccat tatatgtaaa ataggagata aattgaaatg cttttcatga tcgtattgac
   135901 ccgaacggga aaaaactaaa gtttttttta ttttcatttt atgataggtt cctaattgaa
   135961 ttcaattcta atctattagg tatgatatgg gtacaattgt tggacagttt cttttttgat
   136021 tcttttattt tcttaaatta agaaagaata aggatatttt tttgaaagta tatatttcga
   136081 aataattacg actctattga tagattttta ataaaaaagt cgaaattctc atcaaccaat
   136141 gaatttctag ttgaattttt cattattggc caaacaaaga gaaagacctt atctcattct
   136201 tttaatttaa actaaaaaaa cggaacctta agaattggta atttctcttt atttaataga
   136261 atagggcggt tacctactca gtttttcttt gaggcgaatt caaaattgtt cgaattgtat
   136321 aatcatcaat tactgacatt ggtaaacggc ccaaagcaat ttgattataa ttcaactcgt
   136381 gacggtcgta agtagaaagt tcatattctt cagtcatcga taaacaattt gttggacaat
   136441 actcaacaca gttaccacaa aatatacaaa ttccgaaatc aatactgtaa ttaagtaatc
   136501 gtttttttcg aatatcagtt tcaaatttcc aatcaacaac aggcagatct ataggacata
   136561 cacgaacaca tacttcacaa gcaatacatt tatcaaattc gaaatggatt cggccacgga
   136621 aacgctccga tgtgattaat ttttcataag gatattgaat agttacaggc aaacgatttg
   136681 cgtgggataa ggtaatcatg aaactttgac caatgtacct tgctgctcgt actgtttgtt
   136741 gaccataatt catgaaccca gttaccatag ggaacatatc gggaatctat atgaatagtt
   136801 ttatcttcgt ttctttctct tgtttgaact tgaaccaagt ctgctattta tagtgaaaaa
   136861 agttgaaaag aggttgttaa taatagatta ccgagagaga ttggtaaaag aaatttccat
   136921 ccaagattta aaagttggtc cattcttaac ctaggtaaag tccatcttgt tgtgatagaa
   136981 ataaacaaga acaaataagt tttagctaat gtaataaaga taccaattgc agttccaaag
   137041 attccatcca ctttatttat ttcaaatagc tcaggaacaa atatgtatgg aatggaaata
   137101 ttccaaccac ccaagtaaag aaccgttaca aataacgaag aaagtaatag atttagatag
   137161 gaagcaacat aaaataaacc aaatttgata cccgaatatt cggtttgata acctgctact
   137221 aattcttcct ccgcttctgg taaatcaaag ggtaatctct cgcattcggc tagggcagaa
   137281 attagaaaaa tgagaaatcc tataggctga cgccacaaat tccatcccca aaaaccatat
   137341 tttgactgcg cctcaactat atcaactgta cttgaactgt tagataatca tagtcggtga
   137401 taacatcact gttcccaccg ctattccaga accgtacatg aggttttcgc ctcatacggc
   137461 tcctcgtggg tcaaaaaaaa tctaaggacc agatcagtat tatttactat ttagctagct
   137521 atggttgtag aatagaaaga gtcaaaatct atttgagggt ccaaaattat accaatggaa
   137581 ttccgtctgc tatactctaa aataataatc aaaaaaggcg cttccgaatt gatctcaccc
   137641 gttaataatt tgactttgtt gagtaataac ttaatcctta aataaaaaac tcctttcaga
   137701 aatatcaata aatagtttat ttcaacccat cattttcgat tacgaaaagg aattagacgt
   137761 tacattagct aatgaatcat gagacaaatt atatctctct aaatctatgc taaatatatg
   137821 aaaaagacgg aatcaaaaag atttcttttt ttttctcttg tttgtttttc gttcctattc
   137881 ttctttctta taaaaccgat ataagagaag gggctaaaac aaaaatcaaa aataaaggat
   137941 tatttcgttc ctgatagtca ttgctttaat gggtggatag gagcatactc tggatcggaa
   138001 tcgcgggaag tactgcctta tcatttctac caatttaaag ccccaattag tattcttttt
   138061 atgttatgca gaaatctctt tttagataat ttccataatc tccattacta accctttgtg
   138121 catttttgtg ttcctaatca tccactcatt ttttgttcaa tcgcccgttt cgtttgataa
   138181 tacatgtatg gtaggtaatt catacaaagg atagtgaaaa ggccatacgg ttgatctttt
   138241 gagcccgctt caagctgggt tgtctaatca accagtcttg gggtaaagga cctcttccgc
   138301 ttatgtttat ttccacttaa ctcttgtctt gtacatagga aatgagactc catttttttt
   138361 tactgcaaat tgataagctg ctttctttca ctcatatata actatctaat ttactttatc
   138421 aaccaaaagc ataataaaga atatctattc aattcgttca acttgttttg ttttctaaag
   138481 cgaaagaaaa gaatgaatag ggaaaagaaa gaaaagtttg tatttcaacg aatcgcacgt
   138541 agagatattg ataaaacaca taaagttaat ggtatttcat aactaatcga ttgagcagca
   138601 gctcgtaaac cacctaaaaa ggaatattta ttattcgatc cgtatcctga cataagaagg
   138661 ccaacagggg caatgcttga aatggcaatc cataaaaaaa taccgatatt gagatcagct
   138721 aaaacaagat gatagctaaa aggaattact aaaaaactta gtaaaattga tatgactgct
   138781 atagatggtc caatactgaa taaacgggta tttcctctag ctggaaaaag attctctttg
   138841 aaaagcagtt ttgtcccatc tgctagagct tgaagaattc ccaaaggacc ggcgtattca
   138901 ggcccaatac gttgttgtat tcctgcggat atctctcttt ctaaccatac aattacaagt
   138961 acgcctactg tgatccccaa tacaagagtc aaaacaggga caaagatcca tacgattcca
   139021 tagacctctt tgaaaaattc caatctggaa aaagaatgaa tatcttgtac ttctatttct
   139081 gttgtataaa ctatcatttc aacgatcaac ttctcccata atgatatcta tgctacctag
   139141 tatcgtcata atatcagcca atttcattcc tttaactaac tgaggaagaa tttgcaaatt
   139201 gataaaaccc ggcgggcgaa ttttccatct ccaaggaaaa aaacttttgt cccctattag
   139261 aaaaattccc aattctccct ttggggcttc aactctcgca taaagttctt gcttcggcaa
   139321 ttcaaatgtg ggagaaggtt ttttactaat gaatcgatat tcaaaatcat tccattctgg
   139381 atccctttct ctatcaaagc atcggatttc taaattctca tagggacccc ctggaattcc
   139441 ttccagggcc tgttgaatta tttttatgga ttccgtcatt tcactgattc ggactaaata
   139501 acgagctaat gagtctcctt ctttttgcca ctggatttcc caatgaaatt cgtcgtaaca
   139561 ctcataatga tcaactttac gaagatccca ttgtattcca gatgctcgta gcatcggtcc
   139621 ggataaaccc caatttattg cttcttctcc actaataatg cctactcctt caactcgttc
   139681 taaaaaaatg ggatttcgcg taataagttt ttgatattca acaactcctg ttaaaaaata
   139741 atcgcagaaa tccaaacatt tatctatcca gccataaggc aggtcggctg ctactcctcc
   139801 gatacgaaaa taattatgca tcattctcat cccagtcgca gcttcgaata gatcatatac
   139861 taattctctt tctctgaaaa tatagaaaaa aggggtctgt gcgccaatat ccgccataaa
   139921 aggtccaagc cataacagat gagaagctag acgacttaac tccaacataa tgactctgat
   139981 atagctcgct cttttaggca cttgaatatt tcccaattgt tctggtccat ttacggttat
   140041 tgcttctgtg aacatagtag ctaaataatc ccaacgtgtt acataaggta aaaattgtat
   140101 aattgttcgg ttttccgcaa ttttttccat tcctctgtgt aaataaccta atattggttc
   140161 gcagtcaaca acattttcac cgtctagggt aacgatgaga cgaagaacac cgtgcattga
   140221 tgggtggtga ggtcccatat tgaccatcat aaggtctctt tctgtagctg gtctattcat
   140281 aagtttttcc tcgattcatt cttacatgaa ttgctgaaaa cgaaaagaag tttatcaaaa
   140341 ttctcaagat ccaataaatg aaaaaactaa gtaaaaattt ttaaattaac gattttttaa
   140401 ctcccgaata tccaactcac taattaattc tttatagcgt actcgatttt tctttgataa
   140461 gtaagacagc agccgttgac gttttcccag aatttttcgt agacctctct gagatgaata
   140521 gtcttttctg tgcaattcca aatgggaagt aagtcttcgt atcttattgg tgaaactgac
   140581 tatttgaaag tcaacagacc cccgcttttc ttcttttttt tcttgaaaaa taactgagat
   140641 gaatgaattt tttaccataa aacaaaatct tatccccttt tataatttat cattttttga
   140701 tgtgaatttg attaatcagt aataataata ttagtcattt tgatatacag aatgacctta
   140761 agttcattat aaacttccta ctttttttta ataaataaat gaacaaaatc ttcttctctt
   140821 tttttgtatt cctatacaaa taaaataaga agattttgtt catttattta tagatctaat
   140881 tgataatatg tatgtcatta aattagtatc ctctttcagg atggaatgta agacaatcct
   140941 cgcgtctatc tatttgtttt catatagccg acatattcta ttacctaata atatatgtat
   141001 atatggcaaa attcatgtaa atggacttgt aactaacaaa atttcaaccg tggatacata
   141061 tgtatcctga ccatactgaa acgactgcca ttatgagtat taaaccaata gcgattcata
   141121 caagctaaat cttctagtcg ataattgggc caaagaaaga acttcatttt aattagttta
   141181 tttttatcga taccgagata tttgcctcta tttaaaactt gaccacagtt ttttacctga
   141241 ttgcaaaata ccggatttct atgtatatca tttctatccc ttgagtttaa aaaatataga
   141301 attcgcaatt ctctacggcc tttaggggat aaaatagttt caggaacaaa taaatcataa
   141361 tgatttttgt ctctattttg agtcattttt tgatgtctta aaatggattc atgaaattga
   141421 ttcttatcaa accattctcg aaatttttga ttcctttggt atttattctt atgaaggtat
   141481 ttattcttat gaaccaaaga aatacctatg gtttgatata gaatcaattg tccatcgttt
   141541 tttatagacg gataaggata agtcggttcg ataataaatg ttccgcttgt agttaattct
   141601 ctaggagtgc gcccttgtag agtccaaata tccgcagcta gttctccccg tttaagatag
   141661 gatatagtaa cgtcctttgg atttatcaat ctaagcagga gactataggc tctaatatta
   141721 ttgaccattt tttgatttac aaccctttcc cagctcaatt gaaaatagaa aaaactttct
   141781 aggaaggaat aaagctctat agcttcgggg ctcatgttgg cctttttttt tctacgttgt
   141841 ttttttatgc ctgatctacc tccattttca tctgatagag gagccccttc cccttggttt
   141901 agaggatctt tttcttcttg atttccattc tcgaatctaa gaattctttt ttttttcttt
   141961 gattctatta aaggtttact ttcagtaatg tttttcttaa tgttttcatt tccattcaaa
   142021 tgaaagttga aaagaagtaa ttttattggt atgatccccg gttgaatctt atatgcatta
   142081 tatagtggca caaattctgg gaagaaccaa agttgtagtt ctggattcga actaaaacta
   142141 atagaaccta ctatttcctc attcatttcc atccaatcaa agaaggattt tttttttttt
   142201 gtcaaagaaa gatctttttt tttgtcaaag aaagatcttt tttttttttt gaatcggttg
   142261 atttttgaat tttgataaat tggtaaagga cccctcttct ttttttgatt cttattcttg
   142321 gtgccgctat tggcccagta atgaatcttg gcctttttat ttctaaggca aaaatcaatt
   142381 cttttccacc tacaaaattt tctatctgga aatttctcct cagccataat ataattttct
   142441 cctagataat tataaatagg tagcccatct ggcatatcaa aaaatttgcg tttatctatc
   142501 ttgtaattat caaaaaaatc ttctttacta ttactattta tttgtaatgg tgatctataa
   142561 atatatgagt ctttcttctc ttcatcttca taattaatag atttatatga gaaaaaatca
   142621 tgtctatgat gttttttaaa attagatgat tttttatatt cttgattcag taatgaatca
   142681 ggttcaaaat catttttttt ttcatcatga attaatcctt ctttttcata tgagtcccat
   142741 ttgttaaaat cgtttttttg agtcatacag tgtcgattga ctttatttcg ccatttttct
   142801 ggtactaatt ttagccagct aatctgagag aaatcatatt gataatgccc ccttaaccag
   142861 tttttccatt gattcctttc agaatgccaa aagtctttat gtctcaatcc agaatgaact
   142921 attccctctt tccgaaaaaa atcctttatt tcatttttaa gaaaaagaga tgttccatga
   142981 tattgaagga tagacttgaa tttatagaag ttaataactt gagtttgcga tattttataa
   143041 aatacatatg cttgcgagaa ggaggacgag ttacaaaaag ttgttgaatt cttattttga
   143101 atattatcaa gggaatattt tttagtgaaa ataaagtgaa atttttttgt atttcttttc
   143161 ttaattcttt tttcattttc tttcttattg gaaatggatt tctcgatcat tttttttctt
   143221 gattcaataa aaagttgtgc attggttctt gcaatattaa tgatacatag aaaaaaatct
   143281 atgtatattt tttccatgaa aaatttgata aaaaaataaa atttacggat taatcgagta
   143341 tttcttcttt ttaatatttg acaaaatttt tttaatgatt ctaatatttt attatgataa
   143401 ctttttttat tagaatgaat atttttttct tgagttagaa atccattttt cttatcattt
   143461 agaattcttt ctagtttctt gttgattgta cttgttctct cagtcagatc tttcattttt
   143521 ttttctgtca gtgaaaaatt tgtccattct gtagatcgaa tttgaatagg tgattcacga
   143581 atcatctgat tattcattat agaatcgtcg gttttagttt cacccaattc gtagttttta
   143641 atgctccatt tttttatttc ttttgacacc tttcgaagaa atcttgctcg ttctttaaaa
   143701 acattaaaaa ctataaaaga cttattttta aattttttca cttttttttt cagttcttta
   143761 aaaataggtt caaaaaatga agaccctttt agttttcgag ggggaccaaa aggatggtca
   143821 gtttccagtc cataaattgt taaaaaaaaa aaatcatttt tttgtgcttt ctgtcttttc
   143881 aagggtttta acttagatcg gtgccaaggt ttcaggtaaa aaggaaataa gatttttatc
   143941 tgaataccgt ctgttaacca gtcttttgga aattctttgt cggataattc aacaccatta
   144001 taagtgcatc gaatatgcat ttctcgattc caatccttga agtcttcgaa caattcggga
   144061 ccttgaaata ataaaatacg cgcaatattc ttagctatta ttaataaagg caatcgaata
   144121 tatttccgaa gaattgattg gcctactaat aaaaaacctc ttactgcttg agcatatgta
   144181 atgttatccc aagcttctgc tatttccatt cgcactctct cttcgtcttg gtatttttca
   144241 ccctttcttt tttcttttgt ataatcagag atttgtaatt ttttgctttt tttagacatc
   144301 caattttgaa aaattccttt catccgtccg aaactatcaa aagaaaaaag gcgtctgtct
   144361 attctgttca aaaaaaaaaa aaggcgtctg tctattctgt ccacaaaaag aggggaatgc
   144421 acctttgctt gatagaagag ttggcaagta accgttttac gcctttgggc acgcatagaa
   144481 ccttttatta gatttcgaca aaaatccgag tatggtaaat aatatatcca agcgatttcg
   144541 ccttctggct cagactcatt agaatcttcg ctatcatcaa aaatgaccat atacttgtat
   144601 tttcttaaac gaatttgaga atccatctct accctttctt cgccggtttc tccttcctct
   144661 acttgcaaat catcgagtaa gtagtatggc catcgaggga cctttttact tatttccttt
   144721 atttcaatag atctttttct acttctttga tcactggact tagttataac tacatttgaa
   144781 tgaatagttt gatgtttggg ttctcgaaat cgaaataaag aaagcttttt ttttgttaat
   144841 aatgatctac tattgttgag tttgtctatt gtttgtttta attcgcgata atcattagta
   144901 agaagtagag catgaatctt atttatccat aattccccca tttttttttt tatatatatt
   144961 tgatttatgc tagggggtga aaaccctttt ttgattcttc catgataggg cccatataag
   145021 aacggatcat attttttagg aaaatattct tttttagttt tatcattaca caattgagtt
   145081 ttttgttcaa atatacctat atcaaaagat tctttatcta aagttctgac tctatttata
   145141 aactcgtcag ttttgtttag ccgttttaga tcattggtca aattccaatc attatacaat
   145201 tgatcagata ataatttttc tgttgtgaaa aaggatatct ttttttctat tatttcttta
   145261 aaagttgaca aactcggcgg atacataaaa gatatccttt cttttccatc actttgacat
   145321 gtataaaaaa aatattgtga catttcattt tttacagcat tttgaaattt attgtttttt
   145381 atataacgaa atggtcgatt ccatttgtta gaatcaaaaa gaagaatcac aagagagttt
   145441 tcaacccatg aatcaaaaag aagagtcagg agttcatctt ttcttttttt ttttttcttt
   145501 ccgttcactc ggatctcttc cctttcatcg attttgtccg gatcctccct ttcttccgaa
   145561 aaaagggaag gagaaggatc ttcttcggtg aatacctctt cttcctcttt agttttagtc
   145621 cccctccttg cggaaacttt tttttctatt tcttccattt ctgaggttcc tttcagttgg
   145681 ttagtcaaaa tgggtgacgt tcctaaatag tagatacagg taataaataa gaaagtacta
   145741 aagattcgag ccatagagtt tcttaattct gacacaatgg atcttaattt tgacacaagg
   145801 tacttatacg gataagcaag agaagcaaga tacttattag atcgaataag tacattagac
   145861 ctaatagaat gattttgctg tatccatact aataccaacc caacccattt tatgaataaa
   145921 atttgaccaa ttaaccaacc aactaaacta cttgttacaa ataaaatctt gttgttgcat
   145981 cgaaacatat aaacgtttac taatctggct aacattgaac ttggtaaaat gaaatggttg
   146041 aataattgaa aaatgagatt attcaggaat acacattgaa tgttaagatt acgcattgaa
   146101 tttctgttag tagatccata atcaaaaaag tctttgtgat tgttccagaa gaaatgaaac
   146161 aaaagatagg gtagagctag ggcagttatt gtatgaggtc tccccaatgc tatatggagg
   146221 ggcgcataat agatcgatat gaacatcatg agctgtccca caagaaaccc agttgttgct
   146281 gctaccttct tctcgtttcc ttcttctcct tcttccatag ccagggctcg gagagagaag
   146341 agataggagg gccctatgga gaatgtggtc agaaatccat aatagagtcc gaccccaacg
   146401 accgaattgc ttatcctcat gcataagtat attagatcac ctggtctaaa aaaaaatata
   146461 taagatttga aaatcattat aaaacctcct cctgttcgat ttcaattcca tttttttttg
   146521 ttaatctatg ataatattct attattctat gataatattt ttgggtgatc ttcatgcata
   146581 agtatattag atcacctggt gtaaaaagaa aaatataaga tttgaaaatc atcacaaacc
   146641 tcccgttgtt ctatttcaat tccatttttt tttttgttat tctatgataa tattctatta
   146701 ttctatgata atatcatatt attctatgag aatctttttt cactttccat atatagaaat
   146761 acaatatata gaaatacaaa gagatagact agaaacgaca tctcttatgt caatgacact
   146821 aaagaaaggg atattaaatg aatggaattg ggatatggat ggaatataat gaaatagagc
   146881 cactttgagg ttccctatga aatgaggcat ggaacggggc cactacgaag aagttccggg
   146941 ggttacgaag gaaacttcga gttcatattg gtcatgggtt gagaatggga attgaactct
   147001 atgagatcta atctcccgtt gttcctcagt agctcagtgg tagagcggtc ggctgttaac
   147061 tgactggtcg taggttcgaa tcctacttgg ggagatttga ttcattccga attacagaat
   147121 gtcagaatga aaaggttcgc tttgatcatt aagagtagga gtaggtaacc cgttctctgt
   147181 gtctttattt ctattgcatt ctatctcatc gtatcacatt ctgttctgcg atatttgaga
   147241 atcgccgtca atacctcggt ctaggtccgg gataatcctt tgttccatag tcttggggct
   147301 atttacaacc agccaattaa gaattctcag atgtactagt actagcaaat ggatcaaaga
   147361 tgcagtcatc gattctcccg agaggccgca attaccgcga gcaaacacat taatttaatg
   147421 gcgaggagcg catttttgcc atttttgtat gctactaata cttgtacttg ctctgccatt
   147481 ctgtccaagc ctggctgagg aagagttatg gggcgtaaaa aaaaaaaaaa agatgctaat
   147541 tttgttttgg ccggctttac tatatgtaaa tttttctttg aaagtcattt gaaagtcaaa
   147601 aggccactcc atttcggcaa aagacccgcg ccccagttcc atagcttttg gtccgctatc
   147661 ccgatcatga ttttcctacc cccagaggga aaggcccttc ccttttgggc cggttgtggg
   147721 cgaggaggga ttcgaacccc cgacaccgtg gttcgtagcc acgtgctcta atcctctgag
   147781 ctacaggccc cacctcgtct ccactgggtc tgttcccagg agtaccctaa aaaaaaaagg
   147841 aacctttcct ctccccagcc atttccgggt taagaagatg tgaaagcgcc tttctctcta
   147901 taagaacggt gcgttccgag gtgtgaagtg ggagagaggg gatttcataa ttggggtttt
   147961 gaataagacg acctttttgt ttttcatttt ttgtttcttt ttcgtattga aaaagtaata
   148021 agaatgagag gtgttaagtt tttatcatcc tggcgtcgag ctatttttcc gcaggacccc
   148081 ccctacagta tcgtcaccgc agtagagttt aaccaccaag ttcgggatgg attggtgttg
   148141 ttcctctacg cctaggacac cagaatatcg aaccatgaac gaagaaaggc gtgcgaaaaa
   148201 aagaaaagca tattggctag tgattctgag gcccgattct tgactggaag ggacaccaaa
   148261 ggcctccgcc cttccatccc atgaatagat agagagggag ggcagagctt ttggtttttt
   148321 catgttgtca aagagttgaa caatgaaaat agatggcgag tgcctgatcg aattgatcgg
   148381 gtcatgtagg aacaaggttc aagtctaccg gtctgttagg atgcctcagc tgcatacatc
   148441 actgcacttc cacttgacac ctatcgtaat gataaacggc tcgtctcgcc gtgaccttct
   148501 cttgaattct caaaacttct gtcactcgat ccccgcaggg acagagaacc ccttgccgtc
   148561 gcggctgtgc tactggaggc tctggggaag tcggaatagg agagcactca tcttggggtg
   148621 ggcttactac ttagatgctt tcagcagtta tccgctccgc acttggctac ccagcgttta
   148681 ccgtgggcac gataactggt acaccagagg tgcgtccttc ccggtcctct cgtactaggg
   148741 aaaggtcctc tcaatgctct aacgcccaca ccggatatgg accgaactgt ctcacgacgt
   148801 tctgaaccca gctcacgtac cgctttaatg ggcgaacagc ccaacccttg gaacatacta
   148861 cagccccagg tggcgaagag ccgacatcga ggtgccaaac cttcccgtcg atgtgagctc
   148921 ttggggaaga tcagcctgtt atccctagag taacttttat ccgttgagcg acggcccttc
   148981 cactcggcac cgtcggatca ctaaggccga ctttcgtccc tgctcgacgg gtgggtcttg
   149041 cagtcaagct cccttctgcc tttgcactcg agggccaatc tccgtccggc ccgaggaaac
   149101 ctttgcacgc ctccgttacc ttttgggagg cctacgcccc atagaaactg tctacctgag
   149161 actgtccctt ggcccgtagg tcctgacaca aggttagaat tctagctctt ccagagtggt
   149221 atctcactga tggctcgagc cccccctgaa ggaggccttc ttcgccttcc acctaagctg
   149281 cgcaggaaaa gcccaaagcc aatcccaggg aacagtgaag cttcataggg tctttctgtc
   149341 caggtgcggg tagtccgcat cttcacagac atgtctattt caccgagtct ctctccgaga
   149401 cagtgcccag atcgttacgc ctttcgtgcg ggtcggaact tacccgacaa ggaatttcgc
   149461 taccttagga ccgttatagt tacggccgcc gttcaccggg gcttcggtcg ccggctcccc
   149521 tgtcatcagg tcaccaactt ccttgacctt ccggcactgg gcaggcgtca gcccccatac
   149581 atggtcttac gactttgcgg agacctgtgt ttttggtaaa cagtcgcccg ggcctggtca
   149641 ctgcgacccc ctttgtgagg aggcacccct tctcccgaag ttacggggct attttgccga
   149701 gttccttaga gagagttgtc tcgcgcccct aggtattctc tacctaccca cctgtgtcgg
   149761 tttcgggtac aggtaccctt ttgttgaagg tcgttcgagc ttttcctggg agtatagcat
   149821 gggttacttc agcgctgtag cgcctggtac tcgaacattg gctcggggca ttttctctac
   149881 cccttcttac cctgaaaaag caggggcacc ttgcgtcctt gaaccgataa ccatctttcg
   149941 gctaacctag cctcctccgt ccctcgggac caacaagggg tagtacagga atattcacct
   150001 gttgtccatc gactacgcct ttcggcctga tcttaggccc tgactcaccc tccgtggacg
   150061 aaccttgcgg aggaaccctt gggttttcgg ggcattggat tctcaccaat gtttgcgtta
   150121 ctcaagccga cattctcgct tccgcttcgt ccacccccgc tcgcgcgggt gcttccctct
   150181 aaggcggaac gctcccctac cgatgcattt tttcatccca cagcttcggc agatcgctta
   150241 gccccgttca tcttcggcgc aagagcgctc gatcagtgag ctattacgca ctctttcaag
   150301 ggtggctgct tctaggcaaa cctcctggct gtctctgcac ccctacctcc tttatcactg
   150361 agcggtcatt taggggcctt agctggtgat ccgggctgtt tccctctcga caatgaagct
   150421 tatcccccat cgtctcactg gccgaccttg acccctgtta ttttgaggtc atatctagta
   150481 ttcagagttt gcctcgattt ggtaccgctc tcgcagcccg caccgaaaca gtgctttacc
   150541 cctagatgtc cagtcaactg ctgcgcctca acgcatttcg gggagaacca gctagctctg
   150601 ggttcgagtg gcatttcacc cctaaccaca actcatccgc tgattcttca acatcagtcg
   150661 gttcggacct ccacttagtt tcacccaagc ttcatcctgg tcatggatag atcacccagg
   150721 ttcgggtcca taagcagtga caattgccct atgaagactc gctttcgcta cggctccggt
   150781 gggttccctt aaccaagcca ctgcctatga gtcgccggct cattcttcaa caggcacgcg
   150841 gtcagagccc tgggctcctc ccactgcttg ggagcttacg gtttcatgtt ctatttcact
   150901 ccccgacggg ggttcttttc acccttccct cacggtacta cttcgctatc ggtcacccag
   150961 gagtatttag ccttgcaagg tggtccttgc tgattcacac gggattccac gtgccccatg
   151021 ctactcgggt cagagcgaag ctagtgatgc tttgctttcg gctactggac tctcgccatc
   151081 tagggtgcag cactctactg cttcgcctag cagcagtagc ttttattgct ctcccacaac
   151141 cccgttttca cggtttaggc tgctcccatt tcgctcgccg ctactacggg aatcgctttt
   151201 gctttctttt cctccggcta ctaagatgtt tcagttcgcc aggttgtctc ttgccttccc
   151261 gtggatgtgg attcagcagc agttcgaaag gttgacctat tcgggaatct ccggatctac
   151321 gcttattttc aactccccga agcatttcgt cgcttactac gcccttcctc gtctctgggt
   151381 gcctaggtat ccaccgtaag cctttcctcg tttgaacctc gcccttcact tttcacttta
   151441 aggctatgcc atcctaaggt gctgctaaat agaaggatct tatcaacgtc catgaatgat
   151501 aaataataga ttgaactgcc gaatcggaaa aatcgggtac tatcatatag ctttgtttcg
   151561 gctaagttca cgagttggag ataagcggac tcgaaccgct gacatccgcc acagggtaaa
   151621 ccaccgcctc tcaggccccc gactgattga ttctaccata gaggccaaca atagacaata
   151681 actccccccc gaacacagct tacaactttc atcgtactgt gctctccaaa gagcaactct
   151741 tctcaaaatc tcaaaaaaaa aaaaaaaggt gctgagttgg aatcccattc taactaagga
   151801 ttcttgtggt tccggaggat ccagctacag gagaaccagg aacggagagc tttcccccct
   151861 tttccacccc gacctttggt cttaagaatg ctggttttaa gaatgagtga ttgcccttct
   151921 ccgaccctta ctgcccaacc tgagagcggg cagctaatgc attccactta ttgaacaggg
   151981 ttctatggtc ggtccgcgac ccctggatac cgaaggcgtc cttggggtga tctcgtagtt
   152041 cctacggggt ggagacgatg gggttggtcc atggattttc cttccttttg ccgcatttcg
   152101 ctcaaagggt tgaagggaga tagtgcatca agctgttcgc aagggccaac ttgatcctct
   152161 tccccaggga tcccagatga gggaacctaa acctagggga gccgccgact ccaactaccg
   152221 tccatgtacg atccatacta gatctgacca accacccatc ctacctcctc tacacgttct
   152281 tgacagccca tctttgtctc agtagagtct ttcagtggca tgtttcggtc ctcttcccca
   152341 ttacttagaa aaagtgagcc accggttcag gtacaagata ctatcattac cgcctggaca
   152401 attagacacc caacccgtaa tcgcaacgac ccaattgcaa gagcggagct ctaccaactg
   152461 agctatatcc cccgagccaa gtggagcatg catgaaggag tcagatgctt cttctattct
   152521 tttccttggc gcagctgggc catcctggac ttgaaccaga gacctcgccc gtgaagtaaa
   152581 tcatcgcacc tacggtccaa ccaattggga gagaatcaat agattccttt tcgggagcga
   152641 ttcatccttc ccgaacgcag catacaactc tccgttgtac tgcgctctcc aagtgtgctt
   152701 gttccccctt cttttcttcc tcaccacggc aagtacttgt gaaataagaa ataactccga
   152761 tgggaagaaa aaagagggcg ttaagataag agaccctctt ggcccaaccc taaacactct
   152821 aagatccttt ttcaaacctg ctcccatttc gagtcaagag atagataaat agacacatcc
   152881 cattgcactg atcgggggcg ttcatagtga ctgagggggt cgaagaccaa gaagtgaatt
   152941 atttatcagc caagcattcg tcttacggct agatccaatc ccctggtccc tgcggaaagg
   153001 aaaaagaatt tcacgctctt cctttcggga agggaggatt aggaaaatcc tattgattgc
   153061 agctttctcc agacctccgg gaaaagcatg aaaaaaaagg ctcgaatggt acgatccctc
   153121 cgtcacccca gaatgaaagg ggcgatctcg tagttcttgg tctgtgaaga tacgttgtta
   153181 ggtgctccat ttcatttttc cattgaggcc gaacctaaac ctgtgctcga gagatagctg
   153241 tccatacact gataagggat gtatggatta tcgagaagag aggagccgtg gtggtccccc
   153301 cccggaccgc ccagatccca cgagtgaata gaaagttgga tctacattgg atctcacctg
   153361 aatcgcccca tctatcctcc tgaggagaag tttggtttca aaccccggct cgaacaggag
   153421 aagtacgcca tgctaatgtg ccttggatga tccacatctc agggtcaggc gctgatgagc
   153481 acattgaact atccatgtgg ctgagagccc tcacagccca ggcacaacga cgcaattatc
   153541 aggggcgcgc tctaccactg agctaatagc ccgtcgtgcg ggcctcccgc tgggggcccg
   153601 ctatgcaaaa agaaaagcga gagaaacccc atccctctct ttccttttta cgcccccatg
   153661 tcgccacacg ggagggacat gggggcataa aaggggatcc tatcaacttg ttccgaccta
   153721 ggataagaag ctcatgggct tggtcttact tcaccgtcga gaaacaaaag aaggcttcca
   153781 tctccaagtt gaactcagac gtagctcgct tctttttggg tgtgaagcag tgtcaaatca
   153841 aaatacccaa caagcattag ctctccctga aaaggaggta atccagccgc accttccagt
   153901 acggctacct tgttacgact tcactccagt cactagccct gccttcggca tccccctcct
   153961 tgcggttaag gtaacgactt cgggcatggc cagctcccat agtgtgacgg gcggtgtgta
   154021 caaggcccgg gaacgaattc accgccgtat ggctgaccgg cgattactag cgattccggc
   154081 ttcatgcagg cgagttgcag cctgcaatcc gaactgagga cgggtttttg gagttagctc
   154141 gccctcgcgg gatcgcgacc ctttgtcccg tccattgtag cacgtgtgtc gcccagggca
   154201 taaggggcat gatgacttga cgtcatcctc accttcctcc ggcttatcac cggcagtctg
   154261 ctcagggttc caaactcaac ggtggcaact aaacacgagg gttgcgctcg ttgcgggact
   154321 taacccaaca ccttacggca cgagctgacg acagccatgc accacctgtg tccgcgttcc
   154381 cgaaggcacc cctctctttc aagaggattc gcggcatgtc aagccctggt aaggttcttc
   154441 gctttgcatc gaattaaacc acatgctcca ccgcttgtgc gggcccccgt caattccttt
   154501 gagtttcatt cttgcgaacg tactccccag gcgggatact taacgcgtta gctccagcac
   154561 tgcacgggtc gatacgcaca gcgcctagta tccattgttt acggctagga ctactggggt
   154621 atctaatccc attcgctccc ctagctttcg tctctcagtg tcagtgtcgg cccagcagag
   154681 tgctttcgcc cttggtgttc tttccgatct ctacgcattt caccgctcca ccggaaattc
   154741 cctctgcccc taccgtactc cagcttggta gtttccaccg cctgtccagg gttgagccct
   154801 gggatttgac ggcggactta aaaagccacc tacagacgct ttacgcccaa tcattccgga
   154861 taacgcttgc atcctccgta ttaccgcggc tgctggcaca gagttagccg atgcttattc
   154921 cccagatacc gtcattgctt cttctccggg aaaaggagtt catgacccgt gggccttcta
   154981 cctccacgcg gcattgctcc gtcaggcttt cgcccattgc ggaaaattcc ccactgctgc
   155041 ctcccgtagg agtctgggcc gtgtctcagt cccagtgtgg ctgatcatcc tctcggacca
   155101 gctactgatc atcgccttgg taagctattg cctcaccaac tagctaatca gacgcgagcc
   155161 cctcctcggg cggattcctc cttttgctcc tcagcctacg gggtattagc agccgtttcc
   155221 agctgttgtt cccctcccaa gggcaggttc ttacgcgtta ctcacccgtc cgccactgga
   155281 aacaccactt cccgtccgac ttgcatgtgt taagcatgcc gccagcgttc atcctgagcc
   155341 aggatcgaac tctccatgag attcatagtt gcattactta tagcttcctt gttcgtagac
   155401 aaagctggtt tggttcggaa ttgtctttca ttccaaggca taacttgtct ccatgcgctt
   155461 catattcgcc tggagttcgc tcccagaaat atagccatcc ctcccccctc acgtcaatcc
   155521 cacaagcctc ttatccattc ttattagagg ggagcaagac aaaatagaaa aacccacatt
   155581 gggtttaggg ataatcaggc tcgaactgat gacttccacc atgtcaaggt gacactctac
   155641 cgctgagtta tatcccttcc ctgcccccat caagaaatag aactgactaa tcctaagaca
   155701 aaggatcgag aaactcaaca ccgctactat tcttgaacaa cttggagccg ggcttttctt
   155761 tcgcactatt acggatacga aaatcatgga aaaagttgga ttcaattgtc aactgctcct
   155821 atcggaaata ggattgacta cggattcgag ccatagcacg tggtttcata aaaccgtacg
   155881 attctcccga tctaaatcaa gcaggtttta catgaagaag gtttgcccca gcatgttcta
   155941 ttcgatacgg gtaggagaag cggtattctt aaaaaaatag agaaatcaga accaagtcaa
   156001 gatgatacgg atcaacccct tcttattgcg ccaaagatct taccatttcc gaaggaactg
   156061 gagttcctta attccattca agagttctta tggatttcca cgaccctcta agaccccgaa
   156121 attttgacaa attccttctc tttttcttag gaacacatac aagatttgtc actataaaaa
   156181 aaagggtaat gctaatccca cgattaatta cttcattaat gaatttcata gtaatagaaa
   156241 tacatgtcct accgaaacag aatttgtaat ttgctatcct cttgcctagc gggcaaaggc
   156301 aaagatttac ctccgtggaa aagatgattc attcggatca gcatgaaagc ccaactacat
   156361 tgcattgcca gaatccatgt tgtatatttg acagaggttg accccctctc tcatggtaca
   156421 atcctcttcc cgctgagcct cctttctcct cggtccacag agacaaaatg tgggactggc
   156481 gccaacagtt aatcacggaa gaaaggactc acggagccgg gatcgctaac taatacgaat
   156541 cttaatataa tagaaaatac taatctaata gaaagaaaag aactgtcttt tctgtatact
   156601 ttccccggtt ctgctgctac cgcgggcttt acgcaatcga tcggatcata tagatatccc
   156661 ttcaacacaa cataggtcgt cgaaaggatc tcggagaccc accaaagcac gaaagccagg
   156721 atctttcaga aaatggattc ctattcgaag aatgcataac cgcatggata agctcacact
   156781 aacccgtcaa tttgggatcc aattcggttt tttccttggg aggtatcagt aaggagaatg
   156841 gaataatatc gattcatata gataaagaat gacggaaggg aataaaatca aaaaaagagg
   156901 gaaaaaagaa taaaaagaaa tcaaaatgaa gtataagaac ccagattcca aatgaacaaa
   156961 ttcaaacttg aaaaggatct ttctgattct cgaagaatga ggggcaaggg gattgatcga
   157021 gaaagatctc ttgttcttat tataagatcg tgtgattgga tccgcggatg tttggtaaaa
   157081 aaaaatcttc tcttttgaga ataatcaaaa atggaaagtg ttcaattgga acatgaaaac
   157141 gtgactgaat ttgtcctagt gactcttcgg gacggagtgg aagaggggag gacattctgg
   157201 aacgaggaag agaacccaac gacttcgaaa gaattgaacg aggagccgta tgaggtgaaa
   157261 atctcatgta tggttctgta gagtggcagt aagggtgact tatctgtcaa cttttccact
   157321 atcaccccca aaaaaccaaa ctctgcctta cgtaaagttg ccagagtccg attaacctct
   157381 gggtttgaaa tcactgctta tatacctggt attggccata attcacaaga acattctgta
   157441 gtcttagtaa gagggggaag ggttaaggat ttacccggtg tgagatatca cattgttcga
   157501 ggaaccctag atgctgtcgg agtaaaggat cgtcaacaag ggcgttctag tgcgttgtag
   157561 attcttatcc aagacttgta tcatttgatg atgccatgtg aatcgctaga aacatgtgaa
   157621 gtgtatggct aacccaataa cgaaagtttc gtaaggggac tgtagcaggc taccatgaga
   157681 caaaagatct tctttctaag gagatttgat tcggaactta ttatatgtcc aaggtccaat
   157741 attgaaataa tttaagaggt tttccctgac ttcgtccgtg tcaacaaaca attcgaaacg
   157801 cctcgacttt tttagaacgg gtccgggtca aatagcaatg attcgaagca cttcttttta
   157861 cattacacta tttcggaaac ccaaggactt aatcgtatgg atatgtaaaa tacaggattt
   157921 ccaatcctag caggaaaggg agggaaacgg atactcaatt taaagtgagt caacagaatt
   157981 ccatactcga tctcatagat acatattgaa ttctgcggaa aaccgtattc gatgaaagtc
   158041 gtatgtacgg cttggaggga gatctttcat atctttcgag atccacccta caatatgggg
   158101 ccaaaaagcc aaaataaatg attttagccc ttataaaaag aaaactgatt cttgaacccc
   158161 tttcacgctc atgtcacgcc gaggtactgc agaaaaaaaa actgcaaaat ccgatccaat
   158221 ttatcgtaat cgattagtta acatgttggt taaccgtatt ctgaaacacg gaaaaaaatc
   158281 attggcttat caaattctct atcgagcctt gaaaaagatt caacaaaaga cagaaacaaa
   158341 tccgctatct gttttacgtc aagcaatacg tggagtaact cccgatatag cagtaaaagc
   158401 aagacgtgta agcggatcga cccagcaagt tcctattgaa ataggatccg cacaaggaaa
   158461 agcacttgcc gttcgttggt tattaggggc atcccgaaaa cgtccgggtc gaaatatggc
   158521 tttcaaatta agttccgaat tagtggatgc tgccaaaggg agtggcgatg ccatacgcaa
   158581 aaaggaagag actcatagaa tggcagaggc aaatagagct tttgcacatt ttcgttaatc
   158641 cacgaacagg atctatatag acacatagat ccatggatcc atacatctcg atcgtaaaag
   158701 aatcaataga aaaagaaaga atcggaattg atcgttctcg aaacaaacga aaaggaaacg
   158761 aaagataaaa cataaattat ggatcaacta agccctctcg gggacttgct taagaataag
   158821 aaagaggaat ctcatgtaaa taccatggaa taaggtttga tcctaattca tggggattcc
   158881 acaaatattc cattccaaaa atagaaagtt cgaaacaatt gggatttttt tggagattgg
   158941 atgcagttac taattcatga tttggcatgt acagaatgaa aacttcattc tcgattctac
   159001 gagaattttt atgaaagcct ttcatttgct tctcttcgat ggaagtttta ttttcccaga
   159061 atgtatcctc atttttggcc taattcttct tctgatgatc gattcaacct ctgatcaaaa
   159121 agatatacct tggttatatt tcatctcttc aacaagttta gtaatgagca taacggccct
   159181 attgttccga tggagagaag aacctatgat tagcttttcg ggaaatttcc aaacgaacaa
   159241 tttcaacgaa atctttcaat ttcttatttt actatgttca actctatgta ttcctctatc
   159301 cgtagagtac attgaatgta cagaaatggc tataacagag tttctgttat tcgtattaac
   159361 agcgactcta ggaggaatgt ttttatgcgg tgctaacgat ttaataacta tctttgtagc
   159421 tccagaatgt ttcagtttat gctcctacct attatctgga tataccaaga aagatgtacg
   159481 gtctaatgag gctactacga aatatttact catgggtggg gcaagctctt ctattctggt
   159541 tcatggtttc tcttggctat atggttcatc cgggggagag atcgagcttc aagaaatagt
   159601 gaatggtctt atcaatacac aaatgtataa ctccccagga atttcaattg cgcttatatt
   159661 catcactgta ggaattgggt tcaagctttc cccagcccct tctcatcaat ggactcctga
   159721 cgtatacgaa ggagtgcggt tcgttcgaga aattcctacc tctctatcta tctctgggat
   159781 gtttggattt ttcaaaactc catggacatg cagaagagaa atgctattcc cactcagacc
   159841 aagacataac tttgacttgt tcaaataaca attaaggcga agcagggtca ggaacaacga
   159901 ttctctttat gataaacaga tccattttgc aagttcgtta ttacgggtag ttcctacaaa
   159961 ggatcggact aatgacgtat acaatacttg aattcttgat gtagatgcta cacagttggt
   160021 tctcatcctt cagagactac gagtgtaata ggagcatccg tcgacaaaag gatcacccta
   160081 agatgatcat ctcatggcta ttgagaacga atcaaatcag atggttctat ttctcaatct
   160141 ttctgactta ctcctacgga atcaaggtcg aaaagatgga gaaaaatcag tcattcacaa
   160201 ccactgatga aggattcctc gaaaagttaa ggattagtaa tccgttttag aaatcgaatg
   160261 ggttcaatct tatacatacg cgaggaaggt aataataaaa aaaaagaaga taagttcttc
   160321 tttactttta tcacttagga gccgtgcgag atgaaagtct catgcacggt tttgaatgag
   160381 agaaagaagt gaggaatcct cttttcgact ctgactctcc tactccagtc gttgcttttc
   160441 tttctgttac ttcgaaagta gctgcttcgg cttcagccac tcgaattttc gatattcctt
   160501 tttatttctc atcaaacgaa tggcatcttc ttctggaaat cctagctatt cttagcatga
   160561 tattggggaa tctcattgct attactcaaa caagcatgaa acgtatgctt gcgtattcgt
   160621 ccataggtca aatcggatat gtaattattg gaataattgt cggagactca aatggtggat
   160681 atgcgagcat gataacttat atgctgttct atatctccat gaatctagga acttttgctt
   160741 gcattgtctt atttggtcta cgtaccggaa ctgataacat tcgagattat gcaggattat
   160801 acacaaaaga tccttttttg gctctctctt tagctctatg tctcttatct ctaggaggtc
   160861 ttcccccact cgcaggtttt ttcggaaaac tacatttatt ctggtgtgga tggcaggcag
   160921 gcctctattt cttggtttca ataggactcc ttacgagcgt tgtttctatc tactattatt
   160981 taaaaataat caagttatta atgactggac gaaaccaaga aataacccct cacgtgcgaa
   161041 attatagaat atccccttta agatcaaaca attccatcga attgagtatg attgtatgtg
   161101 tgatagcatc tactatacca ggaatatcaa tgaacccaat tattgcaatt gctcaggata
   161161 ccctttttta gtttagcttc tagaatctat ttcttagttc aagatccctc tttactaact
   161221 ggaatcaaag aattagtaga tctgttccgc ccaaaaaggg aatgggctag ggttatgaac
   161281 ttataatcta taatctgatt atagattata agttcattcc ataccgggcc agaccggaat
   161341 agggttatat acattctcat tatgagaagg gtcattcgag cctatctaaa tctaaataga
   161401 tactacatat ggatccctat taggaatggg cgtaatcggg ccttcttttt acattacaga
   161461 tctctcctta ttttggaccc tattcacctc ttttcttttt ttctcttcta ttgaatcgag
   161521 aaagaaatag gtttgattgt catatatata agacatcctc tggatacttc aaatcgaagc
   161581 aattggatgt ccgacttggc ctatatgaca cggccgatca atagaaatac tccaacactc
   161641 cacctttgtc atatattcca tacatcacac tagatagata tcatattcat ggaatacgat
   161701 tcactttcaa gatgccttgg tggtgaaatg gtagacacgc gagactcaaa atctcgtgct
   161761 aaagagcgtg gaggttcgag tcctcttcaa ggcataatat tgagaatgct cattgaattg
   161821 gaataagttc ggcagcggat cacaaaatct tggggatcct ctctatctaa tgaatgggga
   161881 atctgctttg aaatcgtctg ccctgcaccc acccccgagt atatgcttca acaggaatca
   161941 cacaagggtg gattgataca atctaaacct ctggtaaaat gccccccgta acccagcaga
   162001 taaagtgcat tacatagtcc gttttaggga ttggcgacta cccattcagt gactttggca
   162061 ctggacgttc caaaaatggg tactatcggg tcgggtgaat tcaataatag acgcctggtg
   162121 gcattccagc tttccttctc ctttcaggac ctatccgaaa gagaatccag tacttctcgg
   162181 tcgtgaatag ggcgaaccgc cccgtggata tctttgcttc gaaccaaaaa caattagaat
   162241 taggctcggt caactggaat gtctattatc catatagggg atcttccaat cgggaagatc
   162301 catcgacctg agacgaagag aaaggtctat ctattttatt tagttattca gttaaaccaa
   162361 tgattcgtta ttggagcaga tagcaaaaac catttcatcc gacatgcgta tttttgattt
   162421 tccaatggat ttacatcttt cattaatgga aattttttga tgtagtgagt aatagctctg
   162481 gttgttcgct gttcaagaat tcttgtttag gcagttcata ccgtccatac atagtgtttt
   162541 gatctaagat ttcaattctt ccatgtttca gcagtagcat attcttccat ggagcttagc
   162601 tccatggaag aaagaggtgt ttccgcgact ctaccaccca gtcaattccg ttccacttaa
   162661 tcctcatgac cacatatctt tccggctaag taatgggaaa cccttctcct gttacatgaa
   162721 tccaattttc atttcatccg agaaaagcca tctttttctc aacaatgtct ttgccatttg
   162781 atccaatagc cttccgtgag ataggaacag atttgataaa tactgataac tctcggatcg
   162841 aatattagaa cgggaaaatc cattagataa tgaactattg gttctaagcc atctctggcg
   162901 atgaatcaag aattcgaagt gctttttttt cctattcttg agaaaccagc gtttagatag
   162961 agatggaaga ggctccattt tggcagtaag aataagaagc ccctttaaca tctcttcatc
   163021 tgcaaagaat tctcgatgtg aaaagacaga gacaaagggc tcatctttga atagggaaaa
   163081 gagtggatcc ggggggtccc aaatgaattg gcttattcga aaaaagcctt gttctttgga
   163141 aaatctagct cgtggcgggt actgcatggt ttcactctgc aagaactccg aatccccctc
   163201 ttgaagctca tcctcctctt ggcgctcatc ctcctcttga agctgatcct cctcttgaag
   163261 ctgatcctcc tcttgaagcg catccttttc atcataaagg atcccccgac cggcccaata
   163321 gggaaatccc aattcattgg gcctttcgat acaatcaaat agaaattccc aagggcgcca
   163381 tattctagga gcccagtcta tgtgatcgaa gaaaccctcc tctatttccc cttcttcaaa
   163441 ctccgattcg tatttttgat agataaattt ctgatcaacg atagaacaag atccattttg
   163501 catcatatat aagggattcc ttggttcggg ccgaagaagg aatttcactc gatcattatc
   163561 aaaccgactg caatctcttt ctgtccgcga ggatgccatc agagcgcctt ctatttctac
   163621 taggccatga actagatcag agtcattctc aacgaaccaa taagaagtga tcctattttt
   163681 ttcatcgggt ccgggtagag accaaaggtc ttgaacgacc gatccggcag aacaactcaa
   163741 aagataaaga agtatcgtga atttcttcat gctcgttcca agttcgaagt accatttgta
   163801 caaataagga tccccttctt cacacaattg cttctttata tagatagata taggatctag
   163861 gaggcaattt cctagaagta ctttttgcac aacagccctt cctatctgat agaaaaggat
   163921 cccgtgatcc tgaaccggta ttacatgggc tcgcaaatcc caagtttgtc tatgaagagc
   163981 agatctaatt gtattagtgt ctagaattga tttcttctgt gtaatactaa ttgatagggc
   164041 ctcattggca agtgctacaa gatctcgtgc attggaaccc atggctgtgg acccgaatcg
   164101 attagtatgg aacattttct tttccaagtg aaatccccta cccctagtat atgaaagagt
   164161 gaaaaagcgc tttcgttgtt gtggaataag aagccttcgt atcttaatac atgtattgaa
   164221 tcgattcggg gctattagag cgggatccac tttttgggga atatgagtcg aagcaataac
   164281 aagaatattt ctagtagaac atctttcaca atctctgggc agatagttca ctaatagacc
   164341 gagggataag tccttcgact cattcatatc cagatcatga atgtctggaa tccatattat
   164401 gcaaggagac attgcttttg ctaattcgaa gtgaaggctg ataaaaaatc ggtctacttc
   164461 cgccagcagt tcaatattgg tgaactcatt catcacatcc tcagctagcc actctatacg
   164521 ccgcaactcc ctatcaaggt cactagtatc aatatcgtca ctagcatcaa tagagtcact
   164581 agcatcaata gagtcactag catcaataga gtcactaaca tcagagtcac tctcatcctc
   164641 ctcatcaaga accaactccc taggcttgct atccgggaac ttgttcagaa atactgtaat
   164701 gaaaggaaga taggagtttg tcgttaggta tttgaccaaa taggatcgtc cgcttcctat
   164761 agaacctatc actaaaatac ccctagagga ggataaggct aagcggagcg aaaagggttt
   164821 tccatgagac gggaaatgaa aactattagc cccacacgaa gtttgtgaat aagtgattgt
   164881 ctgataatta gcaaggaata tccgcctttc tgctaaacag gatgtattga acccataatt
   164941 cattagagac ttttgatgaa tgtcaactaa gtatcgtaag tcaattgctc ccggttgttc
   165001 aatcatttga taagcagagt cattctttga taaatgatcg ctatgagtca gactcaatag
   165061 aatttgatca atactttttt ctgccgttaa ggtggagatg gagaactgaa ccaagaagtc
   165121 tctttcttta tcactaatcg aatcactgtt cgcgaaccag aattctattg gattatcatc
   165181 aatccaatga tcgcccacgt tttctctttt tcttatcaat gaatagatct ctttacttgt
   165241 atgacttaga tgtctcgtat ttctcgaaaa aatgattcga ttgatattca aatatatctt
   165301 cttagaacgt atagaatatc ctaattgttg cagagcaact agaaagagat tcttgaactt
   165361 taaccagaaa gaattcagtt cagatgtggg atacctatcc agaagttttc gcaactcaat
   165421 catgtatgat ggattcatca aagatttgat cttttcgaac tctgtctgta actcactata
   165481 ggctcgggaa acaaagaaaa gacgtgtaca aacgagatgt ccagcaacaa gaagaaggaa
   165541 aaggattgaa tagaggaact cctgaacatt tggcgagctc agatgtgtcg atatcaatgg
   165601 tgactcatta tttcgatgaa tcttttcttc ggacagaaga aaattttgta aacaattaat
   165661 cgaaatctca cttatccgat ggtacttttt ccgttgtgtc ttccacaatt ttttctgaag
   165721 aattcgcgct gatccatgca taatatcatg aaaaatggat accaatattt gacggctgct
   165781 acttagtatc ggcaataggt ctgaaaaagt atctaacaat atcaaactta gatatttgca
   165841 ccctgttgaa gtaaagaacc atggcatata tgtttggaat agattccatt tttttgattt
   165901 taagcgagtt gaaaaagcac tctttcgttg atgaaaggtt ctatacatct gccctttctc
   165961 aacgcatttc tttagacaaa gactccgttt tttcctcttt tcggatggta aatatttctc
   166021 agaacatgga gtgtgaatca aacccatgtt tgaattgaaa ttgagatact gatgcaagtt
   166081 cttctcttct gaatcagata gattcatatc tgaaagaggt tgacaaaaag ttctttcaaa
   166141 attgactttt tgtccctctt ttagaggtgt tccagaaatg tctgcaatcg agtaaatagc
   166201 tctacgaact aatggatcgg atcgaattgc aaactggaaa gatttgtaca agttatacct
   166261 ttcgtcacca ctttgtggaa aatcgttaga tatgaatatg ttagatacct gcgactcgat
   166321 tggtgaaggt gaaatagtat ctctctccaa aaaagcatgt ttttttttac caccgcacaa
   166381 agaaaatctt ttgttgcgaa tgaacaagat attgaggaat tgtccgtacg taaaatcata
   166441 attcttgata cgggcctttt ccacataaaa agggaatctt ttgttacaat agaaggagaa
   166501 gtgatgtgga ttattcaaga atcgaagtcg atttgcttta taaaaagaag atatcaatga
   166561 acttctatga aatggtttca cgggattcag ccaattgtct tgatcgtggg atatcattga
   166621 gaaataggaa tccgtgttat caaaagattt cctgctatta tttctagtat ggaatgagtc
   166681 aatcatccgc tttggtatct tattgaacaa aaatggtgat attgttcctc cattgatcaa
   166741 gaatttcgat ttttgagaag tattatgatc atccaataag aaaggtttca atttttgaaa
   166801 atgaacgatt tgaagaccta ttgattctaa caactgattg cagagttgat catttgtacc
   166861 tttcaattca tagatgtgga tctcaggcct atgaaggggg atattcccga aactcacaaa
   166921 gaaaaaagga agtgagttag acaaaaagag aagaagtgac ttagacaaat cttttttatc
   166981 gataacctca gaccaatcaa tcgaatattg attaatacgt aatcgatcga acactacttg
   167041 aaaacggctc ttctgctcag aaacgaaatg ttctaaaagc tcctggaaat tcttgctccc
   167101 attggacctt ttgtatctat atgcattagg atcccgattc atgtatctct cggttcgaga
   167161 aataaaaata agaggatcga accatttgtt ctgactcttt ttcaaattcg ataaatgtcg
   167221 gttgatcata tatttcatta gagttctatg attcagagta ccatttccta tttgatccct
   167281 ttgaattcca tactcgaagt tgcgatcgga tctattcatt aaaaagaatc gattcaatac
   167341 atttcttatg tacccatggg tgctatattg gatttgaatc agatttagga tcaagataga
   167401 ttgattgact gcctccatta tgttgttgct agcaaatacc actctttttg gttttggatc
   167461 ttccaaatca ttcccgcagg agatccggac ccatttgttt ctgatccttc gataaaaaga
   167521 ttcattttca ggaggtagaa ccaataaaga tttctttttc gattcatccc cggcctcatt
   167581 caagaattgt ttttgatcca atccgtagga atcaatagaa agggcaaatc tcttaggata
   167641 caccggatcc gactcggtta ttgatagagt gaatagatct gtcatttctt gaaatctctc
   167701 ttctgattca aaatcgtggt gtaacgcgta tccccccctg ttcaggtcat ggaatagatg
   167761 aaataaatca aaaaatggat ttttgttcaa gaatgaagaa ctacccagtt catccttcgg
   167821 aaccatatcg catcccggat atgatgaaat aggatgaatt gagacggtat tttgtaaata
   167881 cgtaattctc ttggatatat tcactatttc tttattttcc gatcgcctga aagggacaaa
   167941 agaaacatct tgttctttct tcaacaattt ctgatcttta gtgaacctct cagtaggatt
   168001 cgaacccaga tgaagttctg accatatgtc agagaaaaaa gaacgaatgg atcttgtagg
   168061 attcccaaga aattcttcga tttcttccgg aagcagatga ttattcatcc gcttctcacg
   168121 ttccgtgaat agccgggact ttgaggaaga tccagaaacg cgtttaggga atccgtctga
   168181 ttctatctct cttcgttccg tttgaagaaa ggaaggatcc caaagaatcg atctttcttt
   168241 tagttgttga atctctcttt gattgatcaa tgtgtgatat tccgaatcct cattactaat
   168301 ggaatcaaaa cgatctctgg attgattaaa agatcctttc aattggctag aatccgttac
   168361 ttgaacgaaa ctagatcttg tggaatgata ttgaatattt gacgatacat tccgtacctt
   168421 gctaaaaatt cgatccttgc ttaccaacca cacattgtct aaccaaatcc aattctctct
   168481 cgatatgttc ctcaaaaaat ccgattcgtg cggattcttc ccccaactac cgaagagatc
   168541 ttggcggaat tgccacatat gaaattgagc acaattttgc aaagaaatag cccacttgct
   168601 tctcgagaag agatgggaaa catgctcaat atcatttgat tgaatagttg acccagcccc
   168661 ttgttgtttg aagaaaccct ccacttcaat tggtatttgt tcacgaaaag caaacatgag
   168721 ataacaaatc cagtctttca ctaagctttc gaatagctgt cccgaattca atatgttttg
   168781 cctcttactc ggagaaagac gatcaaacaa ttcccaatca cggtctttgt ggatcggatc
   168841 atccatataa tatacaaaag gaaactccag atatttgata tctttctctt tgaatgagat
   168901 ctcaattcca gtgacggttt cattagatat cttaccacta gaatccttct tttttccgat
   168961 ccagttcctc caccaccgcg aaccccagtt ggattcaggc atgatacact tttgagttat
   169021 tgggggaacc caagtactct ctttcggatc caggaactca gagatctttt ttccttttga
   169081 caggagcgaa acaatcaacc tattgacatt ggaagaccca aaagattctt ccaatgcatc
   169141 atttctcggt ccaatgggat tcataagtat aggaagaagc cctgtcaaat agagattttt
   169201 tctttcgacc atatttcgat tgttaatacg atatataagg accgctacta caaatagtac
   169261 tacacccttg gtcgtgaaat ggactacacc cttgataccc ttgatcgtga aatggactac
   169321 acccttgata cccttgatcg tgaaatatcg attgcttgtt gaaccctgtg aattgcgtga
   169381 aagtaggata ccccaaattc gggggtccaa gagttttaga aaacattctt ggtggaaaaa
   169441 aatgttaagg aaagatccca ctgaattgaa ttgggtccat gaatctaata aatagtgaga
   169501 attcttgatc tctctcaata tctctcgcaa ttcgaaaacc cagaatttga attgacgccc
   169561 cttcatctct ccatacctcc taaatggata agaattatcc tttataatta tgatatttat
   169621 atatgatatt tatatacgat atttctttat tctatgataa ttagaattat atgattattc
   169681 tatgatttaa attgcattga tttatcctaa agatttcatt tcaattggaa tttggttatt
   169741 caccatgtac gaggatcccc gctaagcatc catggctgaa tggttaaagc gcccaactca
   169801 taattggcga attcgtaggt tcaattccta ctggatgcac gccaatggga ccctccaaga
   169861 agtctattgg aattgactct ttatcaatgg aatctcatca tctatacata acgaatcggt
   169921 gtggtatatt catatcataa catatgaaca gtaagaactg aactagcatt cttattgaga
   169981 ctagaactca tagggaagaa aatagattta tggatggaat caaatatgca gtatttacag
   170041 acaaaagtat tcggttattg gcgaaaaatc aatatacttt taatgtcgaa tcaggatcaa
   170101 ctaggacaga aatcaagcat tgggtcgaac tcttctttgg tgtcaaggta atagctatga
   170161 atagtcatcg actccccgga aagggtagaa gaaggggacc cattatggga catacaatgc
   170221 attacaagcg tatgatcatt acgcttcaac cgggttattc tattccacct cttagaaaga
   170281 aaagaactta aatcaaaata cttaatagca tggcgataca tttatacaaa acttctaccc
   170341 cgggcacacg caatggagcc gtaaacagtc aagtgaaatc caatccacga aataatttga
   170401 tctatggaca gcatcgttgt ggtaaaggtc gtaatgccag aggaatcatt accgcaaggc
   170461 atagaggggg aggtcataag cgtttatacc gtaaaatcga ttttcgacga aatgaaagag
   170521 acatatatgg tagaatcgta accatagaat acgaccctaa tcgaaatgca tacgtttgtc
   170581 tcatacacta tggggatggt gagaagagat atattttaca tcccagaggg gctataattg
   170641 gagataccat tgtttctggt acagaagttc ctatcaaaat gggaaatgcc ctacctttga
   170701 gtgcggtttg aactattgat ttacgtaatt gggagtaacc aattaggttt acgacgaaac
   170761 ctagaaatcg atcactgatc caatttgagt acctctacag gatagacctc aacagaaaac
   170821 tgaagagtaa gggcagcaag tgattgagtt cagtagttcc tcatatataa ttattgactc
   170881 tagagagata gtaatatgga gaagacaaaa ctgtttcaag caccgacaga accagaagcg
   170941 ctccttgttt caaagagagg aggacgggtt attcacattt catttgatgg tcagaggcaa
   171001 attgaaagct aagcagtggt cattctaaag attccccggg ggaaaaatag agatgtctcc
   171061 tacgttaccc ataaatatgt ggaagtatcg acgtaatttc atagagtcat tcggtctgaa
   171121 tgctacatga agaacataag ccagatgacg gaacgggaag acctaggatg tagaagatca
   171181 taacatgagt ggttcggcag atttggattc ctatatatcc attcatgtgg tactttattg
   171241 tatgatatat ataagaatta tacgatatat atatatctat ctgtatagat atcatcatct
   171301 acatccagaa agccgtatgc tttggaaaaa gcttgtacag tttgggaagg gattttgatt
   171361 gatcaaaaaa aggaatctac ttcaaccgat atgcccttag gcacggccat acataacata
   171421 gaaatcacac ttggaaaggg tggacaatta gctagagcag cgggtgctgt agcgaaactg
   171481 attgcaaaag aggggaaatc ggccacatta aaattacctt ctggagaggt ccgtttgata
   171541 tccaaaaact gctcggcaac agtcggacaa gtggggaatg ttggggtgaa ccagaaaagt
   171601 ttgggtagag ccggatctaa atgttggcta ggtaagcgtc ctgtagtaag aggagttgtt
   171661 atgaaccctg tagaccatcc ccatgggggt ggtgaaggga gggctccgat tggtagaaaa
   171721 aaacccgcaa ccccttgggg ttatcctgca cttggaagaa gaagtagaaa aaggaataaa
   171781 tatagtgata attttattct tcgtcgccgt aggaaatagg agagcaaatt tctttcttcg
   171841 tttttgcagt ttttgcatta attaatttaa aaaattgaaa tctta
//
