# Supplementary material for: Evolutionary dynamics of the chloroplast genome in Daphne (Thymelaeaceae): comparative analysis with related genera and insights into phylogenetics
Source: FEBS Open Bio. 2025 Oct 16;16(3):503–19. doi: 10.1002/2211-5463.70143 (PMC12955755; doi:10.1002/2211-5463.70143)
Supplement: Supplementary file 11 — Data S2. Annotated chloroplast genome sequences of all newly assembled species (GenBank format). [file FEB4-16-503-s005.zip › Daphne acutiloba.gb]

LOCUS       Daphne_acutiloba      171212 bp    DNA     circular PLN 07-SEP-2025
DEFINITION  Daphne acutiloba chloroplast, complete genome.
ACCESSION   NC_056317
KEYWORDS    RefSeq.
SOURCE      chloroplast Daphne acutiloba
  ORGANISM  Daphne acutiloba
            Eukaryota; Viridiplantae; Streptophyta; Embryophyta; Tracheophyta;
            Spermatophyta; Magnoliopsida; eudicotyledons; Gunneridae;
            Pentapetalae; rosids; malvids; Malvales; Thymelaeaceae; Daphne.
REFERENCE   1  (bases 1 to 171211)
  CONSRTM   NCBI Genome Project
  TITLE     Direct Submission
  JOURNAL   Submitted (19-JUN-2021) National Center for Biotechnology
            Information, NIH, Bethesda, MD 20894, USA
REFERENCE   2  (bases 1 to 171211)
  AUTHORS   Yuan,Y.
  TITLE     Direct Submission
  JOURNAL   Submitted (11-NOV-2020) China Academy of Chinese Medical Sciences,
            National Resource Center for Chinese Materia Medica, South Street
            inner Dongzhimen No. 16, Dongcheng District, Beijing, Beijing
            100700, China
COMMENT     PROVISIONAL REFSEQ: This record has not yet been subject to final
            NCBI review. The reference sequence is identical to MW246150.
            ##Assembly-Data-START## Assembly Method :: GetOrganelle v. v1.6.2d
            Sequencing Technology :: Illumina ##Assembly-Data-END##
            COMPLETENESS: full length.
FEATURES             Location/Qualifiers
     misc_feature    1..85137
                     /note="large single copy (LSC)"
     tRNA            complement(48..121)
                     /gene="trnH-GUG"
                     /locus_tag="FKS56_pgt001"
                     /product="tRNA-His"
                     /db_xref="GeneID:40491980"
     gene            complement(48..121)
                     /gene="trnH-GUG"
                     /locus_tag="FKS56_pgt001"
                     /db_xref="GeneID:40491980"
     CDS             complement(452..1513)
                     /gene="psbA"
                     /locus_tag="FKS56_pgp091"
                     /codon_start=1
                     /transl_table=11
                     /product="photosystem II protein D1"
                     /protein_id="YP_009663801.1"
                     /db_xref="GeneID:40491913"
     gene            complement(452..1513)
                     /gene="psbA"
                     /locus_tag="FKS56_pgp091"
                     /db_xref="GeneID:40491913"
     tRNA            join(complement(4307..4343),complement(1783..1817))
                     /gene="trnK-UUU"
                     /locus_tag="FKS56_pgt002"
                     /product="tRNA-Lys"
                     /db_xref="GeneID:40491914"
     gene            complement(1783..4343)
                     /gene="trnK-UUU"
                     /locus_tag="FKS56_pgt002"
                     /db_xref="GeneID:40491914"
     CDS             complement(2074..3630)
                     /gene="matK"
                     /locus_tag="FKS56_pgp090"
                     /codon_start=1
                     /transl_table=11
                     /product="maturase K"
                     /protein_id="YP_009663802.1"
                     /db_xref="GeneID:40491915"
     gene            complement(2074..3630)
                     /gene="matK"
                     /locus_tag="FKS56_pgp090"
                     /db_xref="GeneID:40491915"
     CDS             join(complement(6189..6228),complement(5030..5229))
                     /gene="rps16"
                     /locus_tag="FKS56_pgp089"
                     /codon_start=1
                     /transl_table=11
                     /product="ribosomal protein S16"
                     /protein_id="YP_009663803.1"
                     /db_xref="GeneID:40491916"
     gene            complement(5030..6228)
                     /gene="rps16"
                     /locus_tag="FKS56_pgp089"
                     /db_xref="GeneID:40491916"
     tRNA            complement(7507..7578)
                     /gene="trnQ-UUG"
                     /locus_tag="FKS56_pgt003"
                     /product="tRNA-Gln"
                     /db_xref="GeneID:40491917"
     gene            complement(7507..7578)
                     /gene="trnQ-UUG"
                     /locus_tag="FKS56_pgt003"
                     /db_xref="GeneID:40491917"
     CDS             7940..8125
                     /gene="psbK"
                     /locus_tag="FKS56_pgp088"
                     /codon_start=1
                     /transl_table=11
                     /product="photosystem II protein K"
                     /protein_id="YP_009663804.1"
                     /db_xref="GeneID:40491918"
     gene            7940..8125
                     /gene="psbK"
                     /locus_tag="FKS56_pgp088"
                     /db_xref="GeneID:40491918"
     CDS             8562..8672
                     /gene="psbI"
                     /locus_tag="FKS56_pgp087"
                     /codon_start=1
                     /transl_table=11
                     /product="photosystem II protein I"
                     /protein_id="YP_009663805.1"
                     /db_xref="GeneID:40491919"
     gene            8562..8672
                     /gene="psbI"
                     /locus_tag="FKS56_pgp087"
                     /db_xref="GeneID:40491919"
     tRNA            complement(8758..8845)
                     /gene="trnS-GCU"
                     /locus_tag="FKS56_pgt004"
                     /product="tRNA-Ser"
                     /db_xref="GeneID:40491920"
     gene            complement(8758..8845)
                     /gene="trnS-GCU"
                     /locus_tag="FKS56_pgt004"
                     /db_xref="GeneID:40491920"
     tRNA            join(9603..9625,10355..10403)
                     /gene="trnG-UCC"
                     /locus_tag="FKS56_pgt005"
                     /product="tRNA-Gly"
                     /db_xref="GeneID:40491921"
     gene            9603..10403
                     /gene="trnG-UCC"
                     /locus_tag="FKS56_pgt005"
                     /db_xref="GeneID:40491921"
     tRNA            10559..10630
                     /gene="trnR-UCU"
                     /locus_tag="FKS56_pgt006"
                     /product="tRNA-Arg"
                     /db_xref="GeneID:40491922"
     gene            10559..10630
                     /gene="trnR-UCU"
                     /locus_tag="FKS56_pgt006"
                     /db_xref="GeneID:40491922"
     CDS             complement(10914..12434)
                     /gene="atpA"
                     /locus_tag="FKS56_pgp086"
                     /codon_start=1
                     /transl_table=11
                     /product="ATP synthase CF1 alpha subunit"
                     /protein_id="YP_009663806.1"
                     /db_xref="GeneID:40491923"
     gene            complement(10914..12434)
                     /gene="atpA"
                     /locus_tag="FKS56_pgp086"
                     /db_xref="GeneID:40491923"
     CDS             join(complement(13818..13961),complement(12509..12919))
                     /gene="atpF"
                     /locus_tag="FKS56_pgp085"
                     /codon_start=1
                     /transl_table=11
                     /product="ATP synthase CF0 subunit I"
                     /protein_id="YP_009663807.1"
                     /db_xref="GeneID:40491924"
     gene            complement(12509..13961)
                     /gene="atpF"
                     /locus_tag="FKS56_pgp085"
                     /db_xref="GeneID:40491924"
     CDS             complement(14202..14447)
                     /gene="atpH"
                     /locus_tag="FKS56_pgp084"
                     /codon_start=1
                     /transl_table=11
                     /product="ATP synthase CF0 C subunit"
                     /protein_id="YP_009663808.1"
                     /db_xref="GeneID:40491925"
     gene            complement(14202..14447)
                     /gene="atpH"
                     /locus_tag="FKS56_pgp084"
                     /db_xref="GeneID:40491925"
     CDS             complement(15300..16043)
                     /gene="atpI"
                     /locus_tag="FKS56_pgp083"
                     /codon_start=1
                     /transl_table=11
                     /product="ATP synthase CF0 A subunit"
                     /protein_id="YP_009663809.1"
                     /db_xref="GeneID:40491926"
     gene            complement(15300..16043)
                     /gene="atpI"
                     /locus_tag="FKS56_pgp083"
                     /db_xref="GeneID:40491926"
     CDS             complement(16283..16993)
                     /gene="rps2"
                     /locus_tag="FKS56_pgp082"
                     /codon_start=1
                     /transl_table=11
                     /product="ribosomal protein S2"
                     /protein_id="YP_009663810.1"
                     /db_xref="GeneID:40491927"
     gene            complement(16283..16993)
                     /gene="rps2"
                     /locus_tag="FKS56_pgp082"
                     /db_xref="GeneID:40491927"
     CDS             complement(17364..21497)
                     /gene="rpoC2"
                     /locus_tag="FKS56_pgp081"
                     /codon_start=1
                     /transl_table=11
                     /product="RNA polymerase beta subunit"
                     /protein_id="YP_009663811.1"
                     /db_xref="GeneID:40491928"
     gene            complement(17364..21497)
                     /gene="rpoC2"
                     /locus_tag="FKS56_pgp081"
                     /db_xref="GeneID:40491928"
     CDS             join(complement(24082..24513),complement(21694..23310))
                     /gene="rpoC1"
                     /locus_tag="FKS56_pgp080"
                     /codon_start=1
                     /transl_table=11
                     /product="RNA polymerase beta' subunit"
                     /protein_id="YP_009663812.1"
                     /db_xref="GeneID:40491929"
     gene            complement(21694..24513)
                     /gene="rpoC1"
                     /locus_tag="FKS56_pgp080"
                     /db_xref="GeneID:40491929"
     CDS             complement(24539..27751)
                     /gene="rpoB"
                     /locus_tag="FKS56_pgp079"
                     /codon_start=1
                     /transl_table=11
                     /product="RNA polymerase beta subunit"
                     /protein_id="YP_009663813.1"
                     /db_xref="GeneID:40491930"
     gene            complement(24539..27751)
                     /gene="rpoB"
                     /locus_tag="FKS56_pgp079"
                     /db_xref="GeneID:40491930"
     tRNA            28910..28980
                     /gene="trnC-GCA"
                     /locus_tag="FKS56_pgt007"
                     /product="tRNA-Cys"
                     /db_xref="GeneID:40491931"
     gene            28910..28980
                     /gene="trnC-GCA"
                     /locus_tag="FKS56_pgt007"
                     /db_xref="GeneID:40491931"
     CDS             29163..29252
                     /gene="petN"
                     /locus_tag="FKS56_pgp078"
                     /codon_start=1
                     /transl_table=11
                     /product="cytochrome b6/f complex subunit VIII"
                     /protein_id="YP_009663814.1"
                     /db_xref="GeneID:40491932"
     gene            29163..29252
                     /gene="petN"
                     /locus_tag="FKS56_pgp078"
                     /db_xref="GeneID:40491932"
     CDS             complement(30160..30264)
                     /gene="psbM"
                     /locus_tag="FKS56_pgp077"
                     /codon_start=1
                     /transl_table=11
                     /product="photosystem II protein M"
                     /protein_id="YP_009663815.1"
                     /db_xref="GeneID:40491933"
     gene            complement(30160..30264)
                     /gene="psbM"
                     /locus_tag="FKS56_pgp077"
                     /db_xref="GeneID:40491933"
     tRNA            complement(31014..31087)
                     /gene="trnD-GUC"
                     /locus_tag="FKS56_pgt008"
                     /product="tRNA-Asp"
                     /db_xref="GeneID:40491934"
     gene            complement(31014..31087)
                     /gene="trnD-GUC"
                     /locus_tag="FKS56_pgt008"
                     /db_xref="GeneID:40491934"
     tRNA            complement(31426..31509)
                     /gene="trnY-GUA"
                     /locus_tag="FKS56_pgt009"
                     /product="tRNA-Tyr"
                     /db_xref="GeneID:40491935"
     gene            complement(31426..31509)
                     /gene="trnY-GUA"
                     /locus_tag="FKS56_pgt009"
                     /db_xref="GeneID:40491935"
     tRNA            complement(31569..31641)
                     /gene="trnE-UUC"
                     /locus_tag="FKS56_pgt010"
                     /product="tRNA-Glu"
                     /db_xref="GeneID:40491936"
     gene            complement(31569..31641)
                     /gene="trnE-UUC"
                     /locus_tag="FKS56_pgt010"
                     /db_xref="GeneID:40491936"
     tRNA            32312..32383
                     /gene="trnT-GGU"
                     /locus_tag="FKS56_pgt011"
                     /product="tRNA-Thr"
                     /db_xref="GeneID:40491937"
     gene            32312..32383
                     /gene="trnT-GGU"
                     /locus_tag="FKS56_pgt011"
                     /db_xref="GeneID:40491937"
     CDS             33655..34716
                     /gene="psbD"
                     /locus_tag="FKS56_pgp076"
                     /codon_start=1
                     /transl_table=11
                     /product="photosystem II protein D2"
                     /protein_id="YP_009663816.1"
                     /db_xref="GeneID:40491938"
     gene            33655..34716
                     /gene="psbD"
                     /locus_tag="FKS56_pgp076"
                     /db_xref="GeneID:40491938"
     CDS             34664..36085
                     /gene="psbC"
                     /locus_tag="FKS56_pgp075"
                     /codon_start=1
                     /transl_table=11
                     /product="photosystem II CP43 chlorophyll apoprotein"
                     /protein_id="YP_009663817.1"
                     /db_xref="GeneID:40491939"
     gene            34664..36085
                     /gene="psbC"
                     /locus_tag="FKS56_pgp075"
                     /db_xref="GeneID:40491939"
     tRNA            complement(36336..36424)
                     /gene="trnS-UGA"
                     /locus_tag="FKS56_pgt012"
                     /product="tRNA-Ser"
                     /db_xref="GeneID:40491940"
     gene            complement(36336..36424)
                     /gene="trnS-UGA"
                     /locus_tag="FKS56_pgt012"
                     /db_xref="GeneID:40491940"
     CDS             36784..36972
                     /gene="psbZ"
                     /locus_tag="FKS56_pgp074"
                     /codon_start=1
                     /transl_table=11
                     /product="photosystem II protein Z"
                     /protein_id="YP_009663818.1"
                     /db_xref="GeneID:40491941"
     gene            36784..36972
                     /gene="psbZ"
                     /locus_tag="FKS56_pgp074"
                     /db_xref="GeneID:40491941"
     tRNA            37506..37576
                     /gene="trnG-GCC"
                     /locus_tag="FKS56_pgt013"
                     /product="tRNA-Gly"
                     /db_xref="GeneID:40491942"
     gene            37506..37576
                     /gene="trnG-GCC"
                     /locus_tag="FKS56_pgt013"
                     /db_xref="GeneID:40491942"
     tRNA            complement(37731..37804)
                     /gene="trnfM-CAU"
                     /locus_tag="FKS56_pgt014"
                     /product="tRNA-fMet"
                     /db_xref="GeneID:40491943"
     gene            complement(37731..37804)
                     /gene="trnfM-CAU"
                     /locus_tag="FKS56_pgt014"
                     /db_xref="GeneID:40491943"
     CDS             complement(37978..38280)
                     /gene="rps14"
                     /locus_tag="FKS56_pgp073"
                     /codon_start=1
                     /transl_table=11
                     /product="ribosomal protein S14"
                     /protein_id="YP_009663819.1"
                     /db_xref="GeneID:40491944"
     gene            complement(37978..38280)
                     /gene="rps14"
                     /locus_tag="FKS56_pgp073"
                     /db_xref="GeneID:40491944"
     CDS             complement(38403..40607)
                     /gene="psaB"
                     /locus_tag="FKS56_pgp072"
                     /codon_start=1
                     /transl_table=11
                     /product="photosystem I P700 chlorophyll a apoprotein A2"
                     /protein_id="YP_009663820.1"
                     /db_xref="GeneID:40491945"
     gene            complement(38403..40607)
                     /gene="psaB"
                     /locus_tag="FKS56_pgp072"
                     /db_xref="GeneID:40491945"
     CDS             complement(40633..42885)
                     /gene="psaA"
                     /locus_tag="FKS56_pgp071"
                     /codon_start=1
                     /transl_table=11
                     /product="photosystem I P700 chlorophyll a apoprotein A1"
                     /protein_id="YP_009663821.1"
                     /db_xref="GeneID:40491946"
     gene            complement(40633..42885)
                     /gene="psaA"
                     /locus_tag="FKS56_pgp071"
                     /db_xref="GeneID:40491946"
     CDS             join(complement(45599..45724),complement(44654..44881),
                     complement(43754..43906))
                     /gene="ycf3"
                     /locus_tag="FKS56_pgp070"
                     /codon_start=1
                     /transl_table=11
                     /product="hypothetical chloroplast RF34"
                     /protein_id="YP_009663822.1"
                     /db_xref="GeneID:40491947"
     gene            complement(43754..45724)
                     /gene="ycf3"
                     /locus_tag="FKS56_pgp070"
                     /db_xref="GeneID:40491947"
     tRNA            46311..46397
                     /gene="trnS-GGA"
                     /locus_tag="FKS56_pgt015"
                     /product="tRNA-Ser"
                     /db_xref="GeneID:40491948"
     gene            46311..46397
                     /gene="trnS-GGA"
                     /locus_tag="FKS56_pgt015"
                     /db_xref="GeneID:40491948"
     CDS             complement(46739..47344)
                     /gene="rps4"
                     /locus_tag="FKS56_pgp069"
                     /codon_start=1
                     /transl_table=11
                     /product="ribosomal protein S4"
                     /protein_id="YP_009663823.1"
                     /db_xref="GeneID:40491949"
     gene            complement(46739..47344)
                     /gene="rps4"
                     /locus_tag="FKS56_pgp069"
                     /db_xref="GeneID:40491949"
     tRNA            complement(47898..47970)
                     /gene="trnT-UGU"
                     /locus_tag="FKS56_pgt016"
                     /product="tRNA-Thr"
                     /db_xref="GeneID:40491950"
     gene            complement(47898..47970)
                     /gene="trnT-UGU"
                     /locus_tag="FKS56_pgt016"
                     /db_xref="GeneID:40491950"
     tRNA            join(48919..48952,49502..49551)
                     /gene="trnL-UAA"
                     /locus_tag="FKS56_pgt017"
                     /product="tRNA-Leu"
                     /db_xref="GeneID:40491951"
     gene            48919..49551
                     /gene="trnL-UAA"
                     /locus_tag="FKS56_pgt017"
                     /db_xref="GeneID:40491951"
     tRNA            49648..49720
                     /gene="trnF-GAA"
                     /locus_tag="FKS56_pgt018"
                     /product="tRNA-Phe"
                     /db_xref="GeneID:40491952"
     gene            49648..49720
                     /gene="trnF-GAA"
                     /locus_tag="FKS56_pgt018"
                     /db_xref="GeneID:40491952"
     CDS             complement(50184..50660)
                     /gene="ndhJ"
                     /locus_tag="FKS56_pgp068"
                     /codon_start=1
                     /transl_table=11
                     /product="NADH dehydrogenase subunit J"
                     /protein_id="YP_009663824.1"
                     /db_xref="GeneID:40491953"
     gene            complement(50184..50660)
                     /gene="ndhJ"
                     /locus_tag="FKS56_pgp068"
                     /db_xref="GeneID:40491953"
     CDS             complement(50803..51477)
                     /gene="ndhK"
                     /locus_tag="FKS56_pgp067"
                     /codon_start=1
                     /transl_table=11
                     /product="NADH dehydrogenase subunit K"
                     /protein_id="YP_009663825.1"
                     /db_xref="GeneID:40491954"
     gene            complement(50803..51477)
                     /gene="ndhK"
                     /locus_tag="FKS56_pgp067"
                     /db_xref="GeneID:40491954"
     CDS             complement(51543..51893)
                     /gene="ndhC"
                     /locus_tag="FKS56_pgp066"
                     /codon_start=1
                     /transl_table=11
                     /product="NADH dehydrogenase subunit 3"
                     /protein_id="YP_009663826.1"
                     /db_xref="GeneID:40491955"
     gene            complement(51543..51893)
                     /gene="ndhC"
                     /locus_tag="FKS56_pgp066"
                     /db_xref="GeneID:40491955"
     misc_feature    51641
                     /Original_Bases
                     /label
                     /note="Geneious type: Editing History Insertion"
     tRNA            join(complement(53250..53287),complement(52614..52648))
                     /gene="trnV-UAC"
                     /locus_tag="FKS56_pgt019"
                     /product="tRNA-Val"
                     /db_xref="GeneID:40491956"
     gene            complement(52614..53287)
                     /gene="trnV-UAC"
                     /locus_tag="FKS56_pgt019"
                     /db_xref="GeneID:40491956"
     tRNA            53478..53550
                     /gene="trnM-CAU"
                     /locus_tag="FKS56_pgt020"
                     /product="tRNA-Met"
                     /db_xref="GeneID:40491957"
     gene            53478..53550
                     /gene="trnM-CAU"
                     /locus_tag="FKS56_pgt020"
                     /db_xref="GeneID:40491957"
     CDS             complement(53795..54196)
                     /gene="atpE"
                     /locus_tag="FKS56_pgp065"
                     /codon_start=1
                     /transl_table=11
                     /product="ATP synthase CF1 epsilon subunit"
                     /protein_id="YP_009663827.1"
                     /db_xref="GeneID:40491958"
     gene            complement(53795..54196)
                     /gene="atpE"
                     /locus_tag="FKS56_pgp065"
                     /db_xref="GeneID:40491958"
     CDS             complement(54193..55695)
                     /gene="atpB"
                     /locus_tag="FKS56_pgp064"
                     /codon_start=1
                     /transl_table=11
                     /product="ATP synthase CF1 beta subunit"
                     /protein_id="YP_009663828.1"
                     /db_xref="GeneID:40491959"
     gene            complement(54193..55695)
                     /gene="atpB"
                     /locus_tag="FKS56_pgp064"
                     /db_xref="GeneID:40491959"
     CDS             56488..57921
                     /gene="rbcL"
                     /locus_tag="FKS56_pgp063"
                     /codon_start=1
                     /transl_table=11
                     /product="ribulose-1,5-bisphosphate carboxylase/oxygenase
                     large subunit"
                     /protein_id="YP_009663829.1"
                     /db_xref="GeneID:40491960"
     gene            56488..57921
                     /gene="rbcL"
                     /locus_tag="FKS56_pgp063"
                     /db_xref="GeneID:40491960"
     CDS             58656..60251
                     /gene="accD"
                     /locus_tag="FKS56_pgp062"
                     /codon_start=1
                     /transl_table=11
                     /product="acetyl-CoA carboxylase carboxyltransferase beta
                     subunit"
                     /protein_id="YP_009663830.1"
                     /db_xref="GeneID:40491961"
     gene            58656..60251
                     /gene="accD"
                     /locus_tag="FKS56_pgp062"
                     /db_xref="GeneID:40491961"
     CDS             60984..61097
                     /gene="psaI"
                     /locus_tag="FKS56_pgp061"
                     /codon_start=1
                     /transl_table=11
                     /product="photosystem I subunit VIII"
                     /protein_id="YP_009663831.1"
                     /db_xref="GeneID:40491962"
     gene            60984..61097
                     /gene="psaI"
                     /locus_tag="FKS56_pgp061"
                     /db_xref="GeneID:40491962"
     CDS             61514..62077
                     /gene="ycf4"
                     /locus_tag="FKS56_pgp060"
                     /codon_start=1
                     /transl_table=11
                     /product="photosystem I assembly protein Ycf4"
                     /protein_id="YP_009663832.1"
                     /db_xref="GeneID:40491963"
     gene            61514..62077
                     /gene="ycf4"
                     /locus_tag="FKS56_pgp060"
                     /db_xref="GeneID:40491963"
     CDS             62600..63295
                     /gene="cemA"
                     /locus_tag="FKS56_pgp059"
                     /codon_start=1
                     /transl_table=11
                     /product="envelope membrane protein"
                     /protein_id="YP_009663833.1"
                     /db_xref="GeneID:40491964"
     gene            62600..63295
                     /gene="cemA"
                     /locus_tag="FKS56_pgp059"
                     /db_xref="GeneID:40491964"
     CDS             63544..64506
                     /gene="petA"
                     /locus_tag="FKS56_pgp058"
                     /codon_start=1
                     /transl_table=11
                     /product="cytochrome f"
                     /protein_id="YP_009663834.1"
                     /db_xref="GeneID:40491965"
     gene            63544..64506
                     /gene="petA"
                     /locus_tag="FKS56_pgp058"
                     /db_xref="GeneID:40491965"
     CDS             complement(65301..65423)
                     /gene="psbJ"
                     /locus_tag="FKS56_pgp057"
                     /codon_start=1
                     /transl_table=11
                     /product="photosystem II protein J"
                     /protein_id="YP_009663835.1"
                     /db_xref="GeneID:40491966"
     gene            complement(65301..65423)
                     /gene="psbJ"
                     /locus_tag="FKS56_pgp057"
                     /db_xref="GeneID:40491966"
     CDS             complement(65569..65685)
                     /gene="psbL"
                     /locus_tag="FKS56_pgp056"
                     /codon_start=1
                     /transl_table=11
                     /product="photosystem II protein L"
                     /protein_id="YP_009663836.1"
                     /db_xref="GeneID:40491967"
     gene            complement(65569..65685)
                     /gene="psbL"
                     /locus_tag="FKS56_pgp056"
                     /db_xref="GeneID:40491967"
     CDS             complement(65713..65832)
                     /gene="psbF"
                     /locus_tag="FKS56_pgp055"
                     /codon_start=1
                     /transl_table=11
                     /product="photosystem II cytochrome b559 beta subunit"
                     /protein_id="YP_009663837.1"
                     /db_xref="GeneID:40491968"
     gene            complement(65713..65832)
                     /gene="psbF"
                     /locus_tag="FKS56_pgp055"
                     /db_xref="GeneID:40491968"
     CDS             complement(65842..66093)
                     /gene="psbE"
                     /locus_tag="FKS56_pgp054"
                     /codon_start=1
                     /transl_table=11
                     /product="photosystem II protein V"
                     /protein_id="YP_009663838.1"
                     /db_xref="GeneID:40491969"
     gene            complement(65842..66093)
                     /gene="psbE"
                     /locus_tag="FKS56_pgp054"
                     /db_xref="GeneID:40491969"
     CDS             67504..67599
                     /gene="petL"
                     /locus_tag="FKS56_pgp053"
                     /codon_start=1
                     /transl_table=11
                     /product="cytochrome b6/f complex subunit VI"
                     /protein_id="YP_009663839.1"
                     /db_xref="GeneID:40491970"
     gene            67504..67599
                     /gene="petL"
                     /locus_tag="FKS56_pgp053"
                     /db_xref="GeneID:40491970"
     CDS             67792..67905
                     /gene="petG"
                     /locus_tag="FKS56_pgp052"
                     /codon_start=1
                     /transl_table=11
                     /product="cytochrome b6/f complex subunit V"
                     /protein_id="YP_009663840.1"
                     /db_xref="GeneID:40491971"
     gene            67792..67905
                     /gene="petG"
                     /locus_tag="FKS56_pgp052"
                     /db_xref="GeneID:40491971"
     tRNA            complement(68063..68135)
                     /gene="trnW-CCA"
                     /locus_tag="FKS56_pgt021"
                     /product="tRNA-Trp"
                     /db_xref="GeneID:40491972"
     gene            complement(68063..68135)
                     /gene="trnW-CCA"
                     /locus_tag="FKS56_pgt021"
                     /db_xref="GeneID:40491972"
     tRNA            complement(68348..68421)
                     /gene="trnP-UGG"
                     /locus_tag="FKS56_pgt022"
                     /product="tRNA-Pro"
                     /db_xref="GeneID:40491973"
     gene            complement(68348..68421)
                     /gene="trnP-UGG"
                     /locus_tag="FKS56_pgt022"
                     /db_xref="GeneID:40491973"
     CDS             68787..68921
                     /gene="psaJ"
                     /locus_tag="FKS56_pgp051"
                     /codon_start=1
                     /transl_table=11
                     /product="photosystem I subunit IX"
                     /protein_id="YP_009663841.1"
                     /db_xref="GeneID:40491974"
     gene            68787..68921
                     /gene="psaJ"
                     /locus_tag="FKS56_pgp051"
                     /db_xref="GeneID:40491974"
     CDS             69369..69569
                     /gene="rpl33"
                     /locus_tag="FKS56_pgp050"
                     /codon_start=1
                     /transl_table=11
                     /product="ribosomal protein L33"
                     /protein_id="YP_009663842.1"
                     /db_xref="GeneID:40491975"
     gene            69369..69569
                     /gene="rpl33"
                     /locus_tag="FKS56_pgp050"
                     /db_xref="GeneID:40491975"
     CDS             69879..70163
                     /gene="rps18"
                     /locus_tag="FKS56_pgp049"
                     /codon_start=1
                     /transl_table=11
                     /product="ribosomal protein S18"
                     /protein_id="YP_009663843.1"
                     /db_xref="GeneID:40491976"
     gene            69879..70163
                     /gene="rps18"
                     /locus_tag="FKS56_pgp049"
                     /db_xref="GeneID:40491976"
     CDS             complement(70498..70848)
                     /gene="rpl20"
                     /locus_tag="FKS56_pgp048"
                     /codon_start=1
                     /transl_table=11
                     /product="ribosomal protein L20"
                     /protein_id="YP_009663844.1"
                     /db_xref="GeneID:40491977"
     gene            complement(70498..70848)
                     /gene="rpl20"
                     /locus_tag="FKS56_pgp048"
                     /db_xref="GeneID:40491977"
     CDS             join(complement(71614..71727),156657..156888,
                     157426..157451)
                     /gene="rps12"
                     /locus_tag="FKS56_pgp047"
                     /trans_splicing
                     /codon_start=1
                     /transl_table=11
                     /product="ribosomal protein S12"
                     /protein_id="YP_009663845.1"
                     /db_xref="GeneID:40491978"
     CDS             join(complement(71614..71727),complement(99462..99693),
                     complement(98899..98924))
                     /gene="rps12"
                     /locus_tag="FKS56_pgp046"
                     /trans_splicing
                     /codon_start=1
                     /transl_table=11
                     /product="ribosomal protein S12"
                     /protein_id="YP_009663800.1"
                     /db_xref="GeneID:40492048"
     gene            join(complement(71614..71727),156657..156888,
                     157426..157451)
                     /gene="rps12"
                     /locus_tag="FKS56_pgp047"
                     /trans_splicing
                     /db_xref="GeneID:40491978"
     gene            join(complement(71614..71727),complement(99462..99693),
                     complement(98899..98924))
                     /gene="rps12"
                     /locus_tag="FKS56_pgp046"
                     /trans_splicing
                     /db_xref="GeneID:40492048"
     CDS             73037..74563
                     /gene="psbB"
                     /locus_tag="FKS56_pgp045"
                     /codon_start=1
                     /transl_table=11
                     /product="photosystem II 47 kDa protein"
                     /protein_id="YP_009663846.1"
                     /db_xref="GeneID:40491979"
     gene            73037..74563
                     /gene="psbB"
                     /locus_tag="FKS56_pgp045"
                     /db_xref="GeneID:40491979"
     CDS             74745..74846
                     /gene="psbT"
                     /locus_tag="FKS56_pgp044"
                     /codon_start=1
                     /transl_table=11
                     /product="photosystem II protein T"
                     /protein_id="YP_009663847.1"
                     /db_xref="GeneID:40491981"
     gene            74745..74846
                     /gene="psbT"
                     /locus_tag="FKS56_pgp044"
                     /db_xref="GeneID:40491981"
     CDS             complement(74917..75048)
                     /gene="psbN"
                     /locus_tag="FKS56_pgp043"
                     /codon_start=1
                     /transl_table=11
                     /product="photosystem II protein N"
                     /protein_id="YP_009663848.1"
                     /db_xref="GeneID:40491982"
     gene            complement(74917..75048)
                     /gene="psbN"
                     /locus_tag="FKS56_pgp043"
                     /db_xref="GeneID:40491982"
     CDS             75156..75383
                     /gene="psbH"
                     /locus_tag="FKS56_pgp042"
                     /codon_start=1
                     /transl_table=11
                     /product="photosystem II protein H"
                     /protein_id="YP_009663849.1"
                     /db_xref="GeneID:40491983"
     gene            75156..75383
                     /gene="psbH"
                     /locus_tag="FKS56_pgp042"
                     /db_xref="GeneID:40491983"
     CDS             join(75508..75513,76339..76980)
                     /gene="petB"
                     /locus_tag="FKS56_pgp041"
                     /codon_start=1
                     /transl_table=11
                     /product="cytochrome b6"
                     /protein_id="YP_009663850.1"
                     /db_xref="GeneID:40491984"
     gene            75508..76980
                     /gene="petB"
                     /locus_tag="FKS56_pgp041"
                     /db_xref="GeneID:40491984"
     CDS             join(77202..77209,77992..78466)
                     /gene="petD"
                     /locus_tag="FKS56_pgp040"
                     /codon_start=1
                     /transl_table=11
                     /product="cytochrome b6/f complex subunit IV"
                     /protein_id="YP_009663851.1"
                     /db_xref="GeneID:40491985"
     gene            77202..78466
                     /gene="petD"
                     /locus_tag="FKS56_pgp040"
                     /db_xref="GeneID:40491985"
     CDS             complement(78668..79654)
                     /gene="rpoA"
                     /locus_tag="FKS56_pgp039"
                     /codon_start=1
                     /transl_table=11
                     /product="RNA polymerase alpha subunit"
                     /protein_id="YP_009663852.1"
                     /db_xref="GeneID:40491986"
     gene            complement(78668..79654)
                     /gene="rpoA"
                     /locus_tag="FKS56_pgp039"
                     /db_xref="GeneID:40491986"
     CDS             complement(79736..80152)
                     /gene="rps11"
                     /locus_tag="FKS56_pgp038"
                     /codon_start=1
                     /transl_table=11
                     /product="ribosomal protein S11"
                     /protein_id="YP_009663853.1"
                     /db_xref="GeneID:40491987"
     gene            complement(79736..80152)
                     /gene="rps11"
                     /locus_tag="FKS56_pgp038"
                     /db_xref="GeneID:40491987"
     CDS             complement(80299..80412)
                     /gene="rpl36"
                     /locus_tag="FKS56_pgp037"
                     /codon_start=1
                     /transl_table=11
                     /product="ribosomal protein L36"
                     /protein_id="YP_009663854.1"
                     /db_xref="GeneID:40491988"
     gene            complement(80299..80412)
                     /gene="rpl36"
                     /locus_tag="FKS56_pgp037"
                     /db_xref="GeneID:40491988"
     CDS             complement(80934..81338)
                     /gene="rps8"
                     /locus_tag="FKS56_pgp036"
                     /codon_start=1
                     /transl_table=11
                     /product="ribosomal protein S8"
                     /protein_id="YP_009663855.1"
                     /db_xref="GeneID:40491989"
     gene            complement(80934..81338)
                     /gene="rps8"
                     /locus_tag="FKS56_pgp036"
                     /db_xref="GeneID:40491989"
     CDS             complement(81517..81885)
                     /gene="rpl14"
                     /locus_tag="FKS56_pgp035"
                     /codon_start=1
                     /transl_table=11
                     /product="ribosomal protein L14"
                     /protein_id="YP_009663856.1"
                     /db_xref="GeneID:40491990"
     gene            complement(81517..81885)
                     /gene="rpl14"
                     /locus_tag="FKS56_pgp035"
                     /db_xref="GeneID:40491990"
     CDS             join(complement(83485..83493),complement(82010..82408))
                     /gene="rpl16"
                     /locus_tag="FKS56_pgp034"
                     /codon_start=1
                     /transl_table=11
                     /product="ribosomal protein L16"
                     /protein_id="YP_009663857.1"
                     /db_xref="GeneID:40491991"
     gene            complement(82010..83493)
                     /gene="rpl16"
                     /locus_tag="FKS56_pgp034"
                     /db_xref="GeneID:40491991"
     CDS             complement(83649..84305)
                     /gene="rps3"
                     /locus_tag="FKS56_pgp033"
                     /codon_start=1
                     /transl_table=11
                     /product="ribosomal protein S3"
                     /protein_id="YP_009663858.1"
                     /db_xref="GeneID:40491992"
     gene            complement(83649..84305)
                     /gene="rps3"
                     /locus_tag="FKS56_pgp033"
                     /db_xref="GeneID:40491992"
     CDS             complement(84290..84793)
                     /gene="rpl22"
                     /locus_tag="FKS56_pgp032"
                     /codon_start=1
                     /transl_table=11
                     /product="ribosomal protein L22"
                     /protein_id="YP_009663859.1"
                     /db_xref="GeneID:40491993"
     gene            complement(84290..84793)
                     /gene="rpl22"
                     /locus_tag="FKS56_pgp032"
                     /db_xref="GeneID:40491993"
     CDS             complement(84832..85110)
                     /gene="rps19"
                     /locus_tag="FKS56_pgp031"
                     /codon_start=1
                     /transl_table=11
                     /product="ribosomal protein S19"
                     /protein_id="YP_009663860.1"
                     /db_xref="GeneID:40491994"
     gene            complement(84832..85110)
                     /gene="rps19"
                     /locus_tag="FKS56_pgp031"
                     /db_xref="GeneID:40491994"
     repeat_region   85138..127085
                     /note="inverted repeat B (IRB)"
                     /rpt_type="inverted"
     CDS             join(complement(86288..86678),complement(85169..85602))
                     /gene="rpl2"
                     /locus_tag="FKS56_pgp030"
                     /codon_start=1
                     /transl_table=11
                     /product="ribosomal protein L2"
                     /protein_id="YP_009663861.1"
                     /db_xref="GeneID:40491995"
     gene            complement(85169..86678)
                     /gene="rpl2"
                     /locus_tag="FKS56_pgp030"
                     /db_xref="GeneID:40491995"
     CDS             complement(86697..86978)
                     /gene="rpl23"
                     /locus_tag="FKS56_pgp029"
                     /codon_start=1
                     /transl_table=11
                     /product="ribosomal protein L23"
                     /protein_id="YP_009663862.1"
                     /db_xref="GeneID:40491996"
     gene            complement(86697..86978)
                     /gene="rpl23"
                     /locus_tag="FKS56_pgp029"
                     /db_xref="GeneID:40491996"
     tRNA            complement(87149..87222)
                     /gene="trnI-CAU"
                     /locus_tag="FKS56_pgt023"
                     /product="tRNA-Ile"
                     /db_xref="GeneID:40491997"
     gene            complement(87149..87222)
                     /gene="trnI-CAU"
                     /locus_tag="FKS56_pgt023"
                     /db_xref="GeneID:40491997"
     CDS             87422..94255
                     /gene="ycf2"
                     /locus_tag="FKS56_pgp028"
                     /codon_start=1
                     /transl_table=11
                     /product="Ycf2"
                     /protein_id="YP_009663863.1"
                     /db_xref="GeneID:40491998"
     gene            87422..94255
                     /gene="ycf2"
                     /locus_tag="FKS56_pgp028"
                     /db_xref="GeneID:40491998"
     tRNA            complement(95173..95253)
                     /gene="trnL-CAA"
                     /locus_tag="FKS56_pgt024"
                     /product="tRNA-Leu"
                     /db_xref="GeneID:40491999"
     gene            complement(95173..95253)
                     /gene="trnL-CAA"
                     /locus_tag="FKS56_pgt024"
                     /db_xref="GeneID:40491999"
     CDS             join(complement(97283..98059),complement(95843..96598))
                     /gene="ndhB"
                     /locus_tag="FKS56_pgp027"
                     /codon_start=1
                     /transl_table=11
                     /product="NADH dehydrogenase subunit 2"
                     /protein_id="YP_009663864.1"
                     /db_xref="GeneID:40492000"
     gene            complement(95843..98059)
                     /gene="ndhB"
                     /locus_tag="FKS56_pgp027"
                     /db_xref="GeneID:40492000"
     CDS             complement(98378..98845)
                     /gene="rps7"
                     /locus_tag="FKS56_pgp026"
                     /codon_start=1
                     /transl_table=11
                     /product="ribosomal protein S7"
                     /protein_id="YP_009663865.1"
                     /db_xref="GeneID:40492001"
     gene            complement(98378..98845)
                     /gene="rps7"
                     /locus_tag="FKS56_pgp026"
                     /db_xref="GeneID:40492001"
     tRNA            101534..101605
                     /gene="trnV-GAC"
                     /locus_tag="FKS56_pgt025"
                     /product="tRNA-Val"
                     /db_xref="GeneID:40492002"
     gene            101534..101605
                     /gene="trnV-GAC"
                     /locus_tag="FKS56_pgt025"
                     /db_xref="GeneID:40492002"
     rRNA            101830..103320
                     /gene="rrn16"
                     /locus_tag="FKS56_pgr008"
                     /product="16S ribosomal RNA"
                     /db_xref="GeneID:40492003"
     gene            101830..103320
                     /gene="rrn16"
                     /locus_tag="FKS56_pgr008"
                     /db_xref="GeneID:40492003"
     tRNA            join(103619..103655,104616..104650)
                     /gene="trnI-GAU"
                     /locus_tag="FKS56_pgt026"
                     /product="tRNA-Ile"
                     /db_xref="GeneID:40492004"
     gene            103619..104650
                     /gene="trnI-GAU"
                     /locus_tag="FKS56_pgt026"
                     /db_xref="GeneID:40492004"
     tRNA            join(104714..104751,105571..105605)
                     /gene="trnA-UGC"
                     /locus_tag="FKS56_pgt027"
                     /product="tRNA-Ala"
                     /db_xref="GeneID:40492005"
     gene            104714..105605
                     /gene="trnA-UGC"
                     /locus_tag="FKS56_pgt027"
                     /db_xref="GeneID:40492005"
     rRNA            105765..108574
                     /gene="rrn23"
                     /locus_tag="FKS56_pgr007"
                     /product="23S ribosomal RNA"
                     /db_xref="GeneID:40492006"
     gene            105765..108574
                     /gene="rrn23"
                     /locus_tag="FKS56_pgr007"
                     /db_xref="GeneID:40492006"
     rRNA            108673..108775
                     /gene="rrn4.5"
                     /locus_tag="FKS56_pgr006"
                     /product="4.5S ribosomal RNA"
                     /db_xref="GeneID:40492007"
     gene            108673..108775
                     /gene="rrn4.5"
                     /locus_tag="FKS56_pgr006"
                     /db_xref="GeneID:40492007"
     rRNA            109005..109125
                     /gene="rrn5"
                     /locus_tag="FKS56_pgr005"
                     /product="5S ribosomal RNA"
                     /db_xref="GeneID:40492008"
     gene            109005..109125
                     /gene="rrn5"
                     /locus_tag="FKS56_pgr005"
                     /db_xref="GeneID:40492008"
     tRNA            109383..109456
                     /gene="trnR-ACG"
                     /locus_tag="FKS56_pgt028"
                     /product="tRNA-Arg"
                     /db_xref="GeneID:40492009"
     gene            109383..109456
                     /gene="trnR-ACG"
                     /locus_tag="FKS56_pgt028"
                     /db_xref="GeneID:40492009"
     tRNA            complement(110074..110145)
                     /gene="trnN-GUU"
                     /locus_tag="FKS56_pgt029"
                     /product="tRNA-Asn"
                     /db_xref="GeneID:40492010"
     gene            complement(110074..110145)
                     /gene="trnN-GUU"
                     /locus_tag="FKS56_pgt029"
                     /db_xref="GeneID:40492010"
     CDS             110672..116236
                     /gene="ycf1"
                     /locus_tag="FKS56_pgp025"
                     /codon_start=1
                     /transl_table=11
                     /product="Ycf1"
                     /protein_id="YP_009663866.1"
                     /db_xref="GeneID:40492011"
     gene            110672..116236
                     /gene="ycf1"
                     /locus_tag="FKS56_pgp025"
                     /db_xref="GeneID:40492011"
     CDS             116610..116882
                     /gene="rps15"
                     /locus_tag="FKS56_pgp024"
                     /codon_start=1
                     /transl_table=11
                     /product="ribosomal protein S15"
                     /protein_id="YP_009663867.1"
                     /db_xref="GeneID:40492012"
     gene            116610..116882
                     /gene="rps15"
                     /locus_tag="FKS56_pgp024"
                     /db_xref="GeneID:40492012"
     CDS             116988..118169
                     /gene="ndhH"
                     /locus_tag="FKS56_pgp023"
                     /codon_start=1
                     /transl_table=11
                     /product="NADH dehydrogenase subunit 7"
                     /protein_id="YP_009663868.1"
                     /db_xref="GeneID:40492013"
     gene            116988..118169
                     /gene="ndhH"
                     /locus_tag="FKS56_pgp023"
                     /db_xref="GeneID:40492013"
     CDS             join(118171..118728,119886..120425)
                     /gene="ndhA"
                     /locus_tag="FKS56_pgp022"
                     /codon_start=1
                     /transl_table=11
                     /product="NADH-plastoquinone oxidoreductase subunit 1"
                     /protein_id="YP_009663869.1"
                     /db_xref="GeneID:40492014"
     gene            118171..120425
                     /gene="ndhA"
                     /locus_tag="FKS56_pgp022"
                     /db_xref="GeneID:40492014"
     CDS             120503..121006
                     /gene="ndhI"
                     /codon_start=1
                     /transl_table=11
                     /product="NADH dehydrogenase subunit I"
     gene            120503..121006
                     /gene="ndhI"
     CDS             121423..121953
                     /gene="ndhG"
                     /locus_tag="FKS56_pgp021"
                     /codon_start=1
                     /transl_table=11
                     /product="NADH dehydrogenase subunit 6"
                     /protein_id="YP_009663870.1"
                     /db_xref="GeneID:40492015"
     gene            121423..121953
                     /gene="ndhG"
                     /locus_tag="FKS56_pgp021"
                     /db_xref="GeneID:40492015"
     CDS             122194..122499
                     /gene="ndhE"
                     /locus_tag="FKS56_pgp020"
                     /codon_start=1
                     /transl_table=11
                     /product="NADH dehydrogenase subunit 4L"
                     /protein_id="YP_009663871.1"
                     /db_xref="GeneID:40492016"
     gene            122194..122499
                     /gene="ndhE"
                     /locus_tag="FKS56_pgp020"
                     /db_xref="GeneID:40492016"
     CDS             122745..122990
                     /gene="psaC"
                     /locus_tag="FKS56_pgp019"
                     /codon_start=1
                     /transl_table=11
                     /product="photosystem I subunit VII"
                     /protein_id="YP_009663872.1"
                     /db_xref="GeneID:40492017"
     gene            122745..122990
                     /gene="psaC"
                     /locus_tag="FKS56_pgp019"
                     /db_xref="GeneID:40492017"
     CDS             123129..124631
                     /gene="ndhD"
                     /locus_tag="FKS56_pgp018"
                     /codon_start=1
                     /transl_table=11
                     /product="NADH dehydrogenase subunit 4"
                     /protein_id="YP_009663873.1"
                     /db_xref="GeneID:40492018"
     gene            123129..124631
                     /gene="ndhD"
                     /locus_tag="FKS56_pgp018"
                     /db_xref="GeneID:40492018"
     CDS             complement(124902..125873)
                     /gene="ccsA"
                     /locus_tag="FKS56_pgp017"
                     /codon_start=1
                     /transl_table=11
                     /product="cytochrome c biogenesis protein"
                     /protein_id="YP_009663874.1"
                     /db_xref="GeneID:40492019"
     gene            complement(124902..125873)
                     /gene="ccsA"
                     /locus_tag="FKS56_pgp017"
                     /db_xref="GeneID:40492019"
     tRNA            complement(125996..126075)
                     /gene="trnL-UAG"
                     /locus_tag="FKS56_pgt030"
                     /product="tRNA-Leu"
                     /db_xref="GeneID:40492020"
     gene            complement(125996..126075)
                     /gene="trnL-UAG"
                     /locus_tag="FKS56_pgt030"
                     /db_xref="GeneID:40492020"
     gene            complement(126932..128846)
                     /gene="ndhF"
     misc_feature    127086..129264
                     /note="small single copy (SSC)"
     CDS             129131..129295
                     /gene="rpl32"
                     /locus_tag="FKS56_pgp015"
                     /codon_start=1
                     /transl_table=11
                     /product="ribosomal protein L32"
                     /protein_id="YP_009663875.1"
                     /db_xref="GeneID:40492022"
     gene            129131..129295
                     /gene="rpl32"
                     /locus_tag="FKS56_pgp015"
                     /db_xref="GeneID:40492022"
     repeat_region   129265..171212
                     /note="inverted repeat A (IRA)"
                     /rpt_type="inverted"
     tRNA            130275..130354
                     /gene="trnL-UAG"
                     /locus_tag="FKS56_pgt031"
                     /product="tRNA-Leu"
                     /db_xref="GeneID:40492023"
     gene            130275..130354
                     /gene="trnL-UAG"
                     /locus_tag="FKS56_pgt031"
                     /db_xref="GeneID:40492023"
     CDS             130477..131448
                     /gene="ccsA"
                     /locus_tag="FKS56_pgp014"
                     /codon_start=1
                     /transl_table=11
                     /product="cytochrome c biogenesis protein"
                     /protein_id="YP_009663876.1"
                     /db_xref="GeneID:40492024"
     gene            130477..131448
                     /gene="ccsA"
                     /locus_tag="FKS56_pgp014"
                     /db_xref="GeneID:40492024"
     CDS             complement(131719..133221)
                     /gene="ndhD"
                     /locus_tag="FKS56_pgp013"
                     /codon_start=1
                     /transl_table=11
                     /product="NADH dehydrogenase subunit 4"
                     /protein_id="YP_009663877.1"
                     /db_xref="GeneID:40492025"
     gene            complement(131719..133221)
                     /gene="ndhD"
                     /locus_tag="FKS56_pgp013"
                     /db_xref="GeneID:40492025"
     CDS             complement(133360..133605)
                     /gene="psaC"
                     /locus_tag="FKS56_pgp012"
                     /codon_start=1
                     /transl_table=11
                     /product="photosystem I subunit VII"
                     /protein_id="YP_009663878.1"
                     /db_xref="GeneID:40492026"
     gene            complement(133360..133605)
                     /gene="psaC"
                     /locus_tag="FKS56_pgp012"
                     /db_xref="GeneID:40492026"
     CDS             complement(133851..134156)
                     /gene="ndhE"
                     /locus_tag="FKS56_pgp011"
                     /codon_start=1
                     /transl_table=11
                     /product="NADH dehydrogenase subunit 4L"
                     /protein_id="YP_009663879.1"
                     /db_xref="GeneID:40492027"
     gene            complement(133851..134156)
                     /gene="ndhE"
                     /locus_tag="FKS56_pgp011"
                     /db_xref="GeneID:40492027"
     CDS             complement(134397..134927)
                     /gene="ndhG"
                     /locus_tag="FKS56_pgp010"
                     /codon_start=1
                     /transl_table=11
                     /product="NADH dehydrogenase subunit 6"
                     /protein_id="YP_009663880.1"
                     /db_xref="GeneID:40492028"
     gene            complement(134397..134927)
                     /gene="ndhG"
                     /locus_tag="FKS56_pgp010"
                     /db_xref="GeneID:40492028"
     CDS             complement(135344..135847)
                     /gene="ndhI"
                     /codon_start=1
                     /transl_table=11
                     /product="NADH dehydrogenase subunit I"
     gene            complement(135344..135847)
                     /gene="ndhI"
     CDS             join(complement(137622..138179),
                     complement(135925..136464))
                     /gene="ndhA"
                     /locus_tag="FKS56_pgp009"
                     /codon_start=1
                     /transl_table=11
                     /product="NADH-plastoquinone oxidoreductase subunit 1"
                     /protein_id="YP_009663881.1"
                     /db_xref="GeneID:40492029"
     gene            complement(135925..138179)
                     /gene="ndhA"
                     /locus_tag="FKS56_pgp009"
                     /db_xref="GeneID:40492029"
     CDS             complement(138181..139362)
                     /gene="ndhH"
                     /locus_tag="FKS56_pgp008"
                     /codon_start=1
                     /transl_table=11
                     /product="NADH dehydrogenase subunit 7"
                     /protein_id="YP_009663882.1"
                     /db_xref="GeneID:40492030"
     gene            complement(138181..139362)
                     /gene="ndhH"
                     /locus_tag="FKS56_pgp008"
                     /db_xref="GeneID:40492030"
     CDS             complement(139468..139740)
                     /gene="rps15"
                     /locus_tag="FKS56_pgp007"
                     /codon_start=1
                     /transl_table=11
                     /product="ribosomal protein S15"
                     /protein_id="YP_009663883.1"
                     /db_xref="GeneID:40492031"
     gene            complement(139468..139740)
                     /gene="rps15"
                     /locus_tag="FKS56_pgp007"
                     /db_xref="GeneID:40492031"
     CDS             complement(140114..145678)
                     /gene="ycf1"
                     /locus_tag="FKS56_pgp006"
                     /codon_start=1
                     /transl_table=11
                     /product="Ycf1"
                     /protein_id="YP_009663884.1"
                     /db_xref="GeneID:40492032"
     gene            complement(140114..145678)
                     /gene="ycf1"
                     /locus_tag="FKS56_pgp006"
                     /db_xref="GeneID:40492032"
     tRNA            146205..146276
                     /gene="trnN-GUU"
                     /locus_tag="FKS56_pgt032"
                     /product="tRNA-Asn"
                     /db_xref="GeneID:40492033"
     gene            146205..146276
                     /gene="trnN-GUU"
                     /locus_tag="FKS56_pgt032"
                     /db_xref="GeneID:40492033"
     tRNA            complement(146894..146967)
                     /gene="trnR-ACG"
                     /locus_tag="FKS56_pgt033"
                     /product="tRNA-Arg"
                     /db_xref="GeneID:40492034"
     gene            complement(146894..146967)
                     /gene="trnR-ACG"
                     /locus_tag="FKS56_pgt033"
                     /db_xref="GeneID:40492034"
     rRNA            complement(147225..147345)
                     /gene="rrn5"
                     /locus_tag="FKS56_pgr004"
                     /product="5S ribosomal RNA"
                     /db_xref="GeneID:40492035"
     gene            complement(147225..147345)
                     /gene="rrn5"
                     /locus_tag="FKS56_pgr004"
                     /db_xref="GeneID:40492035"
     rRNA            complement(147575..147677)
                     /gene="rrn4.5"
                     /locus_tag="FKS56_pgr003"
                     /product="4.5S ribosomal RNA"
                     /db_xref="GeneID:40492036"
     gene            complement(147575..147677)
                     /gene="rrn4.5"
                     /locus_tag="FKS56_pgr003"
                     /db_xref="GeneID:40492036"
     rRNA            complement(147776..150585)
                     /gene="rrn23"
                     /locus_tag="FKS56_pgr002"
                     /product="23S ribosomal RNA"
                     /db_xref="GeneID:40492037"
     gene            complement(147776..150585)
                     /gene="rrn23"
                     /locus_tag="FKS56_pgr002"
                     /db_xref="GeneID:40492037"
     tRNA            join(complement(151599..151636),
                     complement(150745..150779))
                     /gene="trnA-UGC"
                     /locus_tag="FKS56_pgt034"
                     /product="tRNA-Ala"
                     /db_xref="GeneID:40492038"
     gene            complement(150745..151636)
                     /gene="trnA-UGC"
                     /locus_tag="FKS56_pgt034"
                     /db_xref="GeneID:40492038"
     tRNA            join(complement(152695..152731),
                     complement(151700..151734))
                     /gene="trnI-GAU"
                     /locus_tag="FKS56_pgt035"
                     /product="tRNA-Ile"
                     /db_xref="GeneID:40492039"
     gene            complement(151700..152731)
                     /gene="trnI-GAU"
                     /locus_tag="FKS56_pgt035"
                     /db_xref="GeneID:40492039"
     rRNA            complement(153030..154520)
                     /gene="rrn16"
                     /locus_tag="FKS56_pgr001"
                     /product="16S ribosomal RNA"
                     /db_xref="GeneID:40492040"
     gene            complement(153030..154520)
                     /gene="rrn16"
                     /locus_tag="FKS56_pgr001"
                     /db_xref="GeneID:40492040"
     tRNA            complement(154745..154816)
                     /gene="trnV-GAC"
                     /locus_tag="FKS56_pgt036"
                     /product="tRNA-Val"
                     /db_xref="GeneID:40492041"
     gene            complement(154745..154816)
                     /gene="trnV-GAC"
                     /locus_tag="FKS56_pgt036"
                     /db_xref="GeneID:40492041"
     CDS             157505..157972
                     /gene="rps7"
                     /locus_tag="FKS56_pgp005"
                     /codon_start=1
                     /transl_table=11
                     /product="ribosomal protein S7"
                     /protein_id="YP_009663885.1"
                     /db_xref="GeneID:40492042"
     gene            157505..157972
                     /gene="rps7"
                     /locus_tag="FKS56_pgp005"
                     /db_xref="GeneID:40492042"
     CDS             join(158291..159067,159752..160507)
                     /gene="ndhB"
                     /locus_tag="FKS56_pgp004"
                     /codon_start=1
                     /transl_table=11
                     /product="NADH dehydrogenase subunit 2"
                     /protein_id="YP_009663886.1"
                     /db_xref="GeneID:40492043"
     gene            158291..160507
                     /gene="ndhB"
                     /locus_tag="FKS56_pgp004"
                     /db_xref="GeneID:40492043"
     tRNA            161097..161177
                     /gene="trnL-CAA"
                     /locus_tag="FKS56_pgt037"
                     /product="tRNA-Leu"
                     /db_xref="GeneID:40492044"
     gene            161097..161177
                     /gene="trnL-CAA"
                     /locus_tag="FKS56_pgt037"
                     /db_xref="GeneID:40492044"
     CDS             complement(162095..168928)
                     /gene="ycf2"
                     /locus_tag="FKS56_pgp003"
                     /codon_start=1
                     /transl_table=11
                     /product="Ycf2"
                     /protein_id="YP_009663887.1"
                     /db_xref="GeneID:40492049"
     gene            complement(162095..168928)
                     /gene="ycf2"
                     /locus_tag="FKS56_pgp003"
                     /db_xref="GeneID:40492049"
     tRNA            169128..169201
                     /gene="trnI-CAU"
                     /locus_tag="FKS56_pgt038"
                     /product="tRNA-Ile"
                     /db_xref="GeneID:40492045"
     gene            169128..169201
                     /gene="trnI-CAU"
                     /locus_tag="FKS56_pgt038"
                     /db_xref="GeneID:40492045"
     CDS             169372..169653
                     /gene="rpl23"
                     /locus_tag="FKS56_pgp002"
                     /codon_start=1
                     /transl_table=11
                     /product="ribosomal protein L23"
                     /protein_id="YP_009663888.1"
                     /db_xref="GeneID:40492046"
     gene            169372..169653
                     /gene="rpl23"
                     /locus_tag="FKS56_pgp002"
                     /db_xref="GeneID:40492046"
     CDS             join(169672..170062,170748..171181)
                     /gene="rpl2"
                     /locus_tag="FKS56_pgp001"
                     /codon_start=1
                     /transl_table=11
                     /product="ribosomal protein L2"
                     /protein_id="YP_009663889.1"
                     /db_xref="GeneID:40492047"
     gene            169672..171181
                     /gene="rpl2"
                     /locus_tag="FKS56_pgp001"
                     /db_xref="GeneID:40492047"
ORIGIN      
        1 tttaaattaa tttaaatatt tttaaaatct tttttttttg ttcatgggcg aacgacggga
       61 attgaacccg cgagtggtgg attcacaatc cactgcctta atccacttgg ctacatccgc
      121 ccctcttttt tttttataat attttgtttc gctttgattt aaattgaaaa cagtaaaata
      181 agaacttcac aaaagattgg taaggactga tccatttata gaaattatat atatatatga
      241 gtacaaaaca aaggtatgat actaaaccaa acccattaaa atgacccttt cctttttttt
      301 ttttatgaga aagtaaagtc aagataaaga aaaaaactta ggtaaataaa agaaagacta
      361 ttaaaaatca aataaagggg caataccaat cctcttggta ttgccccttt atttttcctt
      421 tcaaaaaatt gtatacacta agacaaaagt cttatccatt tgtagatgga gcttcaatag
      481 cagctagatc tagagggaaa ttatgagcat tacgttcatg cataacttcc ataccaaggt
      541 tagcacggtt aataatatca gcccaggtat taattacacg accttgacta tcaactacgg
      601 attggttgaa attgaaaccg tttaggttga aagccatagt gctgatacct aaagcagtga
      661 accagatacc tacaacaggc caagcagcta agaagaagtg taaagaacga gaattgttga
      721 aactagcata ttggaagatc aatcggccaa aataaccatg agcagctaca atattgtagg
      781 tttcttcctc ttgaccgaat ctgtaacctt catttgcaga ttcgttttct gtagtttccc
      841 tgatcaaact agaagttacc aaggaaccat gcatagcact gaatagggag ccgccgaata
      901 caccagctac gcctagcatg tgaaatgggt gcataaggat attgtgttca gcctggaata
      961 caatcataaa gttgaaagta ccagagattc ctagaggcat accatcagaa aaacttcctt
     1021 gaccaattgg atagatcaag aaaacggcgg tagcagctgc aacaggagct gaatatgcaa
     1081 cagcgatcca agggcgcata cccaaacgga aactaagttc ccactcacga cccatgtagc
     1141 aagctacacc aagtaagaag tgaagaacga ttagctcata aggaccacca ttgtataacc
     1201 attcatcaac ggatgccgct tcccagatcg ggtaaaagtg caaacctata gctgcagaag
     1261 taggaataat ggcaccagaa ataatattgt ttccataaag tagagatcca gaaacaggtt
     1321 cacgaatacc gtcaatatcc actggaggag cagcaatgaa tgcgataatg aatacagaag
     1381 ttgcggtcaa taaagtagga atcatcaaca caccaaacca tccgatgtaa agacggtttt
     1441 ctgtgctagt tatccagtta cagaagcgac cccataggct ttcgctttcg cgtctctcta
     1501 aaattgcagt catggtaaaa tcttggttta tttaatcatc agggactccc aagcacacaa
     1561 attctctaga aatagagaat cgagggcttg ttatttaaca gtataacatg acttatatac
     1621 acgtgtcaac caatatcaaa ttgaaaaaag agacctatga ttttatctag atttatcata
     1681 tttttttgtc taatcataaa aataaagttc cttaattata aaaaaatata tattgattga
     1741 tatacatatg aatctaattt caatattaga atcataatgg aatgggttgc ccgggactcg
     1801 aacccggaac tagtcggatg gagtagaaaa tttccttgtt aaaatgaaat aggtaaaaaa
     1861 tccctcccca aaccgtgctt gcatttttca ttgcacacgg ctttctctat gtatacatct
     1921 aaaatgctct ttcttcctta aacaaaacag gactctaaaa aagttgttaa ttgaatactc
     1981 agtggatcat cccttactta cttgtaatta tattcttact gcatgaacat ttaataatta
     2041 ataaaaagaa tgaattcttc tactatctct taatcataaa tttttttttt gagcgtttga
     2101 taaaaaattc tcactcatga ttgacctgat agaaaaaata tccaaatacc aaacccgccc
     2161 ccgatataac tttcgaaaag tagaagaagt ttttggtaag atcaaagaaa gaaattgttc
     2221 ttcttccgta aggaattctt caaaaaagcc cgaacctaat ctcttcgaaa aaagacgtac
     2281 agtacttttg tgtttacgag ccaaagtttt aagacaagaa agccgaagta tgtattttcc
     2341 tcgatacaaa ctcttttttt ttgaggatcc actgtaataa tgagaaaaat ttctgcatat
     2401 acgcacaaat cggtcgataa tatccgaatc tggcaaatca acccaggttg gcttactaat
     2461 gggatgtcct gatgcgttac aaaaattcgc tttcgacaat gatccaatca tagaaataat
     2521 tggaattttt gtatccaact tcttgatagt attatctatt agaaataagt tttctagcat
     2581 ttgactccgt accacggaag gatttaattg cacatttgaa agatagccta aaaagtcaag
     2641 agaatatttg cataattgct ttatacggac ccttcctgat tgagaccata cgtaaaaatg
     2701 atattgccat aaatttataa agtaatattt ccacttattc atcagaagag gcgtatcctt
     2761 tgaagcgaga atccattttc cttgatatct aacaaaatgt atgaagggat ccttgaacaa
     2821 gcataggttg ttctgaaaat cattcgaaga gacttctaca agatgtttga ttttttcata
     2881 gaaatagatt cgttcaagaa agattacata agatattgat cgtaaatgat aggactgatt
     2941 acggagaaaa aggaaaatga atttgcattc acatatatga gaattatata ggaacaagaa
     3001 gaatcttgga ttcaaaatag aaatgcattt ctgtgaagta ctaagactct tcaaatttaa
     3061 atactcgtag aaaaaaagaa gccgtaataa atgcaaaaaa gaggcatctt ttaaccagta
     3121 gcggagggct tgaaccaaga tttcaagatg gatggggtgg ggtattacta catctaacac
     3181 agaatttaaa tgtgagaatt tgtcctctaa aaaaggaaat attgaataaa ttgattttaa
     3241 attatgatat tttgctactt ctttcccttg taaataagac actactcgta gggaaaatgg
     3301 aatttccaca atgactgcaa atcctgccga tattatttga gaatacaaat tcttattctt
     3361 attgtgccca aaaatttgat tttgtttcga atcattagca gaaataaaca aaagattctc
     3421 ttgatacatt cgagtaatta aacgtttcac aattagtgaa ctggatttat tgtcataacg
     3481 cacactttcc aacaaaattg atgatttatt tctatcgaaa acataataat gagcaagcgc
     3541 ataaatatac tcccgaaaaa tcagcgggta taggaagtca tattggcgag atctatttag
     3601 ttctaaatat agttgttgaa attcctccat ttcaaactca aattgaacca aagcaagggt
     3661 gggggatcta atcggttatc aaatgataca tagtgcgata gagtcaaacc aaggtattat
     3721 catagtaaga ataaacaata atagatacct cgaagatagg tggattcatc aacggattct
     3781 ctacactctc ctttttcatt taattgatgt atgtttgttc taagataaga agatggttgg
     3841 aaatccttta tttttttttt tcaacctaat cgctcttttg attttggaaa aaaaaagatg
     3901 ttatctttat caatatactg cttcttttac acattcatgc ttaatcccta agaaataggg
     3961 aataactata tagaatagtt aggactcaaa aaaaataaaa aatccactca tgagaaagat
     4021 atttacccca ttaggcactc atttagtttt aacggttaat tagatcgggt aatcattcaa
     4081 atcaaattaa gaaaagaagc tcgttgcttt tagttttccc ataattgggt ccgtctctag
     4141 gactctatcc atttattcac tcgaccaaac tttaaattct ttattgatac gacatgctat
     4201 tttttccatg tattcctttc aggatcagtc gcggtcttag aaactctacc gatggtctgg
     4261 acgaatccct ttcttcataa aaatgtgtaa aagatgctag ccgcacttaa aagccgagta
     4321 ctctaccgtt gagttagcaa ccccaaaaag aaatagaata tggagatata accggaatca
     4381 aaaatgtgga atttcataac acaatcaaaa cattcaatta gtaataaatt gaataaaatt
     4441 caaatttcta ctcgattcta agcattcgtt cagatctgcg aaaaatacaa gaaattctca
     4501 tataaaataa aaacatagaa ctagaaaaag tgaaaattga tagagcactt cttgtgttaa
     4561 ccatttttat tcattaaaaa acttcttcta tcaggcaaaa aatagaattt cttgtatcac
     4621 aacaaattca aagaatccat aagtcaaaac ccaatctctg cggcatgaat aaggataaat
     4681 ataaatggat ctatttatct acgatcaaat tatatttgtt tgatacattg ttgtcaatac
     4741 gattgtgact gtttaatata aatgattatc aaagaatata aaaaactata agaatcaaat
     4801 gaaaaaatag atttcaattt tttgattagt ttgttttctt agtattttat tataagaaat
     4861 aaaatactaa gaaaacgcta taaatagagc aaaggagggg gaggaaataa taaataaaaa
     4921 ttgattcaaa gctctatatg agtcatccac accctctttt ttgtatttta ttaatgaaat
     4981 ttgtatttca ttaataaaaa atcaatgaca tttttttaac taaaaaaaat taagttccgt
     5041 aaacccccgc cttctttaaa atgtcatgaa cagttcctgt aggttgagcg cccctttcaa
     5101 gaaaatataa aatagcagga acattcaaat gggtttgatt atatatcgga tcataaaaac
     5161 ccacttttcg aagatctctt ccttctcttc gggatcgaac atcaactgca acaattcgat
     5221 aaaaggctca ttgggataga atagatggaa ttgaataata aacacccccc ccagaaacgt
     5281 ataagaagtt ttctcctcgt acggctcaaa aaaaatgatt agaagttaag ttatatctat
     5341 gtgtacatga aattagaatg ccaaatcgat ccataatcca gaaaatccgt gggacattta
     5401 actccttctt tttactcttt ctttttcctt ctttcttatt tttaagaaaa agcaaaaaac
     5461 attcgtactc tcataactca agttggataa ctctcaacta gctccaaaaa tacttagcta
     5521 gttttttttt tattgagtgg tctctaaccc ctttcttttt ttttgtctta tttagaatct
     5581 agtttgattc tttattctga tctggtgatt gagataattg aaaacggtat ttccttgttc
     5641 cgggatcctt taacttgaat cattgggttt agacattact tcggagatct ttaatcattt
     5701 caaaaaaatg gcagcaacat gccccttttt ctcttttttg tgtttgtgat ctctttctat
     5761 caaggaatca tatgaacaat tgattcccgc atgagaatct tttgatcgaa agagctttac
     5821 caattccaac tagtttgctt ttttttttat ttgaaaatgc tttgagtcag accctttccg
     5881 tttctatatg aaaaatagac ttatgtacga agttgttcca acttattgat ttgatttaca
     5941 ttaactaacc ctagatcctt tccctttaaa aatcaaatca atattttcta ctcgagctcc
     6001 accctatact gtttatatcc caacccaaca aaaacgcggg ttatgataga aaagagtaga
     6061 aaagaatgtc gagccaagag caccttcatt tctattttct atatagtttc aatatatcaa
     6121 tatagtaaaa aaaggtggtg gtttgtttta atatccacag caaattgacc atgtccttca
     6181 agtcgcacgt tgctttctac cacatcgctt caaacgaagt tttaccataa cataaaattc
     6241 ctccggtttt taataggtgt gtaaataatt aattgaatta cggaattatg aatagtcatc
     6301 ggttcagtca gtacgtagta atctatagaa cgtagtaatc tatagctctt cctaatatac
     6361 ttaatattaa actgattgaa ttcttctata tgaatctatt catattatga atagattcat
     6421 atcaaatatg aaaatattca tattatgaat agattcatat caaatatgaa aataataaag
     6481 aaataggtaa tttatgatga agaaaaagtc tcagtaataa tttaaattaa ccctattttg
     6541 tatgaataca atatatatat atatatttca tatttctttt ttattacaaa attacaaaaa
     6601 aaaatagacc agaaatattc tcaattttaa ataaatttaa ataaaagcaa ataaataaaa
     6661 aaacgaatct ttttgaatcc gccttacgtt ggttgcatct tcaaataagt tgatagaata
     6721 gattcgacaa tctaatattt tttcaattca atataaatat tgaatataaa tattgaattg
     6781 aaaaaatttc ctattttatt ttaaaatagt tagatagaaa aagaaatcca atttttttga
     6841 attgaattgt ataaaaaaga ctgatgaagg ataaagtgga atttcactgt ttttctttta
     6901 tttcattctg aaatagaaaa tcagaatgac aaagtagggg aaattgccgt attcagaaga
     6961 aattctggat attctatgtt aaatatttag tttctgttta gtttcatatc tataattaag
     7021 gtaaggattc acaaacaaaa tacaaaacaa aatagtaata ttaaaaaaaa ttgcactatt
     7081 aggttagcaa tccctgtgta taaacattcc ctcctttttt tgcgaggctt ctttggcttg
     7141 aggtccaact aatctttctc taaagtagag cggatgggag atatgaatca cacccacgtc
     7201 aattgttaat agaattacaa ttattcatta gaaccaaaca ccaaataacc taagaggttc
     7261 aaagaaaaaa aaagattttc gtatctaata tctaatttga ttttttatca ataaaatttg
     7321 gactgggcat agacagatat tcaaattgat atcttacatt attgattaac ccctatctac
     7381 tctcccaatt ggttttttgg ggaatgataa atcataaaag aatgcccgat ttttgatctt
     7441 atcttaaaag gcggttaaga aagatccact ttttttcttt tatctgatat agaaaacaaa
     7501 tagactctgg gacggaagga ttcgaacctt cgaatagcgg gaccaaaacc cgttgcctta
     7561 ccacttggcc acgccccatt tttatttcta tttaaaacta ctaaagagta atatgggtat
     7621 tcctttttcg tcaattcgag ttcctaaaat gtatgaaata gattagttta ttgttaggat
     7681 tttgacaggt ctagatatag aattcaaccg aatttattga tcattatata gaattcaatt
     7741 aagatattgt atgaaagtct catttcttca attctcttct aaaaaaaaaa atggaagggc
     7801 ttttttgatt ggataagttc aaagaaatat gtgttttttt tttaatcaga cttcttttta
     7861 tttctttatt ttttccttat ctcaaaatag attaataact taatcaaaat aatatccaag
     7921 aaaaaaaaat gaatttgtta tgcttaatat ctttaatttg atcaatattt gttttaattc
     7981 tacgtcgttt tcggatagtt ttttattcgc caaattgccc gaagcctatg cttttttgaa
     8041 tccaatcgtc gatgttatgc cggtaatacc tcttttcttt tttctcttag cctttgtttg
     8101 gcaagccgct gtaagttttc gatgagatcc ttaatactgt cctagaaaaa ttcatgattt
     8161 attcgagaaa aaaaaatcta acaattgaga aaatcagaga caaaatcaga taagtatagg
     8221 ttttacagta tgaaggaacc ctcaattcaa actttgaaat tttttgatag ccgtgataaa
     8281 tctgggttac ctcatttcct cattccaacc cgtttttaat cgaaaagact acttagactt
     8341 ggagtccacc actcactatg aaaggaatct ttttgtcatg aaaagctcca ttcttattgc
     8401 aaataaataa atttttgaaa ctcttttcta tttctacaat ttctagaaag aaatcgcttc
     8461 cttgatttct tggtgtcaag gtcaacgaga taggatatgt ggtctaaaaa aaggaaatat
     8521 attctctctc tctttttttt tatgatcttg gagattgtgt aatgcttact ctcaaactct
     8581 ttgtttacac cgtagtaata ttctttgttt cactcttcat cttcggattc ctatctaatg
     8641 atccaggacg taatcccggg cgcgaagaat aaaacaaaaa aagtggggtt ccttgcttca
     8701 ttaaacatta aatgctatta gcatttgttt gatcgattcc actgtcaaaa accgaaacgg
     8761 aaagagaggg attcgaaccc tcggtacgaa taactcgcac aacggattag caatccgacg
     8821 ctttagtcca ctcagccatc tctcctaatt gaaattgaaa aagaataatt actatgttac
     8881 agttctcaaa aaagaatgat aatgcttgaa aaaaaaagct cttctttcat tttattcttt
     8941 cttcttatat atatctttct tattatatat atatatatat atatttttta tctaatctat
     9001 ttgaaataga aatttcaata aatagattat tgtatagata ccacttttat caacaatttc
     9061 attccatttt tttttataga aatctcaaaa tatctttttg ataaaaaaaa aaggcgggct
     9121 tttttaagtt cgaatttcca cggcttggcc tggtcagacc gacccggccg ggctcctttt
     9181 ttcaaatcca atccattttt ttttatctat gattgattat ctacgattcc tataattccg
     9241 caatctcctt tgcttgctat agaaaaaaat cttggtattt tttgaaatct aaagtaaaag
     9301 gataatccga agcagaaaag gactctttat cttactataa tatataacca aaaaggcttt
     9361 tctattcttt cttttctgac ttcttcacta ttttgattta ttaatagcca aataattttg
     9421 gctaaataat caaaataaaa aaaagccaag gccaatgagt atccctcttt ctaattttct
     9481 caagtcttct aacgaaaaac ggcaacgctc tcattttcag gatttttttt ttctcatcct
     9541 atcttgagga cgccagagtc ccttgttcga caaagagtcc atttatatac aataatattg
     9601 tagcgggtat agtttagtgg taaaagtgtg attcgttcta ttaacccagt cagtagttaa
     9661 ggggtctttc ggtttgattc atattccgat taaaaacttt atttcttaaa aggatttaat
     9721 cctttacctc tcaatgaaat attcgaggaa taatatacat tctcgtgatt tgtctccaaa
     9781 ggtcaattat aaattgaaaa attggattat gaaattacga aacataattt tttttttatt
     9841 ggatcaatac ttccaattga ataagtatta agtaaaagat ccatggataa agatagaaaa
     9901 gtctatttct aatcgtaact aaatcttcaa tttttttttt gatagaatag attgaagcaa
     9961 aatagctatt aaacgatcac tttagtttac tagaggcatc gacacccctt tttttcttag
    10021 ctcggtggaa aaagaataaa cttttcctaa ggattcttaa aaaaagaaat aaagaacgaa
    10081 gtaactagaa agattgttag aatcccaccc cacccttccc ttctttctaa aaggatcatc
    10141 tagaaagcaa agcaaatttt tttgaatgca gtgaggcaga aaagctaaca tagatgttat
    10201 gaaccaaatt tttatttgct cctgtcttcc tttttttttt atttcttgat cccatcctcc
    10261 cttccataaa ggagccgaat gaaaaaaaag tttcatgttc ggttttgaag tagagacgtt
    10321 aaaaatcaaa atgatggatc aacgtcgact ataaccccta gccttccaag ctaacgatgc
    10381 gggttcgatt cccgctaccc gctttatatt caaattgatc aaattctaat agttatttta
    10441 tgaattcaat gatgcatgaa ttcatgcatc attgaattca taaaatatgt aattccgaaa
    10501 atgatctttc tttttccaaa taagaaaaaa agcaaaaaaa aaatcatcgt aatgaaaagc
    10561 gtccattgtc taatggatag gacagaggtc ttctaaacct ttggtatagg ttcaaatcct
    10621 attggacgca atgctgttta caatagactt ccatatccag tttctttttt gatttccatc
    10681 tacaattatg atatcaagaa agatattttg aatgatttga ataaaagacg cttacttgga
    10741 aatataaact ttgtaaatat aaaccacagt aaactaaaca aatagctgga atctttttta
    10801 tttatatata ttttattaag taatatgtaa gtgaagtagt attaagattc aaaaactgat
    10861 cgattttttc taattttctt tatttagaat ttgaattgcc cactcaacaa ttcttattgt
    10921 tcctgaagta taaaacgttc catttgttct tgaatagctt ctttcaaaag tgtttccgct
    10981 tcctcagtga atatcttggt agaagatatg atttcttgga actgaggttt attcgttttt
    11041 aaataagtac gtaacttggc aagaaatttc cttacttgtc caatttctaa tgaatcaaga
    11101 taaccatttg ttccggtata aatagtcatt atctgttctg ccacggtaag aggttccgat
    11161 tgggattgtt tgagcaactc acgtaatcgt tgacctcttg ccaattgatt ctgactagct
    11221 ttatcgagat cagaagcaaa ttgtgcaaag gcttctaatt cgacaaattg ggccaattcc
    11281 aattttaatt tgccggcgac ttgtttcata gctttaattt gagccgcgga tccgactctg
    11341 gagacagaaa tacccacatt aatagcaggt ctgattccgg cattgaatag atcggcggat
    11401 aagaatattt gtccgtctgt aatcgaaatt acattagtag gaatataggc ggaaacatct
    11461 cccgactggg tctcaactat tggtaaagca gtcatacttc cttcacctaa ctgagaactt
    11521 gatttagcgg ctctttctaa aagacgcgaa tgcaaataaa aaacatcccc cggataagct
    11581 tcacgaccgg gaggtcttcg taatagaaga gacatttggc gataagcctg tgcttgtttt
    11641 gaaggatcgt cataaatgat taaagtgtgt cgtttgcggt acataaaata ttcagccagg
    11701 gctgctcctg tataaggagc gaggtattgt aatgtagctg gggaatccgc catttcggct
    11761 accacaatag tgtactccat tgccccccct tcttggaaag tggtcactac ttgagctaca
    11821 gaagatgctt tttgaccaat agctacataa acacatatta cattttgccc ttgctggttg
    11881 agaatcgtat ctgtggctac tgctgtttta ccggtctgtc tatccccaat aattaattcg
    11941 cgctgaccac gtcctatagg gatcatcgaa tcaatagcaa taagccctgt ttgaaggggc
    12001 tcataaacgg aacgtctcga aataatacca ggcgcggggg attctattaa ccgagattca
    12061 gaagctggaa tttcaccccg accgtcaata ggcttagcca gggcatttat aacacgaccc
    12121 aaataagcct cactcacggg tatctgagca atttttcctg ttgcttttac agaacttctc
    12181 tcttggatca tcaaaccgtc acccattaat acaacaccaa cattatttga ttctaaattc
    12241 aaggcaattc ctattgtacc ctcttcaaat tctactaatt cgcccgccat tacttcatca
    12301 agaccataaa tacgagcaat gccgtcgccc acttgaagga cggtacctgt atttacaatt
    12361 ttgacttctc tagtatattg ctcaatacgt tcacggataa tattactaat ttcgtcagct
    12421 ctaaggggta ccatgatttt ttttaattct tttttggaag caaaaaaata atgcctatag
    12481 ttagttatag gaaagtagta aaaaagggct aatcagtgag ttccttcatt accccaaaca
    12541 tagcaatatt agcactaatt gtacgtaaat gtaattcatt gttcaaacaa ttttttagag
    12601 ttcctagagc ttcttgtaaa gcttgttgga aaacccgttg ccggacttga ttaatcgctc
    12661 tttcttgttc aaaaagaatg gtttcgtttt tataattttc taattgttcc aaaattttat
    12721 aagttgaatt aatcaaattc aatttttctc gttctatctc agagtatcca tttactcgaa
    12781 actgatctgc ctccatttcc actttccgta agcgggcctg ggctttttcc agctgttgaa
    12841 cagctcccct tcgcaattct tctgaatttc gaatagtatt caagatcttc tgttttcgat
    12901 tatctaataa atcacttaat gaaagtagat tatctttcca ttcattttca tttcaaaaat
    12961 tccatgatcc cttcccgaac caaacatgaa tctttcaatt catttggctc tcacgctcaa
    13021 ttacttatca attacttaat tgagagagaa ttcattccca tacatataga tacacataga
    13081 ctatagatct atatatattt tgcgtaatga gcctatcctc tccctctttt atctattcct
    13141 atttcaaaat attgatctct acccatattt cacaatattg aaactgatca ataatgataa
    13201 tccaagacta aaatattcgg aggattcttc tgacaaaaat atatcaaata tagaaatata
    13261 tcaaatcaaa tatatatatt tgtttgtata atatagaatt tagaattaat agaaaatttc
    13321 taatgtttaa ttgtgtaatt gtcagcaaag ttgtttcttt ttttttcttt caaatccaaa
    13381 gaattcttct aactttatac ataggtcatc aactcagcat tgtaaaaaag gctcaaatca
    13441 ttttatcgat atgagtgttt tatatcgaaa aagattcgaa ccattcgttt tgatttctgt
    13501 attgtctaaa aaaaattctt tattttataa actgtgtatt tataaactaa actatagtag
    13561 tagaaagagt accacgccgc atctgaactt caaacagttt ggctttaacc atattaacgg
    13621 tcccagatta ttggttaata gagaatcaga gtcgatatac caatgaatga atcacgaaat
    13681 gctatggttc taaaatatga tttttgaatt gattcagaag taattcgtgg gatgatgcac
    13741 tctttttctt cctagttcga acaaaaaaag tgcagctggg tggatccagc ctattcttga
    13801 aataaacaac tcgcacacac tccctttcca aaaaagatca atacaccgag cactacgctt
    13861 agatttattg gatttgttgc aaaaatatcg gtattaaacc cgaaactccc ggcagatggc
    13921 cagtgaccca aggaaacgaa agaatcggtt acatttttca tatgatctcc tattttgttt
    13981 tatatggact aaaaaaaaaa aaggctttac tttgaactaa gaaaaggggg aaggaagaag
    14041 gggagtcggt gcggtaattc ctcatcctca aaaaaaatcc ttcccataga ttattgtcca
    14101 acgaaaaagt aattgtagga gtgaaatctt gatatacttt gaaaaagcaa ggggtaagtc
    14161 ttaatccata aaaaaaatac agaattctcg tatttatagg actaaacaaa gggattggca
    14221 aataaaaggg ccaatgctac aaccaaacca taaatagtta aggcttccat aaaagccaaa
    14281 ctaagcaata aagtacctcg tatttttcct tccgcctcgg gctgtcttgc aataccttct
    14341 acagcttgtc ccgcagcagt gccttgacca accccaggcc caatagaagc aagtcctaca
    14401 gctaacccag cagcaataac ggaagcggca gaaatcaatg gattcatgat aaattcctcg
    14461 caccaaaata aagaaaaaga aagaaatagt taatgataca atcattcaat gagttttggc
    14521 ttaattattc cgtcgctcaa attcaaccag ttgaagtaac taaaaacttc gaattgagaa
    14581 ttgaagtaat aatattcatt attgaactct cagaaagaac tatttccata tccctttttt
    14641 agttcctatc caaaggattt ttgtgaatgc atacatacac cctttatccg tccacttctg
    14701 ttttccaaac ctttttttga attttccatt atttgtcttt attttatttc atctatttgt
    14761 tgattcaatt gcgatagatt agatatatct tgagttcata tataactagt taatatctaa
    14821 tatcatatat acgcgtcttt ctttcataat ggaaaccaac tactctactt ttatcttagc
    14881 ttcaatcaga ttcttaaatc ttaaaggatg cgcaagagtt agtgtatagc cattaactta
    14941 catataccta attctaaccc ctttcctaaa aaaggacatt tttttgaatc tcgtttgttg
    15001 taaattcgtc tcttcatttt ttatcattat ctcacatgga tctaattata actaatgaat
    15061 tcattagacc gactcgttgc atagaaataa aaaataacaa agagtattta attgagctaa
    15121 attcatgatc cggattttag gaaaaagatc ttttcgatct ctttcctttt ttttttatta
    15181 gactttaaaa tacatttact aatagtaata gctgaatctt ttttgctatt actctagatc
    15241 ctttattttt ttatttatgt tgcctaagca aaaaaagact agactatttc aaaaactcgt
    15301 caatgatgac cctccatgga ttcgcctata taagccgcag ctaaagttgc aaaaataaga
    15361 gcttgaatcc cacttgtaaa taatccaagg aacatcacag gtataggaac tactaaaggt
    15421 actaaagaaa caagaacaag aactactaat tcatcggcta atatattccc gaaaagtcga
    15481 aaactaagtg ataagggttt tgtgaaatct tctaaaatgt taatgggtaa aagaattgga
    15541 gttggttgaa tgtatttact aaaatacctt aatccttttt ttgaaatacc cgcatagaaa
    15601 tatgctactg acgtgagtaa agctaaagca acagtagtat ttatatcatt cgtgggtgcg
    15661 gctaactctc catgaggtaa ttctattatt ttccaaggta aaagggcacc cgaccaatta
    15721 gaaacaaaaa taaacagaaa catagttcca ataaaaggaa cccatggacc atactcttcc
    15781 ccaatctgag ttttggtcac gtctcgaatg aattcaagaa catattcgaa gaaattttga
    15841 ccgtcagttg gaatagtttg tggatttcga acagcgagaa cggcggaacc taataagata
    15901 gcaattacaa cccaagaagt cataagtact tgggcatgga cttggaaacc ccctatttgc
    15961 caatagaaat gctggccgac ttccacacta gagatatcat ataaccccat tggtgtgttg
    16021 atggaacatg atataacatt catattgtcc tctgacataa atataacttt acttaaaata
    16081 ataaagaatt attttgattc aaccctttcc ttttaaactt gaccactcga attgtatatc
    16141 ttgtatacca actaaactaa tcacacaata ttgacacagt ccatttttta tctcttttgt
    16201 acgattcggg aataatatcc gactccataa atctatatct atggagttca aaaatagaat
    16261 aatttattga tcttattatt aatcacggat ttcgtatata gctagaatgg ccctcgcaaa
    16321 ttgcgaatac taatttgtta agaattaatc gaattgaagc tagagcgtca tcatttgctg
    16381 gaatcgaaat atctgcaaga tcgggatcac aatttgtatc aattaaacaa actgttggaa
    16441 ttcccaaagt gatacactcc cgaagagccg tatattcttc ttgctgctca actataatta
    16501 caatatcagg caattctgtc atatattgaa tcccgcccag atatgtttgc aaacgagata
    16561 attgtctctt caacatagct gcatctcttt tcggaagacg gtttagtctc cccgtctttt
    16621 gttccattct caagtccctg agcttatgaa gccgcgtttc tgtagtggac caatttgtta
    16681 acataccacc aagccacttt ttattaacat aatgacaccg agcctttatt gcagcccgcg
    16741 ctacggaatc agctgcttta tttttggtac caacaattaa aaattgtttt cccttacttg
    16801 ctgcatcaaa aactaaatca caagcttctg ataaaaaacg agcagttcta gtgagatttg
    16861 taatatgaat acctttatgc tttgcataga tatagggcgc cattcgcgga ttccatttcc
    16921 tagtaccatg accaaaatga actcctgctt ccagcatctc ttccaaattt atgttccaat
    16981 atcttcttaa catttctcct cacacttcct ctctctcttt tttttttatg aataataaaa
    17041 gaaagacgag gcaccttgaa ataaataatt gttccgatgg aaccttctct tctaccggag
    17101 attggtcgtt tataaacgag ccaagtcatt agtcattact ttactattca taaatttctt
    17161 tattacatta atttatgaat tattttattt attaaattta tgaagtagtt aacaaatcaa
    17221 atgaccaaaa caaatcaaac atcaaacaac atagttaaaa ggacgaatcc gctttctctt
    17281 tcttatgcta agtaagttaa aaataattaa atcctataaa agatcgatct gatgtactat
    17341 ataaattctt tgaaatgcaa gaatcaaaaa attttccgtg gtggaagaaa atatctctca
    17401 tttccatttc cccacgaaga aattcttttt tttttttcga aaagaatgtt gttatgctgc
    17461 cttgaagagg gtactaatcc tttgaatccg gttccggcgg gtatcatatt ccctagaaca
    17521 acgttctctt tcagtccttt catccaatca atacggcccc gaagagcggc ttttgctaaa
    17581 actcgagcag tttcttggaa acttgcttcg gatataaaac tttgagtatt cagggatgct
    17641 cttgttattc ccaataagat ggctcgatag tagatcgctt cttctaaagc gcgtcccgtt
    17701 cgttccgcgc gtactaatcc aatgagttcc cctggtaaaa aaatattaga cattccatct
    17761 tctgaaacca agacttttga tgttatttga cgcacaataa tttctatatg cctattatgg
    17821 atctgcaccc cctgggatcg ataaaccttt tgtattttat taaccaaaga gatacgactt
    17881 tgcactatag ttagttcagc accaatcaag aatccccaag gaattccaat catttttgtt
    17941 atacgttcgt tccaaccctc aactctcttt tctaggttca tcgatattga atcaatcgaa
    18001 cgcacttcta acacttgttc tacttttgga agaccctgcg ttatatcacc agatctcgat
    18061 ttttcatata taaatgtaac taaggtatct ccttcgtaaa ggatttcgcc ataatcccca
    18121 tgaacagttg ctcctggagt agccaaataa ggcttggccg ttcttattac tatagaatca
    18181 acacgaacaa ttaaaacttg acccgatttt aggggtggtc cctttttgga tatacataca
    18241 ttttcacaaa taaactgccc aagactcact attgtggaca tttcctcaca attattatta
    18301 tgataaaaat gatggagaaa ataccaactc aaattgaatg gattcaaaaa actattacta
    18361 catgggctga tattagaaat tctcctattt tcatccatta aataatattt ttgaagtact
    18421 tgaaaagttt gttttaaatt gctaagctgc aaatatttca ctagcgaggt ctgattataa
    18481 gttattaaag ggtaaaatga tgaatcaaaa tccgaaattt gagggactgt tcctaaaggg
    18541 cccaacaaat tcttaattgg aattagagga tcttttttaa tggattcttt tatcccattg
    18601 taatatttta catcgttgaa tagacccatg caaaaataat tagatgatga caaaattata
    18661 aaagattggg attccttatt tctattcaac agcatacgaa tagttccgtg gttttggata
    18721 aaaaattgcc gaatccttgc tttggaataa gtggaataaa atggattttt attgatacga
    18781 tctgagccat tatcatagat caatccagaa cccgacggat cattcctttt tctgatatag
    18841 aaaatatgtg atttcactaa gtcgattctt aagaaatatc gaagcagccc ttttgtactt
    18901 acttcaacaa aggaagcgtg ggcctcttcg acggaagaac ttttgttgtc ttggtcccaa
    18961 ttcaagacta aacaagtccg aactagttga atacttgtgt catagattct ccaagttgct
    19021 ttgccatttc cataaaggat atagttgaca actccaagtt gcatattatc cttttctcga
    19081 aagagatcct gggggaagag tgttactaaa tttataccgt ccgctatttc atatgtgctt
    19141 acaggtcgaa ccaaaacaaa aaactttttt ttgctaggtg tgatccgttg gacatagatc
    19201 caatttttca attgttttga tttcttataa tttgtttttc ccgctcctgg tggtatcaag
    19261 ataccactgt gtcgagatat tttatctttt tctccaggaa aatggatacc tccggaaaag
    19321 attttaagtt caatcttttt tttttttttc tccactcgga ccaatccggc catttgactt
    19381 cttgtattta acgtgatttg tgtatttact ccaatgagac tattgttccg taccattata
    19441 gaagaggatt cggataaaat atgtacttcc tcgggaatga aaaaaaatag atctactttc
    19501 atttggtatt tttgcttaaa ctttttgacc ccgccatatt caattacatt atcttttttg
    19561 atgattgaat gcgcccctac cgtcccatat tttataattc ctgaattgtt tcttctgtat
    19621 tgagaatcgt cgaaaaaacc aagaatactc tttctacgga aaataccatt tatgggtatt
    19681 tcaatcgaga tacctgaacc gggatatggg atgaattctt tctcttgttc ttgaattgat
    19741 tggactggaa taagaaatct atttcttcgc ctctttgcca ataaatacga attctctcgg
    19801 agaatagtgg aatataggaa atgataatgc ccagtcccta cgattcgatt taattttgaa
    19861 taatcaaaaa gaatatcttc ttttttatca aattttttat caaaaaaatc cgaactcaaa
    19921 aatttgtgtc tttcttgatc atcatttact gagaagctag aaatatatct tctttcggta
    19981 gaagtagaaa tagaatgaat gtttatttga tcttgatcct tgtggagcga aaaaggaact
    20041 acattaaatt tgcatgaacc ccccgataat atccacaagt ggcttgtttt gggtaaaata
    20101 tgtacattac tatacttaaa ttcgggcaaa tggtacacat cggtactcca gtgcatttcc
    20161 ccctgtaagt cagaataaat atgttttcga accctctctt taaaattgaa agtgtatgtt
    20221 cccgcgcgaa tctcagcaat cacttgttct gattttacat attggccatt ttgaactaaa
    20281 agaaaacttt ttggtggaat agttacctta tgtagaataa cctcactctt aataattaca
    20341 tataagtcca tagaacataa aaaggcagga tgcccatgac gcgtacgtgt aggctcaagc
    20401 aaatcctcat tgaattggat ttttccatta gaaggggccc gtacatgttc tgcagtaccc
    20461 cccgtaaata ctccaccggt atgaaaagtt cttaatgtta attgagttcc aggttctcca
    20521 atggattgcc ccgcaataat acctacagct tctcccaact cgaccaggtc gccatgagtg
    20581 ggactccgac cataacataa tcgacagatc caagatgtac tcctacaagt aaagggagtt
    20641 ctaatatata ttggttgtgt tcgaaaagtt atgaattggg tgacaagccc aatcccaata
    20701 tcttgatttc gaatggcaat gcatcgcgga cccatatata tattgtctga taatacacga
    20761 ccaattaatg tttggataaa aattctttct ggcagtgtcc tatttcgagg acttgcagaa
    20821 atgcctcgag tagtgccaca atctgttcta cgtacaacaa tgtgttgaac tacttcaaca
    20881 agtctgcgcg taagatatcc agcatctgat gttcgtacag cagtatctac aactcctttt
    20941 cgggctccgt agcaagaaat tatatattct gttaaagaaa gtccttcgcg taaattgctt
    21001 tgaatgggta aatcaatcat ttgcccctgg ggatccgaca ttaatcctct catacctact
    21061 aattgatgta cttgagatgc atttcctcta gctcctgaaa aagacattat atggactgga
    21121 ttaaacgggt cagtcatcct aaaattaaga ttcatttctt gtcgcaaata ttcacttgta
    21181 gcataccata tctcgataga ttggcgtaat ttttctactg cgtgtacatt cccaaaatga
    21241 tggtgttttt ccaaaatcaa actttgttct tcagcatctt gtactagcca ttccttagaa
    21301 ggtattgtta aaagatcatc aattcctaat gaaatggata tagcagttgc ttgctgaaaa
    21361 cctagagttt ttacttgatc taagatatgc gatgtatatg ccattccaaa atgatctatg
    21421 aatctgctaa taagtcgttt aatggcagtt ccgtctatca ctttattgtg aaataccaga
    21481 ttggcccgtt ctgccatacg tacctcccta ttccaatgaa ttggattcga caatgggttt
    21541 gagtcaatga ttggaaaact tccttttctc gatcttaaat tgcacagaaa gtcaggtcag
    21601 ggaagggact cgagtcctag ttgaaccgga gaaacccaaa ttcaccccgc cccggtgtct
    21661 gtcatagaat ttttgaattt agcgacccta taattaagta taggtatcat ataagcaggc
    21721 ccgacaaaaa ccttgtacag cttcttccat ttctcgataa agagaaatat gaccaatagt
    21781 ggttcggagg tatatccaaa gaatttcttt ttttacactt cttattatca gatagtgtcc
    21841 ataaatctca tgataagtac ccaaagattc atagtgaact tcgatgggag tttctcttga
    21901 agcaataacg cgttgatcta gtcgccaccg aagccacaaa ggactatcta aatggattct
    21961 tttctgtcga taagccccaa ttgcatcatg ggaattacaa aaaaagagtt cttttgtata
    22021 cctatagtta ttattgtcaa ttctttcatt ttgatagttt cttcgattac atggattata
    22081 tctatttgca caaatacctc gacgattcct acttgttaat atatagagac caataagcat
    22141 atcttgggtc ggtacagaaa taggatcccc aatagctgga gacaagagat tcatatgaga
    22201 aaacataagt aaacgagcct ccgcttgagc ctctaaagac aaaggtacat gaacagccat
    22261 ttgatcccca tcaaagtctg cattaaatcc cttacaaacc aatggatgta aacaaatagc
    22321 acgcccttcc actaaaatgg gctcgaatgc ctgtatccct aatctatgca gagtaggcgc
    22381 tctattcagc aatacaggat gcccctgcat aacttcttga agtatttgcc atacaatcgg
    22441 ccccttttcg cgaattttac tcttagcaac tcctatgttc gaagcaagat gttgtctaat
    22501 tagaccgcga attacaaatg tctggaaaag ctctattgct atttcgcgag gcaacccaca
    22561 gcgatgtaat gaaagtgagg ggccaacaac aatgacagaa cgccccgaat aatcaactcg
    22621 tttcccaagc agagtctcgc gaaatcttcc ctctttgcct tcaattagat ctgaaaacga
    22681 cttgtaaacc tttttatgac cgtccctcat tggttgtccg cgaattccat tatcaagaag
    22741 tgtatccacg gcttcttgta ccaatttttc ctggcacatt actaattccc ccggtgtaga
    22801 tctacttgtt gttaatagat cagtaagggt attattgcga tagataactc tcctatagag
    22861 ttcattaata tctgaactca tgagtttacc tccatccatc tgaacgatcg gtctcaactc
    22921 gggaggaaga accggtaata gacataaaac catccattct ggttctatat ttgttcgaag
    22981 aaaatgcttt gctaattcta tgcgtctaac caaaaaatcc tttcttcttc caattttttg
    23041 atcttcccat tcattacccg taagcccttc ttctcctaat tctttccatt ctaccaacga
    23101 aaaatttata agaattcgca aatctagatc ggccaattgt tctcggatag cagctgctcc
    23161 ggtagaaatt tctcgatttc gaaatgtatc aaaaccttgg gtagtaaaaa aaagtggaat
    23221 actatatttc caggattgga tttcatattc gaatgaacct cgtaatcgta agaaagtagg
    23281 ttttttagtg ctgggcctag caaaagaaaa attaggatag gatcctatgg gatctccccc
    23341 ttcaaaatcg gacatgagag tttcctctca tccggctcaa gtagttacac caaataaaga
    23401 taaagaaagg aattctcact ttcaaattct agaacccccc ccaaaaaaaa aaggtctact
    23461 ccttactcaa gttcccaacg aagaccaagc aacttttcat tgattcattc ttcttttctc
    23521 tagattttat gaattcttta gtcaattata aattaggaca taaatgaaat gtgaaattct
    23581 tgagtagtct atttcccttc aaatgatgaa tcccttattc aattttaaat taaaggaatg
    23641 tcttggaatt tattcataag ggatttactt gtctatgtac tgttccgctc gatctattag
    23701 gtcccgcctt acctcgatag ttataccata ccccaacgcc cttccttaaa gaaagcctat
    23761 atgcgatgta tagactcccg taaccatgac atatttgctt acttgaacat aatttcattt
    23821 tttttagaaa gaaatgggaa tgtcaaaaga aagaagtctt tttttcacga ggtacaactt
    23881 tcaaattctt atttcttttt tactaactcg accatagacc aattcccctt ttatttggca
    23941 gtcttgaata cgcccataat tctgagcttc atgttactcc tcccaagaga catgtcagat
    24001 ttggggcatc ccaattcaat tgaatgggat gacagtttct cattcctaat ctgtaaaatc
    24061 agaatttcga tcaaatcaca catcgcagta tactagcctc tctaattctt taagaggttt
    24121 atctaaaaga ttcgcaatat aactaggaag acgtttcaaa taccacacgt gagttactgg
    24181 gcatgccagt tttatgtatc ccatttgata tcttcgtatc cgagaatcga caaattcaac
    24241 tccgcattgt tcacaaaatt taggatcctc tttttcattt ccaattattc gataatttcc
    24301 acaagcgcaa attccacttt tggtaggccc aaaaattctt tcacaaaata atccgtcttt
    24361 ttccggttta ttggttttgt aatgaaaagt atagggtttt gtcacctctc caactatctc
    24421 tccattgggt aggatttttt tagcccaagc gcttatttgt tgaggagaaa ctgatcctat
    24481 tcggagttgt tgatgtttat accggtcgat catagaagaa aattctgatt cattccgatc
    24541 aagcttcctt cctattaatc tggaagttct tctcagatac aaggaaatgg ttcagttcca
    24601 aagccaaaga tcgtaattct cgaaccagca atcgaaaaga ttctggagca tcctcgggtt
    24661 tcggtattgt tcctccaatg atcgtagtac caagtacttc ttggcgagct ctaatatgat
    24721 cagatttata agtaagcatc tcttgtaaaa tatgagcaac cccaaaccct tctagggccc
    24781 aaacctccat ttctcctacc cgttgtcctc cttgcttgga ccggcctcta agtggttgtt
    24841 gtgtaacaag tgcataatgt ccactggaac gcccatgtat tttatcatca acttgatgaa
    24901 ttaatttcaa aacataaggc tttcctatta gaacaggttg ttcaaaagga tctcccgttc
    24961 ttccatcaaa tattctgctt tttcccggat attcgggttc aaatacccaa ggatttgctg
    25021 tttgcttact ggcttcatat aattcagaaa agaccagttt tcgcgaagcc tcttgttcat
    25081 atctctcatc aaaaggtgct attcggtaat gtctatcgag cagactcccc gctaacccaa
    25141 gtgagcattc aaatatctgt cctacattca ttcgtgaagg tactcctaat gggttcaaaa
    25201 ccatatcaac gggtcttcca tcttgcaaat aaggcatatc ctgtctaggt aaaatttttg
    25261 aaacgatacc tttatttcca tgccttccgg ctactttatc gcccactttg atttcgcgtt
    25321 tctgtgaaat atatacacga atcatttctg gattataagt cgaacccccc tttttctgga
    25381 tccatctcac atcgacaacc cgacccctac cgcctatagg taattttaga caagtttcct
    25441 ttgaagtgga tacctgaatc ccaagtatgg cccgtaataa tctatcttct ggagcatacg
    25501 atgattcttt cgacaactga ggtgttaatt tacctactaa aatatcgcct gtctccaccc
    25561 aagatcccag catcacaatt ccatttttgt ctaaattgcg gagtaaatgg gcttctaggt
    25621 gcggtacttc gttagtgatc ctttcgggac cttgacttgt catatgagtc tgaatttcgt
    25681 atttccgtat gtgaaaagaa gtataaaaat cttcatatac cagacgctcg ctaatgagta
    25741 ctgcatcctc aaaattgtaa ccttcccatg gcatatatgc cactaatatg tttttgccca
    25801 aagcgagttc gccaccaacc gtagcggcac cgtccgctaa aatttgtccc tttttaaggc
    25861 atttaccccg tcgaacccgt ggggtttgat gcatacaagt atttttgttg gaaccttgat
    25921 acataactaa cggaatgctt agagcatccc cattagccaa taagattgtc ttgtcaatat
    25981 cgatataaat gatctttccc tcgtgttcgg ctatagcgag aactcctgaa tctagagcca
    26041 cttggcgttc caacccagtc ccaacaatac acttctcgga acgcgaaagc ggaaccgctt
    26101 ggcgttgcat attagaactc attaaagcgc gattcgcatc gttatgctcg ataaaaggaa
    26161 tgagggacgc tccaatagaa aaatattgga aggggaaaat acttcgaaga tgaacctgtt
    26221 cccatgcaat agttaggaat tcttggcggt atcgagctgg aacaacttgt tcttcctgaa
    26281 taccctgatt caaggccaag gaatttcctg ccgctaccat ataatactca tctctatttg
    26341 gggataaata aagcatccgt actttttttg atctctcaaa gattttataa aatggacttt
    26401 ctaaagaccc ccaatgacca atcttggcat gaattgataa agatccaata agtccaacat
    26461 tgataccttc agacgtgtca attggacaaa tgcgtccata gtggctagga tggatatctc
    26521 gtatccgaaa attagcagtt cgacctgtca atcctccagg gcccaaataa ctcaattttc
    26581 tcccatgaac tatttgtgtc aatggattgg ttcgatccaa aacttgagat aatgggtgta
    26641 agccgaaaaa ggattcataa gtggttgtta atggagtgga agttaccaaa ttctgaggag
    26701 tcggtatcca tttatgccta atagctccgc atatagttcc tctaactaca ttttctaaac
    26761 gaaccagagc caatccgaat tgatcttgta agagatctgc tacagaacga atacgtttat
    26821 ttttcaaatg attcgtatcg tcaagtgtat ccattccaaa tttcattcca atcaaatgat
    26881 ctgcagctgc caatatatct cgcggtaaca aaaaagtatt gttctgggat atattaagat
    26941 tcagtctttg gttcatgttt cggcgaccaa tccttcctaa ttcacatctt tggtgaaaga
    27001 atttcttttg taattcctta cataaggatt cagaaaatac tggatccccg cctacacaag
    27061 aaaattgtag ataaaactcc aaaatggcat tttcttttga gataattttt tttttctcct
    27121 tagcggttag gaaagacaag aaaatctcag ggtagcaaac attctcgaga atttctctta
    27181 gattcgaacc catagctgat gatagaacta gaatagatat tttctgtttc ctacttacac
    27241 gagcccagat ccttgctttt ctatcaatct ctaattctaa tcttcctccc caatctgata
    27301 ttatggtacc tgtatagacc gaaattccct tatgatccaa ttcagatcgg taatagatac
    27361 cggggctttg caatatttga ttgatcacaa ttctgtacag tccatttact ataaaagttc
    27421 ccagggagtt cattaaagga atgtttccaa taaaaatggt ttgttcttgc atatctttac
    27481 tgggtttcca aattaatcct gcggatacat ataattcaga agaatatgtt agtgattcgt
    27541 atacagcatc tctttctttt atcaacggct ccactaattg atatgtttcc acaaagattt
    27601 gaaattcaat ttcttgatct gtatcttcaa tttttggaaa cttataaagt tcttctgtta
    27661 agccctgatc aatgaaccta caaaatcctt caaattggat ctgattcaac ccaggtattg
    27721 tagacattcc cccattttca tccccgagca ttttgaattt cccatttatc aaaaaaatcc
    27781 cattcttttt tcattcttca tcgaatcata tgaatcgatc tagcaatgat agaattgaat
    27841 ttatattctg tttactgaat cgcatgaaat ttaacccaac acgatatatg tatcgaatgt
    27901 atgaaaaatg aaatgcatat gagcaaagga agtaaagatt tgactcaaat tggaatttct
    27961 atttataaca aacagataca aaaggaaagg agttgataaa tgccacttag atttttcttt
    28021 tagacttatg aaattttgta taaaatatca aaaacaataa tttcattttt accattatta
    28081 tgagattaca tattccaatt tgattttgat tagataccag aaaaatcaaa cggattcatg
    28141 atttgtccta ttcattgaga taaagataga ataatcagaa aagaaaatag agttcgtttt
    28201 tctaacactt cattttttca tggattcctt tgttcaaaaa agaattagca tagaacagag
    28261 atattttgac ctaatttttt ttagtagaat cttttgaata tgattgaagt tcgtaagaaa
    28321 agaggacggc ttgtctttag cttgtcttta ctaagcatgt gcagatatag ctatgctgtc
    28381 tatatatacg atatgtcttt attccgctta tttacattct attatataga agccttattt
    28441 tattggggct gcgctatcaa aaatgatatt tttattttct cttcaatcta ttcaatgaaa
    28501 aaatgaaaga cgagaatttc ttgagaaatt ccctatgaga aaaaaatcct attcaaagaa
    28561 aatccccatt aaataactat actatacctg tctgtgtaac aatttctgtt ttggggttta
    28621 catatactca aaattcctgt tataataagc attggtattc aaaaaaaaaa tcaatgctta
    28681 tttgattggg tatgtatctc tttttcttta ctgctataag caaagaaaaa taggtggggg
    28741 gtggggccaa aaatcattca tcaatttaca gtcaaattga aatcatatag ttaatggttc
    28801 tagtttgtcc tgaatttcta cttttgtaac tgagaattca cttttgcttt tttttttttc
    28861 aatagaaaaa aagagggaat attttcgtct tttttgtatg tatcattttg gcggcatggc
    28921 cgagcggtaa ggcgggggac tgcaaatccc tttaccccag ttcaaatccg ggtgtcgcct
    28981 gatcaacaaa aaactcgaaa tcaatagaaa tcaaccgttc tgtttttttt atataactcg
    29041 ccctattttt tttttgactc tgtgccagta atttcactat tatattatta gttaacaata
    29101 atggaaaaat tccttcagat tttattcgtt tcatatttat agagataggg gacataattc
    29161 acatggatat agtaagtctt gcttgggctg ctttaatggt agtctttaca ttttcccttt
    29221 cactcgtagt atggggaaga agtggactct agacgtatta ctcgttttat aatcagattg
    29281 aggaatcaaa ctgtatcaat tttttttttc taaatggttt tgcaaagcct tttatttgaa
    29341 attcaccgta tcaattaaat tatttaatta atttttatta gtcttccttt ttagatttag
    29401 aaattttttg gttctaatgt agtaaggtat tctatgacta atagagataa ataatatttc
    29461 aatcaaacaa atatttcaat aattcccatc ttcgtattcc gagaatctaa aaggatatgg
    29521 atggtagaca ataaaaaaaa aagaaataaa aaattatttc tcaattttct atttcgatga
    29581 accgtccctt accagagtta tatatgggca atgaggggca aggaaacccc accttttttt
    29641 ttcattttat ttcccccttt tttgttcaaa tggaaaagac agaactcttt tgatcatctg
    29701 ttaactcttc aatcaattac ttcttgtaat ttttaatata aaaaagatat tttttgattt
    29761 tcttttatta ttattaataa tatatattcc atttttattt ccttcatgga tttgattctt
    29821 tttttgatgg ataccgtcat agagaaacta ataagaaatc cgggaattaa aaaatggcaa
    29881 gacaaagtct tgcgattttt taagattgaa ataaagacaa ctaaaatcaa acaaagaaat
    29941 aaaattgaga taggacggcg atcacatata tttaattgat atcgacatct atgaagatag
    30001 atatcaaaaa ttgatctata ttaagtttgg atcttaatac attacaactt tatacattcc
    30061 taacattcct agaattagaa tagtatagta tgatagaaag aaatatctga atctttctac
    30121 catactatac taatgataag aagtcaagtt ttattcaaat taattgcctt ggctgactgt
    30181 ttttacatat attataagta aaaaagcagt aggaactaga atcaacagcg cagtagcaat
    30241 aaatgctaga atatttactt ccataatttc cccccttttt ttttacttcg caataactcg
    30301 ggatttaatc ccatagagat gaaaatcact tgtaaattca atgcaatgaa ttacatttta
    30361 atgacatcga atcggatcaa tatcatcaat aacaatatct aaactatcaa atcaattcac
    30421 cgtcgagaat ttaatagtat aacataggaa gatcttttat ccacaccaaa tcaaaaattt
    30481 gtgattcctg gtccaaacaa aagaattcgt ttcctttatt gattttcctt tattgatatt
    30541 gttattcttt tccgctcttt cttttctata accaattgcc ccctttcctt gtacaaccat
    30601 ctaatgaagt ataatctgac tacttttccg cttccaatgt ttagaaaaaa aaaaccaagc
    30661 aaaaaagaga aaatataaat tccatttata cgtctatgta cccgataaaa ataccaaaca
    30721 tatgacactc tattttattt tttttaatgg acggaccggg gcaatcaaaa aaagggcccc
    30781 ggtacagtat ctttttgaac cctgaatata ctgagtgcta ccaatcaaaa atgttcgaaa
    30841 tttacataac attctctgtc atccatgggt acgagttgag gtactagaaa ttcccatatt
    30901 ttttgttttg atcagaaatg cgaaacaaaa agattgttgg gaattcaatg cgtccctccc
    30961 ttttctgtga aaggggaggg acgcattgat ttcttttttt tatccgccgg ggtcgggact
    31021 gacggggctc gaacccgcag cttccgcctt gacagggcgg tgctctgacc agttgaacta
    31081 caatcccagg taaataaaaa agtgtgcagc atacacatat taattatatt gttaatagat
    31141 aatgaaagcc attttttttg atttagaacg gattcctagt aactaggaat ccgttttttt
    31201 cattattgtc aaatcaataa aatcgaatcg atcgatatcc atttttcaat gaaaatagtc
    31261 tttttttctt tactcttttc attaaacttt atacacttaa tcatcctgat atggatctag
    31321 atcattagca agggcagaat ttatgggaac aaataaaaat aaataaagca aataaaaaga
    31381 cggtagggat ggatatatca taaaattgga cttttttcct tttattgggc cgagctggat
    31441 ttgaaccagc gtagacatat tgccaacgaa tttacagtcc gtccccatta accgctcggg
    31501 catcgaccca ggaagaatta attctagggt tattgataat ccatgatcaa ctttctttcg
    31561 tagtacccta cccccagggg aattcgaatc cccgctgcct ccttgaaaga gagatgtcct
    31621 aaaccactag acgatggggg catacttggc tgactgccat tatactatcc tcatagtatg
    31681 aggagttttt taaaaattgt caatggaatg atatgactag atatgaaagc tttttccatc
    31741 ttttatgatt ccatttttat tcgtgattta gactcgtgaa tcattcattt tcatcgccac
    31801 tctattctat tagatctaga aatatattct aaaaaaaaat gagaaattga gagaattata
    31861 ttctcttaga aaattctatt aaataatact cataatacga aatatagaat tctttaggta
    31921 agtgattggt ctgacataaa ataaaaataa aaaagtgtgt gtgtttttct aaaaaaggtt
    31981 tggttgaggg gacaaatcaa atatcttcat tacctatacc aatattttga taaactagtt
    32041 tggatctctg tcgaattgct aaggtacatg tatcaatcaa ctgaatttca ttttgttctg
    32101 atagaagaat tttggtcagt gttgaaacaa tttattgcat tgatatttat caaatccaat
    32161 atcaataaac aaattgcacc ctatttactt acttttaagt aaattagaat cgcattactg
    32221 aatgaactag tagatactac gagtctactg catatactta tatatataga tattatacgt
    32281 ctactgattc attcagtaat tgaatcaaat ggccctttta actcagtggt agagtaacgc
    32341 catggtaagg cgtaagtcat cggttcaaat ccgataaggg gcttttcttt tttttcctaa
    32401 acctccagta caatggtagt attcatattg aaaggaagaa taaaagtgtt gttgatattt
    32461 gtaataaaaa accaaagcaa ataagtataa tagtttaatt agaaactata gcattttttt
    32521 tttttactaa tatctaatct aataggctat cattctaatg agctagattg gagttaatta
    32581 gaaaagaaaa tggaacgttt gtttattata atgaataata agaagtcgtc gtttgaatta
    32641 acaaattaca aatatatatg gatttctttt gattttcgat taaattatta caatctattg
    32701 taaagaattg taaagattag aaatctacaa aataagaaaa agttaagtag atctaaccca
    32761 ttaaatcgtg gctatatcca ctattctgat agtaaaattt aattttgata gagatgaaat
    32821 tggaacagtg gttatttttt tctcatattt attttgaccc cgcaagaatc tgtcgatact
    32881 tccaatgaat cctcttcttc ctagatctcc cattccatag aaatcaaaat cagatcatgt
    32941 cttcatgtat caaatatttc aatatcaatg catacaatag ttttttttgt tctacgaatg
    33001 tgatgaaaaa tggatgcgaa aaagaaactt tctttaattt aacgtcttct attatttatt
    33061 ttaatatttc ttgtattaaa ttgaaaaata ggaatttctt ctttttttct gatctataat
    33121 ctataaaagt aaagtaaaag ttaacataaa aaaagtattc gtgcttcgac ccgtgaaata
    33181 aagggatagc gtctggcgtt ttgttttaca ttcatctgaa ggacaattaa ataaaagtaa
    33241 aagaaagaag acaataaaag aaaataagaa aataaaaata tacgatacct tagtaattta
    33301 atacccatag aaattagaag aatacataaa ttgattttta tcaatctcac aaacaagatt
    33361 caagaataag attagttgat gggggggaga agagtagatc tggaaattgg ccaatagcga
    33421 tataagaaat ctcttcttcc ttgaattgaa gagttcgttc aaaaaagaaa ttcatctaga
    33481 aaggaaaaaa tttggttttc gaaaccatat taataataat aaaaaagggg cagcgcacga
    33541 gaaatcaaat catacataaa taatcaaatc ctcgaacgcc ccgaaaatgt cataaccata
    33601 acacaaggat aaggtgctcg gaaatggttg aagtagttga ataggaggat tgctatgact
    33661 atagcccttg gtaaatttac caaagatgaa aatagtttat ttgatattat ggatgactgg
    33721 ttacgtaggg accgtttcgt ttttgtaggt tggtccggtc tattgctctt tccttgtgct
    33781 tatttcgctt tagggggctg gtttacaggt acaacctttg taacttcgtg gtatactcat
    33841 ggattggcca gttcctattt ggaaggatgc aatttcttaa ccgccgcagt ttcgactcct
    33901 gccaatagtt tagcacattc gttgttgtta ctatggggtc ctgaagccca aggagatttt
    33961 actcgttggt gccaattggg cggtctgtgg acgtttgttg ctctccacgg cgctttcgga
    34021 ctaataggtt ttatgttacg tcaatttgaa cttgctcgat ctgttcaatt gcgaccttat
    34081 aatgcaatct cattctctgg tccaattgct gtttttgttt ctgtattcct gatttatcca
    34141 ctaggtcagt ctggttggtt ctttgcgcct agttttggtg tagcggctat atttcgattc
    34201 attctttttt tccaagggtt tcataattgg acattgaacc catttcatat gatgggagtt
    34261 gccggtgtat tgggcgcggc tctgctatgc gctatccacg gtgctaccgt agaaaatact
    34321 ttatttgaag atggtgatgg tgcaaataca ttccgtgcat ttaacccaac ccaagctgaa
    34381 gaaacttatt caatggtcac cgctaaccgc ttttggtccc aaatctttgg ggttgctttt
    34441 tccaataaac gttggttaca tttctttatg ttatttgtac cagtaaccgg tttatggatg
    34501 agtgcttttg gagtagttgg tctggctctg aacctacgcg cctatgactt cgtttcccag
    34561 gaaatccgtg cagcagaaga tcctgaattt gagactttct acaccaaaaa tattctttta
    34621 aacgaaggta ttcgtgcttg gatggcggct caagatcagc ctcatgaaaa ccttatattc
    34681 cctgaggagg ttctaccccg tggaaacgct ctttaatgga actttagctt tagccggtcg
    34741 tgaccaagaa accaccggtt tcgcttggtg ggccgggaat gcccgactta tcaatttatc
    34801 cggtaaacta ttaggggctc atgtagccca tgctggatta atcgtattct gggccggagc
    34861 aatgaaccta tttgaagtgg ctcattttgt accagaaaaa cctatgtatg aacaaggatt
    34921 aattttactt ccccacctag ctactctagg ctggggggta ggtcctggcg gagaagttgt
    34981 agataccttt ccatattttg tatctggagt acttcactta atttcctctg cagtattggg
    35041 ctttggcggt atttatcatg cacttctggg acctgaaact cttgaagaat cttttccttt
    35101 ttttggttat gtatggaaag atagaaataa aatgaccaca attttgggta ttcacttaat
    35161 tttgttaggt ataggtgctt ttcttctcgt attcaaggct cttttttttg ggggcgtata
    35221 tgatacctgg gctccgggag ggggcgatgt aagaaaaata accaacttga ctcttagccc
    35281 aagtgtgatt tttggttatt tactaaaatc tccctttgga ggagaagggt ggattgttag
    35341 tgtggacgat ttggaagata taattggagg acatgtatgg ttaggttcca tttgtatatt
    35401 tggtggaatc tggcatatct taactaaacc ttttgcatgg gctcgccgtg cacttgtatg
    35461 gtcgggagaa gcttacttgt cttatagttt gggtgcccta tccgtttttg gtttcattgc
    35521 ttgttgcttt gtctggttca ataatactgc ttacccgagt gagttttacg ggcccactgg
    35581 accagaagct tctcaagctc aagcatttac ttttctagtt agagaccaac gtcttggggc
    35641 taacgtggga tccgctcagg gacctaccgg tttaggtaaa tatctaatgc gttccccgac
    35701 cggagaagtc atttttgggg gagaaactat gcgtttttgg gatctacgtg ctccttggtt
    35761 agaacctctg aggggtccca atggtttgga cttgagtagg ttgaaaaaag acatacaacc
    35821 ttggcaagaa cgtcgttctg cggaatatat gactcacgct cctttaggtt ctttaaattc
    35881 tgtaggcggc gtagctactg agatcaatgc agtcaattat gtctctccga gaagctggtt
    35941 agctacttct cattttgttc taggattctt cctattcgtg ggtcatttat ggcacgcggg
    36001 aagagctcgc gcagcagcag cgggatttga aaaaggaatt gatcgtgatt ttgaacctgt
    36061 tctttcgatg actcctctta actgagaagg gggtccaata cttaaattct tagaatcggt
    36121 ttgaattccc cttacatatt caaggaacca ggtcgttcat atttcaaaag tattctgttt
    36181 tcctttcttt tcaatttata tctaatccat ttgtttttct ggctcggctg ggtgggatag
    36241 ccgagccatt acctgttttt cgttatgatt ttcgaaattt ttttttttaa gaggaaaagc
    36301 caataaagaa atgaattcat cgatcaaaag aaaaaaggag agagagggat tcgaaccctc
    36361 gataattctt tcgaactata ccggttttca agaccggagc tatcaaccac tcagccatct
    36421 ctcccagaga taatttctat tttattctac caaatagaac aaacacggcc atatgagttg
    36481 atactatcat gtatagaaag atattgtgtg tgaatctata ggtcgatcta tctatatata
    36541 cagatagatg agatgcatga tctagcatgt ccgtttgtga gcgggaagtc aaaaaaatca
    36601 ccttggattt aatgtccaaa taaaagtggt aagggggttg gaaataagtc atatagaatc
    36661 aatggattca aggtaaaatc cctctatgtg ggtggctttt tattcaaatt gtttgtttgg
    36721 tcgatatcat agaggggatt aaatggtata gttcttttgt tgatagcttg gaggattaga
    36781 aacatgacta tagctttcca attggccgtt tttgcattaa ttgctacttc gtcaatctta
    36841 ctgattagcg tacctgttgt atttgcttct cctgatggtt ggttgagtaa taaaaatatt
    36901 gtattttctg gtacatcatt atggatcgga ttagtttttc tggtgggtat ccttaattct
    36961 cttatttctt gaatctatcc gctccagatc caaaaaggac ccctcccaca aattttttgg
    37021 attgtgagat acattaaaat ttaataaaaa aaaagataag tataagtccc ccaaaaatgc
    37081 aaataaattg gagggggggc tcatcagtca aacttctgta atctgtaatt taaataaata
    37141 gaacttgaat gaaataaaat aaaaaataga ttcaaaaaaa tctgtattca actatattca
    37201 aatatataat acaaatatat aatacaaata tatataaatt tcaaatactt agaaaattta
    37261 gatttagata taaataaaga aaatagaatt ctaattattt gaatcttaat atatataatt
    37321 aagaagctaa taatatatta attatatatg aatttcttaa tattcaaatt ctattgataa
    37381 taattacctt ttgtattgtt aattggttta gtgatggaat ttgaaaaaaa aaaggccctc
    37441 aaaagagtat ctggtctagc tctgaccaaa aattatccag acctcttgta tcaagaacga
    37501 acaatgcgga tatagttgaa tggtaaaatt tctctttgcc aaggagaaga cgcgggttcg
    37561 attcccgcta tccgcccagg gtcatttttt taaaaagcaa aaagattcgt tccggttgaa
    37621 tgaaatctaa taaatacctt ccgctctaaa aaaaaaagca aagtcttaat taatgaatta
    37681 attactagtt aatagtcata tgataaagtc tcattttttt gaaaaaaatg ttgcgggaag
    37741 gggatttgaa cccatgactt caaggttatg agccttgcga gctaccaaac tgctctatcc
    37801 cgcgatgaaa ggaaaccgaa accctagaaa cgaaactaat ggacaaacaa gaattgaatg
    37861 ggcccctctt ccatacctgt acaaatagaa tagcctattt atacaaaatg gtaaaggggc
    37921 ccctctatga tcgtagatca tagaaagaaa tagaaaaagg aagtgacatt ttaatcctta
    37981 ccaacttgat cttcttgctc ccggcaacaa acatgtctga accatttcac gaagtatgtg
    38041 tccggatagt ccaaagtctc tatagttagc tcttggtctt ccagtagaaa agcaacgccg
    38101 atgaagacgt gtaggtgcac tattacgcgg taaggattgt aactttccat gaattttcca
    38161 tttatcactc aaggacggaa ccttacttat ttctttcttt gaggatcggc gaatcaaatg
    38221 atatttttgt tccagttttt gcctcttctt ctccctatga atcaaacttt tctttgccat
    38281 aatggttcag ttatttttat tatcaatggt acaagtcgga tcctagatgt agaaatagaa
    38341 gggggtatac ccccctcccc attgaaagat attatcgcgg atatggcaca taacataaag
    38401 aattaaccaa atttgcccga tgtagaggca atcaagaaag ccgcataagt gaatatataa
    38461 cctacagaaa aatgggctaa tccaaccaat cttgcttgca caatagaaag agccactggc
    38521 ttatctctcc atcgaatcaa attagccaaa ggtgtacgtt catgagccca tgctaaagtt
    38581 tcaatcaatt cctgccaata tcctcgccag gaaattaaga acataaatcc agtagcccaa
    38641 acaagatgcc caaataagaa catccacgcc cagactgata gactattcat accaaagggg
    38701 ttatacccat tgataagttg ggaagagttt aaccatagat aatctcttaa ccatcccatc
    38761 aaataagtag aagattcatt aaactgcgag acgttaccct gccataatgt gatgtgtttc
    38821 caatgccaat aaaaagtaac ccacccaatg gtatttaaca tccagaaaac tgccaaataa
    38881 aatgcatccc acgccgaaat atcacaagta ccaccccgtc ccggaccgtc gcaaggaaaa
    38941 ctataaccga aatccttttt gtctggcatt aacttcgacc cacgcgcatc taaagctcct
    39001 tttactaaga tcaatgtagt tgtatgtaaa cctagagcaa tggcatgatg aaccaagaag
    39061 tctccaggac ctattgttaa gaatagtgaa ttactatttt cattaatagc atttaaccat
    39121 ccaggtagcc atatgcttct acccgcattg aatgccggtc catttgttga agataaaagt
    39181 acatcgaacc catatgaagt tttaccatga gcggattgta tccactgggc aaatatgggt
    39241 tcgattaata tttgtttctc cggagtacca aaagcaagca tgacatcatt atggacataa
    39301 agccccaaag tatggaaccc tagaaagagg ctggcccaac ttaaatggga tatgatagct
    39361 tctttatggt ctaacattct tgccaataca ttatcctcgt tctgttccgg attgtaatct
    39421 ctaataaaaa aaatagctcc gtgggcaaaa gcccctgtca tgatgaatcc cgcgatgtat
    39481 tggtgatggg tatataacgc agcttgagta gtaaagtctt gtgctatgaa agcataagaa
    39541 ggtaaagagt acatgtgttg agctactaag gacgtaataa cccctaaaga ggctagagca
    39601 aggcctaatt gaaaatgaat cgaattgtta atcgtgtcat aaagaccctt atgaccacgc
    39661 cccaatcgtc ctcccggagg agtatgtgct tctaaaagat cttttatact gtgaccaatt
    39721 ccgaagttag ttctatacat atgtcccgca acgagaaaaa taaaagcaat agctaagtga
    39781 tgatgagcaa tatcggtcaa ccataaactt tgcgtttgcg ggtggaaccc cccgagaagg
    39841 gttagaatag cagttcctcc tccttgggaa gtgccgaata aatgattact tgaatcgggg
    39901 ttttgagcat aaagattcca ctgacctgaa aaaagtggac ccaacccttg gggatgtggc
    39961 aatacatcta agaaattatt ccatcgaaca tattcccccc gggatccggg aatagcgaca
    40021 tggactaaat gccctgtcca agccaaggag cttactccga agagtcctga caaatgatga
    40081 ttcagacgag attcggcatt tttgaaccat gaaaggctcg gtttccattt cggttgtaga
    40141 tgtaaccaac cccctattaa ggaaatagca gaaagaaata atagaaaaag agctccagca
    40201 taaagatctt cattagtacg taacccaatt gtataccacc actgataaac accagaataa
    40261 gcgatattca ctgggccgga ggcgccccct ctagtaaaag cttccacagc gggttgacca
    40321 aaatgaggat cccaaattgc gtgagcaatt ggtcttacat gtaagggatc ctgtacccat
    40381 gcctcaaaat ttccttgcca agctacatga aagagatttc cggaagtcca cagaaaaatt
    40441 attgccaatt gcccaaagtg agaagcaaaa atattctgat aaagacgttc ctcagtaata
    40501 tcatcatgac tctcgaagtc atgcgcggta gcaataccaa accaaatacg acgagtagtg
    40561 gggtcctgag ctaagccttg gctaaacctt ggaaatctta atgccataat gcctttcaaa
    40621 tcctcctagc cattatccta ctgcaataat tcttgctaag aagaatgccc atgttgtggc
    40681 aattccaccc agaaggtagt gggttactcc tacagcacgt ccttggacaa tgctcaaggc
    40741 tctaggctga gtagcaggag caacttttaa tttattatga gcccaaacaa tggattcaat
    40801 aagttcttgc caataaccac gtccgctgaa tagaaacatt aaactaaaag cccatacaaa
    40861 atgagcacct aagaaaaaaa gaccatatgc ggataatgaa gaaccataag actgaattac
    40921 ctgggatgcc tgcgcccata agaaatcgcg gagccaccca ttaattgtaa ttgaactctg
    40981 cgcaaagttt cctcctgtga tatgagttac caccccttga tcgcttatac taccccaaac
    41041 atctgactgc attttccaac tgaaatggaa tattactacc gaaattgcat tgtacatcca
    41101 gaatagtcct aagaagacat gatcccaagc ggatacttga catgtccccc ctcttccagg
    41161 cccgtcacaa gggaaacgaa aaccgagatt tgctttatcc ggtatcaaac gcgagctacg
    41221 agcaaataga acacctttca ggagtatcaa taccgttaca tgaatcgtaa atgcatggat
    41281 gtgatgtacc aaaaaatctg cggttcctaa tggaataggt aacaaagcaa ctttgccacc
    41341 cactgctact aaatcaccgc ctccccaagt caaactggtg ctcgctgttg caccgggcgc
    41401 cgttgcaccg ggtgctaagg tatgggtgtt ttgtatccat tgagcaaaga cgggttgtaa
    41461 ttgtatagcg gtatctgaaa acatatcttg tggtcgccct aaagcgctca tggtatcatt
    41521 atgaatatat aaaccaaaac tgtgaaagcc taggaatata catacccagt tgagatgtga
    41581 tatgattgca tcacgatgcc taaggacacg atctaataga tcgttatatc gagtagttgg
    41641 atcatagtct cttaccataa aaatggctgc atgcgcagca gcaccgacta tgagaaatcc
    41701 accaatccac atgtgatgtg taaacaatga tagttgtgta ccgtagtcag tagctagata
    41761 tggataaggg ggcatggaat acatatgatg agctacaaca atggttaaag agcctaacat
    41821 agctaagtta atagataatt gagcatgcca tgatgttatt aggatttcat agagtccttt
    41881 atggccttga cctgtaaatg gacctttatg agcctctaaa atatctttta gactatgacc
    41941 aattccccag ctggtcctat acatgtgacc cgctattagg aatagaattg caatagctaa
    42001 atgatggtgt gcaatatcgg tcaaccatag acccccagtc actggatcta acccccctcg
    42061 aaaagtaaga aattccgcat attttgacca attcaaggta aaaaatgggg ttgctccctc
    42121 tgcaaaacta ggataaagtt gggccaaaag cccccgattc aagataaatt catggggaag
    42181 tgggatctct ttaggatcta ctccagcatt tagaaattgg ttaatcggta aagatacatg
    42241 tatttgatgc cccgcccaag aaagggaccc aagccctagt agccctgcta aatggtgatt
    42301 caacatagat tctacatttt ggaaccaagc caattttggg gctgctttgt gataatggaa
    42361 ccaaccagca aaaagcatta aggccgaaaa gaccaatgca ccgattgcgg tacaatagag
    42421 ttgtaattca ctagttattc cagatgctcg ccaaatctga aaaaacccag aggttatttg
    42481 tattcctcgg aaacccccgc ccacatcacc attcaatatt tcttgaccta ctattggcca
    42541 aaccacctga gcactgggtc caatgtgagt aggatcactt agccatgctt cataattgga
    42601 aaaacgagca ccgtggaaat acatgccgct cagccaaaga aagatgatgg agagttggcc
    42661 gaagtgggca ctaaatattt ttcgagagat ctcctccaaa tcactggtat ggctatcaaa
    42721 atcgtgagca tcggcatgta ggttccagat ccaagtggta gtatcgggtc ctttagctat
    42781 tgttcttgag aaatgacccg gtctagccca ttcctcgaaa gaagttttta cgggatccct
    42841 atctaccaaa attttgactt ctggttccgg cgaacgaata atcattgagt cctcctcttt
    42901 ccggacaaca catacaaaga gacctgccaa cagtcaagta attagtgaac ctatgagaga
    42961 cacttttaat ctaattagtt tttcgttctc ttcgatctct catctatcta tttttgttag
    43021 ttatttacta gagcaattat gatctggaag tcgatccggg gcaagtgttc ggatctatta
    43081 tgacatacct agggggcgct caacggaccc tttttatctt ataaaactct tttcagactt
    43141 tacattggcg caagaatttt ttttgcaacg cggggtattc atatctcaat tataagttcc
    43201 tagatagagt taagttcttt ttttcttaca tagaatacat agaaaagaaa tagaacaaat
    43261 atgactctat tccaaatcac gtaagtagtc attactagta tcaatatttt ttttagtcat
    43321 tcaagagttt tttttattag tttgaatcga aagaaaagaa tatcataaaa aaaaagtctt
    43381 cttttctatg ctatatccgt ggtatatccg tgtaacattt atacttacga aataccaatg
    43441 aaatagaacg attttcgaaa aagatataat gaaaaattct ttgattggtt cttcccatag
    43501 aaacgatcct ttttatttga ccgacggggc caacaaaagc aaagaataca aagaatgaat
    43561 attcaaacaa attcaaaaat ttgaatatat attaatattt gatattaata tatattatag
    43621 aatttctatt tatttatata aatatataat ataaattata tatttataat ataaaataat
    43681 ataaagaaaa tttcataaaa atgaaaataa acaaagcgat aatctaattg atgagaataa
    43741 aaaaagagag ttcttattcg aaccgcttcg tgatctttaa ccaattctgc gcttcaatat
    43801 aattcccagg agtaagcgct atagcccgtt tccaatattc agcggcttga tcaaaccaag
    43861 cctccgcaat ttcagaatcc ccctgtcgaa tggcctgttc tccacggtcg gaataggcgg
    43921 tcaattcctt tccttggaac cgtacttgag agttttctaa ctcatacggc tcggcagtca
    43981 attcttttgg cgtctacccg agccctaata tatatctata tctaactgaa tgggatttct
    44041 catagatcta tttgattttt ctcaagttaa cgttaaccaa caaaaccaaa agaagttaat
    44101 tacatgagtt tcaaacttga cttttgattc aattaataat cagttttatc ttttctccta
    44161 ccttcagaaa aaaagtatag gcattttgaa accctcatta gaattttctg aaaagtaact
    44221 atctcgcttt catatcatat agaaattaat atagaatcct tgaaaaagac ttcttcctca
    44281 taaaacaaag acttactctc cttgggatct gatgctacac cgctgctcaa taccttaggg
    44341 gatcggctct attacataag ttgattccta atttttatct cataaaatga gataaataag
    44401 cagttcttat tgtatcgccc aaaccttgta aattgatctt tacggtgctt ccgctatcaa
    44461 ttagatcttt tatccataga aaaaaatatt taggcatata tatttcttca tatttcgaag
    44521 tttctttctt tgctacagct gataaaaatc gttttttgga cgatgcaata tgtagaaatc
    44581 ctgctttttt gagtctttat tgtcgtattt gccctttcct ttttttttct ttctatagtg
    44641 gagatagtcg cacgtaatga cagatcacag ccatattatt aaaagcttgt ggtaagaacg
    44701 ggtttcgttc tagtgcccga aaatagtatt ctaaagcttt cgtatgttct ccgttacttg
    44761 tgtggataag gcctatgtta tagagtatat agcttcgatc atagggatca atttctagtc
    44821 gcatagcttc ataataattc tgtaacgctt ccgcataatt gccttcggat tgagccgaca
    44881 ttcgttacgg tcgtcattca attcaaaaaa ttctccgttc caaaaccgta cgtgagattt
    44941 tcacctcata cggctcctcc tttattttat gtgcattatg aaaatcatcc agaatccgtg
    45001 gaattaaagg tcgaaatatt gtcattatga actcagcggg gctaatgttt ttacaagaaa
    45061 tctctagcca accttcttgc aaaagatcct ttcttaacat caagcgtgct ggtactagat
    45121 aaaaatgtaa actccaacaa tttctttgtt ctcgacgcct ttgaatttcc aggaattagt
    45181 cacttcaaca gtcttcgatg gttatatggg tatccaaagt acgaatgaga tggatgtttg
    45241 ttgtcccaac catttctttt tttcccgatc ccgataacga aaaggagcgc tttataactt
    45301 ataacaaagt ttttgttttg ttgattccta agcgtagtgc tccttcctct atgccgccta
    45361 ttgatactag tgtagtagga ttgaaaaccg caatacagat cgatgatcta taggtctaac
    45421 ctttcgctca atactagaat aaacaattca agtatctgag gttgcattaa tcggggatac
    45481 acgacagaag gaattgcttt atgttataaa cttcaccttc aaccagcgtc gatttttttt
    45541 tatttcaata gtctttttcc taaggccgag agcggtaaag tcaaaataat caaatcgcac
    45601 catctctgta ataagtaaat gcctcttttt ctcctgaagt tgtcggaatt attcgtaata
    45661 agatattggc tacgattgaa aaggtcttat caataaaatt tccatttatc cgcgatctag
    45721 gcataggtaa aaaaaaaatc cattctataa ctcttttcat tacctctcgt gagaaaatga
    45781 tctcacaaac aaaggaaatg tacagtacga aataacataa aagtaaacct attcaaaaag
    45841 ggatatgact ttatacttca actttttttg aagctttgac agaaaaaaat caatatttga
    45901 acctaatttg atttcataca aatgaaattc attagtataa aaataaacta taatataaga
    45961 ataaaataaa agggaattat tctgatttcg tcgaagttga agaatcaaag aatttattct
    46021 acggattagg atagatttgg aaaattcgaa aagctttgat tcaatttcaa ttattatatg
    46081 atcaaaatag gaaaaaaaat cgaataattg ttctatgatg aaaatgaaaa tagaataact
    46141 gccctttttc tctttcgtgc atagcaggta tacactatct aataaaaaaa aagtcatgaa
    46201 aggctttata ttttgatttt gatagttaga attgattgtc agtaactatc gaacaatcta
    46261 atatgaataa ctcgctattt gctcggatta tcgaccataa tcattatgta ggaaagatgg
    46321 ccgagcggtt caaggcgtag cattggaact gctatgtaga cttttgttta ccgagggttc
    46381 gaatccctct ctttccgcac cttcacctaa ttcaccaatg taactaacta caatgtatca
    46441 aatacaaata agaacggata ccaaaaaaga gttagacttt tctttgatat agattccgtt
    46501 ttttgatgtt gtttgatttt gatatagatt ctctattcct aatttatgtg atatgaaaaa
    46561 gaaaatacag taatgtaaaa agcagacata ggatggaaat ttccataaaa gatatgatag
    46621 gatagaaatc cccgaattca atcccttgtc ttcatttcct tatttactta accttaactt
    46681 aagcaaaagg gaggggtgca aatttgtaaa gccctttgtt tttttatttt agttaggttt
    46741 aagtctgacg agaataatat tctacgacaa gcaattcatt tattttcaaa ccgacccatt
    46801 tcctatctat tatttgattg actaatcctt tatattgtaa tgtgtgaagg gtcaaatgtt
    46861 ttggtaattc ctcatgtgtg gatgaatcca gataattttg aattagagct agagattttt
    46921 gttcatcctt cactgaaatg atatctcggg atttgcagcg ataacttggt atatctacta
    46981 tacgaccatt aactaaaata tgtctatggt taactaattg acgggcttga ggaatagttg
    47041 aagccatgcc caatcgaaaa aggatgttat ccaaacgcat ttcaagtaat tgtagcaaaa
    47101 cctgaccggt tgaccctttt gcctttccgg cgatacgaac atatttaagt aattgtcgct
    47161 ctgtaagacc ataatgaaaa cgcaattttt gtttttcttc taaacgaata cgatattgag
    47221 attttttccc ggggcgcgat ttatttttaa gatcgcttcc agctctaggc cttttactag
    47281 ttagtcccgg taaagccccc agacggcgta tttttttgaa acgaggccct cggtaacgtg
    47341 acataaagac tccttttttt ttataaattt gattgaaatt taatttatga aatttcataa
    47401 attaaaataa aaaaaattaa aactgaacta aatactaaat gaagtgaaat ccgataaaat
    47461 gaagtattgt actacaaaca aatagaaatg agatgcatta gatcaatata catatttttt
    47521 tgtattgact tttttgtttg tattttttta ttgcatatct actattgtat atctacaaaa
    47581 attgatatac aataaaaaaa tatatttatt agataacttc tatctattga tatagaaatg
    47641 gaaactatat ataatctata tagataaata aaaccaaaag aaagcccttt cttttttttt
    47701 gttcttgatt tcttttccaa agaaaagata taactccccc attcataatt gtaagtttct
    47761 acgacataat aaaataaaga gatttttggc cttttgaaaa aaaaaaaggg gggggtgaag
    47821 aagttcttta tttcaatctt ctttgatttc aaaaaatctg atcaatcatg tatgtaaaaa
    47881 agaaaataaa tagaaaaagc cggctatcgg aatcgaaccg atgaccatcg cattacaaat
    47941 gcgatgctct aacctctgag ctaagcgggc ttaaataaaa gaaattttac atacatggga
    48001 attcgtaaaa ctcttaggat tttatctatt aacgataact tatattttat ttaaattcat
    48061 ttaaataaaa ataaaatttc agaatttcaa acgttaaatt gagtttatag ttctaaatca
    48121 aatctataat ataaatagaa tctactaaat tagattagta agtgaagtta gattagtaag
    48181 tgaagttaga ttagtaagtg aagttagatt agtaagtgaa gatccttttg tacatttgta
    48241 catttttttt tttgaattta gaattctcta attatatatt agttatatat tagaagtcga
    48301 aataaagttt aaatgctaaa tgattcaacc tttttttaga ctaaataatt agaaatataa
    48361 aatattaaat agaaataaat gaaataatta gttagaacta taaaattttg ttatcgtatg
    48421 gttctatata gagggtcttc ctcaaatgtg tctaagaaaa aaaggataag aatgaaaatg
    48481 aaatgaaaga gaaagaggca acaaaaaaaa agcaatccag ataataatga gacactcctg
    48541 tcttttgttt tcattcggaa ggagggctgc agctaagact aaaacaaaga atcgatcgtt
    48601 cgagtattcc accaaattgc cgcggaaaaa taagagttaa gagaaacata tctatttatt
    48661 tagtgtatat ccatcgatat tgaatagcaa atggagaaat gatagaatca cttctgattg
    48721 gacaaaaaaa agaaatacgg gtccgcgata gagacgaaag aagataggca agaaatcaaa
    48781 agggggcaac cccattcgat ataagaatga gtatctaaaa aatgaagtgg ttccgtatag
    48841 cataaaaata aatattaaat aaatgaaaaa aaaaggaggg ggaaaggcat cattttgaga
    48901 ttgaatctca aaacacaggg ggatatggcg aaattggtag acgctacgga cttaattgga
    48961 ttgagccttg gtatggaaac ctactaagtg agaactttca aattcagaga aaccctggaa
    49021 ttaaaaatgg gcaatcctga gccaaatcct gttttacgaa aataaataag ggttcgggtt
    49081 cgtaaagaaa gaatttaaat aaaaaaggga taggtgcaga gactcaatgg aagctgttct
    49141 aacaaatggg gtttgactac cgttagtaaa ggaatccttc tatcgaaact acagaaagga
    49201 taaaagataa acctatacac atacctaaag gtaataaaaa actatctaaa aaaaaaaaag
    49261 acgacccaaa cccgtatttt tatatttttt attttttttc tgaaaaatag aaagaaatgt
    49321 tgtgaattcg tattgattct aaattgaaga aggaatcaaa tacaacattc attaatcaaa
    49381 taatttaccc catagtttga taaatctttt gaacaaccgg ttaatcggac gagaataaag
    49441 atagagtccc attctacatg tcaatataaa tgctgacaac aatgaaattt atagtaagag
    49501 gaaaatccgt cgactttaaa aatcgtgagg gttcaagtcc ctctatcccc aacccccaaa
    49561 acccgttgac gccctacctg ttttttttct ttttaattga catagacgcc agtcctctat
    49621 taaaatgagg atgatgtctt ggtaatggtc gggatagctc agttggtaga gcagaggact
    49681 gaaaatcctc gtgtcaccag ttcaaatctg gttctcggca tatgagtaat tcgtatgagg
    49741 atctattctc aaaattgatt gatatggatc aacataataa atataaatac ttatccctct
    49801 aggtgtctgt aaatggacct ttctctattt tgtagttttt tttttctatt ttatagaaaa
    49861 gtaaagagtc tattatagtg aaataaaaaa attggattct cttccttcta agagatgtgc
    49921 acgatacaaa gttcacagcg cagaatctct tcttttattt tagttcatcc tattgtctcg
    49981 cctaaaaaaa aataatatat cttttaaaaa tctagaatct caacgaatcc ctaattctat
    50041 tgtcttttat tttttttctt agcctatcca taaaaatagg aatgatactt caattactct
    50101 gtttgatctc gaagaaaaag agagtgtaca aatattcctt gaatacccgg agttgtataa
    50161 atgaaaaaaa ggtctcttat cattcaatga gcgtcttgta gttcataaaa attgggggca
    50221 atataatcct tacgtaaggg ccacccgatc caactttcgg gcattaagat acgcttcagt
    50281 cgtggatgat tctcatatga gattcccaac atgtcataag attcccgttc ttgaaaatcc
    50341 acacttttcc aaacccagaa aacagacggg attctaggat gagcccttgg aacaaatact
    50401 tttatacata cctcttccgg ttgatctaca ccatattcta ttcttgtaag atgatataca
    50461 ctggctaaca ttcctcccgg tgctacatca taggcacatt gtgaacgtag ataattgtaa
    50521 ccgcatacat ataaaataac agcaatggaa tgccaatcct cgggctttat ttgtaaagtc
    50581 tctattcctt ggtaatcgaa acccaaagat ctatgaacta gcccatgttt gactaaccaa
    50641 acagacaaag gaccctgcat cttttttatc tctcccgcat tttcatttgg ctttgatttg
    50701 taatttgtat aagatatata tttcacattt acgatgaaat ccaatttatg aagattcatt
    50761 cgttatttgt tattctgaaa aaaacctacc ttatctaatt tactaattct tgggaagata
    50821 ttgaactttt atagttgaaa aatgtttgaa gagggagctc tgaagtagac ggtggttgat
    50881 aaagtaatcc cctatcataa tttccagcat aagtactgtg tacaagacaa aacttgtgat
    50941 tggtagtaaa acaccgatca cccccttgag atctagtcta attcgatcct catagatttc
    51001 tcgagatatt ttcttacgaa gttttgttat agcatctata actgcttccg gtttaggtgg
    51061 acagcccggc aaatagacat ctacaggaat tagcttatca actccccgaa cagtactata
    51121 agaatcggta ctgaacatcc cccctgtaat tgtacacgct cccatagcaa taacatattt
    51181 tggttcgggc atttgttcat ataatctcac taaagaaggg gccattttca ttgttactgt
    51241 gccagccgtt aaaatgaggt ccgcctgtct aggactcgat cttggtacca gtccataacg
    51301 atcaaagtcg aatcgtgagc ctattaatga agcaaattca atgaagcaac agctggtacc
    51361 ataaagaagt ggccataaac tggagagtct tgaccaattt gaaaaatcat ttaatgtagt
    51421 tgaaataacc gaattgtggg tctgtcgatc aagtaaggga aattcaatag aattcatact
    51481 taatgctatt ttttttttta ttttgacttt ttattgtttc ttattatctg aatattaagg
    51541 aactaagacc attccaatgc tccttttcgc catgcataaa ctaaaccaac aattaggata
    51601 agcacaaaaa tcaaagcttc tataaataca gataccccca catcaaaact cattgcccat
    51661 ggataaagaa aaaccgtttc aacatcaaaa acgagagcaa acatataata acggattcga
    51721 aattgtaacc aagcatcacc cattggttct atacccgatt cataactcga aagtttctct
    51781 ggaccttttc taacggggcc taaaactcca gaaattagaa atgccaaaat aggaatacca
    51841 cttgatatta tcagaaatgc ccagaaactc tcatattcgt aaagcagaaa catagacgaa
    51901 ctcctatgaa tgtgaaagaa aaaaaagacc agattagttg attcgagttg gtcttactaa
    51961 acaattacta aacaaagagt tatagacaac ttgaaactga attccattcc aactcgaatc
    52021 gactagtttc atttgtatac tgggggatat gtctcgtttt taagatttag tgattggaat
    52081 cctaatttat ttattttcat tacgcttatt tcgatttcat atcgaaatag attgatatgt
    52141 atagtattat actatacata gatatttgta ctactgtaca aatctacaaa acaagttaaa
    52201 cttgttcgct ttcgcctcac ttcggtcgga tttttataaa aaaaattgaa actaaccaaa
    52261 ctcattaaaa ttcgaattaa ttgttttgtt tagaattttg aattctattc taatattaat
    52321 atgtattaat aaaaaaaaaa aagagcaatt gaagatattg aaatgccttt tttttcattt
    52381 cagttttatg ctctaaataa ccctgctccc caccagtgag ggagcttatg ggaatgattt
    52441 tcataaagca aagcaagcgg aagcggccag ttccaaccaa caaagaatat acaatactga
    52501 ggaaaaaatg agacaacttt tttttgtatt tgaatattct ttattgtttt attttgttgt
    52561 aagaatatct ttttttattt attgattttg ttttgattaa ttaaaataga aaatagggct
    52621 atacggactc gaaccgtaga ctttctcggt aaaacagatc gaactaatta ttatcaaaat
    52681 ggattcgaac tctttcaaag acccaacatg catttttttt tttttgcatt gggctctttc
    52741 attagctgat ataaagatcc gctagtctac catattttta cttaaaagaa aaataagaag
    52801 atggctccgt gtgctctcat tgattatttt gtttctgata cgggagcact accaaagttt
    52861 tttagagaag gggattctct tgacataggt ttgcctttgg cttagatcaa cctaagttaa
    52921 atggagtctc tatcatccct gattaaaaaa tcaaacatga aacttcatac accgtaagat
    52981 tcataggacg aaaagatcat ttttgaggtc cttatactca ttaagcctag cattgaatag
    53041 accggggatt caccctatca atatatcaaa tcaaggatgg gttcgattga ttaatttggc
    53101 tcctacaaaa atggtagcca atcgagccga atcatttgtc aggctattgt tctctggttt
    53161 tgttccctaa aaggcatgga gtaagacatc gacttatcaa aaagatcaat tgattgcacg
    53221 atagactttt ctaaaaaaca ttggcgcgcg tgtaaacgag gtgctctacc aactgagcta
    53281 tagcccttcc ttgtgataca gatttatttg atttctccta ttatgttctg tatagaattt
    53341 cttgtcaaga tgaatattac acagcctcat atctctttag tcccttttct ttgattggta
    53401 ttgcttagaa gtaatattga atttataatt catcgatggg gtaggtcccc ttttcttttt
    53461 ctttataatg ataaatgacc tacttaactc agtggttaga gtattgcttt catacggcgg
    53521 aagtcattgg ttcaaatcca atagtaggta gaacttatta gataccactg acctcggtgt
    53581 ctaataagtt tttctaccca ccttctttta gtgattttgt atctttttca ttctatttca
    53641 gtttcaaatt ttgaaaattt tcattttcta ttaaaaaaaa ttcacttgat tgtatttgat
    53701 tctatttaat cagcagaatc aaacaaaaag gggtgtataa acataagttt tttttttata
    53761 cagaaattct atttggatac actaacttga ctaattacga aatcgaatcg agagcctcga
    53821 cgcgtgtcct agctcgtctg agagctagat ttgcctcaat tctttgccgc ttgccctcag
    53881 ctttcttcag gttagcttcc gctattttaa gagtttgctg ggcttcttgt ggatcaatgt
    53941 cactaccctt ctccgcatca tttactaaaa tagtgatttc attatttcct attctagcaa
    54001 aaccacccat cagagtcatc gttaaccatt gatcgttaag gcgtattctc aaaataccta
    54061 tatctaccgc tgtggcaata ggcgcatgat ttggtaatac cccaatttgt ccactattag
    54121 tagataaaac aatttctttc acttttgaat cccaaacaat tcgattaggg gtgagtacac
    54181 aaagatttaa ggtcatttct tcaatttact ctccatttct aagtttgtag ccttcgcagt
    54241 agcttcatcg atgttaccta ccaaataaaa ggcctgctcg ggaagaccat ctaattctcc
    54301 ggaaagaatc aatttaaacc ctctaattgt ttctgctaga ccaacatatt tccccgggga
    54361 acccgtaaat acttccgcta cgaaaaaggg ctgtgataag aaacgctcaa tttttcgcgc
    54421 tcttgctaca gttaatcgat cctcttcgga caattcgtcc aacccaagga tggctataat
    54481 gtcctgaagt tctttgtacc gttgtaaggt ttgcttaact ctttgcgcag tttcataatg
    54541 ttcctcacca acgatccgag gttggagcat agttgatgtt gaatctaaag gatctacggc
    54601 tgggtagata cctttagcag ctaatcctct tgataggacg gtagtagcat ctaaatgtgc
    54661 aaatgttgtg gcaggagcag ggtcggtcaa atcatccgcg ggcacataaa ctgcttgaat
    54721 cgaagttatg gatccctctt tggtagaagt aattctttct tgcaaagaac ccatttcagt
    54781 actaagggta ggttgataac ccacagcgga aggcattcta cccaataagg cggatacttc
    54841 ggatcctgct tggacaaaac ggaaaatatt gtcgataaat agaagtacgt cttgttcatt
    54901 aacatctcgg aaatattctg ccatagttag ggcagtcaac ccaactctca tacgagctcc
    54961 cggtggttcg ttcatttgac cgtaaactag agccactttt gattccgcaa gatctttttc
    55021 attaattact ccagattctt tcatttccat gtaaagatca tttccttcgc gagtacgttc
    55081 acctactccg ccaaatacgg atacgccccc atgagctttg gcaatgttgt tgatcaattc
    55141 cataatgagt actgttttac ctaccccagc ccctccgaat agcccgattt ttcctccacg
    55201 acgataagga gctaaaagat ctactacttt aattcctgtt tcaaaaatag ataattttgt
    55261 atctaattgt ataaaagcag gtgcagattt atgaataggg gctgttgtgc gagtatccac
    55321 gggacctaaa ttatcaatag gctctccaag cacgttgaaa attcgtccta gggtcgctcc
    55381 tccaaccgga acacttagag gagttcctgt gtcaattact tccattcctc tcattagacc
    55441 atctgtagca ctcatagcta cagtcctaac tcgattattt cctaataatt gctgtacttc
    55501 acaagtcaca ttaatttgtt gaccagcagt atctcgaccc ttaactacca aagcattgta
    55561 gatattaggc atcttgtccg gaggaaaggc tacatctagt actggaccaa tgatttgaga
    55621 aatacgtcct agattttttt ctttttcaag cgtggtggaa accccaggat ctgaagtagc
    55681 aggatttatt ctcataataa gtggtgaact atgtcaattt ttttttcgaa aattatctaa
    55741 taaaaaaaat cttcgatagc aagtaggtcg gttaattcat tcaataagaa atgggaggaa
    55801 gttatcactc aatttcgtcc gttggtatca tgaatacaat tcaattgttt acttattcta
    55861 tttctattca atttcaatca aggaattttc aagttgaagc gacccatttt caaaatatca
    55921 actggatgaa taaaaatatt gaaaaagtct ttcatttgtc tatctttata gacaataacg
    55981 cccatcttat ctatggaatt cgaacttgaa ctctatttac gattttttat ttatatctca
    56041 ttagcccctt tttcatattt gcattttaat tttagcatat caatgtaata tatttttaga
    56101 tccggcctat tcccccctct ttttatctat accctttttc catggaccaa ttcggcatat
    56161 tttcacatac atataggatt tacatataca acatatatta ctgtcaagag tgaatttatt
    56221 atttatagtt ctattaaata aacaaaaaaa gaagggatta gaaaaaaaaa ctacaaggat
    56281 tgggttgcgc tatacatatg agagaatata caataatgct gtatttggtg aatcaaatac
    56341 catggcctaa tctaataagg aaccattcgg attagttgat aattttttga aagattcctg
    56401 tgaaaaagtt tcgttaactc ctaatttatg tcgagtagac cttgttgttt cgagaattct
    56461 taattcatga gttgtaggga gggacttatg tcaccacaaa cagagactaa agcaagtgtt
    56521 ggattcaaag ctggtgttaa agagtataaa ttgacttatt atactcctga atatgaaacc
    56581 aaagatactg atatcttggc agcgttccga gtaagtcctc aaccaggagt tccgcctgag
    56641 gaagcagggg ccgcggtagc tgctgaatct tctactggta catggacaac tgtgtggacc
    56701 gacgggctta ccagccttga tcgttacaaa gggcgatgct accacatcga gcccgttcct
    56761 ggggaagaaa atcaatatat atgttatgta gcttacccct tagacctttt tgaagaaggt
    56821 tctgttacta acatgtttac ttccattgtt ggtaatgtat ttgggttcaa agctctgcgc
    56881 gctctacgtc tagaggatct gcgaatccct actgcttatg ttaaaacttt ccaaggtccg
    56941 ccccatggca tccaagttga aagagataaa ttgaacaagt acggccgtcc cctattggga
    57001 tgtactatta aacctaaatt ggggttatcc gctaagaact acggtagagc ggtttatgaa
    57061 tgtctacgtg gtggacttga ttttaccaaa gatgatgaga atgtgaactc ccaaccattt
    57121 atgcgttgga gagaccgttt cttattttgt gccgaagcaa tttataaagc acaggctgaa
    57181 acaggtgaaa tcaaagggca ttacttgaac gctactgcgg gtacatgtga agaaatgatg
    57241 aaaagggctg tatttgccag agaattagga gttcctatcg taatgcatga ctatttaacg
    57301 gggggattca cggcaaatac tagcttggct cattattgcc gagataatgg cctccttctt
    57361 catatccacc gcgcaatgca tgcagttatt gataggcaga agaatcacgg tatgcacttc
    57421 cgtgtactag ctaaggcctt acgtatgtct ggtggagatc atgttcattc tggtacagta
    57481 gtaggtaaac ttgaaggaga aagagacata actttaggtt ttgttgattt attacgtgat
    57541 gattttattg aaaaagatcg aagccgtggt atttatttca ctcaagattg ggtctctcta
    57601 ccaggtgttt tgcccgtagc ttcaggtggt attcacgttt ggcatatgcc tgctttgacc
    57661 gagatctttg gtgatgattc cgtactacaa ttcggtgggg gaactttagg acacccttgg
    57721 ggaaatgcac cgggtgccgt cgctaatcga gtagctctag aagcatgtgt acaagctcgt
    57781 aatgaggggc gcgatcttgc tcgcgagggt aatgaaatta tccgtgaggc tagcaaatgg
    57841 agtcctgaac tagctgctgc ttgtgaaata tggaaagaga tcaaatttga attccaagca
    57901 atggatactt tggataagta atcccttgat taccattcct ttttttattt tttagttgaa
    57961 ttgcaattaa actcggccca atcttttact aaaaggattg agccgatcct accctattgt
    58021 ctatattttt gatagataca tatttatttt tttttttgta gatatacact ttaatctaga
    58081 gtagatatat aagatctaga tcttatatac aaaaataaaa gactaaacac aactctttct
    58141 attcttgtat tggttccaaa atgaatccta tgtatggatc cttaggattg gcgtattctt
    58201 ttctatccta tatgccacag tttaggatca tggattgagc caagcaggac aatcttttct
    58261 acctatcctg tatgttgtcc ttttcatccg tgttgaaata gaaacttatt ggagtagtcg
    58321 acgatatttt acgaaaaagg ttatttatag cggagaaatc tctcttttca atgggaattt
    58381 tacatactat cattatgggg aaagtactat ttcaattcta tttagaattg aaaatggaca
    58441 aaggttccat cagatagact gaagagaaac tccgagttct aacaaacaaa tataaagtat
    58501 aatcatttct ttcaatattc actcattatt ttatttagtt aaaaattctg gtgattgttt
    58561 atatgcttat tagtaaatca aatattcaat taattttatt ttttattgaa tgactattca
    58621 tctattgtac tttcatgtaa atagaggcaa gctctatgga aaaattttgg ttcaattcca
    58681 tattgtctaa agggaaatta gaatacagat gtggactaag tagatcaatg gatagccttg
    58741 gtcctataga aaatcctagt ataagcaaag acccggttat aaacgataca gaagaagata
    58801 aaaacattca gggtaagaat tctagttatt ctagttatta cagtactctt gatcatttaa
    58861 tcgccggcaa agacatagac attcggaatt tcatttctga tgaaactttt ttcattaggg
    58921 atactaatag gaacacttat tccatatatt ttgatattga aaatcaaatt tttgagattg
    58981 acaatgatca ttcttttttg agtgaattag aaagtgtgtt ttctagtcat agtaattcta
    59041 gtagtcactc tagttggatt aattacatta atagtcgcat tgactcttat cttcgttctc
    59101 aaatatgtat tgatagtttc attagcggtg agagttacaa ttccaatgag agttgcatta
    59161 cgaatgacaa ttccaatgac aatcagagtt ccatttcaaa ttccgtttat gacgaaaggg
    59221 aaagtcatag tcaagatgat aatttcaata caaaaacaaa tgcgagtgat aatgatttaa
    59281 ctatcgaaga agaatctaat gatttaaatg gaactcaaaa atacaagcat ttatgggttc
    59341 aatgcgaaga ttgttatgga ttaaattata agaaattttt gaagtcaaaa atgcatattt
    59401 gtgaatactg tggctatcat ttgaaaatga acagtttaga cagaatcgaa ctttcgattg
    59461 atccgggcac ttggaatcct atggatgaag acatgatctc tctggatccc attgaatttg
    59521 attctgaaga gggcgaattt gattctgaag aggttgaatt tgattctgaa gaggaatctg
    59581 atcaagatca agaggaatct tctaaagatc ctgaggaatc tgatcaagat ccagaggaat
    59641 cttataaaga tcgtattgat tcttatcaaa gaaagacagg attaactgag gctgttcaaa
    59701 caggtacagg tcaactaaac ggtattccta tagcaatcgg cgttatggat tttcagttta
    59761 tgggaggtag tatgggatcc gtagtaggtg agaaaatcac acgtttgatc gagtatgcta
    59821 caaatcaatc tttacctctt attctagtgt gtgcttccgg aggagcacgc atgcaagaag
    59881 gaagtttaag cttgatgcaa atggctaaaa tatcttccgc tttatatgat tatcaatcaa
    59941 ataaaaagtt attctatgta tctattctta catctcctac tactggtgga gtaaccgcta
    60001 gttttggtat gttaggggat atcattattg ccgaaccgga tgcctatatt gcatttgcgg
    60061 gtaaaagagt aattgaacaa acgttgaata caacagtacc cgagggttca caggaggctg
    60121 aatatttatt tgataagggc ttattcgatc taattgtacc acgcaaactt ttaaaaggtg
    60181 ttctgagtga gttatttcag ctccacgatt tttttccttt gactccaact ccaaatcagg
    60241 tagagcctta agttataagt tcaatttttt atttgtatgg aaaaggtagt tggagttagt
    60301 ttatcagaat caaagtagga ctaatggggt tttctttcct ttgtagcatc aaattgaatt
    60361 gtagaaataa ttttttgaat tcttattctt agcgatatta ctgattacta atgagcaatc
    60421 ttttagttta ttaagaagat aaaaagggaa ttctcccctt tgtgaaatga aattagaatt
    60481 aggcgagaca aataaaagga attcaatctt cctctcttgc ggatgtatat agaattcaaa
    60541 tatagaaaaa aatagatata gagtttttga tctttcgata tctcgcgaga attctatttt
    60601 tactaaaata aaatcctcct tcccttcttg gatcggggtc aaattctaac gaatctcatt
    60661 tttcaaaaat tttgactaac actctttttt ttgatttatt attcgtagat ttgaataata
    60721 aatcaaaaaa aaaattcaga ataataaatc aagtggatta ttatacagat atctttcgat
    60781 cgtcattaac agtccttgta ctttttttat tagatatata tctactataa aactaattac
    60841 atattcatta gtttagttta ttacttagta attagtttta tagtagtata atatacgaat
    60901 tctaatataa ttgttaatta ttattgagat atctttataa gtaacaataa caggtacaaa
    60961 tataaaattg aggtacccat tctatgacaa ctctcaacag cttaccctct atttttgtgc
    61021 ctttagtggg cctagtattt ccggcaattg caatggcttc tttatcttta tatgttcaaa
    61081 aaactaagat tttttagatg cgatgggacc aagacaaaat ttgatctatt ttttcaaaac
    61141 ttagatatca tggatatcta tattagtaga atattgtata acaagtagtt tttccaaata
    61201 gaaatcaaaa agctatttct tatgcatgca tattcgtaaa cacgatgtat gggtaaatga
    61261 atagtagctg tggactggga tcgcagcaga tggatgatat aaagtccatg tatcataggt
    61321 atgtagatct ttatggggga tcctataaag taaaggggat tcttttagat ctaagtaatt
    61381 cgatggatta ttcctaaagg ttcacaaata gtgctagctg attagagtta cttcggaaac
    61441 aaaataaaaa ataaaaatta aaatatatgc ttattatctc aattccaata aaatgcaact
    61501 ggatctggta tgtatgagtt ggccatcaga atctatatgg atagaattta tagcggggtc
    61561 tagaaaaaca agcaatttct gctgggcttt tatccttttt ttttgttcat taggattttt
    61621 attggttgga acttctagtt atcttggtag aaatttgata tctttatttc cgtctcagca
    61681 aatagttttt tttccgcaag gaatcgtgat gtctttctat gggattgcgg gtctctttat
    61741 tagttcctat ttatggtgca caattgcgtg gaatgtaggt agtggttatg atcgattcga
    61801 taaaaaagaa ggactagtgt gtatttttcg ttggggattc cctgggaaaa accgtcgcat
    61861 ctttctacga ttccttatca aggatattca atctatcaga atagaagtta aagaaggtat
    61921 ttctgttcgt cgtgtccttt atatagaaat cagaggtcag ggtgccgttc ctttgactcg
    61981 tactgatgaa aatttgactc cgcgagaaat tgagcaaaaa gctgcggaat tggcctattt
    62041 cttgcgcgta ccgattcaat tgagaaatga agaataaatt caatcaaatg cggcaagagg
    62101 aaaaaactca agtcaagaac cccttttttt ctagagcata acctaactga acttttttaa
    62161 gaatccccat tcattcttcg agccaaagca ggcgtatacg taagaatcat aacctaaaac
    62221 aaaaccattt ttttttactt gctattttta tcaagattct ttcgtctcga aatccgcata
    62281 gaatcatatt tattacttga acttgaaggg gttcttttga gcatttatcg aaagaggaca
    62341 attgcttcga atcggatcaa tttgaatctc tggaaataat attctatata tttatatttt
    62401 cactcgaatt tgaagtggat tcttatcata tttttgactt ctatatttta gattcaaggg
    62461 ctaagcactt aataaaaaag cagagaatca attcctggga ttactatcta tcttataatg
    62521 gaactcctgc ttgatagaaa gattagattg cctagagtca atgaaagagg tggttcatta
    62581 ataattcaca gatgaaaaaa tgttaaaaaa aaaaaagaaa acattcattc cccttctata
    62641 tcttgcatct ataatatttt tgccctggtg gatttcgctc tcattcaata aaagtattaa
    62701 atcctgggtt acaaattggt ggaatactgg gcaatgcgaa actttcttga atgacattca
    62761 cgaaaagagt attctagtac aattcataga attagaggaa ctcttcctct tggacgaaat
    62821 gataaaagaa tacccggaaa cacatctacc aaaacttcat ataggaatac acaaagaaac
    62881 gatccaattg gtcacgattc acaatgaaga ttgtatccat atgattttgc acttctcgac
    62941 aaatataatc tatttcttta ttctaagtag ttattccatt ttaggtaatg aggaacttgt
    63001 tattattaac tcttggcttc aagaattcct atctaattta agtgacacaa taaaagcttt
    63061 ttctattctt ttattaacgg atttctgtat tggattccat tcaacccacg gttgggaact
    63121 aatgattggt tatatctaca aggattttgg gtttgcttat aatgatcaaa ttctatctgg
    63181 tcttgtttcc acctttcctg tcattctaga tacaatttta aaatattgga tctttcatta
    63241 tttaaatcgc gtatctccgt cacttgtagt tatttatcat tcaataaatg attgagaaat
    63301 gattcactga tccaaatcca attcaaatat aaagtttgtt tgttactttg tatacaagca
    63361 tgcaaagtcg aacttacttt attctttcta cccgtcgagg ggggaattgc tgctatcttt
    63421 cggtaaaatt ttttgagtat ttttagtttt agtatacagt aaataacaaa atggtggata
    63481 ggggactaga ctagcgacct accaaatttt attgtagaaa ttttcgggat caacgattgg
    63541 accatgcaaa ctcaaaatac cttttcttgg ataaaggaag agattactcg atctatttcc
    63601 ctatcggtca tgatatatat aataaccggc gcatccattt caaacgcata tcccattttt
    63661 gcacagcagg gttatgaaaa tccacgagaa gcaactgggc gtattgtatg tgctaattgc
    63721 catttagcta ataagcccgt ggatattgag gttccacaag cggtacttcc ggatactgta
    63781 tttgaagcag ttgttagaat tccttatgat atgcaactga aacaagttct tgctaatggt
    63841 aagaaaggcg ctttgaatgt aggggctgtt cttattttac cggagggctt tgaattagca
    63901 ccgctcgatc gtatttcgcc cgagatgaaa gaaaagatag gcaatctgtc ttttcagagt
    63961 tatcgcccca ctaaaaaaaa tattcttgtt ataggccccg ttcctggtca gaaatatagt
    64021 gaaattacct ttccgattct ttccccagac cctgctacta ataaggatat tcatttctta
    64081 aaatatccga tatatgtagg cggaaacagg ggaaggggtc agatttatcc tgacggtagc
    64141 aaaagtaaca atacagttta taatgctaca acagcgggta tagtaagcaa aatcatacga
    64201 aaagaaaaag ggggatacga tataaccata acagatccat cggacgggcg tcaagtggtt
    64261 gatattatcc ctccaggacc agaacttctt gtttcagagg gtgaatctat taaactcgat
    64321 caaccattaa caagtaatcc taatgtgggt gggtttggtc agggggatgc ggaaatagta
    64381 cttcaagacc cattacgtgt tcaaggcctt ttgttcttct ttgcatctat tgttttggca
    64441 caaatctttt tggttcttaa aaagaaacag tttgagaagg ttcaattgtt tgagatgaat
    64501 ttctagatcc gtggatttat caacatgaaa ttcgtaaaaa cgaatcaaac tctttctggc
    64561 cattgggtta gttaggtatg atcaaaaaaa gtatgaaatt tgcttgttta catatctttt
    64621 ctttccccca tataagatat gcctggaatt ccttttatcg catttctaat atgtatattt
    64681 attgtgaaga acactgtttg gccttacccc ttctttgctt ttttcaatcc caatttgata
    64741 ggtgtgactc gatccctatt cgtgtgtcag atcgaaatgt tcaaaaatag gttttttctg
    64801 ttctaatatc taatagaatc taatttgact agatactaaa catacgataa gtaagaggag
    64861 cctagaaagg aaggataact gagagaacac aaataattag agggagtctt tttcgtcttc
    64921 gacacaagaa agggatgtat aaaagcccct ttcttgtgtc gaaataataa aagttcttgg
    64981 tggcattcgt caaaaatttc tattcttagt ttctattttt ccctattttt cagagccttt
    65041 ttttactagt tttttttaga tttctatttc aaatttagac ttagacatag tagaacttta
    65101 ctctatttat tttagtatta gtatcgcacc aaagtttgaa attttttata agttcattga
    65161 ttctattttc tcacaaaaaa ttcttattat taataagaaa gaattcaacg ggcccctccc
    65221 tcgcgaatca ggcaaagaaa gaagagacgg gcccgttgag ttcttctgct ttcatgtcta
    65281 caactcgggc cgtccaattt ttatagggat gaacccaatc cagaatatga accataaaag
    65341 aaaataccta ttaaaccgat cacaagaata ccagttaccg tacctattac ccaaagagga
    65401 atccttccag tagtatcggc catttattct gcctccctcc acatttcttt catcaagtgg
    65461 ccatgctaaa gacataaaca gtcatagata attctgagat gtgatccttc cgagtgggat
    65521 aagagaattt ctattattat tttttactac tctcttattt tctcttactt aattgaagaa
    65581 ataattggaa aataaaacag caagtacaaa aatgagtaat aacccccaat atagactggt
    65641 acgatttaat tcaacatttt gttcgttcgg gtttgattgt gtcatagctc ttataattaa
    65701 ttcagattag gtttatcgtt ggatgaactg cattgctgat attgacccca aaaagaaaac
    65761 ggtaggtaca gctagtccgt gaacagccaa ccatcgcact gtaaaaattg gataggttcg
    65821 atctatggtc atcgggtcct cctaaaaaga tctactaaat tcatcgagtt gttccaaagg
    65881 atcaaaacga ccggttatta atggaattcc ttgtcgactc tctgtaaaat actcgtttgg
    65941 acgagggctc ccaaacacat cataagctaa acccgtgctg acgaataacc aacccgcaat
    66001 gaatagggaa ggtatagtaa tactatgaat gacccagtat cgaatactgg taataatatc
    66061 agcaaaagaa cgttctcctg tgcttccaga catgctgagc tccacatatt cttgtaggga
    66121 atcgattccg caaaagagga gatcggtaaa tgcaaattca ctgaaattcc atctttgtga
    66181 gatcgtcaat attgtaccaa aggcgttttt agagtatatc gaatcagtat agctatcctt
    66241 cttctaacac agcaacgtaa tttcaattag ttttgacatg aagtggtaga ttctttcttt
    66301 cttcttcttg tttgtcgatg tataacaacc atgtatcgta taatagaaaa ttcctcaaat
    66361 tccttcctgt atcgaatagg ggctttcttc tcttatttat cggccccggg ttagaaactc
    66421 aagatcgggt aaacggcgaa tcaaagaggt tggtttctaa tttataaaaa ttcgtaaagg
    66481 aaattctcat attttaaaaa gttaattatg tgcgaaataa aaaatagaaa aattctattt
    66541 tttgcgtagt tgcataagag gttttggttt ttttgtaatc cccccttttt tccttttttt
    66601 tattgggtat tcatctaatg acaagtaaga gaagcatagt agatagtatt aaaatagata
    66661 aaaaaagaac aacgaataaa aaaattctaa taataaaata tttgggatgt ggggattgtt
    66721 ctattgttgt attagatcta aacaaaggat ttttcttgac ctaacttgaa agatgaggtt
    66781 ttatgcttta tttaataaaa aaaaagacaa aaaaacctat aaaataaagg aaaagataat
    66841 tgaaattact aattaagtta aggttaagta agttaagagt tttaaagcca atctagttgg
    66901 aaaaagggat ttttcttttt tgagtgatct cgtcacatta tatctttttt tgattatcat
    66961 tcgataaatt ttgtggctga atccactcga ctactgaatc tacaaaggaa agaaaaaaag
    67021 gtaaacaagg ggggtataag gtcactatat tattctatct aattagaaaa taaaatacat
    67081 ttgagacaat gacaatcaaa aaaccaaaga aaagattttc caattttttc ttccatattt
    67141 tgattcaaat ttttcaatga agttacatgg cgcagttttg attattcttt tttttttttt
    67201 ttagtttact caagatcaat atttttccaa tgaatcaact gcgttgattc tgaatcacgg
    67261 aaggactact agatgtcaaa gatgctgaat ttcttttgtt tctactcctg cctgccatgc
    67321 cagtctattt tggtttttgt tttgtgaata ttgtctataa tgattgatga atcaaaaagt
    67381 tgcaattgaa cttattactt caattagtat ttttgcttat cctcgtctct ttcaaaaatg
    67441 aaaatttagg aaagtgcttt ctaaacatat gtataaaaag aacatatttc atttagcccc
    67501 ctcatgccta cgataactag ttatttcggt tttttagtag tggctttaac tataacctca
    67561 gctttattta ttggtctgag taagatacga cttatttgaa aatttattga atttgaatga
    67621 acgaacaatt tataaaaaca gattcttatt tactattgca tagattctat agttctttac
    67681 tgcgctaact atcaattcta attatccgtc attgagattc atgggcaata cggattcaca
    67741 tttatggata gatattacct ctctttttcc ctttcaaaaa aaaaaatcaa aatgattgaa
    67801 gtttttctat ttggaatcgt cttaggtcta attcccatta ctttggctgg attattcgtg
    67861 actgcatatt tacaatatag acgtggcgat cagttggacc tttgattaat taatatctct
    67921 ttcctttttt tttttgactc accccccctc tttattaatt catttaattg aatctagggg
    67981 aggtcaagtc agattgctat tgaatttttt tatttcaatt ttggtttggt gtcatttatt
    68041 ttctacctaa caagagcaga atcacgctct gtaggatttg aacctacgac attgggtttt
    68101 ggagacccac gttctaccga actgaactaa gagcgctttc ttatcacaat aagataaggc
    68161 tgtaatagaa aggggaggat tcttttatat atataaagga tatcttgcac acctatacta
    68221 ttatagtatt atatatgatc tatactatta tatatgatat agaataatag tattaaagat
    68281 tctgtatgct caattttaat tgatctaaaa ttgctccttc gttactgctc aaaggagaag
    68341 taataggtag ggatgacagg atttgaaccc gtgacatttt gtacccaaaa caaacgcgct
    68401 accaagctgc gctacatccc tttcaattgg tttatagtgt cattatagag aatccctgtc
    68461 ttgttttcca cactttgaat tcctatattg atatagaata tcaatttttc ttgctacttc
    68521 ccctttttta tctcatatta tataaggacc ctataacaaa tgaatttatt aataaattca
    68581 tcttttttgt ggaaattctt gggtggaaag ttacatattt ttctgtttta agaaaatgaa
    68641 aatcttatct atcaaataat tgtccatttt aatttggatt agggatttcg catccaaata
    68701 gataaaaaga agtggtcctt aactacatat tcatctgatt atatatctag taccatattg
    68761 taatacaata aacaaggggg ttttaaatgc gagatctaaa aacatatctt tccgtagcac
    68821 cagtactaag tactctatgg tttggttctt tagcaggttt attgatagag atcaatcgtt
    68881 tattcccgga tgcgttaaca tttccttttt tttcattcta gttatttatt ggcgtgggac
    68941 ggggtgaagg agattagaga tacaatcaaa tatctgatcc cccccctttt ttttttcgct
    69001 ttttagaata agggatagta gattcaaccg caccgaaatt cggggttcag gctccaatta
    69061 aattactagt cgaggaaaaa cggaaatgcg gctaaggcaa catctatcaa atattctaca
    69121 ctacaaaagg gcttcaatta aatactccac tgtgattcta ttctaaatta ttctgattct
    69181 aaatctaaaa aaattagaaa tcattgtatt acttattatt tactataatc tttttttata
    69241 gatttcaatt tattactacg aaatcattcc taatttgatt tttagttagc aacttttttt
    69301 ttcttatttg tttttgaccc taaaatcaat aggatagggt ggggtggatt aaaacctaaa
    69361 gggggttcat ggctaagagt aaagatgtcc gagtaacgat tattttggaa tgcaccaatt
    69421 gtgttcgaaa cggtattaat aaagaatcaa cgggcatttc ccgatatatt actcaaaaaa
    69481 atcgacacaa tacgcccagt cgattggaat tgaggaaatt ctgtccctat tgttacaaac
    69541 atacaactca cggggagata aagaaataga tcaaatcgag tgcctgtatg tcatatgtta
    69601 ccgctctctc aaggaatatt aaaatatgac ttactttagg tatagaatta gttatatgta
    69661 atgccactat tagtacatag aatagattat tctttttttt ctatataatt atttattaca
    69721 tatacataaa tctagaataa tgaataaaca aagcaaatct tataaattcc ataatttggt
    69781 ccgatctaaa taggactaaa ttagattttc aaatttaaga attagaaata tggataagga
    69841 taggattttt atttttagag ataaggaata aacaaattat ggataaatcc aagcgatctt
    69901 ttcgtaggcg tttgcccccg atccaatcgg gggatcgaat tgattataga aacatgagtt
    69961 taattagtcg atttattagt gaacaaggaa agatattatc taggcgagta aatagattga
    70021 ctttaaaaca acaacgatta attactattg ctataaaacg agctcgtatt ttatctttgt
    70081 taccctttct taataatcag aaacaatttg aaagagggga atcggtcgct agaactagag
    70141 gtcttagaac tagaactaaa taaaaaaaag tgtgcttatc cttccatttt caattgaatc
    70201 aaaattcaaa tccgaactca agcgtaggtt gatgttttat tcgaaaaatc cgaaaatcaa
    70261 acaaactgaa attcccttgt aatgttgtaa gaataataaa aataaaagaa tcgagtcggg
    70321 aaaggaaaat cctttttttt gctctttttg ttttgatgac cttatgatca tcatcatctt
    70381 ttttcgtact aatttctatt ccaccctctc cgagtttatt ctcgaggaaa ctccatttaa
    70441 agtattccgg tggattcctt ccgattcact tattattttt ctttattaat atttttttta
    70501 ataaatcgct ttggaaatca tataaagaca attcctattt aatatagcta tttgtgcaag
    70561 tattttacga ttaagaagca actgcttacg gtacaggttg tgtagtagtg tactatacct
    70621 ataggatacc gattccgcgc gaattgctgc atttattcga gtgatccaca aacgacgaaa
    70681 atctcttttt ttcctacctc tatcccgatg cgccgaaaac aaagctctta ttctttgttg
    70741 aataatagtt tgagtcactt ttgaatgagc ccctcgaaaa cctgatacaa agaaacgcat
    70801 ttttgttcga cgtctccgag ctatatatcc tcgtttaatt ctggtcattg aagaaaagaa
    70861 actttgatga ataactcatt ctttctttcg gttattcttt ttccctttac tagtctatta
    70921 ataacaaaac ggattcttcc aatgtataaa ataaaaattc caatggcttt tgctactata
    70981 accgtcccga ccacgagttt ttgccttttt taggcatttt attttgccta taaataagaa
    71041 cttaaatatt aggtataaaa aaagcataat cactcaaaga gtagtaaata gaaatggcta
    71101 actagtgggt tccatcgtct ctatggttac ttcttaaacg gtgaggtcct ctctatacac
    71161 cggagctcct tacttcattt aatcaatgaa tgctatgggt aacttgtaca attcacactt
    71221 tttggctcta ccccccatgt ccaataatag atctttcaca atcagagacc tatcttatac
    71281 agtaacggta ttcaattatg aaaatgagtt gggtagctga ccctcttagt ccgttcttgg
    71341 aagcataatt ttttcccttt tcaaatagga ttttaaccgc ttaatggata agcatttgct
    71401 accaatggat actttttttt catcttaaat tacaaatgga agtgattgga tttgcaccaa
    71461 tggaaaccat aaatttggta cacagtaaga tatgttaaat ctatcttttt tattttttag
    71521 atagtgaaga gaagtattta ctggtactga tcattgatac tgaaaaagaa agggttgact
    71581 tttgtttcag ctcatgatcg gaacgagtcg cacatacacc ctagtacatg ttcctcgacg
    71641 ttgaggacat cccccaagag caggggattt cgtggcattt ctgattggct gtcttgcctt
    71701 tctaataagt tgtttaatag ttggcatgct aaaccatata cataatgggc tggtttagat
    71761 cgatcctaac cggatgaaat tctaaattcc ttcttttgat gttgaatatt atatagaaat
    71821 agaatattaa ccccttacct taccttacct taaggttaac ttttcttaac tgaagtggtt
    71881 aagaaaagtt aagaaagaag gaataagata aggaaggggg ttaaatcact taactttcaa
    71941 ttgtgaattt gcgttaaatc gatgctattc tgacaatgac attatccgat attatcaaca
    72001 attccatgat ctttggcttc tgttgctgac ataaaactat ctctttccag gtcgcgccat
    72061 atagcaaaca tgctctggcc cgtttggtct acataagccg ttatgatgct gttgcgaatg
    72121 cgtattagtt cgtcagtttc catggtatat tgtcccgttt tttcgtcaca ataagcggaa
    72181 gcgggttgat gcatcattac cctagcgtga gggaatgccg tacgtttgga acgttttcct
    72241 ccgactaaga taaaggatgc cactgaagcg gccaatgaca cgcacgttgt agacacattt
    72301 aagcattgca tagtatcgta aagaactagt ccgggaacta cagatccacc agaagagttt
    72361 ataaacaaaa agatatctct ggtatcaaac tccccaccaa gatacaacat aagagaaaca
    72421 agttgattcg agatctcgct cccaacatct tggaataaaa aaagatttct ttgttgataa
    72481 agtccgttgt ataaatcaac ccaagatgca tcttcgtctt caggcattct gaaaggtact
    72541 tttggcatac caagcggcat aaactaaaag aaaaaagaat taaatactca atttcacttt
    72601 gatatggaag cgtaacaatg gatttattgt cttaatacca ttggtcttta gtttatccta
    72661 ttttttattt taatcctatt tttattttat acatagattg aataatagtc aaggtcataa
    72721 aaaaaaagaa aacagaatga atgaaaaaga attcttacga atgtgccctt tgaatgatga
    72781 acaaatatgg gcacattcgt tcatagaaaa tgagattaac ccccattgcg tattgatact
    72841 tatcggatat agaatagatc tgcttctctt tttcttcttc tgaaccagac tcttccatta
    72901 cattatttag taaattaaat atcgaacaaa gcgtaatctt ttctccgaaa tagtccaccg
    72961 agggggaggt acgtagccta ttccaatgca ataaagttac agagtgtcta tttttcgttg
    73021 ataaaggggt atttccatgg gtttgccttg gtatcgtgtt cataccgtcg tattgaatga
    73081 tcctggccgt ttgctttctg ttcatataat gcacacagcc ctggttgctg gttgggccgg
    73141 ttcgatggct ctatatgaat tagcagtttt tgatccttct gaccccgttc ttgatccaat
    73201 gtggagacag ggtatgtttg ttatcccctt catgactcgt ttaggaataa ccaattcatg
    73261 gggcggttgg agtattacag gggggactat aaccaattcg ggtatttgga gttacgaagg
    73321 tgtagccgga gcacatattg tgttttctgg cttgtgcttc ttggcagcta tttggcattg
    73381 ggtgtattgg gatctggaaa tttttagcga tgagcgcaca ggaaaacctt ctttggattt
    73441 gcccaagatc tttggaattc atttatttct ctcaggagtg gcttgttttg gttttggcgc
    73501 atttcatgta acaggattat atggtcctgg aatatgggtg tccgatcctt atgggctaac
    73561 tggaaaggta caacctgtaa atccagcatg gggtgtggaa ggttttgatc cttttgttcc
    73621 gggaggaata gcctctcatc atattgcagc ggggacattg ggcatattag cgggcttatt
    73681 ccatcttagt gttcgcccgc cccaacgttt atacaaagga ttacgtatgg gaaatattga
    73741 aaccgtcctt tccagtagta tcgctgctgt cttttttgcg gcttttgttg ttgctggaac
    73801 tatgtggtat ggttcatcaa cgactcccat cgaattattt ggtcctactc gttatcaatg
    73861 ggatcaggga tacttccagc aagaaatata tcgaagggtt agtgctgggc tagccgaaaa
    73921 tcaaacttta tccgaagctt ggtctaaaat tcccgaaaag ttggcttttt atgattacat
    73981 tggcaataat ccggcgaaag ggggattatt cagggcgggt tcaatggaca acggggatgg
    74041 gatagccgtt gggtggttag gacaccctat ctttagagat aaagaagggc gtgaactttt
    74101 tgttcgtcgt atgcctactt tttttgaaac atttccggtt gttttggtag acggagatgg
    74161 aattgttaga gctgatgtcc cttttagaag ggcagaatca aagtatagtg ttgaacaagt
    74221 aggtgtaact gttgagttct atggtggcga acttaatggc ataagttata gcgatcctgc
    74281 tactgtgaaa aaatatgcta gacgtgctca attgggtgaa atttttgaat tagatcgtgc
    74341 tactttgaaa tctgatggtg tttttcgtag cagtccaaga ggttggttta cttttggaca
    74401 tgcctcgttt gctctgctct tctttttcgg gcacatttgg catggtgcta gaaccctgtt
    74461 cagagatgtt tttgctggta ttgatccgga tttggatgct caagtagaat ttggagcatt
    74521 ccaaaaactt ggagatccaa ctacaagaag acaagtagtt tgattcaaga ttgctttgtc
    74581 attttggctt ctattttttc ttttctgttt gtgatttgac ataggcttag gttgctggaa
    74641 aaatcttgat ttcaatcact acctttttat ccccgctttt tctccaggag atgatccaaa
    74701 ataaacaggc atggaagcta taattgtaaa ccacaatcga atttatggaa gcattggttt
    74761 atacatttct tttagtatcg actctaggga tcattttttt cgctatcttt tttcgagaac
    74821 cgcctaaagt tccaactaaa aaataaaatg atttttcatt ccctcagtta aagtaatgag
    74881 cctcaaaata ttctattttg aggctcatta ttttaactag tccccgtgtt cctcgaatgg
    74941 atctcttagt tgttgagagg gttgcccaaa ggcagtatat aaggcgtacc cagtaaaact
    75001 tacaagtaaa ccagatatag aaatggcgac taaggttgct ggttccatta ttataaaatt
    75061 tcaagaccac aatggatcta tgataagatc gtttatttac aacggaatgg tatacaaagt
    75121 caacagatct cattgaatac aaaataagat ttattatggc tacacaaact gttgagggta
    75181 gttctagatt taatccaagg ccaaagccaa ctactatagg gtcttttttg aaaccattga
    75241 attcggaata tggtaaagtg gcccctggat ggggaacgac tcctttgatg ggtattgcaa
    75301 tggctctatt tgcagtattc ctatctatta ttttggagat ttataattct tctgttttac
    75361 tggatggaat tgcgatgaat tagattcaca agaactgcga agcccgagtt tttcaatcaa
    75421 aaaaaagcga ataggtctcg tattttagcc catgtttttt ggcagttcga ccgcaaaatt
    75481 tctttttttt ttctgtattt ccggaatatg agtgtgcgac ttgttataat tgatcctatt
    75541 gatagtacag aaaaagggat ctgtcgtctt gatagagatc gttttagccc gtcgaatatt
    75601 cattttagta tctggagcac ggaatatatg aaatagatca cgaagtgttc gaactacgat
    75661 tcatatttaa tattcaaacc aaacctcgca gccggactaa aaaaaaaaaa ttcaaagaaa
    75721 atgaattcta aatagaaaga ttttttattc tttcaaattc taatttcttt atgtttattt
    75781 tgatcaaagg acaaagcttt ctttctattg ttctatctaa tcattaaata agttgatgat
    75841 tcaacggttc ttactcaggg aatctttgtg cttagtttca agattttttt attgaattat
    75901 cgtggttcta gtatgaatct ggggtttcaa ttgattcata gggtcttaac aagataatgc
    75961 ctatcaataa taaagtcaat aatcactaat aaagaaaaaa agtgatattc caataataaa
    76021 tcaaagcaaa gaaaaagaaa ttaggtaggt aaagagaaga ttcaagaggc ctgtaatgat
    76081 caacataaag acgaatgcgc cgacttgagt ttttggcatt ctaattacaa agaaaagaag
    76141 ggctattttt acttgtttgt atcttttctt tagataaaaa agattgaatg aaagggtgaa
    76201 gaagtttcaa actttcaatt ctgtcttcct ttccgtcagc cagtattggg gtgttttttt
    76261 ttttgagccg tacgagatga aattctcata tacggttcta agagggggag tcctcgttct
    76321 tggtttacct atctcaataa agtctatgat tggttcgaag aacgtctcga gattcaggcg
    76381 attgcagatg atataactag taaatatgtt cctcctcatg ttaacatatt ttattgtcta
    76441 ggaggaatta cgcttacttg ttttttagta caagtagcta cagggtttgc tatgactttt
    76501 tactatcgtc caactgtgac tgaggccttt gcttctgttc aatacataat gactgaagct
    76561 aactttggtt ggttaatccg atcggttcat cgatggtcgg caagtatgat ggtcttaatg
    76621 atgatcctgc acgtatttcg tgtttatctc acgggtggtt ttaaaaaacc tcgggaatta
    76681 acttggatta cgggcgtaat tctgggtgta ttgacggcat cttttggtgt aacaggttat
    76741 tctctacctc gggaccaaat tggctattgg gcagttaaaa ttgtaacagg cgtaccggac
    76801 gctattccag taataggatc gcctttggta gagttattac gtggaagtgc tagtgtagga
    76861 caatccactt tgacccgttt ttatagttta cacacttttg tattacctct tcttactgcc
    76921 gtatttatgt taatgcattt cttaatgata cgtaagcaag gcatttctgg tcctttataa
    76981 agaatataga tcagatcata gatattttga atttattatt tatcttatta gttggaggag
    77041 gaatatatat atatatatat agtatttcat tgctacaaat atggattatt aaaaaaaaaa
    77101 aaataagaca tgtgtttgga tatttccttt caactctaca agattctatt atttatttga
    77161 catgaatagt tgaggggaat tctccgaaga gaaagtggat tatgggagtg tgtgacttga
    77221 actattgatt ggagccgtgc agaagtattt ctttctctgc tacattagaa ttcacaacca
    77281 aatgtatctt tgttccaacc gccgtgtaag ttccatacca tacaaaggat aggctggttc
    77341 acttgaagag aatcttttct atgatcagac ctgaccgata tcttgcatga acgggctccg
    77401 taagatccag tagaataagg gatttggccc aatcaaaatt catatgtttt agcttttttt
    77461 tttttacttt ttttattatt tcttacatag tatggaaatg cattcatttc ctctgcatcg
    77521 acccgattta ttatatatac tatcggagtg aaacaaagga tctaaagaag agcaaaggct
    77581 agactatatt agtaacaagt aaatcttttg tatgtgaaaa atattgatct ttttggggga
    77641 gaagagcgaa tcacaggcaa ggtgtgagac aacccagaaa gcacttgatc ataatcaact
    77701 ttgtaagcca agcctacttg ggtattgagc atttttttac ctgtaagaat tgaatttctt
    77761 ggaatgtata gtttcaaatt ttgaaacttg aatcggataa cttttttctt atctataatt
    77821 agatggaata tagaatcatt tatatatgta tggataagat atatatttag tttattatgt
    77881 atccatttgt gtccatttga ttcgattggt tcttgcttga gccggatgat gaaaaattat
    77941 catgtccggc tctgtcgggg gatggattta taagaattca cctatcccaa taacaaaaaa
    78001 ccctgatttg aacgatcctg tattaagggc taaattagct aaaggtatgg gtcataatta
    78061 ttatggagaa cccgcatggc caaatgatct tttatatatt tttcccgtag taattctcgg
    78121 tactattgcc tgtaatgtag gcttagccgt tctagaacct tcaatgattg gtgaacccgc
    78181 ggatccattt gcaactcctt tggaaatact acccgaatgg tatttttttc ccgtatttca
    78241 aatacttcgt acagtaccta acaagttatt gggtgttctt ttaatggttt cagtgcctgt
    78301 gggattatta acagtaccct ttttggaaaa tattaataaa ttccaaaatc catttcgccg
    78361 tccggtagca acaaccgtct ttttgattgg tactgcagta gccctgtggt tgggcattgg
    78421 agcaacattg ccaattgata aatccctaac tttaggtctt ttttaatttt aaatggattc
    78481 gcttattaaa ttcagtcaat tgtaagtaaa ataacacggt gtgtgtatct agggagaatt
    78541 cactttcact ttgaagtgac tattccctag atacattatt tattcaattc tggcccgact
    78601 atatagattc ggattgtgct gaagattgaa tgaaaaccta tttgtaaatc aatttcaaaa
    78661 tgctttttta cttcttttct ataatgtcca atatctgttt tacatcttct ctgtgaaaat
    78721 gttcaatttt cataaggtct tcctggctct tattcaaaag gtcgaaaaat gtatgtatat
    78781 tggacgtttt aagacaatta tagattctgg gaggcaactc tgattggtca ataaaaaaaa
    78841 atttcaatgc tatttctttt ttcttttttc ttagtttagt taatttatca taaaaaggaa
    78901 aaaaaggtaa actaaccttg tgttgaatgt tctctaaatg tgacttttcc tcttccgcat
    78961 gtagaaaagg aataaataag tcaatcaaat tccgggaagc ttcgtgaagt gcttctttag
    79021 gagttaaact tccatttgtc catatttcga gaaaaagtat ttcttgtttt ttattaccat
    79081 tcccataaga atgaatacta tgatttacat ttcgaaccgg catgaataca acattatcta
    79141 taggataact tttgtcgtga aagttatttg gcgtttttat accgtatcct ctattccttt
    79201 caatttgtaa tccaatacac aaataaattg gttctgttag gctagctata tgctgtgtat
    79261 tatcaattat ttccacagag ggcggtaaga tgatgtcttg agaagttaca tatccgggac
    79321 ctttgacaca aataaatgcc ttgcgagttc catacagatt acttctcaat acaatttctt
    79381 tcaaattcat taaaatttca tgtaccgatt cttgaatacc cgctatgcta gaatattcat
    79441 gtggtacttt ctcagatttt gcgcgtgtaa tacatgttcc ttctatttct ccaagcaaag
    79501 cccttcgcat cgcaatgcct attgtgtcgg cctggccttt cataagcgga gatagaataa
    79561 agcgtccata ataaagacgt ttactatcta ttcttgattc aacacacttc cactgtagtg
    79621 tccgagtaga tacttttact ttctctcgaa ccatagtaat attctttttg tctttgatca
    79681 actcattaaa tcatttattt ctcttgaaat ctctttagtc tttttttttt tattcctaca
    79741 cacgtctttt tttaggaggt ctacagccat tatgtggcat aggagttaca tcccgtacaa
    79801 aatttaatac taaaccactt ctacggatag ctcgtaatgc tgcatctctt ccgagacccg
    79861 gaccttttat cataacttct gctcgttgca taccttgatc cactactgct cgaatagcat
    79921 ttcctgctgc gatttgagca gcaaagggcg tccctcttct tgtacccctg aatccacaag
    79981 taccggcaga ggaccaagaa atcacccgac cccttacatc tgtaacagta ataatggtgt
    80041 tattgaaact tgcttgaaca tgaataacta cctttggtat tctacgtgca tccttacgtg
    80101 aaccaatgcg cacattcctg cgtgaaccga cttttggtat aggttttgcc atattttatc
    80161 attttataaa aataagtcag agatatatgg atatatccat ttcatgtcaa aatagatctt
    80221 ctatatttta tttgtttatc cttttcttta aaattgaaga ttgctttagc agtctctttt
    80281 ttttttttac tagaagaatt atccttgtct ttgtttatgt ctcgggttgg aacaaattac
    80341 aataattcgt cccctcctgc ggattagcct acatttttca caaattttac gaacagaagc
    80401 ccttattttc atagctgtta ttccttaatc ccgaattcgt tggaagaaaa taagtttctt
    80461 gaaatttttg aaccctcaaa cgagccccct gaaaggaatc ttgaagttga aaaaaccact
    80521 taattattct aacccttgtt agggatttta acaattatat gtccgggggg gttgaatcat
    80581 aatgatttac tttaaatcaa ttgaaattga atttttaccc tatctactta taatatgtat
    80641 acgtataaaa aacttctttt ggtcgtttct aaagcataat ctacaatcat atattcatta
    80701 tccaaaggaa tctcgaccat atcattgaga aaaaattcat gaaggtttaa ttactgaatt
    80761 tttttttttg ttctttcatt ccagttccag gtacttcgaa gtatcaacta atgtagcaca
    80821 ggaggagtca tagtaatatt tagtcgacaa tttgcccttt tctttttttt tttttcacaa
    80881 ataagaaggt ttcagataca attcggatat tatatctata atatatggat tgattaccat
    80941 atataacaca aaatttctcc gccgattcct tctagtcgag cgtctcggtc tgtcattata
    81001 ccttgagaag tagaaagaat tacaatacct atcccgccta atattctagg aatattttga
    81061 tagttagaat agattcgtag accgggtcgg cttatccgtt ttaaatttaa agtagtttga
    81121 tatggtcctt tcctatttct tctatgttgt agggttaaaa caaaaaagtc tttattgctt
    81181 tcctgatgtt ttcttacgtt ctcgataaaa ccttctcgta aaagtatttt aacaatggtt
    81241 tcggtgatgt tagttgatgc tattcgaatc gttccttttc tattcatgtc agcatttcgt
    81301 atagaggtta ttatttcagc aataggatcc ctccccatcg taaattcttc tttctcccga
    81361 attttgatat aatcaacatg ttttttgatt tattagtatt aaaggtatat gcataagaca
    81421 taatataatc tacttgagac ataatccaca acaaatctat ataatttcaa gaatttcgtt
    81481 taaatagaga attctattga agttatcatc ttatacttat aatacttcag gagctaatga
    81541 aacgatttta gtgaaattta actgtctcaa ttcccgggcg attgctccaa aaattcgagt
    81601 tccttttgga tttccttctt gatcaattac aactgcagca ttgtcatcat atcgtattat
    81661 aataccgttg tcacgcttga gttctttaca agtacgtaca attacagctc tgatcacttc
    81721 tgatctttcc agaggtgtat tgggtattgc ttccttgatt acagcaacaa taacgtcacc
    81781 aatatgagca tatcggcgat tactggctcc tatgattcga atacacatca atttttgggc
    81841 tccgctgtta tctgctacat tcaaaatggt ctgaggttga atcatttttg aatctcttct
    81901 ttcaatgcaa caaaggacga agaaaaaaag aaatattgtt tgtcaaaaaa agaaaatcca
    81961 caattgtttt tgaatttcta agacctcttt ctcttggttt tctatatttc tatcctgaaa
    82021 taatgaattg agtttttata ggcatttttg atgctgcaat taaaatagcc tttctggcta
    82081 tattttcggc cactccaccc atttcataaa ggattttacc aggtttaacg acagctaccc
    82141 aatattcggg agatcctttg cccgaaccca tgcgtgtttc cgtaggtctt actgtaactg
    82201 gtttgtctgg aaatatacgt acccatattt ttccaccccg tcgtatattt cgtgtcattg
    82261 cgcgccggcc ggcttctatt tgtctagatg taatccaagc aggttcaagt gcttgaagag
    82321 catatcggcc aaaacaaata cgattgccgc tacaagatat tcctttcagt cttcctctat
    82381 gttgtttacg gaatctggtt cttttcgggt tatagttgat gtctctttct caattccatc
    82441 tctactacag aactggacat gagcaatttc ttctcatcca gctcctcgca aaaaagaaaa
    82501 aaaagtttta ataataataa ttaataaata aaactccatt ttattttttt ttttttataa
    82561 aaaagagatt gaatcatggg attctttaaa atcagatttc attcaatcta ttctaaattt
    82621 gtatatttta tttaaatata atatatagaa ttcaatctgg attttatttt catttataga
    82681 taattaatgt cttgttataa ggaatgcttt ttttttgcat tttgcatcat attcatttca
    82741 tattggatca acatgagtaa ttcaataaaa ctttcgcggg cgaatattta ctctttctat
    82801 atctatttga attatagggt tatctcatga cctctcagaa ttcgaataaa aagattggtc
    82861 tctggtttat tccgccatcc cacccatgaa taattaggat tcgtttttct ttttaagaga
    82921 atcctctgca tttacgggtt ccgtcgttcc catcgcttct cgattaatgg ttaggtctga
    82981 atttaacaat ggagcctcca atcaaattgc ttaattttct cttgaatcaa tcttctcagt
    83041 ctttattgac tcaaggctct tgcttgattt tttgttcgat gaatagatat tcatttaatt
    83101 aggaatgaat tttgattgat gccttattac attgcctttt tttatttatg agatgcctta
    83161 tagaccttac atataggaat cctatatcat gactctttct ttttctctct ttctctcatc
    83221 cttccattta tctgtctatt tgtttgttat ttcgctttac aacttatact cataatcaga
    83281 ttggtttttc ctttgattat gcaaaagaag ctgtcagttg ctataatgat atgactgata
    83341 tatcatatct ttactgattt cttggatcca gataatgcga agcgatgagt tggttattag
    83401 tcttagagtt attagttcat actataggcc ggtctggtcc attttgtgaa tcctaatctt
    83461 aaaaaaaaaa acaacgagtc acacactaag catagcaaat caaataatca atcaaatttt
    83521 tattcaacct tatagaattt agaactgctc attttttttt ttgattgaac gtcaaaaatg
    83581 aaagaatttt tttgtttttt tgttatatct cgaaatagaa tctaaagaca actaaaatac
    83641 tattcttatt attctttgtc tataaatatc caaattttga ttcctaatac cccatagata
    83701 gtccgaactg tataggaaga ataatgaatt ttcgccccaa tggtttgtag aggaaccctg
    83761 ccctctctga tccagtctac gcgtgcaata tcttttccgt taatacgccc tgatatttgt
    83821 acttgaattc cttttgtatt cgcctgctca gttaattcaa tagccttttt cattgctttt
    83881 cgacaagaaa ctctattctt taattgtccg gctataaatt ctgcaagaat gttagggtgt
    83941 ccataagggt ttgcgattct tgtaacagca atgttgattt ttcggttcac atatttaagt
    84001 tctttttgta cattcatctg taattcttcg attcttcccg gcctatcttc aattaagaat
    84061 tttggaaatc ccatatagat tatgacttga atcaaatcaa ttcttttttg aatttctata
    84121 cgtgcaattc cctcgacacc agaagatatt ctcatatttt tttgtacata attcttgata
    84181 cagtctctta tttttttatc ttcttggaga ccctcggaat atttttttgg ttgtgcaaac
    84241 caaatagaat gatgactttg ggttgtacca agtctgaaac caagtggatt tattttttgt
    84301 cccataatcc cccatttcca atattctgac tagtatatat atcatgatat gttctatttg
    84361 tgtgcttatt tctccattca ggttttttaa aatacatggc ggattcttga tagatttcat
    84421 ctaaagatat atctctcaat acaatagtta tatggcaggt gggttttttt atctgataac
    84481 tacgtcctcg agctcgaggt tgtagtcttt tcatagtatt gccctcattt acttcggctt
    84541 tactaattac taaagaggct tggttgaaac ccatgttgtg attagcattt gctgctgcag
    84601 aataaaccaa ttttaaaatg ggataacatg ctcgataagg catgagttct agtatcataa
    84661 gtgtttcgtc ataagaacgt ccacgaatct gatcaattac tcttcgtgct ttgtgagcag
    84721 acatacgtat atgttgacct aaagcatata cttctctata tgggttcttc tttatctttt
    84781 ttttctctat cataagattt acctctcact cataaatcta gattttattt attaacggcg
    84841 agatttgtta tcgcttttcg gatgtccgcg gaaatttata gtaggtgaaa attctcccaa
    84901 tttatgtcct accatacgat ccgttatata aataggcaga tgttctcttc cattatggat
    84961 agcgatagta tggccgatca ttgtgggtat aatggtagat gcccgggacc aagttcttat
    85021 tatttctttt tctgcttttt tattaagcct ttctattttt tttaataaat gatttgctac
    85081 aaagggattt ttttttagtg aacgtgccac agttaattaa ctcctctttt tttttttttt
    85141 gcaaaaacga agaaagaaat ttgctctcct atttcctacg gcgacgaaga atcaaattat
    85201 cactatattt attccttttt ctacttcttc ttccaagtgc aggataaccc caaggggttg
    85261 cgggtttttt tctaccaatc ggagccctcc cttcaccacc cccatgggga tggtctacag
    85321 ggttcataac aactcctctt actacaggac gcttacctag ccaacattta gatccggctc
    85381 tacccaaact tttctggttc accccaacat tccccacttg tccgactgtt gccgagcagt
    85441 ttttggatat caaacggacc tctccagaag gtaattttaa tgtggccgat ttcccctctt
    85501 ttgcaatcag tttcgctaca gcacccgctg ctctagctaa ttgtccaccc tttccaagtg
    85561 tgatttctat gttatgtatg gccgtgccta agggcatatc ggttgaagta gattcctttt
    85621 tttgatcaat caaaatccct tcccaaactg tacaagcttt ttccaaagca tacggctttc
    85681 tggatgtaga tgatgatatc tatacagatg gatatatata tatcgtaaaa ttcttatcta
    85741 tatcatacaa taaagtacca catgaatgga tatataggaa tccaaatctg ccgaaccact
    85801 catgttatga tcttctacat cctaggtctt cccgttccgt catctggctt atgttcttca
    85861 tgtagcattc agaccgaatg actctatgaa attacgtcga tacttccaca tatttatggg
    85921 taacgtagga gacatctcta tttttccccc ggggaatctt tagaattacc actgcttagc
    85981 tttcaatttg cctctgacca tcaaatgaaa tgtgaataac ccgtcctcct ctctttgaaa
    86041 caaggggcgc ttctggttct gtcggtgctt gaaacagttt tgtcttctcc atattactat
    86101 ctctctagag tcaataatta tatatgagga actactgaac tcaatcactt gctgccctta
    86161 ctcttcagtt ttctgttgag gtctatcctg tagaggtact caaattggat cagtgatcga
    86221 tttctaggtt tcgtcgtaaa cctaattggt tactcccaat tacgtaaatc aatagttcaa
    86281 accgcactca aaggtagggc atttcccatt ttgataggaa cttctgtacc agaaacaatg
    86341 gtatctccaa ttatagcccc tctgggatgt aaaatatatc tcttctcacc atccccatag
    86401 tgtatgagac aaacgtatgc atttcgatta gggtcgtatt ctatggttac gattctacca
    86461 tatatgtctc tttcatttcg tcgaaaatcg attttacggt ataaacgctt atgacctccc
    86521 cctctatgcc ttgcggtaat gattcctctg gcattacgac ctttaccaca acgatgctgt
    86581 ccatagatca aattatttcg tggattggat ttcacttgac tgtctacggc tccattgcgt
    86641 gtgcccgggg tagaagtttt gtataaatgt atcgccatgc tattaagtat tttgatttaa
    86701 gttcttttct ttctaagagg tggaatagaa taacccggtt gaagcgtaat gatcatacgc
    86761 ttgtaatgca ttgtatgtcc cataatgggt cccattcttc taccctttcc ggggagtcga
    86821 tgactattca tagctattac cttgacacca aagaagagtt cgacccaatg cttgatttct
    86881 gtcctagttg atcctgattc gacattaaaa gtatattgat ttttcgccaa taaccgaata
    86941 cttttgtctg taaatactgc atatttgatt ccatccataa atctattttc ttccctatga
    87001 gttctagtct caataagaat gctagttcag ttcttactgt tcatatgtta tgatatgaat
    87061 ataccacacc gattcgttat gtatagatga tgagattcca ttgataaaga gtcaattcca
    87121 atagacttct tggagggtcc cattggcgtg catccagtag gaattgaacc tacgaattcg
    87181 ccaattatga gttgggcgct ttaaccattc agccatggat gcttagcggg gatcctcgta
    87241 catggtgaat aaccaaattc caattgaaat gaaatcttta ggataaatca atgcaattta
    87301 aatcatagaa taatcatata attctaatta tcatagaata aagaaatatc gtatataaat
    87361 atcatatata aatatcataa ttataaagta tcattattat ccatttagga ggtatggaga
    87421 gatgaagggg cgtcaattca aattctgggt tttcgaattg cgagagatat tgagagagat
    87481 caagaattct cactatttat tagattcatg gacccaattc aattcagtgg gatctttcct
    87541 taacattttt ttccaccaag aacgttttct aaaactctcg gacccccgaa ttttgggtat
    87601 cctactttca cgcaattcac agggttcaac aagcaatcga tatttcacga tcaagggtat
    87661 caagggtatc aagggtgtag tacatttcac gaccaagggt gtactactat ttgtagtagc
    87721 ggtccttata tatcgtatta acaatcgaaa tatggtcgaa agaaaaaatc tctatttgac
    87781 agggcttctt cctatactta tgaatcccat tggaccgaga aatgatgcat tggaagaatc
    87841 ttttgggtct tccaatgtca ataggttgat tgtttcgctc ctgtcaaaag gaaaaaagat
    87901 ctctgagttc ctggatccga aagagagtac ttgggttccc ccaataacta aaaagtgtat
    87961 catgcctgaa tccaactggg gttcgcggtg gtggaggaac tggatcggaa aaaagaagga
    88021 ttctagtggt aagatatcta atgaaaccgt cgctggaatt gagatctcat tcaaagagaa
    88081 agatatcaaa tatctggagt ttccctttgt atattatatg gatgatccga tccacaagga
    88141 ccgtgattgg gaattgtttg atcgtctttc tccgagtaag aggcaaaaca tattgaattc
    88201 gggacagcta ttcgaaatct tagtgaaaga ctggatttgt tatctcatgt ttgcttttcg
    88261 tgaacaaata ccaattgaag tggagggttt cttcaaacaa caaggggctg ggtcaactat
    88321 tcaatcaaat gatattgagc atgtttccca tctcttttcg agaagcaagt gggctatttc
    88381 tttgcaaaat tgtgctcaat ttcatatgtg gcaattccgc caagatctct tcggtagtcg
    88441 ggggaagaat ccgcacgaat cggatttttt gaggaacata tcgagagaga attggatttg
    88501 gttagacaat gtgtggttgg taagcaagga tcgaattttt agcaaggtac ggaatgtatc
    88561 gtcaaatatt caatatcatt ccacaagatc tagtttcgtt caagtaacgg attctagcca
    88621 attgaaagga tcttttgatc aatccagaga tcgttttgat tccattagta atgaggattc
    88681 ggaatatcac acattgatca atcaaagaga gattcaacaa ctaaaagaaa gatcgattct
    88741 ttgggatcct tcctttcttc aaacggaacg aagagagata gaatcagacc gattccctaa
    88801 acgcgtttct ggatcttcct caaagtcccg gctattcacg gaacgtgaga agcggatgaa
    88861 taatcatctg cttccggaag aaatcgaaga atttcttggg aatcctacaa gatccattcg
    88921 ttcttttttc tctgacatat ggtcagaact tcatctgggt tcgaatccta ctgagaggtt
    88981 cactaaagat cagaaattgt tgaagaaaga acaagatgtt tcttttgtcc ctttcaggcg
    89041 atcggaaaat aaagaaatag tgaatatatc caagataatt acgtatttac aaaataccgt
    89101 ctcaattcat cctatttcat catatccggg atgcgatatg gttccgaagg atgaactggg
    89161 tagttcttca ttcttgaaca aaaatccatt ttttgattta tttcatctat tccatgacct
    89221 gaacaggggg ggatacacgt tacaccacga ttttgaatca gaagagagat ttcaagaaat
    89281 ggcagatcta ttcactctat caataaccga gccggatctg gtgtatcata agagatttgc
    89341 cctttctatt gattcctacg gattggatca aaaacaattc ttgaatgagg ccggggatga
    89401 atcgaaaaag aaatctttat tggttctacc tcctattttt tatgaagaaa atgaatcttt
    89461 ttatcgaagg atcagaaaca aatgggtccg gatctcctgc gggaatgatt tggaagatcc
    89521 aaaaccaaaa agagtggtat ttgctagcaa caacataatg gaggcagtca atcaatctat
    89581 cttgatccga aatctgattc aaatccaata tagcacccat gggtacataa gaaatgtatt
    89641 gaatcgattc tttttaatga atagatccga tcgcaacttc gagtatggaa ttcaaaggga
    89701 tcaaataaga aatggtactc tgaatcatag aactctaatg aaatatacga tcaaccgaca
    89761 tttatcgaat ttgaaaaaga gtcagaacaa acggttcgat cctcttattt tgatttctcg
    89821 aaccgagaga tacatgaatc gggatcctaa tgcatataga tacaaatggt ccaatgggag
    89881 caagaatttc caggagcatt tagaacattt cgtttctgag cagaagagcc gttttcaagt
    89941 agtgttcgat cgattacata ttaatcaata ttcgattgat tggtctgagg ttatcgataa
    90001 aaaagatttg tctaagtcac ttcttctctt tttgtctaac tcacttcctt ttttctttgt
    90061 gagtttcggg aatatccccc ttcataggtc tgagatccac atctatgaat tgaaaggtac
    90121 aaatgatcaa ctctgcaatc agttgttaga atcaataggt cttcaaatcg ttcattttca
    90181 aaaattgaaa cctttcttat tggatgatca taatacttct caaaaatcga aattcttgat
    90241 caatggagga acaatatcac catttttgtt caataagata ccaaagcgga tgattgactc
    90301 attccatact agaaataata gcaggaaatc ttttgataac acggattcct atttctcaat
    90361 gatatcccac gatcaagaca attggctgaa tcccgtgaaa ccatttcata gaagttcatt
    90421 gatatcttct ttttataaag caaatcgact tcgattcttg aataatccac atcacttctc
    90481 cttctattgt aacaaaagat tcccttttta tgtggaaaag gcccgtatca agaattctga
    90541 ttttacgtac ggacaattcc tcaatatctt gttcattcgc aacaaaatat tttctttgtg
    90601 cggtggtaaa aaaaaacatg cttttttgga gagagatact atttcacctt caccaatcga
    90661 gtcgcaggta tctaacatat tcatatctaa tgattttcca caaagtggtg acgaaaggta
    90721 taacttgtac aaatctttcc agtttgcaat tcgatccgat ccattagttc gtagagctat
    90781 ttactcgatt gcagacattt ctggaacacc tctaaaagag ggacaaaaag tcaattttga
    90841 aagaactttt tgtcaacctc tttcagatat gaatctatct gattcagaag agaagaactt
    90901 gcatcagtat ctcaatttca attcaaacat gggtttgatt cacactccat gttctgagaa
    90961 atatttacca tccgaaaaga ggaaaaaacg gagtctttgt ctaaagaaat gcgttgagaa
    91021 agggcagatg tatagaacct ttcatcaacg aaagagtgct ttttcaactc gcttaaaatc
    91081 aaaatggaat ctattccaaa catatatgcc atggttcttt acttcaacag ggtgcaaata
    91141 tctaagtttg atattgttag atactttttc agacctattg ccgatactaa gtagcagccg
    91201 tcaaatattg gtatccattt ttcatgatat tatgcatgta tcagcgcgaa ttcttcagaa
    91261 aaaattgtgg aagacacgac ggaatcggat aagtgagatt tcgattaagt gtttacaaaa
    91321 ttttcttctg tccgaagaaa agattcatcg aaataatgag tcaccattga tatcgacaca
    91381 tctgagctcg ccaaatgttc aggagttcct ctattcaatc cttttccttc ttcttgttgc
    91441 tggacatctc gtttgtacac gtcttttctt tgtttcccga gcctatagtg agttacagac
    91501 agagttcgaa aagatcaaat ctttgatgaa tccatcatac atgattgagt tgcgaaaact
    91561 tctggatagg tatcccacat ctgaactgaa ttctttctgg ttaaagttca agaatctctt
    91621 tctagttgct ctgcaacaat taggatattc tatacgttct aagaagaaat atttgaatat
    91681 caatctcatc gatctcataa gtatcatacc aaatcccatc aatctaatca ttttttcgag
    91741 aaatacgaga catctaagtc atacaagtaa agagatctat tcattgataa gaaaaagaga
    91801 aaacgtgggc gatcattgga ttgatgataa tccaatagaa ttctggttcg cgaacagtga
    91861 ttcgattagt gataaagaaa gagacttctt ggttcagttc tccatctcca ccttaacggc
    91921 agaaaaaagt attgatcaaa ttctattgag tctgactcat agcgatcatt tatcaaagaa
    91981 tgactctgct tatcaaatga ttgaacaacc gggagcaatt tacttacgat acttagttga
    92041 cattcatcaa aagtatctaa tgaattatga gttcaataca tcctgtttag cagaaaggcg
    92101 gatattcctt gctaattatc agacaatcac ttattcacaa acttcgtgtg gggctaatag
    92161 ttttcatttc ccgtctcatg gaaaaccctt ttcgctccgc ttagccttat ccccctctag
    92221 gggtatttta gtgataggtt ctataggaag cggacgatcc tatttggtca aatacctaac
    92281 gacaaactcc tatcttcctt tcattacagt atttctgaac aagttcccgg atagcaagcc
    92341 tagggagttg gttcttgatg aggaggatga gagtgactat gatgttagtg actctattga
    92401 tgctagtgac tctattgatg ctagtgacga tattgatact agtgaccttg atagggagtt
    92461 gcggcgtata gagtggctag ctgaggatgt gatgaatgag ttcaccaata ttgaactgct
    92521 ggcggaagta gaccgatttt ttatcaccct tcacttcgaa ttagcaaaag caatgtctcc
    92581 ttgcataata tggattccag acattcatga tctggatatg aatgagtcga aggacttatc
    92641 cctcggtcta ttagtgaact atctctccag ggattgtgaa agatgttcta ctagaaatat
    92701 tcttgttatt gcttcgactc atattcccca aaaagtggat cccgctctaa tagccccgaa
    92761 tcaattcaat acatgtatta agatacgaag gcttcttatt ccacaacaac gaaagcgctt
    92821 tttcactctt tcatatacta ggggatttca cttggaaaag aaaatgttcc atactaatcg
    92881 attcgggtcc acagccatgg gttccaatgc acgagatctt gtagcacttg ccaatgaggc
    92941 cctatcaatt agtattacac agaagaaatc aattctagac actaatacaa ttagatctgc
    93001 tcttcataga caaacttggg atttgcgagc ccatgtaata ccggttcagg atcacgggat
    93061 ccttttctat cagataggaa gggctgttgt gcaaaaagta cttctaggaa attgcctcct
    93121 agatcctata tctatctata taaagaagca attgtgtgaa gaaggggatc cttatttgta
    93181 caaatggtac ttcgaacttg gaacgagcat gaagaaatta acgatacttc tttatctttt
    93241 gagttgttct gccggatcgg tcgctcaaga cctttggtct ctacccggac ccgatgaaaa
    93301 aaataggatc acttcttatc ggttcgttga gaatgattct gatctagttc atggcctagt
    93361 agaaatagaa ggcgctctga tggcatcctc gcggacagaa agagattgca gtcggtttga
    93421 taatgatcga gtgaaattcc ttcttcggcc cgaaccaagg aatcccttat atatgatgca
    93481 aaatggatct tattctatcg ttgatcagaa atttctctat caaaaatacg aatcggagtt
    93541 tgaagaaggg gaaatagagg agggtttctt cgatcacata gactgggctc ctagaatatg
    93601 gcgcccttgg gaatttctat ttgattgtat cgaaaggccc aatgaattgg gatttcccta
    93661 ttgggccggt cgggggatcc tttatgatga aaaggatgag cttcaagagg aggatcagct
    93721 tcaagaggag gatgagcgtc aagaggagga tgagcttcaa gagggggatt cggagttctt
    93781 gcagagtgaa accatgcagt acccgccacg agctagattt tccaaagaac aaggcttttt
    93841 tcgaataagc caattcattt gggacccccc ggatccactc ttttccctat tcaaagatga
    93901 gccctttgtc tctgtctttt cacatcgaga attctttgca gatgaagatg aagagatgtt
    93961 aaaggggctt cttattctta ctgccaaaat ggatcctctt ccatctctat ctaaacgctg
    94021 gtttctcaag aataggaaaa aaaagcactt cgaattcttg attcatcgcc agagatggct
    94081 tagaaccaat agttcattat ctaatggatt ttcccgttct aatattcgat ccgagagtta
    94141 tcagtattta tcaaatctgt tcctatctca cggaaggcta ttggatcaaa tggcaaagac
    94201 attgttgaga aaaagatggc ttttctcgga tgaaatgaaa attggattca tgtaacagga
    94261 gaagggtttc ccattactta gccggaaaga tatgtggtca tgaggattaa gtggaacgga
    94321 attgactggg tggtagagtc gcggaaacac ttctttcttc catggagctt agctccatgg
    94381 aagaatatgc tactgctgaa acatggaaga attgaaatct tagatcaaaa cactatgtat
    94441 ggacggtatg aactgcctaa acaagaattc ttgaacagcg aacaaccaga gctattactc
    94501 actacatcaa aaaatttcca ttaatgaaag atgtaaatcc attggaaaat caaaaatacg
    94561 catgtcagat gaaatggttt ttgctatctg ctccaataac gaatcattgg tttaactgaa
    94621 taactaaata aaatagatag acctttctct tcgtctcagg tcgatggatc ttcccgattg
    94681 gaagatcccc tatatggata atagacattc cagttgaccg agcctaattc taattgtttt
    94741 tggttcgaag caaagatatc cacggggcgg ttcgccctat tcacgaccga gaagtactgg
    94801 attctctttc ggataggtcc tgaaaggaga aggaaagctg gaatgccacc aggcgtctat
    94861 tattgaattc acccgacccg atagtaccca tttttggaac gtccagtgcc aaagtcactg
    94921 aatgggtagt cgccaatccc taaaacggac tatgtaatgc actttatctg ctgggttacg
    94981 gggggcattt taccagaggt ttagattgta tcaatccacc cttgtgtgat tcctgttgaa
    95041 gcatatactc gggggtgggt gcagggcaga cgatttcaaa gcagattccc cattcattag
    95101 atagagagga tcaccaagat tttgtgatcc gctgccgaac ttattccaat tcaatgagca
    95161 ttctcaatat tatgccttga agaggactcg aacctccacg ctctttagca cgagattttg
    95221 agtctcgcgt gtctaccatt tcaccaccaa ggcatcttga aagtaaatcg tattccatga
    95281 atatgatatc tatctagtgt gatgtatgga atatatgaca aaggtggagt gttggagtat
    95341 ttctattgat cggccatgtc atataggcca agtcggacat ccaattgctt cgatttgaag
    95401 tatccagagg atgtcttata tatattaaga ttctattaaa aagatggaca atcaaaccta
    95461 tttctttctc gattcaatag aagaaaaaaa gaaaagaggt gaatagggtc caaaataagg
    95521 agagatctgt aatgtaaaaa gaaggcccga ttacgcccat tcctaatcct aaatggaatg
    95581 taacgacgta gggatccata tgtaaacata gtctctattt agatttagat aggctcgaat
    95641 gacccttctc ataatgagaa tgtatataac cctattccgg tctggcccga tatggaatga
    95701 acttataatc tataatctga ttatagatta taagttcata accctagccc attccctttt
    95761 tgggcggaac agatctacta attctttgat tccagttagt aaagagggat cttgaactaa
    95821 gaaatagatt ctagaagcta aactaaaaaa gggtatcctg agcaattgca ataattgggt
    95881 tcattgatat tcctggtata gtagatgcta tcacacatac aatcatactc aattcgatgg
    95941 aattttttga tcttaaaggg gatattctat aatttcgcac gtgaggggtt atttcttggt
    96001 ttcgtccagt cattaataac ttgattattt ttaaataata gtagatagaa acaacgctcg
    96061 taaggagtcc tattgaaacc aagaaataga ggcctgcctg ccatccacac cagaataaat
    96121 gtagttttcc gaaaaaacct gcgagtggag gaaggcctcc tagagataag agacatagag
    96181 ctaaagagag agccaaaaaa ggatcttttg tgtataatcc tgcataatct cgaatgttat
    96241 cagttccggt acgtagacca aataagacaa tgcaagcaaa agttcctaga ttcatggaga
    96301 tatagaacag catataagtt atcatgctcg catatccacc atttgagtct ccgacaatta
    96361 ttccaataat tacatatccg atttgaccta tggacgaata cgcaagcata cgtttcatgc
    96421 ttgtttgagt aatagcaatg agattcccca atatcatgct aagaatagct aggatttcca
    96481 gaagaagatg ccattcgttt gatgagaaat aaaaaggaat atcgaaaatt cgagtggctg
    96541 aagccgaagc agctactttc gaagtaacag aaagaaaagc aacgactgga gtaggagagt
    96601 cagagtcgaa aagaggattc ctcacttctt tctctcattc aaaaccgtgc atgagacttt
    96661 catctcgcac ggctcctaag tgataaaagt aaagaagaac ttatcttctt ttttttttta
    96721 ttattacctt cctcgcgtat gtataagatc gaacccattc gatttctaaa acggattact
    96781 aatccttaac ttttcgagga atccttcatc agtggttgtg aatgactgat ttttctccat
    96841 cttttcgacc ttgattccgt aggagtaagt cagaaagatt gagaaataga accatctgat
    96901 ttgattcgtt ctcaatagcc atgagatgat catcttaggg tgatcctttt gtcgacggat
    96961 gctcctatta cactcgtagt ctctgaagga tgagaaccaa ctatgtagca tctacatcaa
    97021 gaattcaagt attgtatacg tcattagtcc gatcctttgt aggaactacc cgtaataacg
    97081 aacttgcaaa atggatctgt ttatcataaa gagaatcgtt gttcctgacc ctgcttcgcc
    97141 ttaattgtta tttgaacaag tcaaagttat gtcttggtct gagtgggaat agcatttctc
    97201 ttctgcatgt ccatggagtt ttgaaaaatc caaacatccc agagatagat agagaggtag
    97261 gaatttatcg aacgaaccgc actccttcgt atacgtcagg agtccattga tgagaagggg
    97321 ctggggaaag cttgaaccca attcctacag tgatgaatat aagcgcaatt gaaattcctg
    97381 gggagttata catttgtgta ttgataagac cattcactat ttcttgaagc tcgatctctc
    97441 ccccggatga accatatagc caagagaaac catgaaccag aatagaagag cttgccccac
    97501 ccatgagtaa atatttcgta gtagcctcat tagaccgtac atctttcttg gtatatccag
    97561 ataataggta ggagcataaa ctgaaacatt ctggagctac aaagatagtt attaaatcgt
    97621 tagcaccgca taaaaacatt cctcctagag tcgctgttaa tacgaataac agaaactctg
    97681 ttatagccat ttctgtacat tcaatgtact ctacggatag aggaatacat agagttgaac
    97741 atagtaaaat aagaaattga aagatttcgt tgaaattgtt cgtttggaaa tttcccgaaa
    97801 agctaatcat aggttcttct ctccatcgga acaatagggc cgttatgctc attactaaac
    97861 ttgttgaaga gatgaaatat aaccaaggta tatctttttg atcagaggtt gaatcgatca
    97921 tcagaagaag aattaggcca aaaatgagga tacattctgg gaaaataaaa cttccatcga
    97981 agagaagcaa atgaaaggct ttcataaaaa ttctcgtaga atcgagaatg aagttttcat
    98041 tctgtacatg ccaaatcatg aattagtaac tgcatccaat ctccaaaaaa atcccaattg
    98101 tttcgaactt tctatttttg gaatggaata tttgtggaat ccccatgaat taggatcaaa
    98161 ccttattcca tggtatttac atgagattcc tctttcttat tcttaagcaa gtccccgaga
    98221 gggcttagtt gatccatgat ttatgtttta tctttcgttt ccttttcgtt tgtttcgaga
    98281 acgatcaatt ccgattcttt ctttttctat tgattctttt acgatcgaga tgtatggatc
    98341 catggatcta tgtgtctata tagatcctgt tcgtggatta acgaaaatgt gcaaaagctc
    98401 tatttgcctc tgccattcta tgagtctctt cctttttgcg tatggcatcg ccactccctt
    98461 tggcagcatc cactaattcg gaacttaatt tgaaagccat atttcgaccc ggacgttttc
    98521 gggatgcccc taataaccaa cgaacggcaa gtgcttttcc ttgtgcggat cctatttcaa
    98581 taggaacttg ctgggtcgat ccgcttacac gtcttgcttt tactgctata tcgggagtta
    98641 ctccacgtat tgcttgacgt aaaacagata gcggatttgt ttctgtcttt tgttgaatct
    98701 ttttcaaggc tcgatagaga atttgataag ccaatgattt ttttccgtgt ttcagaatac
    98761 ggttaaccaa catgttaact aatcgattac gataaattgg atcggatttt gcagtttttt
    98821 tttctgcagt acctcggcgt gacatgagcg tgaaaggggt tcaagaatca gttttctttt
    98881 tataagggct aaaatcattt attttggctt tttggcccca tattgtaggg tggatctcga
    98941 aagatatgaa agatctccct ccaagccgta catacgactt tcatcgaata cggttttccg
    99001 cagaattcaa tatgtatcta tgagatcgag tatggaattc tgttgactca ctttaaattg
    99061 agtatccgtt tccctccctt tcctgctagg attggaaatc ctgtatttta catatccata
    99121 cgattaagtc cttgggtttc cgaaatagtg taaaaagaag tgcttcgaat cattgctatt
    99181 tgacccggac ccgttctaaa aaagtcgagg catttcgaat tgtttgttga cacggacgaa
    99241 gtcagggaaa acctcttaaa ttatttcaat attggacctt ggacatataa taagttccga
    99301 atcaaatctc cttagaaaga agatcttttg tctcatggta gcctgctaca gtccccttac
    99361 gaaactttcg ttattgggtt agccatacac ttcacatgtt tctagcgatt cacatggcat
    99421 catcaaatga tacaagtctt ggataagaat ctacaacgca ctagaacgcc cttgttgacg
    99481 atcctttact ccgacagcat ctagggttcc tcgaacaatg tgatatctca caccgggtaa
    99541 atccttaacc cttccccctc ttactaagac tacagaatgt tcttgtgaat tatggccaat
    99601 accaggtata taagcagtga tttcaaaccc agaggttaat cgtactctgg caactttacg
    99661 taaggcagag tttggttttt tgggggtgat agtggaaaag ttgacagata agtcaccctt
    99721 actgccactc tacagaacca tacatgagat tttcacctca tacggctcct cgttcaattc
    99781 tttcgaagtc gttgggttct cttcctcgtt ccagaatgtc ctcccctctt ccactccgtc
    99841 ccgaagagta actaggacaa attcagtcac gttttcatgt tccaatcgaa cactttccat
    99901 ttttgattat tctcaaaaga gaagattttt tttaccaaac atccgcggat ccaatcacac
    99961 gatcttataa taagaacaag agatctttct cgatcaatcc ccttgcccct cattcttcga
   100021 gaatcagaaa gatccttttc aagtttgaat ttgttcattt ggaatctggg ttcttatact
   100081 tcatttttat ttctttttat tctttttttt tttgatttct ttttttgatt ttattccctt
   100141 ccgtcattct ttaagtctca taggtttgat cctatagaat ctaacccatt ttctcattga
   100201 gcgaggggta cgaaatcaat ctgattgatt tttcgatcaa atatgtgaaa tcttcggttt
   100261 tttcctcttt atctatccct atcccatagg tacagcattt gaatcaatag agaacctttt
   100321 cctctgtatc tatatgaatc gatattattc cattctcctt actgatacct cccaaggaaa
   100381 aaaccgaatt ggatcccaaa ttgacgggtt agtgtgagct tatccatgcg gttatgcatt
   100441 cttcgaatag gaatccattt tctgaaagat cctggctttc gtgctttggt gggtctccga
   100501 gatcctttcg acgacctatg ttgtgttgaa gggatatcta tatgatccga tcgattgcgt
   100561 aaagcccgcg gtagcagcag aaccggggaa agtatacaga aaagacagtt cttttctttc
   100621 tattagatta gtattttcta ttatattaag attcgtatta gttagcgatc ccggctccgt
   100681 gagtcctttc ttccgtgatt aactgttggc gccagtccca cattttgtct ctgtggaccg
   100741 aggagaaagg aggctcagcg ggaagaggat tgtaccatga gagagggggt caacctctgt
   100801 caaatataca acatggattc tggcaatgca atgtagttgg gctttcatgc tgatccgaat
   100861 gaatcatctt ttccacggag gtaaatcttt gcctttgccc gctaggcaag aggatagcaa
   100921 attacaaatt ctgtttcggt aggacatgta tttctattac tatgaaattc attaatgaag
   100981 taattaatcg tgggattagc attacccttt tttttatagt gacgaatctt gtatgtgttc
   101041 ctaagaaaaa gagaaggaat ttgtcaaaat ttcggggtct tagagggtcg tggaaatcca
   101101 taagaactct tgaatggaac taaggaactc cagttccttc ggaaatggta agatctttgg
   101161 cgcaataaga aggggttgat ccgtatcatc ttgacttggt tctgatttct ctattttttt
   101221 aagaataccg cttctcctac ccgtatcgaa tagaacatgc tggggcaaac cttcttcatg
   101281 taaaacctgc ttgatttaga tcgggagaat cgtacggttt tatgaaacca cgtgctatgg
   101341 ctcgaatccg tagtcaatcc tatttccgat aggagcagtt gacaattgaa tccaactttt
   101401 tccatgattt tcgtatccgt aatagtgcga aaggaaagcc cggctccaag ttgttcaaga
   101461 atagtggcgg tgttgagttt ctcgatcctt tgtcttagga ttagtcagtt ctatttcttg
   101521 atgggggcag ggaagggata taactcagcg gtagagtgtc accttgacat ggtggaagtc
   101581 atcagttcga gcctgattat ccctaaaccc aatgtgggtt tttctatttt gtcttgctcc
   101641 cctcgaataa gaatggataa gaggcttgtg ggattgacgt gaggggggag ggatggctat
   101701 atttctggga gcgaactcca ggcgaatatg aagcgcatgg agacaagtta tgccttggaa
   101761 tgaaagacaa ttccgaacca aaccagcttt gtctacgaac aaggaagcta taagtaatgc
   101821 aactatgaat ctcatggaga gttcgatcct ggctcaggat gaacgctggc ggcatgctta
   101881 acacatgcaa gtcggacggg aagtggtgtt tccagtggcg gacgggtgag taacgcgtaa
   101941 gaacctgccc ttgggagggg aacaacagct ggaaacggct gctaataccc cgtaggctga
   102001 ggagcaaaag gaggaatccg cccgaggagg ggctcgcgtc tgattagcta gttggtgagg
   102061 caatagctta ccaaggcgat gatcagtagc tggtccgaga ggatgatcag ccacactggg
   102121 actgagacac ggcccagact cctacgggag gcagcagtgg ggaattttcc gcaatgggcg
   102181 aaagcctgac ggagcaatgc cgcgtggagg tagaaggccc acgggtcatg aactcctttt
   102241 cccggagaag aagcaatgac ggtatctggg gaataagcat cggctaactc tgtgccagca
   102301 gccgcggtaa tacggaggat gcaagcgtta tccggaatga ttgggcgtaa agcgtctgta
   102361 ggtggctttt taagtccgcc gtcaaatccc agggctcaac cctggacagg cggtggaaac
   102421 taccaagctg gagtacggta ggggcagagg gaatttccgg tggagcggtg aaatgcgtag
   102481 agatcggaaa gaacaccaag ggcgaaagca ctctgctggg ccgacactga cactgagaga
   102541 cgaaagctag gggagcgaat gggattagat accccagtag tcctagccgt aaacaatgga
   102601 tactaggcgc tgtgcgtatc gacccgtgca gtgctggagc taacgcgtta agtatcccgc
   102661 ctggggagta cgttcgcaag aatgaaactc aaaggaattg acgggggccc gcacaagcgg
   102721 tggagcatgt ggtttaattc gatgcaaagc gaagaacctt accagggctt gacatgccgc
   102781 gaatcctctt gaaagagagg ggtgccttcg ggaacgcgga cacaggtggt gcatggctgt
   102841 cgtcagctcg tgccgtaagg tgttgggtta agtcccgcaa cgagcgcaac cctcgtgttt
   102901 agttgccacc gttgagtttg gaaccctgag cagactgccg gtgataagcc ggaggaaggt
   102961 gaggatgacg tcaagtcatc atgcccctta tgccctgggc gacacacgtg ctacaatgga
   103021 cgggacaaag ggtcgcgatc ccgcgagggc gagctaactc caaaaacccg tcctcagttc
   103081 ggattgcagg ctgcaactcg cctgcatgaa gccggaatcg ctagtaatcg ccggtcagcc
   103141 atacggcggt gaattcgttc ccgggccttg tacacaccgc ccgtcacact atgggagctg
   103201 gccatgcccg aagtcgttac cttaaccgca aggaggggga tgccgaaggc agggctagtg
   103261 actggagtga agtcgtaaca aggtagccgt actggaaggt gcggctggat tacctccttt
   103321 tcagggagag ctaatgcttg ttgggtattt tgatttgaca ctgcttcaca cccaaaaaga
   103381 agcgagctac gtctgagttc aacttggaga tggaagcctt cttttgtttc tcgacggtga
   103441 agtaagacca agcccatgag cttcttatcc taggtcagaa caagttgata ggatcccctt
   103501 ttatgccccc atgtccctcc cgtgtggcga catgggggcg taaaaaggaa agagagggat
   103561 ggggtttctc tcgcttttct ttttgcatag cgggccccca gcgggaggcc cgcacgacgg
   103621 gctattagct cagtggtaga gcgcgcccct gataattgcg tcgttgtgcc tgggctgtga
   103681 gggctctcag ccacatggat agttcaatgt gctcatcagc gcctgaccct gagatgtgga
   103741 tcatccaagg cacattagca tggcgtactt ctcctgttcg agccggggtt tgaaaccaaa
   103801 cttctcctca ggaggataga tggggcgatt caggtgagat ccaatgtaga tccaactttc
   103861 tattcactcg tgggatctgg gcggtccggg ggggaccacc atggctcctc tcttctcgat
   103921 aatccataca tcccttatca gtgtatggac agctatctct cgagcacagg tttaggttcg
   103981 gcctcaatgg aaaaatgaaa tggagcacct aacaacgtat cttcacagac caagaactac
   104041 gagatcgccc ctttcattct ggggtgacgg agggatcgta ccattcgagc cttttttttt
   104101 catgcttttc ccggaggtct ggagaaagct gcaatcaata ggattttcct aatcctccct
   104161 tcccgaaagg aagagcgtga aattcttttt cctttccgca gggaccaggg gattggatct
   104221 agccgtaaga cgaatgcttg gctgataaat aattcacttc ttggtcttcg accccctcag
   104281 tcactacgaa cgcccccgct cagtgcaatg ggatgtgtct atttatctat ctcttgactc
   104341 gaaatgggag caggtttgaa aaaggatctt agagtgttta gggttgggcc aagagggtct
   104401 cttaacgccc tcttttttct tcccatcgga gttatttctt atttcacaag tacttgccgt
   104461 ggtgaggaag aaaagaaggg ggaacaagca cacttggaga gcgcagtaca acggagagtt
   104521 gtatgctgcg ttcgggaagg atgaatcgct cccgaaaagg aatctattga ttctctccca
   104581 attggttgga ccgtaggtgc gatgatttac ttcacgggcg aggtctctgg ttcaagtcca
   104641 ggatggccca gctgcgccaa ggaaaagaat agaagaagca tctgactcct tcatgcatgc
   104701 tccacttggc tcgggggata tagctcagtt ggtagagctc cgctcttgca attgggtcgt
   104761 tgcgattacg ggttgggtgt ctaattgtcc aggcggtaat gatagtatct tgtacctgaa
   104821 ccggtggctc actttttcta agtaatgggg aagaggaccg aaacatgcca ctgaaagact
   104881 ctactgagac aaagatgggc tgtcaagaac gtgtagagga ggtaggatgg gtggttggtc
   104941 agatctagta tggatcgtac atggacggta gttggagtcg gcggctcccc taggtttagg
   105001 ttccctcatc tgggatccct ggggaagagg atcaagttgg cccttgcgaa cagcttgatg
   105061 cactatctcc cttcaaccct ttgagcgaaa tgcggcaaaa ggaaggaaaa tccatggacc
   105121 aaccccatcg tctccacccc gtaggaacta cgagatcacc ccaaggacgc cttcggtatc
   105181 caggggtcgc ggaccgacca tagaaccctg ttcaataagt ggaatgcatt agctgtccgc
   105241 tctcaggttg ggcagtaagg gtcggagaag ggcaatcact cattcttaaa accagcattc
   105301 ttaagaccaa aggtcggggt ggaaaagggg ggaaagctct ccgttcctgg ttctcctgta
   105361 gctggatcct ccggaaccac aagaatcctt agttagaatg ggattccaac tcagcacctt
   105421 ttttttttga gattttgaga agagttgctc tttggagagc acagtacgat gaaagttgta
   105481 agctgtgttc gggggggagt tattgtctat cgttggcctc tatggtagaa tcaatcagtc
   105541 gggggcctga gaggcggtgg tttaccctgt ggcggatgtc agcggttcga gtccgcttat
   105601 ctccaactcg tgaacttagc cgaaacaaag ctatatgata gtacccgatt tttccgattc
   105661 ggcagttcaa tctattattt atcattcatg gacgttgata agatccttcc atttagcagc
   105721 accttaggat ggcatagcct taaagtgaaa agtgaagggc gaggttcaaa cgaggaaagg
   105781 cttacggtgg atacctaggc acccagagac gaggaagggc gtagtaagcg acgaaatgct
   105841 tcggggagtt gaaaataagc gtagatccgg agattcccga ataggtcaac ctttcgaact
   105901 gctgctgaat ccatgggcag gcaagagaca acctggcgaa ctgaaacatc ttagtagccg
   105961 gaggaaaaga aagcaaaagc gattcccgta gtagcggcga gcgaaatggg agcagcctaa
   106021 accgtgaaaa cggggttgtg ggagagcaat aaaagcgtcg tgctgctagg cgaagcagta
   106081 gagtgctgca ccctagatgg cgagagtcca gtagccgaaa gcatcactag cttacgctct
   106141 gacccgagta gcatggggca cgtggaatcc cgtgtgaatc agcaaggacc accttgcaag
   106201 gctaaatact cctgggtgac caatagcgaa gtagtaccgt gagggaaggg tgaaaagaac
   106261 ccccgtcggg gagtgaaata gaacatgaaa ccgtaagctc ccaagcagtg ggaggagccc
   106321 agggctctga ccgcgtgcct gttgaagaat gagccggcga ctcataggca gtggcttggt
   106381 taagggaacc caccggagcc gtagcgaaag cgagtcttca tagggcaatt gtcactgctt
   106441 atggacccga acctgggtga tctatccatg accaggatga agcttgggtg aaactaagtg
   106501 gaggtccgaa ccgactgatg ttgaagaatc agcggatgag ttgtggttag gggtgaaatg
   106561 ccactcgaac ccagagctag ctggttctcc ccgaaatgcg ttgaggcgca gcagttgact
   106621 ggacatctag gggtaaagca ctgtttcggt gcgggctgcg agagcggtac caaatcgagg
   106681 caaactctga atactagata tgacctcaaa ataacagggg tcaaggtcgg ccagtgagac
   106741 gatgggggat aagcttcatt gtcgagaggg aaacagcccg gatcaccagc taaggcccct
   106801 aaatgaccgc tcagtgataa aggaggtagg ggtgcagaga cagccaggag gtttgcctag
   106861 aagcagccac ccttgaaaga gtgcgtaata gctcactgat cgagcgctct tgcgccgaag
   106921 atgaacgggg ctaagcgatc tgccgaagct gtgggatgaa aaaatgcatc ggtaggggag
   106981 cgttccgcct tagggggaag cacccgcgcg agcgggggtg gacgaagcgg aagcgagaat
   107041 gtcggcttga gtaacgcaaa cattggtgag aatccaatgc cccgaaaacc caagggttcc
   107101 tccgcaaggt tcgtccacgg agggtgagtc agggcctaag atcaggccga aaggcgtagt
   107161 cgatggacaa caggtgaata ttcctgtact accccttgtt ggtcccgagg gacggaggag
   107221 gctaggttag ccgaaagatg gttatcggtt caaggacgca aggtgcccct gctttttcag
   107281 ggtaagaagg ggtagagaaa atgccccgag ccaatgttcg agtaccaggc gctacagcgc
   107341 tgaagtaacc catgctatac tcccaggaaa agctcgaacg accttcaaca aaagggtacc
   107401 tgtacccgaa accgacacag gtgggtaggt agagaatacc taggggcgcg agacaactct
   107461 ctctaaggaa ctcggcaaaa tagccccgta acttcgggag aaggggtgcc tcctcacaaa
   107521 gggggtcgca gtgaccaggc ccgggcgact gtttaccaaa aacacaggtc tccgcaaagt
   107581 cgtaagacca tgtatggggg ctgacgcctg cccagtgccg gaaggtcaag gaagttggtg
   107641 acctgatgac aggggagccg gcgaccgaag ccccggtgaa cggcggccgt aactataacg
   107701 gtcctaaggt agcgaaattc cttgtcgggt aagttccgac ccgcacgaaa ggcgtaacga
   107761 tctgggcact gtctcggaga gagactcggt gaaatagaca tgtctgtgaa gatgcggact
   107821 acccgcacct ggacagaaag accctatgaa gcttcactgt tccctgggat tggctttggg
   107881 cttttcctgc gcagcttagg tggaaggcga agaaggcctc cttcaggggg ggctcgagcc
   107941 atcagtgaga taccactctg gaagagctag aattctaacc ttgtgtcagg acctacgggc
   108001 caagggacag tctcaggtag acagtttcta tggggcgtag gcctcccaaa aggtaacgga
   108061 ggcgtgcaaa ggtttcctcg ggccggacgg agattggccc tcgagtgcaa aggcagaagg
   108121 gagcttgact gcaagaccca cccgtcgagc agggacgaaa gtcggcctta gtgatccgac
   108181 ggtgccgagt ggaagggccg tcgctcaacg gataaaagtt actctaggga taacaggctg
   108241 atcttcccca agagctcaca tcgacgggaa ggtttggcac ctcgatgtcg gctcttcgcc
   108301 acctggggct gtagtatgtt ccaagggttg ggctgttcgc ccattaaagc ggtacgtgag
   108361 ctgggttcag aacgtcgtga gacagttcgg tccatatccg gtgtgggcgt tagagcattg
   108421 agaggacctt tccctagtac gagaggaccg ggaaggacgc acctctggtg taccagttat
   108481 cgtgcccacg gtaaacgctg ggtagccaag tgcggagcgg ataactgctg aaagcatcta
   108541 agtagtaagc ccaccccaag atgagtgctc tcctattccg acttccccag agcctccggt
   108601 agcacagccg cgacggcaag gggttctctg tccctgcggg gatcgagtaa cagaagtttt
   108661 gagaattcaa gagaaggtca cggcgagacg agccgtttat cattacgata ggtgtcaagt
   108721 ggaagtgcag tgatgtatgc agctgaggca tcctaacaga ccggtagact tgaaccttgt
   108781 tcctacatga cccgatcaat tcgatcaggc actcgccatc tattttcatt gttcaactct
   108841 ttgacaacat gaaaaaacca aaagctctgc cctccctctc tatctattca tgggatggaa
   108901 gggcggaggc ctttggtgtc ccttccagtc aagaatcggg cctcagaatc actagccaat
   108961 atgcttttct ttttttcgca cgcctttctt cgttcatggt tcgatattct ggtgtcctag
   109021 gcgtagagga acaacaccaa tccatcccga acttggtggt taaactctac tgcggtgacg
   109081 atactgtagg gggggtcctg cggaaaaata gctcgacgcc aggatgataa aaacttaaca
   109141 cctctcattc ttattacttt ttcaatacga aaaagaaacc aaaaatgaaa aacaaaaagg
   109201 tcgtcttatt caaaacccca attatgaaat cccctctctc ccacttcaca cctcggaacg
   109261 caccgttctt atagagagaa aggcgctttc acatcttctt aacccggaaa tggctgggga
   109321 gaggaaaggt tccttttttt ttttagggta ctcctgggaa cagacccagt ggagacgagg
   109381 tggggcctgt agctcagagg attagagcac gtggctacga accacggtgt cgggggttcg
   109441 aatccctcct cgcccacaac cggcccaaaa gggaagggcc tttccctctg ggggtaggaa
   109501 aatcatgatt gggatagcgg accaaaagct atggaactgg ggcgcgggtc ttttgccgaa
   109561 atggagtggc cttttgactt tcaaatataa atttacatat ggtaaagccg gccaaaacaa
   109621 aaaacaaaat tagcatcttt ttttttgttt tacgccccat aactcttcct cagccaggct
   109681 tggacagaat ggcagagcaa gtacaagtat tagtagcata caaaaatggc aaaaatgcgc
   109741 tcctcgccat taaattaatg tgtttgctcg cggtaattgc ggcctctcgg gagaatcgat
   109801 gactgcatct ttgatccatt tgctagtact agtacatctg agaattctta attggctggt
   109861 tgtaaatagc cccaagacta tggaacaaag gattatcccg gacctagacc gaggtattga
   109921 cggcgattct caaatatcgc agaacagaat gtgatacgat gagatagaat gcaatagaaa
   109981 taaagacaca gagaacgggt tacctactcc tactcttaat gatcaaagcg aaccttttca
   110041 ttctgacatt ctgtaattcg gaatgaatca aatctcccca agtaggattc gaacctacga
   110101 ccagtcagtt aacagccgac cgctctacca ctgagctact gaggaacaac gggagattag
   110161 atctcataga gttcaattcc cattctcaac ccatgaccaa tatgaactcg aagtttcctt
   110221 cgtaaccccc ggaacttctt cgtagtggcc ccgttccatg cctcatttca tagggaacct
   110281 caaagtggct ctatttcatt atattccatc catatcccaa ttccattcat ttaatatccc
   110341 tttctttagt gtcattgaca taagagatgt cgtttctagt ctatctcttt gtatttctat
   110401 atatggaaag tgaaaaaaga ttatcataga ataatatgat attatcatag aataatatca
   110461 tattatcata gaataacaaa aaaatggaat tgaaatagaa caacgggagg tttgtgatga
   110521 ttttcaaatc ttatattttt ctttttacac caggtgatct aatatactta tgcatgaaga
   110581 tcacccaaaa agattatcat agaataatat catattatca tagattaaca aaaaaaaatg
   110641 gaattgaaat cgaacaggag gaggttttat aatgattttc aaatcttata tatttttttt
   110701 tagaccaggt gatctaatat acttatgcat gaggataagc aattcggtcg ttggggtcgg
   110761 actctattat ggatttctga ccacattctc catagggccc tcctatctct tctctctccg
   110821 agccctggct atggaagaag gagaagaagg aaacgagaag aaggtagcag caacaactgg
   110881 ttttcttgtg ggacagctca tgatgttcat atcgatctat tacgcgcccc tccatatagc
   110941 attggggaga ccccatacaa taactgtcct agctctaccc tatcttttgt ttcatttctt
   111001 ctggaacaat cacaaagact tttttgatta tggatctact aacagaaatt caatgcgtaa
   111061 tcttaacatt caatgtgtat tcctgaataa tctcattttt caattattca accatttcat
   111121 tttaccaagt tcaatgttag ccagattagt caacgtttat atgtttcgat gcaacaacaa
   111181 gattttattt gtaacaagta gtttagttgg ttggttaatt ggtcaaattt tattcataaa
   111241 atgggttggg ttggtattag tatggataca gcaaaataat tctattaggt ctaatgtact
   111301 tattcgatct aagtttagat tggtattagt gtggatacag caaaaaagtt ctattaggtt
   111361 taatgtactt attcgatcta ataagtatct tgcttctctt gcttatcagt ataagtacct
   111421 tgtgtcaaaa ttaagatcca ttgtgtcaga attaagaaac tctatggctc gaatctttag
   111481 tactttctta tttattacct gtatctatta tttaggaaga ataccgtcac ccattttgac
   111541 taagcaactg aaaggaacct cagaaatgga agaaatagaa aaaaaagttt ccgcaaggag
   111601 ggggactaaa actaaagagg aagaagaggt attcaccgaa gaagatcctt ctccttccct
   111661 tttttcggaa gaaagggagg atccggacaa aatcgatgaa agggaagaga tccgagtgaa
   111721 cggaaagaaa aaaaaaaaaa gaaaagatga actcctgact cttctttttg attcatgggt
   111781 tgaaaactct cttgtgattc ttctttttga ttctaacaaa tggaatcgac catttcgtta
   111841 tataaaaaac aatcaatttc aaaatgctgt aaaaaatgaa atgtcacaat atttttttta
   111901 tacatgtcaa agtgatggaa aagaaaggat atcttttatg tatccgccga gtttgtcaac
   111961 ttttaaagaa ataatagaaa aaaagatatc ctttttcaca acagaaaaat tattatctga
   112021 tcaattgtat aatgattgta atttgaccaa tgatctaaaa cggctaaaca aaactgacga
   112081 gtttataaat agagtcagaa ctttagataa agaatctttt gatataggta tatttgaaca
   112141 aaaaactcaa ttgtgtaatg atgaaactaa aaaagaatat tttcctaaaa aaaatgatcc
   112201 gttcttatat gggccctatc gtggaagaat caaaaaaggg ttttcacccc ctagcataaa
   112261 tcaaatatat aaaaaaaaaa aaatggggga attttggata aataagattc atgctctact
   112321 tcttactaat gattatcgcg aattgaaaca aacaatagac aaactcaaca atagtagatc
   112381 attattaaca aaaaagaagc tttctttatt tcgatttcga gaacccaaac atcaaactat
   112441 tcattcaaat gtagttataa ctaagtccag tgatcaaaga agtagaaaaa gatctattga
   112501 aataaaggaa ataagtaaaa aggtccctcg atggccatac tacttactcg atgatttgca
   112561 actagaggaa ggagaaaccg gcgaagaaag ggtagaattg gattctcaaa ttcgtttaag
   112621 aaaatacaag tatatggtca tttttgatga tagcgaagat tctaatgagc ctgatccagc
   112681 aggcgaaatc gcttggatac gttatttacc atactcggat tttcgtcgaa atctaataaa
   112741 aggttctatg cgtgcccaaa ggcgtaaaac ggttacttgc caactcttct atcaagcaaa
   112801 ggcgcattcc cctctttttg tggacagaat agacagacgc cttttttctt ttttggacag
   112861 aatagacaga ggcctttttt cttttttgaa cagaatagac agacgccttt tttcttttga
   112921 tagtttcgga cggatgaaag gcatttttca aaatttgatg tctaaaaaaa gcaaaaaatt
   112981 acaaatctct gattatacaa aagaaaaaag aaaggttgaa aaataccaag acgaagagag
   113041 aatgcgaatg gaaatagcag aagcttggga taccattaca tatgctcaag cagtaagagg
   113101 ttttttatta gtaggccaat caattcttcg gaaatatatt cgattgcctt tattaataat
   113161 agctaagaat attgcgcgta ttttcttatt tcaaggtccc gaatggtccg aagacttaaa
   113221 ggattggaat cgagaaatgc atattcgatg cacttataat ggtgttgaat tatccgacaa
   113281 agaatttcca aaaaactggt taacagacgg tattcagata aaaatcttat ttccttttta
   113341 cctgaaacct tggcaccgat ctaagttaaa acccttgaaa acacagaaag cgcaaaaaaa
   113401 tgatttttgt tttttaacaa tttttggacc ggaaactgac catccttttg gtccccctcg
   113461 aaaactaaaa gggtcttcat tttttgaacc tatttttaaa gaactgaaaa aaaaagtgaa
   113521 aaaattgaaa aagaagtctt ttatagtttt taatgttttt aaagaacgag caaaatttct
   113581 tcgaaaggtg tcaaaagaaa taaaaaaatg gagcatcaaa aactacgaat tgggtgaaac
   113641 taaaaccgac gattctataa tgaataatca gatgattcgt gaatcaccta ttcaaattcg
   113701 atctacagaa tggacaaatt tttcactgac agaaaaaaaa atgaaagatc tgactgagag
   113761 aacaagtaca atcaacaaga aactagaaag aattctaaat gagaagaaaa atggatttct
   113821 aactcaagaa aaaaatatga attctaataa aaaaagttat cataataaaa tattagaatc
   113881 attaaaaaaa ttttgtcaaa tattaaaaag aagaaatact cgattaatcc gtaaatttga
   113941 tttttttatc aaatttttca tggaaaaaat atacatagat ttttttctat gtatcattaa
   114001 tattgcaaga accaatgcac aactttttat tgaatcaaga aaaaaaatga tcgagaaatc
   114061 catttccaat aagaaagaaa atgaaaaaag aattaagaaa agaaatacaa aaaaatttca
   114121 ctttatttta actaaaaaaa attcccttga taatattcaa aataagaatt caacaacttt
   114181 ttgtaactcg tcctccttct cgcaagcata tgtattttat aaaatatcgc aaactcgagt
   114241 tattaacttc tataaattca agtctatcct tcaatatcat ggaacatctc tttttcttaa
   114301 aaatgaaata aaggattttt ttcggaaaga gggaattttt cattctggat tgagacataa
   114361 agacttttgg cattctgaaa ggaatcaatg gaaaaactgg ttaagggggc attatcaata
   114421 tgatttctct cagattatct ggcttaaatt agtaccagaa aaatggcgaa ataaagtcaa
   114481 tcgacactgt atgactcaaa aaaacgattt taacaaatgg ggctcatatg aaaaagaagg
   114541 attaattcat gatgaaaaac aaaatgattt tgaacctgat tcattactga atcaagaatc
   114601 taaaaaatca tctaatttta aaaaacatca tagacatgat tttttctcat ataaatctat
   114661 taattatgaa gagaagaaag actcatatat ttatagatca ccattacaaa taaatagtaa
   114721 agaagatatt tttgataatt acaagataga taaacgcaaa ttttttgata tgccagacgg
   114781 gctacctatt tataattatc taggagaaaa tgatattatg gctgaggaga aatttccaga
   114841 tagaaaattt tgtaggtgga aaatgattga tttttgcctt agaaataata aggtcgagat
   114901 tcattactgg gccaatagcg gcaccaagaa taagaatcaa aaaatgaaga ggggtccttt
   114961 ttctttacca atttatcaaa attcaaaaat caacccattc aaaaaaaaaa aagatccttc
   115021 tttgacaaaa aaaaaagatc cttctttgac aaaaaaaaaa gatccttttt tgacaaaaaa
   115081 aaaaagatcc ttctttgatt ggatggaaat gaatgaggaa atagtaggtc gtattagttc
   115141 gaatccagaa ctagaacttt ggttcttccc agaatttgtg ccactatata atgcatataa
   115201 gattcaaccg gggatcatac caataaaatt acttcttttc aactttcatt tgaatggaaa
   115261 taaaaacatt aagaaaaaca ttactgaaag taacccttta atagaatcaa agaaaaaaaa
   115321 aagaattctt agattcgaga atagaaatca agaagaaaaa gatcctctaa accaagggga
   115381 aggggctcct ctatcagatg aaaatggagg tagatcaggc ataaaaaaac aacgtagaaa
   115441 aaaaaaggcc aacatgagcc ccgaagctat agagctttat tccttcctag aaagtttttt
   115501 ctattttcaa ttgagctggg aaagggttct aaataaaaaa atggtcaata atattagagc
   115561 ctattgtctc ctgcttagat tgataaatcc aaaggacgtt gctatatcct atcttaaacg
   115621 gggagaactg actgtggata tttggactct aaaaaggcac actcctagag aattaagtac
   115681 aagcggaaca ttgattatcg aaccgactta tccttatccg tctataaaaa acgatggaca
   115741 attgattcta tatcaaacca taggtatttt tttggttcat aagaataaat accttcataa
   115801 gaataaatac caaaggaatc aaaaatttcg agaatggttt gataagaatc aatttgatga
   115861 atccatttta agacatcaaa aaatgactca aaatagagac aaaaatcatt atgatttctt
   115921 tgttcctgaa actattttat cccctaaagg ccgtagagaa ttacgaattc tatatttttt
   115981 aaactcaagg gatagaaatg atatacatag aaatccggta ttttgcaatc aggtaaaaaa
   116041 ctgtggtcaa gttttaaata gaggcaaata tctcggtatc gataaaaata aactaattaa
   116101 aatgaagttc tttctttggc ccaattatcg actagaagat ttagcttgta tgaatcgcta
   116161 ttggtttaat actcataatg gcagtcgttt cagtatggtc aggatacata tgtatccacg
   116221 gttgaaaatt tgttagttac aagtccattt acatgaattt tgccatatat acatatatta
   116281 ttaggtaata gaatacgtcg gctatatgaa aacaaataga tagacgcgag gattgtctta
   116341 cattccatcc tgaaagagga tactaattta atgacataca tattatcaat tagatctata
   116401 aatgaatgaa caaaatcttc ttatcttttt ttgtattcct atacaaataa aataagaaga
   116461 ttttgttcat ttatttattt tataaaatag gaagtttata atgaacttaa ggtcattctg
   116521 tatatcaaaa tgactaatat tattattact gattaatcaa attcacatca aaaaatgaga
   116581 aattataaaa ggggataaga ttttgtttta tggtaaaaaa ttcattcatc tcagttattt
   116641 ttcaagaaaa aaaagaagaa aagcgggggt ctgttgactt tcaaatagtc agtttcacca
   116701 ataagatacg aagacttact tcccatttgg aattgcacag aaaagactat tcatctcaga
   116761 gaggtctacg aaaaattctg ggaaaacgtc aacggctgct gtcttactta tcaaagaaaa
   116821 atcgagtacg ctataaagaa ttaattagtg agttggatat tcgggagtta aaaaatcgtt
   116881 aatttaaaaa tttttactta gttttttcat ttattggatc ttgagaattt tgataaactt
   116941 cttttcgttt tcagcaattc atgtaagaat gaatcgagga aaaacttatg aatagaccag
   117001 ctacagaaag agaccttatg atagtcaata tgggacctca ccacccatca atgcacggtg
   117061 ttcttcgtct cattgttacc ctagacggtg aaaatgttgt tgactgcgaa ccaatattag
   117121 gttatttaca cagaggaatg gaaaaaattg cggaaaaccg aacaattata caatttttac
   117181 cttatgtaac acgttgggat tatttagcta ctatgttcac agaagcaata accgtaaatg
   117241 gaccagaaca attgggaaat attcaagtgc ctaaaagagc gagctatatc agagtcatta
   117301 tgttggagtt aagtcgtcta gtttctcatc tgttatggct tggacctttt atggcggata
   117361 ttggcgcaca gacccctttt ttctatattt tcagagaaag agaattagta tatgatctat
   117421 tcgaagctgc gactgggatg agaatgatgc ataattattt tcgtatcgga ggagtagcag
   117481 ccgacctgcc ttatggctgg atagataaat gtttggattt ctgcgattat tttttaacag
   117541 gagttgttga atatcaaaaa cttattacgc gaaatcccat ttttttagaa cgagttgaag
   117601 gagtaggcat tattagtgga gaagaagcaa taaattgggg tttatccgga ccgatgctac
   117661 gagcatctgg aatacaatgg gatcttcgta aagttgatca ttatgagtgt tacgacgaat
   117721 ttcattggga aatccagtgg caaaaagaag gagactcgtt agctcgttat ttagtccgaa
   117781 tcagtgaaat gacggaatcc ataaaaataa ttcaacaggc cctggaagga attccagggg
   117841 gtccctatga gaatttagaa atccgatgct ttgatagaga aagggatcca gaatggaatg
   117901 attttgaata tcgattcatt agtaaaaaac cttctcccac atttgaattg ccgaagcaag
   117961 aactttatgc gagagttgaa gccccaaagg gagaattggg aatttttcta ataggggaca
   118021 aaagttgttt tccttggaga tggaaaattc gcccgccggg ttttatcaat ttgcaaattc
   118081 ttcctcagtt agttaaagga atgaaattgg ctgatattat gacgatacta ggtagcatag
   118141 atatcattat gggagaagtt gatcgttgaa atgatagttt atacaacaga aatagaagta
   118201 caagatattc attctttttc cagattggaa tttttcaaag aggtctatgg aatcgtatgg
   118261 atctttgtcc ctattttgac tcttgtattg gggatcacag taggcgtact ggtaattgta
   118321 tggttagaaa gagagatatc cgcaggaata caacaacgta ttgggcctga atacgccggt
   118381 cctttgggaa ttcttcaagc tctagcagat gggacaaaac tgcttttcaa agagaatctt
   118441 tttccagcta gaggaaatac ccgtttattc agtattggac catctatagc agtcatatct
   118501 attttactaa gttttttagt aattcctttt agctatcatc ttgttttagc tgatctcaat
   118561 atcggtattt ttttatggat tgccatttca agtattgccc ctgttggcct tcttatgtca
   118621 ggatacggat cgaataataa atattccttt ttaggtggtt tacgagctgc tgctcaatcg
   118681 attagttatg aaataccatt aactttatgt gttttatcaa tatctctacg tgcgattcgt
   118741 tgaaatacaa acttttcttt cttttcccta ttcattcttt tctttcgctt tagaaaacaa
   118801 aacaagttga acgaattgaa tagatattct ttattatcct tttggttgat aaagtaaatt
   118861 agatagttat atatgagtga aagaaagcag cttatcaatt tgcagtaaaa aaaaaaaaaa
   118921 tggagtctca tttcctatgt acaagacaag agttaagtgg aaataaacat aagcggaaga
   118981 ggtcctttac cccaagactg gttgattaga caacccagct tgaagcgggc tcaaaagatc
   119041 aaccgtatgg ccttttcact atcctttgta tgaattacct accatacatg tattatcaaa
   119101 cgaaacgggc gattgaacaa aaaatgagtg gatgattagg aacacaaaaa tgcacaaagg
   119161 attagtaatg gagattatgg aaattatcta aaaagatatt tctgcataac ataaaaagaa
   119221 tactaattgg ggctttaaat tggtagaaat gataaggcag tacttcccgc gattccgatc
   119281 cagagtatgc tcctatccac ccattaaagc aatgactatc aggaacgaaa taatcctttc
   119341 tttttgattt ttgttttagc cccttctctt atatcggttt tataagaaag aagaatagga
   119401 acgaaaaaca aacaagagaa aaaaaaagaa atctttttta ttccgtcttt ttcatatatt
   119461 tagcatagat ttagagagat ataatttgtc tcatgattca ttagctaatg taacgtctaa
   119521 ttccttttcg taatcgaaaa tgatgggttg aaataaacta tttattgata tttctgaaag
   119581 gagtttttta tttaaggatt aagttattac tcaacaaagt caaattatta acgggtgaga
   119641 tcaattcgga agcgcctttt ttgattattc ttttagagta tagcagacgg aattccattg
   119701 gtataatttt ggaccctcaa atagattttg actctttcta ttctacaacc atagctagct
   119761 aaatagtaaa taatactgat ctggtcctta gatttttttt gacccacgag gagccgtatg
   119821 aggcgaaaac ctcatgtacg gttctggaat agcggtggga acagtgatgt tatcaccgac
   119881 tatgattatc taacagttca agtacagttg atatagttga ggcgcagtca aaatatggtt
   119941 tttggggatg gaatttgtgg cgtcagccta taggatttct cgtttttcta atttctgccc
   120001 tagccgaatg cgagagatta ccctttgatt taccagaagc ggaggaagaa ttagtagcag
   120061 gttatcaaac cgaatattcg ggtatcaaat ttggtttatt ttatgttgct tcctatctaa
   120121 atctattact ttcttcgtta tttgtaacgg ttctttactt gggtggttgg aatatttcca
   120181 ttccatacat atttgttcct gagctatttg aaataaataa agtggatgga atctttggaa
   120241 ctacaattgg tatctttatt acattagcta aaacttattt gttcttgttt atttctatca
   120301 caacaagatg gactttacct aggttaagaa tggaccaact tttaaatctt ggatggaaat
   120361 ttcttttacc aatatctctc ggtaatctat tattaacaac ctcttttcaa cttttttcac
   120421 tgtaaatagc aaacaataga cttggttcaa gttcaaacaa gagaaagaaa cgaagatcaa
   120481 actattcata tagattcctg atatgttccc tatggtaact gggttcatga attatggtca
   120541 acaaacagta cgagcagcaa ggtacattgg tcaaagtttc atgattacct tatcccacgc
   120601 aaatcgtttg cctgtaacta ttcaatatcc ttatgaaaaa ttaatcacat cggagcgttt
   120661 ccgtggccga atccatttcg aatttgataa atgtattgct tgtgaagtat gtgttcgtgt
   120721 atgtcctata gatctgcctg ttgttgattg gaaatttgaa actgatattc gaaaaaaacg
   120781 attacttaat tacagtattg atttcggaat ttgtatattt tgtggtaact gtgttgagta
   120841 ttgtccaaca aattgtttat cgatgactga agaatatgaa ctttctactt acgaccgtca
   120901 cgagttgaat tataatcaaa ttgctttggg ccgtttacca atgtcagtaa ttgatgatta
   120961 tacaattcga acaattttga attcgcctca aagaaaaact gagtaggtaa ccgccctata
   121021 aataaagaga aattaccaat tcttaaggtt ccgttttttg gtttaaatta aaagaatgag
   121081 ataaggtctt tctctttgtt tggccaataa tgaaaaattc aactagaaat tcattggttg
   121141 atgagaattt cgactttttt attaaaaatc tatcaataga gtcgtaattt tttcgaaata
   121201 tatactttca aaaaatatcc ttattctttc ttaatttaag aaaataaaag aatcaaaaaa
   121261 gaaactgtcc aacaattgta cccatatcat acctaataga ttagaattga attcaattag
   121321 gaacctatca taaaatgaaa atcaaaaaaa cctttagttt tttcccggtc gggtcaatac
   121381 gatcatgaaa agcatttcaa tttatctcct attttacata taatggattt gcctggacca
   121441 atacacgatt ttcttatagt tttactggga tcgggtctta tattaggggg actgggagta
   121501 gtattactta ccaatccaat ttattctgcc ttttcgttgg gattggttct tgtttgtata
   121561 tccttattct atattctttc aaattcacat tttgtagccg ctgcccagct ccttatttat
   121621 gtaggagcca taaatgtttt aatcatattt gctgtcatgt tcatgaaggg ttcagaatat
   121681 tacaaggatt tgaatctgtc gatcgttggg gatggggtta cttcactggt ttgtacaagt
   121741 attcttcttt cgctaattac tactattttc gatacgtcat ggtacgggat tatttggact
   121801 acaagatcaa accaacttat agaacaagat ttgataagta atagtcaaca aattggaatt
   121861 catttatcaa cagatttttt tcttccgttt gaactgattt caataattct tttagttggt
   121921 ttgataggcg caattgctgt ggctcgtcag taataaatcg ttataactag caacagcaaa
   121981 caatccaaat ttcactttct tctatgttat cccacctatt tcacaaaaat tctatttgaa
   122041 tactgttcat gtctaaaagg gagattcttt tatttgatct attttcaata cattcttttg
   122101 ttccgtactt gttttgttct attctagtca atctcgaatc tgttgaattt ttgttcatat
   122161 tgaaatgaac caacattgat aaggagttgg tcaatgatgc tcgaacatgt acttgttttg
   122221 agtgcctatt tattttctat cggtatttat ggattaatca cgagtcgaaa catggttagg
   122281 gctcttatgt gtcttgaact tatattgaat gcagttaata tcaattttgt aacattttat
   122341 gatttttttg atagtcgcca gttaaaggga gatattttct caatttttgt tatagctatt
   122401 gcagccgctg aagcagctat tgggttggct attgtttcgt caatttatcg taacagaaaa
   122461 tcaacgcgta tcaatcaatc gactttattg aataagtagg aataataatc aaaattagaa
   122521 tatccaccaa tttgaattag catgtagaat atgttagaat ctagattcta tttacgaaaa
   122581 cgtaataaat caaagtatct tagccacttc tcatgagctg atccagaagt ccattgatta
   122641 gaaaatttct ggtaaatcgt tgattcatct ggcgtttaaa tatatgattc atttacaagt
   122701 ttactagatc gaaatttgat aacgttcaaa aattcataga tcccatgtca cattcagtaa
   122761 aaatttatga tacatgcata gggtgtaccc aatgtgtccg agcgtgcccc accgatgtgt
   122821 tagaaatgat accttgggat ggatgcaaag ctaaacaaat tgcttccgcc ccaagaacag
   122881 aagactgtgt tggttgtaag agatgtgaat ctgcctgtcc aacggatttc ttgagtgttc
   122941 gagtttattt atggcatgaa acaactcgaa gtatgggtct agcttattga tatgttccgt
   123001 aaaacccact tgaatacatt ttgaatacat tttctttttt actgaaaaaa cccgtactca
   123061 aaaaaaaaga ataaagattc tattttcgag cgcgggtttt tctggtccaa gtgtatcttg
   123121 tctttaccac gaattatttt ccttggttaa caataattgt agttttgcca atatctgcgg
   123181 gctctttaat tttctttctt cctcatagag gaaataagct aattaggtgg tataccattt
   123241 ctatatccac cttagaacta cttctaatga cctatgtatt ttgttatcat ttccaattgg
   123301 acgatccatt aatccagctg gcggaagatt ataaatggat caattttttt tatttttact
   123361 ggagattggg aatagatgga ctttctatag gacctatttt actgacagga tttatcacaa
   123421 ctttagctac tttagcggct tggccagtta ctcgggattc ccgactattc catttcctga
   123481 tgttagcaat gtacagtggt caaataggat cattttcttc tcgagacctt ttgctttttt
   123541 tcatcatgtg ggagttagaa ttaattcctg tttatctact tctatctatg tgggggggaa
   123601 agaaacgtct gtattcagct acaaagttta ttttgtacac tgcgggaggt tccatttttc
   123661 tattagtagg ggttttgggt atcggtttat atggttctaa tgaaccaaca ttcaattttg
   123721 aaacattagc taatcaatcg tatcctctcg cactgaaaat aatattctat attggatttc
   123781 ttattgcttt tgctgtcaaa tcaccgatta tacccttaca tacatggtta ccagacaccc
   123841 atggggaggc acattatagt acttgtatgc ttctagccgg aatcttatta aaaatgggag
   123901 catatggatt agttcggatc aatatggaat tattacccca tgctcattct atattttctc
   123961 cctggttgat gatagtaggc acaatgcaaa taatttatgc agcttcaaca tctcttgctc
   124021 aacgtaattt aaaaaaaaga atagcctatt cctctgtatc tcatatgggt ttcataatta
   124081 taggaattgg ctctataaac gatacgggac tcaacggagc ctttttacaa ataatatctc
   124141 atggatttat tggcgctgca ctttttttct tggcaggaac gagttatgat agaatacgtc
   124201 ttgtttatct cgacgaaatg ggcggaatgg ctcttccaat tccaaaaatg tttacgatgt
   124261 tcagtatctt atcgatggct tctcttgcat taccgggcat gagtggtttt gttgcagaat
   124321 tgatagtctt ttttggaata attagcagtc aaaaattttt tttaatgcca aaaatcttaa
   124381 ttatttttgt aatggcaatt ggaatgatat taactcctat ttatttatta tctatgttac
   124441 gtcaaatatt ctacggatac aagctattta atgctccaaa ctcctctttt tttgattctg
   124501 gaccaagaga gttatttgtt tcgatctcta tctttctacc cgtaataggt attggtattt
   124561 atccggattt cgttttatca ctatcgggtg agaaagtcga agctattcta gctaattatt
   124621 tttatagata ggttttagga atcaaaaaaa gaaatcctat ttaaaagaat tttgaaaatg
   124681 attcgcttta caattgaaaa aggtgaaaaa aaaaaattat ttttaaagaa agtaaaaata
   124741 aaattgaatt tgaatcagat atgtttggcc tttgtgagaa ccttttgaat caagtacaag
   124801 tagcggagtg attcaaaagg ttcttttctt ggcggcttac attaagtttt cttatgtata
   124861 ttctatgctg tcctatgttt gtatttgttc tgctttttca ttcaattcga tgttaatgga
   124921 aatgaaccat agctatgtaa acctattcct aatagattga ccccaaaata gcatatccaa
   124981 attataagaa agcccgcgga agccacaatt gcagaattta caccttccaa attttgattt
   125041 gttcgggtat gtaaataaat cgcgaatatg gtccaagtaa taaatgccca agtttccttg
   125101 ggatcccaat tccaatatga tccccatgcc tcattagccc atactgctcc cgaaagaatc
   125161 cctatggtta aaaagagaaa cccgagacta ataatacgat aactccaata atccaattgt
   125221 tgaaccaatt gatacctgta ataatttcga gaataaataa aataagtgtt tagtaaaaca
   125281 ttctttctct catccaggta tttcatttcc ccaaaggaaa atgccgtatt taataaaata
   125341 ttgcttttgc taaaaatctt tatgactttt cgaaatgtaa tgactagaag ggctactgat
   125401 aataatgatc cacataaaag agctgcatag ccaaatacca tcatacttac gtgcatcatt
   125461 aaccactggg attggagagc aggtactaat agcgcggatt gatgcatttt ggttaaaaga
   125521 cccgaagtaa caaagccttg ggtaaaaata gcacttgatg cggttattgc acttaaagca
   125581 tttttatgct ttttaaaatg aaaataggaa accatatgaa taatggagaa actccatgaa
   125641 agaaagatta atgattcata taaattactt aatggaaaat gccccgaata aatccaacga
   125701 gtgactaata atcctgttat acagaaaagg gtggctatca tacccctttc tgatgaatca
   125761 tatagtccta cgacttcatc gactaataaa gttaaaaaat gaattgtaat tacaattgaa
   125821 acgatcgaaa aggatatatg agttaatata tgttctaaaa ttgaaaaaat cataaaataa
   125881 agattatgaa aaaaggagaa gagaaggttt ctcgattatt attatatgga atggaaattc
   125941 ggaatttttt tattttatta taggatttat attatacctt ttttttaaga cgctatgccg
   126001 ccactcggac tcgaaccgag atgctctagc actgcttcct aagagcagcg tgtctaccaa
   126061 tttcaccata gcggcttgct caaaataata ataactcatg ttttattcat attcaaccgt
   126121 cgagattgaa tgaaggggtc aatccaatgc aatattgatt ttgtaggaag ctttaaaatt
   126181 gatgaataaa aacaggtttc atttcaatag aagtttgagg gttaaaaaaa gaatctttat
   126241 tatccttttt ttatttaatt caaaatttct agtttctaaa gtaaagtagc aagaacggaa
   126301 gttttgtagt tcctgtttta ctaaaatcga actttttcgt tctaactaaa aaacgaaaaa
   126361 gttgtgactt ccattcatga atagagctca aaatgttatt tatcatttcc gtttgttaat
   126421 aattcatttg atttacatat aatatgattt ttatgaatga atcattgaat aaagaagatg
   126481 gttttgagta tcacaattta aacatggcat ctacagattt aaaaggattt ctaatttaaa
   126541 attcgaaaaa aatgacttgc ttcatcttcc catacaaaca taggattttt tttcacttta
   126601 aattgaggca ttatttgtgt atccactaaa taggaaaagg tctctttccc aattgggttt
   126661 atgggaagga tatatagtaa ttcagagtaa tactacttta gattcagaaa gttacaaaat
   126721 gaaaacttca tcaatgagtt tcaagaaccc attgattttg actaaactaa ggatcttata
   126781 tatcttctgc tataataata ataaattata gataataaat acgatataga aaatagaaat
   126841 aaaacactaa caagttatta taatacacaa ataggaatag gcgatgggga aataagaatc
   126901 ccccaccccg aaaaaaaaag aaaagatgaa ctcaactaat tacaaaatta ttcaaaaatg
   126961 aaaagtaaat tactactaaa aaataaaaaa agaaatacat aaaaaatgaa aaataataga
   127021 aatgtagaaa aaaaattatt caagcatttt ttatttattt atttgcattt gacatagaaa
   127081 aaaaaggatt atataaaaag gatgctataa atattccaaa aaagctatac tgactgaaaa
   127141 aattgcattt gtgaaaaatt cataccaatc tacagaatct tttgaatttt gatgtaaaag
   127201 atcaatagct ggagttaaca atttagataa tatatctaaa tgaatttctt gttgattgaa
   127261 aggaattcct ataactccaa taaagagagt aaatagaacc cataaaagga tagaaaatag
   127321 catagtatta tccgattcat gaggataata aaaagtttta ttagattcaa atcgtttttt
   127381 tctcttcttt accccataat tttattgaat aaaataaact actttttttt ccactgtaat
   127441 tttgaaaatt aatattcaaa tgtccttcaa aagtaagtaa atagatccga aacatataaa
   127501 atgccgttaa tccagctgtg aaccaagcta ttaatgaaaa aagtgacgaa tacatccaac
   127561 tatcattcag aatttcatct tttgaccaaa aacaggcaag aggcggaata ccacaaaggg
   127621 aaagcgttcc tactaaaaaa gccgtttttg taattggcac atgttttctt aaaccgccca
   127681 taaaaacaag attctggttt tatacggaga atatccaaca acagcttcca ttgaatgaat
   127741 aattgatcca gatcctaaaa acaataatgc tttcgaatag gcatgagtaa tcaaatgata
   127801 taaagcggct cgataagatc ccatgcccaa agctaacatt atataaccca attgagacat
   127861 tgtagaatag gctaagcctc tcttaatatc tttttgagca acagctaaag tagcccctaa
   127921 gagtactgtt actatgccta tgaaagatat tagcttcatt atggaaggta tgaatataaa
   127981 aataggtaca aagcgggcta caagaaaaat ccccgctgct accatagtag cagcatgaat
   128041 aagagccgaa ataggagtag gtccttccat agcatcaggt aaccatacat gaaggggaaa
   128101 ttgtgcggat ttagcaattg cgctaccaaa taaaagaaag gcacataaag aaagtaagaa
   128161 ataaaaactg accctgattt tttgaaatta aaataaagtt attgcatagt tcgaacaaat
   128221 cttgaaattc aaaactgcct attatccaat aaaggcctaa gattcctaat aataatccaa
   128281 aatcgcctat acgattagtt acaaatgctt tttgacaagc atttgctgca aggggtcgtg
   128341 tgaaccaaaa acctattaat agataagaac acattccaac cagttcccaa taaatataaa
   128401 tttgtatcaa attagaacta gtaactaatc ccaacattga agtattgaat aaactcagat
   128461 aagcaaaaaa tatcaaatat ccctgatcat gagacatata attgtcacta taaataagaa
   128521 caaaaattcc aacagtagtt attaatatta acataatgga agtaagtgaa tcaagaaagt
   128581 agccgaactc aaaagataaa tcattattga tggcccaaga ccatacatat tgatatgtgg
   128641 aacttctatt aatttgttga atagatagat caaccgaaaa aagcataact atacttaaca
   128701 ataaaatact gggaaaagcc cacatccggc gaaggttttt tgttgatgtc ggaaaaagca
   128761 gaagtcctac tcctattaaa ataggaaata ggaataggaa gtggaaccaa aggtatgatc
   128821 catgaatatt gatatgtata ctccataaaa actttttttt cttacttaat acttaataat
   128881 tatacttaat aattttcttg aagactttta ttcttgttca ttacatatta tgattaatat
   128941 aacgaaaaaa tttgtgaaaa ataaaaaaga tttctttttt tttgaaaacg gtctatttta
   129001 taaatattga aatttagaag tatagaagaa ttcaaattta gaggaataaa atgaaaagta
   129061 aagtatatat ttttttttta taaatgtctt tcacatacta gtatagtact aaatcatttc
   129121 tttttttcga atggcagttc caaaaaaacg tacttctata tcaaaaaagc gtattcgtaa
   129181 aaatatttgg aaaaagaaag cgtatcgagc agcgttgaaa gctttttcat tagcaaaatc
   129241 tctttctaca ggaaattcaa aaagtttttt ttctatgtca aatgcaaata aataaataaa
   129301 aaatgcttga ataatttttt ttctacattt ctattatttt tcatttttta tgtatttctt
   129361 tttttatttt ttagtagtaa tttacttttc atttttgaat aattttgtaa ttagttgagt
   129421 tcatcttttc tttttttttc ggggtggggg attcttattt ccccatcgcc tattcctatt
   129481 tgtgtattat aataacttgt tagtgtttta tttctatttt ctatatcgta tttattatct
   129541 ataatttatt attattatag cagaagatat ataagatcct tagtttagtc aaaatcaatg
   129601 ggttcttgaa actcattgat gaagttttca ttttgtaact ttctgaatct aaagtagtat
   129661 tactctgaat tactatatat ccttcccata aacccaattg ggaaagagac cttttcctat
   129721 ttagtggata cacaaataat gcctcaattt aaagtgaaaa aaaatcctat gtttgtatgg
   129781 gaagatgaag caagtcattt ttttcgaatt ttaaattaga aatcctttta aatctgtaga
   129841 tgccatgttt aaattgtgat actcaaaacc atcttcttta ttcaatgatt cattcataaa
   129901 aatcatatta tatgtaaatc aaatgaatta ttaacaaacg gaaatgataa ataacatttt
   129961 gagctctatt catgaatgga agtcacaact ttttcgtttt ttagttagaa cgaaaaagtt
   130021 cgattttagt aaaacaggaa ctacaaaact tccgttcttg ctactttact ttagaaacta
   130081 gaaattttga attaaataaa aaaaggataa taaagattct ttttttaacc ctcaaacttc
   130141 tattgaaatg aaacctgttt ttattcatca attttaaagc ttcctacaaa atcaatattg
   130201 cattggattg accccttcat tcaatctcga cggttgaata tgaataaaac atgagttatt
   130261 attattttga gcaagccgct atggtgaaat tggtagacac gctgctctta ggaagcagtg
   130321 ctagagcatc tcggttcgag tccgagtggc ggcatagcgt cttaaaaaaa aggtataata
   130381 taaatcctat aataaaataa aaaaattccg aatttccatt ccatataata ataatcgaga
   130441 aaccttctct tctccttttt tcataatctt tattttatga ttttttcaat tttagaacat
   130501 atattaactc atatatcctt ttcgatcgtt tcaattgtaa ttacaattca ttttttaact
   130561 ttattagtcg atgaagtcgt aggactatat gattcatcag aaaggggtat gatagccacc
   130621 cttttctgta taacaggatt attagtcact cgttggattt attcggggca ttttccatta
   130681 agtaatttat atgaatcatt aatctttctt tcatggagtt tctccattat tcatatggtt
   130741 tcctattttc attttaaaaa gcataaaaat gctttaagtg caataaccgc atcaagtgct
   130801 atttttaccc aaggctttgt tacttcgggt cttttaacca aaatgcatca atccgcgcta
   130861 ttagtacctg ctctccaatc ccagtggtta atgatgcacg taagtatgat ggtatttggc
   130921 tatgcagctc ttttatgtgg atcattatta tcagtagccc ttctagtcat tacatttcga
   130981 aaagtcataa agatttttag caaaagcaat attttattaa atacggcatt ttcctttggg
   131041 gaaatgaaat acctggatga gagaaagaat gttttactaa acacttattt tatttattct
   131101 cgaaattatt acaggtatca attggttcaa caattggatt attggagtta tcgtattatt
   131161 agtctcgggt ttctcttttt aaccataggg attctttcgg gagcagtatg ggctaatgag
   131221 gcatggggat catattggaa ttgggatccc aaggaaactt gggcatttat tacttggacc
   131281 atattcgcga tttatttaca tacccgaaca aatcaaaatt tggaaggtgt aaattctgca
   131341 attgtggctt ccgcgggctt tcttataatt tggatatgct attttggggt caatctatta
   131401 ggaataggtt tacatagcta tggttcattt ccattaacat cgaattgaat gaaaaagcag
   131461 aacaaataca aacataggac agcatagaat atacataaga aaacttaatg taagccgcca
   131521 agaaaagaac cttttgaatc actccgctac ttgtacttga ttcaaaaggt tctcacaaag
   131581 gccaaacata tctgattcaa attcaatttt atttttactt tctttaaaaa taattttttt
   131641 ttttcacctt tttcaattgt aaagcgaatc attttcaaaa ttcttttaaa taggatttct
   131701 ttttttgatt cctaaaacct atctataaaa ataattagct agaatagctt cgactttctc
   131761 acccgatagt gataaaacga aatccggata aataccaata cctattacgg gtagaaagat
   131821 agagatcgaa acaaataact ctcttggtcc agaatcaaaa aaagaggagt ttggagcatt
   131881 aaatagcttg tatccgtaga atatttgacg taacatagat aataaataaa taggagttaa
   131941 tatcattcca attgccatta caaaaataat taagattttt ggcattaaaa aaaatttttg
   132001 actgctaatt attccaaaaa agactatcaa ttctgcaaca aaaccactca tgcccggtaa
   132061 tgcaagagaa gccatcgata agatactgaa catcgtaaac atttttggaa ttggaagagc
   132121 cattccgccc atttcgtcga gataaacaag acgtattcta tcataactcg ttcctgccaa
   132181 gaaaaaaagt gcagcgccaa taaatccatg agatattatt tgtaaaaagg ctccgttgag
   132241 tcccgtatcg tttatagagc caattcctat aattatgaaa cccatatgag atacagagga
   132301 ataggctatt ctttttttta aattacgttg agcaagagat gttgaagctg cataaattat
   132361 ttgcattgtg cctactatca tcaaccaggg agaaaatata gaatgagcat ggggtaataa
   132421 ttccatattg atccgaacta atccatatgc tcccattttt aataagattc cggctagaag
   132481 catacaagta ctataatgtg cctccccatg ggtgtctggt aaccatgtat gtaagggtat
   132541 aatcggtgat ttgacagcaa aagcaataag aaatccaata tagaatatta ttttcagtgc
   132601 gagaggatac gattgattag ctaatgtttc aaaattgaat gttggttcat tagaaccata
   132661 taaaccgata cccaaaaccc ctactaatag aaaaatggaa cctcccgcag tgtacaaaat
   132721 aaactttgta gctgaataca gacgtttctt tcccccccac atagatagaa gtagataaac
   132781 aggaattaat tctaactccc acatgatgaa aaaaagcaaa aggtctcgag aagaaaatga
   132841 tcctatttga ccactgtaca ttgctaacat caggaaatgg aatagtcggg aatcccgagt
   132901 aactggccaa gccgctaaag tagctaaagt tgtgataaat cctgtcagta aaataggtcc
   132961 tatagaaagt ccatctattc ccaatctcca gtaaaaataa aaaaaattga tccatttata
   133021 atcttccgcc agctggatta atggatcgtc caattggaaa tgataacaaa atacataggt
   133081 cattagaagt agttctaagg tggatataga aatggtatac cacctaatta gcttatttcc
   133141 tctatgagga agaaagaaaa ttaaagagcc cgcagatatt ggcaaaacta caattattgt
   133201 taaccaagga aaataattcg tggtaaagac aagatacact tggaccagaa aaacccgcgc
   133261 tcgaaaatag aatctttatt cttttttttt gagtacgggt tttttcagta aaaaagaaaa
   133321 tgtattcaaa atgtattcaa gtgggtttta cggaacatat caataagcta gacccatact
   133381 tcgagttgtt tcatgccata aataaactcg aacactcaag aaatccgttg gacaggcaga
   133441 ttcacatctc ttacaaccaa cacagtcttc tgttcttggg gcggaagcaa tttgtttagc
   133501 tttgcatcca tcccaaggta tcatttctaa cacatcggtg gggcacgctc ggacacattg
   133561 ggtacaccct atgcatgtat cataaatttt tactgaatgt gacatgggat ctatgaattt
   133621 ttgaacgtta tcaaatttcg atctagtaaa cttgtaaatg aatcatatat ttaaacgcca
   133681 gatgaatcaa cgatttacca gaaattttct aatcaatgga cttctggatc agctcatgag
   133741 aagtggctaa gatactttga tttattacgt tttcgtaaat agaatctaga ttctaacata
   133801 ttctacatgc taattcaaat tggtggatat tctaattttg attattattc ctacttattc
   133861 aataaagtcg attgattgat acgcgttgat tttctgttac gataaattga cgaaacaata
   133921 gccaacccaa tagctgcttc agcggctgca atagctataa caaaaattga gaaaatatct
   133981 ccctttaact ggcgactatc aaaaaaatca taaaatgtta caaaattgat attaactgca
   134041 ttcaatataa gttcaagaca cataagagcc ctaaccatgt ttcgactcgt gattaatcca
   134101 taaataccga tagaaaataa ataggcactc aaaacaagta catgttcgag catcattgac
   134161 caactcctta tcaatgttgg ttcatttcaa tatgaacaaa aattcaacag attcgagatt
   134221 gactagaata gaacaaaaca agtacggaac aaaagaatgt attgaaaata gatcaaataa
   134281 aagaatctcc cttttagaca tgaacagtat tcaaatagaa tttttgtgaa ataggtggga
   134341 taacatagaa gaaagtgaaa tttggattgt ttgctgttgc tagttataac gatttattac
   134401 tgacgagcca cagcaattgc gcctatcaaa ccaactaaaa gaattattga aatcagttca
   134461 aacggaagaa aaaaatctgt tgataaatga attccaattt gttgactatt acttatcaaa
   134521 tcttgttcta taagttggtt tgatcttgta gtccaaataa tcccgtacca tgacgtatcg
   134581 aaaatagtag taattagcga aagaagaata cttgtacaaa ccagtgaagt aaccccatcc
   134641 ccaacgatcg acagattcaa atccttgtaa tattctgaac ccttcatgaa catgacagca
   134701 aatatgatta aaacatttat ggctcctaca taaataagga gctgggcagc ggctacaaaa
   134761 tgtgaatttg aaagaatata gaataaggat atacaaacaa gaaccaatcc caacgaaaag
   134821 gcagaataaa ttggattggt aagtaatact actcccagtc cccctaatat aagacccgat
   134881 cccagtaaaa ctataagaaa atcgtgtatt ggtccaggca aatccattat atgtaaaata
   134941 ggagataaat tgaaatgctt ttcatgatcg tattgacccg accgggaaaa aactaaaggt
   135001 ttttttgatt ttcattttat gataggttcc taattgaatt caattctaat ctattaggta
   135061 tgatatgggt acaattgttg gacagtttct tttttgattc ttttattttc ttaaattaag
   135121 aaagaataag gatatttttt gaaagtatat atttcgaaaa aattacgact ctattgatag
   135181 atttttaata aaaaagtcga aattctcatc aaccaatgaa tttctagttg aatttttcat
   135241 tattggccaa acaaagagaa agaccttatc tcattctttt aatttaaacc aaaaaacgga
   135301 accttaagaa ttggtaattt ctctttattt atagggcggt tacctactca gtttttcttt
   135361 gaggcgaatt caaaattgtt cgaattgtat aatcatcaat tactgacatt ggtaaacggc
   135421 ccaaagcaat ttgattataa ttcaactcgt gacggtcgta agtagaaagt tcatattctt
   135481 cagtcatcga taaacaattt gttggacaat actcaacaca gttaccacaa aatatacaaa
   135541 ttccgaaatc aatactgtaa ttaagtaatc gtttttttcg aatatcagtt tcaaatttcc
   135601 aatcaacaac aggcagatct ataggacata cacgaacaca tacttcacaa gcaatacatt
   135661 tatcaaattc gaaatggatt cggccacgga aacgctccga tgtgattaat ttttcataag
   135721 gatattgaat agttacaggc aaacgatttg cgtgggataa ggtaatcatg aaactttgac
   135781 caatgtacct tgctgctcgt actgtttgtt gaccataatt catgaaccca gttaccatag
   135841 ggaacatatc aggaatctat atgaatagtt tgatcttcgt ttctttctct tgtttgaact
   135901 tgaaccaagt ctattgtttg ctatttacag tgaaaaaagt tgaaaagagg ttgttaataa
   135961 tagattaccg agagatattg gtaaaagaaa tttccatcca agatttaaaa gttggtccat
   136021 tcttaaccta ggtaaagtcc atcttgttgt gatagaaata aacaagaaca aataagtttt
   136081 agctaatgta ataaagatac caattgtagt tccaaagatt ccatccactt tatttatttc
   136141 aaatagctca ggaacaaata tgtatggaat ggaaatattc caaccaccca agtaaagaac
   136201 cgttacaaat aacgaagaaa gtaatagatt tagataggaa gcaacataaa ataaaccaaa
   136261 tttgataccc gaatattcgg tttgataacc tgctactaat tcttcctccg cttctggtaa
   136321 atcaaagggt aatctctcgc attcggctag ggcagaaatt agaaaaacga gaaatcctat
   136381 aggctgacgc cacaaattcc atccccaaaa accatatttt gactgcgcct caactatatc
   136441 aactgtactt gaactgttag ataatcatag tcggtgataa catcactgtt cccaccgcta
   136501 ttccagaacc gtacatgagg ttttcgcctc atacggctcc tcgtgggtca aaaaaaatct
   136561 aaggaccaga tcagtattat ttactattta gctagctatg gttgtagaat agaaagagtc
   136621 aaaatctatt tgagggtcca aaattatacc aatggaattc cgtctgctat actctaaaag
   136681 aataatcaaa aaaggcgctt ccgaattgat ctcacccgtt aataatttga ctttgttgag
   136741 taataactta atccttaaat aaaaaactcc tttcagaaat atcaataaat agtttatttc
   136801 aacccatcat tttcgattac gaaaaggaat tagacgttac attagctaat gaatcatgag
   136861 acaaattata tctctctaaa tctatgctaa atatatgaaa aagacggaat aaaaaagatt
   136921 tctttttttt tctcttgttt gtttttcgtt cctattcttc tttcttataa aaccgatata
   136981 agagaagggg ctaaaacaaa aatcaaaaag aaaggattat ttcgttcctg atagtcattg
   137041 ctttaatggg tggataggag catactctgg atcggaatcg cgggaagtac tgccttatca
   137101 tttctaccaa tttaaagccc caattagtat tctttttatg ttatgcagaa atatcttttt
   137161 agataatttc cataatctcc attactaatc ctttgtgcat ttttgtgttc ctaatcatcc
   137221 actcattttt tgttcaatcg cccgtttcgt ttgataatac atgtatggta ggtaattcat
   137281 acaaaggata gtgaaaaggc catacggttg atcttttgag cccgcttcaa gctgggttgt
   137341 ctaatcaacc agtcttgggg taaaggacct cttccgctta tgtttatttc cacttaactc
   137401 ttgtcttgta cataggaaat gagactccat tttttttttt tttactgcaa attgataagc
   137461 tgctttcttt cactcatata taactatcta atttacttta tcaaccaaaa ggataataaa
   137521 gaatatctat tcaattcgtt caacttgttt tgttttctaa agcgaaagaa aagaatgaat
   137581 agggaaaaga aagaaaagtt tgtatttcaa cgaatcgcac gtagagatat tgataaaaca
   137641 cataaagtta atggtatttc ataactaatc gattgagcag cagctcgtaa accacctaaa
   137701 aaggaatatt tattattcga tccgtatcct gacataagaa ggccaacagg ggcaatactt
   137761 gaaatggcaa tccataaaaa aataccgata ttgagatcag ctaaaacaag atgatagcta
   137821 aaaggaatta ctaaaaaact tagtaaaata gatatgactg ctatagatgg tccaatactg
   137881 aataaacggg tatttcctct agctggaaaa agattctctt tgaaaagcag ttttgtccca
   137941 tctgctagag cttgaagaat tcccaaagga ccggcgtatt caggcccaat acgttgttgt
   138001 attcctgcgg atatctctct ttctaaccat acaattacca gtacgcctac tgtgatcccc
   138061 aatacaagag tcaaaatagg gacaaagatc catacgattc catagacctc tttgaaaaat
   138121 tccaatctgg aaaaagaatg aatatcttgt acttctattt ctgttgtata aactatcatt
   138181 tcaacgatca acttctccca taatgatatc tatgctacct agtatcgtca taatatcagc
   138241 caatttcatt cctttaacta actgaggaag aatttgcaaa ttgataaaac ccggcgggcg
   138301 aattttccat ctccaaggaa aacaactttt gtcccctatt agaaaaattc ccaattctcc
   138361 ctttggggct tcaactctcg cataaagttc ttgcttcggc aattcaaatg tgggagaagg
   138421 ttttttacta atgaatcgat attcaaaatc attccattct ggatcccttt ctctatcaaa
   138481 gcatcggatt tctaaattct catagggacc ccctggaatt ccttccaggg cctgttgaat
   138541 tatttttatg gattccgtca tttcactgat tcggactaaa taacgagcta acgagtctcc
   138601 ttctttttgc cactggattt cccaatgaaa ttcgtcgtaa cactcataat gatcaacttt
   138661 acgaagatcc cattgtattc cagatgctcg tagcatcggt ccggataaac cccaatttat
   138721 tgcttcttct ccactaataa tgcctactcc ttcaactcgt tctaaaaaaa tgggatttcg
   138781 cgtaataagt ttttgatatt caacaactcc tgttaaaaaa taatcgcaga aatccaaaca
   138841 tttatctatc cagccataag gcaggtcggc tgctactcct ccgatacgaa aataattatg
   138901 catcattctc atcccagtcg cagcttcgaa tagatcatat actaattctc tttctctgaa
   138961 aatatagaaa aaaggggtct gtgcgccaat atccgccata aaaggtccaa gccataacag
   139021 atgagaaact agacgactta actccaacat aatgactctg atatagctcg ctcttttagg
   139081 cacttgaata tttcccaatt gttctggtcc atttacggtt attgcttctg tgaacatagt
   139141 agctaaataa tcccaacgtg ttacataagg taaaaattgt ataattgttc ggttttccgc
   139201 aattttttcc attcctctgt gtaaataacc taatattggt tcgcagtcaa caacattttc
   139261 accgtctagg gtaacaatga gacgaagaac accgtgcatt gatgggtggt gaggtcccat
   139321 attgactatc ataaggtctc tttctgtagc tggtctattc ataagttttt cctcgattca
   139381 ttcttacatg aattgctgaa aacgaaaaga agtttatcaa aattctcaag atccaataaa
   139441 tgaaaaaact aagtaaaaat ttttaaatta acgatttttt aactcccgaa tatccaactc
   139501 actaattaat tctttatagc gtactcgatt tttctttgat aagtaagaca gcagccgttg
   139561 acgttttccc agaatttttc gtagacctct ctgagatgaa tagtcttttc tgtgcaattc
   139621 caaatgggaa gtaagtcttc gtatcttatt ggtgaaactg actatttgaa agtcaacaga
   139681 cccccgcttt tcttcttttt tttcttgaaa aataactgag atgaatgaat tttttaccat
   139741 aaaacaaaat cttatcccct tttataattt ctcatttttt gatgtgaatt tgattaatca
   139801 gtaataataa tattagtcat tttgatatac agaatgacct taagttcatt ataaacttcc
   139861 tattttataa aataaataaa tgaacaaaat cttcttattt tatttgtata ggaatacaaa
   139921 aaaagataag aagattttgt tcattcattt atagatctaa ttgataatat gtatgtcatt
   139981 aaattagtat cctctttcag gatggaatgt aagacaatcc tcgcgtctat ctatttgttt
   140041 tcatatagcc gacgtattct attacctaat aatatatgta tatatggcaa aattcatgta
   140101 aatggacttg taactaacaa attttcaacc gtggatacat atgtatcctg accatactga
   140161 aacgactgcc attatgagta ttaaaccaat agcgattcat acaagctaaa tcttctagtc
   140221 gataattggg ccaaagaaag aacttcattt taattagttt atttttatcg ataccgagat
   140281 atttgcctct atttaaaact tgaccacagt tttttacctg attgcaaaat accggatttc
   140341 tatgtatatc atttctatcc cttgagttta aaaaatatag aattcgtaat tctctacggc
   140401 ctttagggga taaaatagtt tcaggaacaa agaaatcata atgatttttg tctctatttt
   140461 gagtcatttt ttgatgtctt aaaatggatt catcaaattg attcttatca aaccattctc
   140521 gaaatttttg attcctttgg tatttattct tatgaaggta tttattctta tgaaccaaaa
   140581 aaatacctat ggtttgatat agaatcaatt gtccatcgtt ttttatagac ggataaggat
   140641 aagtcggttc gataatcaat gttccgcttg tacttaattc tctaggagtg tgccttttta
   140701 gagtccaaat atccacagtc agttctcccc gtttaagata ggatatagca acgtcctttg
   140761 gatttatcaa tctaagcagg agacaatagg ctctaatatt attgaccatt tttttattta
   140821 gaaccctttc ccagctcaat tgaaaataga aaaaactttc taggaaggaa taaagctcta
   140881 tagcttcggg gctcatgttg gccttttttt ttctacgttg tttttttatg cctgatctac
   140941 ctccattttc atctgataga ggagcccctt ccccttggtt tagaggatct ttttcttctt
   141001 gatttctatt ctcgaatcta agaattcttt tttttttctt tgattctatt aaagggttac
   141061 tttcagtaat gtttttctta atgtttttat ttccattcaa atgaaagttg aaaagaagta
   141121 attttattgg tatgatcccc ggttgaatct tatatgcatt atatagtggc acaaattctg
   141181 ggaagaacca aagttctagt tctggattcg aactaatacg acctactatt tcctcattca
   141241 tttccatcca atcaaagaag gatctttttt tttttgtcaa aaaaggatct tttttttttg
   141301 tcaaagaagg atcttttttt tttgtcaaag aaggatcttt tttttttttg aatgggttga
   141361 tttttgaatt ttgataaatt ggtaaagaaa aaggacccct cttcattttt tgattcttat
   141421 tcttggtgcc gctattggcc cagtaatgaa tctcgacctt attatttcta aggcaaaaat
   141481 caatcatttt ccacctacaa aattttctat ctggaaattt ctcctcagcc ataatatcat
   141541 tttctcctag ataattataa ataggtagcc cgtctggcat atcaaaaaat ttgcgtttat
   141601 ctatcttgta attatcaaaa atatcttctt tactatttat ttgtaatggt gatctataaa
   141661 tatatgagtc tttcttctct tcataattaa tagatttata tgagaaaaaa tcatgtctat
   141721 gatgtttttt aaaattagat gattttttag attcttgatt cagtaatgaa tcaggttcaa
   141781 aatcattttg tttttcatca tgaattaatc cttctttttc atatgagccc catttgttaa
   141841 aatcgttttt ttgagtcata cagtgtcgat tgactttatt tcgccatttt tctggtacta
   141901 atttaagcca gataatctga gagaaatcat attgataatg cccccttaac cagtttttcc
   141961 attgattcct ttcagaatgc caaaagtctt tatgtctcaa tccagaatga aaaattccct
   142021 ctttccgaaa aaaatccttt atttcatttt taagaaaaag agatgttcca tgatattgaa
   142081 ggatagactt gaatttatag aagttaataa ctcgagtttg cgatatttta taaaatacat
   142141 atgcttgcga gaaggaggac gagttacaaa aagttgttga attcttattt tgaatattat
   142201 caagggaatt ttttttagtt aaaataaagt gaaatttttt tgtatttctt ttcttaattc
   142261 ttttttcatt ttctttctta ttggaaatgg atttctcgat catttttttt cttgattcaa
   142321 taaaaagttg tgcattggtt cttgcaatat taatgataca tagaaaaaaa tctatgtata
   142381 ttttttccat gaaaaatttg ataaaaaaat caaatttacg gattaatcga gtatttcttc
   142441 tttttaatat ttgacaaaat ttttttaatg attctaatat tttattatga taactttttt
   142501 tattagaatt catatttttt tcttgagtta gaaatccatt tttcttctca tttagaattc
   142561 tttctagttt cttgttgatt gtacttgttc tctcagtcag atctttcatt tttttttctg
   142621 tcagtgaaaa atttgtccat tctgtagatc gaatttgaat aggtgattca cgaatcatct
   142681 gattattcat tatagaatcg tcggttttag tttcacccaa ttcgtagttt ttgatgctcc
   142741 atttttttat ttcttttgac acctttcgaa gaaattttgc tcgttcttta aaaacattaa
   142801 aaactataaa agacttcttt ttcaattttt tcactttttt tttcagttct ttaaaaatag
   142861 gttcaaaaaa tgaagaccct tttagttttc gagggggacc aaaaggatgg tcagtttccg
   142921 gtccaaaaat tgttaaaaaa caaaaatcat ttttttgcgc tttctgtgtt ttcaagggtt
   142981 ttaacttaga tcggtgccaa ggtttcaggt aaaaaggaaa taagattttt atctgaatac
   143041 cgtctgttaa ccagtttttt ggaaattctt tgtcggataa ttcaacacca ttataagtgc
   143101 atcgaatatg catttctcga ttccaatcct ttaagtcttc ggaccattcg ggaccttgaa
   143161 ataagaaaat acgcgcaata ttcttagcta ttattaataa aggcaatcga atatatttcc
   143221 gaagaattga ttggcctact aataaaaaac ctcttactgc ttgagcatat gtaatggtat
   143281 cccaagcttc tgctatttcc attcgcattc tctcttcgtc ttggtatttt tcaacctttc
   143341 ttttttcttt tgtataatca gagatttgta attttttgct ttttttagac atcaaatttt
   143401 gaaaaatgcc tttcatccgt ccgaaactat caaaagaaaa aaggcgtctg tctattctgt
   143461 tcaaaaaaga aaaaaggcct ctgtctattc tgtccaaaaa agaaaaaagg cgtctgtcta
   143521 ttctgtccac aaaaagaggg gaatgcgcct ttgcttgata gaagagttgg caagtaaccg
   143581 ttttacgcct ttgggcacgc atagaacctt ttattagatt tcgacgaaaa tccgagtatg
   143641 gtaaataacg tatccaagcg atttcgcctg ctggatcagg ctcattagaa tcttcgctat
   143701 catcaaaaat gaccatatac ttgtattttc ttaaacgaat ttgagaatcc aattctaccc
   143761 tttcttcgcc ggtttctcct tcctctagtt gcaaatcatc gagtaagtag tatggccatc
   143821 gagggacctt tttacttatt tcctttattt caatagatct ttttctactt ctttgatcac
   143881 tggacttagt tataactaca tttgaatgaa tagtttgatg tttgggttct cgaaatcgaa
   143941 ataaagaaag cttctttttt gttaataatg atctactatt gttgagtttg tctattgttt
   144001 gtttcaattc gcgataatca ttagtaagaa gtagagcatg aatcttattt atccaaaatt
   144061 cccccatttt ttttttttta tatatttgat ttatgctagg gggtgaaaac ccttttttga
   144121 ttcttccacg atagggccca tataagaacg gatcattttt tttaggaaaa tattcttttt
   144181 tagtttcatc attacacaat tgagtttttt gttcaaatat acctatatca aaagattctt
   144241 tatctaaagt tctgactcta tttataaact cgtcagtttt gtttagccgt tttagatcat
   144301 tggtcaaatt acaatcatta tacaattgat cagataataa tttttctgtt gtgaaaaagg
   144361 atatcttttt ttctattatt tctttaaaag ttgacaaact cggcggatac ataaaagata
   144421 tcctttcttt tccatcactt tgacatgtat aaaaaaaata ttgtgacatt tcatttttta
   144481 cagcattttg aaattgattg ttttttatat aacgaaatgg tcgattccat ttgttagaat
   144541 caaaaagaag aatcacaaga gagttttcaa cccatgaatc aaaaagaaga gtcaggagtt
   144601 catcttttct tttttttttt ttctttccgt tcactcggat ctcttccctt tcatcgattt
   144661 tgtccggatc ctccctttct tccgaaaaaa gggaaggaga aggatcttct tcggtgaata
   144721 cctcttcttc ctctttagtt ttagtccccc tccttgcgga aacttttttt tctatttctt
   144781 ccatttctga ggttcctttc agttgcttag tcaaaatggg tgacggtatt cttcctaaat
   144841 aatagataca ggtaataaat aagaaagtac taaagattcg agccatagag tttcttaatt
   144901 ctgacacaat ggatcttaat tttgacacaa ggtacttata ctgataagca agagaagcaa
   144961 gatacttatt agatcgaata agtacattaa acctaataga acttttttgc tgtatccaca
   145021 ctaataccaa tctaaactta gatcgaataa gtacattaga cctaatagaa ttattttgct
   145081 gtatccatac taataccaac ccaacccatt ttatgaataa aatttgacca attaaccaac
   145141 caactaaact acttgttaca aataaaatct tgttgttgca tcgaaacata taaacgttga
   145201 ctaatctggc taacattgaa cttggtaaaa tgaaatggtt gaataattga aaaatgagat
   145261 tattcaggaa tacacattga atgttaagat tacgcattga atttctgtta gtagatccat
   145321 aatcaaaaaa gtctttgtga ttgttccaga agaaatgaaa caaaagatag ggtagagcta
   145381 ggacagttat tgtatggggt ctccccaatg ctatatggag gggcgcgtaa tagatcgata
   145441 tgaacatcat gagctgtccc acaagaaaac cagttgttgc tgctaccttc ttctcgtttc
   145501 cttcttctcc ttcttccata gccagggctc ggagagagaa gagataggag ggccctatgg
   145561 agaatgtggt cagaaatcca taatagagtc cgaccccaac gaccgaattg cttatcctca
   145621 tgcataagta tattagatca cctggtctaa aaaaaaatat ataagatttg aaaatcatta
   145681 taaaacctcc tcctgttcga tttcaattcc attttttttt gttaatctat gataatatga
   145741 tattattcta tgataatctt tttgggtgat cttcatgcat aagtatatta gatcacctgg
   145801 tgtaaaaaga aaaatataag atttgaaaat catcacaaac ctcccgttgt tctatttcaa
   145861 ttccattttt ttgttattct atgataatat gatattattc tatgataata tcatattatt
   145921 ctatgataat cttttttcac tttccatata tagaaataca aagagataga ctagaaacga
   145981 catctcttat gtcaatgaca ctaaagaaag ggatattaaa tgaatggaat tgggatatgg
   146041 atggaatata atgaaataga gccactttga ggttccctat gaaatgaggc atggaacggg
   146101 gccactacga agaagttccg ggggttacga aggaaacttc gagttcatat tggtcatggg
   146161 ttgagaatgg gaattgaact ctatgagatc taatctcccg ttgttcctca gtagctcagt
   146221 ggtagagcgg tcggctgtta actgactggt cgtaggttcg aatcctactt ggggagattt
   146281 gattcattcc gaattacaga atgtcagaat gaaaaggttc gctttgatca ttaagagtag
   146341 gagtaggtaa cccgttctct gtgtctttat ttctattgca ttctatctca tcgtatcaca
   146401 ttctgttctg cgatatttga gaatcgccgt caatacctcg gtctaggtcc gggataatcc
   146461 tttgttccat agtcttgggg ctatttacaa ccagccaatt aagaattctc agatgtacta
   146521 gtactagcaa atggatcaaa gatgcagtca tcgattctcc cgagaggccg caattaccgc
   146581 gagcaaacac attaatttaa tggcgaggag cgcatttttg ccatttttgt atgctactaa
   146641 tacttgtact tgctctgcca ttctgtccaa gcctggctga ggaagagtta tggggcgtaa
   146701 aacaaaaaaa aagatgctaa ttttgttttt tgttttggcc ggctttacca tatgtaaatt
   146761 tatatttgaa agtcaaaagg ccactccatt tcggcaaaag acccgcgccc cagttccata
   146821 gcttttggtc cgctatccca atcatgattt tcctaccccc agagggaaag gcccttccct
   146881 tttgggccgg ttgtgggcga ggagggattc gaacccccga caccgtggtt cgtagccacg
   146941 tgctctaatc ctctgagcta caggccccac ctcgtctcca ctgggtctgt tcccaggagt
   147001 accctaaaaa aaaaaaggaa cctttcctct ccccagccat ttccgggtta agaagatgtg
   147061 aaagcgcctt tctctctata agaacggtgc gttccgaggt gtgaagtggg agagagggga
   147121 tttcataatt ggggttttga ataagacgac ctttttgttt ttcatttttg gtttcttttt
   147181 cgtattgaaa aagtaataag aatgagaggt gttaagtttt tatcatcctg gcgtcgagct
   147241 atttttccgc aggacccccc ctacagtatc gtcaccgcag tagagtttaa ccaccaagtt
   147301 cgggatggat tggtgttgtt cctctacgcc taggacacca gaatatcgaa ccatgaacga
   147361 agaaaggcgt gcgaaaaaaa gaaaagcata ttggctagtg attctgaggc ccgattcttg
   147421 actggaaggg acaccaaagg cctccgccct tccatcccat gaatagatag agagggaggg
   147481 cagagctttt ggttttttca tgttgtcaaa gagttgaaca atgaaaatag atggcgagtg
   147541 cctgatcgaa ttgatcgggt catgtaggaa caaggttcaa gtctaccggt ctgttaggat
   147601 gcctcagctg catacatcac tgcacttcca cttgacacct atcgtaatga taaacggctc
   147661 gtctcgccgt gaccttctct tgaattctca aaacttctgt tactcgatcc ccgcagggac
   147721 agagaacccc ttgccgtcgc ggctgtgcta ccggaggctc tggggaagtc ggaataggag
   147781 agcactcatc ttggggtggg cttactactt agatgctttc agcagttatc cgctccgcac
   147841 ttggctaccc agcgtttacc gtgggcacga taactggtac accagaggtg cgtccttccc
   147901 ggtcctctcg tactagggaa aggtcctctc aatgctctaa cgcccacacc ggatatggac
   147961 cgaactgtct cacgacgttc tgaacccagc tcacgtaccg ctttaatggg cgaacagccc
   148021 aacccttgga acatactaca gccccaggtg gcgaagagcc gacatcgagg tgccaaacct
   148081 tcccgtcgat gtgagctctt ggggaagatc agcctgttat ccctagagta acttttatcc
   148141 gttgagcgac ggcccttcca ctcggcaccg tcggatcact aaggccgact ttcgtccctg
   148201 ctcgacgggt gggtcttgca gtcaagctcc cttctgcctt tgcactcgag ggccaatctc
   148261 cgtccggccc gaggaaacct ttgcacgcct ccgttacctt ttgggaggcc tacgccccat
   148321 agaaactgtc tacctgagac tgtcccttgg cccgtaggtc ctgacacaag gttagaattc
   148381 tagctcttcc agagtggtat ctcactgatg gctcgagccc cccctgaagg aggccttctt
   148441 cgccttccac ctaagctgcg caggaaaagc ccaaagccaa tcccagggaa cagtgaagct
   148501 tcatagggtc tttctgtcca ggtgcgggta gtccgcatct tcacagacat gtctatttca
   148561 ccgagtctct ctccgagaca gtgcccagat cgttacgcct ttcgtgcggg tcggaactta
   148621 cccgacaagg aatttcgcta ccttaggacc gttatagtta cggccgccgt tcaccggggc
   148681 ttcggtcgcc ggctcccctg tcatcaggtc accaacttcc ttgaccttcc ggcactgggc
   148741 aggcgtcagc ccccatacat ggtcttacga ctttgcggag acctgtgttt ttggtaaaca
   148801 gtcgcccggg cctggtcact gcgaccccct ttgtgaggag gcaccccttc tcccgaagtt
   148861 acggggctat tttgccgagt tccttagaga gagttgtctc gcgcccctag gtattctcta
   148921 cctacccacc tgtgtcggtt tcgggtacag gtaccctttt gttgaaggtc gttcgagctt
   148981 ttcctgggag tatagcatgg gttacttcag cgctgtagcg cctggtactc gaacattggc
   149041 tcggggcatt ttctctaccc cttcttaccc tgaaaaagca ggggcacctt gcgtccttga
   149101 accgataacc atctttcggc taacctagcc tcctccgtcc ctcgggacca acaaggggta
   149161 gtacaggaat attcacctgt tgtccatcga ctacgccttt cggcctgatc ttaggccctg
   149221 actcaccctc cgtggacgaa ccttgcggag gaacccttgg gttttcgggg cattggattc
   149281 tcaccaatgt ttgcgttact caagccgaca ttctcgcttc cgcttcgtcc acccccgctc
   149341 gcgcgggtgc ttccccctaa ggcggaacgc tcccctaccg atgcattttt tcatcccaca
   149401 gcttcggcag atcgcttagc cccgttcatc ttcggcgcaa gagcgctcga tcagtgagct
   149461 attacgcact ctttcaaggg tggctgcttc taggcaaacc tcctggctgt ctctgcaccc
   149521 ctacctcctt tatcactgag cggtcattta ggggccttag ctggtgatcc gggctgtttc
   149581 cctctcgaca atgaagctta tcccccatcg tctcactggc cgaccttgac ccctgttatt
   149641 ttgaggtcat atctagtatt cagagtttgc ctcgatttgg taccgctctc gcagcccgca
   149701 ccgaaacagt gctttacccc tagatgtcca gtcaactgct gcgcctcaac gcatttcggg
   149761 gagaaccagc tagctctggg ttcgagtggc atttcacccc taaccacaac tcatccgctg
   149821 attcttcaac atcagtcggt tcggacctcc acttagtttc acccaagctt catcctggtc
   149881 atggatagat cacccaggtt cgggtccata agcagtgaca attgccctat gaagactcgc
   149941 tttcgctacg gctccggtgg gttcccttaa ccaagccact gcctatgagt cgccggctca
   150001 ttcttcaaca ggcacgcggt cagagccctg ggctcctccc actgcttggg agcttacggt
   150061 ttcatgttct atttcactcc ccgacggggg ttcttttcac ccttccctca cggtactact
   150121 tcgctattgg tcacccagga gtatttagcc ttgcaaggtg gtccttgctg attcacacgg
   150181 gattccacgt gccccatgct actcgggtca gagcgtaagc tagtgatgct ttcggctact
   150241 ggactctcgc catctagggt gcagcactct actgcttcgc ctagcagcac gacgctttta
   150301 ttgctctccc acaaccccgt tttcacggtt taggctgctc ccatttcgct cgccgctact
   150361 acgggaatcg cttttgcttt cttttcctcc ggctactaag atgtttcagt tcgccaggtt
   150421 gtctcttgcc tgcccatgga ttcagcagca gttcgaaagg ttgacctatt cgggaatctc
   150481 cggatctacg cttattttca actccccgaa gcatttcgtc gcttactacg cccttcctcg
   150541 tctctgggtg cctaggtatc caccgtaagc ctttcctcgt ttgaacctcg cccttcactt
   150601 ttcactttaa ggctatgcca tcctaaggtg ctgctaaatg gaaggatctt atcaacgtcc
   150661 atgaatgata aataatagat tgaactgccg aatcggaaaa atcgggtact atcatatagc
   150721 tttgtttcgg ctaagttcac gagttggaga taagcggact cgaaccgctg acatccgcca
   150781 cagggtaaac caccgcctct caggcccccg actgattgat tctaccatag aggccaacga
   150841 tagacaataa ctcccccccg aacacagctt acaactttca tcgtactgtg ctctccaaag
   150901 agcaactctt ctcaaaatct caaaaaaaaa aggtgctgag ttggaatccc attctaacta
   150961 aggattcttg tggttccgga ggatccagct acaggagaac caggaacgga gagctttccc
   151021 cccttttcca ccccgacctt tggtcttaag aatgctggtt ttaagaatga gtgattgccc
   151081 ttctccgacc cttactgccc aacctgagag cggacagcta atgcattcca cttattgaac
   151141 agggttctat ggtcggtccg cgacccctgg ataccgaagg cgtccttggg gtgatctcgt
   151201 agttcctacg gggtggagac gatggggttg gtccatggat tttccttcct tttgccgcat
   151261 ttcgctcaaa gggttgaagg gagatagtgc atcaagctgt tcgcaagggc caacttgatc
   151321 ctcttcccca gggatcccag atgagggaac ctaaacctag gggagccgcc gactccaact
   151381 accgtccatg tacgatccat actagatctg accaaccacc catcctacct cctctacacg
   151441 ttcttgacag cccatctttg tctcagtaga gtctttcagt ggcatgtttc ggtcctcttc
   151501 cccattactt agaaaaagtg agccaccggt tcaggtacaa gatactatca ttaccgcctg
   151561 gacaattaga cacccaaccc gtaatcgcaa cgacccaatt gcaagagcgg agctctacca
   151621 actgagctat atcccccgag ccaagtggag catgcatgaa ggagtcagat gcttcttcta
   151681 ttcttttcct tggcgcagct gggccatcct ggacttgaac cagagacctc gcccgtgaag
   151741 taaatcatcg cacctacggt ccaaccaatt gggagagaat caatagattc cttttcggga
   151801 gcgattcatc cttcccgaac gcagcataca actctccgtt gtactgcgct ctccaagtgt
   151861 gcttgttccc ccttcttttc ttcctcacca cggcaagtac ttgtgaaata agaaataact
   151921 ccgatgggaa gaaaaaagag ggcgttaaga gaccctcttg gcccaaccct aaacactcta
   151981 agatcctttt tcaaacctgc tcccatttcg agtcaagaga tagataaata gacacatccc
   152041 attgcactga gcgggggcgt tcgtagtgac tgagggggtc gaagaccaag aagtgaatta
   152101 tttatcagcc aagcattcgt cttacggcta gatccaatcc cctggtccct gcggaaagga
   152161 aaaagaattt cacgctcttc ctttcgggaa gggaggatta ggaaaatcct attgattgca
   152221 gctttctcca gacctccggg aaaagcatga aaaaaaaagg ctcgaatggt acgatccctc
   152281 cgtcacccca gaatgaaagg ggcgatctcg tagttcttgg tctgtgaaga tacgttgtta
   152341 ggtgctccat ttcatttttc cattgaggcc gaacctaaac ctgtgctcga gagatagctg
   152401 tccatacact gataagggat gtatggatta tcgagaagag aggagccatg gtggtccccc
   152461 ccggaccgcc cagatcccac gagtgaatag aaagttggat ctacattgga tctcacctga
   152521 atcgccccat ctatcctcct gaggagaagt ttggtttcaa accccggctc gaacaggaga
   152581 agtacgccat gctaatgtgc cttggatgat ccacatctca gggtcaggcg ctgatgagca
   152641 cattgaacta tccatgtggc tgagagccct cacagcccag gcacaacgac gcaattatca
   152701 ggggcgcgct ctaccactga gctaatagcc cgtcgtgcgg gcctcccgct gggggcccgc
   152761 tatgcaaaaa gaaaagcgag agaaacccca tccctctctt tcctttttac gcccccatgt
   152821 cgccacacgg gagggacatg ggggcataaa aggggatcct atcaacttgt tctgacctag
   152881 gataagaagc tcatgggctt ggtcttactt caccgtcgag aaacaaaaga aggcttccat
   152941 ctccaagttg aactcagacg tagctcgctt ctttttgggt gtgaagcagt gtcaaatcaa
   153001 aatacccaac aagcattagc tctccctgaa aaggaggtaa tccagccgca ccttccagta
   153061 cggctacctt gttacgactt cactccagtc actagccctg ccttcggcat ccccctcctt
   153121 gcggttaagg taacgacttc gggcatggcc agctcccata gtgtgacggg cggtgtgtac
   153181 aaggcccggg aacgaattca ccgccgtatg gctgaccggc gattactagc gattccggct
   153241 tcatgcaggc gagttgcagc ctgcaatccg aactgaggac gggtttttgg agttagctcg
   153301 ccctcgcggg atcgcgaccc tttgtcccgt ccattgtagc acgtgtgtcg cccagggcat
   153361 aaggggcatg atgacttgac gtcatcctca ccttcctccg gcttatcacc ggcagtctgc
   153421 tcagggttcc aaactcaacg gtggcaacta aacacgaggg ttgcgctcgt tgcgggactt
   153481 aacccaacac cttacggcac gagctgacga cagccatgca ccacctgtgt ccgcgttccc
   153541 gaaggcaccc ctctctttca agaggattcg cggcatgtca agccctggta aggttcttcg
   153601 ctttgcatcg aattaaacca catgctccac cgcttgtgcg ggcccccgtc aattcctttg
   153661 agtttcattc ttgcgaacgt actccccagg cgggatactt aacgcgttag ctccagcact
   153721 gcacgggtcg atacgcacag cgcctagtat ccattgttta cggctaggac tactggggta
   153781 tctaatccca ttcgctcccc tagctttcgt ctctcagtgt cagtgtcggc ccagcagagt
   153841 gctttcgccc ttggtgttct ttccgatctc tacgcatttc accgctccac cggaaattcc
   153901 ctctgcccct accgtactcc agcttggtag tttccaccgc ctgtccaggg ttgagccctg
   153961 ggatttgacg gcggacttaa aaagccacct acagacgctt tacgcccaat cattccggat
   154021 aacgcttgca tcctccgtat taccgcggct gctggcacag agttagccga tgcttattcc
   154081 ccagataccg tcattgcttc ttctccggga aaaggagttc atgacccgtg ggccttctac
   154141 ctccacgcgg cattgctccg tcaggctttc gcccattgcg gaaaattccc cactgctgcc
   154201 tcccgtagga gtctgggccg tgtctcagtc ccagtgtggc tgatcatcct ctcggaccag
   154261 ctactgatca tcgccttggt aagctattgc ctcaccaact agctaatcag acgcgagccc
   154321 ctcctcgggc ggattcctcc ttttgctcct cagcctacgg ggtattagca gccgtttcca
   154381 gctgttgttc ccctcccaag ggcaggttct tacgcgttac tcacccgtcc gccactggaa
   154441 acaccacttc ccgtccgact tgcatgtgtt aagcatgccg ccagcgttca tcctgagcca
   154501 ggatcgaact ctccatgaga ttcatagttg cattacttat agcttccttg ttcgtagaca
   154561 aagctggttt ggttcggaat tgtctttcat tccaaggcat aacttgtctc catgcgcttc
   154621 atattcgcct ggagttcgct cccagaaata tagccatccc tcccccctca cgtcaatccc
   154681 acaagcctct tatccattct tattcgaggg gagcaagaca aaatagaaaa acccacattg
   154741 ggtttaggga taatcaggct cgaactgatg acttccacca tgtcaaggtg acactctacc
   154801 gctgagttat atcccttccc tgcccccatc aagaaataga actgactaat cctaagacaa
   154861 aggatcgaga aactcaacac cgccactatt cttgaacaac ttggagccgg gctttccttt
   154921 cgcactatta cggatacgaa aatcatggaa aaagttggat tcaattgtca actgctccta
   154981 tcggaaatag gattgactac ggattcgagc catagcacgt ggtttcataa aaccgtacga
   155041 ttctcccgat ctaaatcaag caggttttac atgaagaagg tttgccccag catgttctat
   155101 tcgatacggg taggagaagc ggtattctta aaaaaataga gaaatcagaa ccaagtcaag
   155161 atgatacgga tcaacccctt cttattgcgc caaagatctt accatttccg aaggaactgg
   155221 agttccttag ttccattcaa gagttcttat ggatttccac gaccctctaa gaccccgaaa
   155281 ttttgacaaa ttccttctct ttttcttagg aacacataca agattcgtca ctataaaaaa
   155341 aagggtaatg ctaatcccac gattaattac ttcattaatg aatttcatag taatagaaat
   155401 acatgtccta ccgaaacaga atttgtaatt tgctatcctc ttgcctagcg ggcaaaggca
   155461 aagatttacc tccgtggaaa agatgattca ttcggatcag catgaaagcc caactacatt
   155521 gcattgccag aatccatgtt gtatatttga cagaggttga ccccctctct catggtacaa
   155581 tcctcttccc gctgagcctc ctttctcctc ggtccacaga gacaaaatgt gggactggcg
   155641 ccaacagtta atcacggaag aaaggactca cggagccggg atcgctaact aatacgaatc
   155701 ttaatataat agaaaatact aatctaatag aaagaaaaga actgtctttt ctgtatactt
   155761 tccccggttc tgctgctacc gcgggcttta cgcaatcgat cggatcatat agatatccct
   155821 tcaacacaac ataggtcgtc gaaaggatct cggagaccca ccaaagcacg aaagccagga
   155881 tctttcagaa aatggattcc tattcgaaga atgcataacc gcatggataa gctcacacta
   155941 acccgtcaat ttgggatcca attcggtttt ttccttggga ggtatcagta aggagaatgg
   156001 aataatatcg attcatatag atacagagga aaaggttctc tattgattca aatgctgtac
   156061 ctatgggata gggatagata aagaggaaaa aaccgaagat ttcacatatt tgatcgaaaa
   156121 atcaatcaga ttgatttcgt acccctcgct caatgagaaa atgggttaga ttctatagga
   156181 tcaaacctat gagacttaaa gaatgacgga agggaataaa atcaaaaaaa gaaatcaaaa
   156241 aaaaaaagaa taaaaagaaa taaaaatgaa gtataagaac ccagattcca aatgaacaaa
   156301 ttcaaacttg aaaaggatct ttctgattct cgaagaatga ggggcaaggg gattgatcga
   156361 gaaagatctc ttgttcttat tataagatcg tgtgattgga tccgcggatg tttggtaaaa
   156421 aaaatcttct cttttgagaa taatcaaaaa tggaaagtgt tcgattggaa catgaaaacg
   156481 tgactgaatt tgtcctagtt actcttcggg acggagtgga agaggggagg acattctgga
   156541 acgaggaaga gaacccaacg acttcgaaag aattgaacga ggagccgtat gaggtgaaaa
   156601 tctcatgtat ggttctgtag agtggcagta agggtgactt atctgtcaac ttttccacta
   156661 tcacccccaa aaaaccaaac tctgccttac gtaaagttgc cagagtacga ttaacctctg
   156721 ggtttgaaat cactgcttat atacctggta ttggccataa ttcacaagaa cattctgtag
   156781 tcttagtaag agggggaagg gttaaggatt tacccggtgt gagatatcac attgttcgag
   156841 gaaccctaga tgctgtcgga gtaaaggatc gtcaacaagg gcgttctagt gcgttgtaga
   156901 ttcttatcca agacttgtat catttgatga tgccatgtga atcgctagaa acatgtgaag
   156961 tgtatggcta acccaataac gaaagtttcg taaggggact gtagcaggct accatgagac
   157021 aaaagatctt ctttctaagg agatttgatt cggaacttat tatatgtcca aggtccaata
   157081 ttgaaataat ttaagaggtt ttccctgact tcgtccgtgt caacaaacaa ttcgaaatgc
   157141 ctcgactttt ttagaacggg tccgggtcaa atagcaatga ttcgaagcac ttctttttac
   157201 actatttcgg aaacccaagg acttaatcgt atggatatgt aaaatacagg atttccaatc
   157261 ctagcaggaa agggagggaa acggatactc aatttaaagt gagtcaacag aattccatac
   157321 tcgatctcat agatacatat tgaattctgc ggaaaaccgt attcgatgaa agtcgtatgt
   157381 acggcttgga gggagatctt tcatatcttt cgagatccac cctacaatat ggggccaaaa
   157441 agccaaaata aatgatttta gcccttataa aaagaaaact gattcttgaa cccctttcac
   157501 gctcatgtca cgccgaggta ctgcagaaaa aaaaactgca aaatccgatc caatttatcg
   157561 taatcgatta gttaacatgt tggttaaccg tattctgaaa cacggaaaaa aatcattggc
   157621 ttatcaaatt ctctatcgag ccttgaaaaa gattcaacaa aagacagaaa caaatccgct
   157681 atctgtttta cgtcaagcaa tacgtggagt aactcccgat atagcagtaa aagcaagacg
   157741 tgtaagcgga tcgacccagc aagttcctat tgaaatagga tccgcacaag gaaaagcact
   157801 tgccgttcgt tggttattag gggcatcccg aaaacgtccg ggtcgaaata tggctttcaa
   157861 attaagttcc gaattagtgg atgctgccaa agggagtggc gatgccatac gcaaaaagga
   157921 agagactcat agaatggcag aggcaaatag agcttttgca cattttcgtt aatccacgaa
   157981 caggatctat atagacacat agatccatgg atccatacat ctcgatcgta aaagaatcaa
   158041 tagaaaaaga aagaatcgga attgatcgtt ctcgaaacaa acgaaaagga aacgaaagat
   158101 aaaacataaa tcatggatca actaagccct ctcggggact tgcttaagaa taagaaagag
   158161 gaatctcatg taaataccat ggaataaggt ttgatcctaa ttcatgggga ttccacaaat
   158221 attccattcc aaaaatagaa agttcgaaac aattgggatt tttttggaga ttggatgcag
   158281 ttactaattc atgatttggc atgtacagaa tgaaaacttc attctcgatt ctacgagaat
   158341 ttttatgaaa gcctttcatt tgcttctctt cgatggaagt tttattttcc cagaatgtat
   158401 cctcattttt ggcctaattc ttcttctgat gatcgattca acctctgatc aaaaagatat
   158461 accttggtta tatttcatct cttcaacaag tttagtaatg agcataacgg ccctattgtt
   158521 ccgatggaga gaagaaccta tgattagctt ttcgggaaat ttccaaacga acaatttcaa
   158581 cgaaatcttt caatttctta ttttactatg ttcaactcta tgtattcctc tatccgtaga
   158641 gtacattgaa tgtacagaaa tggctataac agagtttctg ttattcgtat taacagcgac
   158701 tctaggagga atgtttttat gcggtgctaa cgatttaata actatctttg tagctccaga
   158761 atgtttcagt ttatgctcct acctattatc tggatatacc aagaaagatg tacggtctaa
   158821 tgaggctact acgaaatatt tactcatggg tggggcaagc tcttctattc tggttcatgg
   158881 tttctcttgg ctatatggtt catccggggg agagatcgag cttcaagaaa tagtgaatgg
   158941 tcttatcaat acacaaatgt ataactcccc aggaatttca attgcgctta tattcatcac
   159001 tgtaggaatt gggttcaagc tttccccagc cccttctcat caatggactc ctgacgtata
   159061 cgaaggagtg cggttcgttc gataaattcc tacctctcta tctatctctg ggatgtttgg
   159121 atttttcaaa actccatgga catgcagaag agaaatgcta ttcccactca gaccaagaca
   159181 taactttgac ttgttcaaat aacaattaag gcgaagcagg gtcaggaaca acgattctct
   159241 ttatgataaa cagatccatt ttgcaagttc gttattacgg gtagttccta caaaggatcg
   159301 gactaatgac gtatacaata cttgaattct tgatgtagat gctacatagt tggttctcat
   159361 ccttcagaga ctacgagtgt aataggagca tccgtcgaca aaaggatcac cctaagatga
   159421 tcatctcatg gctattgaga acgaatcaaa tcagatggtt ctatttctca atctttctga
   159481 cttactccta cggaatcaag gtcgaaaaga tggagaaaaa tcagtcattc acaaccactg
   159541 atgaaggatt cctcgaaaag ttaaggatta gtaatccgtt ttagaaatcg aatgggttcg
   159601 atcttataca tacgcgagga aggtaataat aaaaaaaaaa agaagataag ttcttcttta
   159661 cttttatcac ttaggagccg tgcgagatga aagtctcatg cacggttttg aatgagagaa
   159721 agaagtgagg aatcctcttt tcgactctga ctctcctact ccagtcgttg cttttctttc
   159781 tgttacttcg aaagtagctg cttcggcttc agccactcga attttcgata ttccttttta
   159841 tttctcatca aacgaatggc atcttcttct ggaaatccta gctattctta gcatgatatt
   159901 ggggaatctc attgctatta ctcaaacaag catgaaacgt atgcttgcgt attcgtccat
   159961 aggtcaaatc ggatatgtaa ttattggaat aattgtcgga gactcaaatg gtggatatgc
   160021 gagcatgata acttatatgc tgttctatat ctccatgaat ctaggaactt ttgcttgcat
   160081 tgtcttattt ggtctacgta ccggaactga taacattcga gattatgcag gattatacac
   160141 aaaagatcct tttttggctc tctctttagc tctatgtctc ttatctctag gaggccttcc
   160201 tccactcgca ggttttttcg gaaaactaca tttattctgg tgtggatggc aggcaggcct
   160261 ctatttcttg gtttcaatag gactccttac gagcgttgtt tctatctact attatttaaa
   160321 aataatcaag ttattaatga ctggacgaaa ccaagaaata acccctcacg tgcgaaatta
   160381 tagaatatcc cctttaagat caaaaaattc catcgaattg agtatgattg tatgtgtgat
   160441 agcatctact ataccaggaa tatcaatgaa cccaattatt gcaattgctc aggataccct
   160501 tttttagttt agcttctaga atctatttct tagttcaaga tccctcttta ctaactggaa
   160561 tcaaagaatt agtagatctg ttccgcccaa aaagggaatg ggctagggtt atgaacttat
   160621 aatctataat cagattatag attataagtt cattccatat cgggccagac cggaataggg
   160681 ttatatacat tctcattatg agaagggtca ttcgagccta tctaaatcta aatagagact
   160741 atgtttacat atggatccct acgtcgttac attccattta ggattaggaa tgggcgtaat
   160801 cgggccttct ttttacatta cagatctctc cttattttgg accctattca cctcttttct
   160861 ttttttcttc tattgaatcg agaaagaaat aggtttgatt gtccatcttt ttaatagaat
   160921 cttaatatat ataagacatc ctctggatac ttcaaatcga agcaattgga tgtccgactt
   160981 ggcctatatg acatggccga tcaatagaaa tactccaaca ctccaccttt gtcatatatt
   161041 ccatacatca cactagatag atatcatatt catggaatac gatttacttt caagatgcct
   161101 tggtggtgaa atggtagaca cgcgagactc aaaatctcgt gctaaagagc gtggaggttc
   161161 gagtcctctt caaggcataa tattgagaat gctcattgaa ttggaataag ttcggcagcg
   161221 gatcacaaaa tcttggtgat cctctctatc taatgaatgg ggaatctgct ttgaaatcgt
   161281 ctgccctgca cccacccccg agtatatgct tcaacaggaa tcacacaagg gtggattgat
   161341 acaatctaaa cctctggtaa aatgcccccc gtaacccagc agataaagtg cattacatag
   161401 tccgttttag ggattggcga ctacccattc agtgactttg gcactggacg ttccaaaaat
   161461 gggtactatc gggtcgggtg aattcaataa tagacgcctg gtggcattcc agctttcctt
   161521 ctcctttcag gacctatccg aaagagaatc cagtacttct cggtcgtgaa tagggcgaac
   161581 cgccccgtgg atatctttgc ttcgaaccaa aaacaattag aattaggctc ggtcaactgg
   161641 aatgtctatt atccatatag gggatcttcc aatcgggaag atccatcgac ctgagacgaa
   161701 gagaaaggtc tatctatttt atttagttat tcagttaaac caatgattcg ttattggagc
   161761 agatagcaaa aaccatttca tctgacatgc gtatttttga ttttccaatg gatttacatc
   161821 tttcattaat ggaaattttt tgatgtagtg agtaatagct ctggttgttc gctgttcaag
   161881 aattcttgtt taggcagttc ataccgtcca tacatagtgt tttgatctaa gatttcaatt
   161941 cttccatgtt tcagcagtag catattcttc catggagcta agctccatgg aagaaagaag
   162001 tgtttccgcg actctaccac ccagtcaatt ccgttccact taatcctcat gaccacatat
   162061 ctttccggct aagtaatggg aaacccttct cctgttacat gaatccaatt ttcatttcat
   162121 ccgagaaaag ccatcttttt ctcaacaatg tctttgccat ttgatccaat agccttccgt
   162181 gagataggaa cagatttgat aaatactgat aactctcgga tcgaatatta gaacgggaaa
   162241 atccattaga taatgaacta ttggttctaa gccatctctg gcgatgaatc aagaattcga
   162301 agtgcttttt tttcctattc ttgagaaacc agcgtttaga tagagatgga agaggatcca
   162361 ttttggcagt aagaataaga agccccttta acatctcttc atcttcatct gcaaagaatt
   162421 ctcgatgtga aaagacagag acaaagggct catctttgaa tagggaaaag agtggatccg
   162481 gggggtccca aatgaattgg cttattcgaa aaaagccttg ttctttggaa aatctagctc
   162541 gtggcgggta ctgcatggtt tcactctgca agaactccga atccccctct tgaagctcat
   162601 cctcctcttg acgctcatcc tcctcttgaa gctgatcctc ctcttgaagc tcatcctttt
   162661 catcataaag gatcccccga ccggcccaat agggaaatcc caattcattg ggcctttcga
   162721 tacaatcaaa tagaaattcc caagggcgcc atattctagg agcccagtct atgtgatcga
   162781 agaaaccctc ctctatttcc ccttcttcaa actccgattc gtatttttga tagagaaatt
   162841 tctgatcaac gatagaataa gatccatttt gcatcatata taagggattc cttggttcgg
   162901 gccgaagaag gaatttcact cgatcattat caaaccgact gcaatctctt tctgtccgcg
   162961 aggatgccat cagagcgcct tctatttcta ctaggccatg aactagatca gaatcattct
   163021 caacgaaccg ataagaagtg atcctatttt tttcatcggg tccgggtaga gaccaaaggt
   163081 cttgagcgac cgatccggca gaacaactca aaagataaag aagtatcgtt aatttcttca
   163141 tgctcgttcc aagttcgaag taccatttgt acaaataagg atccccttct tcacacaatt
   163201 gcttctttat atagatagat ataggatcta ggaggcaatt tcctagaagt actttttgca
   163261 caacagccct tcctatctga tagaaaagga tcccgtgatc ctgaaccggt attacatggg
   163321 ctcgcaaatc ccaagtttgt ctatgaagag cagatctaat tgtattagtg tctagaattg
   163381 atttcttctg tgtaatacta attgataggg cctcattggc aagtgctaca agatctcgtg
   163441 cattggaacc catggctgtg gacccgaatc gattagtatg gaacattttc ttttccaagt
   163501 gaaatcccct agtatatgaa agagtgaaaa agcgctttcg ttgttgtgga ataagaagcc
   163561 ttcgtatctt aatacatgta ttgaattgat tcggggctat tagagcggga tccacttttt
   163621 ggggaatatg agtcgaagca ataacaagaa tatttctagt agaacatctt tcacaatccc
   163681 tggagagata gttcactaat agaccgaggg ataagtcctt cgactcattc atatccagat
   163741 catgaatgtc tggaatccat attatgcaag gagacattgc ttttgctaat tcgaagtgaa
   163801 gggtgataaa aaatcggtct acttccgcca gcagttcaat attggtgaac tcattcatca
   163861 catcctcagc tagccactct atacgccgca actccctatc aaggtcacta gtatcaatat
   163921 cgtcactagc atcaatagag tcactagcat caatagagtc actaacatca tagtcactct
   163981 catcctcctc atcaagaacc aactccctag gcttgctatc cgggaacttg ttcagaaata
   164041 ctgtaatgaa aggaagatag gagtttgtcg ttaggtattt gaccaaatag gatcgtccgc
   164101 ttcctataga acctatcact aaaatacccc tagaggggga taaggctaag cggagcgaaa
   164161 agggttttcc atgagacggg aaatgaaaac tattagcccc acacgaagtt tgtgaataag
   164221 tgattgtctg ataattagca aggaatatcc gcctttctgc taaacaggat gtattgaact
   164281 cataattcat tagatacttt tgatgaatgt caactaagta tcgtaagtaa attgctcccg
   164341 gttgttcaat catttgataa gcagagtcat tctttgataa atgatcgcta tgagtcagac
   164401 tcaatagaat ttgatcaata cttttttctg ccgttaaggt ggagatggag aactgaacca
   164461 agaagtctct ttctttatca ctaatcgaat cactgttcgc gaaccagaat tctattggat
   164521 tatcatcaat ccaatgatcg cccacgtttt ctctttttct tatcaatgaa tagatctctt
   164581 tacttgtatg acttagatgt ctcgtatttc tcgaaaaaat gattagattg atgggatttg
   164641 gtatgatact tatgagatcg atgagattga tattcaaata tttcttctta gaacgtatag
   164701 aatatcctaa ttgttgcaga gcaactagaa agagattctt gaactttaac cagaaagaat
   164761 tcagttcaga tgtgggatac ctatccagaa gttttcgcaa ctcaatcatg tatgatggat
   164821 tcatcaaaga tttgatcttt tcgaactctg tctgtaactc actataggct cgggaaacaa
   164881 agaaaagacg tgtacaaacg agatgtccag caacaagaag aaggaaaagg attgaataga
   164941 ggaactcctg aacatttggc gagctcagat gtgtcgatat caatggtgac tcattatttc
   165001 gatgaatctt ttcttcggac agaagaaaat tttgtaaaca cttaatcgaa atctcactta
   165061 tccgattccg tcgtgtcttc cacaattttt tctgaagaat tcgcgctgat acatgcataa
   165121 tatcatgaaa aatggatacc aatatttgac ggctgctact tagtatcggc aataggtctg
   165181 aaaaagtatc taacaatatc aaacttagat atttgcaccc tgttgaagta aagaaccatg
   165241 gcatatatgt ttggaataga ttccattttg attttaagcg agttgaaaaa gcactctttc
   165301 gttgatgaaa ggttctatac atctgccctt tctcaacgca tttctttaga caaagactcc
   165361 gttttttcct cttttcggat ggtaaatatt tctcagaaca tggagtgtga atcaaaccca
   165421 tgtttgaatt gaaattgaga tactgatgca agttcttctc ttctgaatca gatagattca
   165481 tatctgaaag aggttgacaa aaagttcttt caaaattgac tttttgtccc tcttttagag
   165541 gtgttccaga aatgtctgca atcgagtaaa tagctctacg aactaatgga tcggatcgaa
   165601 ttgcaaactg gaaagatttg tacaagttat acctttcgtc accactttgt ggaaaatcat
   165661 tagatatgaa tatgttagat acctgcgact cgattggtga aggtgaaata gtatctctct
   165721 ccaaaaaagc atgttttttt ttaccaccgc acaaagaaaa tattttgttg cgaatgaaca
   165781 agatattgag gaattgtccg tacgtaaaat cagaattctt gatacgggcc ttttccacat
   165841 aaaaagggaa tcttttgtta caatagaagg agaagtgatg tggattattc aagaatcgaa
   165901 gtcgatttgc tttataaaaa gaagatatca atgaacttct atgaaatggt ttcacgggat
   165961 tcagccaatt gtcttgatcg tgggatatca ttgagaaata ggaatccgtg ttatcaaaag
   166021 atttcctgct attatttcta gtatggaatg agtcaatcat ccgctttggt atcttattga
   166081 acaaaaatgg tgatattgtt cctccattga tcaagaattt cgatttttga gaagtattat
   166141 gatcatccaa taagaaaggt ttcaattttt gaaaatgaac gatttgaaga cctattgatt
   166201 ctaacaactg attgcagagt tgatcatttg tacctttcaa ttcatagatg tggatctcag
   166261 acctatgaag ggggatattc ccgaaactca caaagaaaaa aggaagtgag ttagacaaaa
   166321 agagaagaag tgacttagac aaatcttttt tatcgataac ctcagaccaa tcaatcgaat
   166381 attgattaat atgtaatcga tcgaacacta cttgaaaacg gctcttctgc tcagaaacga
   166441 aatgttctaa atgctcctgg aaattcttgc tcccattgga ccatttgtat ctatatgcat
   166501 taggatcccg attcatgtat ctctcggttc gagaaatcaa aataagagga tcgaaccgtt
   166561 tgttctgact ctttttcaaa ttcgataaat gtcggttgat cgtatatttc attagagttc
   166621 tatgattcag agtaccattt cttatttgat ccctttgaat tccatactcg aagttgcgat
   166681 cggatctatt cattaaaaag aatcgattca atacatttct tatgtaccca tgggtgctat
   166741 attggatttg aatcagattt cggatcaaga tagattgatt gactgcctcc attatgttgt
   166801 tgctagcaaa taccactctt tttggttttg gatcttccaa atcattcccg caggagatcc
   166861 ggacccattt gtttctgatc cttcgataaa aagattcatt ttcttcataa aaaataggag
   166921 gtagaaccaa taaagatttc tttttcgatt catccccggc ctcattcaag aattgttttt
   166981 gatccaatcc gtaggaatca atagaaaggg caaatctctt atgatacacc agatccggct
   167041 cggttattga tagagtgaat agatctgcca tttcttgaaa tctctcttct gattcaaaat
   167101 cgtggtgtaa cgtgtatccc cccctgttca ggtcatggaa tagatgaaat aaatcaaaaa
   167161 atggattttt gttcaagaat gaagaactac ccagttcatc cttcggaacc atatcgcatc
   167221 ccggatatga tgaaatagga tgaattgaga cggtattttg taaatacgta attatcttgg
   167281 atatattcac tatttcttta ttttccgatc gcctgaaagg gacaaaagaa acatcttgtt
   167341 ctttcttcaa caatttctga tctttagtga acctctcagt aggattcgaa cccagatgaa
   167401 gttctgacca tatgtcagag aaaaaagaac gaatggatct tgtaggattc ccaagaaatt
   167461 cttcgatttc ttccggaagc agatgattat tcatccgctt ctcacgttcc gtgaatagcc
   167521 gggactttga ggaagatcca gaaacgcgtt tagggaatcg gtctgattct atctctcttc
   167581 gttccgtttg aagaaaggaa ggatcccaaa gaatcgatct ttcttttagt tgttgaatct
   167641 ctctttgatt gatcaatgtg tgatattccg aatcctcatt actaatggaa tcaaaacgat
   167701 ctctggattg atcaaaagat cctttcaatt ggctagaatc cgttacttga acgaaactag
   167761 atcttgtgga atgatattga atatttgacg atacattccg taccttgcta aaaattcgat
   167821 ccttgcttac caaccacaca ttgtctaacc aaatccaatt ctctctcgat atgttcctca
   167881 aaaaatccga ttcgtgcgga ttcttccccc gactaccgaa gagatcttgg cggaattgcc
   167941 acatatgaaa ttgagcacaa ttttgcaaag aaatagccca cttgcttctc gaaaagagat
   168001 gggaaacatg ctcaatatca tttgattgaa tagttgaccc agccccttgt tgtttgaaga
   168061 aaccctccac ttcaattggt atttgttcac gaaaagcaaa catgagataa caaatccagt
   168121 ctttcactaa gatttcgaat agctgtcccg aattcaatat gttttgcctc ttactcggag
   168181 aaagacgatc aaacaattcc caatcacggt ccttgtggat cggatcatcc atataatata
   168241 caaagggaaa ctccagatat ttgatatctt tctctttgaa tgagatctca attccagcga
   168301 cggtttcatt agatatctta ccactagaat ccttcttttt tccgatccag ttcctccacc
   168361 accgcgaacc ccagttggat tcaggcatga tacacttttt agttattggg ggaacccaag
   168421 tactctcttt cggatccagg aactcagaga tcttttttcc ttttgacagg agcgaaacaa
   168481 tcaacctatt gacattggaa gacccaaaag attcttccaa tgcatcattt ctcggtccaa
   168541 tgggattcat aagtatagga agaagccctg tcaaatagag attttttctt tcgaccatat
   168601 ttcgattgtt aatacgatat ataaggaccg ctactacaaa tagtagtaca cccttggtcg
   168661 tgaaatgtac tacacccttg atacccttga tacccttgat cgtgaaatat cgattgcttg
   168721 ttgaaccctg tgaattgcgt gaaagtagga tacccaaaat tcgggggtcc gagagtttta
   168781 gaaaacgttc ttggtggaaa aaaatgttaa ggaaagatcc cactgaattg aattgggtcc
   168841 atgaatctaa taaatagtga gaattcttga tctctctcaa tatctctcgc aattcgaaaa
   168901 cccagaattt gaattgacgc cccttcatct ctccatacct cctaaatgga taataatgat
   168961 actttataat tatgatattt atatatgata tttatatacg atatttcttt attctatgat
   169021 aattagaatt atatgattat tctatgattt aaattgcatt gatttatcct aaagatttca
   169081 tttcaattgg aatttggtta ttcaccatgt acgaggatcc ccgctaagca tccatggctg
   169141 aatggttaaa gcgcccaact cataattggc gaattcgtag gttcaattcc tactggatgc
   169201 acgccaatgg gaccctccaa gaagtctatt ggaattgact ctttatcaat ggaatctcat
   169261 catctataca taacgaatcg gtgtggtata ttcatatcat aacatatgaa cagtaagaac
   169321 tgaactagca ttcttattga gactagaact catagggaag aaaatagatt tatggatgga
   169381 atcaaatatg cagtatttac agacaaaagt attcggttat tggcgaaaaa tcaatatact
   169441 tttaatgtcg aatcaggatc aactaggaca gaaatcaagc attgggtcga actcttcttt
   169501 ggtgtcaagg taatagctat gaatagtcat cgactccccg gaaagggtag aagaatggga
   169561 cccattatgg gacatacaat gcattacaag cgtatgatca ttacgcttca accgggttat
   169621 tctattccac ctcttagaaa gaaaagaact taaatcaaaa tacttaatag catggcgata
   169681 catttataca aaacttctac cccgggcaca cgcaatggag ccgtagacag tcaagtgaaa
   169741 tccaatccac gaaataattt gatctatgga cagcatcgtt gtggtaaagg tcgtaatgcc
   169801 agaggaatca ttaccgcaag gcatagaggg ggaggtcata agcgtttata ccgtaaaatc
   169861 gattttcgac gaaatgaaag agacatatat ggtagaatcg taaccataga atacgaccct
   169921 aatcgaaatg catacgtttg tctcatacac tatggggatg gtgagaagag atatatttta
   169981 catcccagag gggctataat tggagatacc attgtttctg gtacagaagt tcctatcaaa
   170041 atgggaaatg ccctaccttt gagtgcggtt tgaactattg atttacgtaa ttgggagtaa
   170101 ccaattaggt ttacgacgaa acctagaaat cgatcactga tccaatttga gtacctctac
   170161 aggatagacc tcaacagaaa actgaagagt aagggcagca agtgattgag ttcagtagtt
   170221 cctcatatat aattattgac tctagagaga tagtaatatg gagaagacaa aactgtttca
   170281 agcaccgaca gaaccagaag cgccccttgt ttcaaagaga ggaggacggg ttattcacat
   170341 ttcatttgat ggtcagaggc aaattgaaag ctaagcagtg gtaattctaa agattccccg
   170401 ggggaaaaat agagatgtct cctacgttac ccataaatat gtggaagtat cgacgtaatt
   170461 tcatagagtc attcggtctg aatgctacat gaagaacata agccagatga cggaacggga
   170521 agacctagga tgtagaagat cataacatga gtggttcggc agatttggat tcctatatat
   170581 ccattcatgt ggtactttat tgtatgatat agataagaat tttacgatat atatatatcc
   170641 atctgtatag atatcatcat ctacatccag aaagccgtat gctttggaaa aagcttgtac
   170701 agtttgggaa gggattttga ttgatcaaaa aaaggaatct acttcaaccg atatgccctt
   170761 aggcacggcc atacataaca tagaaatcac acttggaaag ggtggacaat tagctagagc
   170821 agcgggtgct gtagcgaaac tgattgcaaa agaggggaaa tcggccacat taaaattacc
   170881 ttctggagag gtccgtttga tatccaaaaa ctgctcggca acagtcggac aagtggggaa
   170941 tgttggggtg aaccagaaaa gtttgggtag agccggatct aaatgttggc taggtaagcg
   171001 tcctgtagta agaggagttg ttatgaaccc tgtagaccat ccccatgggg gtggtgaagg
   171061 gagggctccg attggtagaa aaaaacccgc aaccccttgg ggttatcctg cacttggaag
   171121 aagaagtaga aaaaggaata aatatagtga taatttgatt cttcgtcgcc gtaggaaata
   171181 ggagagcaaa tttctttctt cgtttttgca aa
//
