# Supplementary material for: Evolutionary dynamics of the chloroplast genome in Daphne (Thymelaeaceae): comparative analysis with related genera and insights into phylogenetics
Source: FEBS Open Bio. 2025 Oct 16;16(3):503–19. doi: 10.1002/2211-5463.70143 (PMC12955755; doi:10.1002/2211-5463.70143)
Supplement: Supplementary file 11 — Data S2. Annotated chloroplast genome sequences of all newly assembled species (GenBank format). [file FEB4-16-503-s005.zip › Daphne blagayana.gb]

LOCUS       Daphne_blagayana      171748 bp    DNA     circular UNA 07-SEP-2025
DEFINITION  Daphne blagayana chloroplast, complete genome.
ACCESSION   urn.local...1l-jmgftx0
VERSION     urn.local...1l-jmgftx0
KEYWORDS    .
SOURCE      Daphne blagayana
  ORGANISM  Daphne blagayana.
FEATURES             Location/Qualifiers
     misc_feature    1..85189
                     /note="large single copy (LSC)"
                     /info="annotated by OGDRAW v1.4"
                     /annotator="OGDRAW"
                     /label="large single copy (LSC)"
     tRNA            complement(28..101)
                     /gene="trnH-GUG"
                     /locus_tag="FKS56_pgt001"
                     /product="tRNA-His"
                     /db_xref="GeneID:40491980"
                     /label="trnH-GUG tRNA"
     gene            complement(28..101)
                     /gene="trnH-GUG"
                     /locus_tag="FKS56_pgt001"
                     /db_xref="GeneID:40491980"
                     /label="trnH-GUG gene"
     CDS             complement(439..1500)
                     /gene="psbA"
                     /locus_tag="FKS56_pgp091"
                     /codon_start=1
                     /transl_table=11
                     /product="photosystem II protein D1"
                     /protein_id="YP_009663801.1"
                     /db_xref="GeneID:40491913"
                     /label="psbA CDS"
     gene            complement(439..1500)
                     /gene="psbA"
                     /locus_tag="FKS56_pgp091"
                     /db_xref="GeneID:40491913"
                     /label="psbA gene"
     tRNA            join(complement(4298..4334),complement(1770..1804))
                     /gene="trnK-UUU"
                     /locus_tag="FKS56_pgt002"
                     /product="tRNA-Lys"
                     /db_xref="GeneID:40491914"
                     /label="trnK-UUU tRNA"
     gene            complement(1770..4334)
                     /gene="trnK-UUU"
                     /locus_tag="FKS56_pgt002"
                     /db_xref="GeneID:40491914"
                     /label="trnK-UUU gene"
     CDS             complement(2097..3623)
                     /gene="matK"
                     /locus_tag="FKS56_pgp090"
                     /codon_start=1
                     /transl_table=11
                     /product="maturase K"
                     /protein_id="YP_009663802.1"
                     /db_xref="GeneID:40491915"
                     /label="matK CDS"
     gene            complement(2097..3623)
                     /gene="matK"
                     /locus_tag="FKS56_pgp090"
                     /db_xref="GeneID:40491915"
                     /label="matK gene"
     CDS             join(complement(6152..6191),complement(5021..5220))
                     /gene="rps16"
                     /locus_tag="FKS56_pgp089"
                     /codon_start=1
                     /transl_table=11
                     /product="ribosomal protein S16"
                     /protein_id="YP_009663803.1"
                     /db_xref="GeneID:40491916"
                     /label="rps16 CDS"
     gene            complement(5021..6191)
                     /gene="rps16"
                     /locus_tag="FKS56_pgp089"
                     /db_xref="GeneID:40491916"
                     /label="rps16 gene"
     tRNA            complement(7403..7474)
                     /gene="trnQ-UUG"
                     /locus_tag="FKS56_pgt003"
                     /product="tRNA-Gln"
                     /db_xref="GeneID:40491917"
                     /label="trnQ-UUG tRNA"
     gene            complement(7403..7474)
                     /gene="trnQ-UUG"
                     /locus_tag="FKS56_pgt003"
                     /db_xref="GeneID:40491917"
                     /label="trnQ-UUG gene"
     CDS             7834..8019
                     /gene="psbK"
                     /locus_tag="FKS56_pgp088"
                     /codon_start=1
                     /transl_table=11
                     /product="photosystem II protein K"
                     /protein_id="YP_009663804.1"
                     /db_xref="GeneID:40491918"
                     /label="psbK CDS"
     gene            7834..8019
                     /gene="psbK"
                     /locus_tag="FKS56_pgp088"
                     /db_xref="GeneID:40491918"
                     /label="psbK gene"
     CDS             8453..8563
                     /gene="psbI"
                     /locus_tag="FKS56_pgp087"
                     /codon_start=1
                     /transl_table=11
                     /product="photosystem II protein I"
                     /protein_id="YP_009663805.1"
                     /db_xref="GeneID:40491919"
                     /label="psbI CDS"
     gene            8453..8563
                     /gene="psbI"
                     /locus_tag="FKS56_pgp087"
                     /db_xref="GeneID:40491919"
                     /label="psbI gene"
     tRNA            complement(8649..8736)
                     /gene="trnS-GCU"
                     /locus_tag="FKS56_pgt004"
                     /product="tRNA-Ser"
                     /db_xref="GeneID:40491920"
                     /label="trnS-GCU tRNA"
     gene            complement(8649..8736)
                     /gene="trnS-GCU"
                     /locus_tag="FKS56_pgt004"
                     /db_xref="GeneID:40491920"
                     /label="trnS-GCU gene"
     tRNA            join(9505..9527,10253..10301)
                     /gene="trnG-UCC"
                     /locus_tag="FKS56_pgt005"
                     /product="tRNA-Gly"
                     /db_xref="GeneID:40491921"
                     /label="trnG-UCC tRNA"
     gene            9505..10301
                     /gene="trnG-UCC"
                     /locus_tag="FKS56_pgt005"
                     /db_xref="GeneID:40491921"
                     /label="trnG-UCC gene"
     tRNA            10456..10527
                     /gene="trnR-UCU"
                     /locus_tag="FKS56_pgt006"
                     /product="tRNA-Arg"
                     /db_xref="GeneID:40491922"
                     /label="trnR-UCU tRNA"
     gene            10456..10527
                     /gene="trnR-UCU"
                     /locus_tag="FKS56_pgt006"
                     /db_xref="GeneID:40491922"
                     /label="trnR-UCU gene"
     CDS             complement(10811..12331)
                     /gene="atpA"
                     /locus_tag="FKS56_pgp086"
                     /codon_start=1
                     /transl_table=11
                     /product="ATP synthase CF1 alpha subunit"
                     /protein_id="YP_009663806.1"
                     /db_xref="GeneID:40491923"
                     /label="atpA CDS"
     gene            complement(10811..12331)
                     /gene="atpA"
                     /locus_tag="FKS56_pgp086"
                     /db_xref="GeneID:40491923"
                     /label="atpA gene"
     CDS             join(complement(13732..13875),complement(12407..12817))
                     /gene="atpF"
                     /locus_tag="FKS56_pgp085"
                     /codon_start=1
                     /transl_table=11
                     /product="ATP synthase CF0 subunit I"
                     /protein_id="YP_009663807.1"
                     /db_xref="GeneID:40491924"
                     /label="atpF CDS"
     gene            complement(12407..13875)
                     /gene="atpF"
                     /locus_tag="FKS56_pgp085"
                     /db_xref="GeneID:40491924"
                     /label="atpF gene"
     CDS             complement(14118..14363)
                     /gene="atpH"
                     /locus_tag="FKS56_pgp084"
                     /codon_start=1
                     /transl_table=11
                     /product="ATP synthase CF0 C subunit"
                     /protein_id="YP_009663808.1"
                     /db_xref="GeneID:40491925"
                     /label="atpH CDS"
     gene            complement(14118..14363)
                     /gene="atpH"
                     /locus_tag="FKS56_pgp084"
                     /db_xref="GeneID:40491925"
                     /label="atpH gene"
     CDS             complement(15540..16283)
                     /gene="atpI"
                     /locus_tag="FKS56_pgp083"
                     /codon_start=1
                     /transl_table=11
                     /product="ATP synthase CF0 A subunit"
                     /protein_id="YP_009663809.1"
                     /db_xref="GeneID:40491926"
                     /label="atpI CDS"
     gene            complement(15540..16283)
                     /gene="atpI"
                     /locus_tag="FKS56_pgp083"
                     /db_xref="GeneID:40491926"
                     /label="atpI gene"
     CDS             complement(16530..17240)
                     /gene="rps2"
                     /locus_tag="FKS56_pgp082"
                     /codon_start=1
                     /transl_table=11
                     /product="ribosomal protein S2"
                     /protein_id="YP_009663810.1"
                     /db_xref="GeneID:40491927"
                     /label="rps2 CDS"
     gene            complement(16530..17240)
                     /gene="rps2"
                     /locus_tag="FKS56_pgp082"
                     /db_xref="GeneID:40491927"
                     /label="rps2 gene"
     gene            complement(17601..21723)
                     /gene="rpoC2"
                     /locus_tag="FKS56_pgp081"
                     /db_xref="GeneID:40491928"
                     /label="rpoC2 gene"
     CDS             complement(17635..21723)
                     /gene="rpoC2"
                     /locus_tag="FKS56_pgp081"
                     /codon_start=1
                     /transl_table=11
                     /product="RNA polymerase beta subunit"
                     /protein_id="YP_009663811.1"
                     /db_xref="GeneID:40491928"
                     /label="rpoC2 CDS"
     CDS             join(complement(24308..24739),complement(21920..23536))
                     /gene="rpoC1"
                     /locus_tag="FKS56_pgp080"
                     /codon_start=1
                     /transl_table=11
                     /product="RNA polymerase beta' subunit"
                     /protein_id="YP_009663812.1"
                     /db_xref="GeneID:40491929"
                     /label="rpoC1 CDS"
     gene            complement(21920..24739)
                     /gene="rpoC1"
                     /locus_tag="FKS56_pgp080"
                     /db_xref="GeneID:40491929"
                     /label="rpoC1 gene"
     CDS             complement(24765..27977)
                     /gene="rpoB"
                     /locus_tag="FKS56_pgp079"
                     /codon_start=1
                     /transl_table=11
                     /product="RNA polymerase beta subunit"
                     /protein_id="YP_009663813.1"
                     /db_xref="GeneID:40491930"
                     /label="rpoB CDS"
     gene            complement(24765..27977)
                     /gene="rpoB"
                     /locus_tag="FKS56_pgp079"
                     /db_xref="GeneID:40491930"
                     /label="rpoB gene"
     tRNA            29136..29206
                     /gene="trnC-GCA"
                     /locus_tag="FKS56_pgt007"
                     /product="tRNA-Cys"
                     /db_xref="GeneID:40491931"
                     /label="trnC-GCA tRNA"
     gene            29136..29206
                     /gene="trnC-GCA"
                     /locus_tag="FKS56_pgt007"
                     /db_xref="GeneID:40491931"
                     /label="trnC-GCA gene"
     CDS             29392..29481
                     /gene="petN"
                     /locus_tag="FKS56_pgp078"
                     /codon_start=1
                     /transl_table=11
                     /product="cytochrome b6/f complex subunit VIII"
                     /protein_id="YP_009663814.1"
                     /db_xref="GeneID:40491932"
                     /label="petN CDS"
     gene            29392..29481
                     /gene="petN"
                     /locus_tag="FKS56_pgp078"
                     /db_xref="GeneID:40491932"
                     /label="petN gene"
     CDS             complement(30396..30500)
                     /gene="psbM"
                     /locus_tag="FKS56_pgp077"
                     /codon_start=1
                     /transl_table=11
                     /product="photosystem II protein M"
                     /protein_id="YP_009663815.1"
                     /db_xref="GeneID:40491933"
                     /label="psbM CDS"
     gene            complement(30396..30500)
                     /gene="psbM"
                     /locus_tag="FKS56_pgp077"
                     /db_xref="GeneID:40491933"
                     /label="psbM gene"
     tRNA            complement(31254..31327)
                     /gene="trnD-GUC"
                     /locus_tag="FKS56_pgt008"
                     /product="tRNA-Asp"
                     /db_xref="GeneID:40491934"
                     /label="trnD-GUC tRNA"
     gene            complement(31254..31327)
                     /gene="trnD-GUC"
                     /locus_tag="FKS56_pgt008"
                     /db_xref="GeneID:40491934"
                     /label="trnD-GUC gene"
     tRNA            complement(31668..31751)
                     /gene="trnY-GUA"
                     /locus_tag="FKS56_pgt009"
                     /product="tRNA-Tyr"
                     /db_xref="GeneID:40491935"
                     /label="trnY-GUA tRNA"
     gene            complement(31668..31751)
                     /gene="trnY-GUA"
                     /locus_tag="FKS56_pgt009"
                     /db_xref="GeneID:40491935"
                     /label="trnY-GUA gene"
     tRNA            complement(31811..31883)
                     /gene="trnE-UUC"
                     /locus_tag="FKS56_pgt010"
                     /product="tRNA-Glu"
                     /db_xref="GeneID:40491936"
                     /label="trnE-UUC tRNA"
     gene            complement(31811..31883)
                     /gene="trnE-UUC"
                     /locus_tag="FKS56_pgt010"
                     /db_xref="GeneID:40491936"
                     /label="trnE-UUC gene"
     tRNA            32549..32620
                     /gene="trnT-GGU"
                     /locus_tag="FKS56_pgt011"
                     /product="tRNA-Thr"
                     /db_xref="GeneID:40491937"
                     /label="trnT-GGU tRNA"
     gene            32549..32620
                     /gene="trnT-GGU"
                     /locus_tag="FKS56_pgt011"
                     /db_xref="GeneID:40491937"
                     /label="trnT-GGU gene"
     CDS             33890..34951
                     /gene="psbD"
                     /locus_tag="FKS56_pgp076"
                     /codon_start=1
                     /transl_table=11
                     /product="photosystem II protein D2"
                     /protein_id="YP_009663816.1"
                     /db_xref="GeneID:40491938"
                     /label="psbD CDS"
     gene            33890..34951
                     /gene="psbD"
                     /locus_tag="FKS56_pgp076"
                     /db_xref="GeneID:40491938"
                     /label="psbD gene"
     CDS             34899..36320
                     /gene="psbC"
                     /locus_tag="FKS56_pgp075"
                     /codon_start=1
                     /transl_table=11
                     /product="photosystem II CP43 chlorophyll apoprotein"
                     /protein_id="YP_009663817.1"
                     /db_xref="GeneID:40491939"
                     /label="psbC CDS"
     gene            34899..36320
                     /gene="psbC"
                     /locus_tag="FKS56_pgp075"
                     /db_xref="GeneID:40491939"
                     /label="psbC gene"
     tRNA            complement(36571..36659)
                     /gene="trnS-UGA"
                     /locus_tag="FKS56_pgt012"
                     /product="tRNA-Ser"
                     /db_xref="GeneID:40491940"
                     /label="trnS-UGA tRNA"
     gene            complement(36571..36659)
                     /gene="trnS-UGA"
                     /locus_tag="FKS56_pgt012"
                     /db_xref="GeneID:40491940"
                     /label="trnS-UGA gene"
     CDS             37019..37207
                     /gene="psbZ"
                     /locus_tag="FKS56_pgp074"
                     /codon_start=1
                     /transl_table=11
                     /product="photosystem II protein Z"
                     /protein_id="YP_009663818.1"
                     /db_xref="GeneID:40491941"
                     /label="psbZ CDS"
     gene            37019..37207
                     /gene="psbZ"
                     /locus_tag="FKS56_pgp074"
                     /db_xref="GeneID:40491941"
                     /label="psbZ gene"
     tRNA            37775..37845
                     /gene="trnG-GCC"
                     /locus_tag="FKS56_pgt013"
                     /product="tRNA-Gly"
                     /db_xref="GeneID:40491942"
                     /label="trnG-GCC tRNA"
     gene            37775..37845
                     /gene="trnG-GCC"
                     /locus_tag="FKS56_pgt013"
                     /db_xref="GeneID:40491942"
                     /label="trnG-GCC gene"
     tRNA            complement(38003..38076)
                     /gene="trnfM-CAU"
                     /locus_tag="FKS56_pgt014"
                     /product="tRNA-fMet"
                     /db_xref="GeneID:40491943"
                     /label="trnfM-CAU tRNA"
     gene            complement(38003..38076)
                     /gene="trnfM-CAU"
                     /locus_tag="FKS56_pgt014"
                     /db_xref="GeneID:40491943"
                     /label="trnfM-CAU gene"
     CDS             complement(38250..38552)
                     /gene="rps14"
                     /locus_tag="FKS56_pgp073"
                     /codon_start=1
                     /transl_table=11
                     /product="ribosomal protein S14"
                     /protein_id="YP_009663819.1"
                     /db_xref="GeneID:40491944"
                     /label="rps14 CDS"
     gene            complement(38250..38552)
                     /gene="rps14"
                     /locus_tag="FKS56_pgp073"
                     /db_xref="GeneID:40491944"
                     /label="rps14 gene"
     CDS             complement(38675..40879)
                     /gene="psaB"
                     /locus_tag="FKS56_pgp072"
                     /codon_start=1
                     /transl_table=11
                     /product="photosystem I P700 chlorophyll a apoprotein A2"
                     /protein_id="YP_009663820.1"
                     /db_xref="GeneID:40491945"
                     /label="psaB CDS"
     gene            complement(38675..40879)
                     /gene="psaB"
                     /locus_tag="FKS56_pgp072"
                     /db_xref="GeneID:40491945"
                     /label="psaB gene"
     CDS             complement(40905..43157)
                     /gene="psaA"
                     /locus_tag="FKS56_pgp071"
                     /codon_start=1
                     /transl_table=11
                     /product="photosystem I P700 chlorophyll a apoprotein A1"
                     /protein_id="YP_009663821.1"
                     /db_xref="GeneID:40491946"
                     /label="psaA CDS"
     gene            complement(40905..43157)
                     /gene="psaA"
                     /locus_tag="FKS56_pgp071"
                     /db_xref="GeneID:40491946"
                     /label="psaA gene"
     CDS             join(complement(45866..45991),complement(44901..45128),
                     complement(43999..44151))
                     /gene="ycf3"
                     /locus_tag="FKS56_pgp070"
                     /codon_start=1
                     /transl_table=11
                     /product="hypothetical chloroplast RF34"
                     /protein_id="YP_009663822.1"
                     /db_xref="GeneID:40491947"
                     /label="ycf3 CDS"
     gene            complement(43999..45991)
                     /gene="ycf3"
                     /locus_tag="FKS56_pgp070"
                     /db_xref="GeneID:40491947"
                     /label="ycf3 gene"
     tRNA            46576..46662
                     /gene="trnS-GGA"
                     /locus_tag="FKS56_pgt015"
                     /product="tRNA-Ser"
                     /db_xref="GeneID:40491948"
                     /label="trnS-GGA tRNA"
     gene            46576..46662
                     /gene="trnS-GGA"
                     /locus_tag="FKS56_pgt015"
                     /db_xref="GeneID:40491948"
                     /label="trnS-GGA gene"
     CDS             complement(47004..47609)
                     /gene="rps4"
                     /locus_tag="FKS56_pgp069"
                     /codon_start=1
                     /transl_table=11
                     /product="ribosomal protein S4"
                     /protein_id="YP_009663823.1"
                     /db_xref="GeneID:40491949"
                     /label="rps4 CDS"
     gene            complement(47004..47609)
                     /gene="rps4"
                     /locus_tag="FKS56_pgp069"
                     /db_xref="GeneID:40491949"
                     /label="rps4 gene"
     tRNA            complement(48166..48238)
                     /gene="trnT-UGU"
                     /locus_tag="FKS56_pgt016"
                     /product="tRNA-Thr"
                     /db_xref="GeneID:40491950"
                     /label="trnT-UGU tRNA"
     gene            complement(48166..48238)
                     /gene="trnT-UGU"
                     /locus_tag="FKS56_pgt016"
                     /db_xref="GeneID:40491950"
                     /label="trnT-UGU gene"
     tRNA            join(49141..49174,49726..49775)
                     /gene="trnL-UAA"
                     /locus_tag="FKS56_pgt017"
                     /product="tRNA-Leu"
                     /db_xref="GeneID:40491951"
                     /label="trnL-UAA tRNA"
     gene            49141..49775
                     /gene="trnL-UAA"
                     /locus_tag="FKS56_pgt017"
                     /db_xref="GeneID:40491951"
                     /label="trnL-UAA gene"
     tRNA            49872..49944
                     /gene="trnF-GAA"
                     /locus_tag="FKS56_pgt018"
                     /product="tRNA-Phe"
                     /db_xref="GeneID:40491952"
                     /label="trnF-GAA tRNA"
     gene            49872..49944
                     /gene="trnF-GAA"
                     /locus_tag="FKS56_pgt018"
                     /db_xref="GeneID:40491952"
                     /label="trnF-GAA gene"
     CDS             complement(50418..50894)
                     /gene="ndhJ"
                     /locus_tag="FKS56_pgp068"
                     /codon_start=1
                     /transl_table=11
                     /product="NADH dehydrogenase subunit J"
                     /protein_id="YP_009663824.1"
                     /db_xref="GeneID:40491953"
                     /label="ndhJ CDS"
     gene            complement(50418..50894)
                     /gene="ndhJ"
                     /locus_tag="FKS56_pgp068"
                     /db_xref="GeneID:40491953"
                     /label="ndhJ gene"
     CDS             complement(51029..51712)
                     /gene="ndhK"
                     /locus_tag="FKS56_pgp067"
                     /codon_start=1
                     /transl_table=11
                     /product="NADH dehydrogenase subunit K"
                     /protein_id="YP_009663825.1"
                     /db_xref="GeneID:40491954"
                     /label="ndhK CDS"
     gene            complement(51029..51712)
                     /gene="ndhK"
                     /locus_tag="FKS56_pgp067"
                     /db_xref="GeneID:40491954"
                     /label="ndhK gene"
     CDS             complement(51779..52141)
                     /gene="ndhC"
                     /locus_tag="FKS56_pgp066"
                     /codon_start=1
                     /transl_table=11
                     /product="NADH dehydrogenase subunit 3"
                     /protein_id="YP_009663826.1"
                     /db_xref="GeneID:40491955"
                     /label="ndhC CDS"
     gene            complement(51779..52141)
                     /gene="ndhC"
                     /locus_tag="FKS56_pgp066"
                     /db_xref="GeneID:40491955"
                     /label="ndhC gene"
     tRNA            join(complement(53511..53548),complement(52864..52898))
                     /gene="trnV-UAC"
                     /locus_tag="FKS56_pgt019"
                     /product="tRNA-Val"
                     /db_xref="GeneID:40491956"
                     /label="trnV-UAC tRNA"
     gene            complement(52864..53548)
                     /gene="trnV-UAC"
                     /locus_tag="FKS56_pgt019"
                     /db_xref="GeneID:40491956"
                     /label="trnV-UAC gene"
     tRNA            53739..53811
                     /gene="trnM-CAU"
                     /locus_tag="FKS56_pgt020"
                     /product="tRNA-Met"
                     /db_xref="GeneID:40491957"
                     /label="trnM-CAU tRNA"
     gene            53739..53811
                     /gene="trnM-CAU"
                     /locus_tag="FKS56_pgt020"
                     /db_xref="GeneID:40491957"
                     /label="trnM-CAU gene"
     CDS             complement(54055..54456)
                     /gene="atpE"
                     /locus_tag="FKS56_pgp065"
                     /codon_start=1
                     /transl_table=11
                     /product="ATP synthase CF1 epsilon subunit"
                     /protein_id="YP_009663827.1"
                     /db_xref="GeneID:40491958"
                     /label="atpE CDS"
     gene            complement(54055..54456)
                     /gene="atpE"
                     /locus_tag="FKS56_pgp065"
                     /db_xref="GeneID:40491958"
                     /label="atpE gene"
     CDS             complement(54453..55955)
                     /gene="atpB"
                     /locus_tag="FKS56_pgp064"
                     /codon_start=1
                     /transl_table=11
                     /product="ATP synthase CF1 beta subunit"
                     /protein_id="YP_009663828.1"
                     /db_xref="GeneID:40491959"
                     /label="atpB CDS"
     gene            complement(54453..55955)
                     /gene="atpB"
                     /locus_tag="FKS56_pgp064"
                     /db_xref="GeneID:40491959"
                     /label="atpB gene"
     CDS             56749..58182
                     /gene="rbcL"
                     /locus_tag="FKS56_pgp063"
                     /codon_start=1
                     /transl_table=11
                     /product="ribulose-1,5-bisphosphate carboxylase/oxygenase
                     large subunit"
                     /protein_id="YP_009663829.1"
                     /db_xref="GeneID:40491960"
                     /label="rbcL CDS"
     gene            56749..58182
                     /gene="rbcL"
                     /locus_tag="FKS56_pgp063"
                     /db_xref="GeneID:40491960"
                     /label="rbcL gene"
     CDS             58914..60530
                     /gene="accD"
                     /locus_tag="FKS56_pgp062"
                     /codon_start=1
                     /transl_table=11
                     /product="acetyl-CoA carboxylase carboxyltransferase beta
                     subunit"
                     /protein_id="YP_009663830.1"
                     /db_xref="GeneID:40491961"
                     /label="accD CDS"
     gene            58914..60530
                     /gene="accD"
                     /locus_tag="FKS56_pgp062"
                     /db_xref="GeneID:40491961"
                     /label="accD gene"
     CDS             61191..61304
                     /gene="psaI"
                     /locus_tag="FKS56_pgp061"
                     /codon_start=1
                     /transl_table=11
                     /product="photosystem I subunit VIII"
                     /protein_id="YP_009663831.1"
                     /db_xref="GeneID:40491962"
                     /label="psaI CDS"
     gene            61191..61304
                     /gene="psaI"
                     /locus_tag="FKS56_pgp061"
                     /db_xref="GeneID:40491962"
                     /label="psaI gene"
     CDS             61725..62288
                     /gene="ycf4"
                     /locus_tag="FKS56_pgp060"
                     /codon_start=1
                     /transl_table=11
                     /product="photosystem I assembly protein Ycf4"
                     /protein_id="YP_009663832.1"
                     /db_xref="GeneID:40491963"
                     /label="ycf4 CDS"
     gene            61725..62288
                     /gene="ycf4"
                     /locus_tag="FKS56_pgp060"
                     /db_xref="GeneID:40491963"
                     /label="ycf4 gene"
     CDS             62674..63369
                     /gene="cemA"
                     /locus_tag="FKS56_pgp059"
                     /codon_start=1
                     /transl_table=11
                     /product="envelope membrane protein"
                     /protein_id="YP_009663833.1"
                     /db_xref="GeneID:40491964"
                     /label="cemA CDS"
     gene            62674..63369
                     /gene="cemA"
                     /locus_tag="FKS56_pgp059"
                     /db_xref="GeneID:40491964"
                     /label="cemA gene"
     CDS             63618..64580
                     /gene="petA"
                     /locus_tag="FKS56_pgp058"
                     /codon_start=1
                     /transl_table=11
                     /product="cytochrome f"
                     /protein_id="YP_009663834.1"
                     /db_xref="GeneID:40491965"
                     /label="petA CDS"
     gene            63618..64580
                     /gene="petA"
                     /locus_tag="FKS56_pgp058"
                     /db_xref="GeneID:40491965"
                     /label="petA gene"
     CDS             complement(65370..65492)
                     /gene="psbJ"
                     /locus_tag="FKS56_pgp057"
                     /codon_start=1
                     /transl_table=11
                     /product="photosystem II protein J"
                     /protein_id="YP_009663835.1"
                     /db_xref="GeneID:40491966"
                     /label="psbJ CDS"
     gene            complement(65370..65492)
                     /gene="psbJ"
                     /locus_tag="FKS56_pgp057"
                     /db_xref="GeneID:40491966"
                     /label="psbJ gene"
     CDS             complement(65638..65754)
                     /gene="psbL"
                     /locus_tag="FKS56_pgp056"
                     /codon_start=1
                     /transl_table=11
                     /product="photosystem II protein L"
                     /protein_id="YP_009663836.1"
                     /db_xref="GeneID:40491967"
                     /label="psbL CDS"
     gene            complement(65638..65754)
                     /gene="psbL"
                     /locus_tag="FKS56_pgp056"
                     /db_xref="GeneID:40491967"
                     /label="psbL gene"
     CDS             complement(65782..65901)
                     /gene="psbF"
                     /locus_tag="FKS56_pgp055"
                     /codon_start=1
                     /transl_table=11
                     /product="photosystem II cytochrome b559 beta subunit"
                     /protein_id="YP_009663837.1"
                     /db_xref="GeneID:40491968"
                     /label="psbF CDS"
     gene            complement(65782..65901)
                     /gene="psbF"
                     /locus_tag="FKS56_pgp055"
                     /db_xref="GeneID:40491968"
                     /label="psbF gene"
     CDS             complement(65911..66162)
                     /gene="psbE"
                     /locus_tag="FKS56_pgp054"
                     /codon_start=1
                     /transl_table=11
                     /product="photosystem II protein V"
                     /protein_id="YP_009663838.1"
                     /db_xref="GeneID:40491969"
                     /label="psbE CDS"
     gene            complement(65911..66162)
                     /gene="psbE"
                     /locus_tag="FKS56_pgp054"
                     /db_xref="GeneID:40491969"
                     /label="psbE gene"
     CDS             67568..67663
                     /gene="petL"
                     /locus_tag="FKS56_pgp053"
                     /codon_start=1
                     /transl_table=11
                     /product="cytochrome b6/f complex subunit VI"
                     /protein_id="YP_009663839.1"
                     /db_xref="GeneID:40491970"
                     /label="petL CDS"
     gene            67568..67663
                     /gene="petL"
                     /locus_tag="FKS56_pgp053"
                     /db_xref="GeneID:40491970"
                     /label="petL gene"
     CDS             67855..67968
                     /gene="petG"
                     /locus_tag="FKS56_pgp052"
                     /codon_start=1
                     /transl_table=11
                     /product="cytochrome b6/f complex subunit V"
                     /protein_id="YP_009663840.1"
                     /db_xref="GeneID:40491971"
                     /label="petG CDS"
     gene            67855..67968
                     /gene="petG"
                     /locus_tag="FKS56_pgp052"
                     /db_xref="GeneID:40491971"
                     /label="petG gene"
     tRNA            complement(68128..68200)
                     /gene="trnW-CCA"
                     /locus_tag="FKS56_pgt021"
                     /product="tRNA-Trp"
                     /db_xref="GeneID:40491972"
                     /label="trnW-CCA tRNA"
     gene            complement(68128..68200)
                     /gene="trnW-CCA"
                     /locus_tag="FKS56_pgt021"
                     /db_xref="GeneID:40491972"
                     /label="trnW-CCA gene"
     tRNA            complement(68413..68486)
                     /gene="trnP-UGG"
                     /locus_tag="FKS56_pgt022"
                     /product="tRNA-Pro"
                     /db_xref="GeneID:40491973"
                     /label="trnP-UGG tRNA"
     gene            complement(68413..68486)
                     /gene="trnP-UGG"
                     /locus_tag="FKS56_pgt022"
                     /db_xref="GeneID:40491973"
                     /label="trnP-UGG gene"
     CDS             68851..68985
                     /gene="psaJ"
                     /locus_tag="FKS56_pgp051"
                     /codon_start=1
                     /transl_table=11
                     /product="photosystem I subunit IX"
                     /protein_id="YP_009663841.1"
                     /db_xref="GeneID:40491974"
                     /label="psaJ CDS"
     gene            68851..68985
                     /gene="psaJ"
                     /locus_tag="FKS56_pgp051"
                     /db_xref="GeneID:40491974"
                     /label="psaJ gene"
     CDS             69427..69627
                     /gene="rpl33"
                     /locus_tag="FKS56_pgp050"
                     /codon_start=1
                     /transl_table=11
                     /product="ribosomal protein L33"
                     /protein_id="YP_009663842.1"
                     /db_xref="GeneID:40491975"
                     /label="rpl33 CDS"
     gene            69427..69627
                     /gene="rpl33"
                     /locus_tag="FKS56_pgp050"
                     /db_xref="GeneID:40491975"
                     /label="rpl33 gene"
     CDS             69938..70222
                     /gene="rps18"
                     /locus_tag="FKS56_pgp049"
                     /codon_start=1
                     /transl_table=11
                     /product="ribosomal protein S18"
                     /protein_id="YP_009663843.1"
                     /db_xref="GeneID:40491976"
                     /label="rps18 CDS"
     gene            69938..70221
                     /gene="rps18"
                     /locus_tag="FKS56_pgp049"
                     /db_xref="GeneID:40491976"
                     /label="rps18 gene"
     CDS             complement(70573..70923)
                     /gene="rpl20"
                     /locus_tag="FKS56_pgp048"
                     /codon_start=1
                     /transl_table=11
                     /product="ribosomal protein L20"
                     /protein_id="YP_009663844.1"
                     /db_xref="GeneID:40491977"
                     /label="rpl20 CDS"
     gene            complement(70573..70923)
                     /gene="rpl20"
                     /locus_tag="FKS56_pgp048"
                     /db_xref="GeneID:40491977"
                     /label="rpl20 gene"
     CDS             join(complement(71689..71802),157203..157434,
                     157972..157997)
                     /gene="rps12"
                     /locus_tag="FKS56_pgp047"
                     /trans_splicing
                     /codon_start=1
                     /transl_table=11
                     /product="ribosomal protein S12"
                     /protein_id="YP_009663845.1"
                     /db_xref="GeneID:40491978"
                     /label="rps12 CDS"
     CDS             join(complement(71689..71802),complement(99504..99735),
                     complement(98941..98966))
                     /gene="rps12"
                     /locus_tag="FKS56_pgp046"
                     /trans_splicing
                     /codon_start=1
                     /transl_table=11
                     /product="ribosomal protein S12"
                     /protein_id="YP_009663800.1"
                     /db_xref="GeneID:40492048"
                     /label="rps12 CDS"
     gene            join(complement(71689..71802),157203..157434,
                     157972..157997)
                     /gene="rps12"
                     /locus_tag="FKS56_pgp047"
                     /trans_splicing
                     /db_xref="GeneID:40491978"
                     /label="rps12 gene"
     gene            join(complement(71689..71802),complement(99504..99735),
                     complement(98941..98966))
                     /gene="rps12"
                     /locus_tag="FKS56_pgp046"
                     /trans_splicing
                     /db_xref="GeneID:40492048"
                     /label="rps12 gene"
     CDS             73109..74635
                     /gene="psbB"
                     /locus_tag="FKS56_pgp045"
                     /codon_start=1
                     /transl_table=11
                     /product="photosystem II 47 kDa protein"
                     /protein_id="YP_009663846.1"
                     /db_xref="GeneID:40491979"
                     /label="psbB CDS"
     gene            73109..74635
                     /gene="psbB"
                     /locus_tag="FKS56_pgp045"
                     /db_xref="GeneID:40491979"
                     /label="psbB gene"
     CDS             74817..74918
                     /gene="psbT"
                     /locus_tag="FKS56_pgp044"
                     /codon_start=1
                     /transl_table=11
                     /product="photosystem II protein T"
                     /protein_id="YP_009663847.1"
                     /db_xref="GeneID:40491981"
                     /label="psbT CDS"
     gene            74817..74918
                     /gene="psbT"
                     /locus_tag="FKS56_pgp044"
                     /db_xref="GeneID:40491981"
                     /label="psbT gene"
     CDS             complement(74989..75120)
                     /gene="psbN"
                     /locus_tag="FKS56_pgp043"
                     /codon_start=1
                     /transl_table=11
                     /product="photosystem II protein N"
                     /protein_id="YP_009663848.1"
                     /db_xref="GeneID:40491982"
                     /label="psbN CDS"
     gene            complement(74989..75120)
                     /gene="psbN"
                     /locus_tag="FKS56_pgp043"
                     /db_xref="GeneID:40491982"
                     /label="psbN gene"
     CDS             75228..75455
                     /gene="psbH"
                     /locus_tag="FKS56_pgp042"
                     /codon_start=1
                     /transl_table=11
                     /product="photosystem II protein H"
                     /protein_id="YP_009663849.1"
                     /db_xref="GeneID:40491983"
                     /label="psbH CDS"
     gene            75228..75455
                     /gene="psbH"
                     /locus_tag="FKS56_pgp042"
                     /db_xref="GeneID:40491983"
                     /label="psbH gene"
     CDS             join(75579..75584,76411..77052)
                     /gene="petB"
                     /locus_tag="FKS56_pgp041"
                     /codon_start=1
                     /transl_table=11
                     /product="cytochrome b6"
                     /protein_id="YP_009663850.1"
                     /db_xref="GeneID:40491984"
                     /label="petB CDS"
     gene            75579..77052
                     /gene="petB"
                     /locus_tag="FKS56_pgp041"
                     /db_xref="GeneID:40491984"
                     /label="petB gene"
     CDS             join(77274..77281,78063..78537)
                     /gene="petD"
                     /locus_tag="FKS56_pgp040"
                     /codon_start=1
                     /transl_table=11
                     /product="cytochrome b6/f complex subunit IV"
                     /protein_id="YP_009663851.1"
                     /db_xref="GeneID:40491985"
                     /label="petD CDS"
     gene            77274..78537
                     /gene="petD"
                     /locus_tag="FKS56_pgp040"
                     /db_xref="GeneID:40491985"
                     /label="petD gene"
     CDS             complement(78745..79731)
                     /gene="rpoA"
                     /locus_tag="FKS56_pgp039"
                     /codon_start=1
                     /transl_table=11
                     /product="RNA polymerase alpha subunit"
                     /protein_id="YP_009663852.1"
                     /db_xref="GeneID:40491986"
                     /label="rpoA CDS"
     gene            complement(78745..79731)
                     /gene="rpoA"
                     /locus_tag="FKS56_pgp039"
                     /db_xref="GeneID:40491986"
                     /label="rpoA gene"
     CDS             complement(79813..80229)
                     /gene="rps11"
                     /locus_tag="FKS56_pgp038"
                     /codon_start=1
                     /transl_table=11
                     /product="ribosomal protein S11"
                     /protein_id="YP_009663853.1"
                     /db_xref="GeneID:40491987"
                     /label="rps11 CDS"
     gene            complement(79813..80229)
                     /gene="rps11"
                     /locus_tag="FKS56_pgp038"
                     /db_xref="GeneID:40491987"
                     /label="rps11 gene"
     CDS             complement(80375..80488)
                     /gene="rpl36"
                     /locus_tag="FKS56_pgp037"
                     /codon_start=1
                     /transl_table=11
                     /product="ribosomal protein L36"
                     /protein_id="YP_009663854.1"
                     /db_xref="GeneID:40491988"
                     /label="rpl36 CDS"
     gene            complement(80375..80488)
                     /gene="rpl36"
                     /locus_tag="FKS56_pgp037"
                     /db_xref="GeneID:40491988"
                     /label="rpl36 gene"
     CDS             complement(81010..81414)
                     /gene="rps8"
                     /locus_tag="FKS56_pgp036"
                     /codon_start=1
                     /transl_table=11
                     /product="ribosomal protein S8"
                     /protein_id="YP_009663855.1"
                     /db_xref="GeneID:40491989"
                     /label="rps8 CDS"
     gene            complement(81010..81414)
                     /gene="rps8"
                     /locus_tag="FKS56_pgp036"
                     /db_xref="GeneID:40491989"
                     /label="rps8 gene"
     CDS             complement(81593..81961)
                     /gene="rpl14"
                     /locus_tag="FKS56_pgp035"
                     /codon_start=1
                     /transl_table=11
                     /product="ribosomal protein L14"
                     /protein_id="YP_009663856.1"
                     /db_xref="GeneID:40491990"
                     /label="rpl14 CDS"
     gene            complement(81593..81961)
                     /gene="rpl14"
                     /locus_tag="FKS56_pgp035"
                     /db_xref="GeneID:40491990"
                     /label="rpl14 gene"
     CDS             join(complement(83533..83541),complement(82086..82484))
                     /gene="rpl16"
                     /locus_tag="FKS56_pgp034"
                     /codon_start=1
                     /transl_table=11
                     /product="ribosomal protein L16"
                     /protein_id="YP_009663857.1"
                     /db_xref="GeneID:40491991"
                     /label="rpl16 CDS"
     gene            complement(82086..83541)
                     /gene="rpl16"
                     /locus_tag="FKS56_pgp034"
                     /db_xref="GeneID:40491991"
                     /label="rpl16 gene"
     CDS             complement(83704..84360)
                     /gene="rps3"
                     /locus_tag="FKS56_pgp033"
                     /codon_start=1
                     /transl_table=11
                     /product="ribosomal protein S3"
                     /protein_id="YP_009663858.1"
                     /db_xref="GeneID:40491992"
                     /label="rps3 CDS"
     gene            complement(83704..84360)
                     /gene="rps3"
                     /locus_tag="FKS56_pgp033"
                     /db_xref="GeneID:40491992"
                     /label="rps3 gene"
     CDS             complement(84345..84848)
                     /gene="rpl22"
                     /locus_tag="FKS56_pgp032"
                     /codon_start=1
                     /transl_table=11
                     /product="ribosomal protein L22"
                     /protein_id="YP_009663859.1"
                     /db_xref="GeneID:40491993"
                     /label="rpl22 CDS"
     gene            complement(84345..84848)
                     /gene="rpl22"
                     /locus_tag="FKS56_pgp032"
                     /db_xref="GeneID:40491993"
                     /label="rpl22 gene"
     CDS             complement(84887..85165)
                     /gene="rps19"
                     /locus_tag="FKS56_pgp031"
                     /codon_start=1
                     /transl_table=11
                     /product="ribosomal protein S19"
                     /protein_id="YP_009663860.1"
                     /db_xref="GeneID:40491994"
                     /label="rps19 CDS"
     gene            complement(84887..85165)
                     /gene="rps19"
                     /locus_tag="FKS56_pgp031"
                     /db_xref="GeneID:40491994"
                     /label="rps19 gene"
     repeat_region   85190..127029
                     /note="inverted repeat B (IRB)"
                     /info="annotated by OGDRAW v1.4"
                     /annotator="OGDRAW"
                     /rpt_type="inverted"
                     /label="inverted repeat B (IRB) repeat region"
     CDS             join(complement(86340..86730),complement(85221..85654))
                     /gene="rpl2"
                     /locus_tag="FKS56_pgp030"
                     /codon_start=1
                     /transl_table=11
                     /product="ribosomal protein L2"
                     /protein_id="YP_009663861.1"
                     /db_xref="GeneID:40491995"
                     /label="rpl2 CDS"
     gene            complement(85221..86730)
                     /gene="rpl2"
                     /locus_tag="FKS56_pgp030"
                     /db_xref="GeneID:40491995"
                     /label="rpl2 gene"
     CDS             complement(86749..87030)
                     /gene="rpl23"
                     /locus_tag="FKS56_pgp029"
                     /codon_start=1
                     /transl_table=11
                     /product="ribosomal protein L23"
                     /protein_id="YP_009663862.1"
                     /db_xref="GeneID:40491996"
                     /label="rpl23 CDS"
     gene            complement(86749..87030)
                     /gene="rpl23"
                     /locus_tag="FKS56_pgp029"
                     /db_xref="GeneID:40491996"
                     /label="rpl23 gene"
     tRNA            complement(87201..87274)
                     /gene="trnI-CAU"
                     /locus_tag="FKS56_pgt023"
                     /product="tRNA-Ile"
                     /db_xref="GeneID:40491997"
                     /label="trnI-CAU tRNA"
     gene            complement(87201..87274)
                     /gene="trnI-CAU"
                     /locus_tag="FKS56_pgt023"
                     /db_xref="GeneID:40491997"
                     /label="trnI-CAU gene"
     CDS             87474..94298
                     /gene="ycf2"
                     /locus_tag="FKS56_pgp028"
                     /codon_start=1
                     /transl_table=11
                     /product="Ycf2"
                     /protein_id="YP_009663863.1"
                     /db_xref="GeneID:40491998"
                     /label="ycf2 CDS"
     gene            87474..94298
                     /gene="ycf2"
                     /locus_tag="FKS56_pgp028"
                     /db_xref="GeneID:40491998"
                     /label="ycf2 gene"
     tRNA            complement(95216..95296)
                     /gene="trnL-CAA"
                     /locus_tag="FKS56_pgt024"
                     /product="tRNA-Leu"
                     /db_xref="GeneID:40491999"
                     /label="trnL-CAA tRNA"
     gene            complement(95216..95296)
                     /gene="trnL-CAA"
                     /locus_tag="FKS56_pgt024"
                     /db_xref="GeneID:40491999"
                     /label="trnL-CAA gene"
     CDS             join(complement(97325..98101),complement(95886..96641))
                     /gene="ndhB"
                     /locus_tag="FKS56_pgp027"
                     /codon_start=1
                     /transl_table=11
                     /product="NADH dehydrogenase subunit 2"
                     /protein_id="YP_009663864.1"
                     /db_xref="GeneID:40492000"
                     /label="ndhB CDS"
     gene            complement(95886..98101)
                     /gene="ndhB"
                     /locus_tag="FKS56_pgp027"
                     /db_xref="GeneID:40492000"
                     /label="ndhB gene"
     CDS             complement(98420..98887)
                     /gene="rps7"
                     /locus_tag="FKS56_pgp026"
                     /codon_start=1
                     /transl_table=11
                     /product="ribosomal protein S7"
                     /protein_id="YP_009663865.1"
                     /db_xref="GeneID:40492001"
                     /label="rps7 CDS"
     gene            complement(98420..98887)
                     /gene="rps7"
                     /locus_tag="FKS56_pgp026"
                     /db_xref="GeneID:40492001"
                     /label="rps7 gene"
     tRNA            101575..101646
                     /gene="trnV-GAC"
                     /locus_tag="FKS56_pgt025"
                     /product="tRNA-Val"
                     /db_xref="GeneID:40492002"
                     /label="trnV-GAC tRNA"
     gene            101575..101646
                     /gene="trnV-GAC"
                     /locus_tag="FKS56_pgt025"
                     /db_xref="GeneID:40492002"
                     /label="trnV-GAC gene"
     rRNA            101871..103361
                     /gene="rrn16"
                     /locus_tag="FKS56_pgr008"
                     /product="16S ribosomal RNA"
                     /db_xref="GeneID:40492003"
                     /label="rrn16 rRNA"
     gene            101871..103361
                     /gene="rrn16"
                     /locus_tag="FKS56_pgr008"
                     /db_xref="GeneID:40492003"
                     /label="rrn16 gene"
     tRNA            join(103660..103696,104657..104691)
                     /gene="trnI-GAU"
                     /locus_tag="FKS56_pgt026"
                     /product="tRNA-Ile"
                     /db_xref="GeneID:40492004"
                     /label="trnI-GAU tRNA"
     gene            103660..104691
                     /gene="trnI-GAU"
                     /locus_tag="FKS56_pgt026"
                     /db_xref="GeneID:40492004"
                     /label="trnI-GAU gene"
     tRNA            join(104755..104792,105613..105647)
                     /gene="trnA-UGC"
                     /locus_tag="FKS56_pgt027"
                     /product="tRNA-Ala"
                     /db_xref="GeneID:40492005"
                     /label="trnA-UGC"
     gene            104755..105647
                     /gene="trnA-UGC"
                     /locus_tag="FKS56_pgt027"
                     /db_xref="GeneID:40492005"
                     /label="trnA-UGC gene"
     rRNA            105807..108616
                     /gene="rrn23"
                     /locus_tag="FKS56_pgr007"
                     /product="23S ribosomal RNA"
                     /db_xref="GeneID:40492006"
                     /label="rrn23 rRNA"
     gene            105807..108616
                     /gene="rrn23"
                     /locus_tag="FKS56_pgr007"
                     /db_xref="GeneID:40492006"
                     /label="rrn23 gene"
     rRNA            108715..108817
                     /gene="rrn4.5"
                     /locus_tag="FKS56_pgr006"
                     /product="4.5S ribosomal RNA"
                     /db_xref="GeneID:40492007"
                     /label="rrn4.5 rRNA"
     gene            108715..108817
                     /gene="rrn4.5"
                     /locus_tag="FKS56_pgr006"
                     /db_xref="GeneID:40492007"
                     /label="rrn4.5 gene"
     rRNA            109047..109167
                     /gene="rrn5"
                     /locus_tag="FKS56_pgr005"
                     /product="5S ribosomal RNA"
                     /db_xref="GeneID:40492008"
                     /label="rrn5 rRNA"
     gene            109047..109167
                     /gene="rrn5"
                     /locus_tag="FKS56_pgr005"
                     /db_xref="GeneID:40492008"
                     /label="rrn5 gene"
     tRNA            109426..109499
                     /gene="trnR-ACG"
                     /locus_tag="FKS56_pgt028"
                     /product="tRNA-Arg"
                     /db_xref="GeneID:40492009"
                     /label="trnR-ACG tRNA"
     gene            109426..109499
                     /gene="trnR-ACG"
                     /locus_tag="FKS56_pgt028"
                     /db_xref="GeneID:40492009"
                     /label="trnR-ACG gene"
     tRNA            complement(110119..110190)
                     /gene="trnN-GUU"
                     /locus_tag="FKS56_pgt029"
                     /product="tRNA-Asn"
                     /db_xref="GeneID:40492010"
                     /label="trnN-GUU tRNA"
     gene            complement(110119..110190)
                     /gene="trnN-GUU"
                     /locus_tag="FKS56_pgt029"
                     /db_xref="GeneID:40492010"
                     /label="trnN-GUU gene"
     CDS             110717..116248
                     /gene="ycf1"
                     /locus_tag="FKS56_pgp025"
                     /codon_start=1
                     /transl_table=11
                     /product="Ycf1"
                     /protein_id="YP_009663866.1"
                     /db_xref="GeneID:40492011"
                     /label="ycf1 CDS"
     gene            110717..116248
                     /gene="ycf1"
                     /locus_tag="FKS56_pgp025"
                     /db_xref="GeneID:40492011"
                     /label="ycf1 gene"
     CDS             116622..116894
                     /gene="rps15"
                     /locus_tag="FKS56_pgp024"
                     /codon_start=1
                     /transl_table=11
                     /product="ribosomal protein S15"
                     /protein_id="YP_009663867.1"
                     /db_xref="GeneID:40492012"
                     /label="rps15 CDS"
     gene            116622..116894
                     /gene="rps15"
                     /locus_tag="FKS56_pgp024"
                     /db_xref="GeneID:40492012"
                     /label="rps15 gene"
     CDS             117000..118181
                     /gene="ndhH"
                     /locus_tag="FKS56_pgp023"
                     /codon_start=1
                     /transl_table=11
                     /product="NADH dehydrogenase subunit 7"
                     /protein_id="YP_009663868.1"
                     /db_xref="GeneID:40492013"
                     /label="ndhH CDS"
     gene            117000..118181
                     /gene="ndhH"
                     /locus_tag="FKS56_pgp023"
                     /db_xref="GeneID:40492013"
                     /label="ndhH gene"
     CDS             join(118183..118740,119897..120436)
                     /gene="ndhA"
                     /locus_tag="FKS56_pgp022"
                     /codon_start=1
                     /transl_table=11
                     /product="NADH-plastoquinone oxidoreductase subunit 1"
                     /protein_id="YP_009663869.1"
                     /db_xref="GeneID:40492014"
                     /label="ndhA CDS"
     gene            118183..120436
                     /gene="ndhA"
                     /locus_tag="FKS56_pgp022"
                     /db_xref="GeneID:40492014"
                     /label="ndhA gene"
     CDS             120514..121017
                     /gene="ndhI"
                     /codon_start=1
                     /transl_table=11
                     /product="NADH dehydrogenase subunit I"
                     /label="ndhI CDS"
     gene            120514..121017
                     /gene="ndhI"
                     /label="ndhI gene"
     CDS             121440..121970
                     /gene="ndhG"
                     /locus_tag="FKS56_pgp021"
                     /codon_start=1
                     /transl_table=11
                     /product="NADH dehydrogenase subunit 6"
                     /protein_id="YP_009663870.1"
                     /db_xref="GeneID:40492015"
                     /label="ndhG CDS"
     gene            121440..121970
                     /gene="ndhG"
                     /locus_tag="FKS56_pgp021"
                     /db_xref="GeneID:40492015"
                     /label="ndhG gene"
     CDS             122217..122522
                     /gene="ndhE"
                     /locus_tag="FKS56_pgp020"
                     /codon_start=1
                     /transl_table=11
                     /product="NADH dehydrogenase subunit 4L"
                     /protein_id="YP_009663871.1"
                     /db_xref="GeneID:40492016"
                     /label="ndhE CDS"
     gene            122217..122522
                     /gene="ndhE"
                     /locus_tag="FKS56_pgp020"
                     /db_xref="GeneID:40492016"
                     /label="ndhE gene"
     CDS             122768..123013
                     /gene="psaC"
                     /locus_tag="FKS56_pgp019"
                     /codon_start=1
                     /transl_table=11
                     /product="photosystem I subunit VII"
                     /protein_id="YP_009663872.1"
                     /db_xref="GeneID:40492017"
                     /label="psaC CDS"
     gene            122768..123013
                     /gene="psaC"
                     /locus_tag="FKS56_pgp019"
                     /db_xref="GeneID:40492017"
                     /label="psaC gene"
     CDS             123152..124654
                     /gene="ndhD"
                     /locus_tag="FKS56_pgp018"
                     /codon_start=1
                     /transl_table=11
                     /product="NADH dehydrogenase subunit 4"
                     /protein_id="YP_009663873.1"
                     /db_xref="GeneID:40492018"
                     /exception="RNA editing"
                     /modified_by="User"
                     /label="ndhD CDS"
     gene            123152..124654
                     /gene="ndhD"
                     /locus_tag="FKS56_pgp018"
                     /db_xref="GeneID:40492018"
                     /label="ndhD gene"
     CDS             complement(124970..125941)
                     /gene="ccsA"
                     /locus_tag="FKS56_pgp017"
                     /codon_start=1
                     /transl_table=11
                     /product="cytochrome c biogenesis protein"
                     /protein_id="YP_009663874.1"
                     /db_xref="GeneID:40492019"
                     /label="ccsA CDS"
     gene            complement(124970..125941)
                     /gene="ccsA"
                     /locus_tag="FKS56_pgp017"
                     /db_xref="GeneID:40492019"
                     /label="ccsA gene"
     tRNA            complement(126070..126149)
                     /gene="trnL-UAG"
                     /locus_tag="FKS56_pgt030"
                     /product="tRNA-Leu"
                     /db_xref="GeneID:40492020"
                     /label="trnL-UAG tRNA"
     gene            complement(126070..126149)
                     /gene="trnL-UAG"
                     /locus_tag="FKS56_pgt030"
                     /db_xref="GeneID:40492020"
                     /label="trnL-UAG gene"
     CDS             complement(127006..129264)
                     /gene="ndhF"
                     /codon_start=1
                     /transl_table=11
                     /product="NADH dehydrogenase subunit F"
                     /label="ndhF CDS"
     gene            complement(127006..129264)
                     /gene="ndhF"
                     /label="ndhF gene"
     misc_feature    127030..129908
                     /note="small single copy (SSC)"
                     /info="annotated by OGDRAW v1.4"
                     /annotator="OGDRAW"
                     /modified_by="User"
                     /label="small single copy (SSC)"
     CDS             129738..129896
                     /gene="rpl32"
                     /locus_tag="FKS56_pgp015"
                     /codon_start=1
                     /transl_table=11
                     /product="ribosomal protein L32"
                     /protein_id="YP_009663875.1"
                     /db_xref="GeneID:40492022"
                     /label="rpl32 CDS"
     gene            129738..129896
                     /gene="rpl32"
                     /locus_tag="FKS56_pgp015"
                     /db_xref="GeneID:40492022"
                     /label="rpl32 gene"
     repeat_region   complement(129909..171748)
                     /note="inverted repeat A (IRA)"
                     /info="annotated by OGDRAW v1.4"
                     /annotator="OGDRAW"
                     /rpt_type="inverted"
                     /modified_by="User"
                     /label="inverted repeat A (IRA) repeat region"
     tRNA            130789..130868
                     /gene="trnL-UAG"
                     /locus_tag="FKS56_pgt031"
                     /product="tRNA-Leu"
                     /db_xref="GeneID:40492023"
                     /label="trnL-UAG tRNA"
     gene            130789..130868
                     /gene="trnL-UAG"
                     /locus_tag="FKS56_pgt031"
                     /db_xref="GeneID:40492023"
                     /label="trnL-UAG gene"
     CDS             130997..131968
                     /gene="ccsA"
                     /locus_tag="FKS56_pgp014"
                     /codon_start=1
                     /transl_table=11
                     /product="cytochrome c biogenesis protein"
                     /protein_id="YP_009663876.1"
                     /db_xref="GeneID:40492024"
                     /label="ccsA CDS"
     gene            130997..131968
                     /gene="ccsA"
                     /locus_tag="FKS56_pgp014"
                     /db_xref="GeneID:40492024"
                     /label="ccsA gene"
     CDS             complement(132284..133786)
                     /gene="ndhD"
                     /locus_tag="FKS56_pgp013"
                     /codon_start=1
                     /transl_table=11
                     /product="NADH dehydrogenase subunit 4"
                     /protein_id="YP_009663877.1"
                     /db_xref="GeneID:40492025"
                     /exception="RNA editing"
                     /modified_by="User"
                     /label="ndhD CDS"
     gene            complement(132284..133786)
                     /gene="ndhD"
                     /locus_tag="FKS56_pgp013"
                     /db_xref="GeneID:40492025"
                     /label="ndhD gene"
     CDS             complement(133925..134170)
                     /gene="psaC"
                     /locus_tag="FKS56_pgp012"
                     /codon_start=1
                     /transl_table=11
                     /product="photosystem I subunit VII"
                     /protein_id="YP_009663878.1"
                     /db_xref="GeneID:40492026"
                     /label="psaC CDS"
     gene            complement(133925..134170)
                     /gene="psaC"
                     /locus_tag="FKS56_pgp012"
                     /db_xref="GeneID:40492026"
                     /label="psaC gene"
     CDS             complement(134416..134721)
                     /gene="ndhE"
                     /locus_tag="FKS56_pgp011"
                     /codon_start=1
                     /transl_table=11
                     /product="NADH dehydrogenase subunit 4L"
                     /protein_id="YP_009663879.1"
                     /db_xref="GeneID:40492027"
                     /label="ndhE CDS"
     gene            complement(134416..134721)
                     /gene="ndhE"
                     /locus_tag="FKS56_pgp011"
                     /db_xref="GeneID:40492027"
                     /label="ndhE gene"
     CDS             complement(134968..135498)
                     /gene="ndhG"
                     /locus_tag="FKS56_pgp010"
                     /codon_start=1
                     /transl_table=11
                     /product="NADH dehydrogenase subunit 6"
                     /protein_id="YP_009663880.1"
                     /db_xref="GeneID:40492028"
                     /label="ndhG CDS"
     gene            complement(134968..135498)
                     /gene="ndhG"
                     /locus_tag="FKS56_pgp010"
                     /db_xref="GeneID:40492028"
                     /label="ndhG gene"
     CDS             complement(135921..136424)
                     /gene="ndhI"
                     /codon_start=1
                     /transl_table=11
                     /product="NADH dehydrogenase subunit I"
                     /label="ndhI CDS"
     gene            complement(135921..136424)
                     /gene="ndhI"
                     /label="ndhI gene"
     CDS             join(complement(138198..138755),
                     complement(136502..137041))
                     /gene="ndhA"
                     /locus_tag="FKS56_pgp009"
                     /codon_start=1
                     /transl_table=11
                     /product="NADH-plastoquinone oxidoreductase subunit 1"
                     /protein_id="YP_009663881.1"
                     /db_xref="GeneID:40492029"
                     /label="ndhA CDS"
     gene            complement(136502..138755)
                     /gene="ndhA"
                     /locus_tag="FKS56_pgp009"
                     /db_xref="GeneID:40492029"
                     /label="ndhA gene"
     CDS             complement(138757..139938)
                     /gene="ndhH"
                     /locus_tag="FKS56_pgp008"
                     /codon_start=1
                     /transl_table=11
                     /product="NADH dehydrogenase subunit 7"
                     /protein_id="YP_009663882.1"
                     /db_xref="GeneID:40492030"
                     /label="ndhH CDS"
     gene            complement(138757..139938)
                     /gene="ndhH"
                     /locus_tag="FKS56_pgp008"
                     /db_xref="GeneID:40492030"
                     /label="ndhH gene"
     CDS             complement(140044..140316)
                     /gene="rps15"
                     /locus_tag="FKS56_pgp007"
                     /codon_start=1
                     /transl_table=11
                     /product="ribosomal protein S15"
                     /protein_id="YP_009663883.1"
                     /db_xref="GeneID:40492031"
                     /label="rps15 CDS"
     gene            complement(140044..140316)
                     /gene="rps15"
                     /locus_tag="FKS56_pgp007"
                     /db_xref="GeneID:40492031"
                     /label="rps15 gene"
     CDS             complement(140690..146221)
                     /gene="ycf1"
                     /locus_tag="FKS56_pgp006"
                     /codon_start=1
                     /transl_table=11
                     /product="Ycf1"
                     /protein_id="YP_009663884.1"
                     /db_xref="GeneID:40492032"
                     /label="ycf1 CDS"
     gene            complement(140690..146221)
                     /gene="ycf1"
                     /locus_tag="FKS56_pgp006"
                     /db_xref="GeneID:40492032"
                     /label="ycf1 gene"
     tRNA            146748..146819
                     /gene="trnN-GUU"
                     /locus_tag="FKS56_pgt032"
                     /product="tRNA-Asn"
                     /db_xref="GeneID:40492033"
                     /label="trnN-GUU tRNA"
     gene            146748..146819
                     /gene="trnN-GUU"
                     /locus_tag="FKS56_pgt032"
                     /db_xref="GeneID:40492033"
                     /label="trnN-GUU gene"
     tRNA            complement(147439..147512)
                     /gene="trnR-ACG"
                     /locus_tag="FKS56_pgt033"
                     /product="tRNA-Arg"
                     /db_xref="GeneID:40492034"
                     /label="trnR-ACG tRNA"
     gene            complement(147439..147512)
                     /gene="trnR-ACG"
                     /locus_tag="FKS56_pgt033"
                     /db_xref="GeneID:40492034"
                     /label="trnR-ACG gene"
     rRNA            complement(147771..147891)
                     /gene="rrn5"
                     /locus_tag="FKS56_pgr004"
                     /product="5S ribosomal RNA"
                     /db_xref="GeneID:40492035"
                     /label="rrn5 rRNA"
     gene            complement(147771..147891)
                     /gene="rrn5"
                     /locus_tag="FKS56_pgr004"
                     /db_xref="GeneID:40492035"
                     /label="rrn5 gene"
     rRNA            complement(148121..148223)
                     /gene="rrn4.5"
                     /locus_tag="FKS56_pgr003"
                     /product="4.5S ribosomal RNA"
                     /db_xref="GeneID:40492036"
                     /label="rrn4.5 rRNA"
     gene            complement(148121..148223)
                     /gene="rrn4.5"
                     /locus_tag="FKS56_pgr003"
                     /db_xref="GeneID:40492036"
                     /label="rrn4.5 gene"
     rRNA            complement(148322..151131)
                     /gene="rrn23"
                     /locus_tag="FKS56_pgr002"
                     /product="23S ribosomal RNA"
                     /db_xref="GeneID:40492037"
                     /label="rrn23 rRNA"
     gene            complement(148322..151131)
                     /gene="rrn23"
                     /locus_tag="FKS56_pgr002"
                     /db_xref="GeneID:40492037"
                     /label="rrn23 gene"
     tRNA            join(complement(152146..152183),
                     complement(151291..151325))
                     /gene="trnA-UGC"
                     /locus_tag="FKS56_pgt034"
                     /product="tRNA-Ala"
                     /db_xref="GeneID:40492038"
                     /label="trnA-UGC"
     gene            complement(151291..152183)
                     /gene="trnA-UGC"
                     /locus_tag="FKS56_pgt034"
                     /db_xref="GeneID:40492038"
                     /label="trnA-UGC gene"
     tRNA            join(complement(153242..153278),
                     complement(152247..152281))
                     /gene="trnI-GAU"
                     /locus_tag="FKS56_pgt035"
                     /product="tRNA-Ile"
                     /db_xref="GeneID:40492039"
                     /label="trnI-GAU tRNA"
     gene            complement(152247..153278)
                     /gene="trnI-GAU"
                     /locus_tag="FKS56_pgt035"
                     /db_xref="GeneID:40492039"
                     /label="trnI-GAU gene"
     rRNA            complement(153577..155067)
                     /gene="rrn16"
                     /locus_tag="FKS56_pgr001"
                     /product="16S ribosomal RNA"
                     /db_xref="GeneID:40492040"
                     /label="rrn16 rRNA"
     gene            complement(153577..155067)
                     /gene="rrn16"
                     /locus_tag="FKS56_pgr001"
                     /db_xref="GeneID:40492040"
                     /label="rrn16 gene"
     tRNA            complement(155292..155363)
                     /gene="trnV-GAC"
                     /locus_tag="FKS56_pgt036"
                     /product="tRNA-Val"
                     /db_xref="GeneID:40492041"
                     /label="trnV-GAC tRNA"
     gene            complement(155292..155363)
                     /gene="trnV-GAC"
                     /locus_tag="FKS56_pgt036"
                     /db_xref="GeneID:40492041"
                     /label="trnV-GAC gene"
     CDS             158051..158518
                     /gene="rps7"
                     /locus_tag="FKS56_pgp005"
                     /codon_start=1
                     /transl_table=11
                     /product="ribosomal protein S7"
                     /protein_id="YP_009663885.1"
                     /db_xref="GeneID:40492042"
                     /label="rps7 CDS"
     gene            158051..158518
                     /gene="rps7"
                     /locus_tag="FKS56_pgp005"
                     /db_xref="GeneID:40492042"
                     /label="rps7 gene"
     CDS             join(158837..159613,160297..161052)
                     /gene="ndhB"
                     /locus_tag="FKS56_pgp004"
                     /codon_start=1
                     /transl_table=11
                     /product="NADH dehydrogenase subunit 2"
                     /protein_id="YP_009663886.1"
                     /db_xref="GeneID:40492043"
                     /label="ndhB CDS"
     gene            158837..161052
                     /gene="ndhB"
                     /locus_tag="FKS56_pgp004"
                     /db_xref="GeneID:40492043"
                     /label="ndhB gene"
     tRNA            161642..161722
                     /gene="trnL-CAA"
                     /locus_tag="FKS56_pgt037"
                     /product="tRNA-Leu"
                     /db_xref="GeneID:40492044"
                     /label="trnL-CAA tRNA"
     gene            161642..161722
                     /gene="trnL-CAA"
                     /locus_tag="FKS56_pgt037"
                     /db_xref="GeneID:40492044"
                     /label="trnL-CAA gene"
     CDS             complement(162640..169464)
                     /gene="ycf2"
                     /locus_tag="FKS56_pgp003"
                     /codon_start=1
                     /transl_table=11
                     /product="Ycf2"
                     /protein_id="YP_009663887.1"
                     /db_xref="GeneID:40492049"
                     /label="ycf2 CDS"
     gene            complement(162640..169464)
                     /gene="ycf2"
                     /locus_tag="FKS56_pgp003"
                     /db_xref="GeneID:40492049"
                     /label="ycf2 gene"
     tRNA            169664..169737
                     /gene="trnI-CAU"
                     /locus_tag="FKS56_pgt038"
                     /product="tRNA-Ile"
                     /db_xref="GeneID:40492045"
                     /label="trnI-CAU tRNA"
     gene            169664..169737
                     /gene="trnI-CAU"
                     /locus_tag="FKS56_pgt038"
                     /db_xref="GeneID:40492045"
                     /label="trnI-CAU gene"
     CDS             169908..170189
                     /gene="rpl23"
                     /locus_tag="FKS56_pgp002"
                     /codon_start=1
                     /transl_table=11
                     /product="ribosomal protein L23"
                     /protein_id="YP_009663888.1"
                     /db_xref="GeneID:40492046"
                     /label="rpl23 CDS"
     gene            169908..170189
                     /gene="rpl23"
                     /locus_tag="FKS56_pgp002"
                     /db_xref="GeneID:40492046"
                     /label="rpl23 gene"
     CDS             join(170208..170598,171284..171717)
                     /gene="rpl2"
                     /locus_tag="FKS56_pgp001"
                     /codon_start=1
                     /transl_table=11
                     /product="ribosomal protein L2"
                     /protein_id="YP_009663889.1"
                     /db_xref="GeneID:40492047"
                     /label="rpl2 CDS"
     gene            170208..171717
                     /gene="rpl2"
                     /locus_tag="FKS56_pgp001"
                     /db_xref="GeneID:40492047"
                     /label="rpl2 gene"
ORIGIN      
        1 ttaatttaaa tatttttttg ttcatgggcg aacgacggga attgaacccg cgagtggtgg
       61 attcacaatc cactgcctta atccacttgg ctacatccgc ccctcttttt ttttttataa
      121 tatttttttt cgctttgatt taaattgaaa acagtaaaat aagaacttca caaaagattg
      181 gtaaggactg atccatttat agaaattata tatatttata tatgagtaca aaacaaaggt
      241 atgatactaa accaaaccca ttaaaatgac cctttccttt ttttttttgt tatgataagg
      301 taaagtgaag ataaagaaaa aaacttaggt aaataaaaga aagactatta aaaataaaat
      361 aaaggggcaa taccaagagg attggtattg cccctttatt tttcctttca aaaaattgta
      421 tacactaaga caaaagtctt atccatttgt agatggagct tcaatagcag ctagatctag
      481 agggaaatta tgagcattac gttcatgcat aacttccata ccaaggttag cacggttaat
      541 aatatcagcc caggtattaa ttacacgacc ttgactatca actacggatt ggttgaaatt
      601 gaaaccgttt aggttgaaag ccatagtgct gatacctaaa gcagtgaacc agatacctac
      661 aacaggccaa gcagctaaga agaagtgtaa agaacgagaa ttgttgaaac tagcatattg
      721 gaagatcaat cggccaaaat aaccatgagc agctacaata ttgtaggttt cttcctcttg
      781 accgaatctg taaccttcat ttgcagattc gttttctgta gtttccctga tcaaactaga
      841 agttaccaag gaaccatgca tagcactgaa tagggagccg ccgaatacac cagctacgcc
      901 tagcatgtga aatgggtgca taaggatatt gtgttcagcc tggaatacaa tcataaagtt
      961 gaaagtacca gagattccta gaggcatacc atcagaaaaa cttccttgac caattggata
     1021 gatcaagaaa acggcggtag cagctgcaac aggagctgaa tatgcaacag cgatccaagg
     1081 gcgcataccc aaacggaaac taagttccca ctcacgaccc atgtagcaag ctacaccaag
     1141 taagaagtga agaacgatta gctcataagg accaccattg tataaccatt catcaacgga
     1201 tgccgcttcc cagatcgggt aaaagtgcaa acctatagct gcagaagtag gaataatggc
     1261 accagaaata atattgtttc cataaagtag agatccagaa acaggttcac gaataccgtc
     1321 aatatccact ggaggagcag caatgaatgc gataatgaat acagaagttg cggtcaataa
     1381 agtaggaatc atcaacacac caaaccatcc gatgtaaaga cggttttctg tgctagttat
     1441 ccagttacag aagcgacccc ataggctttc gctttcgcgt ctctctaaaa ttgcagtcat
     1501 ggtaaaatct tggtttattt aatcatcagg gactcccaag cacacaaatt ctctagaaat
     1561 agtgaatcga gggcttgtta tttaacagta taacatgact tatatacacg tgtcaaccaa
     1621 tataaaattg aaaaaagaga cctatgattt tatctagatt tatcatattt ttttgtctaa
     1681 tcataaaaat aaagttcctt aattataaaa aaatatatat tgattgatat acatatgaat
     1741 ctaatttcaa tattagaatc ataatggaat gggttgcccg ggactcgaac ccggaactag
     1801 tcggatggag tagaaaattt ccttgttaaa atgaaatagg taaaaaatcc ctccccaaac
     1861 cgtgcttgca tttttcattg cacacggctt tctctatgta tacatctaaa atgctctttc
     1921 ttccttaaac aaaacaggac tctaaaaaag ttgttaattg aatactcagt ggatcacccc
     1981 ttacttactt gtaattatat tcttactgca tgaacattta ataattaata aaaagaatga
     2041 attcttctac tatctcttaa tcataaattt ttttttgagc gtttgataaa aaattctcac
     2101 tcatgattga ccaaagcgtt gatagaaaaa atatccaaat accaaacccg cccccgatat
     2161 aactttcgaa aagtagaaga agtttttggt aagatcaaag aaagaaattg ttcttcttcc
     2221 gtaaggaatt cttcaaaaaa ccccgaacct aatctcttcg aaaaaagacg tacagtactt
     2281 ttgtgtttac gagccaaagt tttaagacaa gaaagccgaa gtatgtattt tactcgatac
     2341 aaactctttt tttttgagga tccactgtaa taatgagaaa aatttctgca tatacgcaca
     2401 aatcggtcga taatatccga atctggcaaa tcaacccagg ttggcttact aatgggatgt
     2461 cctgatgcgt tacaaaaatt cgctttcgac aatgatccaa tcatagaaat aattggaatt
     2521 tttgtatcca acttcttgat agtattatct attagaaata agttttctag catttgactc
     2581 cgtaccacgg aaggatttaa ttgcacattt gaaagatagc ctaaaaagtc aagagaatat
     2641 ttgcataatt gctttatacg gacccttcct gattgagacc atacgtaaaa atgatattgc
     2701 cataaattta taaagtaata tttccactta ttcatcagaa gaggcgtatc ttttgaagcg
     2761 agaatccatt ttccttgata tctaacaaaa tgtatgaagg gatccttgaa caagcatagg
     2821 ttgttctgaa aatcattcga agagacttct acaagatgtt tgattttttc atagaaatag
     2881 attcgttcaa gaaagattac ataagatatt gatcgtaaat gataggactg attacggaga
     2941 aaaaggaaaa tgaatttgca ttcacatata tgagaattat ataggaacaa gaagaatctt
     3001 ggattcaaaa tagaaatgca tttctgtgaa gtactaagac tcttcaaatt taaatactcg
     3061 tagaaaaaaa gaagccgtaa taaatgcaaa aaagaggcat cttttaacca gtagcggagg
     3121 gcttgaacca agatttcaag atggatgggg tggggtatta ctacatctaa cacagaattt
     3181 aaatgtgaga atttgtcctc taaaaaagga aatattgaat aaattgattt taaattatga
     3241 gattttgcta cttctttccc ttgtaaataa gacactactc gtagggaaaa tggaatttcc
     3301 acaatgactg caaatcctgc tgatattatt tgagaataca aattcttatt cttattgtgc
     3361 ccaaaaattt gattttgttt cgaatcatta gcagaaataa acaaaagatt ctcttgatac
     3421 attcgagtaa ttaaacgttt cacaattagt gaactggatt tattgtcata acgcacactt
     3481 tccaacaaaa ttgatgattt atttctatcg aaaacataat catgagcaag cgcataaata
     3541 tactcccgaa aaatcagcgg gtataggaag tcatattggc gagatctatt tagttctaaa
     3601 tatagttgtt gaaattcctc catttcaaac tcaaattgaa ccaaagcaag ggtgggggat
     3661 ctaatcggtt atcaaatgat acatagtgcg atagagtcaa accaaggtat tatcatagta
     3721 agaataaaca ataatagata cctcgaagat aggtggattc atcaacggat tctctacact
     3781 ctcctttttc atttaattga tgtatgtttg ttctaagata agaagatggt tcgaaatcct
     3841 ttattttttt ttcaacctaa tcgctctttt gattttggaa aaaaaaagat gttctcttta
     3901 tcaatatact gcttctttta cacattcatg cttaatccct aagaaatagg gaataactat
     3961 atagaatagt taggactcaa aaaaaaaaaa aaatccactc atgagaaaga tatttacccc
     4021 attaggcact aatttagttt taacggttaa ttagatcggg taatcattca aatcaaatta
     4081 agaaaagaag ctcgttgctt ttagttttcc cataattggg tccgtctcta ggactctatc
     4141 catttattca ctcgaccaaa ctttaaattc tttattgata cgacatgcta ttttttccat
     4201 gtattccttt caggatcagt cgcggtctta taaactctac cgatggtatg gacgaatccc
     4261 tttcttcata aaaatgtgta aaagatgcta gccgcactta aaagccgagt actctaccgt
     4321 tgagttagca accccaaaaa gaaatagaat atggagatat aaccggaatc aaaaatgtgg
     4381 aatttcataa cacaatcaaa acattcaatt agtaataaat tgaataaaat tcaaatttct
     4441 actcgattct aagcattcgt tcagatccgc gaaaaataca agaaattctc atataaaata
     4501 aaaacataga actagaaaaa gtgaaaattg atagagcact tcttgtgtta accattttta
     4561 ttcattaaaa aacttcttct atcaggcaaa aaatagaatt tcttgtatca caacaaattc
     4621 aaagaatcca taagtcaaaa cccaatctct gcggcatgaa taaggataaa tagaaatgga
     4681 tctatttctc tacgatcgaa ttatatttgt ttgatacatt gttgtcaata cgattgtgac
     4741 tgtttaatat aaataattat caaagaatat aaaaaactat aagaatcaaa tgaaaaaata
     4801 gatttcaatt ttttgattag tttgttttct tagtatttta ttataagaaa taaaatacta
     4861 agaaaacgct ataaatagag caaaggaggg ggaggaaata ataaagaaaa attgattcaa
     4921 agctctatat gagtcatcca caccctcttt tttgtatttt attaatgaaa tttgtatttc
     4981 attaataaaa aatcaatgac atttttttaa ctaaaaaaaa ttaagttccg taaacccccg
     5041 ccttctttaa aatgtcatga acagttcctg taggttgagc gcccctttca agaaaatata
     5101 aaatagcagg aacattcaaa tgggtttgat tatatatcgg atcataaaaa cccacttttc
     5161 gaagatctct tccttctctt cgggatcgaa catcaactgc aacaattcga taaaaggctc
     5221 attgggatag aatagatgga attgaataat aaacaccccc cccagaaacg tataagaagt
     5281 tttctcctcg tacggctcaa aaaaaaatga ttagaagtta agttatatct atgtgtacat
     5341 gaaattagaa tgccaaatcg atccataatc cagcaaatcc gtgggacatt taactccttc
     5401 tttttactct ttctttttcc ttctttctta tttttaagaa aaagcaaaaa acattcgtac
     5461 tctcataact caagttggat aactctcaac tagctccaaa aatacttagc tagttttttt
     5521 tttattgagt ggtctctaac ccctttcttt ttgtttgtct tatttagaat ctagtttgat
     5581 tctttattct gatctggtga ttgagacaat tgaaaacggt atttccttgt tccgggatcc
     5641 tttaacttga atcattgggt ttagacatta cttcggagat ctttaatcat ttcaaaaaat
     5701 ggcagcaaca tgcccctttt tctctttttt gtgtttgtga tctctttcta tcaaggaatc
     5761 atatgaacaa ttgattcccg catgagaatc ttttgatcga aagagcttta ccaattccaa
     5821 ctagtttgct tttttttatt tgaaaatgct ttgagtcaga ccctttccgt ttctatatga
     5881 aaaatagact tatgtacgaa gttgttccaa cttattgatt tgatttacat taactaaccc
     5941 tagatccttt ccctttaaaa atcaaatcaa tattttctac tcgagctcca ccctatactg
     6001 tttatatccc aacccaacaa aaacgcgggt tatgatagaa aagagtagaa aagaatgtcg
     6061 agccaagagc accttcattt ctatatagta aaaaaaggtg gtggtttgtt ttaatatcca
     6121 cagcaaattg accatgtcct tcaagtcgca cgttgctttc taccacatcg cttcaaacga
     6181 agttttacca taacataaaa ttcctccggt ttttaatagg tgtgtaaata attgattgaa
     6241 ttacggaatt atgaatagtc atcggttcag tcagtacata gtaatctata gaacgtagta
     6301 atctatagct cttcctaata tatttaatat taaactgatt gaattcttct atatgaatct
     6361 attcatatta tgaatagatt catatcaaat atgaaaataa taaagaaata ggtaatttat
     6421 gatgaagaaa aagtctcagt aataatttaa attaacccta ttttgtatga atacaatata
     6481 tatatatata tatttcatat ttctttttta ttacaaaaaa aaaatatacc agaaatattc
     6541 tcaattttaa ataaaagcaa ataaataaaa aaacgaatct ttttgaatct gccttacgtt
     6601 ggttgcatct tcaaataagt cgatagaata gattcgacaa tctaatattt tttcaattca
     6661 atataaatat tgaattgaaa aaatttccta ttttatttta aaatagttag atagaaaaag
     6721 aaatccaatt ttttttaatt gaattgtata aaaaagactg atgaaggata aagtggaatt
     6781 tcactgtttt tcttttattt cattctgaaa tagaaaatca gaatgacaaa gtaggggaaa
     6841 ttgccgtatt cagaagaaat tctggatatt ctatgttaaa tatttagttt ctgtttagtt
     6901 tcatatctat aattaaggta aggattcaca aacaaaatac aaaatagtaa tattaaaaaa
     6961 aattgcacta ttaggttagc aatccctgtg tataaacatt ccctcctttt tttgcgaggc
     7021 ttctttggct tgaggtccaa ctaatctttc tcgaaagtag agcggatggg agatatgaat
     7081 cacacccacg tcaattgtta atagaattac aatttttcat tattcattag aaccaaacac
     7141 caaataacct aagaggttca aagaaaaaaa aaaacatctt ttcgtatcta attttatttt
     7201 ttatcaataa aatttggact gggcatagac agatattcaa attgatatct tacattattg
     7261 attaacccct atctactctc ccaattggtt ttttggggaa tgataaatca taaaagaatg
     7321 cccgattttt gatcttatct taaaaggcgg ttaagaaaga tccacttttt ttcttttatc
     7381 tgatatagaa aacaaataga ctctgggacg gaaggattcg aaccttcgaa tagcgggacc
     7441 aaaacccgtt gccttaccac ttggccacgc cccattttta tttctattta aaactactaa
     7501 agagtaatat gggtattcct ttttcgtcaa ttcgagttcc taaaatgtat gaaatagatt
     7561 agtttattgt taggattttg acaggtctag atatagaatt caaccgaatt tattgatcat
     7621 tatatagaat tcaattaaga tattgtatga aagtctcatt tcttcaattc tcttctaaaa
     7681 aaaaaaatgg aagggctttt ttgattggat aagttcaaag aaatatgttt ttttttttaa
     7741 tcagacttat ttttctttct ttattttttc cttatctcaa aatagattaa taacttaatc
     7801 aaaataatat ccaagaaaaa aaatgaattt gttatgctta atatctttaa tttgatcaat
     7861 atttgtttta attctacgtc gttttcggat agttttttat tcgccaaatt gcccgaagcc
     7921 tatgcttttt tgaatccaat cgtcgatgtt atgccggtaa tacctctttt cttttttctc
     7981 ttagcctttg tttggcaagc cgctgtaagt tttcgatgag atccttaata ctgtcctaga
     8041 aaaattcatg atttattcga gaaaaaaatc taacaattga gaaaatcaga gacaaaatca
     8101 gataagtata ggttttacag tatgaaggaa ccctcaattc aaactttgaa attttttgat
     8161 agccgtgata aatctgggtt accccatttc ctcattccaa ccctttttaa tcgaaaagac
     8221 tacttagact tggagtccac cactcactat gaaaggaatc tttttgtcat gaaaagctcc
     8281 attcttattg caaataaata aatttttgaa actcttttct atttctacaa tttctagaaa
     8341 gaaatagctt ccttgatttc ttggtgtcaa ggtcaacgag ataggatatg tggtctaaaa
     8401 aaaggaaatc tattctctct ctcttttttt ttatgatctt ggagattgtg taatgcttac
     8461 tctcaaactc tttgtttaca ccgtagtaat attctttgtt tcgctcttca tcttcggatt
     8521 cctatctaat gatccaggac gtaatcccgg gcgcgaagaa taaaacaaaa aaagtggggt
     8581 tccttgcttc attaaaaatt aaatgctatt aggatttgtt tgatcgattc cactgtcaaa
     8641 aaccgaaacg gaaagagagg gattcgaacc ctcggtacga ataactcgca caacggatta
     8701 gcaatccgac gctttagtcc actcagccat ctctcctaat tgaaaaagaa taattactat
     8761 gttacagttc tcaaaaaaga atgataatgc ttgaaaaaaa aaagctcttc tttcatttta
     8821 ttctttcttc ttatatatat ctttcttatt atatatctat atatatagat tttatctaat
     8881 ctatttgaat ctaatctatt tgaaatagaa atttcaataa atagattatt gtatagatac
     8941 cacttttatc aacaatttca tcccattttt tttatagaaa tctcaaaata tctttttgat
     9001 aaaaaaaaag gcgggctttt ttaagttcga atttccacgg cttggcctgg tcagaccgac
     9061 ccggccgggt tccttttttc aaattcaatc catttttttt ttatctatga ttgattatct
     9121 acgattccta taattccaca atctcctttg cttgctgtag aaaaaaatct tggtattttt
     9181 tgaaatctaa agtaaaagaa taatccgaag cagaaaagga ctatttatct tactataata
     9241 cataaccaaa aaggcttttc tattctttct tttctgactt cttcactatt ttgatttatt
     9301 atatagccaa ataattttgg ctaaataata aaaagaaaaa aaaaaaagcc aaagctaatg
     9361 agtatccctc tttctaattt tatcaagtct tctaacgaaa aacggcaacg ctctcatttt
     9421 caggattttt ttttctcatc ctatcttgag gacgccagag tcccttgttc gacaaagagt
     9481 ccatttatat acaataatat tgtagcgggt atagtttagt ggtaaaagtg tgattcgttc
     9541 tattaaccca gtcagtagtt aaggggtctt tcggtttgat tcatattccg attaaaaact
     9601 ttatttctta aaaggattta atcctttacc tctcaatgaa atattcgagg aataatatac
     9661 attctcgtga tttgtctcca aaggtcaatt ataaattgaa aaattggatt atgaaattac
     9721 gaaacataat tttttttttt attggatcaa tacttccaat tgaataagta taagtaaagg
     9781 atccatggat aaagatagaa aagtctattt ctaatcgtaa ctaaatcttc aatttttttt
     9841 ttgatagaat agattgaagc aaaatagcta ttaaacgatc actttagttt actagaggca
     9901 tcgacacccc tttttttctt agctcggtgg aaaaagaata aacttttcct aaggattatt
     9961 aaaaaaagaa ataaagaacg aagtaactag aaagattgtt agaatcccac ctttcccttc
    10021 tttctaaaag gatcatctag aaagcaaagc aaattttttt gaatgcagtg aggcagaaaa
    10081 gctaacatag atgttatgaa ccgaattttt atttgctcct gtcttccttt ttttttttat
    10141 ttcttgatcc catcctccct tccataaagg agccgaatga aataaaagtt tcatgttcgg
    10201 ttttgaagta gagacgttaa aaatcaaaat gatggatcaa cgtcgactat aacccctagc
    10261 cttccaagct aacgatgcgg gttcgattcc cgctacccgc tttatattca aattgatcaa
    10321 attctaatag ttattttatg aattcaatga tgcatgaatt catgcatcat tgaattcata
    10381 aaatatgtaa ttccgaaaat gatctttctt tttccaaata agaaaaaaag caaaaaaaaa
    10441 tcatcgtaat gaaaagcgtc cattgtctaa tggataggac agaggtcttc taaacctttg
    10501 gtataggttc aaatcctatt ggacgcaatg ctgtttacaa tagacttcca tatccagttt
    10561 cttttttgat ttccatctac aattatgata tcaagaaaga tattttgaat gatttgaata
    10621 aaagacgctt acttggaaat ataaactttg taaatataaa ccacagtaaa ctaaacaaat
    10681 agctggaatc ttttttattt atatatattt tattaagtaa tatgtaagtg aagtagtatt
    10741 aagattcaaa aaatgatcga ttttttctaa ttttctttat ttagaatttg aattgcccac
    10801 tcaacaattc ttattgttcc tgaagtagaa aacgttccat ttgttcttga atagcttctt
    10861 tcaaaagtgt ttccgcttcc tcagtgaatg tcttggtaga agatatgatt tcttggaact
    10921 gaggtttatt cgtttttaaa taagtacgta acttggcaag aaatttcctt acttgtccaa
    10981 tttctaatga atcaagataa ccatttgttc cggtataaat agtcattatc tgttctgcca
    11041 cggtaagagg ttccgattgg gattgtttga gcaactcacg taatcgttga cctcttgcca
    11101 attgattctg actagcttta tcgagatcag aagcaaattg tgcaaaggct tctaattcga
    11161 caaattgggc caattccaat tttaatttgc cggcgacttg tttcatagct ttaatttgag
    11221 ccgcggatcc gactctggag acagaaatac ccacattaat agcaggtctg attccggcat
    11281 tgaataaatc ggcggataag aatatttgtc cgtctgtaat cgaaattaca ttagtaggaa
    11341 tataggcgga aacatctccc gactgggtct caactattgg taaagcagtc atacttcctt
    11401 cacctaactg agaacttgat ttagcggctc tttctaaaag acgcgaatgc aaataaaaaa
    11461 catcccccgg ataagcttca cgaccgggag gtcttcgtaa tagaagagac atttggcgat
    11521 aagcctgtgc ttgttttgaa ggatcgtcat aaatgattaa agtgtgtcgt ttgcggtaca
    11581 taaaatattc agccagggct gctcctgtat aaggagcgag gtattgtaat gtagctgggg
    11641 aatccgccat ttcggctacc acaatagtgt actccattgc ccccccttct tggaaagtgg
    11701 tcactacttg agctacagaa gatgcttttt gaccaatagc tacataaaca catattacat
    11761 tttgcccttg ctggttgaga atcgtatctg tggctactgc tgttttaccg gtctgtctat
    11821 ccccaataat taattcgcgc tgaccacgtc ctatagggat catcgaatca atagcaataa
    11881 gccctgtttg aaggggctca taaacggaac gtctcgaaat aataccaggc gcgggggatt
    11941 caattaaccg agattcagaa gctggaattt caccccgacc gtcaataggc ttagccaggg
    12001 catttataac acgacccaaa taagcctcac tcacgggtat ctgagcaatt tttcctgttg
    12061 cttttacaga acttctctct tggatcatca aaccgtcacc cattaataca acaccaacat
    12121 tatttgattc taaattcaag gcaattccta ttgtaccctc ttcaaattct actaattcgc
    12181 ccgccattac ttcatcaaga ccataaatac gagcaatgcc gtcgcccact tgaaggacgg
    12241 tacctgtatt tacaattttg acttctctag tatattgctc aatacgttca cggataatat
    12301 tactaatttc gtcagctcta aggggtacca tgattttttt ttaattcttt tttggaagca
    12361 aaaaaataat gcctatagtt agttatagga aagtagtaaa aaagggctaa tcagtgagtt
    12421 ccttcattac cccaaacata gcaatattag cactaattgt acgtaaatgt aattcattgt
    12481 tcaaacaatt ttttagagtt cctagagctc cttgtaaagc ttgttggaaa acccgttgcc
    12541 ggacttgatt aatcgctctt tcttgttcaa aaagaatggt ttcgtttttg taattttcta
    12601 attgttccaa aattttataa gttgaattaa tcaaattcaa tttttctcgt tctatctcag
    12661 agtatccatt tactcgaaac tgatctgcct ccatttccac tttccgtaag cgggcctggg
    12721 ctttttccag ctgttgagca gctccccttc gcaattcttc tgaatttcga atagtattca
    12781 agatcttctg ttttcgatta tctaataaat cacttaatga aagtagatta tctttccatt
    12841 cattttcatt tcaaaaattc catgatccct tcccgaacca aacatgaatc tttcaattca
    12901 tttggctctc acgctcaatt acttatcaat tacttaattg agagagaatt cattcccata
    12961 catatagata cacatagact atagatctat atatattttg cgtaatgagc ctatcctctc
    13021 cctcttttat ctattcctat ttcaaaatat tgatctctac ccatatttca caatattgaa
    13081 actgatcaat aatgataatc caagactaaa atattcggag gattcttctg acaaaaatat
    13141 atcaaatata gaaatatatc aaatatagaa atatatcaaa tcaaatatat atatttgttt
    13201 gtataatata gaatttagaa ttaatagaaa atttctaatg tttaattttg taattgtcag
    13261 caaagttgtt tctttttttt tctttcaaat ccaaagaatt cttctaactt tatacatagg
    13321 tcatcaactc agcattgtaa aaaaggctca aatcatttta tcgatatgag tgttttatat
    13381 cgaaaaagat tcgaaccatt cgttttgatt tctgtattgt ctaaaaaaaa ttctttattt
    13441 tataaactgt gtatttataa actaaacata gtagtagaaa gagtaccacg ccgcatctga
    13501 acttcaaaca gtttggcttt aaccatatta acggtcccag attattggtt aatagagaat
    13561 cagagtcgat ataccaatga atgaatcacg aaatgctatg gttctaaaat atgatttttg
    13621 aattgattca gaagtaattc gtgggatgat gcactctttt tcttcctagt tcgaacaaaa
    13681 aaagtgcagc tgggtggatc cagcctattc ttgaaataaa caactcgcac acactccctt
    13741 tccaaaaaag atcaatacac cgagcactac gcttagattt attggatttg ttgcaaaaat
    13801 atcggtatta aacccgaaac tcccggcaga tggccagtga cccaaggaaa cgaaagaatc
    13861 ggttacattt ttcatatgat ctcctatttt gttttatatg gactaaaaaa aaaaaaaaag
    13921 gctttacttt gaactaagaa aggggggaag gaagaaggcg agtcggtgcg gtaattcctc
    13981 atcctcaaaa aaaatccttc ccatagatta ttgtccaacg aaaaagtaat tgtaggagtg
    14041 aaatcttgat atactttgaa aaagcaaggg gtaagtctta atccataaaa aaatacagaa
    14101 ttctcgtatt tataggacta aacaaaggga ttggcaaata aaagggccaa tgctacaacc
    14161 aaaccgtaaa tagttaaggc ttccataaaa gccaaactaa gcaataaagt acctcgtatt
    14221 tttccttccg cctcgggctg tcttgcaata ccttctacag cttgtcccgc agcagtgcct
    14281 tgaccaaccc caggcccaat agaagcaagt cctacagcta acccagcagc aataacggaa
    14341 gcggcagaaa tcaatggatt catgataaat tcctcgcacc aaaataaaga aaaagaaaga
    14401 aatagttaat gatacaatca ttcaatgagt tttggcttaa ttattccgtc gctcaaattc
    14461 aaccagttga agtaactaaa aacttcgaat tgagaattga agtaataata ttcattattg
    14521 aactctcaga aagaactatt tccatatccc ttttttagtt ccagttccta tgttttccaa
    14581 accttttttt gaattttcca ttatttgtct ttattttatt tcatctattt gttgattcaa
    14641 tttcgaatca aagacgaaac agaagaactc ctatttgaat ccctatctaa attcacaaca
    14701 gtccaatgcg atagattaga tatatcttga gttcatatat aactagttaa tatctaatat
    14761 catatatacg cgtctttctt tcataatgga aaccaactac tctacttcta tcttagcttc
    14821 aatcagattc ttaaatctta aaggatgcgc aagagttagt gtatagccat taacttacat
    14881 atacctaatt ctaacccctt tcctaaaaaa gaacattttt tttaatctcg tttgttgtaa
    14941 attcgtctct tcctttttta tcattatctc acatggatct aattataata aatgaattca
    15001 ttagaccgac tcgttgcata gaaataaaaa ataacaaaga gtatttaatt gagctaaatt
    15061 catgcaattt attatttata aaaatgggat tttggtcaat cattgaattg aatgaaatca
    15121 actgaaatgg gaatcattct atagaacatc ctttttaaac tcacccacca taaattgata
    15181 ccacaaaaat tcctattcaa tataggactc aaacaaaata tttaaattga ataaacaaaa
    15241 caattaatgt aaagagagaa ttttcattga aggcagatat gatataaaaa aataaaaata
    15301 gaccaaatct ggattttagg aaaaagatct tttcgatctc tttccttttt ttttttatta
    15361 gactttaaaa ttcatttact aatagtaata gctgaatctt ttttgctatt actctagatc
    15421 ctttattttt ttatttatgt tgcctaagca taagcaaatt atcttgttga gttgggcatt
    15481 cattgcttga ttggacggac taagttacaa aaaaaagact agactatttc aaaaactcgt
    15541 caatgatgac cctccatgga ttcgcctata taagccgcag ctaaagttgc aaaaataaga
    15601 gcttgaatcc cacttgtaaa taatccaagg aacatcacag gtataggaac tactaaaggt
    15661 actaaagaaa caagaacaag aactactaat tcatcggcta atatattccc gaaaagtcga
    15721 aaactaagtg ataagggttt tgtgaaatct tctaaaatgt taatgggtaa aagaattgga
    15781 gttggttgaa tgtatttact aaaatacctt aatccttttt ttgaaatacc cgcatagaaa
    15841 tatgctactg acgtgagtaa agctaaagca acagtagtat ttatatcatt cgtgggtgcg
    15901 gctaactctc catgaggtaa ttctatgatt ttccaaggta aaagggcacc cgaccaatta
    15961 gaaacaaaaa taaaaagaaa catagttcca ataaaaggaa cccatggacc atactcttcc
    16021 ccaatctgag ttttggtcac gtctcgaatg aattcaagaa catattcgaa gaaattttga
    16081 ccgtcagttg gaatagtttg tggattccga acagcgagaa cggcggaacc taataagata
    16141 gcaattacaa cccaagaagt cataagtact tgggcatgga cttggaaacc ccctatttgc
    16201 caatagaaat gctggccgac ttccacacta gagatatcat ataaccccat tggtgtgttg
    16261 atggaacatg atataacatt catattgtcc tctgacataa atataacttt acttaaaata
    16321 ataaagaatt attttgattc aaccctttcc ttttaaattt taaacttgac cactcgaatt
    16381 gtatatcttg tataccaact aaactaatca cacaatattg acacagtcca ttttttatct
    16441 cttttgtacg attcgggaat aatatccgac tccataaatc tatatctatg gagttcaaaa
    16501 atagaataat ttattgatct tattattaat cacggatttc gtatatagct agaacggccc
    16561 tcgcaaattg cgaatactaa tttgttaaga attaatcgaa ttgaagctag agcgtcatcg
    16621 tttgctggaa tcgaaatatc tgcgagatcg ggatcacaat ttgtatcaat taaacaaact
    16681 gttggaattc ccaaagtgat acactcccga agagccgtat attcttcttg ctgctcaact
    16741 ataattacaa tatcaggcaa ttctgtcata tattgaatcc cgcccagata tgtttgcaaa
    16801 cgagataatt gtctcttcaa catagctgca tctcttttcg gaagacggtt tagtctcccc
    16861 gtcttttgtt ccattctcaa gtccctgagc ttatgaagcc gcgtttctgt agtggaccaa
    16921 tttgttaaca taccaccaag ccacttttta ttaacataat gacaccgagc ctttattgca
    16981 gcccgcgcta cggaatcagc tgctttattt ttggtaccaa caattaaaaa ttgttttccc
    17041 ttacttgctg catcaaaaac taaatcacaa gcttctgata aaaaacgagc agttctagtg
    17101 agatttgtaa tatgaatacc tttatgcttt gcatagatat agggcgccat tcgcggattc
    17161 catttcctag taccatgacc aaaatgaact cctgcttcca gcatctcttc caaatttatg
    17221 ttccaatatc ttcttaacat ttctcctcac acttcctctc tctctctctt ttttttttat
    17281 gaataataaa agagagacga ggcaccttga aataaataat tgttccgatg gaaccttctc
    17341 ttctaccgga gattggtcgt ttataaacga gccaagtcat tactttacta ttcataaatt
    17401 tctttattac attaatttat gaattatttt atttattaaa tttattaagt agttaacaaa
    17461 tcaaatgacc aaaacaaatc aaacaacata gttaaaagga cgaatccgct ttctctttct
    17521 tatgctaagt aagttaaaaa tcattaaatc ctataaaaga tcgatctgat gtactatata
    17581 aattctttga aatgcaagaa tcaaaaaact ttccgtggtg gaagaaaata tctctcattt
    17641 ccatttcccc acgaagaaat tctttttttt tttttcgaaa agaatgttgt tatgctgcct
    17701 tgaagagggt actaatcctt tgaatccggt tccggcgggt atcatattcc ctagaacaac
    17761 gttctctttc agtcctttca tccaatcaat acggccccga agagcggctt ttgctaaaac
    17821 tcgagcagtt tcttggaaac ttgcttcgga tataaaactt tgagtattca gggatgctct
    17881 tgttattccc aataagatgg ctcgatagta gatcgcttct tctaaagcgc gtcccgttcg
    17941 ttccgcgcgt actaatccaa tgagttcccc tggtaaaaaa atattagaca ttccatcttc
    18001 tgaaaccaag acttttgatg ttatttgacg cacaataatt tctatatgcc tattatggat
    18061 ctgcaccccc tgggatcgat aaaccttttg tattttatta accaaagaga tacgactttg
    18121 cactatagtt agttcagcac caatcaagaa tccccaagga attccaagaa tttttgttat
    18181 acgttcgttc caaccctcaa ctctcttttc taggttcatc gatattgaat caatcgaacg
    18241 cacttctaac acttgttcta cttttggaag accctgcgtt atatcaccag atctcgattt
    18301 ttcatatata aatgtaacta aggtatctcc ttcgtaaagg atttctccat aatccccatg
    18361 aacagttgct cctggagtag ccaaataagg cttggccgtt cttattacta tagaatcaac
    18421 acgaacaatt aaaacttgac ccgattttag gggtggtccc tttttggata tacatacatt
    18481 ttcacaaata aactgcccaa gactaactat tgtggacatt tcctcacaat tattattatg
    18541 ataaaaatga tggagaaaat accaactcaa attgaatgga ttcaaaaaaa tattactaca
    18601 tgggctgata ttagaaattc tcctattttc atccattaaa taatattttt gaagtacttg
    18661 aaaagtttgt tttaaattgc taagctgcaa atatttcgct agcgaggtct gattatgagt
    18721 tattaaaggg taaaatgatg aataaaaatc cgaaatttga gggactgttc ctaaagggcc
    18781 caacaaattc ctaattggaa ttagaggatc ttttttaatg gattctttta tcccattgta
    18841 atattttaca tcgttgaata gacctatgca aaaataatta gatgatgaca aaattataaa
    18901 agattgggat tccttatttc tattcaacag catacgaata gttctgtggt tttggataaa
    18961 aaattgccga atccttgctt tggaataagt ggaataaaat ggatttttat tgatacgatc
    19021 tgagccatta tcatagatca atccggaacc cgacggatca ttcctttttc tgatatacaa
    19081 aatatgtgat ttcactaagt cgattcttaa gaaatctcga agcagccctt ttgtacttac
    19141 ttcaacaaag gaagcgtggg cctcttcgac ggaagaactt ttgttgtctt ggtcccaatt
    19201 caagactaaa caagtccgaa ctagttgaat acttgtgtca tagattctcc aagttgcttt
    19261 gccatttcca taaaggatat agttgacaac tccaagttgc atattatcct tttctcgaaa
    19321 gagatcctgg gggaagagtg ttactaaatt tataccgtcc gctatttcat atgtgcttac
    19381 aggtcgaacc aaaacaaaaa actttttttt gctaggtgtg atccgttgga catagatcca
    19441 atttttcaat tgttttgatt tcttataatt tgtttttccc gctcctggtg gtatcaagat
    19501 accactgtgt cgagatattt tatctttttc tccaggaaaa tggatacctc cggaaaagat
    19561 tttaagttca atcttttttt tttttttctc cactcggacc aatccggcca tttgacttct
    19621 tgtatttaac gtgatttgtg tatttactcc aatgagacta ttgttccgta ccattataga
    19681 agaggattcg gataaaatat gtacttcctc gggaatgaaa aaaaatagat ctactttcat
    19741 ttggtatttt tgcttaaact ttttgacccc gccatattca attacattat cttttttgat
    19801 gattgaatgc gcccctaccg tcccatattt tgtaattcct ggattgtttc ttctgtattg
    19861 agaatcgtcg aaaaaaccaa gaatactctt tctacggaaa ataccattta tgggtatttc
    19921 aatcgagata cctgaaccgg gatatgggat gaattctttc tcttgttctt gaattgattg
    19981 gactggaata agaaatctat ttcttcgcct ctttgccaat aaatacgaat tctctcggag
    20041 aatagtggaa tataggaaat gataatgccc agtccctacg attcgattta attttgaata
    20101 atcaaaaaga atatcttctt ttttatcaaa aaaatccgaa ctcaaaaatt tgtgtctttc
    20161 ttgatcatca tttactgaga agctagaaat atatcttctt tcggtagaag tagaaataga
    20221 atgaatgttt atttgatctt gatccttgtg gagcgaaaaa ggaactacat taaatttgca
    20281 tgaacccccc gataatatcc acaagtggct tgttttgggt aaaatatgta cattactata
    20341 tttaaattcg ggcaaatggt acacatcggt actccagtgc atttccccct gtaagtcaga
    20401 ataaatatgt tttcgaaccc tctctttaaa attgaaagtg tatgttcccg cgcgaatctc
    20461 agcaatcact tgttctgatt ttacatattg gccattttga actaaaagaa aactttttgg
    20521 tgggatagtt accttatgta gaataccctc actcttaata attacatata agtccataga
    20581 acataaaaag gcaggatgcc catgacgcgt acgtgtaggc tcaagcaaat cctcattgaa
    20641 ttggattttt ccattagaag gggcccgtac atgttctgca gtaccccccg taaatactcc
    20701 accggtatga aaagttctta atgttaattg agttccaggt tctccaatgg attgccccgc
    20761 aataatacct acagcttctc ccaactcgac caggtcgcca tgagtgggac tccgaccata
    20821 acataatcga cagatccaag atgtactcct acaagtaaag ggagttctaa tatatattgg
    20881 ttgtgttcga aaagttatga attgggtgac aagcccaatc ccaatatctt gatttcgaat
    20941 ggcaatgcat cgcagaccca tatatatatt gtctgataat acacgaccaa ttaatgtttg
    21001 gataaaaatt ctttctggca gtgtcctatt tcgaggactt gcagaaatgc ctcgagtagt
    21061 gccacaatct gttctacgta caacaatgtg ttgaactact tcaacaagtc tgcgcgtaag
    21121 atatccagca tctgatgttc gtacagcagt atctacaact ccttttcggg ctccgtagca
    21181 agaaattata tattctgtta aagaaagtcc ttcgcgtaaa ttgctttgaa tgggtaaatc
    21241 aatcatttgc ccctggggat ccgacattaa tcctctcata cctactaatt gatgtacttg
    21301 agatgcattt cctctagctc ctgaaaaaga cattatatgg actggattaa acgggtcagt
    21361 catcctaaaa ttaagattca tttcttgtcg caaatattca cttgtagcat accatatctc
    21421 gatagattgg cgtaattttt ctactgcgtg tacattccca aaatgatggt gtttttccaa
    21481 aatcaaactt tgttcttcag catcttgtac tagccattcc ttagaaggta ttgttaaaag
    21541 atcatcaatt cctaatgaaa tggatatagc agttgcttgc tgaaaaccta gagtttttac
    21601 ttgatctaag atatgcgatg tatatgccat tccaaagtga tctattaatc tgctaataag
    21661 tcgtttaatg gtagttccgt ctatcacttt attgtgaaat accagattgg cccgttctgc
    21721 catacgtacc tccctattcc aatgagttgg attcgacaat gggtttgagt caatgattgg
    21781 aaaacttcct tttctcgatc ttaaattgca cagaaagtca ggtcagggaa gggactcgag
    21841 tcctagttga accggagaaa ccaaaattaa ccccgccccg gtgtctgtca tagaattttt
    21901 gaatttagcg accctataat taagtatagg tatcatataa gcaggcccga caaaaacctt
    21961 gtatagcttc ttccatttct cgataaagag aaatatgacc aatagtggtt cggaggtata
    22021 tccaaagaat ttcttttttt acacttctta ttatcagata gtgtccataa atctcatgat
    22081 aagtacccaa agattcatag tgaacttcga tgggagtttc tcttgaagca ataacgcgtt
    22141 gatctagtcg ccaccgaagc cacaaaggac tatctaaatg gattcttttc tgtcgataag
    22201 ccccaattgc atcatgggaa ttacaaaaaa agagttcttt tgtatactta tagttattat
    22261 tgtcaattct ttcattttga tagtttcttc gattacatgg attatatcta tttgcacaaa
    22321 tacctcgacg attcccactt gttaatatat agagaccaat aagcatatct tgggtcggta
    22381 cagaaatagg atccccaata gctggagaca agagattcat atgagaaaac ataagtaaac
    22441 gagcctccgc ttgagcctct aaagacaaag gtacatgaac agccatttga tccccatcaa
    22501 agtctgcatt aaatccctta caaaccaatg gatgtaaaca aatagcacgc ccttccacta
    22561 aaatgggctc gaatgcctgt atccctaatc tatgcagagt aggcgctcta ttcagcaata
    22621 caggatgccc ctgcataact tcttgaagta tttgccatac aatcggcccc ttttcgcgaa
    22681 ttttactctt agcaactcct atgttcgaag caagatgttg tctaattaga ccgcgaatta
    22741 caaatgtctg gaaaagctct attgctattt cgcgaggcaa cccacagcga tgtaatgaaa
    22801 gtgaggggcc aacaacaatg acagaacgcc ccgaataatc aactcgtttc ccaagcagag
    22861 tctcgcgaaa tcttccctct ttgccttcaa ttagatctga aaacgacttg taaaccttat
    22921 tatgaccgtc cctcattggt tgtccgcgaa ttccattatc aagaagtgta tccacggctt
    22981 cttgtaccaa tttttcctgg cacattacta attcccccgg tgtagatcta cttgttgtta
    23041 atagatcagt aagggtatta ttgcgataga taactctcct atagagttca ttaatatctg
    23101 aactcatgag tttacctcca tccatctgaa cgatcggtct caactcggga ggaagaaccg
    23161 gtaatagaca taaaaccatc cattctggtt ctatatttgt tcgaataaaa tgctttgcta
    23221 attctatgcg tctaaccaaa aaatcctttc ttcttccaat tttttgatct tcccattcat
    23281 tacccgtaag cccttcttct cctaattctt tccattctac caacgaaaaa tttataagaa
    23341 ttcgcaaatc tagatcggcc aattgttctc ggatagcagc tgctccggta gaaatttctc
    23401 gatttcgaaa tgtatcaaaa ccttgggtag taaaaaaaag tggaatacta tatttccagg
    23461 attggatttc atattcgaat gaacctcgta atcgtaagaa agtaggtttt ttagtgctgg
    23521 gcctagcaaa agaaaaatta ggataggatc ctatgggatc tcccccttca aaatcggaca
    23581 tgagagtttc ctctcatccg gctcaagtag ttacaccaaa taaagataaa gaaaggaatt
    23641 ctcactttca aattctagaa ccccccccaa aaaaaaaagg tctactcctt actcaagttc
    23701 ccaacgaaga ccaagcaact tttcattgat tcattcttct tttctctata ttttatgaat
    23761 tctttagtca attataaatt aggacataaa tgaaatgtga aattcttgag tagtctattt
    23821 cccttcaaat gatgaatccc ttattcaatt ttaaattaaa ggaatgtctt ggaatttatt
    23881 cataagggat ttacttgtct atgtactgtt ccgctcgatc tattaggtcc cgccttacct
    23941 cgatagttat accatacccc aacgcccttc cttaaagaaa gcctatatgc gatgtataga
    24001 ctcccgtaac catgacatat ttgcttactt gaacataatt tcattttttt tagaaagaaa
    24061 tgggaatgtc aaaagaaaga agtctttttt tcacgaggta caactttcaa attcttattt
    24121 cttttttact aactcgacca tagaccaatt ccccttttat tcggcagtct tgaatacgcc
    24181 cataattctg agcttcatgt tactcctccc aagagacatg tcagatttgg ggcatcccaa
    24241 ttcaattgaa tgggatgaca gtttctcatt cctaatctgt aaaatcagaa tttcgatcaa
    24301 atcacacatc gcagtatact agcctctcta attctttaag aggtttatct aaaagattcg
    24361 caatataact aggaagacgt ttcaaatacc acacgtgagt tactgggcat gccagtttta
    24421 tgtatcccat ttgatatctt cgtatccgag aatcgacaaa ttcaactccg cattgttcac
    24481 aaaatttagg atcctctttt tcatttccaa ttatttgata atttccacaa gcgcaaattc
    24541 cacttttggt aggcccaaaa attctttcac aaaataatcc gtctttttcc ggtttattgg
    24601 ttttgtaatg aaaagtatag ggttttgtca cctctccaac tatctctcca ttgggtagga
    24661 ttttattagc ccaagcgctt atttgttgag gagaaaccga tcctattcgg agttgttgat
    24721 gtttataccg gtcgatcata gaagaaaatt ctgattcatt ccgatcaagc ttccttccta
    24781 ttaatctgga agttcttctc agatacaagg aaatggttca gttccaaagc caaagatcgt
    24841 aattctcgaa ccagcaatcg aaaagattct ggagcatcct cgggtttcgg tattgttcct
    24901 ccaatgatcg tagtaccaag tacttcttgg cgagctctaa tatgatcaga tttataagta
    24961 agcatctctt gtaaaatatg agcaacccca aacccttcta gggcccaaac ctccatttct
    25021 cctacccgtt gtcctccttg cttggaccgg cctctaagtg gttgttgtgt aacaagtgca
    25081 taatgtccac tggaacgccc atgtatttta tcatcaactt gatgaattaa tttcaaaaca
    25141 taaggctttc ctattagaac aggttgttca aaaggatctc ccgttcttcc atcaaatatt
    25201 ctgctttttc ccggatattc gggttcaaat acccaaggat ttgctgtttg cttactggct
    25261 tcatataatt cagaaaagac cagttttcgc gaagcctctt gttcatatct ctcatcaaaa
    25321 ggtgctattc ggtaatgtct atcgagcaga ctccccgcta acccaagtga gcattcaaat
    25381 atctgtccta cattcattcg tgaaggtact cctaatgggt tcaaaaccat atcaacgggt
    25441 cttccatctt gcaaataagg catatcctgt ctaggtaaaa tttttgaaac gataccttta
    25501 tttccatgcc ttccggctac tttatcgccc actttgattt cgcgtttctg tgaaatatat
    25561 acacgaatca tttctggatt ataagtcgaa accccctttt tctggatcca tctcacatcg
    25621 acaacccgac ccctaccgcc tataggtaat tttagacaag tttcctttga agtggatacc
    25681 tgaatcccaa gtatggcccg taataatcta tcttctggag catacgatga ttctttcgac
    25741 aactgaggtg ttaatttacc tactaaaata tcgcctgtct ccacccaaga tcccagcatc
    25801 acaattccat ttttgtctaa attgcggagt aaatgggctt ctaggtgcgg tacttcgtta
    25861 gtgatccttt cgggaccttg acttgtcata tgagtctgaa tttcgtattt ccgtatgtga
    25921 aaagaagtat aaaaatcttc atataccaga cgctcgctaa tgagtactgc atcctcaaaa
    25981 ttgtaacctt cccatggcat atatgccact aatatgtttt tgcccaaagc gagttcgcca
    26041 ccaaccgtag cggcaccgtc cgctaaaatt tgtccctttt taaggcattt accccgtcga
    26101 acccgtgggg tttgatgcat acaagtattt ttgttagaac cttgatacat aactaacgga
    26161 atgcttagag catccccatt agccaataag attgtcttgt caatatcgat ataaatgatc
    26221 tttccctcgt gttcggctat agcgagaact cctgaatcta gagccacttg gcgttccaac
    26281 ccagtcccaa caatacactt ctcggaacgc gaaagcggaa ccgcttggcg ttgcatatta
    26341 gaactcatta aagcgcgatt cgcatcgtta tgctcgataa aaggaatgag agacgctcca
    26401 atagaaaaat attggaaggg gaaaatactt cgaagatgaa cctgttccca tgcaatagtt
    26461 aggaattctt ggcggtatcg agctggaaca acttgttctt cctgaatacc ctgattcaag
    26521 gccaaggaat ttcctgccgc taccatataa tactcatctc tatttgggga taaataaagc
    26581 atccgtactt tttttgatct ctcaaagatt ttataaaatg gactttctaa agacccccaa
    26641 tgaccaatct tggcatgaat tgataaagat ccaataagtc caacattgat accttcagac
    26701 gtgtcgattg gacaaatgcg tccatagtgg ctaggatgga tatctcgtat ccgaaaatta
    26761 gcagttcgac ctgtcaatcc tccagggccc aaataactca attttctccc atgaactatt
    26821 tgtgtcaatg gattggttcg atccaaaact tgagataatg ggtgtaagcc gaaaaaggat
    26881 tcataagtgg ttgttaatgg agtggaagtt accaaattct gaggagtcgg tatccattta
    26941 tgcctaatag ctccgcatat agttcctcta actacatttt ctaaacgaac cagagccaat
    27001 ccgaattgat cttgtaagag atctgctaca gaacgaatac gtttattttt caaatgattc
    27061 gtatcgtcaa gtgtatccat tccaaatttc attccaatca aatgatctgc agctgccaat
    27121 atatctcgcg gtaacaaaaa agtattgttc tgggatatat taagatttag tctttggttc
    27181 atgtttcggc gaccaatcct tcctaattca catctttggt gaaagaattt cttttgtaat
    27241 tccttacata aggattcaga aaatactgga tccccgccta cacaagaaaa ttgtagataa
    27301 aactccaaaa tggcattttc ttttgagata attttttttt tctccttagc ggttaggaaa
    27361 gacaagaaaa tctcagggta gcaaacattc tcgagaattt ctcttagatt cgaacccata
    27421 gctgatgata gaactagaat agatattttc tgtttcctac ttacacgagc ccagatcctt
    27481 gcttttctat caatctctaa ttctaatctt cctccccaat ctgatattat ggtacctgta
    27541 tagaccgaaa ttcccttatg atccaattca gatcggtaat agataccggg gctttgcaat
    27601 atttgattga tcacaattct gtacagccca tttactataa aagttcccag ggagttcatt
    27661 aaaggaatgt ttccaataaa aatggtttgt tcttgcatat ctttactggg tttccaaatt
    27721 aatcctgcgg atacatataa ttcagaagaa tatgttagtg attcgtatac agcatctctt
    27781 tcttttatca acggctccac taattgatat gtttccacaa agatttgaaa ttcaatttct
    27841 tgatctgtat cttcaatttt tggaaactta taaagttctt ctgttaagcc ctgatcaatg
    27901 aacctacaaa atccttcaaa ttggatctga ttcaacccag gtattgtaga cattccccca
    27961 ttttcatccc cgagcatttt gaatttccca tttatcaaaa aaatcccatt cttttttcat
    28021 tcttcatcga atcatatgaa tcgatctagc aatgatagaa ttgaatttct attctgttta
    28081 ctgaatcgca tgaaatttaa cccaacacga tatatgtatc gaatgtatga aaaatgaaat
    28141 gcatatgagc aaaggaagta aagatttgac tcaaattgga atttctattt ataacaaaca
    28201 gatacaaaag gaaaggagtt gataaatgcc acttagattt ttattttaga cttatgaaat
    28261 tttgtataaa atatcaaaaa caataatttc atttttacca ttattatgag attacgtatt
    28321 ccaattttat tttgattaga taccagaaaa atcaaacgga ttcatgattt gtcctattca
    28381 ttgagataaa gatagaataa taagaaaaga aaatagagtt cgtttttcta acacttcatt
    28441 ttttcatgga ttcctttgtt caaaaaagaa ttagcataga acagagatat tttgacctag
    28501 ttttttttag tagaatcttt tgaatatgat tgaagttcgt aagaaaagag gacggcttgt
    28561 ctttagcttg tctttactaa gcatgtgcag atatagctat gctgtctata tatacgatat
    28621 gtctttattc cgcttattta cattctatta tatagaagcc ttattttatt ggggctgcgc
    28681 tatcaaaaat gacattttta ttttctcttc aatctattca atgaaaaaat gaaagacgag
    28741 aatttcttga gaaattccct atgagaaaaa aatcctattc aaagaaaatc cccattaaat
    28801 aactatacta tacctgtctg tgtaacaatt tctgttttgg ggtttacata tactcaaaat
    28861 tcctgttata ataagcattg gtattcaaaa aaaaaatcaa tgcttatttg attgggtatg
    28921 tatctctttt tctttactgc tataagcaaa gaaaaagagg tggggagtgg ggccaaaaat
    28981 cattcatcaa tttacagtca aatttaaatc atatagttaa tggttctagt ttgtcctgaa
    29041 tttctacttt tgtaactgag aattcacttt tgcttttttt tttttcaata gaaaaaaaga
    29101 gggaatattt tcgtcttttt tgtatgtatc attttggcgg catggccgag cggtaaggcg
    29161 ggggactgca aatcccttta ccccagttca aatccgggtg tcgcctgatc aacaaaaaac
    29221 tcgaaatcaa tagaaatcaa ccgttctgtt ttttttatat aactcgccct attttttttt
    29281 ttttgactct gtgccagtaa tttcactatt atattattag ttaacaataa tggaaaaatt
    29341 ccttcagatt ttattcgttt catatttata gagatagggg acataattca catggatata
    29401 gtaagtcttg cttgggctgc tttaatggta gtctttacat tttccctttc actcgtagta
    29461 tggggaagaa gtggactcta gacgtattac tcgttttata accagattga ggaatcaaac
    29521 tgtatcaatt ttttttttct aaatggtttt gcaaagcctt ttatttgaaa ttcaccgtat
    29581 caattaaatt atttaattaa tttttattag tcttcctttt tagatttaga aattttttgg
    29641 ttctaatgta gtaaggtatt ctatgactaa tagagataaa taatatttca atcaaacaaa
    29701 tatttcaata attcccatct tcgtattccg agaatctaaa aggatatgga tggtagacaa
    29761 taaaaaaaaa aaaagaaata aaaaattatt tctcaatttt ctatttcgat gaaccgtccc
    29821 ttaccagagt tatatatggg caatgagggg caaggaaacc ccaccttttt tttttcattt
    29881 tatttccccc ctttttgttc aaatggaaaa gacagaactc ttttgatcat ctgttaactc
    29941 ttcaatcaat tacttcttgt aatttttaat ataaaaaaga tattttttga ttttcttttt
    30001 ttattattaa taatatatat tccatttttc tttccttcat ggatttgatt ctttttttga
    30061 tggataccgt catagagaaa ctaataagaa atccggaaat gaaaaaatgg caagactttg
    30121 tcttgccatt ttttcagatt gaaataaaga caactaaaat caaacaaaga aagaaaattg
    30181 agataggacg gcgatcacat atatttaatt gatatcgaca tctatgaaga tagatattaa
    30241 atatatgtga tctatattaa gtttggatct taatacatta caactttata cattcctaac
    30301 attcctagaa ttagaatagt atagtatgat agaaagaaat atctgaatct ttctaccata
    30361 ctatactaat gataagaagt caagttttat tcaaattaat tgccttggct gactgttttt
    30421 acatatatta taagtaaaaa agcagtagga actagaatca acagcgcagt agcaataaat
    30481 gctagaatat ttacttccat aatttccccc cttttttttt ttacttcgca ataactcggg
    30541 atttaatccc atagagatga aaatcacttg taaattcaat gcaatgaatt acattttaat
    30601 gacatcgaat cggatcaata tcatcaataa caatatctaa actatcaaat caattcaccg
    30661 tcgagaattg aatagtataa cataggaaga tcttttatcc acaccaaatc aaaaatttgt
    30721 gattcctggt ccaaacaaaa taattcgttt cctttattta ttttccttta ttgatattgt
    30781 tattcttttc cgctctttct tttctataac caattgcccc ctttccttgt acaaccatct
    30841 aatgaagtat catctgacta cttttccgct tccaatgttt agaaaaaaaa aaaccaagca
    30901 aaaaagagaa aatagaaatt ccatttatac gtctatgtac ccgataaaaa taccaaacat
    30961 atgacactct attttatttt tatttaatgg acggaccagg gcaatcaaaa aaagggcccc
    31021 ggtacagtat ctttttgaac cctgaatata ctgagtgcta ccaatcaaaa atgttcgaaa
    31081 ttcacataac attctctgtc atccatgggt acgagttgag gtactagaaa ttcccatatt
    31141 ttttgttttg atcagaaatg cgaaaaaaaa atattgttgg gaattcaatg cgtccctccc
    31201 ttttctgtga aaggggaggg acgcattgat ttcttttttt tatccgccgg ggtcgggact
    31261 gacggggctc gaacccgcag cttccgcctt gacagggcgg tgctctgacc agttgaacta
    31321 caatcccagg taaataaaaa agtgtgcagc atacacatat taattatatt gttaatagat
    31381 aatgaaagcc attttctttt ttatttagaa cggattccta gttactagga atccgttttt
    31441 ttcattattg tcaaatcaat aaaatcgaat cgatcgatat ccatttttca atgaaaatag
    31501 tctttttttc tttactcttt tcattaaact ttatacactt aatcatcctg atatggatct
    31561 agatcattag caagggcata atttatggga acaaataaaa ataaataaag caaataaaaa
    31621 gacggtaggg atggatatat cataaaattg gacttttttc cttttattgg gccgagctgg
    31681 atttgaacca gcgtagacat attgccaacg aatttacagt ccgtccccat taaccgctcg
    31741 ggcatcgacc caggaagaat gaattctagg gttattgata atccatgatc aactttcttt
    31801 cgtagtaccc tacccccagg ggaattcgaa tccccgctgc ctccttgaaa gagagatgtc
    31861 ctaaaccact agacgatggg ggcatacttg gctgactacc attatactat cctcatagta
    31921 tgaggagttt tttaaaaatt gtcaatggaa tgatatgact agatatgaaa gctttttcca
    31981 tcttttatga ttccattttt attcgtgatt tagactcgtg aatcattcat tttcatcgcc
    32041 actctattct attagatcta gaaatagatt ctataaaaaa atgagaaatt gagagaatta
    32101 tattctctta gaaaattcta ttaaataata ctcataatac gaaatataga attctttagg
    32161 taagtgattg gtctgacata aaataaaaat aaaaaagtgt gtgtgttttt ctaaaaaagg
    32221 tttggttgag gggacaaatc aaatatcttc attacctata ccaatatttt ggtaaaatag
    32281 tttggatctc tgtcgaattg ctaaggtaca tgtatcaatc aactgaattt cattttgttc
    32341 tgatagaaga attttggtct gaaacaattt attgcattga tatttatcaa atccaatatc
    32401 aataaacaaa ttgcacccta tttacttact tttaagtaaa ttagaatcgc attactgaat
    32461 gaactagtag atactacgag tctactgcat atacttatat atatagatat tatacgtcta
    32521 ctgattcatt cagtaattga atcaaatggc ccttttaact cagtggtaga gtaacgccat
    32581 ggtaaggcgt aagtcatcgg ttcaaatccg ataaggggct tttctttttt ttcctaaacc
    32641 tccagtacaa tggtagtatt catattgaaa ggaagaataa aagtgttgtt gatatttgta
    32701 ataaaaaacc aaagcaaata agtataatag tttaattaga aactatagca tttttttttt
    32761 actaatatct aatctaatag gctatcattc taatgagcta gattggagtt aattagaaaa
    32821 gaaaatggaa cgtttgttta ttataatgaa taataagaag tcgtcgtttg aattaacaaa
    32881 ttacaaatat atatggattt ctttttattt tcgattaaat tattacaatc tattgtaaag
    32941 aattgtaaag attagaaatc tacaaaataa gaaaaagtta agtagatcta acccattaaa
    33001 tcgtggctat atccactatt ctaatagtaa aatttaattt tgatagagat gaaattggaa
    33061 cagtggttat ttttttctca tatttatttt gaccccgcaa gaatctgtcg atacttccaa
    33121 tgaatcctct tcttcctaga tctcccattc catagaaatc gaaatcagat catgtcttca
    33181 tgtatcaaat atttcaatat caatgcatac catagttttt tttgttctac gaatgtgatg
    33241 aaaaatggat gcgaaaaaga aactttcttt aatttaacgt cttctattat ttattttaat
    33301 atttcttgta ttaaattgaa aaataggaat ttcttctttt tttctgatct ataatctata
    33361 aaagtaaagt aaaagttaac ataaaaaaag tattcgtgct tcgacccgtg aaataaaggg
    33421 atagcgtctg gcgttttgtt ttacattcat ctgaaggaca atgaaataaa agtaaaagaa
    33481 agaagacaat aaaagaaaat aagaaaatca aaatatacga taccttagta atttaatacc
    33541 catagaaatt agaagaatac ataaattgat ttttatcaat ctcacaaaca agatccaaga
    33601 ataagattag ttgatggggg ggagaagagt agatctggaa attggccaat agcgatataa
    33661 gaaatcgctt cttccttgaa ttgaagagtt cgttcaaaaa agaaattcat ctagaaagga
    33721 aaaaatttgg ttttcgaaac catattaata ataataataa aggggcagcg cacgagaaat
    33781 caaatcatac ataaataatc aaatcctcga acgccccgaa aatgtcataa ccataacaca
    33841 aggataaggt gctcggaaat ggttgaagta gttgaatagg aggattgcta tgactatagc
    33901 ccttggtaaa tttaccaaag atgaaaatag tttatttgat attatggatg actggttacg
    33961 tagggaccgt ttcgtttttg taggttggtc cggtctattg ctctttcctt gtgcttattt
    34021 cgctttaggg ggctggttta caggtacaac ctttgtaact tcgtggtata ctcatggatt
    34081 ggccagttcc tatttggaag gatgcaattt cttaaccgcc gcagtttcga ctcctgccaa
    34141 tagtttagca cattcgttgt tgttactatg gggtcctgaa gcccaaggag attttactcg
    34201 ttggtgccaa ttgggcggtc tgtggacgtt tgttgctctc cacggcgctt tcggactaat
    34261 aggttttatg ttacgtcaat ttgaacttgc tcgatctgtt caattgcgac cttataatgc
    34321 aatctcattc tctggtccaa ttgctgtttt tgtttctgta ttcctgattt atccactagg
    34381 tcagtctggt tggttctttg cgcctagttt tggtgtagcg gctatatttc gattcattct
    34441 ttttttccaa gggtttcata attggacatt gaacccattt catatgatgg gagttgccgg
    34501 tgtattgggc gcggctctgc tatgcgctat ccacggtgct accgtagaaa atactttatt
    34561 tgaagatggt gatggtgcaa atacattccg tgcatttaac ccaacccaag ctgaagaaac
    34621 ttattcaatg gtcaccgcta accgcttttg gtcccaaatc tttggggttg ctttttccaa
    34681 taaacgttgg ttacatttct ttatgttatt tgtaccagta accggtttat ggatgagtgc
    34741 tcttggagta gtcggtctgg ctctgaacct acgcgcctat gacttcgttt cccaggaaat
    34801 ccgtgcagca gaagatcctg aatttgagac tttctacacc aaaaatattc ttttaaacga
    34861 aggtattcgt gcttggatgg cggctcaaga tcagcctcat gaaaacctta tattccctga
    34921 ggaggttcta ccccgtggaa acgctcttta atggaacttt agctttagcc ggtcgtgacc
    34981 aagaaaccac cggtttcgct tggtgggccg ggaatgcccg acttatcaat ttatccggta
    35041 aactattagg ggctcatgta gcccatgctg gattaatcgt attctgggcc ggagcaatga
    35101 acctatttga agtggctcat tttgtaccag aaaaacctat gtatgaacaa ggattaattt
    35161 tacttcccca cctagctact ctaggctggg gggtaggtcc tggcggagaa gttatagata
    35221 cctttccata ttttgtatct ggagtacttc acttaatttc ctctgcagta ttgggctttg
    35281 gcggtattta tcatgcactt ctgggacccg aaactcttga agaatctttt cctttttttg
    35341 gttatgtatg gaaagataga aataaaatga ccacaatttt gggtattcac ttaattttgt
    35401 taggtatagg tgcttttctt ctcgtattca aggctctttt ttttgggggc gtatatgata
    35461 cctgggctcc gggagggggc gatgtaagaa aaataaccaa cttgactctt agcccaagtg
    35521 tgatttttgg ttatttacta aaatctccct ttggaggaga agggtggatt gttagtgtgg
    35581 acgatttgga agatataatt ggaggacatg tatggttagg ttccatttgt atatttggtg
    35641 gaatctggca tatcttaact aaaccttttg catgggctcg ccgtgcactt gtatggtcgg
    35701 gagaagctta cttgtcttat agtttgggtg ccctatccgt ttttggtttc attgcttgtt
    35761 gctttgtctg gttcaataat actgcttacc cgagtgagtt ttacgggccc actggaccag
    35821 aagcttctca agctcaagca tttacttttc tagttagaga ccaacgtctt ggggctaacg
    35881 tgggatccgc tcagggacct accggtttag gtaaatatct aatgcgttcc ccgaccggag
    35941 aagtcatttt tgggggagaa actatgcgtt tttgggatct acgtgctcct tggttagaac
    36001 ctctgagggg tcccaatggt ttggacttga gtaggttgaa aaaagacata caaccttggc
    36061 aagaacgtcg ttctgcggaa tatatgactc acgctccttt aggttcttta aattctgtag
    36121 gcggcgtagc tactgagatc aatgcagtca attatgtctc tccgagaagc tggttagcta
    36181 cttctcattt tgttctagga ttcttcctat tcgtgggtca tttatggcac gcgggaagag
    36241 ctcgcgcagc agcagcggga tttgaaaaag gaattgatcg tgattttgaa cctgttcttt
    36301 cgatgactcc tcttaactga gaagggggtc caacacttaa attcttagaa tcggtttgaa
    36361 ttccccttac atattcaagg aaccaggtcg ttaatatttc aaaagtattc tgttttcctt
    36421 tcttttcaat ttatatctaa tccatttgtt tttctggctc ggctgggtgg gatagccgag
    36481 ccattacctg tttttcgtta tgattttcga aatttttttt tttaagagga aaagccaata
    36541 aagaaatgaa ttcatcgatc aaaagaaaaa aggagagaga gggattcgaa ccctcgataa
    36601 ttctttcgaa ctataccggt tttcaagacc ggagctatca accactcagc catctctccc
    36661 agagataatt tctattttat tctaccaaat agaacaaaca cggccatatg agttgatact
    36721 atcatgtata gaaagatatt gtgtgtgaat ctataggtcg atctatctat atatacagat
    36781 agatgagatg catgatctag catgtccgtt tgtgagcggg aagtcaaaaa aatcaccttg
    36841 gatttaatgt ccaaataaaa gtggtaaggg ggttggaaat aagtcatata gaatcaatgg
    36901 attcaaggta aaatccctct atgtgggtgg ctttttattc aaattgtttg tttggtcgat
    36961 atcatagagg ggattaaatg gtatagttct tttgttgata gcttggagga ttagaaacat
    37021 gactatagct ttccaattgg ccgtttttgc attaattgct acttcgtcaa tcttactgat
    37081 tagcgtacct gttgtatttg cttctcctga tggttggttg agtaataaaa atattgtatt
    37141 ttctggtaca tcattatgga tcggattagt ttttctggtg ggtatcctta attctcttat
    37201 ttcttgaatc tatccgctcc agatccaaaa aggacccctc ccacaaattt tttggattgt
    37261 gagatacatt aaaatttaat aaaaaaaaat ataagtataa gtcccccaaa aatgcaaata
    37321 aattggaggg ggggctcatc agtcaaactt ctgtaatctg taatttaaat aaatagaact
    37381 tgaatgaaat aaaataaaaa atagattcaa aaaaatctgt attcaactat attcaaatat
    37441 ataatacaaa tatataatac aaatatatat aaatttcaaa tacttagaaa atgaaaattt
    37501 tgaattgaga aattcaaaat ttagatttag atataaataa ataaaataga attctaatta
    37561 tttgaatctt aatatatata attaagaagc taataatata ttaattatat attaatttct
    37621 taatattcaa tattctattg ataataatta ccttttgtat tgttaattgg tttagtgatg
    37681 gaatttgaaa aaaaaaaaaa aaggccctca aaagagtatc tggtctagct ctgaccaaaa
    37741 attatccaga cctcttgtat caagaacgaa caatgcggat atagttgaat ggtaaaattt
    37801 ctctttgcca aggagaagac gcgggttcga ttcccgctat ccgcccaggg tcatttttta
    37861 aaaaagcgaa aagattcgtt ccggttgaat gaaatctaat aaataccttc cgctctaaaa
    37921 aaaaaagcaa agtcttaatt aatgaattaa ttactagtta atagtcatat gataaagtct
    37981 catttttttt tttgaaaaaa tgttgcggga aggggatttg aacccatgac ttcaaggtta
    38041 tgagccttgc gagctaccaa actgctctat cccgcgatga aaggaaaccg aaaccctaga
    38101 aacgaaacta atggacaaac aagaattgaa tgggcccctc ttccatacct gtacaaatag
    38161 aatagcctat ttttacagaa tggtaaaggg gcccctctat gatcgtagat catagaaaga
    38221 aatagaaaaa ggaagtgaca ttttaatcct taccaacttg atcttcttgc tcccggcaac
    38281 aaacatgtct gaaccatttc acgaagtatg tgtccggata gtccaaagtc tctatagtta
    38341 gctcttggtc ttccagtaga aaagcaacgc cgatgaagac gtgtaggtgc actattacgc
    38401 ggtaaggatt gtaactttcc atgaattttc catttatcac tcaaggacgg aaccttactt
    38461 atttctttct ttgaggatcg gcgaatcaaa tgatattttt gttccagttt ttgcctcttc
    38521 ttctccctat gaatcaaact tttctttgcc ataatggttc agttattttt attatcaatg
    38581 gtacaagtcg gatcctagat gtagaaatag aagggggtat acccccctcc ccattgaaag
    38641 atattatcgc ggatatggca cataacataa agaattaacc aaatttgccc gatgtagagg
    38701 caatcaagaa agccgcataa gtgaatatat aacctacaga aaaatgggct aatccaacca
    38761 atcttgcttg cacaatagaa agagccactg gcttatctct ccatcgaatc aaattagcca
    38821 aaggtgtacg ttcatgagcc catgctaaag tttcaatcaa ttcctgccaa tatcctcgcc
    38881 aggaaattaa gaacataaat ccagtagccc aaacaagatg cccaaataag aacatccacg
    38941 cccagactga tagactattc ataccaaagg ggttataccc attgataagt tgggaagagt
    39001 ttaaccatag ataatctctt aaccatccca tcaaataagt agaagattca ttaaactgcg
    39061 agacgttacc ctgccataat gtgatgtgtt tccaatgcca ataaaaagta acccacccaa
    39121 tggtatttaa catccagaaa actgccaaat aaaatgcatc ccacgccgaa atatcacaag
    39181 taccaccccg tcccggaccg tcgcaaggaa aactataacc gaaatccttt ttgtctggca
    39241 ttaacttcga cccacgcgca tctaaagctc cttttactaa gatcaatgta gttgtatgta
    39301 aacctagagc aatggcatga tgaaccaaga agtctccagg acctattgtt aagaatagtg
    39361 aattactatt ttcattaata gcatttaacc atccaggtag ccatatgctt ctacccgcat
    39421 tgaatgccgg tccatttgtt gaagataaaa gtacatcgaa cccatatgaa gttttaccat
    39481 gagcggattg tatccactgg gcaaatatgg gttcgattaa tatttgtttc tccggagtac
    39541 caaaagcaag catgacatca ttatggacat aaagccccaa agtatggaac cctagaaaga
    39601 ggctggccca acttaaatgg gatatgatag cttctttatg gtctaacatt cttgccaata
    39661 cattatcctc gttctgttcc ggattgtaat ctctaataaa aaaaatagct ccgtgggcaa
    39721 aagcccctgt catgatgaat cccgcgatgt attggtgatg ggtatataac gcagcttgag
    39781 tagtaaagtc ttgtgctatg aaagcataag aaggtaaaga gtacatgtgt tgagctacta
    39841 aggacgtaat aacccctaaa gaggctagag caaggcctaa ttgaaaatga atcgaattgt
    39901 taatcgtgtc ataaagaccc ttatgaccac gccccaatcg tcctcccgga ggagtatgtg
    39961 cttctaaaag atcttttata ctgtgaccaa ttccgaagtt agttctatac atatgccccg
    40021 caacgagaaa aataaaagca atagctaagt gatgatgagc aatatcggtc aaccataaac
    40081 tttgcgtttg cgggtggaac cccccgagaa gggttagaat agcagttcct cctccttggg
    40141 aagtgccgaa taaatgatta cttgaatcgg ggttttgagc ataaagattc cactgacctg
    40201 aaaaaagtgg acccaaccct tggggatgtg gcaatacatc taaaaaatta ttccatcgaa
    40261 catattcccc ccgggatccg ggaatagcga catggactaa atgccctgtc caagccaagg
    40321 agcttactcc gaagagtcct gacaaatgat gattcagacg agattcggca tttttgaacc
    40381 atgaaaggct cggtttccat ttcggttgta gatgtaacca accccctatt aaggaaatag
    40441 cagaaagaaa taatagaaaa agagctccag cataaagatc ttcattagta cgtaacccaa
    40501 ttgtatacca ccactgataa acaccagaat aagcgatatt cactgggccg gaggcgcccc
    40561 ctctagtaaa agcttccaca gcgggttgac caaaatgagg atcccaaatt gcgtgagcaa
    40621 ttggtcttac atgtaaggga tcctgtaccc atgcctcaaa atttccttgc caagctacat
    40681 gaaagagatt tccggaagtc cacagaaaaa ttattgccaa ttgcccaaag tgagaagcaa
    40741 aaatattctg ataaagacgt tcctcagtaa tatcatcatg actctcgaag tcatgcgcgg
    40801 tagcaatacc aaaccaaata cgacgagtag tggggtcctg agctaagcct tggctaaacc
    40861 ttggaaatct taatgccata atgcctttca aatcctccta gccattatcc tactgcaata
    40921 attcttgcta agaagaatgc ccatgttgtg gcaattccac ccagaaggta gtgggttact
    40981 cctacagcac gtccttggac aatgctcaag gctctaggct gagtagcagg agcaactttt
    41041 aatttattat gagcccaaac aatggattca ataagttctt gccaataacc acgtccgctg
    41101 aatagaaaca ttaaactaaa agcccataca aaatgagcac ctaagaaaaa aagaccatat
    41161 gcggataatg aagaaccata agactgaatt acctgggatg cctgcgccca taagaaatcg
    41221 cggagccacc cattaattgt aattgaactc tgcgcaaagt ttcctcctgt gatatgagtt
    41281 accacccctt gatcgcttat actaccccaa acatctgact gcattttcca actgaaatgg
    41341 aatattacta ccgaaattgc attgtacatc cagaatagtc ctaagaagac atgatcccaa
    41401 gcggatactt gacatgtacc ccctcttcca ggcccgtcac aagggaaacg aaaaccgaga
    41461 tttgctttat ccggtatcaa acgcgagcta cgagcaaata gaacaccttt caggagtatc
    41521 aataccgtta catgaatcgt aaatgcatgg atgtgatgta ccaaaaaatc tgcggttcct
    41581 aatggaatag gtaacaaagc aactttgcca cccactgcta ctaaatcacc gcctccccaa
    41641 gtcaaactgg tgctcgctgt tgcaccgggc gccgttgcac cgggtgctaa ggtatgggtg
    41701 ttttgtatcc attgagcaaa gacgggttgt aattgtatag cggtatctga aaacatatct
    41761 tgtggtcgcc ctaaagcgct catggtatca ttatgaatat ataaaccaaa actgtgaaag
    41821 cctaggaata tacataccca gttgagatgt gatatgattg catcacgatg cctaaggaca
    41881 cgatctaata gatcgttata tcgagtagtt ggatcatagt ctcttaccat aaaaatggct
    41941 gcatgcgcag cagcaccgac tatgagaaat ccaccaatcc acatgtgatg tgtaaacaat
    42001 gatagttgtg taccgtagtc agtagctaga tatggataag ggggcatgga atacatatga
    42061 tgagctacaa caatggttaa agagcctaac atagctaagt taatagataa ttgagcatgc
    42121 catgatgtta ttaggatttc atagagtcct ttatggcctt gacctgtaaa tggaccttta
    42181 tgagcctcta aaatatcttt tagactatga ccaattcccc agctggtcct atacatgtga
    42241 cccgctatta ggaatagaat tgcaatagct aaatgatggt gtgcaatatc ggtcaaccat
    42301 agacccccag tcactggatc taatccccct cgaaaagtaa gaaattccgc atattttgac
    42361 caattcaagg taaaaaatgg ggttgctccc tctgcaaaac taggataaag ttgggccaaa
    42421 agcccccgat tcaagataaa ttcatgggga agtgggatct ctttaggatc tactccagca
    42481 tttagaaatt ggttaatcgg taaagataca tgtatttgat gccccgccca agaaagggac
    42541 ccaagcccta gtagccctgc taaatggtga ttcaacatag attctacatt ttggaaccaa
    42601 gccaattttg gggctgcttt gtgataatgg aaccaaccag caaaaagcat taaggccgaa
    42661 aagaccaatg caccgattgc ggtacaatag agttgtaatt cactagttat tccagatgct
    42721 cgccaaatct gaaaaaaccc agaggttatt tgtattcctc ggaaaccccc gcccacatca
    42781 ccattcaata tttcttgacc tactattggc caaaccacct gagcactggg tccaatgtga
    42841 gtaggatcac ttagccatgc ttcataattg gaaaaacgag caccgtggaa atacatgccg
    42901 ctcagccaaa gaaagatgat ggagagttgg ccgaagtggg cactaaatat ttttcgagag
    42961 atctcctcca aatcactggt atggctatca aaatcgtgag catcggcatg taggttccag
    43021 atccaagtgg tagtatcggg tcctttagct attgttcttg agaaatgacc cggtctagcc
    43081 cattcctcga aagaagtttt tacgggatcc ctatctacca aaattttgac ttctggttcc
    43141 ggcgaacgaa taatcattga gtcctcctct ttccggacaa cacatacaaa gagacctgcc
    43201 aacagtcaag taattagtga acctatgaga gacactttta atctaattag tttttcgttc
    43261 tcttcgatct ctcatctatc tatttttgtt agttatttac tagagcaatt atgatctgga
    43321 agtcgatccg gggcaagtgt tcggatctat tatgacatac ctaggcggcg ctcaacggac
    43381 cctttttatc ttataaaact cttttcagac tttacattgg cgcaagaatt ttttttgcaa
    43441 cgcggggtat tcatatctca attagaagtt cctagataga gttaagttct ttttttctta
    43501 catagaatac atagaaaaga aatagaacaa atatgactct attccaaatc acgtaagtag
    43561 tcattactag tatcaatatt ttttttagtc attcaagagt ttttttttat tttttattag
    43621 tttgaatcga aagaatatca taaaaaaaaa gtattctttt ctatgctata tccgtggtat
    43681 atccgtgtaa catttatacc tacgaaatac caatgaaata gaacgatttt cgaaaaagat
    43741 ataatgaaaa attctttgat tggttcttcc catagaaacg atccttttta tttgaccgac
    43801 ggggccaaca aaagcaaaga atacaaagaa ttaatattca aacaaattca aaaatttgaa
    43861 tatatattaa tatttgatat taatatatat tatagaattt ctatttattt atataaatat
    43921 ataatataaa taaaatttca taaaaattaa aataaacaaa gcgataatct aattgatgag
    43981 aataaaaaaa gagagttctt attcgaaccg cttcgtgatc tttaaccaat tctgcgcttc
    44041 aatataattc ccaggagtaa gcgctatagc ccgtttccaa tattcagcgg cttgatcaaa
    44101 ccaagcctcc gcaatttcag aatccccctg tcgaatggcc tgttctccac ggtcggaata
    44161 ggcggtcaat tcctttcctt ggaaccgtac ttgagagttt tctaactcat acggctcggc
    44221 agtcaattct tttggcgtct acccgagccc taatatatat ctatatctaa ctgaatggga
    44281 tttctcatag atctatttga tttttctcaa gttaacgtta accaacaaaa ccaaaagagg
    44341 ttaattacat gagtttcaaa cttgactttt gattcaatta ataatcagtt ttatcttttc
    44401 tcctaccttc agaaaaaaag tataggcatt ttgaaaccct cattagaatt ttctgaaaag
    44461 taactatctc gctttcatat tctatagaaa ttaatataga atccttgaaa aagacttctt
    44521 cctcataaaa caaagactta ctctccttgg gatctgatgc tacaccgctg ctcaatacct
    44581 taggggatcg gctctattac ataagttgat tcctaatttt tatctcataa aatgagataa
    44641 ataagcagtt cttattgtat cgcccaaacc ttgtaaattg atctttacgg tgcttccgct
    44701 atcaattaga tcttttatcc atagaaaaaa aatatttagg catatatatt tcttcatatt
    44761 tcgaagtttc tttctttgct acagctgata aaaatcgttt tttggacgat gcaatatgta
    44821 gaaatcctgc tttttttagt ctttattgtc gtatttgccc tttccttttt tttttctttc
    44881 tatagtggag atagtcgcac gtaatgacag atcacagcca tattattaaa agcttgtggt
    44941 aagaacgggt ttcgttctag tgcccgaaaa tagtattcta aagctttcgt atgttctccg
    45001 ttacttgtgt ggataaggcc tatgttatag agtatatagc ttcgatcata gggatcaatt
    45061 tctagtcgca tagcttcata ataattctgt aacgcttccg cataattgcc ttcggattga
    45121 gccgacattc gttacggtcg tcattcaatt caaaaaattc tccgttccaa aaccgtacgt
    45181 gagattttca cctcatacgg ctcctccttt attttatgtg cattatgaaa ataatccaga
    45241 atccgtggaa ttaaaggtcg aaatattgtc attatgaact cagcggggct aatgttttta
    45301 caagaaatct ctagccaacc ttcttgcaaa agatcctttc ttaacatcaa gcgtgctggt
    45361 actagataaa aatgtaaact ccaacaattt ctttgttctc gacgcctttt aatttccagg
    45421 aattagtcac ttcaacagtc ttcgatggtt atataggtat ccaaagtacg aacgagatgg
    45481 atgtttgttg tcccaaccat ttcttttttt cccgatcccg ataacgaaaa ggagcgcttt
    45541 ataacttata acaaagtttt tgttttgttg attcctaggc gtagtgctcc ttcctctatg
    45601 ccgcctattg atactagtgt agtaggattg aaccgcaata cagatcgatg atctataggt
    45661 ctaacctttc gctcaatact agaataaaca attcaagtat ctgaggttgc attaatcggg
    45721 gatacacgac agaaggaatt gctttatgtt ataaacttca ccttcaacca gcgtcgattt
    45781 ttttttattt caatagtctt ttttttccga atcgtgtgtc tttttcctaa ggccgagagc
    45841 ggtaaagtca aaataatcaa atcgcaccat ctctgtaata agtaaatgcc tctttttctc
    45901 ctgaagttgt cggaattatt cgtaataaga tattggctac gattgaaaag gtcttatcaa
    45961 taaaatttcc atttatccgc gatctaggca taggtaaaaa aaaatccatt ctataactct
    46021 tttcattacc tctcgtgaga aaatgatctc acaaacaaag gaaatgtaca gtacgaaata
    46081 acataaaagt aaacctattc aaaaagggat atgactttct acttcaactt tttttgaagc
    46141 tttgacagaa aaaaataaat atttgaacct aatttgattt catacaaatg aaattcatta
    46201 gtataaaaat aaactataat ataagaataa aataaaaagg aattattccg atttcgtcga
    46261 agttgaagaa tcaaagaatt tattatacga attaggatag atttggaaaa ttcgaaaagc
    46321 tttgattaaa tttcaattat gatatgatca aaataggaaa aaaaatcgaa taattgttct
    46381 atgatgaaaa tgaaaataga ataactgccc tttttctctt tcgtgcatag caggtataca
    46441 ctatctaata aaaaaaagtc atgaaaggct ttatattttg attttgatag ttagaattga
    46501 ttgtcagtaa ctatcgaaca atctaatatg aataactcgc tatttgctcg ggttatcgac
    46561 cataatcatt atgtaggaaa gatggccgag cggttcaagg cgtagcattg gaactgctat
    46621 gtagactttt gtttaccgag ggttcgaatc cctctctttc cgcaccttca cctaattcac
    46681 caatgtaact aactacaatg tatcaaatac aaataagaac ggataccaaa aaagagttag
    46741 acttttcttt gatatagatt ccgttttttg atgttgtttg atttttatat agattctcta
    46801 ttcctaattt atgttatatg aaaaagaaaa tacagtaatg taaaaagcag acataggatg
    46861 gaaatttcca taaaagatat gataggatag aaatccccga attcaatccc ttgtcttcat
    46921 ttccttattt acttaacctt aacttaagca aaagggaggg gtgcaaattt gtaaagccct
    46981 ttgttttgtt attttagtta ggtttaagtc tgacgagaat aatattctac gacaagcaat
    47041 tcatttattt tcaaaccgac ccatttccta tctattattt gattgactaa tcctttatat
    47101 tgtaatgtgt gaagggtcaa atgttttggt aattcctcat gtgtggatga atccagataa
    47161 ttttgaatta gagctagaga tttttgttca tccttcactg aaatgatatc tcggggtttg
    47221 cagcgataac ttggtatatc tactatacga ccattaacta aaatatgtct atggttaact
    47281 aattgacggg cttgaggaat agttgaagcc atgcccaatc gaaaaaggat gttatccaaa
    47341 cgcatttcaa gtaattgtag caaaacctga ccggttgacc cttttgcctt tccggcgata
    47401 cgaacatatt ttagtaattg tcgctctgta agaccataat gaaaacgcaa tttttgtttt
    47461 tcttctaaac gaatacgata ttgagatttt ttcccggggc gcgattgatt tttaagatcg
    47521 cttccagctc taggcctttt actagttagt cccggtaaag cccccagacg gcgtattttt
    47581 ttgaaacgag gccctcggta acgtgacata aagactcctt ttttttttag aaatttgatt
    47641 gaaatttcat aaattaaaat aaaaaaaatt aaaactgaac taaatctaaa tactaaatga
    47701 agtgaaatcc gataaaatga agtattgtac tacaaacaaa tagaaatgag atgcattaga
    47761 tcaatataca tatttttttg tattgacttt tttgtttgta tttttttatt gcatatctac
    47821 tattgtatat ctacaaaaat tgatatacaa taaaaaaatc tatttattag ataacttcta
    47881 tatattgata tagaaattat agaaatggaa actatatata atctatatag ataaataaaa
    47941 ccaaaagaaa gccctttctt tttttttgtt cttgatttct tttccaaaga aaagatataa
    48001 ctcccccatt cataattgga agtttctacg acataataaa ataaagagat ttttggcctt
    48061 ttgaaaaaaa aaaagggggg gggtgaagaa gttctttatt tcaatcttct ttgatttcaa
    48121 aaaatctgat caatcatgta tgtaaaaaat aaaataaata gaaaaagccg gctatcggaa
    48181 tcgaaccgat gaccatcgca ttacaaatgc gatgctctaa cctctgagct aagcgggctt
    48241 aaataaaaga aattttacat acatgggaat tcgtaaaact cttaggattt tatctattaa
    48301 cgataacttc tattttattt aaattcattt aaataacaat caaatttaag aatttcaaac
    48361 gttaaattga gtttagagtt ctaaatcaaa tctataatat aaatagaatc tactaaatta
    48421 gattagtaag tgaagttaga ttactaagtg aagatccttt tgtacatttt tttttgaatt
    48481 tctaattctc taattatata ttagttatat attagaagtc gaaataacgt ttaaatgcta
    48541 aatgattcaa ccttttttta gactaaataa ttagaaatat aaaatattaa atagaaataa
    48601 atgaaataat tagttagaac tataaaattt tgttatcgta tggttctata tagagggtct
    48661 tcctcaaatg tgtctaagaa aaaaaggata agaatgaaaa tgaaatgaaa gagaaagagg
    48721 caacaaaaaa aaagcaatcc agataataat gagacactcc tgtcttttgt tttcattcgg
    48781 aaggagggct gcagttaaga ctaaaacaaa gaatcgatcg ttcgagtatt ccaccaaatt
    48841 gccgcggaaa aataagagtt aagagaaaca tatatattta ttgagtgtat attcatcgat
    48901 attgaatagc aaatggagaa atgatagaat cacttctgat tggacaaaaa aaagaaatac
    48961 gggtccgcga tagagacgaa agaagatagg caataaatca aaaggggcaa ccccattcga
    49021 tataagaatg agtatctaaa aaatgaagtg gttccgtata gcataaaaat aaatattaaa
    49081 taaatgaaaa aaaaaaggag ggggaaaggc atcataatga gattgaatct caaaacacag
    49141 ggggatatgg cgaaattggt agacgctacg gacttaattg gattgagcct tggtatggaa
    49201 acctactaag tgagaacttt caaattcaga gaaaccctgg aattaaaaat gggcaatcct
    49261 gagccaaatc ctgttttacg aaaataaata agggttcggg ttcgtaaaga aagaatttaa
    49321 ataaaaaagg gataggtgca gagactcaat ggaagctgtt ctaacaaatg gggtttgact
    49381 accgttagta aaggaatcct tctatcgaaa ctacagaaag gataaaagat aaacctatac
    49441 acatacctaa aggtaataaa aaactatctc aaaaaaaaaa aaagacgacc caaacccgta
    49501 tttatatatt ttttattttt tttctgaaaa atataaagaa ttgttgtgaa ttcgtattga
    49561 ttccaaattg aagaaggaat caaatacaac attcattaat aaaataattt accccatagt
    49621 ttgataaatc ttttgaacaa ctggttaatc ggacgagaat aaagatagag tcccattcta
    49681 catgtcaata taaatgctga caacaatgaa atttatagta agaggaaaat ccgtcgactt
    49741 ttaaaatcgt gagggttcaa gtccctctat ccccaacccc caaaacccgt tgacgcccta
    49801 cctgtttttt ttctttttaa ttgacataga cgccagtcct ctattaaaat gaggatgatg
    49861 tcttggtaat ggtcgggata gctcagttgg tagagcagag gactgaaaat cctcgtgtca
    49921 ccagttcaaa tctggttctc ggcatatgag taattcgtat gaggatctat tctaaaaatt
    49981 tattgatatg gatcaacata ataaatactt atccctctag gtgtctgtaa atggaccttt
    50041 ctctattttg tagttttttt ttttttctat tttatagaaa agtaaagagt ctattaaaga
    50101 gtctattata gtgaaataaa aaaaattgga ttctcttcct tctaagagat gtgcgcgata
    50161 caaagttcac agcgcagaat ctcttctttt attttagttc atcctattgt ctcgcctaaa
    50221 aaaaaagaat atatctttaa aaaatcgaga atctcaacga atccctaatt atattgtctt
    50281 ttattttttt tcttagccta tccataaaaa taggaatgat acttcaatta ctctgtttga
    50341 tctcgaagaa aaagagagtg tacaaatatt ccttgaatac ccggagttgt ataaatgaaa
    50401 aaaaggtctc ttatcattca atgagcgtct tgtagttcat aaaaattggg ggcaatataa
    50461 tccttacgta agggccaccc gatccaactt tcgggcatta agatacgctt cagtcgtgga
    50521 tgattctcat atgagattcc caacatgtca taagattccc gttcttgaaa atccacactt
    50581 ttccaaaccc agaaaacaga cgggattcta ggatgagccc ttggaacaaa tacttttata
    50641 catacctctt ccggttgatc tacaccatat tctattcttg taagatgata tacactggct
    50701 aacattcctc ccggtgctac atcataggca cattgtgaac gtagataatt gtaaccgcat
    50761 acatataaaa taacagcaat ggaatgccaa tcctcgggtt ttatttgtaa agtctctatt
    50821 ccttggtaat caaaacccaa agatctatga actagcccat gttttactaa ccaaacagac
    50881 aaaggaccct gcatcttttt tatctctccc gcattttcat ttggctttga tttgtaattt
    50941 gtataagata tatatttcac atttacgatg aaatccaatt tatgaagatt cattcgttat
    51001 ttgttattct gaaaaaaacc taccttatct aatttactaa ttcttgggaa gatattgaac
    51061 ttttatagtt gaaaaatgtt tgaagaggga gctctgaagt agacggtggt tgataaagta
    51121 atcccctatc ataatttcca gcataagtac tgtgtacaag acaaaacttg tgattggtag
    51181 taaaacaccg atcaccccct tgagatctag atctaattcg atcctcatag atttctcgag
    51241 atattttctt acgaagtttt gttatagcat ctataactgc ttccggttta ggtggacagc
    51301 ccggcaaata gacatctaca ggaattagct tatcaactcc ccgaacagta ctataagaat
    51361 cggtactgaa catcccccct gtaattgtac acgctcccat agcaataaca tattttggtt
    51421 cgggcatttg ttcatataat ctcactaaag aaggggccat tttcattgtt actgtgccag
    51481 ccgttaaaat gaggtccgcc tgtctaggac tcgatcttgg taccagtcca taacgatcaa
    51541 agtcgaatcg tgagcctatt aatgaagcaa attcaatgaa gcaacagctg gtaccataaa
    51601 gaagtggcca taaactggag agtcttgacc aatttgaaaa atcatttaat gtagttgaaa
    51661 taaccgaatt gtgggtctgt cgatcaagta agggaaattc aatagaattc atacttaatg
    51721 ctattttttt tttttatttt gactttttat tgtttcttat tatctgaata ttcaggaact
    51781 aagaccattc caatgctcct tttcgccatg cataaactaa accaacaatt aggataagca
    51841 caaaaataaa agcttctata aatacagata cccccaatac atcaaaactc attgcccatg
    51901 gataaagaaa aactgtttca acatcaaaaa caacaaaaac gagagcaaac atataataac
    51961 ggattcgaaa ttgtaaccaa gcatcaccca ttggttctat acccgattca taactcgaaa
    52021 gtttctctgg accttttcta acggggctta aaactccaga aattagaaat gccaaaatag
    52081 gaataccact tgatattatc agaaatgccc agaaactctc atattcgtaa agcagaaaca
    52141 tagacgaact cctatgaatg tgaaagaaaa aaagaccaga ttagttgatt cgagttggtc
    52201 ttactaaaca attactaaac aaagagttat agacaacttg aaactgaatt ccattccaac
    52261 tcgaattgac tagtttcatt tgtatactgg gggatatgtc tcgtttttaa gatttagtga
    52321 ttggaatcct aatttattta ttttcattac gcttattttg atttcatatc gaaatagatt
    52381 gatatgtata gtattatact atacatagag atttgtacta ctgtacaaat ctacaaaaca
    52441 agttaaactt gttcgctttc gcctcacttc ggtcggattt ttataaaaaa aaaattgaaa
    52501 ctaaccaaac tcattaaaat tcgaattaat tgttttgttt agaattttga attctattct
    52561 aatattaata tgtattaata aaaaaaaaaa gagcaattga agatattgaa atgccttttt
    52621 ttttcatttc agttttatgc tctaaataac cctgctcccc accagtgagg gagcttatgg
    52681 gaatgatttt cataaagcaa agcaagcgga agcggccagt tccaaccaac aaagaatata
    52741 caatactgag gaaaaaatga gacaactttt tttttgtatt tgaatattct ttattgtttt
    52801 attttgttgt aagaatatct ttttttattt attgattttg ttttgattaa ttaaaataga
    52861 aaatagggct atacggactc gaaccgtaga ctttctcggt aaaacggatc gaactaatta
    52921 ttatcaaaat ggattcgaac tctttcaaag acccaacatg catttttttt tttttgcatt
    52981 gggctctttc attagctgat ataaatatcc gctagtctac catattttta tttttactta
    53041 aaagaaaaat aagaagatgg ctccgtgtgc tctcattgat tattttgttt ctgatacggg
    53101 agcactacca aagtttttta gagaagggga ttctcttgac ataggtttgc ctttggctta
    53161 gatcaaccta agttaaatgg agtctctatc atccctgatt aaaaaatcaa acatgaaact
    53221 tcatacaccg taagattcat aggatgaaaa gataattttt gaggtcctta tactcattaa
    53281 gcctagcatt gaatagaccg gggattcacc ctatcaatat atcaaatcaa ggatgggttc
    53341 gattaattaa tttggctcct acaaaaatgg tagccaatcg agccgaatca tttgtcaggc
    53401 tattgttctc tggttttgtt ccctaaaata aaaggcatgg agtaagacat cgacttatca
    53461 aaaagatcaa ttgattgcac gatagacttt tctaaaaaac attggcgcgc gtgtaaacga
    53521 ggtgctctac caactgagct atagcccttc cttgtgatac agatttattt gatttctcct
    53581 attatgttct gtatagaatt tcttgtcaag atgaatatta cacagcctca tatctcttta
    53641 gtcccttttc tttgattggt attgcttaga agtaatattg aatttataat tcatcgatgg
    53701 ggtaggtccc cttttctttt tctttataat gataaatgac ctacttaact cagtggttag
    53761 agtattgctt tcatacggcg gaagtcattg gttcaaatcc aatagtaggt agaacttatt
    53821 agataccact gacctcggtg tctaataagt ttttctaccc accttctttt agtgattttg
    53881 tatctttttc attctatttc agtttcaaat tttgaaaatt ttcatttttt attaaaaaaa
    53941 attcacttga ttgtatttga ttctatttaa tcagcagaat caaacaaaaa ggggtgtata
    54001 aacataagtt tttttttata cagaaattct atttggatac actgacttga ctaattacga
    54061 aatcgaatcg agagcctcta cgcgtgtcct agctcgtctg agagctagat ttgcctcaat
    54121 tctttgccgc ttgccctcag ctttcttcag gttagcttcc gctattttaa gagtttgctg
    54181 ggcttcttgt ggatcaatgt cactaccctt ctccgcatca tttactaaaa tagtgatttc
    54241 attatttcct attctagcaa aaccacccat cagagtcatc gttaaccatt gatcgttaag
    54301 gcgtattctc aaaataccta tatctaccgc tgtggcaata ggcgcatgat ttggtaatac
    54361 cccaatttgt ccactattag tagataaaac aatttctttc acttttgaat cccaaacaat
    54421 tcgattaggg gtgagtacac aaagatttaa ggtcatttct tcaatttgct ctccatttct
    54481 aagtttgtag ccttcgcagt agcttcatcg atgttaccta ccaaataaaa ggcctgctcg
    54541 ggaagaccat ctaattctcc ggaaagaatc aatttaaacc ctctaatagt ttctgctaga
    54601 ccaacatatt tccccgggga acccgtaaat acttccgcta cgaaaaaggg ctgtgataag
    54661 aaacgctcaa tttttcgcgc tcttgctaca gttaatcgat cctcttcgga caattcgtcc
    54721 aacccaagga tggctataat gtcctgaagt tctttgtacc gttgtaaggt ttgcttaact
    54781 ctttgcgcag tttcataatg ttcctcacca acgatccgag gttggagcat agttgatgtt
    54841 gaatctaaag gatctacggc tgggtagata cctttagcag ctaatcctct tgataggacg
    54901 gtagtagcat ctaaatgtgc aaatgttgtg gcaggagcag ggtcggtcaa atcatccgcg
    54961 ggcacataaa ctgcttgaat cgaagttatg gatccctctt tggtagaagt aattctttct
    55021 tgcaaagaac ccatttcagt actaagggta ggttgataac ccacagcgga aggcattcta
    55081 cccaataagg cggatacttc ggatcctgct tggacaaaac ggaaaatatt gtcgataaat
    55141 agaagtacgt cttgttcatt aacatctcgg aaatattctg ccatagttag ggcagtcaac
    55201 ccaactctca tacgagctcc cggtggttcg ttcatttgac cgtaaactag agccactttt
    55261 gattccgcaa gatctttttc attaatgact ccagattctt tcatttccat gtaaagatca
    55321 tttccttcgc gagtacgttc acctactccg ccaaatacgg atacgccccc atgagctttg
    55381 gcaatgttgt tgatcaattc cataatgagt actgttttac ctaccccagc ccctccgaat
    55441 agtccgattt ttcctccacg acgataagga gctaaaagat ctactacttt aattcctgtt
    55501 tcaaaaatag ataattttgt atctaattgt ataaaagcag gtgcagattt atgaataggg
    55561 gctgttgtgc gagtatccac gggacctaaa ttatcaatag gctctccaag cacgttgaaa
    55621 attcgtccta gggtcgctcc tccaaccgga acacttagag gagttcctgt gtcaattact
    55681 tccattcctc tcattagacc atctgtagca ctcatagcta cagtcctaac tcgattattt
    55741 cctaataatt gctgtacttc acaagtcaca tttatttgtt gaccagcagt atctcgaccc
    55801 ttaactacca aagcattgta gatattaggc atcttgtccg gaggaaaggc tacatctagt
    55861 actggaccaa tgatttgaga aatacgtcct agattttttt ctttttcaag cgtggtggaa
    55921 accccaggat ctgaagtagc aggatttatt ctcataataa gtggtgaact atgtcaattt
    55981 ttttttcgaa aattatctaa taaaaaaaat cttcgatagc aagtaggtcg gttaattcat
    56041 tcaataagaa atgggaggaa gttatcactc aatttcgtcc gttggtatca tgaatacaat
    56101 tcaattgttt acttattcta tttctattca atttcaatca aggaattttc aagttgaagc
    56161 gacccatttt caaaatatca actggatgaa taaaaatatt gaaaaagtct ttcatttgtc
    56221 tatctttata gacaataacg cccatcttat ctatggaatt cgaacttgaa ctctatttac
    56281 gattttctat ttatatctca ttagcctctt tttcatattt gcattttaat tttagcatat
    56341 caatgtaata tatttttaga tccggcctat tcccccctct ttttatctat accccttttt
    56401 ccatggacca attcggcata ttttcacata catataggat ttacatatac aacatatatt
    56461 actgtcaaga gtgaatttct tatttatagt tctattaaat aaacaaaaaa agaagggatt
    56521 agaaaaaaaa actacaagga ttgggttgcg ctatacatat gagagaatat acaataatgc
    56581 tgtatttggt gaatcaaata ccatggccta atctaataag gaaccattcg gattagttga
    56641 taattttttg aaagattcct gtgaaaaagt ttcgttaact cctaatttat atcgagtaga
    56701 ccttgttgtt tcgagaattc ttaattcatg agttgtaggg agggacttat gtcaccacaa
    56761 acagagacta aagcaagtgt tggattcaaa gctggtgtta aagagtataa attgacttat
    56821 tatactcctg aatatgaaac caaagatact gatatcttgg cagcgttccg agtaactcct
    56881 caaccaggag ttccgcctga ggaagcaggg gccgcggtag ctgctgaatc ttctactggt
    56941 acatggacaa ctgtgtggac cgacgggctt accagccttg atcgttacaa agggcgatgc
    57001 taccacattg agcccgttcc tggggaagaa aatcaatata tatgttatgt agcttacccc
    57061 ttagaccttt ttgaagaagg ttctgttact aacatgttta cttccattgt tggtaatgta
    57121 tttgggttca aagctctgcg cgctctacgt ctagaggatc tgcgaatccc tactgcttat
    57181 gttaaaactt tccaaggtcc gccccatggc atccaagttg aaagagataa attgaacaag
    57241 tacggccgtc ccctattggg atgtactatt aaacctaaat tggggttatc cgctaagaac
    57301 tacggtagag cggtttatga atgtctacgt ggtggacttg attttaccaa agatgatgag
    57361 aatgtgaact cccaaccatt tatgcgttgg agagaccgtt tcttattttg tgccgaagca
    57421 atttataaag cacaggctga aacaggtgaa atcaaagggc attacttgaa cgctactgcg
    57481 ggtacatgtg aagaaatgat gaaaagggct gtatttgcca gagaattagg agttcctatc
    57541 gtaatgcatg actatttaac ggggggattc acggcaaata ctagcttggc tcattattgc
    57601 cgagataatg gcctccttct tcacatccac cgcgcaatgc acgcagttat tgataggcag
    57661 aagaatcacg gtatgcactt ccgtgtacta gctaaggcct tacgtatgtc tggtggagat
    57721 catgttcatt ctggtacagt agtaggtaaa cttgaaggag aaagagacat aactttaggt
    57781 tttgttgatt tattacgtga tgattttatt gaaaaagatc gaagccgtgg tatttttttc
    57841 actcaagatt gggtctctct accaggtgtt ttgcccgtag cttcaggtgg tattcacgtt
    57901 tggcatatgc ctgctttgac cgagatcttt ggtgatgatt ccgtactaca attcggtggg
    57961 ggaactttag gacacccttg gggaaatgca ccgggtgccg tcgctaatcg agtagctcta
    58021 gaagcatgtg tacaagctcg taatgagggg cgcgatcttg ctcgcgaggg taatgaaatt
    58081 atccgtgagg ctagcaaatg gagtcctgaa ctagctgctg cttgtgaagt atggaaagag
    58141 atcaaatttg aattccaagc aatggatact ttggataagt aatcccttga ttaccattcc
    58201 tttttttagt tgaattgcaa ttaaactcgg cccaatcttt tactaaaagg attgagccga
    58261 tcctacccta ttgtctatat ttttgataga tacatattta tttttttttt tttttgtaga
    58321 tatacacttt aatctagagt agatatataa gatctagatc ttatatacaa aaataaaaga
    58381 ctaaacacaa ctctttctat tcttgtattg gttccaaaat gaatcctatg tatggatcct
    58441 taggattggc gtattctttt ctatcctata tgccacagtt taggatcatg gattgagcca
    58501 agcaggacaa tcttttctac ctatcctgta tgttgtcctt ttcatccgtg ttgaaataga
    58561 aacttattgg agtagtcgac gatattttac gaaaaaggtt atttatagcg gagaaatatc
    58621 tcttttcaat gggaatttta catactatca ttatggggaa agtactattt caattctatt
    58681 tagaattgaa aatggacaaa ggttccatca gatagactga agagaaactc cgagttctca
    58741 caaacaaata taaagtataa tcatttcttt caatattcac tcattatttt atttagttaa
    58801 atattctggt gattgtctat atgcttatta gtaaatcaaa tattcaatta attttatttt
    58861 ttattgaatg actattcatc tattgtactt tcatgtaaat agaggcaagc tctatggaaa
    58921 aattttggtt caattccata ttggctaaag ggaaattaga atacagatgt ggactaagta
    58981 gatcaatgga tagccttggt cctatagaaa atcctagtat aagcaaagac ccggttataa
    59041 acgatacaga agaagataaa aacattcagg gtaagaattc tagttattct agttattaca
    59101 gtactcttga tcatttaatc gccggcaaag acatagacat ttggaatttc atttctgatg
    59161 aaactttttt cattagggat agtaatcgga acacttattc catatatttt gatattgaaa
    59221 atcaaatttt tgagattgac aatgatcatt cttttttgag tgaattagaa agtgtgtttt
    59281 ctagtcatag taattctagt agtaactcta gttggattaa ttacattaat agtcgcattg
    59341 actcttatct tcgttctcaa atatgtattg atagtttcat tagcggtgag agttacaatt
    59401 ccaatgagag ttgcattacg aatgacaatt ccaatgacaa tcagagttcc atttcaaatt
    59461 ccgtttatga cgaaagggaa agtcatagtc aagatgataa tttcaataca aaaacaaatg
    59521 cgagtgataa tgatttaact atcgaagaag aatctaatga tttaaatgga actcaaaaat
    59581 acaagcattt atgggttcaa tgtgaagatt gttatggatt aaattataag aaatttttga
    59641 agtcaaaaat gcatatttgt gaatactgtg gctatcattt gaaaatgaac agtttagaca
    59701 gaatcgaact ttcgattgat ccgggcactt ggaatcctat ggatgaagac atgatctctc
    59761 tggatcccat tgaatttgat tctgaagagg gcgaatttga ttctgaagag gttgaatttg
    59821 attctgaaga ggttgaattt gattctgaag aggaatctga tcaagatcaa gaggaatctt
    59881 ctaaagatcc tgaggaatct gatcaagatc cagaggaatc ttataaagat cgtattgatt
    59941 cttatcaaag aaagacagga ttaactgagg ctgttcaaac aggtacaggt caactaaacg
    60001 gtattcctat agcaatcggc gttatggatt ttcagtttat gggaggtagt atgggatccg
    60061 tagtaggtga gaaaatcaca cgtttgatcg agtatgctac aaatcaatct ttacctctta
    60121 ttttagtgtg tgcttccgga ggagcacgca tgcaagaagg aagtttaagc ttgatgcaaa
    60181 tggctaaaat atcttccgct ttatatgatt atcaatcaaa taaaaagtta ttctatgtat
    60241 ctattcttac atctcctact actggtggag taaccgctag ttttggtatg ttaggggata
    60301 tcattattgc cgaaccggat gcctatattg catttgcggg taaaagagta attgaacaaa
    60361 cgttgaatac aacagtaccc gagggttcac aggaggctga atatttattt gataagggct
    60421 tattcgatct aattgtacca cgcaaacttt taaaaggtgt tctgagtgag ttatttcagc
    60481 tccacgattt ttttcctttg actccaactc caaatcaggt agagtcctaa gttataagtt
    60541 caattttttt atttgtatgg aaaaggtagt tggagttagt ttatcagaat caaagtagga
    60601 ctaatggggt tttctttcct ttgtagcatc aaattgaatt gtagaaagaa ttttgggaat
    60661 tcttattctt agcgatatta ctgattacta atgagcaatc ttttagttta ttaagaagat
    60721 aaaaagggaa ttctcccctt tgtgaaatga aattagaatt aggcgagaca aataaaagga
    60781 attcaatctt cctctcttgc ggatgtatat agaattcaaa tatagaaaaa aatagatata
    60841 gagtttttga tctttcgata tctcgtgaga attctatttt tactaaaata aaatcctcct
    60901 tcccttcttg gatcggggtc gaattctaac gaatcttatt tttcaaaaat tttgactaac
    60961 actctttttt tttttattta ttattcgtag atttgaataa taaatcaaaa aaaattcaga
    61021 ataataaatc aagtggatta ttatacagat atctttcgat cgtcattaac agtccttgta
    61081 ctttttatag tagtataata tacgaattct aatataattg ttaattatta ttgagatatc
    61141 tttataagta acaataacag gtacaaatat aaaattgagg tacccattct atgacaactc
    61201 tcaacagctt accctctatt tttgtgcctt tagtgggcct agtatttccg gcaattgcaa
    61261 tggcttcttt atctttatat gttcaaaaaa ctaagatttt ttagatgcga tgggaccaag
    61321 acaaaatttg atctattttt tcaagactta gatatcatgg atatctattt agtagaatat
    61381 tgtataacaa gtagtttttc cgaatagaaa tcaaaaagct atttcttatg catgcgtatt
    61441 cgtaaacacg atgtatgggt aaatgaattg tagctgtgga ctgggatcgc agcagatgga
    61501 tgatataaag tccatgtatc ataggtatgt agatctttat gggggatcct attcctataa
    61561 agtaaagggg attcttttag atctaagcaa ttcgatggat tattcctaaa ggttcacaaa
    61621 tagtgctagc tgattagagt tacttcggaa acaaaataaa aaataaaaat taaatatatg
    61681 cttattatct caattccaat aaaatgcaac tggatctggt atgtatgagt tggccatcag
    61741 aatctatatg gatagaattt atagcggggt ctagaaaaac aagcaatttc tgctgggctt
    61801 ttatcctttt tttttgttca ttaggatttt tattggttgg aacttctagt tatcttggta
    61861 gaaatttgat atctttattt ccgtctcagc aaatagtttt ttttccgcaa ggaatcgtga
    61921 tgtctttcta tgggattgcg ggtctcttta ttagttccta tttatggtgc acaattgcgt
    61981 ggaatgtagg tagtggttat gatcgattcg ataaaaaaga aggactagtg tgtatttttc
    62041 gttggggatt ccctgggaaa aaccgtcgca tctttctacg attccttatc aaggatattc
    62101 aatctatcag aatagaagtt aaagaaggta tttctgttcg tcgtgtcctt tatatagaaa
    62161 tcagaggtca gggtgccgtt cctttgactc gtactgatga aaatttgact ccgcgagaaa
    62221 ttgagcaaaa agctgcggaa ttggcctatt tcttgcgcgt accgattcaa ttgagaaatg
    62281 aagaataaat tcaatcaaat gcggcaagag gaaaaaactc aagtcaagaa cccctttttt
    62341 tttctagagc ataacctaac tgaacttttt taagaatccc cattcattat tcgagccaaa
    62401 gcaggcgtat acgtaagaat cataacctaa aacaaaacca tttttttttt ttacttgcta
    62461 tttttatcag gattctttca tctcgaaatc cgcatagaat catatttttt acttctatat
    62521 tttagattca agggctaagc acttaataaa aaagcagaga atcaattcct gggattacta
    62581 tctatcttat aatggaactc ctgcttgata gaaagattag attgcctaga gtcaatgaaa
    62641 gaggtggttc attaataatt cacagatgaa aaaatgttaa aaaaaaaaaa gaaaacattc
    62701 attccccttc tatatcttgc atctataata tttttgccct ggtggatttc gctctcattc
    62761 aataaaagta ttaaatcctg ggttacaaat tggtggaata ctgggcaatg cgaaactttc
    62821 ttgaatgaca ttcacgaaaa gagtattcta gtacaattca tagaattaga ggaactcttc
    62881 ctcttggacg aaatgataaa agaatacccg gaaacacatc tatcaaaact tcatatagga
    62941 atacacaaag aaacgatcca attggtcacg attcacaatg aagattgtat ccatatgatt
    63001 ttgcacttct cgacaaatat aatctatttc tttattctaa gtagttattc cattttaggt
    63061 aatgaggaac tttttattat taactcttgg cttcaagaat tcctatctaa tttaagtgac
    63121 acaataaaag ctttttctat tcttttatta acggatttct gtattggatt ccattcaacc
    63181 cacggttggg aactaatgat tggttatatc tacaaggatt ttgggtttgc ttataatgat
    63241 caaattatat ctggtcttgt ttccaccttt cctgtcattc tagatacaat tttaaaatat
    63301 tggatctttc attatttaaa ttgcgtatct ccgtcacttg tagttattta tcattcaata
    63361 aatgattgag aaatgattca ctgatccaaa tccaattcaa atataaagtt tgtttgttac
    63421 tttgtataca agcatgcaaa gtcgaactta ctttattctt tctacccgtc gaggggggaa
    63481 ttgctgctat ctttcggtaa aattttttga gtatttttat ttttagtata cagtaaataa
    63541 caaaatggtg gataggggac tagactagcg acctaccaaa ttttattgta gaaattttcg
    63601 ggatcaacga ttggaccatg caaactaaaa ataccttttc ttggataaag gaagagatta
    63661 ctcgatctat ttccctatcg gtcatgatat atataataac cggcgcatcc atttcaaacg
    63721 catatcccat ttttgcacag cagggttatg aaaatccacg agaagcaact gggcgtattg
    63781 tatgtgctaa ttgccattta gctaataagc ccgtggatat tgaggttcca caagcggtac
    63841 ttccggatac tgtatttgaa gcagttgtta gaattcctta tgatatgcaa ctgaaacaag
    63901 ttcttgctaa tggtaagaaa ggcgctttga atgtaggggc tgttcttatt ttaccggagg
    63961 gctttgaatt agcaccgccc gatcgtattt cgcccgagat gaaagaaaag ataggcaatc
    64021 tgtcttttca gagttatcgc cccactaaaa aaaatattct tgttataggc cccgttcctg
    64081 gtcagaaata tagtgaaatt acctttccga ttctttcccc agaccctgct actaataagg
    64141 atattcattt attaaaatat ccgatatatg taggcggaaa caggggaagg ggtcagattt
    64201 atcctgacgg tagcaaaagt aacaatacag tttataatgc tacaacagcg ggtatagtaa
    64261 gcaaaatcat acgaaaagaa aaagggggat acgatataac cataacagat ccatcggacg
    64321 ggcgtcaagt ggttgatatt atccctccag gaccagaact tcttgtttca gagggtgaat
    64381 ctattaaact cgatcaacca ttaacaagta atcctaatgt gggtgggttt ggtcaggggg
    64441 atgcggaaat agtacttcaa gacccattac gtgttcaagg ccttttgttc ttctttgcat
    64501 ctattgtttt ggcacaaatc tttttggttc ttaaaaagaa acagtttgag aaggttcaat
    64561 tgtttgagat gaatttctag atccgtggat ttatcaacat gaaattcgta aaaacgaatc
    64621 aaactctttc tggccattgg gttagttagg tatgatcaaa aaaagtatga aatttgcttg
    64681 tttacatctc tttcccccat ataagatatg cctggaattc cttttatcgc atttctaata
    64741 tgtatattta ttgtgaagaa cactgtttgg ccttacccct tctttgcttt tttcaatccc
    64801 aatttgatag gtgtgactcg atccctattc gtgtgtcaga tcgaaatgtt caaaaatagg
    64861 ttttttctgt tctaatatct aatagaatct aatttgacta gatactaaac atacaataag
    64921 taagaggagc ctagaaagga aggataactg agagaacaca aataattaga gggagtcttt
    64981 ttcgtcttcg acacaagaaa gggatgtata aaagcccctt tcttgtgtcg aaataataaa
    65041 agttcttggt ggcattcgtc aaaaatttct attcttagtt tctatttttc cctatttttc
    65101 agagcctttt tttactagtt ttttttagat ttctatttca aatttagact tagacatagt
    65161 agaactttac tctatttatt ttagtattag tatcgcacca aagtttgaaa ttttttataa
    65221 gttcattgat tctattttct cacaaaaaat tcttattatt aataagaaag aattcaacgg
    65281 gcccctccct cgcgaatcag gcaaagaaag aagagacggg cccgttgagt tcttctgctt
    65341 tcatgtctac aactcgggcc gtccaatttt tatagggatg aacccaatcc agaatatgaa
    65401 ccataaaaga aaatacctat taaaccgatc acaagaatac cagttaccgt acctattacc
    65461 caaagaggaa tccttccagt agtatcggcc atttattctg cctccctcca catttctttc
    65521 atcaagtggc catgctaaag acataaacag tcatagataa ttctgagatg cgatccttcc
    65581 gagtgggata agagaatttc tattattatt ttttactact ctcttatttt ctcttactta
    65641 attgaagaaa taattggaaa ataaaacagc aagtacaaaa atgagtaata acccccaata
    65701 tagactggta cgatttaatt caacattttg ttcgttcggg tttgattgtg tcatagctct
    65761 tataattaat tcagattagg tttatcgttg gatgaactgc attgctgata ttgaccccaa
    65821 aaagaaaacg gtaggtacag ctagtccgtg aacagccaac catcgcactg taaaaattgg
    65881 ataggttcga tctatggtca tcgggtcctc ctaaaaagat ctactaaatt catcgagttg
    65941 ttccaaagga tcaaaacgac cggttattaa tggaattcct tgtcgactct ctgtaaaata
    66001 ctcgtttgga cgagggctcc caaacacatc ataagctaaa cccgtgctga cgaataacca
    66061 acccgcaatg aatagggaag gtatagtaat actatgaatg acccagtatc gaatactggt
    66121 aataatatca gcaaaagaac gttctcctgt gcttccagac atgctgagct ccacatattc
    66181 ttgtagggaa ttgattccgc aaaagaggag atcggtaaat gcaaattcac tgaaattcca
    66241 tctttgtgag atcgtcaata ttgtaccaaa ggcgttttta gagtatatcg aatcagtata
    66301 gctatccttc ttctaacaca gcaacgtaat ttcaattagt tttgacatga agtggtagat
    66361 tctttatttc ttcttcttgt ttgtcgatgt ataacaacta tgtatcgtgt aatagaaaat
    66421 tcctcaaatt ccttcctgta tcgaataggg gctttcttct cttatttatt ggccccgggt
    66481 tagaaactca agatcgggta aacggcgaat caaagaggtt ggtttctaat ttctaaaaat
    66541 tcgtaaagga aattctcata ttttaaaaag ttaattatgt gcgaaataaa aaatagaaaa
    66601 attctatttt ttgcgtagtt gcataagagg ttttggtttt tttgtaatcc cccctttttt
    66661 ccttttttat tgggtattca tctaatgaca agtaaaagaa gcatagtaga tagtattaaa
    66721 atagataaaa aaagaacaac gaataaaaaa attctaataa taaaatattt gggatgtggg
    66781 gattgttcta ttgttgtatt agatctaaac aaaggatttt tcttgaccta acttgaaaga
    66841 tgaggtttta tgctttattt aataaaaaaa aaagacaaaa aaacctataa aataaaggaa
    66901 aagagaattg aaattactaa ttaagttaag gttaagtaag ttaagagttt taaagccaat
    66961 ctagttggaa aaagggattt ttcttttttg agtgatctcg tcacattata tctttttttg
    67021 attatcattc gataaatttt gtggctgaat ccactcgact actgaatcta caaaggaaag
    67081 aaaaaaaggt aaacaagggg ggtataaggt cactatatta ttctatctaa ttagaaaata
    67141 aaatacattt gagacaatga caatcaaaaa accaaagaaa agattttcca attttttctt
    67201 ccatattttg attcaaattt ttcaatgaag ttacatggcg cagttttgat tattcttttt
    67261 ttttttagtt tactcaagat caatattttt ccaatgaatc aactgcgttg attctgaatc
    67321 acggaaggac tactagatgt caaagatgct gaatttcttt tgtttctact cctgcctgcc
    67381 atgccagtct attttggttt ttgttttgtg aatattgtct ataatgattg atgaatcaaa
    67441 aagttgcaat tgaacttatt acttcaatta gtatttttgc ttatcctcgt ctctttcaaa
    67501 aatgcaaatt taggaaagtg ctttctaaac atatgtataa aaagaacata tttcatttag
    67561 ccccctcatg cctacgataa ctagttattt cggtttttta gtagtggctt taactataac
    67621 ctcagcttta tttattggtc tgagtaagat acgacttatt tgaaaattta ttgaatttga
    67681 atgaacgaac aatttataaa aacagattct tatttactat tgcatagatt ctatagttct
    67741 ttactgcgct aactatcaat tctaattatc cgtcattgag attcatgggc aatacggatt
    67801 cacatttatg gatagatatt acctctcttt ttccctttca aaaaaaaaat aaaaatgatt
    67861 gaagtttttc tatttggaat cgtcttaggt ctaattccca ttactttggc tggattattc
    67921 gtgactgcat atttacaata tagacgtggc gatcagttgg acctttgatt aattaatatc
    67981 tctttccttt ttttttttga ctcacccccc ccctctttat taattcattt aattgaatct
    68041 aggggaggtc aagtcagatt gctattgaat ttttttattt caattttggt ttggtgtcat
    68101 taattttcta cctaacaaga gcagaatcac gctctgtagg atttgaacct acgacattgg
    68161 gttttggaga cccacgttct accgaactga actaagagcg ctttcttatc acaataagat
    68221 aaggctgtaa tagaaagggg aggatttttt tatatatata aaggatatct tgcacaccta
    68281 tactattata ctattctata tgatctatac tattatatat gatatagaat aatagtatta
    68341 aagattctgt atgctcaatt ttaatcgatc taaaattgct ccttcgttac tgctcaaagg
    68401 agaagtaata ggtagggatg acaggatttg aacccgtgac attttgtacc caaaacaaac
    68461 gcgctaccaa gctgcgctac atccctttca attggtttac agtgtcatta tagagaatcc
    68521 ctatcttgtt ttccacactt tgaattccta tattgatata gaatatcaat ttttcttgct
    68581 acttcccctt ttttatctca tatcatataa ggaccctata acaaattaat ttattaataa
    68641 attaatcttt tttgtggaaa ttcttgggtg gaaagttaca tatttttctg ttttaagaaa
    68701 atgaaaatct tatctatcaa ataattgtcc atttttattt ggattaggga tttcgcatcc
    68761 aaatagataa aaagaagtgg tccttaacta catattcatc tgattatata tctagtacca
    68821 tattgtaata caataaaaag ggggttttaa atgcgagatc taaaaacata tctttccgta
    68881 gcaccagtac taagtactct atggtttggt tctttagcag gtttattgat agagatcaat
    68941 cgtttattcc cggatgcgtt aacatttcct tttttttcat tctagttatt tattggcgtg
    69001 ggacggggtg aaggagatta gagatacaat caaatatctg atccccccct tttttttttc
    69061 gctttttaga ataagggata gtagattcaa ccgcaccgaa attcggggtt caggctccaa
    69121 ttaaattact agtcgaggaa aaacggaaat gcggctaagg caacatctat caaatattct
    69181 acaaaagggc ttcaattaaa tactccactg tgattctatt ctaaattatt gtgattctaa
    69241 atctaaaaaa attagaaatc attgtattac ttattattta ctataatatt tttttataga
    69301 tttcaattta ttacaacgaa atcattccta attttatttt tagttagcaa cttttttttt
    69361 cttatttgtt tttgacccta aaatcaatag gatagggtgg ggtggattaa aacctaaagg
    69421 gggttcatgg ctaagagtaa agatgtccga gtaacgatta ttttggaatg caccaattgt
    69481 gttcgaaacg gtattaataa agaatcaacg ggcatttccc gatatattac tcaaaaaaat
    69541 cgacacaata cacccagtcg attggaattg aggaaattct gtccctattg ttacaaacat
    69601 acaactcacg gggagataaa gaaatagatc aaatcgagtg cctgtatgtc atatgttacc
    69661 gctctctcaa ggaatattaa aatatgactt actttaggta tagaattagt tatatgtaat
    69721 gtcactatta gtacatagaa tagattattc tttttttttc tatataatta tttattacat
    69781 atacataaat ctagaataat gaataaacaa agcaaatctt ataaattcca taatttggtc
    69841 cgatctaaat aggactaaat tctattttca aatttaagaa ttagaaatat ggataaggat
    69901 aggattttta tttttagaga taaggaataa acaaattatg gataaatcca agcgatcttt
    69961 tcgtaggcgt ttgcccccga tccaatcggg ggatcgaatt gattatagaa acatgagttt
    70021 aattagtcga tttattagtg aacaaggaaa gatattatct aggcgagtaa atagattgac
    70081 tttaaaacaa caacgattaa ttactattgc tataaaacga gctcgtattt tatctttgtt
    70141 accctttctt aataatcaga aacaatttga aagaggggaa tcggtcgcta gaactagagg
    70201 tcttagaact agaactaaat aaaaaaagtg ggcttatcct tccattttca attgaatcaa
    70261 aattcaaatc cgaactcaag cgtaggttga tgttttattc gaaaaatccg aaaatcaaac
    70321 aaactgaaat tcacttgtaa tgttgtaaga ataataaaaa taaaagaatc gagtcgggaa
    70381 aggaaaatcc tttttttttt gagcgtcttt tttttgctct ttttgttttg atgaccttat
    70441 catcatcatc atcttttttc gtactaattt atattccacc ctctccgagt ttattctcga
    70501 ggaaactcca tttaaagtat tccggtggat tccttccgat tcacttattc tttttcttta
    70561 ttaatatttt ttttaataaa tcgctttgga aatcatataa agacaattcc tatttaatat
    70621 agctatttgt gcaagtattt tacgattaag aagcaactgc ttacggtaca ggttgtgtat
    70681 tagtgtacta tacctatagg ataccgattc cgcgcgaatt gctgcattta ttcgagtgat
    70741 ccacaaacga cgaaaatctc tttttttcct acctctatcc cgatgcgccg aaaacaaagc
    70801 tcttattctt tgttgaataa tagtttgagt cacttttgaa tgagcccctc gaaaacctga
    70861 tacaaagaaa cgcatttttg ttcgacgtct ccgagctata tatcctcgtt taattctggt
    70921 cattgaagaa aagaaacttt gatgaataac tcattctttc tttcggttat tctttttccc
    70981 tttactagtc tattaataac aaaacggatt cttccaatgt ataaaataaa aattccaatg
    71041 gcttttgcta ctataaccgt cccgaccacg agtttttgcc ttttttaggc attttatttt
    71101 gcctataaat aagaacttaa atattaggta taaaaaaagc ataatcacta aaagagtagt
    71161 aaatagaaat ggctaactag tgggttccat cgtctctatg gttacttctt aaacggtgag
    71221 gtcctctcta tacaccggag ctccttactt catttaatca atgaatgcta tgggtaactt
    71281 gtacaattca cactttttgg ctctaccccc catgtccaat aatagatctt tcacaatcag
    71341 agacctatct tatacagtaa cggtattcaa ttatgaaaat gagttgggta gctgaccctc
    71401 ttagtccgtt cttggaagca taattttttc ccttttcaaa taggatttta accgcttaat
    71461 ggataagcat ttgctaccaa tggatacttt tttttcatct taaattacaa atggaagtga
    71521 ttggatttgc accaatggaa accataaatt tggtacacag taagatatgt taaatctatc
    71581 ttttttattt tttagatagt gaagagaagt atttactggt actgatcatt gatactgaaa
    71641 aagaaagggt tgacttttgt ttcagctcat gatcggaacg agtcgcacat acaccctagt
    71701 acatgttcct cgacgttgag gacatccccc aagagcaggg gatttcgtgg catttctgat
    71761 tggctgtctt gcctttctaa taagttgttt aatagttggc atgctaaacc atatacataa
    71821 tgggctggtt tagatcgatc ctaaccggat gaaattctaa attccttctt ttgatgttga
    71881 atattatata gaaatagaat attaacccct taccttacct taaggttaac ttttcttaac
    71941 tgaagtggtt aagaaaagtt aagaaagaag gaataagata aggaaggggg ttaaatcact
    72001 taactttcaa ttgtgaattt gcgttaaatc gatgctattc tgacaatgac attatccgat
    72061 attatcaaca attccatgat ctttggcttc tgttgctgac ataaaactat ctctttccag
    72121 gtcgcgccat atagcaaaca tgctctggcc cgtttggtct acataagccg ttatgatgct
    72181 gttgcgaatg cgtattagtt cgtcagtttc catggtatat tgtcccgttt tttcgtcaca
    72241 ataagcggaa gcgggttgat gcatcattac cctagcgtga gggaatgccg tacgtttgga
    72301 acgttttcct ccgactaaga taaaggatgc cactgaagcg gccaatgaca cgcacgttgt
    72361 agacacattt aagcattgca tagtatcgta aagaactagt ccgggaacta cagatccacc
    72421 agaagagttt ataaacaaaa agatatctct ggtatcaaac tccccaccaa gatacaacat
    72481 aagagaaaca agttgattcg agatctcgct cccaacatct tggaataaaa aaagatttct
    72541 ttgttgataa agtccgttgt ataaatcaac ccaagatgca tcttcgtctt caggcattct
    72601 gaaaggtact tttggcatac caagcggcat aaactaaaag aaaaaagaat taaatactca
    72661 atttcacttt gatatggaag cgtaacaatg gatttattgt cttaatacca ttggtcttta
    72721 gtttatccta ttttttattt taatcctatt tttattttat acatagattg aataatagtc
    72781 aaggtcataa aaaaaaaaag aaaacagaat gaatgaaaaa gaattcttac gaatgtgccc
    72841 tttgaatgat gaacaaatat gggcacattc gttcatagaa aatgagatta acctccattg
    72901 cgtattgata cttatcggat atagaataga tctgcttctc tttttcttct tctgaaccag
    72961 actcttccat tacattattt agtaaattaa atatcgaaca aagcgtaatc ttttctccga
    73021 aatagtccac cgagggggag gtacgtagcc tattccaatg caataaagtt acagagtgtc
    73081 tatttttcgt tgataaaggg gtatttccat gggtttgcct tggtatcgtg ttcataccgt
    73141 cgtattgaat gatcctggcc gtttgctttc tgttcatata atgcacacag ccctggttgc
    73201 tggttgggcc ggttcgatgg ctctatatga attagcagtt tttgatcctt ctgaccccgt
    73261 tcttgatcca atgtggagac agggtatgtt tgttatcccc ttcatgactc gtttaggaat
    73321 aaccaattca tggggcggtt ggagtattac aggggggact ataaccaatc cgggtatttg
    73381 gagttacgaa ggtgtagccg gagcacatat tgtgttttct ggcttgtgct tcttggcagc
    73441 tatctggcat tgggtgtatt gggatctgga aatttttagc gatgagcgca caggaaaacc
    73501 ttctttggat ttgcccaaga tctttggaat tcatttattt ctctcaggag tggcttgttt
    73561 tggttttggc gcatttcatg taacaggatt atatggtcct ggaatatggg tgtccgatcc
    73621 ttatgggcta actggaaagg tacaacctgt aaatccagca tggggtgtgg aaggttttga
    73681 tccttttgtt ccgggaggaa tagcctctca tcatattgca gcggggacat tgggcatatt
    73741 agcgggctta ttccatctta gtgttcgccc gccccaacgt ttatacaaag gattacgtat
    73801 gggaaatatt gaaaccgtcc tttccagtag tatcgctgct gtcttttttg cggcttttgt
    73861 tgttgctgga actatgtggt atggttcatc aacgactccc atcgaattat ttggtcctac
    73921 tcgttatcaa tgggatcagg gatacttcca gcaagaaata tatcgaaggg ttagtgctgg
    73981 gctagacgaa aatcaaactt tatccgaagc ttggtctaaa attcccgaaa agttggcttt
    74041 ttatgattac attggcaata atccggcgaa agggggatta ttcagggcgg gttcaatgga
    74101 caacggggat gggatagccg ttgggtggtt aggacaccct atctttagag ataaagaagg
    74161 gcgtgaactt tttgttcgtc gtatgcctac tttttttgaa acatttccgg ttgttttggt
    74221 agacggagat ggaattgtta gagccgatgt cccttttaga agggcagaat caaagtatag
    74281 tgttgaacaa gtaggtgtaa ctgttgagtt ctatggtggc gaacttaatg gcgtaagtta
    74341 tagcgatcct gctactgtga aaaaatatgc tagacgtgct caattgggtg aaatttttga
    74401 attagatcgt gctactttga aatctgatgg tgtttttcgt agcagtccaa gaggttggtt
    74461 tacttttgga catgcctcgt ttgctctgct cttctttttc gggcacattt ggcatggtgc
    74521 tagaaccctg ttcagagatg tttttgctgg tattgatccg gatttggatg ctcaagtaga
    74581 atttggagca ttccaaaaac ttggagatcc aactacaaga agacaagtag tttgattcaa
    74641 gattgctttg tcattttggc ttctattttt tcttttctgt ttgtgatttg acataggctt
    74701 aggttgctgg aaaaatcttg atttcaatca ctaccttttt atccccgctt tttctccagg
    74761 agatgatcca aaataaacag gcatggaagc tataattgta aaccacaatc gaatttatgg
    74821 aagcattggt ttatacattt cttttagtat cgactctagg gatcattttt ttcgctatct
    74881 tttttcgaga accgcctaaa gttccaacta aaaaatgaaa tgatttttca ttccctcagt
    74941 taaagtaatg agcctcaaaa tattctattt tgaggctcat tactttaact agtccccgtg
    75001 ttcctcgaat ggatctctta gttgttgaga gggttgccca aaggcagtat ataaggcgta
    75061 cccagtaaaa cttacaagta aaccagatat agaaatggcg actaaggttg ctggttccat
    75121 tattataaaa tttcaagacc acaatggatc tatgataaga tcgtttattt acaacggaat
    75181 ggtatacaaa gtcaacagat ctcattgaat acaaaataag atttattatg gctacacaaa
    75241 ctgttgaggg tagttctaga tttaatccaa ggccaaagcc aactactata gggtcttttt
    75301 tgaaaccatt gaattcggaa tatggtaaag tggcccctgg atggggaacg actcctttga
    75361 tgggtattgc aatggctcta tttgcagtat tcctatctat tattttggag atttataatt
    75421 cttccgtttt actggatgga attgcgatga attagattca caagaactgc gaagcccgag
    75481 tttttcaatc aaaaaaaagc gaataggtct cgtattttag cccatgtttt ttggcagttc
    75541 gaccgcaaaa tttctttttt tttctgtatt tccggaatat gagtgtgcga cttgttataa
    75601 ttgatcctat tgatagtaca gaaaaaggga tctgtcgtct tgatagagat cgttttagcc
    75661 cgtcgaatat tcattttagt atctggagca cggaatatat gaaatagatc acgaagtgtt
    75721 cgaactacga ttcatattta atattcaaac caaacctcgc agccggacta aaaaaaaaaa
    75781 attcaaagaa aatgaattct aaatagaaag attttttatt ctttcaaatt ctaatttctt
    75841 tatgtttatt ttgatcaaag gacaaagctt tctttctatt gttctatcta atcattaaat
    75901 aagttgatga ttcaacggtt cttactcagg gaatctttgt gcttagtttc aagatttttt
    75961 tattgaatta tcgtggttct agtatgaatc tggggtttca attgattcat agggtcttaa
    76021 caagataatg cctatcaata ataaagtcaa taatcactaa taaagaaaaa aagtgatatt
    76081 ccaataataa atcaaagcaa agaaaaagaa attaggtagg taaagagaag attcaagagg
    76141 cctgtaatga tcaacataaa gacgaatgcg ccgacttgag tttttggcat tctaattaca
    76201 aagaaaagaa gggctatttt tacttgtttg tatcttttct ttagataaaa aagattgaat
    76261 gaaagggtga agaagtttca aactttcaat tctgtcttcc tttccgtcag ccagtattgg
    76321 ggtgtttttt ttttttgagc cgtacgagat gaaattctca tatacggttc taagaggggg
    76381 agtcctcgtt cttggtttac ctatctcaat aaagtctatg attggttcga agaacgtctc
    76441 gagattcagg cgattgcaga tgatataact agtaaatatg ttcctcctca tgttaacata
    76501 ttttattgtc taggaggaat tacgcttact tgttttttag tacaagtagc tacagggttt
    76561 gctatgactt tttactatcg tccaactgtg actgaggcct ttgcttctgt tcaatacata
    76621 atgactgaag ctaactttgg ttggttaatc cgatcggttc atcgatggtc ggcaagtatg
    76681 atggtcttaa tgatgatcct gcacgtattt cgtgtttatc tcacgggtgg ttttaaaaaa
    76741 cctcgggaat taacttggat tacgggcgta gttctgggtg tattgacggc atcttttggt
    76801 gtaacaggtt attctctacc tcgggaccaa attggctatt gggcagttaa aattgtaaca
    76861 ggcgtaccgg acgctattcc agtaatagga tcgcctttgg tagagttatt acgtggaagt
    76921 gctagtgtag gacaatccac tttgacccgt ttttatagtt tacacacttt tgtattacct
    76981 cttcttactg ccgtatttat gttaatgcat ttcttaatga tacgtaagca aggcatttct
    77041 ggtcctttat aaagaatata gatcagatca tagatatttt gaatttatta tttatcttat
    77101 atcttattag ttggaggagg aatatatata tatatagtat ttcattgcta caaatatgga
    77161 ttattaaaaa aaaaataaga catgtgtttg gatatttcct ttcaactcta caagattcta
    77221 ttatttattt gacatgaata gttgagggga attctccgaa gagaaagtgg attatgggag
    77281 tgtgtgactt gaactattga ttggagccgt gcagaagtat ttctttctct gctacattag
    77341 aattcacaac caaatgtatc tttgttccaa ccgccgtgta agttccatac catacaaagg
    77401 ataggctggt tcacttgaag agaatctttt ctatgatcag acctgaccga tatcttgcat
    77461 gaacgggctc cgtaagatcc agtagaataa gggatttggc ccaatcaaaa ttcatatgtt
    77521 ttagcttttt ttttactttt ttttattatt tcttacatag tatggaaatg cattcatttc
    77581 ctctgcatcg acccaattta ttatatatac tatcggagtg aaacaaagga tctaaagaag
    77641 agcaaaggct agactatatt agtaacaagt aaatcttttg tatgtgaaaa atcttgatct
    77701 ttttggggga gaagagcgaa tcacaggcaa ggtgtgagac aacccagaaa gcacttgatc
    77761 ataatcaact ttgtaagcca agcctacttg ggtattgagc atttttttta cctgtaagaa
    77821 ttgaatttct tggaatgtat agtttcaaat tttgaaactt gaatcggata acttttttct
    77881 tatctataat tagatggaat atagaatcat ttatatatgt atggataaga tatagattta
    77941 gtttattatg tatccatttg tgtccatttg attcgattgg ttcttgcttg agccggatga
    78001 tgaaaaatta tcatgtccgg ctctgtcggg ggatggattt ataagaattc acctatccca
    78061 ataacaaaaa accctgattt gaacgatcct gtattaaggg ctaaattagc taaaggtatg
    78121 ggtcataatt attatggaga acccgcatgg ccaaatgatc ttttatatat ttttcccgta
    78181 gtaattctcg gtactattgc ctgtaatgta ggcttagccg ttctagaacc ttcaatgatt
    78241 ggtgaacccg cggatccatt tgcaactcct ttggaaatac tacccgaatg gtattttttt
    78301 cccgtatttc aaatacttcg tacagtacct aacaagttat tgggtgttct tttaatggtt
    78361 tcagtgcctg tgggattatt aacagtaccc tttttggaaa atattaataa attccaaaat
    78421 ccatttcgcc gtccggtagc aacaaccgtc tttttgattg gtactgcagt agccctgtgg
    78481 ttgggcattg gagcaacatt gccaattgat aaatccctaa ctttaggtct tttttaattt
    78541 taaatggatt cgcttattaa attcagtcaa ttgtaagtaa aataatacgg tgtgtgtatc
    78601 tagggagaat tcactttcac tttgaagtga atattcccta gatacattat ttattcaatt
    78661 ctggcccgac tatatagatt cggattgtgc tgaagattga atgaaaacct attctttttt
    78721 gtaaatcaat ttcaaaatgc ttttttactt cttttctata atgtccaata tctgttttac
    78781 atcttctctg tgaaaatgtt caattttcat aaggtcttcc tggctcttat tcaaaaggtc
    78841 gaagaatgtg tgtatattgg acgttttaag acaattatag attctgggag gcaactctga
    78901 ttggtcaata aaaaaaaatt tcaatgctat ttcttttttc ttttttctta gtttagttaa
    78961 tttatcataa aaaggaaaaa aaggtaaact aaccttgtgt tgaatgttct ctaaatgtga
    79021 cttttcctct tccgcatgta gaaaaggaat aaataagtca atcaaattcc gggaagcttc
    79081 gtgaagtgct tctttaggag ttaaacttcc atttgtccat atttcgagaa aaagtatttc
    79141 ttgtttttta ttaccattcc cataagaatg aatactatga tttacatttc gaaccggcat
    79201 gaatacaaca ttatctatag gataactttt gtcgtgaaag ttatttggcg tttttatacc
    79261 gtatcctcta ttcctttcaa tttgtaatcc aatacacaaa taaattggtt ctgttaggct
    79321 agctatatgc tgtgtattat caattatttc cacagagggc ggtaagatga tgtcttgaga
    79381 agttacatat ccgggacctt tgacacaaat aaatgccttg caagttccat acagattact
    79441 tctcaataca atttctttca aattcattaa aatttcatgt accgattctt gaatacccgc
    79501 tatgctagaa tattcatgtg gtactttctc agattttgcg cgtgtaatac atgttccttc
    79561 tatttctcca agcaaagccc ttcgcatcgc aatgcctatt gtgtcggcct ggcctttcat
    79621 aagcggagat agaataaagc gtccataata aagacgttta ctatctattc ttgattcaac
    79681 acacttccac tgtagtgtcc gagtagatac ttttactttc tctcgaacca tagtaatatt
    79741 ctttttgtct ttgatcaact cattaaatca tttatttctc ttgaaatctc tttagtcttt
    79801 ttttttttat tcctacacac gtcttttttt aggaggtcta cagccattat gtggcatagg
    79861 agttacatcc cgtacaaaat ttaatactaa accacttcta cggatagctc gtaatgctgc
    79921 atctcttccg agacccggac cttttatcat aacttctgct cgttgcatac cttgatccac
    79981 tactgctcga atagcatttc ctgctgcgat ttgagcagca aagggcgtcc ctcttcttgt
    80041 acccctgaat ccacaagtac cggcagagga ccaagaaatc acccgacccc ttacatctgt
    80101 aacagtaata atggtgttat tgaaacttgc ttgaacatga ataactccct ttggtattct
    80161 acgtgcaccc ttacgtgaac caatgcgcac attcctgcgt gaaccgactt ttggtatagg
    80221 ttttgccata ttttatcatt ttataaaaat aagtcagaga tatatggata tatccatttc
    80281 atgtcaaaat agatcttcta tattttattt gtttatcctt ttctttaaaa ttgaagattg
    80341 ctttagcagt ctcttttttt ttttactaga agaattatcc ttgtctttgt ttatgtctcg
    80401 ggttggaaca aattacaata attcgtcccc tcctgcggat tagcctacat ttttcacaaa
    80461 ttttacgaac agaagccctt attttcatag ctgttattcc ttaatcccga attcgttgga
    80521 agaaaataag tttcttgaaa tttttgaacc ctcaaatgag ccccctgaaa ggaatcttga
    80581 agttgaaaaa accacttaat tattctaacc cttgttaggg attttaacaa ttatatgtcc
    80641 ggggaggttg aatcataatg atttacttta aatcaattga aattgaattt ttaccctatc
    80701 tactgataat atgtatacgt ataaaaaact tcttttggtc gtttctaaag cataatctac
    80761 aatcatatat tcattatcca aaggaatctc gaccatatca ttgagaaaaa attcatgaag
    80821 gtttaattac tgaatttttt tttgttcttt cattccagtt ccaggtactt cgaagtatca
    80881 actaatgtag cacaggagga gtcatagtaa tatttagtcg acaatttgcc cttttctttt
    80941 tttttttttt tcacaaataa gaaggtttca gatacaattc ggatattata tctataatat
    81001 atggattgat taccatatat aacacaaaat ttctccgccg attccttcta gtcgagcgtc
    81061 tcggtctgtc attatacctt gagaagtaga aagaattaca atacctatcc cgcctaatat
    81121 tctaggaatt ttttgatagt tagaatagat tcgtagaccg ggtcggctta tccgttttaa
    81181 atttaaagta gtttgatatg gtcctttcct atttcttcta tgttgtaggg ttaaaacaaa
    81241 aaagtcttta ttgctttcct gatgttttct tacgttctcg ataaaacctt ctcgtaaaag
    81301 tattttaaca atggtttcgg tgatgttagt tgatgctatt cgaatcgttc cttttctatt
    81361 catgtcagca tttcgtatag aggttattat ttcagcaata ggatccctcc ccatcgtaaa
    81421 ttcttctttc tcccgaattt tgatataatc aacatgtttt ttgatttatt agtattaaag
    81481 gtatatgcat aagacataat ataatctact tgagacataa tccacaacaa atctatataa
    81541 tttcaagaat ttcgtttaaa tagagaattc tattgaagtt atcatcttat acttataata
    81601 cttcaggagc taatgaaact attttagtga aatttaactg tctcaattcc cgggcgattg
    81661 ctccaaaaat tcgagttcct tttggatttc cttcttgatc aattacaact gcagcattgt
    81721 catcatatcg tattataata ccgttgtcac gcttgagttc tttacaagta cgtacaatta
    81781 cagctctgat cacttctgat ctttccagag gtgtattggg tattgcttcc ttgattacag
    81841 caacaataac gtcaccaata tgagcatatc ggcgattact ggctcctatg attcgaatac
    81901 acatcaattt ttgggctccg ctgttatctg ctacattcaa aatggtctga ggttgaatca
    81961 tttttgaatc tcttctttca atgcaacaaa ggacgaagaa aaaaagaaat attgtttgtc
    82021 aaaaaaagaa aatccacaat tgttttttaa tttctaagac ctctttctct tggttttcta
    82081 tatttctatc ctgaaataat gaattgagtt tttataggca tttttgatgc tgcaattaaa
    82141 atagcctttc tggctatatt ttcggccact ccacccattt cataaaggat tttaccaggt
    82201 ttaacgacag ctacccaata ttcgggagat cctttgcccg aacccatgcg tgtttccgta
    82261 ggtcttactg taactggttt gtctggaaat atacgtaccc atatttttcc accccgtcgt
    82321 atatttcgtg tcattgcgcg ccggccggct tctatttgtc tagatgtaat ccaagcaggt
    82381 tcaagtgctt gaagagcata tcggccaaaa caaatacgat tgccgctaca agatattcct
    82441 ttcagtcttc ctctatgttg tttacggaat ctggctcttt tcgggttata gttgatgtct
    82501 ctttctcaat ttcatctcta ctacagaact ggacatgagc aatttcttct catccagctc
    82561 ctcgcaaaaa agaaaaaaag ttttaataaa taaaactcct tttttttttt atttaataaa
    82621 aaagagattg aatcatggga ttctttaaaa tcagatttca ttcaatctat tctaaatttg
    82681 tatattttat ttaaatatat agaattcaat ctggatttta ttttcattta tagataatta
    82741 atgtcttgtt ataaggaatg cttttttttt tgcatcatat tcatttcata ttggatcaac
    82801 atgagtaatt caataaaact ttcgcgggcg aatatttact ctttctatat ctatttgaat
    82861 tctagggtta tctcatgacc tctcagaatt cgaataaaaa gattggtctc tggtttattc
    82921 cgccatccca cccatgaata attaggattt gtttttcttt ttaagagaat cctctgcatt
    82981 tacgggttcc gtcgttccca tcgcttctcg attaatggtt aggtctgaat ttaacaatgg
    83041 agcctccaat caaattgctt aattttctct tgaatcaatc ttctcagtct ttattgactc
    83101 aaggctcttg cttgattttt tgttcgatga atagatattc atttaattag gaatgaattt
    83161 tgattgatgc cttattacat tgcctttttt ttatttatga gatgcctcat agaccttaca
    83221 tataggaatc ctatatcatg actctttctt tttctctctt tctctcatcc ttccatttat
    83281 ctgtctattt gtttgttatt tcgcttcaca acttatactc ataatcagat tggtttttcc
    83341 tttgattatg caaaagaagc tgtcagttgc tataatgata tgactgatat atcatatctt
    83401 gactgatttc ttggatccag ataatgcgaa gcgatgagtt ggttattagt cttagagtta
    83461 ttagttcata ctataggccg gtgtggtcca ttttgtgaat cctaatctta aaaaaaaaac
    83521 aacgagtcac acactaagca tagcaaatca aataatcaat caaattttta ttcaacctta
    83581 tagaatttag aactgctcat tttttttttt ttttttttga ttgaacgtaa aaaatgaaag
    83641 aattttttgt ttttttgtta tatctcgaaa tagaatctaa agacaactaa aatactattc
    83701 ttattattct ttgtctataa atatccaaat tttgattcct aataccccat agatagtccg
    83761 aactgtatag gaagaataat taattttcgc cccaatggtt tgtagaggaa ccctgccctc
    83821 tctgatccag tctacgcgtg caatatcttt tccgttaata cgccctgata tttgtacttg
    83881 aattcctttt gtattcgcct gctcagttaa ttcaatagcc tttttcattg cttttcgaca
    83941 agaaactcta ttctttaatt gtccggctat aaattctgca agaatgttag ggtgtccata
    84001 agggtttgcg attcttgtaa cagcaatgtt gatttttcgg ttcacatatt taagttcttt
    84061 ttgtacattc atctgtaatt cttcgattct tcccggccta tcttcaatta agaatttcgg
    84121 aaatcccata tagattatga cttgaatcaa atcaattctt ttttgaattt ctatacgtgc
    84181 aattccctcg acaccagaag atattctcat atttttttgt acataattct tgatacagtc
    84241 tcttattttt ttatcttctt ggagaccctc ggaatatttt tttggttgtg caaaccaaat
    84301 agaatgatga ctttgggttg taccaagtct gaaaccaagt ggatttattt tttgtcccat
    84361 aatcccccat ttccaatact ctgactagta tatatatcat gatatgttct atttgtgtgc
    84421 ttatttctcc atccaggttt tttaaaatac atggcggatt cttgatagat ttcatctaaa
    84481 gatatatctc tcaatacaat agttatatgg caggtgggtt tttttatctg ataactacgt
    84541 cctcgagctc gaggttgtag tcttttcaga gtattgccct catttacttc ggctttacta
    84601 attactaaag aggcttggtt gaaacccatg ttgtgattag catttgctgc tgcagaataa
    84661 accaatttta aaatgggata acatgctcga taaggcatga gttctagtat cataagtgtt
    84721 tcgtcataag aacgtccacg aatctgatca attactcttc gtgctttgtg agcagacata
    84781 cgtatatgtt gacctaaagc atatacttct ctatatgggt tcttctttat cttttttttc
    84841 tctatcataa ggtttacctc tcactcataa atctagattt tatttattaa cggcgagatt
    84901 tgttatcgct tttcggatgt ccgcggaaat ttatagtagg tgaaaattct cccaatttat
    84961 gtcctaccat acgatccgtt atataaatag gcagatgttc tcttccatta tggatagcga
    85021 tagtatggcc gatcattgtg ggtataatgg tagatgcccg ggaccaagtt cttattattt
    85081 ctttttctgc ttttttatta agcctttcta ttttttttaa taaatgattt gctacaaagg
    85141 gatttttttt tagtgaacgt gccacagtta attaactcct cttttttttt ttgcaaaaac
    85201 gaagaaagaa atttgctctc ctatttccta cggcgacgaa gaatcaaatt atcactatat
    85261 ttattccttt ttctacttct tcttccaagt gcaggataac cccaaggggt tgcgggtttt
    85321 tttctaccaa tcggagccct cccttcacca cccccatggg gatggtctac agggttcata
    85381 acaactcctc ttactacagg acgcttacct agccaacatt tagatccggc tctacccaaa
    85441 cttttctggt tcaccccaac attccccact tgtccgactg ttgccgagca gtttttggat
    85501 atcaaacgga cctctccaga aggtaatttt aatgtggccg atttcccctc ttttgcaata
    85561 agtttcgcta cagcacccgc tgctctagct aattgtccac cctttccaag tgtgatttct
    85621 atgttatgta tggccgtgcc taagggcata tcggttgaag tagattcctt tttttgatca
    85681 atcaaaatcc cttcccaaac tgtacaagct ttttccaaag catacggctt tctggatgta
    85741 gatgatgata tctatacaga tggatatata tatatcgtaa aattcttatc tatatcatac
    85801 aataaagtac cacatgaatg gatatatagg aatccaaatc tgccgaacca ctcatgttat
    85861 gatcttctac atcctaggtc ttcccgttcc gtcatctggc ttatgttctt catgtagcat
    85921 tcagaccgaa tgactctatg aaattacgtc gatacttcca catatttatg ggtaacgtag
    85981 gagacatctc tatttttccc ccggggaatc tttagaatta ccactgctta gctttcaatt
    86041 tgcctctgac catcaaatga aatgtgaata acccgtcctc ctctctttga aacaaggggc
    86101 gcttctggtt ctgtcggtgc ttgaaacagt tttgtcttct ccatattact atctctctag
    86161 agtcaataat tatatatgag gaactactga actcaatcac ttgctgccct tactcttcag
    86221 ttttctgttg aggtctatcc tgtagaggta ctcaaattgg atcagtgatc gatttctagg
    86281 tttcgtcgta aacctaattg gttactccca attacgtaaa tcaatagttc aaaccgcact
    86341 caaaggtagg gcatttccca ttttgatagg aacttctgta ccagaaacaa tggtatctcc
    86401 aattatagcc cctctgggat gtaaaatata tctcttctca ccatccccat agtgtatgag
    86461 acaaacgtat gcatttcgat tagggtcgta ttctatggtt acgattctac catatatgtc
    86521 tctttcattt cgtcgaaaat cgattttacg gtataaacgc ttatgacctc cccctctatg
    86581 ccttgcggta atgattcctc tggcattacg acctttacca caacgatgct gtccatagat
    86641 caaattattt cgtggattgg atttcacttg actgtctacg gctccattgc gtgtgcccgg
    86701 ggtagaagtt ttgtataaat gtatcgccat gctattaagt attttgattt aagttctttt
    86761 ctttctaaga ggtggaatag aataacccgg ttgaagcgta atgatcatac gcttgtaatg
    86821 cattgtatgt cccataatgg gtcccattct tctacccttt ccggggagtc gatgactatt
    86881 catagctatt accttgacac caaagaagag ttcgacccaa tgcttgattt ctgtcctagt
    86941 tgatcctgat tcgacattaa aagtatattg atttttcgcc aataaccgaa tacttttgtc
    87001 tgtaaatact gcatatttga ttccatccat aaatctattt tcttccctat gagttctagt
    87061 ctcaataaga atgctagttc agttcttact gttcatatgt tatgatatga atataccaca
    87121 ccgattcgtt atgtatagat gatgagattc cattgataaa gagtcaattc caatagactt
    87181 cttggagggt cccattggcg tgcatccagt aggaattgaa cctacgaatt cgccaattat
    87241 gagttgggcg ctttaaccat tcagccatgg atgcttagcg gggatcctcg tacatggtga
    87301 ataaccaaat tccaattgaa atgaaatctt taggataaat caatgcaatt taaatcatag
    87361 aataatcata taattctaat tatcatagaa taaagaaata tcgtatataa atatcatata
    87421 taaatatcat aattataaag tatcattatt atccatttag gaggtatgga gagatgaagg
    87481 ggcgtcaatt caaattctgg gttttcgaat tgcgagagat attgagagag atcaagaatt
    87541 ctcactattt attagattca tggacccaat tcaattcagt gggatctttc cttaacattt
    87601 ttttccacca agaacgtttt ctaaaactct cggacccccg aattttgggt atcctacttt
    87661 cacgcaattc acagggttca acaagcaatc gatatttcac gatcaagggt atcaagggtg
    87721 tagtacattt cacgaccaag ggtgtactac tatttgtagt agcggtcctt atatatcgta
    87781 ttaacaatcg aaatatggtc gaaagaaaaa atctctattt gacagggctt cttcctatac
    87841 ttatgaatcc cattggaccg agaaatgatg cattggaaga atcttttggg tcttccaatg
    87901 tcaataggtt gattgtttcg ctcctgtcaa aaggaaaaaa gatctctgag ttcctggatc
    87961 cgaaagagag tacttgggtt cccccaataa ctaaaaagtg tatcatgcct gaatccaact
    88021 ggggttcgcg gtggtggagg aactggatcg gaaaaaagaa ggattctagt ggtaagatat
    88081 ctaatgaaac catcgctgga attgagatct cattcaaaga gaaagatatc aaatatctgg
    88141 agtttccctt tgtatattat atggatgatc cgatccacaa ggaccgtgat tgggaattgt
    88201 ttgatcgtct ttctccgagt aagaggcaaa acatattgaa ttcgggacag ctattcgaaa
    88261 tcttagtgaa agactggatt tgttatctca tgtttgcttt tcgtgaacaa ataccaattg
    88321 aagtggaggg tttcttcaaa caacaagggg ctgggtcaac tattcaatca aatgatattg
    88381 agcatgtttc ccatctcttc tcgagaagca agtgggctat ttctttgcaa aattgtgctc
    88441 aatttcatat gtggcaattc cgccaagatc tcttcggtag tcgggggaag aatccgcacg
    88501 aatcggattt tttgaggaac atatcgagag agaattggat ttggttagac aatgtgtggt
    88561 tggtaagcaa ggatcgaatt tttagcaagg tacggaatgt atcgtcaaat attcaatatc
    88621 attccacaag atctagtttc gttcaagtaa cggattctag ccaattgaaa ggatcttttg
    88681 atcaatccag agatcgtttt gattccatta gtaatgagga ttcggaatat cacacattga
    88741 tcaatcaaag agagattcaa caactaaaag aaagatcgat tctttgggat ccttcctttc
    88801 ttcaaacgga acgaagagag atagaatcag accgattccc taaacgcgtt tctggatctt
    88861 cctcaaagtc ccggctattc acggaacgtg agaagcggat gaataatcat ctgcttccgg
    88921 aagaaatcga agaatttctt gggaatccta caagatccat tcgttctttt ttctctgaca
    88981 tatggtcaga acttcatctg ggttcgaatc ctactgagag gttcactaaa gatcagaaat
    89041 tgttgaagaa agaacaagat gtttcttttg tccctttcag gcgatcggaa aataaagaaa
    89101 tagtgaatat atccaagata attacgtatt tacaaaatac cgtctcaatt catcctattt
    89161 catcatatcc gggatgcgat atggttccga aggatgaact gggtagttct tcattcttga
    89221 acaaaaatcc attttttgat ttatttcatc tattccatga cctgaacagg gggggataca
    89281 cgttacacca cgattttgaa tcagaagaga gatttcaaga aatggcagat ctattcactc
    89341 tatcaataac cgagccggat ctggtgtatc ataagagatt tgccctttct attgattcct
    89401 acggattgga tcaaaaacaa ttcttgaatg aggccgggga tgaatcgaaa aagaaatctt
    89461 tattggttct acctcctatt ttttatgaag aaaatgaatc tttttatcga aggatcagaa
    89521 acaaatgggt ccggatctcc tgcgggaatg atttggaaga tccaaaacca aaaagagtgg
    89581 tatttgctag caacaacata atggaggcag tcaatcaatc tatcttgatc cgaaatctga
    89641 ttcaaatcca atatagcacc catgggtaca taagaaatgt attgaatcga ttctttttaa
    89701 tgaatagatc cgatcgcaac ttcgagtatg gaattcaaag ggatcaaata agaaatggta
    89761 ctctgaatca tagaactcta atgaaatata cgatcaaccg acatttatcg aatttgaaaa
    89821 agagtcagaa caaacggttc gatcctctta ttttgatttc tcgaaccgag agatacatga
    89881 atcgggatcc taatgcatat agatacaaat ggtccaatgg gagcaagaat ttccaggagc
    89941 atttagaaca tttcgtttct gagcagaaga gccgttttca agtagtgttc gatcgattac
    90001 atattaatca atattcgatt gattggtctg aggttatcga taaaaaagat ttgtctaagt
    90061 cacttcttct ctttttgtct aactcacttc cttttttctt tgtgagtttc gggaatatcc
    90121 cccttcatag gtctgagatc cacatctatg aattgaaagg tacaaatgat caactctgca
    90181 atcagttgtt agaatcaata ggtcttcaaa tcgttcattt tcaaaaattg aaacctttct
    90241 tattggatga tcataatact tctcaaaaat cgaaattctt gatcaatgga ggaacaatat
    90301 caccattttt gttcaataag ataccaaagc ggatgattga ctcattccat actagaaata
    90361 atagcaggaa atcttttgat aacacggatt cctatttctc aatgatatcc cacgatcaag
    90421 acaattggct gaatcccgtg aaaccatttc atagaagttc attgatatct tctttttata
    90481 aagcaaatcg acttcgattc ttgaataatc cacatcactt ctccttctat tgtaacaaaa
    90541 gattcccttt ttatgtggaa aaggcccgta tcaagaattc tgattttacg tacggacaat
    90601 tcctcaatat cttgttcatt cgcaacaaaa tattttcttt gtgcggtggt aaaaaaaaac
    90661 atgctttttt ggagagagat actatttcac cttcaccaat cgagtcgcag gtatctaaca
    90721 tattcatatc taatgatttt ccacaaagtg gtgacgaaag gtataacttg tacaaatctt
    90781 tccagtttgc aattcgatcc gatccattag ttcgtagagc tatttactcg attgcagaca
    90841 tttctggaac acctctaaaa gagggacaaa aagtcaattt tgaaagaact ttttgtcaac
    90901 ctctttcaga tatgaatcta tctgattcag aagagaagaa cttgcatcag tatctcaatt
    90961 tcaattcaaa catggatttg attcacactc catgttctga gaaatattta ccatccgaaa
    91021 agaggaaaaa acggagtctt tgtctaaaga aatgcgttga gaaagggcag atgtatagaa
    91081 cctttcatca acgaaagagt gctttttcaa ctcgcttaaa atcaaaatgg aatctattcc
    91141 aaacatatat gccatggttc tttacttcaa cagggtgcaa atatctaagt ttgatattgt
    91201 tagatacttt ttcagaccta ttgccgatac taagtagcag ccgtcaaata ttggtatcca
    91261 tttttcatga tattatgcat ggatcagcgc gaattcttca gaaaaaattg tggaagacac
    91321 gacggaatcg gataagtgag atttcgatta agtgtttaca aaattttctt ctgtccgaag
    91381 aaaagattca tcgaaataat gagtcaccat tgatatcgac acatctgagc tcgccaaatg
    91441 ttcaggagtt cctctattca atccttttcc ttcttcttgt tgctggacat ctcgtttgta
    91501 cacgtctttt ctttgtttcc cgagcctata gtgagttaca gacagagttc gaaaagatca
    91561 aatctttgat gaatccatca tacatgattg agttgcgaaa acttctggat aggtatccca
    91621 catctgaact gaattctttc tggttaaagt taaagaatct ctttctagtt gctctgcaac
    91681 aattaggata ttctatacgt tctaagaata aatatttgaa tatcaatctc atcgatctca
    91741 taagtatcat accaaatccc atcaatcgaa tcattttttc gagaaatacg agacatctaa
    91801 gtcatacaag taaagagatc tattcattga taagaaaaag agaaaacgtg ggcgatcatt
    91861 ggattgatga taatccaata gaattctggt tcgcgaacag tgattcgatt agtgataaag
    91921 aaagagactt cttggttcag ttctccatct ccaccttaac ggcagaaaaa agtattgatc
    91981 aaattctatt gagtctgact catagcgatc atttatcaaa gaatgactct gcttatcaaa
    92041 tgattgaaca accgggagca atttacttac gatacttagt tgacattcat caaaagtatc
    92101 taatgaatta tgagttcaat acatcctgtt tagcagaaag gcggatattc cttgctaatt
    92161 atcagacaat cacttattca caaacttcgt gtggggctaa tagttttcat ttcccgtctc
    92221 atggaaaacc cttttcgctc cgcttagcct tatccccctc taggggtatt ttagtgatag
    92281 gttctatagg aagcggacga tcctatttgg tcaaatacct aacgacaaac tcctatcttc
    92341 ctttcattac agtatttctg aacaagttcc cggatagcaa gcctagggag ttggttcttg
    92401 atgaggagga tgagagtgac tatgatgtta gtgactctat tgatgctagt gactctattg
    92461 atgctagtga cgatattgat actagtgacc ttgataggga gttgcggcgt atagagtggc
    92521 tagctgagga tgtgatgaat gagttcacca atattgaact gctggcggaa gtagaccgat
    92581 tttttatcac ccttcacttc gaattagcaa aagcaatgtc tccttgcata atatggattc
    92641 cagacattca tgatctggat atgaatgagt cgaaggactt atccctcggt ctattagtga
    92701 actatctctc cagggattgt gaaagatgtt ctactagaaa tattcttgtt attgcttcga
    92761 ctcatattcc ccaaaaagtg gatcccgctc taatagcccc gaatcaattc aatacatgta
    92821 ttaagatacg aaggcttctt attccacaac aacgaaagcg ctttttcact ctttcatata
    92881 ctaggggatt tcacttggaa aagaaaatgt tccatactaa tcgattcggg tccacagcca
    92941 tgggttccaa tgcacgagat cttgtagcac ttgccaatga ggccctatca attagtatta
    93001 cacagaagaa atcaattcta gacactaata caattagatc tgctcttcat agacaaactt
    93061 gggatttgcg agcccatgta ataccggttc aggatcacgg gatcctttta tatcagatag
    93121 gaagggctgt tgtgcaaaaa gtacttctag gaaattgcct cctagatcct atatctatct
    93181 atataaagaa gcaattgtgt gaagaagggg atccttattt gtacaaatgg tacttcgaac
    93241 ttggaacgag catgaagaaa ttaacgatac ttctttatct tttgagttgt tctgccggat
    93301 cggtcgctca agacctttgg tctctacccg gacccgatga aaaaaatagg atcacttctt
    93361 atcggttcgt tgagaatgat tctgatctag ttcatggcct agtagaaata gaaggcgctc
    93421 tgatggcatc ctcgcggaca gaaagagatt gcagtcggtt tgataatgat cgagtgaaat
    93481 tccttcttcg gcccgaacca aggaatccct tatatatgat gcaaaatgga tcttattcta
    93541 tcgttgatca gaaatttctc tatcaaaaat acgaatcgga gtttgaagaa ggggaaatag
    93601 aggagggttt cttcgatcac atagactggg ctcctagaat atggcgccct tgggaatttc
    93661 tatttgattg tatcgaaagg cccaatgaat tgggatttcc ctattgggcc ggtcggggga
    93721 tcctttatga tgaaaaggat gagcttcaag aggaggatca gcttcaagag gaggatgagc
    93781 gtcaagagga ggatgagctt caagaggggg attcggagtt cttgcagagt gaaaccatgc
    93841 agtacccgcc acgagctaga ttttccaaag aacaaggctt ttttcgaata agccaattca
    93901 tttgggaccc cccggatcca ctcttttccc tattcaaaga tgagcccttt gtctctgtct
    93961 tttcacatcg agaattcttt gcagatgaag atgaagagat gttaaagggg cttcttattc
    94021 ttactgccaa aatggatcct cttccatctc tatctaaacg ctggtttctc aagaatagga
    94081 aaaaaaagca cttcgaattc ttgattcatc gccagagatg gcttagaacc aatagttcat
    94141 tatctaatgg attttcccgt tctaatattc gatccgagag ttatcagtat ttatcaaatc
    94201 tgttcctatc tcacggaagg ctattggatc aaatggcaaa gacattgttg agaaaaagat
    94261 ggcttttctc ggatgaaatg aaaattggat tcatgtaaca ggagaagggt ttcccattac
    94321 ttagccggaa agatatgtgg tcatgaggat taagtggaac ggaattgact gggtggtaga
    94381 gtcgcggaaa cacttctttc ttccatggag ctaagctcca tggaagaata tgctactgct
    94441 gaaacatgga agaattgaaa tcttagatca aaacactatg tatggacggt atgaactgcc
    94501 taaacaagaa ttcttgaaca gcgaacaacc agagctatta ctcactacat caaaaaattt
    94561 ccattaatga aagatgtaaa tccattggaa aatcaaaaat acgcatgtca gatgaaatgg
    94621 tttttgctat ctgctccaat aacgaatcat tggtttaact gaataactaa ataaaataga
    94681 tagacctttc tcttcgtctc aggtcgatgg atcttcccga ttggaagatc ccctatatgg
    94741 ataatagaca ttccagttga ccgagcctaa ttctaattgt ttttggttcg aagcaaagat
    94801 atccacgggg cggttcgccc tattcacgac cgagaagtac tggattctct ttcggatagg
    94861 tcctgaaagg agaaggaaag ctggaatgcc accaggcgtc tattattgaa ttcacccgac
    94921 ccgatagtac ccatttttgg aacgtccagt gccaaagtca ctgaatgggt agtcgccaat
    94981 ccctaaaacg gactatgtaa tgcactttat ctgctgggtt acggggggca ttttaccaga
    95041 ggtttagatt gtatcaatcc acccttgtgt gattcctgtt gaagcatata ctcgggggtg
    95101 ggtgcagggc agacgatttc aaagcagatt ccccattcat tagatagaga ggatcaccaa
    95161 gattttgtga tccgctgccg aacttattcc aattcaatga gcattctcaa tattatgcct
    95221 tgaagaggac tcgaacctcc acgctcttta gcacgagatt ttgagtctcg cgtgtctacc
    95281 atttcaccac caaggcatct tgaaagtaaa tcgtattcca tgaatatgat atctatctag
    95341 tgtgatgtat ggaatatatg acaaaggtgg agtgttggag tatttctatt gatcggccat
    95401 gtcatatagg ccaagtcgga catccaattg cttcgatttg aagtatccag aggatgtctt
    95461 atatatatta agattctatt aaaaagatgg acaatcaaac ctatttcttt ctcgattcaa
    95521 tagaagaaaa aaagaaaaga ggtgaatagg gtccaaaata aggagagatc tgtaatgtaa
    95581 aaagaaggcc cgattacgcc cattcctaat cctaaatgga atgtaacgac gtagggatcc
    95641 atatgtaaac atagtctcta tttagattta gataggctcg aatgaccctt ctcataatga
    95701 gaatgtatat aaccctattc cggtctggcc cgatatggaa tgaacttata atctataatc
    95761 tgattataga ttataagttc ataaccctag cccattccct ttttgggcgg aacagatcta
    95821 ctaattcttt gattccagtt agtaaagagg gatcttgaac taagaaatag attctagaag
    95881 ctaaactaaa aaagggtatc ctgagcaatt gcaataattg ggttcattga tattcctggt
    95941 atagtagatg ctatcacaca tacaatcata ctcaattcga tggaattttt tgatcttaaa
    96001 ggggatattc tataatttcg cacgtgaggg gttatttctt ggtttcgtcc agtcattaat
    96061 aacttgatta tttttaaata atagtagata gaaacaacgc tcgtaaggag tcctattgaa
    96121 accaagaaat agaggcctgc ctgccatcca caccagaata aatgtagttt tccgaaaaaa
    96181 cctgcgagtg gaggaaggcc tcctagagat aagagacata gagctaaaga gagagccaaa
    96241 aaaggatctt ttgtgtataa tcctgcataa tctcgaatgt tatcagttcc ggtacgtaga
    96301 ccaaataaga caatgcaagc aaaagttcct agattcatgg agatatagaa cagcatataa
    96361 gttatcatgc tcgcatatcc accatttgag tctccgacaa ttattccaat aattacatat
    96421 ccgatttgac ctatggacga atacgcaagc atacgtttca tgcttgtttg agtaatagca
    96481 atgagattcc ccaatatcat gctaagaata gctaggattt ccagaagaag atgccattcg
    96541 tttgatgaga aataaaaagg aatatcgaaa attcgagtgg ctgaagccga agcagctact
    96601 ttcgaagtaa cagaaagaaa agcaacgact ggagtaggag agtcagagtc gaaaagagga
    96661 ttcctcactt ctttctctca ttcaaaaccg tgcatgagac tttcatctcg cacggctcct
    96721 aagtgataaa agtaaagaag aacttatctt cttttttttt tattattacc ttcctcgcgt
    96781 atgtataaga tcgaacccat tcgatttcta aaacggatta ctaatcctta acttttcgag
    96841 gaatccttca tcagtggttg tgaatgactg atttttctcc atcttttcga ccttgattcc
    96901 gtaggagtaa gtcagaaaga ttgagaaata gaaccatctg atttgattcg ttctcaatag
    96961 ccatgagatg atcatcttag ggtgatcctt ttgtcgacgg atgctcctat tacactcgta
    97021 gtctctgaag gatgagaacc aactatgtag catctacatc aagaattcaa gtattgtata
    97081 cgtcattagt ccgatccttt gtaggaacta cccgtaataa cgaacttgca aaatggatct
    97141 gtttatcata aagagaatcg ttgttcctga ccctgcttcg ccttaattgt tatttgaaca
    97201 agtcaaagtt atgtcttggt ctgagtggga atagcatttc tcttctgcat gtccatggag
    97261 ttttgaaaaa tccaaacatc ccagagatag atagagaggt aggaatttct cgaacgaacc
    97321 gcactccttc gtatacgtca ggagtccatt gatgagaagg ggctggggaa agcttgaacc
    97381 caattcctac agtgatgaat ataagcgcaa ttgaaattcc tggggagtta tacatttgtg
    97441 tattgataag accattcact atttcttgaa gctcgatctc tcccccggat gaaccatata
    97501 gccaagagaa accatgaacc agaatagaag agcttgcccc acccatgagt aaatatttcg
    97561 tagtagcctc attagaccgt acatctttct tggtatatcc agataatagg taggagcata
    97621 aactgaaaca ttctggagct acaaagatag ttattaaatc gttagaaccg cataaaaaca
    97681 ttcctcctag agtcgctgtt aatacgaata acagaaactc tgttatagcc atttctgtac
    97741 attcaatgta ctctacggat agaggaatac atagagttga acatagtaaa ataagaaatt
    97801 gaaagatttc gttgaaattg ttcgtttgga aatttcccga aaagctaatc ataggttctt
    97861 ctctccatcg gaacaatagg gccgttatgc tcattactaa acttgttgaa gagatgaaat
    97921 ataaccaagg tatatctttt tgatcagagg ttgaatcgat catcagaaga agaattaggc
    97981 caaaaatgag gatacattct gggaaaataa aacttccatc gaagagaagc aaatgaaagg
    98041 ctttcataaa aattctcgta gaatcgagaa tgaagttttc attctgtaca tgccaaatca
    98101 tgaattagta actgcatcca atctccaaaa aaatcccaat tgtttcgaac tttctatttt
    98161 tggaatggaa tatttgtgga atccccatga attaggatca aaccttattc catggtattt
    98221 acatgagatt cctctttctt attcttaagc aagtccccga gagggcttag ttgatccatg
    98281 atttatgttt tatctttcgt ttccttttcg tttgtttcga gaacgatcaa ttccgattct
    98341 ttctttttct attgattctt ttacgatcga gatgtatgga tccatggatc tatgtgtcta
    98401 tatagatcct gttcgtggat taacgaaaat gtgcaaaagc tctatttgcc tctgccattc
    98461 tatgagtctc ttcctttttg cgtatggcat cgccactccc tttggcagca tccactaatt
    98521 cggaacttaa tttgaaagcc atatttcgac ccggacgttt tcgggatgcc cctaataacc
    98581 aacgaacggc aagtgctttt ccttgtgcgg atcctatttc aataggaact tgctgggtcg
    98641 atccgcttac acgtcttgct tttactgcta tatcgggagt tactccacgt attgcttgac
    98701 gtaaaacaga tagcggattt gtttctgtct tttgttgaat ctttttcaag gctcgataga
    98761 gaatttgata agccaatgat ttttttccgt gtttcagaat acggttaacc aacatgttaa
    98821 ctaatcgatt acgataaatt ggatcggatt ttgcagtttt tttttctgca gtacctcggc
    98881 gtgacatgag cgtgaaaggg gttcaagaat cagttttctt tttataaggg ctaaaatcat
    98941 ttattttggc tttttggccc catattgtag ggtggatctc gaaagatatg aaagatctcc
    99001 ctccaagccg tacatacgac tttcatcgaa tacggttttc cgcagaattc aatatgtatc
    99061 tatgagatcg agtatggaat tctgttgact cactttaaat tgagtatccg tttccctccc
    99121 tttcctgcta ggattggaaa tcctgtattt tacatatcca tacgattaag tccttgggtt
    99181 tccgaaatag tgtaaaaaga agtgcttcga atcattgcta tttgacccgg acccgttcta
    99241 aaaaagtcga ggcatttcga attgtttgtt gacacggacg aagtcaggga aaacctctta
    99301 aattatttca atattggacc ttggacatat aataagttcc gaatcaaatc tccttagaaa
    99361 gaagatcttt tgtctcatgg tagcctgcta cagtcccctt acgaaacttt cgttattggg
    99421 ttagccatac acttcacatg tttctagcga ttcacatggc atcatcaaat gatacaagtc
    99481 ttggataaga atctacaacg cactagaacg cccttgttga cgatccttta ctccgacagc
    99541 atctagggtt cctcgaacaa tgtgatatct cacaccgggt aaatccttaa cccttccccc
    99601 tcttactaag actacagaat gttcttgtga attatggcca ataccaggta tataagcagt
    99661 gatttcaaac ccagaggtta atcgtactct ggcaacttta cgtaaggcag agtttggttt
    99721 tttgggggtg atagtggaaa agttgacaga taagtcaccc ttactgccac tctacagaac
    99781 catacatgag attttcacct catacggctc ctcgttcaat tctttcgaag tcgttgggtt
    99841 ctcttcctcg ttccagaatg tcctcccctc ttccactccg tcccgaagag taactaggac
    99901 aaattcagtc acgttttcat gttccaatcg aacactttcc atttttgatt attctcaaaa
    99961 gagaagattt tttttaccaa acatccgcgg atccaatcac acgatcttat aataagaaca
   100021 agagatcttt ctcgatcaat ccccttgccc ctcattcttc gagaatcaga aagatccttt
   100081 tcaagtttga atttgttcat ttggaatctg ggttcttata cttcattttt atttcttttt
   100141 attctttttt ttttgatttc tttttttgat tttattccct tccgtcattc tttaagtctc
   100201 ataggtttga tcctatagaa tctaacccat tttctcattg agcgaggggt acgaaatcaa
   100261 tctgattgat ttttcgatca aatatgtgaa atcttcggtt ttttcctctt tatctatccc
   100321 tatcccatag gtacagcatt tgaatcaata gagaaccttt tcctctgtat ctatatgaat
   100381 cgatattatt ccattctcct tactgatacc tcccaaggaa aaaaccgaat tggatcccaa
   100441 attgacgggt tagtgtgagc ttatccatgc ggttatgcat tcttcgaata ggaatccatt
   100501 ttctgaaaga tcctggcttt cgtgctttgg tgggtctccg agatcctttc gacgacctat
   100561 gttgtgttga agggatatct atatgatccg atcgattgcg taaagcccgc ggtagcagca
   100621 gaaccgggga aagtatacag aaaagacagt tcttttcttt ctattagatt agtattttct
   100681 attatattaa gattcgtatt agttagcgat cccggctccg tgagtccttt cttccgtgat
   100741 taactgttgg cgccagtccc acattttgtc tctgtggacc gaggagaaag gaggctcagc
   100801 gggaagagga ttgtaccatg agagaggggg tcaacctctg tcaaatatac aacatggatt
   100861 ctggcaatgc aatgtagttg ggctttcatg ctgatccgaa tgaatcatct tttccacgga
   100921 ggtaaatctt tgcctttgcc cgctaggcaa gaggatagca aattacaaat tctgtttcgg
   100981 taggacatgt atttctatta ctatgaaatt cattaatgaa gtaattaatc gtgggattag
   101041 cattaccctt ttttttatag tgacgaatct tgtatgtgtt cctaagaaaa agagaaggaa
   101101 tttgtcaaaa tttcggggtc ttagagggtc gtggaaatcc ataagaactc ttgaatggaa
   101161 ctaaggaact ccagttcctt cggaaatggt aagatctttg gcgcaataag aaggggttga
   101221 tccgtatcat cttgacttgg ttctgatttc tctatttttt taagaatacc gcttctccta
   101281 cccgtatcga atagaacatg ctggggcaaa ccttcttcat gtaaaacctg cttgatttag
   101341 atcgggagaa tcgtacggtt ttatgaaacc acgtgctatg gctcgaatcc gtagtcaatc
   101401 ctatttccga taggagcagt tgacaattga atccaacttt ttccatgatt ttcgtatccg
   101461 taatagtgcg aaaggaaagc ccggctccaa gttgttcaag aatagtggcg gtgttgagtt
   101521 tctcgatcct ttgtcttagg attagtcagt tctatttctt gatgggggca gggaagggat
   101581 ataactcagc ggtagagtgt caccttgaca tggtggaagt catcagttcg agcctgatta
   101641 tccctaaacc caatgtgggt ttttctattt tgtcttgctc ccctcgaata agaatggata
   101701 agaggcttgt gggattgacg tgagggggga gggatggcta tatttctggg agcgaactcc
   101761 aggcgaatat gaagcgcatg gagacaagtt atgccttgga atgaaagaca attccgaacc
   101821 aaaccagctt tgtctacgaa caaggaagct ataagtaatg caactatgaa tctcatggag
   101881 agttcgatcc tggctcagga tgaacgctgg cggcatgctt aacacatgca agtcggacgg
   101941 gaagtggtgt ttccagtggc ggacgggtga gtaacgcgta agaacctgcc cttgggaggg
   102001 gaacaacagc tggaaacggc tgctaatacc ccgtaggctg aggagcaaaa ggaggaatcc
   102061 gcccgaggag gggctcgcgt ctgattagct agttggtgag gcaatagctt accaaggcga
   102121 tgatcagtag ctggtccgag aggatgatca gccacactgg gactgagaca cggcccagac
   102181 tcctacggga ggcagcagtg gggaattttc cgcaatgggc gaaagcctga cggagcaatg
   102241 ccgcgtggag gtagaaggcc cacgggtcat gaactccttt tcccggagaa gaagcaatga
   102301 cggtatctgg ggaataagca tcggctaact ctgtgccagc agccgcggta atacggagga
   102361 tgcaagcgtt atccggaatg attgggcgta aagcgtctgt aggtggcttt ttaagtccgc
   102421 cgtcaaatcc cagggctcaa ccctggacag gcggtggaaa ctaccaagct ggagtacggt
   102481 aggggcagag ggaatttccg gtggagcggt gaaatgcgta gagatcggaa agaacaccaa
   102541 gggcgaaagc actctgctgg gccgacactg acactgagag acgaaagcta ggggagcgaa
   102601 tgggattaga taccccagta gtcctagccg taaacaatgg atactaggcg ctgtgcgtat
   102661 cgacccgtgc agtgctggag ctaacgcgtt aagtatcccg cctggggagt acgttcgcaa
   102721 gaatgaaact caaaggaatt gacgggggcc cgcacaagcg gtggagcatg tggtttaatt
   102781 cgatgcaaag cgaagaacct taccagggct tgacatgccg cgaatcctct tgaaagagag
   102841 gggtgccttc gggaacgcgg acacaggtgg tgcatggctg tcgtcagctc gtgccgtaag
   102901 gtgttgggtt aagtcccgca acgagcgcaa ccctcgtgtt tagttgccac cgttgagttt
   102961 ggaaccctga gcagactgcc ggtgataagc cggaggaagg tgaggatgac gtcaagtcat
   103021 catgcccctt atgccctggg cgacacacgt gctacaatgg acgggacaaa gggtcgcgat
   103081 cccgcgaggg cgagctaact ccaaaaaccc gtcctcagtt cggattgcag gctgcaactc
   103141 gcctgcatga agccggaatc gctagtaatc gccggtcagc catacggcgg tgaattcgtt
   103201 cccgggcctt gtacacaccg cccgtcacac tatgggagct ggccatgccc gaagtcgtta
   103261 ccttaaccgc aaggaggggg atgccgaagg cagggctagt gactggagtg aagtcgtaac
   103321 aaggtagccg tactggaagg tgcggctgga ttacctcctt ttcagggaga gctaatgctt
   103381 gttgggtatt ttgatttgac actgcttcac acccaaaaag aagcgagcta cgtctgagtt
   103441 caacttggag atggaagcct tcttttgttt ctcgacggtg aagtaagacc aagcccatga
   103501 gcttcttatc ctaggtcaga acaagttgat aggatcccct tttatgcccc catgtccctc
   103561 ccgtgtggcg acatgggggc gtaaaaagga aagagaggga tggggtttct ctcgcttttc
   103621 tttttgcata gcgggccccc agcgggaggc ccgcacgacg ggctattagc tcagtggtag
   103681 agcgcgcccc tgataattgc gtcgttgtgc ctgggctgtg agggctctca gccacatgga
   103741 tagttcaatg tgctcatcag cgcctgaccc tgagatgtgg atcatccaag gcacattagc
   103801 atggcgtact tctcctgttc gagccggggt ttgaaaccaa acttctcctc aggaggatag
   103861 atggggcgat tcaggtgaga tccaatgtag atccaacttt ctattcactc gtgggatctg
   103921 ggcggtccgg gggggaccac catggctcct ctcttctcga taatccatac atcccttatc
   103981 agtgtatgga cagctatctc tcgagcacag gtttaggttc ggcctcaatg gaaaaatgaa
   104041 atggagcacc taacaacgta tcttcacaga ccaagaacta cgagatcgcc cctttcattc
   104101 tggggtgacg gagggatcgt accattcgag cctttttttt tcatgctttt cccggaggtc
   104161 tggagaaagc tgcaatcaat aggattttcc taatcctccc ttcccgaaag gaagagcgtg
   104221 aaattctttt tcctttccgc agggaccagg ggattggatc tagccgtaag acgaatgttt
   104281 ggctgataaa tcattcactt cttggtcttc gaccccctca gtcactacga acgcccccgc
   104341 tcagtgcaat gggatgtgtc tatttatcta tctcttgact cgaaatggga gcaggtttga
   104401 aaaaggatct tagagtgttt agggttgggc caagagggtc tcttaacgcc ctcttttttc
   104461 ttcccatcgg agttatttct tatttcacaa gtacttgccg tggtgaggaa gaaaagaagg
   104521 gggaacaagc acacttggag agcgcagtac aacggagagt tgtatgctgc gttcgggaag
   104581 gatgaatcgc tcccgaaaag gaatctattg attctctccc aattggttgg accgtaggtg
   104641 cgatgattta cttcacgggc gaggtctctg gttcaagtcc aggatggccc agctgcgcca
   104701 aggaaaagaa tagaagaagc atctgactcc ttcatgcatg ctccacttgg ctcgggggat
   104761 atagctcagt tggtagagct ccgctcttgc aattgggtcg ttgcgattac gggttgggtg
   104821 tctaattgtc caggcggtaa tgatagtatc ttgtacctga accggtggct cactttttct
   104881 aagtaatggg gaagaggacc gaaacatgcc actgaaagac tctactgaga caaagatggg
   104941 ctgtcaagaa cgtgtagagg aggtaggatg ggtggttggt cagatctagt atggatcgta
   105001 catggacggt agttggagtc ggcggctccc ctaggtttag gttccctcat ctgggatccc
   105061 tggggaagag gatcaagttg gcccttgcga acagcttgat gcactatctc ccttcaaccc
   105121 tttgagcgaa atgcggcaaa aggaaggaaa atccatggac caaccccatc gtctccaccc
   105181 cgtaggaact acgagatcac cccaaggacg ccttcggtat ccaggggtcg cggaccgacc
   105241 atagaaccct gttcaataag tggaatgcat tagctgtccg ctctcaggtt gggcagtaag
   105301 ggtcggagaa gggcaatcac tcattcttaa aaccagcatt cttaagacca aaggtcgggg
   105361 tggaaaaggg gggaaagctc tccgttcctg gttctcctgt agctggatcc tccggaacca
   105421 caagaatcct tagttagaat gggattccaa ctcagcacct tttttttttt gagattttga
   105481 gaagagttgc tctttggaga gcacagtacg atgaaagttg taagctgtgt tcggggggga
   105541 gttattgtct atcgttggcc tctatggtag aatcaatcag tcgggggcct gagaggcggt
   105601 ggtttaccct gtggcggatg tcagcggttc gagtccgctt atctccaact cgtgaactta
   105661 gccgaaacaa agctatatga tagtacccga tttttccgat tcggcagttc aatctattat
   105721 ttatcattca tggacgttga taagatcctt ccatttagca gcaccttagg atggcatagc
   105781 cttaaagtga aaagtgaagg gcgaggttca aacgaggaaa ggcttacggt ggatacctag
   105841 gcacccagag acgaggaagg gcgtagtaag cgacgaaatg cttcggggag ttgaaaataa
   105901 gcgtagatcc ggagattccc gaataggtca acctttcgaa ctgctgctga atccatgggc
   105961 aggcaagaga caacctggcg aactgaaaca tcttagtagc cggaggaaaa gaaagcaaaa
   106021 gcgattcccg tagtagcggc gagcgaaatg ggagcagcct aaaccgtgaa aacggggttg
   106081 tgggagagca ataaaagcgt cgtgctgcta ggcgaagcag tagagtgctg caccctagat
   106141 ggcgagagtc cagtagccga aagcatcact agcttacgct ctgacccgag tagcatgggg
   106201 cacgtggaat cccgtgtgaa tcagcaagga ccaccttgca aggctaaata ctcctgggtg
   106261 accgatagcg aagtagtacc gtgagggaag ggtgaaaaga acccccgtcg gggagtgaaa
   106321 tagaacatga aaccgtaagc tcccaagcag tgggaggagc ccagggctct gaccgcgtgc
   106381 ctgttgaaga atgagccggc gactcatagg cagtggcttg gttaagggaa cccaccggag
   106441 ccgtagcgaa agcgagtctt catagggcaa ttgtcactgc ttatggaccc gaacctgggt
   106501 gatctatcca tgaccaggat gaagcttggg tgaaactaag tggaggtccg aaccgactga
   106561 tgttgaagaa tcagcggatg agttgtggtt aggggtgaaa tgccactcga acccagagct
   106621 agctggttct ccccgaaatg cgttgaggcg cagcagttga ctggacatct aggggtaaag
   106681 cactgtttcg gtgcgggctg cgagagcggt accaaatcga ggcaaactct gaatactaga
   106741 tatgacctca aaataacagg ggtcaaggtc ggccagtgag acgatggggg ataagcttca
   106801 ttgtcgagag ggaaacagcc cggatcacca gctaaggccc ctaaatgacc gctcagtgat
   106861 aaaggaggta ggggtgcaga gacagccagg aggtttgcct agaagcagcc acccttgaaa
   106921 gagtgcgtaa tagctcactg atcgagcgct cttgcgccga agatgaacgg ggctaagcga
   106981 tctgccgaag ctgtgggatg aaaaaatgca tcggtagggg agcgttccgc cttaggggga
   107041 agcacccgcg cgagcggggg tggacgaagc ggaagcgaga atgtcggctt gagtaacgca
   107101 aacattggtg agaatccaat gccccgaaaa cccaagggtt cctccgcaag gttcgtccac
   107161 ggagggtgag tcagggccta agatcaggcc gaaaggcgta gtcgatggac aacaggtgaa
   107221 tattcctgta ctaccccttg ttggtcccga gggacggagg aggctaggtt agccgaaaga
   107281 tggttatcgg ttcaaggacg caaggtgccc ctgctttttc agggtaagaa ggggtagaga
   107341 aaatgccccg agccaatgtt cgagtaccag gcgctacagc gctgaagtaa cccatgctat
   107401 actcccagga aaagctcgaa cgaccttcaa caaaagggta cctgtacccg aaaccgacac
   107461 aggtgggtag gtagagaata cctaggggcg cgagacaact ctctctaagg aactcggcaa
   107521 aatagccccg taacttcggg agaaggggtg cctcctcaca aagggggtcg cagtgaccag
   107581 gcccgggcga ctgtttacca aaaacacagg tctccgcaaa gtcgtaagac catgtatggg
   107641 ggctgacgcc tgcccagtgc cggaaggtca aggaagttgg tgacctgatg acaggggagc
   107701 cggcgaccga agccccggtg aacggcggcc gtaactataa cggtcctaag gtagcgaaat
   107761 tccttgtcgg gtaagttccg acccgcacga aaggcgtaac gatctgggca ctgtctcgga
   107821 gagagactcg gtgaaataga catgtctgtg aagatgcgga ctacccgcac ctggacagaa
   107881 agaccctatg aagcttcact gttccctggg attggctttg ggcttttcct gcgcagctta
   107941 ggtggaaggc gaagaaggcc tccttcaggg ggggctcgag ccatcagtga gataccactc
   108001 tggaagagct agaattctaa ccttgtgtca ggacctacgg gccaagggac agtctcaggt
   108061 agacagtttc tatggggcgt aggcctccca aaaggtaacg gaggcgtgca aaggttccct
   108121 cgggccggac ggagattggc cctcgagtgc aaaggcagaa gggagcttga ctgcaagacc
   108181 cacccgtcga gcagggacga aagtcggcct tagtgatccg acggtgccga gtggaagggc
   108241 cgtcgctcaa cggataaaag ttactctagg gataacaggc tgatcttccc caagagctca
   108301 catcgacggg aaggtttggc acctcgatgt cggctcttcg ccacctgggg ctgtagtatg
   108361 ttccaagggt tgggctgttc gcccattaaa gcggtacgtg agctgggttc agaacgtcgt
   108421 gagacagttc ggtccatatc cggtgtgggc gttagagcat tgagaggacc tttccctagt
   108481 acgagaggac cgggaaggac gcacctctgg tgtaccagtt atcgtgccca cggtaaacgc
   108541 tgggtagcca agtgcggagc ggataactgc tgaaagcatc taagtagtaa gcccacccca
   108601 agatgagtgc tctcctattc cgacttcccc agagcctccg gtagcacagc cgcgacggca
   108661 aggggttctc tgtccctgcg gggatcgagt gacagaagtt ttgagaattc aagagaaggt
   108721 cacggcgaga cgagccgttt atcattacga taggtgtcaa gtggaagtgc agtgatgtat
   108781 gcagctgagg catcctaaca gaccggtaga cttgaacctt gttcctacat gacccgatca
   108841 attcgatcag gcactcgcca tctattttca ttgttcaact ctttgacaac atgaaaaaac
   108901 caaaagctct gccctccctc tctatctatt catgggatgg aagggcggag gcctttggtg
   108961 tcccttccag tcaagaatcg ggcctcagaa tcactagcca atatgctttt ctttttttcg
   109021 cacgcctttc ttcgttcatg gttcgatatt ctggtgtcct aggcgtagag gaacaacacc
   109081 aatccatccc gaacttggtg gttaaactct actgcggtga cgatactgta gggggggtcc
   109141 tgcggaaaaa tagctcgacg ccaggatgat aaaaacttaa cacctctcat tcttattact
   109201 ttttcaatac gaaaaagaaa caaaaaatga aaaacaaaaa ggtcgtctta ttcaaaaccc
   109261 caattatgaa atcccctctc tcccacttca cacctcggaa cgcaccgttc ttatagagag
   109321 aaaggcgctt tcacatcttc ttaacccgga aatggctggg gagaggaaag gttccttttt
   109381 tttttttagg gtactcctgg gaacagaccc agtggagacg aggtggggcc tgtagctcag
   109441 aggattagag cacgtggcta cgaaccacgg tgtcgggggt tcgaatccct cctcgcccac
   109501 aaccggccca aaacggaagg gcctttccct ctgggggtag gaaaatcatg attgggatag
   109561 cggaccaaaa gctatggaac tggggcgcgg gtcttttgcc gaaatggagt ggccttttga
   109621 ctttcaaata taaatttaca tatagtaaag ccggccaaaa caaaaaacaa aattagcatc
   109681 tttttttttt tgttttacgc cccataactc ttcctcagcc aggcttggac agaatggcag
   109741 agcaagtaca agtattagta gcatacaaaa atggcaaaaa tgcgctcctc gccattaaat
   109801 taatgtgttt gctcgcggta attgcggcct ctcgggagaa tcgatgactg catctttgat
   109861 ccatttgcta gtactagtac atctgagaat tcttaattgg ctggttgtaa atagccccaa
   109921 gactatggaa caaaggatta tcccggacct agaccgaggt attgacggcg attctcaaat
   109981 atcgcagaac agaatgtgat acgatgagat agaatgcaat agaaataaag acacagagaa
   110041 cgggttacct actcctactc ttaatgatca aagcgaacct tttcattctg acattctgta
   110101 attcggaatg aatcaaatct ccccaagtag gattcgaacc tacgaccagt cagttaacag
   110161 ccgaccgctc taccactgag ctactgagga acaacgggag attagatctc atagagttca
   110221 attcccattc tcaactcatg accaatatga actcgaagtt tccttcgtaa cccccggaac
   110281 ttcttcgtag tggccccgtt ccatgcctca tttcataggg aacctcaaag tggctctatt
   110341 tcattatatt ccatccatat cccaattcca ttcatttaat atccctttct ttagtgtcat
   110401 tgacataaga gatgtcgttt ctagtctatc tctttgtatt tctatatatg gaaagtgaaa
   110461 aaagattatc atagaataat atgatattat catagaataa tatcatatta tcatagaata
   110521 acaaaaaaat ggaattgaaa tagaacaacg ggaggtttgt gatgattttc aaatcttata
   110581 tttttctttt tacaccaggt gatctaatat acttatgcat gaagatcacc caaaaatatt
   110641 attatagaat aatatcatat tatcatagat taacaaaaaa aaatggaatt gaaatcgaac
   110701 aggaggaggt tttataatga ttttcaaatc ttatatattt ttttttagac caggtgatct
   110761 aatatactta tgcatgagga taagcaattc ggtcgttggg gtcggactct attatggatt
   110821 tctgaccaca ttctccatag ggccctccta tctcttctct ctccgagccc tggctatgga
   110881 agaaggagaa gaaggaaacg agaagaaggt agcagcaaca actggttttc ttgtgggaca
   110941 gctcatgatg ttcatatcga tctattacgc gcccctccat atagcattgg ggagacccca
   111001 tacaataact gtcctagctc taccctatct tttgtttcat ttcttctgga acaatcacaa
   111061 agactttttt gattatggat ctactaacag aaattcaatg cgtaatctta acattcaatg
   111121 tgtattcctg aataatctca tttttcaatt attcaaccat ttcattttac caagttcaat
   111181 gttagccaga ttagtcaacg tttatatgtt tcgatgcaac aacaagattt tatttgtaac
   111241 aagtagttta gttggttggt taattggtca aattttattc ataaaatggg ttgggttggt
   111301 attagtatgg atacagcaaa atcattctat taggtctaat gtacttattc gatctaagtt
   111361 tagattggta ttagtgtgga tacagcaaaa aagttctatt aggtttaatg tacttattcg
   111421 atctaataag tatcttgctt ctcttgctta tcagtataag taccttgtgt caaaattaag
   111481 atccattgtg tcagaattaa gaaactctat ggctcgaatc tttagtactt tcttatttat
   111541 tacctgtatc tactatttag gaagaatacc gtcacccatt ttgactaagc aactgaaagg
   111601 aacctcagaa atggaagaaa tagaaaaaaa agtttccgca aggaggggga ctaaaactaa
   111661 agaggaagaa gaggtattca ccgaagaaga tccttctcct tccctttttt cggaagaaag
   111721 ggaggatccg gacaaaatcg atgaaaggga agagatccga gtgaacggaa agaaaaaaaa
   111781 aaaaagaaaa gatgaactcc tgactcttct ttttgattca tgggttgaaa actctcttgt
   111841 gattcttctt tttgattcta acaaatggaa tcgaccattt cgttatataa aaaacaatca
   111901 atttcaaaat gctgtaaaaa atgaaatgtc acaatatttt ttttatacat gtcaaagtga
   111961 tggaaaagaa aggatatctt ttatgtatcc gccgagtttg tcaactttta aagaaataat
   112021 agaaaaaaag atatcctttt tcacaacaga aaaattatta tctgatcaat tgtataatga
   112081 ttggaatttg accaatgatc taaaacggct aaacaaaact gacgagttta taaatagagt
   112141 cagaacttta gataaagaat cttttgatat aggtatattt gaacaaaaaa ctcaattgtg
   112201 taatgatgaa actaaaaaag aatattttcc taaaaaaaat gatccgttct tatatgggcc
   112261 ctatcgtgga agaatcaaaa aagggttttc accccctagc ataaatcaaa tatataaaaa
   112321 aaaaaaaatg ggggaatttt ggataaataa gattcatgct ctacttctta ctaatgatta
   112381 tcgcgaattg aaacaaacaa tagacaaact caacaatagt agatcattat taacaaaaaa
   112441 gaagctttct ttatttcgat ttcgagaacc caaacatcaa actattcatt caaatgtagt
   112501 tataactaag tccagtgatc aaagaagtag aaaaagatct attgaaataa aggaaataag
   112561 taaaaaggtc cctcgatggc catactactt actcgatgat ttgcaactag aggaaggaga
   112621 aaccggcgaa gaaagggtag aattggattc tcaaattcgt ttaagaaaat acaagtatat
   112681 ggtcattttt gatgatagcg aagattctaa tgagcctgat ccagcaggcg aaatcgcttg
   112741 gatacgttat ttaccatact cggattttcg tcgaaatcta ataaaaggtt ctatgcgtgc
   112801 ccaaaggcgt aaaacggtta cttgccaact cttctatcaa gcaaaggcgc attcccctct
   112861 ttttgtggac agaatagaca gacgcctttt ttcttttttg gacagaatag acagaggcct
   112921 tttttctttt gatagtttca gacggatgaa aggcattttt caaaatttga tgtctaaaaa
   112981 aagcaaaaaa ttacaaatct ctgattatac aaaagaaaaa agaaaggttg aaaaatacca
   113041 agacgaagag agaatgcgaa tggaaatagc agaagcttgg gataccatta catatgctca
   113101 agcagtaaga ggttttttat tagtaggcca atcaattctt cggaaatata ttcgattgcc
   113161 tttattaata atagctaaga atattgcgcg tattttctta tttcaaggtc ccgaatggtc
   113221 cgaagacttc aaggattgga atcgagaaat gcatattcga tgcacttata atggtgttga
   113281 attatccgac aaagaatttc caaaaaactg gttaacagac ggtattcaga taaaaatctt
   113341 atttcctttt tacctgaaac cttggcaccg atctaagtta aaacccttga aaacacagaa
   113401 agcgcaaaaa aatgattttt gttttttaac aatttttgga ccggaaactg accatccttt
   113461 tggtccccct cgaaaactaa aagggtcttc attttttgaa cctattttta aagaactgaa
   113521 aaaaaaagtg aaaaaattga aaaagaagtc ttttatagtt tttaatgttt ttaaagaacg
   113581 agcaaaattt cttcgaaagg tgtcaaaaga aataaaaaaa tggagcatca aaaactacga
   113641 attgggtgaa actaaaaccg acgattctat aatgaataat cagatgattc gtgaatcacc
   113701 tattcaaatt cgatctacag aatggacaaa tttttcactg acagaaaaaa aaatgaaaga
   113761 tctgactgag agaacaagta caatcaacaa gaaactagaa agaattctaa atgagaagaa
   113821 aaatggattt ctaactcaag aaaaaaatat gaattctaat aaaaaaagtt atcataataa
   113881 aatattagaa tcattaaaaa aattttgtca aatattaaaa agaagaaata ctcgattaat
   113941 ccgtaaattt gataaaaaaa tcaaattttt catggaaaaa atatacatag atttttttct
   114001 atgtatcatt aatattgcaa gaaccaatgc acaacttttt attgaatcaa gaaaaaaaat
   114061 gatcgagaaa tccatttcca ataagaaaga aaatgaaaaa agaattaaga aaagaaatac
   114121 aaaaaaattt cactttattt taactaaaaa aaattccctt gataatattc aaaataagaa
   114181 ttcaacaact ttttgtaact cgtcctcctt ctcgcaagca tatgtatttt ataaaatatc
   114241 gcaaactcga gttattaact tctataaatt caagtctatc cttcaatatc atggaacatc
   114301 tctttttctt aaaaatgaaa taaaggattt ttttcggaaa gagggaattt ttcattctgg
   114361 attgagacat aaagactttt ggcattctga aaggaatcaa tggaaaaact ggttaagggg
   114421 gcattatcaa tatgatttct ctcagattat ctggcttaaa ttagtaccag aaaaatggcg
   114481 aaataaagtc aatcgacact gtatgactca aaaaaacgat tttaacaaat ggggctcata
   114541 tgaaaaagaa ggattaattc atgatgaaaa acaaaatgat tttgaacctg attcattact
   114601 gaatcaagaa tataaaaaat catctaattt taaaaaacat catagacatg attttttctc
   114661 atataaatct attaattatg aagagaagaa agactcatat atttatagat caccattaca
   114721 aataaatagt aaagaagaga tttttgataa ttacaagata gataaacgca aattttttga
   114781 tatgccagac gggctaccta tttataatta tctaggagaa aatgatatta tggctgagga
   114841 gaaatttcca gatagaaaat tttgtaggtg gaaaatgatt gatttttgcc ttagaaataa
   114901 taaggtcgag attcattact gggccaatag cggcaccaag aataagaatc aaaaaatgaa
   114961 gaggggtcct ttttctttac caatttatca aaattcaaaa atcaacccat tcaaaaaaaa
   115021 aaaagatcct tctttgacaa aaaaaaaaga tccttctttg acaaaaaaaa aagatccttc
   115081 tttgacaaaa aaaaaaagat ccttctttga ttggatggaa atgaatgagg aaatagtagg
   115141 tcgtattagt tcgaatccag aactagaact ttggttcttc ccagaatttg tgccactata
   115201 taatgcatat aagattcaac cggggatcat accaataaaa ttacttcttt tcaactttca
   115261 tttgaatgga aataaaaaca ttaagaaaaa cattactgaa agtaaccctt taatagaatc
   115321 aaagaaaaaa aaaagaattc ttagattcga gaatagaaat caagaagaaa aagatcctct
   115381 aaaccaaggg gaaggggctc ctctatcaga tgaaaatgga ggtagatcag gcataaaaaa
   115441 acaacgtaga aaaaaaaagg ccaacatgag ccccgaagct atagagcttt attccttcct
   115501 agaaagtttt ttctattttc aattgagctg ggaaagggtt ctaaataaaa aaatggtcaa
   115561 taatattaga gcctattgtc tcctgcttag attgataaat ccaaaggacg ttgctatatc
   115621 ctatcttaaa cggggagaac tgactgtgga tatttggact ctaaaaaggc acactcctag
   115681 agaattaagt acaagcggaa cattgattat cgaaccgact tatccttatc cgtctataaa
   115741 aaacgatgga caattgattc tatatcaaac cataggtatt tttttggttc ataagaataa
   115801 ataccttcat aagaataaat accaaaggaa tcaaaaattt cgagaatggt ttgataagaa
   115861 tcaatttgat gaatccattt taagacatca aaaaatgact caaaatagag acaaaaatca
   115921 ttatgatttc tttgttcctg aaactatttt atcccctaaa ggccgtagag aattgcgaat
   115981 tctatatttt ttaaactcaa gggatagaaa tgatatacat agaaatccgg tattttgcaa
   116041 tcaggtaaaa aactgtggtc aagttttaaa tagaggcaaa tatctcggta tcgataaaaa
   116101 taaactaatt aaaatgaagt tctttctttg gcccaattat cgactagaag atttagcttg
   116161 tatgaatcgc tattggttta atactcataa tggcagtcgt ttcagtatgg tcaggataca
   116221 tatgtatcca cggttgaaaa tttgttagtt acaagtccat ttacatgaat tttgccatat
   116281 atacatatat tattaggtaa tagaatacgt cggctatatg aaaacaaata gatagacgcg
   116341 aggattgtct tacattccat cctgaaagag gatactaatt taatgacata catattatca
   116401 attagatcta taaatgaatg aacaaaatct tcttatcttt ttttgtattc ctatacaaat
   116461 aaaataagaa gattttgttc atttatttat tttataaaat aggaagttta taatgaactt
   116521 aaggtcattc tgtatatcaa aatgactaat attattatta ctgattaatc aaattcacat
   116581 caaaaaatga taaattataa aaggggataa gattttgttt tatggtaaaa aattcattca
   116641 tctcagttat ttttcaagaa aaaaaagaag aaaagcgggg gtctgttgac tttcaaatag
   116701 tcagtttcac caataagata cgaagactta cttcccattt ggaattgcac agaaaagact
   116761 attcatctca gagaggtcta cgaaaaattc tgggaaaacg tcaacggctg ctgtcttact
   116821 tatcaaagaa aaatcgagta cgctataaag aattaattag tgagttggat attcgggagt
   116881 taaaaaatcg ttaatttaaa aatttttact tagttttttc atttattgga tcttgagaat
   116941 tttgataaac ttcttttcgt tttcagcaat tcatgtaaga atgaatcgag gaaaaactta
   117001 tgaatagacc agctacagaa agagacctta tgatagtcaa tatgggacct caccacccat
   117061 caatgcacgg tgttcttcgt ctcattgtta ccctagacgg tgaaaatgtt gttgactgcg
   117121 aaccaatatt aggttattta cacagaggaa tggaaaaaat tgcggaaaac cgaacaatta
   117181 tacaattttt accttatgta acacgttggg attatttagc tactatgttc acagaagcaa
   117241 taaccgtaaa tggaccagaa caattgggaa atattcaagt gcctaaaaga gcgagctata
   117301 tcagagtcat tatgttggag ttaagtcgtc tagtttctca tctgttatgg cttggacctt
   117361 ttatggcgga tattggcgca cagacccctt ttttctatat tttcagagaa agagaattag
   117421 tatatgatct attcgaagct gcgactggga tgagaatgat gcataattat tttcgtatcg
   117481 gaggagtagc agccgacctg ccttatggct ggatagataa atgtttggat ttctgcgatt
   117541 attttttaac aggagttgtt gaatatcaaa aacttattac gcgaaatccc atttttttag
   117601 aacgagttga aggagtaggc attattagtg gagaagaagc aataaattgg ggtttatccg
   117661 gaccgatgct acgagcatct ggaatacaat gggatcttcg taaagttgat cattatgagt
   117721 gttacgacga atttcattgg gaaatccagt ggcaaaaaga aggagactcg ttagctcgtt
   117781 atttagtccg aatcagtgaa atgacggaat ccataaaaat aattcaacag gccctggaag
   117841 gaattccagg gggtccctat gagaatttag aaatccgatg ctttgataga gaaagggatc
   117901 cagaatggaa tgattttgaa tatcgattca ttagtaaaaa accttctccc acatttgaat
   117961 tgccgaagca agaactttat gcgagagttg aagccccaaa gggagaattg ggaatttttc
   118021 taatagggga caaaagttgt tttccttgga gatggaaaat tcgcccgccg ggttttatca
   118081 atttgcaaat tcttcctcag ttagttaaag gaatgaaatt ggctgatatt atgacgatac
   118141 taggtagcat agatatcatt atgggagaag ttgatcgttg aaatgatagt ttatacaaca
   118201 gaaatagaag tacaagatat tcattctttt tccagattgg aatttttcaa agaggtctat
   118261 ggaatcgtat ggatctttgt ccctattttg actcttgtat tggggatcac agtaggcgta
   118321 ctggtaattg tatggttaga aagagagata tccgcaggaa tacaacaacg tattgggcct
   118381 gaatacgccg gtcctttggg aattcttcaa gctctagcag atgggacaaa actgcttttc
   118441 aaagagaatc tttttccagc tagaggaaat acccgtttat tcagtattgg accatctata
   118501 gcagtcatat ctattttact aagtttttta gtaattcctt ttagctatca tcttgtttta
   118561 gctgatctca atatcggtat ttttttatgg attgccattt caagtattgc ccctgttggc
   118621 cttcttatgt caggatacgg atcgaataat aaatattcct ttttaggtgg tttacgagct
   118681 gctgctcaat cgattagtta tgaaatacca ttaactttat gtgttttatc aatatctcta
   118741 cgtgcgattc gttgaaatac aaacttttct ttcttttccc tattcattct tttctttcgc
   118801 tttagaaaac aaaacaagtt gaacgaattg aatagatatt ctttattatc cttttggttg
   118861 ataaagtaaa ttagatagtt atatatgagt gaaagaaagc agcttatcaa tttgcagtaa
   118921 aaaaaaaaaa tggagtctca tttcctatgt acaagacaag agttaagtgg aaataaacat
   118981 aagcggaaga ggtcctttac cccaagactg gttgattaga caacccagct tgaagcgggc
   119041 tcaaaagatc aaccgtaagg ccttttcact atcctttgta tgaattacct accatacatg
   119101 tattatcaaa cgaaacgggc gattgaacaa aaaatgagtg gatgattagg aacacaaaaa
   119161 tgcacaaagg attagtaatg gagattatgg aaattatcta aaaagatatt tctgcataac
   119221 ataaaaagaa tactaattgg ggctttaaat tggtagaaat gataaggcag tacttcccgc
   119281 gattccgatc cagagtatgc tcctatccac ccattaaagc aatgactatc aggaacgaaa
   119341 taatccttta tttttgattt ttgttttagc cccttctctt atatcggttt tataagaaag
   119401 aagaatagga acgaaaaaca aacaagagaa aaaaaaagaa atctttttta ttccgtcttt
   119461 ttcatatatt tagcatagat ttagagagat ataatttgtc tcatgattca ttagctaatg
   119521 taacgtctaa ttccttttcg taatcgaaaa tgatgggttg aaataaacta tttattgata
   119581 tttctgaaag gagtttttta tttaaggatt aagttattac tcaacaaagt caaattatta
   119641 acgggtgaga tcaattcgga agcgcctttt ttgatgattc ttttagagta tagcagacgg
   119701 aattccattg gtataatttt ggaccctcaa atagattttg actctttcta ttctacaacc
   119761 atagctagct aaatagtaaa taatactgat ctggtcctta gatttttttt tgacccacga
   119821 ggagccgtat gaggcgaaaa cctcatgtac ggttctggaa tagcggtggg aacagtgatg
   119881 ttatcaccga ttatgattat ctaacagttc aagtacagtt gatatagttg aggcgcagtc
   119941 aaaatatggt ttttggggat ggaatttgtg gcgtcagcct ataggatttc tcgtttttct
   120001 aatttctgcc ctagccgaat gcgagagatt accctttgat ttaccagaag cggaggaaga
   120061 attagtagca ggttatcaaa ccgaatattc gggtatcaaa tttggtttat tttatgttgc
   120121 ttcctatcta aatctattac tttcttcgtt atttgtaacg gttctttact tgggtggttg
   120181 gaatatttcc attccataca tatttgttcc tgagctattt gaaataaata aagtggatgg
   120241 aatctttgga actacaattg gtatctttat tacattagct aaaacttatt tgttcttgtt
   120301 tatttctatc acaacaagat ggactttacc taggttaaga atggaccaac ttttaaatct
   120361 tggatggaaa tttcttttac caatatctct cggtaatcta ttattaacaa cctcttttca
   120421 acttttttca ctgtaaatag caaacaatag acttggttca agttcaaaca agagaaagaa
   120481 acgaagataa aactattcat atagattcct gatatgttcc ctatggtaac tgggttcatg
   120541 aattatggtc aacaaacagt acgagcagca aggtacattg gtcaaagttt catgattacc
   120601 ttatcccacg caaatcgttt gcctgtaact attcaatatc cttatgaaaa attaatcaca
   120661 tcggagcgtt tccgtggccg aatccatttc gaatttgata aatgtattgc ttgtgaagta
   120721 tgtgttcgtg tatgtcctat agatctgcct gttgttgatt ggaaatttga aactgatatt
   120781 cgaaaaaaac gattacttaa ttacagtatt gatttcggaa tttgtatatt ttgtggtaac
   120841 tgtgttgagt attgtccaac aaattgttta tcgatgactg aagaatatga actttctact
   120901 tacgaccgtc acgagttgaa ttataatcaa attgctttgg gccgtttacc aatgtcagta
   120961 attgatgatt atacaattcg aacaattttg aattcgcctc aaagaaaaac tgagtaggta
   121021 accgccctat tctattaaat aaagagaaat taccaattct taaggttccg ttttttggtt
   121081 taaattaaaa gaatgagata aggtctttct ctttgtttgg ccaataatga aaaattcaac
   121141 tagaaattca ttggttgatg agaatttcga cttttttatt aaaaatctat caatagagtc
   121201 gtaatttttt cgaaatatat actttcaaaa aatatcctta ttctttctta atttaagaaa
   121261 ataaaagaat caaaaaagaa actgtccaac aattgtaccc atatcatacc taatagatta
   121321 gaattgaatt caattaggaa cctatcataa aatgaaaatc aaaaaaacct ttagtttttt
   121381 cccggtcggg tcaatacgat catgaaaagc atttcaattt atctcctatt ttacatataa
   121441 tggatttgcc tggaccaata cacgattttc ttatagtttt actgggatcg ggtcttatat
   121501 tagggggact gggagtagta ttacttacca atccaattta ttctgccttt tcgttgggat
   121561 tggttcttgt ttgtatatcc ttattctata ttctttcaaa ttcacatttt gtagccgctg
   121621 cccagctcct tatttatgta ggagccataa atgttttaat catatttgct gtcatgttca
   121681 tgaagggttc agaatattac aaggatttga atctgtcgat cgttggggat ggggttactt
   121741 cactggtttg tacaagtatt cttctttcgc taattactac tattttcgat acgtcatggt
   121801 acgggattat ttggactaca agatcaaacc aacttataga acaagatttg ataagtaata
   121861 gtcaacaaat tggaattcat ttatcaacag atttttttct tccgtttgaa ctgatttcaa
   121921 taattctttt agttggtttg ataggcgcaa ttgctgtggc tcgtcagtaa taaaaagaaa
   121981 tcgttataac tagcaacagc aaacaatcca aattttactt tcttctatgt tatcccacct
   122041 atttcacaaa aattctattt gaatactgtt catgtctaaa agggagattc ttttatttga
   122101 tctattttca atacattctt ttgttccgta cttgttttgt tctattctag tcaatctcga
   122161 atctgttgaa tttttgttca tattgaaatg aaccaacatt gataaggagt tggtcaatga
   122221 tgctcgaaca tgtacttgtt ttgagtgcct atttattttc tatcggtatt tatggattaa
   122281 tcacgagtcg aaacatggtt agggctctta tgtgtcttga acttatattg aatgcagtta
   122341 atatcaattt tgtaacattt tctgattttt ttgatagtcg ccagttaaag ggagatattt
   122401 tctcaatttt tgttatagct attgcagccg ctgaagcagc tattgggttg gctattgttt
   122461 cgtcaattta tcgtaacaga aaatcaacgc gtatcaatca atcgacttta ttgaataagt
   122521 aggaataata atcaaaatta gaatatccac caatttgaat tagcatgtag aatatgttag
   122581 aatctagatt ctatttacga aaacgtaata aatcaaagta tcttagccac ttctcatgag
   122641 ctgatccaga agtccattga ttagaaaatt tctggtaaat cgttgattca tctggcgttt
   122701 aaatatatga ttcatttaca agtttactag atcgaaattt gataacgttc aaaaattcat
   122761 agatcccatg tcacattcag taaaaattta tgatacatgc atagggtgta cccaatgtgt
   122821 ccgagcgtgc cccaccgatg tgttagaaat gataccttgg gatggatgca aagctaaaca
   122881 aattgcttcc gccccaagaa cagaagactg tgttggttgt aagagatgtg aatctgcctg
   122941 tccaacggat ttcttgagtg ttcgagttta tttatggcat gaaacaactc gaagtatggg
   123001 tctagcttat tgatatgttc cgtaaaaccc acttgaatac attttgaata cattttattt
   123061 tttactgaaa aaacccgtac tcaaaaaaaa agaataaaga ttctattttc gagcgcgggt
   123121 ttttctggtc caagtgtatc ttgtctttac cacgaattat tttccttggt taacaataat
   123181 tgtagttttg ccaatatctg cgggctcttt aattttcttt cttcctcata gaggaaataa
   123241 gctaattagg tggtatacca tttctatatc caccttagaa ctacttctaa tgacctatgt
   123301 attttgttat catttccaat tggacgatcc attaatccag ctggcggaag attataaatg
   123361 gatcaatttt tttgattttt actggagatt gggaatagat ggactttcta taggacctat
   123421 tttactgaca ggatttatca caactttagc tactttagcg gcttggccag ttactcggga
   123481 ttcccgacta ttccatttcc tgatgttagc aatgtacagt ggtcaaatag gatcattttc
   123541 ttctcgagac cttttgcttt ttttcatcat gtgggagtta gaattaattc ctgtttatct
   123601 acttctatct atgtgggggg gaaagaaacg tctgtattca gctacaaagt ttattttgta
   123661 cactgcggga ggttccattt ttctattagt aggggttttg ggtatcggtt tatatggttc
   123721 taatgaacca acattcaatt ttgaaacatt agctaatcaa tcgtatcctc tcgcactgga
   123781 aataatattc tatattggat ttcttattgc ttttgctgtc aaatcaccga ttataccctt
   123841 acatacatgg ttaccagaca cccatgggga ggcacattat agtacttgta tgcttctagc
   123901 cggaatctta ttaaaaatgg gagcatatgg attagttcgg atcaatatgg aattattacc
   123961 ccatgctcat tctatatttt ctccctggtt gatgatagta ggcacaatgc aaataattta
   124021 tgcagcttca acatctcttg ctcaacgtaa tttaaaaaaa agaatagcct attcctctgt
   124081 atctcatatg ggtttcataa ttataggaat tggctctata aacgatacgg gactcaacgg
   124141 agccttttta caaataatat ctcatggatt tattggcgct gcactttttt tcttggcagg
   124201 aacgagttat gatagaatac gtcttgttta tctcgacgaa atgggcggaa tggctcttcc
   124261 aattccaaaa atgtttacga tgttcagtat cttatcgatg gcttctcttg cattaccggg
   124321 catgagtggt tttgttgcag aattgatagt cttttttgga ataattagca gtcaaaaatt
   124381 ttttttaatg ccaaaaatct taattatttt tgtaatggca attggaatga tattaactcc
   124441 tatttattta ttatctatgt tacgtcaaat attctacgga tacaagctat ttaatgctcc
   124501 aaactcctat ttttttgatt ctggaccaag agagttattt gtttcgatct ctatctttct
   124561 acccgtaata ggtattggta tttatccgga tttcgtttta tcactatcgg gtgagaaagt
   124621 cgaagctatt ctagctaatt atttttatag ataggtttta ggaataaaaa aaagaaatcc
   124681 tatttaaaat aattttgaaa atgattcgct ttacaattga aaaaggtgaa aaaaaaaatt
   124741 cttttttctg ttcttaggtt tcattttttt tttttttttt aagttgagta aaaaagaaag
   124801 taaaaataaa attgaatttg aatcagatat gtttggcctt tgtgagaacc ttttgaatca
   124861 agtacaagta gcggagtgat tcaaaaggtt cttttcttgg cggcttacat taagttttct
   124921 tatgtatatt ctatgctgtc ctatgtttgt atttgttctg ctttttcatt caattcgatg
   124981 ttaatggaaa tgaaccatag ctatgtaaac ctattcctaa tagattgacc ccaaaatagc
   125041 atatccaaat tataagaaag cccgcggaag ccacaattgc agaatttaca ccttccaaat
   125101 tttgatttgt tcgggtatgt aaataaatcg cgaatatggt ccaagtaata aatgcccaag
   125161 tttccttggg atcccaattc caatatgatc cccatgcctc attagcccat actgctcccg
   125221 aaagaatccc tatggttaaa aagagaaacc cgagactaat aatacgataa ctccaataat
   125281 ccaattgttg aaccaattga tacctgtaat aatttcgaga ataaataaaa taagtgttta
   125341 gtaaaacatt ctttctctca tccaggtatt tcatttcccc aaaggaaaat gccgtattta
   125401 ataaaatatt gcttttgcta aaaatcttta tgacttttcg aaatgtaatg actagaaggg
   125461 ctactgataa taatgatcca cataaaagag ctgcatagcc aaataccatc atacttacgt
   125521 gcatcattaa ccactgggat tggagagcag gtactaatag cgcggattga tgcattttgg
   125581 ttaaaagacc cgaagtaaca aagccttggg taaaaatagc acttgatgcg gttattgcac
   125641 ttaaagcatt tttatgcttt ttaaaatgaa aataggaaac catatgaata atggagaaac
   125701 tccatgaaag aaagattaat gattcatata aattacttaa tggaaaatgc cccgaataaa
   125761 tccaacgagt gactaataat cctgttatac agaaaagggt ggctatcata cccctttctg
   125821 atgaatcata tagtcctacg acttcatcga ctaataaagt taaaaaatga attgtaatta
   125881 caattgaaac gatcgaaaag gatatatgag ttaatatatg ttctaaaatt gaaaaaatca
   125941 taaaataaag attatgaaaa aaggagaaga gaaggtttct cgattattat tatatggaat
   126001 ggaaattcgg aattttttta tttaattata attataggat ttatattata ccttttttat
   126061 aagacgctat gccgccactc ggactcgaac cgagatgctc tagcactgct tcctaagagc
   126121 agcgtgtcta ccaatttcac catagcggct tgctcaaaat aataataact catgttttat
   126181 tcatattcaa ccgtcgagat tgaatgaagg ggtcaatcca atgcaatatt tattttgtag
   126241 gaagctttaa aattgatgaa taaaaacagg tttcatttca atagaagttt gagggttaaa
   126301 aaaagaatct ttattatcct ttttttattt aattaaaaat ttctagtttc taaagtaaag
   126361 tagcaagaac ggaagttttg tagttcctgt tttactaaaa tcgaactttt tcgttctaac
   126421 taaaaaacta aaaagttgtg acttccattc atgaatagag ctcaaaatgt tatttatcat
   126481 ttccgtttgt taataattca tttgatttac atataatatg atttttatga atgaatcatt
   126541 gaataaagaa gatggttttg agtatcacaa tttaaacatg gcatctacag atttaaaagg
   126601 atttctaatt taaaattcga aaaaaatgac ttgcttcatc ttcccataca aacataggat
   126661 tttttttcac tttaaattga ggcattattt gtgtatccac taaataggaa aaggtctctt
   126721 tcccaattgg gtttatggga aggatatata gtaattcaga gtaatactac tttagattca
   126781 gaaagttaca aaatgaaaac ttcatcaatt agtttcaaga acccattgat tttgactaaa
   126841 ctaaggatct tatatatctt ctgctataat aataataaat tatagataat aaatacgata
   126901 tagaaaatag aaataaaaca ctaacaagtt attataatac acaaatagga ataggcgatg
   126961 gggaaataag aatcccccac cccgaaaaaa aaagaaaaga tgaactcaac taattacaaa
   127021 attattcaaa atgaaaagta aattactact aaaaaataaa aaaagaaata cataaaaaat
   127081 gaaaaataat agataagtag aaatgcgact tccccctatg tattttatac tttctcctat
   127141 taaaaaacag gaaatgccta acccatttat aattccatca atagtttgcc tatcaaaaaa
   127201 tttggttagt tcagataatc gtcttgtagt ttttgttaag gacatgtcat aaaaactatc
   127261 tatataagca cgattatatg accaattata taaaaaactt attattttgt cccaaatttt
   127321 tctattaggt cctcttttca caaaaaaatt aaagaagttc aaattttgta aagacgaata
   127381 aaaaggatta tataaaaagg atgctataaa tattccaaaa aaagctatac tgactgaaaa
   127441 aattccattt gtgaaaaatt cataccaatc tacagaatct tttgaatttt gatgtaaaag
   127501 atcaatagct ggagttaaca atttagataa tatatctaaa tgaatttctt gttgattgaa
   127561 aggaattcct ataactccaa taaagagagt aaatagaacc aataaaagga tagaaaatag
   127621 catagtatta tccgattcat gaggataata aaaagtttta ttagattcaa aatgagtaat
   127681 agtcagaaga gcctcccttt tgactttact ccgaatttca tatggcttct tccaaaacaa
   127741 aaaagtatgt tggttattat tagttgttaa taaagagaat aaaggaaaat ttctgttaat
   127801 cgttttttcc tcttctttac cccataattt tattgaataa aataaactac ttttttttcc
   127861 actgtaattt tgaaaattaa tattcaaatg tccttcaaaa gtaagtaaat agatccgaaa
   127921 catataaaat gccgttaatc cagctgtcaa ccaagctatt aatgcaaaaa gtgacgaata
   127981 catccaacta tcattcagaa tttcatcttt tgaccaaaaa caggcaagag gcggaatacc
   128041 acaaagggaa agcgttccca ctaaaaaagc cgtttttgta attggcacat gttttcttaa
   128101 accgcccata aaaataagat tctggctttt atacggagaa tatccaacaa cagcttccat
   128161 tgaatgaata attgatccag atcctaaaaa caataatgct ttcgaatagg catgagtaat
   128221 taaatgatat aaagcggctc gataagatcc catgcccaaa gctaacatta tataacccaa
   128281 ttgagacatt gtagaatagg ctaagcctct cttaatatct ttttgagcaa cagctaaagt
   128341 agctcctaag agtactgtta ctatgcctat gaaagatatt aggttcatta tggaaggtat
   128401 gaatataaaa ataggtacaa agcgggctac aagaaaaatc cccgctgcta ccatagtagc
   128461 agcatggata agagccgaaa taggagtagg tccttccata gcatcaggta accatacatg
   128521 aaggggaaat tgtgcggatt tagcaattgc gccaccaaat aaaagaaagg cacataaagt
   128581 aagaaataaa aactgaccct gattttttga aattaaaata aagttattgc atagttcgaa
   128641 caaatcttga aattcaaaac tgcctattat ccaataaagg cctaagattc ctaataataa
   128701 tccaaaatcg cctatacgat tagttacaaa tgctttttga caagcatttg ctgcaagggg
   128761 tcgtgtgaac caaaaaccta ttaatagata agaacacatt ccaaccagtt cccaaaaaat
   128821 ataaatttgt ataaaattag aactagtaac taatcccaac attgaagtat tgaataaact
   128881 cagataagca aaaaatctca aatatccctg atcatgagac atataattgt cactataaat
   128941 aagaacaaaa attccaacag tagttattaa tattaacata atggaagtaa gtgaatcaag
   129001 aaagtagccg aactcaaaag ataaatcatt attgatggcc caagaccata catattgata
   129061 tgtggaactt gtattaattt gttgaataga tagatcaacc gaaaaaagca taactatact
   129121 taacaataaa atactgggaa aagcccacat gcggcgaagg ttttttgttg atgtcggaaa
   129181 aagcagaagt cctactccta ttaaaatagg aataggaagt ggaaccaaag gtatgatcca
   129241 tgaatattga tatgtatact ccataaaaac ttttttttct tacttaatac tgaatagttt
   129301 tctttgtgat tcaccagctc ttattcttaa cttaaaaaat tcttaactta aaaaaggata
   129361 aaaaaaaaat gcttcatttc tttttttctt tatacttact tcatttatga gtaaactttg
   129421 tatgagtaaa tttggatttt ggaagacttt tattcttgtt cattccaata aatgagattt
   129481 acgcttattt tatataaaaa agtgtttgat atttttcttt ccgttcttta catattatga
   129541 ttaatataac gaaaaaattt gtgaaaaaaa aaaaatattt cttttttttg aaaacagtct
   129601 attttatcaa tattgaaatt tagaagtata gaagaattca aattgagagg aataaaatga
   129661 aaagtaaagt atatatattt ttttttataa atgtctttca catactagta tagtactaaa
   129721 tcatttattt ttttcgaatg gcagttccaa aaaaacgtac ttctatatca aaaaagcgta
   129781 ttcgtaaaaa tatttggaaa aagaaagggt atcgagcagc gttgaaagct ttttcattag
   129841 caaaatctct ttctacagga aattcaaaaa gttttttttc tatgtcaaaa aaataaataa
   129901 aaaaatgctt gaataatttt gtaattagtt gagttcatct tttctttttt tttcggggtg
   129961 ggggattctt atttccccat cgcctattcc tatttgtgta ttataataac ttgttagtgt
   130021 tttatttcta ttttctatat cgtatttatt atctataatt tattattatt atagcagaag
   130081 atatataaga tccttagttt agtcaaaatc aatgggttct tgaaactaat tgatgaagtt
   130141 ttcattttgt aactttctga atctaaagta gtattactct gaattactat atatccttcc
   130201 cataaaccca attgggaaag agaccttttc ctatttagtg gatacacaaa taatgcctca
   130261 atttaaagtg aaaaaaaatc ctatgtttgt atgggaagat gaagcaagtc atttttttcg
   130321 aattttaaat tagaaatcct tttaaatctg tagatgccat gtttaaattg tgatactcaa
   130381 aaccatcttc tttattcaat gattcattca taaaaatcat attatatgta aatcaaatga
   130441 attattaaca aacggaaatg ataaataaca ttttgagctc tattcatgaa tggaagtcac
   130501 aactttttag ttttttagtt agaacgaaaa agttcgattt tagtaaaaca ggaactacaa
   130561 aacttccgtt cttgctactt tactttagaa actagaaatt tttaattaaa taaaaaaagg
   130621 ataataaaga ttcttttttt aaccctcaaa cttctattga aatgaaacct gtttttattc
   130681 atcaatttta aagcttccta caaaataaat attgcattgg attgacccct tcattcaatc
   130741 tcgacggttg aatatgaata aaacatgagt tattattatt ttgagcaagc cgctatggtg
   130801 aaattggtag acacgctgct cttaggaagc agtgctagag catctcggtt cgagtccgag
   130861 tggcggcata gcgtcttata aaaaaggtat aatataaatc ctataattat aattaaataa
   130921 aaaaattccg aatttccatt ccatataata ataatcgaga aaccttctct tctccttttt
   130981 tcataatctt tattttatga ttttttcaat tttagaacat atattaactc atatatcctt
   131041 ttcgatcgtt tcaattgtaa ttacaattca ttttttaact ttattagtcg atgaagtcgt
   131101 aggactatat gattcatcag aaaggggtat gatagccacc cttttctgta taacaggatt
   131161 attagtcact cgttggattt attcggggca ttttccatta agtaatttat atgaatcatt
   131221 aatctttctt tcatggagtt tctccattat tcatatggtt tcctattttc attttaaaaa
   131281 gcataaaaat gctttaagtg caataaccgc atcaagtgct atttttaccc aaggctttgt
   131341 tacttcgggt cttttaacca aaatgcatca atccgcgcta ttagtacctg ctctccaatc
   131401 ccagtggtta atgatgcacg taagtatgat ggtatttggc tatgcagctc ttttatgtgg
   131461 atcattatta tcagtagccc ttctagtcat tacatttcga aaagtcataa agatttttag
   131521 caaaagcaat attttattaa atacggcatt ttcctttggg gaaatgaaat acctggatga
   131581 gagaaagaat gttttactaa acacttattt tatttattct cgaaattatt acaggtatca
   131641 attggttcaa caattggatt attggagtta tcgtattatt agtctcgggt ttctcttttt
   131701 aaccataggg attctttcgg gagcagtatg ggctaatgag gcatggggat catattggaa
   131761 ttgggatccc aaggaaactt gggcatttat tacttggacc atattcgcga tttatttaca
   131821 tacccgaaca aatcaaaatt tggaaggtgt aaattctgca attgtggctt ccgcgggctt
   131881 tcttataatt tggatatgct attttggggt caatctatta ggaataggtt tacatagcta
   131941 tggttcattt ccattaacat cgaattgaat gaaaaagcag aacaaataca aacataggac
   132001 agcatagaat atacataaga aaacttaatg taagccgcca agaaaagaac cttttgaatc
   132061 actccgctac ttgtacttga ttcaaaaggt tctcacaaag gccaaacata tctgattcaa
   132121 attcaatttt atttttactt tcttttttac tcaacttaaa aaaaaaaaaa aaaatgaaac
   132181 ctaagaacag aaaaaagaat tttttttttc acctttttca attgtaaagc gaatcatttt
   132241 caaaattatt ttaaatagga tttctttttt ttattcctaa aacctatcta taaaaataat
   132301 tagctagaat agcttcgact ttctcacccg atagtgataa aacgaaatcc ggataaatac
   132361 caatacctat tacgggtaga aagatagaga tcgaaacaaa taactctctt ggtccagaat
   132421 caaaaaaata ggagtttgga gcattaaata gcttgtatcc gtagaatatt tgacgtaaca
   132481 tagataataa ataaatagga gttaatatca ttccaattgc cattacaaaa ataattaaga
   132541 tttttggcat taaaaaaaat ttttgactgc taattattcc aaaaaagact atcaattctg
   132601 caacaaaacc actcatgccc ggtaatgcaa gagaagccat cgataagata ctgaacatcg
   132661 taaacatttt tggaattgga agagccattc cgcccatttc gtcgagataa acaagacgta
   132721 ttctatcata actcgttcct gccaagaaaa aaagtgcagc gccaataaat ccatgagata
   132781 ttatttgtaa aaaggctccg ttgagtcccg tatcgtttat agagccaatt cctataatta
   132841 tgaaacccat atgagataca gaggaatagg ctattctttt ttttaaatta cgttgagcaa
   132901 gagatgttga agctgcataa attatttgca ttgtgcctac tatcatcaac cagggagaaa
   132961 atatagaatg agcatggggt aataattcca tattgatccg aactaatcca tatgctccca
   133021 tttttaataa gattccggct agaagcatac aagtactata atgtgcctcc ccatgggtgt
   133081 ctggtaacca tgtatgtaag ggtataatcg gtgatttgac agcaaaagca ataagaaatc
   133141 caatatagaa tattatttcc agtgcgagag gatacgattg attagctaat gtttcaaaat
   133201 tgaatgttgg ttcattagaa ccatataaac cgatacccaa aacccctact aatagaaaaa
   133261 tggaacctcc cgcagtgtac aaaataaact ttgtagctga atacagacgt ttctttcccc
   133321 cccacataga tagaagtaga taaacaggaa ttaattctaa ctcccacatg atgaaaaaaa
   133381 gcaaaaggtc tcgagaagaa aatgatccta tttgaccact gtacattgct aacatcagga
   133441 aatggaatag tcgggaatcc cgagtaactg gccaagccgc taaagtagct aaagttgtga
   133501 taaatcctgt cagtaaaata ggtcctatag aaagtccatc tattcccaat ctccagtaaa
   133561 aatcaaaaaa attgatccat ttataatctt ccgccagctg gattaatgga tcgtccaatt
   133621 ggaaatgata acaaaataca taggtcatta gaagtagttc taaggtggat atagaaatgg
   133681 tataccacct aattagctta tttcctctat gaggaagaaa gaaaattaaa gagcccgcag
   133741 atattggcaa aactacaatt attgttaacc aaggaaaata attcgtggta aagacaagat
   133801 acacttggac cagaaaaacc cgcgctcgaa aatagaatct ttattctttt tttttgagta
   133861 cgggtttttt cagtaaaaaa taaaatgtat tcaaaatgta ttcaagtggg ttttacggaa
   133921 catatcaata agctagaccc atacttcgag ttgtttcatg ccataaataa actcgaacac
   133981 tcaagaaatc cgttggacag gcagattcac atctcttaca accaacacag tcttctgttc
   134041 ttggggcgga agcaatttgt ttagctttgc atccatccca aggtatcatt tctaacacat
   134101 cggtggggca cgctcggaca cattgggtac accctatgca tgtatcataa atttttactg
   134161 aatgtgacat gggatctatg aatttttgaa cgttatcaaa tttcgatcta gtaaacttgt
   134221 aaatgaatca tatatttaaa cgccagatga atcaacgatt taccagaaat tttctaatca
   134281 atggacttct ggatcagctc atgagaagtg gctaagatac tttgatttat tacgttttcg
   134341 taaatagaat ctagattcta acatattcta catgctaatt caaattggtg gatattctaa
   134401 ttttgattat tattcctact tattcaataa agtcgattga ttgatacgcg ttgattttct
   134461 gttacgataa attgacgaaa caatagccaa cccaatagct gcttcagcgg ctgcaatagc
   134521 tataacaaaa attgagaaaa tatctccctt taactggcga ctatcaaaaa aatcagaaaa
   134581 tgttacaaaa ttgatattaa ctgcattcaa tataagttca agacacataa gagccctaac
   134641 catgtttcga ctcgtgatta atccataaat accgatagaa aataaatagg cactcaaaac
   134701 aagtacatgt tcgagcatca ttgaccaact ccttatcaat gttggttcat ttcaatatga
   134761 acaaaaattc aacagattcg agattgacta gaatagaaca aaacaagtac ggaacaaaag
   134821 aatgtattga aaatagatca aataaaagaa tctccctttt agacatgaac agtattcaaa
   134881 tagaattttt gtgaaatagg tgggataaca tagaagaaag taaaatttgg attgtttgct
   134941 gttgctagtt ataacgattt ctttttatta ctgacgagcc acagcaattg cgcctatcaa
   135001 accaactaaa agaattattg aaatcagttc aaacggaaga aaaaaatctg ttgataaatg
   135061 aattccaatt tgttgactat tacttatcaa atcttgttct ataagttggt ttgatcttgt
   135121 agtccaaata atcccgtacc atgacgtatc gaaaatagta gtaattagcg aaagaagaat
   135181 acttgtacaa accagtgaag taaccccatc cccaacgatc gacagattca aatccttgta
   135241 atattctgaa cccttcatga acatgacagc aaatatgatt aaaacattta tggctcctac
   135301 ataaataagg agctgggcag cggctacaaa atgtgaattt gaaagaatat agaataagga
   135361 tatacaaaca agaaccaatc ccaacgaaaa ggcagaataa attggattgg taagtaatac
   135421 tactcccagt ccccctaata taagacccga tcccagtaaa actataagaa aatcgtgtat
   135481 tggtccaggc aaatccatta tatgtaaaat aggagataaa ttgaaatgct tttcatgatc
   135541 gtattgaccc gaccgggaaa aaactaaagg tttttttgat tttcatttta tgataggttc
   135601 ctaattgaat tcaattctaa tctattaggt atgatatggg tacaattgtt ggacagtttc
   135661 ttttttgatt cttttatttt cttaaattaa gaaagaataa ggatattttt tgaaagtata
   135721 tatttcgaaa aaattacgac tctattgata gatttttaat aaaaaagtcg aaattctcat
   135781 caaccaatga atttctagtt gaatttttca ttattggcca aacaaagaga aagaccttat
   135841 ctcattcttt taatttaaac caaaaaacgg aaccttaaga attggtaatt tctctttatt
   135901 taatagaata gggcggttac ctactcagtt tttctttgag gcgaattcaa aattgttcga
   135961 attgtataat catcaattac tgacattggt aaacggccca aagcaatttg attataattc
   136021 aactcgtgac ggtcgtaagt agaaagttca tattcttcag tcatcgataa acaatttgtt
   136081 ggacaatact caacacagtt accacaaaat atacaaattc cgaaatcaat actgtaatta
   136141 agtaatcgtt tttttcgaat atcagtttca aatttccaat caacaacagg cagatctata
   136201 ggacatacac gaacacatac ttcacaagca atacatttat caaattcgaa atggattcgg
   136261 ccacggaaac gctccgatgt gattaatttt tcataaggat attgaatagt tacaggcaaa
   136321 cgatttgcgt gggataaggt aatcatgaaa ctttgaccaa tgtaccttgc tgctcgtact
   136381 gtttgttgac cataattcat gaacccagtt accataggga acatatcagg aatctatatg
   136441 aatagtttta tcttcgtttc tttctcttgt ttgaacttga accaagtcta ttgtttgcta
   136501 tttacagtga aaaaagttga aaagaggttg ttaataatag attaccgaga gatattggta
   136561 aaagaaattt ccatccaaga tttaaaagtt ggtccattct taacctaggt aaagtccatc
   136621 ttgttgtgat agaaataaac aagaacaaat aagttttagc taatgtaata aagataccaa
   136681 ttgtagttcc aaagattcca tccactttat ttatttcaaa tagctcagga acaaatatgt
   136741 atggaatgga aatattccaa ccacccaagt aaagaaccgt tacaaataac gaagaaagta
   136801 atagatttag ataggaagca acataaaata aaccaaattt gatacccgaa tattcggttt
   136861 gataacctgc tactaattct tcctccgctt ctggtaaatc aaagggtaat ctctcgcatt
   136921 cggctagggc agaaattaga aaaacgagaa atcctatagg ctgacgccac aaattccatc
   136981 cccaaaaacc atattttgac tgcgcctcaa ctatatcaac tgtacttgaa ctgttagata
   137041 atcataatcg gtgataacat cactgttccc accgctattc cagaaccgta catgaggttt
   137101 tcgcctcata cggctcctcg tgggtcaaaa aaaaatctaa ggaccagatc agtattattt
   137161 actatttagc tagctatggt tgtagaatag aaagagtcaa aatctatttg agggtccaaa
   137221 attataccaa tggaattccg tctgctatac tctaaaagaa tcatcaaaaa aggcgcttcc
   137281 gaattgatct cacccgttaa taatttgact ttgttgagta ataacttaat ccttaaataa
   137341 aaaactcctt tcagaaatat caataaatag tttatttcaa cccatcattt tcgattacga
   137401 aaaggaatta gacgttacat tagctaatga atcatgagac aaattatatc tctctaaatc
   137461 tatgctaaat atatgaaaaa gacggaataa aaaagatttc tttttttttc tcttgtttgt
   137521 ttttcgttcc tattcttctt tcttataaaa ccgatataag agaaggggct aaaacaaaaa
   137581 tcaaaaataa aggattattt cgttcctgat agtcattgct ttaatgggtg gataggagca
   137641 tactctggat cggaatcgcg ggaagtactg ccttatcatt tctaccaatt taaagcccca
   137701 attagtattc tttttatgtt atgcagaaat atctttttag ataatttcca taatctccat
   137761 tactaatcct ttgtgcattt ttgtgttcct aatcatccac tcattttttg ttcaatcgcc
   137821 cgtttcgttt gataatacat gtatggtagg taattcatac aaaggatagt gaaaaggcct
   137881 tacggttgat cttttgagcc cgcttcaagc tgggttgtct aatcaaccag tcttggggta
   137941 aaggacctct tccgcttatg tttatttcca cttaactctt gtcttgtaca taggaaatga
   138001 gactccattt ttttttttta ctgcaaattg ataagctgct ttctttcact catatataac
   138061 tatctaattt actttatcaa ccaaaaggat aataaagaat atctattcaa ttcgttcaac
   138121 ttgttttgtt ttctaaagcg aaagaaaaga atgaataggg aaaagaaaga aaagtttgta
   138181 tttcaacgaa tcgcacgtag agatattgat aaaacacata aagttaatgg tatttcataa
   138241 ctaatcgatt gagcagcagc tcgtaaacca cctaaaaagg aatatttatt attcgatccg
   138301 tatcctgaca taagaaggcc aacaggggca atacttgaaa tggcaatcca taaaaaaata
   138361 ccgatattga gatcagctaa aacaagatga tagctaaaag gaattactaa aaaacttagt
   138421 aaaatagata tgactgctat agatggtcca atactgaata aacgggtatt tcctctagct
   138481 ggaaaaagat tctctttgaa aagcagtttt gtcccatctg ctagagcttg aagaattccc
   138541 aaaggaccgg cgtattcagg cccaatacgt tgttgtattc ctgcggatat ctctctttct
   138601 aaccatacaa ttaccagtac gcctactgtg atccccaata caagagtcaa aatagggaca
   138661 aagatccata cgattccata gacctctttg aaaaattcca atctggaaaa agaatgaata
   138721 tcttgtactt ctatttctgt tgtataaact atcatttcaa cgatcaactt ctcccataat
   138781 gatatctatg ctacctagta tcgtcataat atcagccaat ttcattcctt taactaactg
   138841 aggaagaatt tgcaaattga taaaacccgg cgggcgaatt ttccatctcc aaggaaaaca
   138901 acttttgtcc cctattagaa aaattcccaa ttctcccttt ggggcttcaa ctctcgcata
   138961 aagttcttgc ttcggcaatt caaatgtggg agaaggtttt ttactaatga atcgatattc
   139021 aaaatcattc cattctggat ccctttctct atcaaagcat cggatttcta aattctcata
   139081 gggaccccct ggaattcctt ccagggcctg ttgaattatt tttatggatt ccgtcatttc
   139141 actgattcgg actaaataac gagctaacga gtctccttct ttttgccact ggatttccca
   139201 atgaaattcg tcgtaacact cataatgatc aactttacga agatcccatt gtattccaga
   139261 tgctcgtagc atcggtccgg ataaacccca atttattgct tcttctccac taataatgcc
   139321 tactccttca actcgttcta aaaaaatggg atttcgcgta ataagttttt gatattcaac
   139381 aactcctgtt aaaaaataat cgcagaaatc caaacattta tctatccagc cataaggcag
   139441 gtcggctgct actcctccga tacgaaaata attatgcatc attctcatcc cagtcgcagc
   139501 ttcgaataga tcatatacta attctctttc tctgaaaata tagaaaaaag gggtctgtgc
   139561 gccaatatcc gccataaaag gtccaagcca taacagatga gaaactagac gacttaactc
   139621 caacataatg actctgatat agctcgctct tttaggcact tgaatatttc ccaattgttc
   139681 tggtccattt acggttattg cttctgtgaa catagtagct aaataatccc aacgtgttac
   139741 ataaggtaaa aattgtataa ttgttcggtt ttccgcaatt ttttccattc ctctgtgtaa
   139801 ataacctaat attggttcgc agtcaacaac attttcaccg tctagggtaa caatgagacg
   139861 aagaacaccg tgcattgatg ggtggtgagg tcccatattg actatcataa ggtctctttc
   139921 tgtagctggt ctattcataa gtttttcctc gattcattct tacatgaatt gctgaaaacg
   139981 aaaagaagtt tatcaaaatt ctcaagatcc aataaatgaa aaaactaagt aaaaattttt
   140041 aaattaacga ttttttaact cccgaatatc caactcacta attaattctt tatagcgtac
   140101 tcgatttttc tttgataagt aagacagcag ccgttgacgt tttcccagaa tttttcgtag
   140161 acctctctga gatgaatagt cttttctgtg caattccaaa tgggaagtaa gtcttcgtat
   140221 cttattggtg aaactgacta tttgaaagtc aacagacccc cgcttttctt cttttttttc
   140281 ttgaaaaata actgagatga atgaattttt taccataaaa caaaatctta tcccctttta
   140341 taatttatca ttttttgatg tgaatttgat taatcagtaa taataatatt agtcattttg
   140401 atatacagaa tgaccttaag ttcattataa acttcctatt ttataaaata aataaatgaa
   140461 caaaatcttc ttattttatt tgtataggaa tacaaaaaaa gataagaaga ttttgttcat
   140521 tcatttatag atctaattga taatatgtat gtcattaaat tagtatcctc tttcaggatg
   140581 gaatgtaaga caatcctcgc gtctatctat ttgttttcat atagccgacg tattctatta
   140641 cctaataata tatgtatata tggcaaaatt catgtaaatg gacttgtaac taacaaattt
   140701 tcaaccgtgg atacatatgt atcctgacca tactgaaacg actgccatta tgagtattaa
   140761 accaatagcg attcatacaa gctaaatctt ctagtcgata attgggccaa agaaagaact
   140821 tcattttaat tagtttattt ttatcgatac cgagatattt gcctctattt aaaacttgac
   140881 cacagttttt tacctgattg caaaataccg gatttctatg tatatcattt ctatcccttg
   140941 agtttaaaaa atatagaatt cgcaattctc tacggccttt aggggataaa atagtttcag
   141001 gaacaaagaa atcataatga tttttgtctc tattttgagt cattttttga tgtcttaaaa
   141061 tggattcatc aaattgattc ttatcaaacc attctcgaaa tttttgattc ctttggtatt
   141121 tattcttatg aaggtattta ttcttatgaa ccaaaaaaat acctatggtt tgatatagaa
   141181 tcaattgtcc atcgtttttt atagacggat aaggataagt cggttcgata atcaatgttc
   141241 cgcttgtact taattctcta ggagtgtgcc tttttagagt ccaaatatcc acagtcagtt
   141301 ctccccgttt aagataggat atagcaacgt cctttggatt tatcaatcta agcaggagac
   141361 aataggctct aatattattg accatttttt tatttagaac cctttcccag ctcaattgaa
   141421 aatagaaaaa actttctagg aaggaataaa gctctatagc ttcggggctc atgttggcct
   141481 ttttttttct acgttgtttt tttatgcctg atctacctcc attttcatct gatagaggag
   141541 ccccttcccc ttggtttaga ggatcttttt cttcttgatt tctattctcg aatctaagaa
   141601 ttcttttttt tttctttgat tctattaaag ggttactttc agtaatgttt ttcttaatgt
   141661 ttttatttcc attcaaatga aagttgaaaa gaagtaattt tattggtatg atccccggtt
   141721 gaatcttata tgcattatat agtggcacaa attctgggaa gaaccaaagt tctagttctg
   141781 gattcgaact aatacgacct actatttcct cattcatttc catccaatca aagaaggatc
   141841 tttttttttt tgtcaaagaa ggatcttttt tttttgtcaa agaaggatct tttttttttg
   141901 tcaaagaagg atcttttttt tttttgaatg ggttgatttt tgaattttga taaattggta
   141961 aagaaaaagg acccctcttc attttttgat tcttattctt ggtgccgcta ttggcccagt
   142021 aatgaatctc gaccttatta tttctaaggc aaaaatcaat cattttccac ctacaaaatt
   142081 ttctatctgg aaatttctcc tcagccataa tatcattttc tcctagataa ttataaatag
   142141 gtagcccgtc tggcatatca aaaaatttgc gtttatctat cttgtaatta tcaaaaatct
   142201 cttctttact atttatttgt aatggtgatc tataaatata tgagtctttc ttctcttcat
   142261 aattaataga tttatatgag aaaaaatcat gtctatgatg ttttttaaaa ttagatgatt
   142321 ttttatattc ttgattcagt aatgaatcag gttcaaaatc attttgtttt tcatcatgaa
   142381 ttaatccttc tttttcatat gagccccatt tgttaaaatc gtttttttga gtcatacagt
   142441 gtcgattgac tttatttcgc catttttctg gtactaattt aagccagata atctgagaga
   142501 aatcatattg ataatgcccc cttaaccagt ttttccattg attcctttca gaatgccaaa
   142561 agtctttatg tctcaatcca gaatgaaaaa ttccctcttt ccgaaaaaaa tcctttattt
   142621 catttttaag aaaaagagat gttccatgat attgaaggat agacttgaat ttatagaagt
   142681 taataactcg agtttgcgat attttataaa atacatatgc ttgcgagaag gaggacgagt
   142741 tacaaaaagt tgttgaattc ttattttgaa tattatcaag ggaatttttt ttagttaaaa
   142801 taaagtgaaa tttttttgta tttcttttct taattctttt ttcattttct ttcttattgg
   142861 aaatggattt ctcgatcatt ttttttcttg attcaataaa aagttgtgca ttggttcttg
   142921 caatattaat gatacataga aaaaaatcta tgtatatttt ttccatgaaa aatttgattt
   142981 ttttatcaaa tttacggatt aatcgagtat ttcttctttt taatatttga caaaattttt
   143041 ttaatgattc taatatttta ttatgataac tttttttatt agaattcata tttttttctt
   143101 gagttagaaa tccatttttc ttctcattta gaattctttc tagtttcttg ttgattgtac
   143161 ttgttctctc agtcagatct ttcatttttt tttctgtcag tgaaaaattt gtccattctg
   143221 tagatcgaat ttgaataggt gattcacgaa tcatctgatt attcattata gaatcgtcgg
   143281 ttttagtttc acccaattcg tagtttttga tgctccattt ttttatttct tttgacacct
   143341 ttcgaagaaa ttttgctcgt tctttaaaaa cattaaaaac tataaaagac ttctttttca
   143401 attttttcac tttttttttc agttctttaa aaataggttc aaaaaatgaa gaccctttta
   143461 gttttcgagg gggaccaaaa ggatggtcag tttccggtcc aaaaattgtt aaaaaacaaa
   143521 aatcattttt ttgcgctttc tgtgttttca agggttttaa cttagatcgg tgccaaggtt
   143581 tcaggtaaaa aggaaataag atttttatct gaataccgtc tgttaaccag ttttttggaa
   143641 attctttgtc ggataattca acaccattat aagtgcatcg aatatgcatt tctcgattcc
   143701 aatccttgaa gtcttcggac cattcgggac cttgaaataa gaaaatacgc gcaatattct
   143761 tagctattat taataaaggc aatcgaatat atttccgaag aattgattgg cctactaata
   143821 aaaaacctct tactgcttga gcatatgtaa tggtatccca agcttctgct atttccattc
   143881 gcattctctc ttcgtcttgg tatttttcaa cctttctttt ttcttttgta taatcagaga
   143941 tttgtaattt tttgcttttt ttagacatca aattttgaaa aatgcctttc atccgtctga
   144001 aactatcaaa agaaaaaagg cctctgtcta ttctgtccaa aaaagaaaaa aggcgtctgt
   144061 ctattctgtc cacaaaaaga ggggaatgcg cctttgcttg atagaagagt tggcaagtaa
   144121 ccgttttacg cctttgggca cgcatagaac cttttattag atttcgacga aaatccgagt
   144181 atggtaaata acgtatccaa gcgatttcgc ctgctggatc aggctcatta gaatcttcgc
   144241 tatcatcaaa aatgaccata tacttgtatt ttcttaaacg aatttgagaa tccaattcta
   144301 ccctttcttc gccggtttct ccttcctcta gttgcaaatc atcgagtaag tagtatggcc
   144361 atcgagggac ctttttactt atttccttta tttcaataga tctttttcta cttctttgat
   144421 cactggactt agttataact acatttgaat gaatagtttg atgtttgggt tctcgaaatc
   144481 gaaataaaga aagcttcttt tttgttaata atgatctact attgttgagt ttgtctattg
   144541 tttgtttcaa ttcgcgataa tcattagtaa gaagtagagc atgaatctta tttatccaaa
   144601 attcccccat tttttttttt ttatatattt gatttatgct agggggtgaa aacccttttt
   144661 tgattcttcc acgatagggc ccatataaga acggatcatt ttttttagga aaatattctt
   144721 ttttagtttc atcattacac aattgagttt tttgttcaaa tatacctata tcaaaagatt
   144781 ctttatctaa agttctgact ctatttataa actcgtcagt tttgtttagc cgttttagat
   144841 cattggtcaa attccaatca ttatacaatt gatcagataa taatttttct gttgtgaaaa
   144901 aggatatctt tttttctatt atttctttaa aagttgacaa actcggcgga tacataaaag
   144961 atatcctttc ttttccatca ctttgacatg tataaaaaaa atattgtgac atttcatttt
   145021 ttacagcatt ttgaaattga ttgtttttta tataacgaaa tggtcgattc catttgttag
   145081 aatcaaaaag aagaatcaca agagagtttt caacccatga atcaaaaaga agagtcagga
   145141 gttcatcttt tctttttttt tttttctttc cgttcactcg gatctcttcc ctttcatcga
   145201 ttttgtccgg atcctccctt tcttccgaaa aaagggaagg agaaggatct tcttcggtga
   145261 atacctcttc ttcctcttta gttttagtcc ccctccttgc ggaaactttt ttttctattt
   145321 cttccatttc tgaggttcct ttcagttgct tagtcaaaat gggtgacggt attcttccta
   145381 aatagtagat acaggtaata aataagaaag tactaaagat tcgagccata gagtttctta
   145441 attctgacac aatggatctt aattttgaca caaggtactt atactgataa gcaagagaag
   145501 caagatactt attagatcga ataagtacat taaacctaat agaacttttt tgctgtatcc
   145561 acactaatac caatctaaac ttagatcgaa taagtacatt agacctaata gaatgatttt
   145621 gctgtatcca tactaatacc aacccaaccc attttatgaa taaaatttga ccaattaacc
   145681 aaccaactaa actacttgtt acaaataaaa tcttgttgtt gcatcgaaac atataaacgt
   145741 tgactaatct ggctaacatt gaacttggta aaatgaaatg gttgaataat tgaaaaatga
   145801 gattattcag gaatacacat tgaatgttaa gattacgcat tgaatttctg ttagtagatc
   145861 cataatcaaa aaagtctttg tgattgttcc agaagaaatg aaacaaaaga tagggtagag
   145921 ctaggacagt tattgtatgg ggtctcccca atgctatatg gaggggcgcg taatagatcg
   145981 atatgaacat catgagctgt cccacaagaa aaccagttgt tgctgctacc ttcttctcgt
   146041 ttccttcttc tccttcttcc atagccaggg ctcggagaga gaagagatag gagggcccta
   146101 tggagaatgt ggtcagaaat ccataataga gtccgacccc aacgaccgaa ttgcttatcc
   146161 tcatgcataa gtatattaga tcacctggtc taaaaaaaaa tatataagat ttgaaaatca
   146221 ttataaaacc tcctcctgtt cgatttcaat tccatttttt tttgttaatc tatgataata
   146281 tgatattatt ctataataat atttttgggt gatcttcatg cataagtata ttagatcacc
   146341 tggtgtaaaa agaaaaatat aagatttgaa aatcatcaca aacctcccgt tgttctattt
   146401 caattccatt tttttgttat tctatgataa tatgatatta ttctatgata atatcatatt
   146461 attctatgat aatctttttt cactttccat atatagaaat acaaagagat agactagaaa
   146521 cgacatctct tatgtcaatg acactaaaga aagggatatt aaatgaatgg aattgggata
   146581 tggatggaat ataatgaaat agagccactt tgaggttccc tatgaaatga ggcatggaac
   146641 ggggccacta cgaagaagtt ccgggggtta cgaaggaaac ttcgagttca tattggtcat
   146701 gagttgagaa tgggaattga actctatgag atctaatctc ccgttgttcc tcagtagctc
   146761 agtggtagag cggtcggctg ttaactgact ggtcgtaggt tcgaatccta cttggggaga
   146821 tttgattcat tccgaattac agaatgtcag aatgaaaagg ttcgctttga tcattaagag
   146881 taggagtagg taacccgttc tctgtgtctt tatttctatt gcattctatc tcatcgtatc
   146941 acattctgtt ctgcgatatt tgagaatcgc cgtcaatacc tcggtctagg tccgggataa
   147001 tcctttgttc catagtcttg gggctattta caaccagcca attaagaatt ctcagatgta
   147061 ctagtactag caaatggatc aaagatgcag tcatcgattc tcccgagagg ccgcaattac
   147121 cgcgagcaaa cacattaatt taatggcgag gagcgcattt ttgccatttt tgtatgctac
   147181 taatacttgt acttgctctg ccattctgtc caagcctggc tgaggaagag ttatggggcg
   147241 taaaacaaaa aaaaaaagat gctaattttg ttttttgttt tggccggctt tactatatgt
   147301 aaatttatat ttgaaagtca aaaggccact ccatttcggc aaaagacccg cgccccagtt
   147361 ccatagcttt tggtccgcta tcccaatcat gattttccta cccccagagg gaaaggccct
   147421 tccgttttgg gccggttgtg ggcgaggagg gattcgaacc cccgacaccg tggttcgtag
   147481 ccacgtgctc taatcctctg agctacaggc cccacctcgt ctccactggg tctgttccca
   147541 ggagtaccct aaaaaaaaaa aaggaacctt tcctctcccc agccatttcc gggttaagaa
   147601 gatgtgaaag cgcctttctc tctataagaa cggtgcgttc cgaggtgtga agtgggagag
   147661 aggggatttc ataattgggg ttttgaataa gacgaccttt ttgtttttca ttttttgttt
   147721 ctttttcgta ttgaaaaagt aataagaatg agaggtgtta agtttttatc atcctggcgt
   147781 cgagctattt ttccgcagga ccccccctac agtatcgtca ccgcagtaga gtttaaccac
   147841 caagttcggg atggattggt gttgttcctc tacgcctagg acaccagaat atcgaaccat
   147901 gaacgaagaa aggcgtgcga aaaaaagaaa agcatattgg ctagtgattc tgaggcccga
   147961 ttcttgactg gaagggacac caaaggcctc cgcccttcca tcccatgaat agatagagag
   148021 ggagggcaga gcttttggtt ttttcatgtt gtcaaagagt tgaacaatga aaatagatgg
   148081 cgagtgcctg atcgaattga tcgggtcatg taggaacaag gttcaagtct accggtctgt
   148141 taggatgcct cagctgcata catcactgca cttccacttg acacctatcg taatgataaa
   148201 cggctcgtct cgccgtgacc ttctcttgaa ttctcaaaac ttctgtcact cgatccccgc
   148261 agggacagag aaccccttgc cgtcgcggct gtgctaccgg aggctctggg gaagtcggaa
   148321 taggagagca ctcatcttgg ggtgggctta ctacttagat gctttcagca gttatccgct
   148381 ccgcacttgg ctacccagcg tttaccgtgg gcacgataac tggtacacca gaggtgcgtc
   148441 cttcccggtc ctctcgtact agggaaaggt cctctcaatg ctctaacgcc cacaccggat
   148501 atggaccgaa ctgtctcacg acgttctgaa cccagctcac gtaccgcttt aatgggcgaa
   148561 cagcccaacc cttggaacat actacagccc caggtggcga agagccgaca tcgaggtgcc
   148621 aaaccttccc gtcgatgtga gctcttgggg aagatcagcc tgttatccct agagtaactt
   148681 ttatccgttg agcgacggcc cttccactcg gcaccgtcgg atcactaagg ccgactttcg
   148741 tccctgctcg acgggtgggt cttgcagtca agctcccttc tgcctttgca ctcgagggcc
   148801 aatctccgtc cggcccgagg gaacctttgc acgcctccgt taccttttgg gaggcctacg
   148861 ccccatagaa actgtctacc tgagactgtc ccttggcccg taggtcctga cacaaggtta
   148921 gaattctagc tcttccagag tggtatctca ctgatggctc gagccccccc tgaaggaggc
   148981 cttcttcgcc ttccacctaa gctgcgcagg aaaagcccaa agccaatccc agggaacagt
   149041 gaagcttcat agggtctttc tgtccaggtg cgggtagtcc gcatcttcac agacatgtct
   149101 atttcaccga gtctctctcc gagacagtgc ccagatcgtt acgcctttcg tgcgggtcgg
   149161 aacttacccg acaaggaatt tcgctacctt aggaccgtta tagttacggc cgccgttcac
   149221 cggggcttcg gtcgccggct cccctgtcat caggtcacca acttccttga ccttccggca
   149281 ctgggcaggc gtcagccccc atacatggtc ttacgacttt gcggagacct gtgtttttgg
   149341 taaacagtcg cccgggcctg gtcactgcga ccccctttgt gaggaggcac cccttctccc
   149401 gaagttacgg ggctattttg ccgagttcct tagagagagt tgtctcgcgc ccctaggtat
   149461 tctctaccta cccacctgtg tcggtttcgg gtacaggtac ccttttgttg aaggtcgttc
   149521 gagcttttcc tgggagtata gcatgggtta cttcagcgct gtagcgcctg gtactcgaac
   149581 attggctcgg ggcattttct ctaccccttc ttaccctgaa aaagcagggg caccttgcgt
   149641 ccttgaaccg ataaccatct ttcggctaac ctagcctcct ccgtccctcg ggaccaacaa
   149701 ggggtagtac aggaatattc acctgttgtc catcgactac gcctttcggc ctgatcttag
   149761 gccctgactc accctccgtg gacgaacctt gcggaggaac ccttgggttt tcggggcatt
   149821 ggattctcac caatgtttgc gttactcaag ccgacattct cgcttccgct tcgtccaccc
   149881 ccgctcgcgc gggtgcttcc ccctaaggcg gaacgctccc ctaccgatgc attttttcat
   149941 cccacagctt cggcagatcg cttagccccg ttcatcttcg gcgcaagagc gctcgatcag
   150001 tgagctatta cgcactcttt caagggtggc tgcttctagg caaacctcct ggctgtctct
   150061 gcacccctac ctcctttatc actgagcggt catttagggg ccttagctgg tgatccgggc
   150121 tgtttccctc tcgacaatga agcttatccc ccatcgtctc actggccgac cttgacccct
   150181 gttattttga ggtcatatct agtattcaga gtttgcctcg atttggtacc gctctcgcag
   150241 cccgcaccga aacagtgctt tacccctaga tgtccagtca actgctgcgc ctcaacgcat
   150301 ttcggggaga accagctagc tctgggttcg agtggcattt cacccctaac cacaactcat
   150361 ccgctgattc ttcaacatca gtcggttcgg acctccactt agtttcaccc aagcttcatc
   150421 ctggtcatgg atagatcacc caggttcggg tccataagca gtgacaattg ccctatgaag
   150481 actcgctttc gctacggctc cggtgggttc ccttaaccaa gccactgcct atgagtcgcc
   150541 ggctcattct tcaacaggca cgcggtcaga gccctgggct cctcccactg cttgggagct
   150601 tacggtttca tgttctattt cactccccga cgggggttct tttcaccctt ccctcacggt
   150661 actacttcgc tatcggtcac ccaggagtat ttagccttgc aaggtggtcc ttgctgattc
   150721 acacgggatt ccacgtgccc catgctactc gggtcagagc gtaagctagt gatgctttcg
   150781 gctactggac tctcgccatc tagggtgcag cactctactg cttcgcctag cagcacgacg
   150841 cttttattgc tctcccacaa ccccgttttc acggtttagg ctgctcccat ttcgctcgcc
   150901 gctactacgg gaatcgcttt tgctttcttt tcctccggct actaagatgt ttcagttcgc
   150961 caggttgtct cttgcctgcc catggattca gcagcagttc gaaaggttga cctattcggg
   151021 aatctccgga tctacgctta ttttcaactc cccgaagcat ttcgtcgctt actacgccct
   151081 tcctcgtctc tgggtgccta ggtatccacc gtaagccttt cctcgtttga acctcgccct
   151141 tcacttttca ctttaaggct atgccatcct aaggtgctgc taaatggaag gatcttatca
   151201 acgtccatga atgataaata atagattgaa ctgccgaatc ggaaaaatcg ggtactatca
   151261 tatagctttg tttcggctaa gttcacgagt tggagataag cggactcgaa ccgctgacat
   151321 ccgccacagg gtaaaccacc gcctctcagg cccccgactg attgattcta ccatagaggc
   151381 caacgataga caataactcc cccccgaaca cagcttacaa ctttcatcgt actgtgctct
   151441 ccaaagagca actcttctca aaatctcaaa aaaaaaaagg tgctgagttg gaatcccatt
   151501 ctaactaagg attcttgtgg ttccggagga tccagctaca ggagaaccag gaacggagag
   151561 ctttcccccc ttttccaccc cgacctttgg tcttaagaat gctggtttta agaatgagtg
   151621 attgcccttc tccgaccctt actgcccaac ctgagagcgg acagctaatg cattccactt
   151681 attgaacagg gttctatggt cggtccgcga cccctggata ccgaaggcgt ccttggggtg
   151741 atctcgtagt tcctacgggg tggagacgat ggggttggtc catggatttt ccttcctttt
   151801 gccgcatttc gctcaaaggg ttgaagggag atagtgcatc aagctgttcg caagggccaa
   151861 cttgatcctc ttccccaggg atcccagatg agggaaccta aacctagggg agccgccgac
   151921 tccaactacc gtccatgtac gatccatact agatctgacc aaccacccat cctacctcct
   151981 ctacacgttc ttgacagccc atctttgtct cagtagagtc tttcagtggc atgtttcggt
   152041 cctcttcccc attacttaga aaaagtgagc caccggttca ggtacaagat actatcatta
   152101 ccgcctggac aattagacac ccaacccgta atcgcaacga cccaattgca agagcggagc
   152161 tctaccaact gagctatatc ccccgagcca agtggagcat gcatgaagga gtcagatgct
   152221 tcttctattc ttttccttgg cgcagctggg ccatcctgga cttgaaccag agacctcgcc
   152281 cgtgaagtaa atcatcgcac ctacggtcca accaattggg agagaatcaa tagattcctt
   152341 ttcgggagcg attcatcctt cccgaacgca gcatacaact ctccgttgta ctgcgctctc
   152401 caagtgtgct tgttccccct tcttttcttc ctcaccacgg caagtacttg tgaaataaga
   152461 aataactccg atgggaagaa aaaagagggc gttaagagac cctcttggcc caaccctaaa
   152521 cactctaaga tcctttttca aacctgctcc catttcgagt caagagatag ataaatagac
   152581 acatcccatt gcactgagcg ggggcgttcg tagtgactga gggggtcgaa gaccaagaag
   152641 tgaatgattt atcagccaaa cattcgtctt acggctagat ccaatcccct ggtccctgcg
   152701 gaaaggaaaa agaatttcac gctcttcctt tcgggaaggg aggattagga aaatcctatt
   152761 gattgcagct ttctccagac ctccgggaaa agcatgaaaa aaaaaggctc gaatggtacg
   152821 atccctccgt caccccagaa tgaaaggggc gatctcgtag ttcttggtct gtgaagatac
   152881 gttgttaggt gctccatttc atttttccat tgaggccgaa cctaaacctg tgctcgagag
   152941 atagctgtcc atacactgat aagggatgta tggattatcg agaagagagg agccatggtg
   153001 gtcccccccg gaccgcccag atcccacgag tgaatagaaa gttggatcta cattggatct
   153061 cacctgaatc gccccatcta tcctcctgag gagaagtttg gtttcaaacc ccggctcgaa
   153121 caggagaagt acgccatgct aatgtgcctt ggatgatcca catctcaggg tcaggcgctg
   153181 atgagcacat tgaactatcc atgtggctga gagccctcac agcccaggca caacgacgca
   153241 attatcaggg gcgcgctcta ccactgagct aatagcccgt cgtgcgggcc tcccgctggg
   153301 ggcccgctat gcaaaaagaa aagcgagaga aaccccatcc ctctctttcc tttttacgcc
   153361 cccatgtcgc cacacgggag ggacatgggg gcataaaagg ggatcctatc aacttgttct
   153421 gacctaggat aagaagctca tgggcttggt cttacttcac cgtcgagaaa caaaagaagg
   153481 cttccatctc caagttgaac tcagacgtag ctcgcttctt tttgggtgtg aagcagtgtc
   153541 aaatcaaaat acccaacaag cattagctct ccctgaaaag gaggtaatcc agccgcacct
   153601 tccagtacgg ctaccttgtt acgacttcac tccagtcact agccctgcct tcggcatccc
   153661 cctccttgcg gttaaggtaa cgacttcggg catggccagc tcccatagtg tgacgggcgg
   153721 tgtgtacaag gcccgggaac gaattcaccg ccgtatggct gaccggcgat tactagcgat
   153781 tccggcttca tgcaggcgag ttgcagcctg caatccgaac tgaggacggg tttttggagt
   153841 tagctcgccc tcgcgggatc gcgacccttt gtcccgtcca ttgtagcacg tgtgtcgccc
   153901 agggcataag gggcatgatg acttgacgtc atcctcacct tcctccggct tatcaccggc
   153961 agtctgctca gggttccaaa ctcaacggtg gcaactaaac acgagggttg cgctcgttgc
   154021 gggacttaac ccaacacctt acggcacgag ctgacgacag ccatgcacca cctgtgtccg
   154081 cgttcccgaa ggcacccctc tctttcaaga ggattcgcgg catgtcaagc cctggtaagg
   154141 ttcttcgctt tgcatcgaat taaaccacat gctccaccgc ttgtgcgggc ccccgtcaat
   154201 tcctttgagt ttcattcttg cgaacgtact ccccaggcgg gatacttaac gcgttagctc
   154261 cagcactgca cgggtcgata cgcacagcgc ctagtatcca ttgtttacgg ctaggactac
   154321 tggggtatct aatcccattc gctcccctag ctttcgtctc tcagtgtcag tgtcggccca
   154381 gcagagtgct ttcgcccttg gtgttctttc cgatctctac gcatttcacc gctccaccgg
   154441 aaattccctc tgcccctacc gtactccagc ttggtagttt ccaccgcctg tccagggttg
   154501 agccctggga tttgacggcg gacttaaaaa gccacctaca gacgctttac gcccaatcat
   154561 tccggataac gcttgcatcc tccgtattac cgcggctgct ggcacagagt tagccgatgc
   154621 ttattcccca gataccgtca ttgcttcttc tccgggaaaa ggagttcatg acccgtgggc
   154681 cttctacctc cacgcggcat tgctccgtca ggctttcgcc cattgcggaa aattccccac
   154741 tgctgcctcc cgtaggagtc tgggccgtgt ctcagtccca gtgtggctga tcatcctctc
   154801 ggaccagcta ctgatcatcg ccttggtaag ctattgcctc accaactagc taatcagacg
   154861 cgagcccctc ctcgggcgga ttcctccttt tgctcctcag cctacggggt attagcagcc
   154921 gtttccagct gttgttcccc tcccaagggc aggttcttac gcgttactca cccgtccgcc
   154981 actggaaaca ccacttcccg tccgacttgc atgtgttaag catgccgcca gcgttcatcc
   155041 tgagccagga tcgaactctc catgagattc atagttgcat tacttatagc ttccttgttc
   155101 gtagacaaag ctggtttggt tcggaattgt ctttcattcc aaggcataac ttgtctccat
   155161 gcgcttcata ttcgcctgga gttcgctccc agaaatatag ccatccctcc cccctcacgt
   155221 caatcccaca agcctcttat ccattcttat tcgaggggag caagacaaaa tagaaaaacc
   155281 cacattgggt ttagggataa tcaggctcga actgatgact tccaccatgt caaggtgaca
   155341 ctctaccgct gagttatatc ccttccctgc ccccatcaag aaatagaact gactaatcct
   155401 aagacaaagg atcgagaaac tcaacaccgc cactattctt gaacaacttg gagccgggct
   155461 ttcctttcgc actattacgg atacgaaaat catggaaaaa gttggattca attgtcaact
   155521 gctcctatcg gaaataggat tgactacgga ttcgagccat agcacgtggt ttcataaaac
   155581 cgtacgattc tcccgatcta aatcaagcag gttttacatg aagaaggttt gccccagcat
   155641 gttctattcg atacgggtag gagaagcggt attcttaaaa aaatagagaa atcagaacca
   155701 agtcaagatg atacggatca accccttctt attgcgccaa agatcttacc atttccgaag
   155761 gaactggagt tccttagttc cattcaagag ttcttatgga tttccacgac cctctaagac
   155821 cccgaaattt tgacaaattc cttctctttt tcttaggaac acatacaaga ttcgtcacta
   155881 taaaaaaaag ggtaatgcta atcccacgat taattacttc attaatgaat ttcatagtaa
   155941 tagaaataca tgtcctaccg aaacagaatt tgtaatttgc tatcctcttg cctagcgggc
   156001 aaaggcaaag atttacctcc gtggaaaaga tgattcattc ggatcagcat gaaagcccaa
   156061 ctacattgca ttgccagaat ccatgttgta tatttgacag aggttgaccc cctctctcat
   156121 ggtacaatcc tcttcccgct gagcctcctt tctcctcggt ccacagagac aaaatgtggg
   156181 actggcgcca acagttaatc acggaagaaa ggactcacgg agccgggatc gctaactaat
   156241 acgaatctta atataataga aaatactaat ctaatagaaa gaaaagaact gtcttttctg
   156301 tatactttcc ccggttctgc tgctaccgcg ggctttacgc aatcgatcgg atcatataga
   156361 tatcccttca acacaacata ggtcgtcgaa aggatctcgg agacccacca aagcacgaaa
   156421 gccaggatct ttcagaaaat ggattcctat tcgaagaatg cataaccgca tggataagct
   156481 cacactaacc cgtcaatttg ggatccaatt cggttttttc cttgggaggt atcagtaagg
   156541 agaatggaat aatatcgatt catatagata cagaggaaaa ggttctctat tgattcaaat
   156601 gctgtaccta tgggataggg atagataaag aggaaaaaac cgaagatttc acatatttga
   156661 tcgaaaaatc aatcagattg atttcgtacc cctcgctcaa tgagaaaatg ggttagattc
   156721 tataggatca aacctatgag acttaaagaa tgacggaagg gaataaaatc aaaaaaagaa
   156781 atcaaaaaaa aaagaataaa aagaaataaa aatgaagtat aagaacccag attccaaatg
   156841 aacaaattca aacttgaaaa ggatctttct gattctcgaa gaatgagggg caaggggatt
   156901 gatcgagaaa gatctcttgt tcttattata agatcgtgtg attggatccg cggatgtttg
   156961 gtaaaaaaaa tcttctcttt tgagaataat caaaaatgga aagtgttcga ttggaacatg
   157021 aaaacgtgac tgaatttgtc ctagttactc ttcgggacgg agtggaagag gggaggacat
   157081 tctggaacga ggaagagaac ccaacgactt cgaaagaatt gaacgaggag ccgtatgagg
   157141 tgaaaatctc atgtatggtt ctgtagagtg gcagtaaggg tgacttatct gtcaactttt
   157201 ccactatcac ccccaaaaaa ccaaactctg ccttacgtaa agttgccaga gtacgattaa
   157261 cctctgggtt tgaaatcact gcttatatac ctggtattgg ccataattca caagaacatt
   157321 ctgtagtctt agtaagaggg ggaagggtta aggatttacc cggtgtgaga tatcacattg
   157381 ttcgaggaac cctagatgct gtcggagtaa aggatcgtca acaagggcgt tctagtgcgt
   157441 tgtagattct tatccaagac ttgtatcatt tgatgatgcc atgtgaatcg ctagaaacat
   157501 gtgaagtgta tggctaaccc aataacgaaa gtttcgtaag gggactgtag caggctacca
   157561 tgagacaaaa gatcttcttt ctaaggagat ttgattcgga acttattata tgtccaaggt
   157621 ccaatattga aataatttaa gaggttttcc ctgacttcgt ccgtgtcaac aaacaattcg
   157681 aaatgcctcg acttttttag aacgggtccg ggtcaaatag caatgattcg aagcacttct
   157741 ttttacacta tttcggaaac ccaaggactt aatcgtatgg atatgtaaaa tacaggattt
   157801 ccaatcctag caggaaaggg agggaaacgg atactcaatt taaagtgagt caacagaatt
   157861 ccatactcga tctcatagat acatattgaa ttctgcggaa aaccgtattc gatgaaagtc
   157921 gtatgtacgg cttggaggga gatctttcat atctttcgag atccacccta caatatgggg
   157981 ccaaaaagcc aaaataaatg attttagccc ttataaaaag aaaactgatt cttgaacccc
   158041 tttcacgctc atgtcacgcc gaggtactgc agaaaaaaaa actgcaaaat ccgatccaat
   158101 ttatcgtaat cgattagtta acatgttggt taaccgtatt ctgaaacacg gaaaaaaatc
   158161 attggcttat caaattctct atcgagcctt gaaaaagatt caacaaaaga cagaaacaaa
   158221 tccgctatct gttttacgtc aagcaatacg tggagtaact cccgatatag cagtaaaagc
   158281 aagacgtgta agcggatcga cccagcaagt tcctattgaa ataggatccg cacaaggaaa
   158341 agcacttgcc gttcgttggt tattaggggc atcccgaaaa cgtccgggtc gaaatatggc
   158401 tttcaaatta agttccgaat tagtggatgc tgccaaaggg agtggcgatg ccatacgcaa
   158461 aaaggaagag actcatagaa tggcagaggc aaatagagct tttgcacatt ttcgttaatc
   158521 cacgaacagg atctatatag acacatagat ccatggatcc atacatctcg atcgtaaaag
   158581 aatcaataga aaaagaaaga atcggaattg atcgttctcg aaacaaacga aaaggaaacg
   158641 aaagataaaa cataaatcat ggatcaacta agccctctcg gggacttgct taagaataag
   158701 aaagaggaat ctcatgtaaa taccatggaa taaggtttga tcctaattca tggggattcc
   158761 acaaatattc cattccaaaa atagaaagtt cgaaacaatt gggatttttt tggagattgg
   158821 atgcagttac taattcatga tttggcatgt acagaatgaa aacttcattc tcgattctac
   158881 gagaattttt atgaaagcct ttcatttgct tctcttcgat ggaagtttta ttttcccaga
   158941 atgtatcctc atttttggcc taattcttct tctgatgatc gattcaacct ctgatcaaaa
   159001 agatatacct tggttatatt tcatctcttc aacaagttta gtaatgagca taacggccct
   159061 attgttccga tggagagaag aacctatgat tagcttttcg ggaaatttcc aaacgaacaa
   159121 tttcaacgaa atctttcaat ttcttatttt actatgttca actctatgta ttcctctatc
   159181 cgtagagtac attgaatgta cagaaatggc tataacagag tttctgttat tcgtattaac
   159241 agcgactcta ggaggaatgt ttttatgcgg ttctaacgat ttaataacta tctttgtagc
   159301 tccagaatgt ttcagtttat gctcctacct attatctgga tataccaaga aagatgtacg
   159361 gtctaatgag gctactacga aatatttact catgggtggg gcaagctctt ctattctggt
   159421 tcatggtttc tcttggctat atggttcatc cgggggagag atcgagcttc aagaaatagt
   159481 gaatggtctt atcaatacac aaatgtataa ctccccagga atttcaattg cgcttatatt
   159541 catcactgta ggaattgggt tcaagctttc cccagcccct tctcatcaat ggactcctga
   159601 cgtatacgaa ggagtgcggt tcgttcgaga aattcctacc tctctatcta tctctgggat
   159661 gtttggattt ttcaaaactc catggacatg cagaagagaa atgctattcc cactcagacc
   159721 aagacataac tttgacttgt tcaaataaca attaaggcga agcagggtca ggaacaacga
   159781 ttctctttat gataaacaga tccattttgc aagttcgtta ttacgggtag ttcctacaaa
   159841 ggatcggact aatgacgtat acaatacttg aattcttgat gtagatgcta catagttggt
   159901 tctcatcctt cagagactac gagtgtaata ggagcatccg tcgacaaaag gatcacccta
   159961 agatgatcat ctcatggcta ttgagaacga atcaaatcag atggttctat ttctcaatct
   160021 ttctgactta ctcctacgga atcaaggtcg aaaagatgga gaaaaatcag tcattcacaa
   160081 ccactgatga aggattcctc gaaaagttaa ggattagtaa tccgttttag aaatcgaatg
   160141 ggttcgatct tatacatacg cgaggaaggt aataataaaa aaaaaagaag ataagttctt
   160201 ctttactttt atcacttagg agccgtgcga gatgaaagtc tcatgcacgg ttttgaatga
   160261 gagaaagaag tgaggaatcc tcttttcgac tctgactctc ctactccagt cgttgctttt
   160321 ctttctgtta cttcgaaagt agctgcttcg gcttcagcca ctcgaatttt cgatattcct
   160381 ttttatttct catcaaacga atggcatctt cttctggaaa tcctagctat tcttagcatg
   160441 atattgggga atctcattgc tattactcaa acaagcatga aacgtatgct tgcgtattcg
   160501 tccataggtc aaatcggata tgtaattatt ggaataattg tcggagactc aaatggtgga
   160561 tatgcgagca tgataactta tatgctgttc tatatctcca tgaatctagg aacttttgct
   160621 tgcattgtct tatttggtct acgtaccgga actgataaca ttcgagatta tgcaggatta
   160681 tacacaaaag atcctttttt ggctctctct ttagctctat gtctcttatc tctaggaggc
   160741 cttcctccac tcgcaggttt tttcggaaaa ctacatttat tctggtgtgg atggcaggca
   160801 ggcctctatt tcttggtttc aataggactc cttacgagcg ttgtttctat ctactattat
   160861 ttaaaaataa tcaagttatt aatgactgga cgaaaccaag aaataacccc tcacgtgcga
   160921 aattatagaa tatccccttt aagatcaaaa aattccatcg aattgagtat gattgtatgt
   160981 gtgatagcat ctactatacc aggaatatca atgaacccaa ttattgcaat tgctcaggat
   161041 accctttttt agtttagctt ctagaatcta tttcttagtt caagatccct ctttactaac
   161101 tggaatcaaa gaattagtag atctgttccg cccaaaaagg gaatgggcta gggttatgaa
   161161 cttataatct ataatcagat tatagattat aagttcattc catatcgggc cagaccggaa
   161221 tagggttata tacattctca ttatgagaag ggtcattcga gcctatctaa atctaaatag
   161281 agactatgtt tacatatgga tccctacgtc gttacattcc atttaggatt aggaatgggc
   161341 gtaatcgggc cttcttttta cattacagat ctctccttat tttggaccct attcacctct
   161401 tttctttttt tcttctattg aatcgagaaa gaaataggtt tgattgtcca tctttttaat
   161461 agaatcttaa tatatataag acatcctctg gatacttcaa atcgaagcaa ttggatgtcc
   161521 gacttggcct atatgacatg gccgatcaat agaaatactc caacactcca cctttgtcat
   161581 atattccata catcacacta gatagatatc atattcatgg aatacgattt actttcaaga
   161641 tgccttggtg gtgaaatggt agacacgcga gactcaaaat ctcgtgctaa agagcgtgga
   161701 ggttcgagtc ctcttcaagg cataatattg agaatgctca ttgaattgga ataagttcgg
   161761 cagcggatca caaaatcttg gtgatcctct ctatctaatg aatggggaat ctgctttgaa
   161821 atcgtctgcc ctgcacccac ccccgagtat atgcttcaac aggaatcaca caagggtgga
   161881 ttgatacaat ctaaacctct ggtaaaatgc cccccgtaac ccagcagata aagtgcatta
   161941 catagtccgt tttagggatt ggcgactacc cattcagtga ctttggcact ggacgttcca
   162001 aaaatgggta ctatcgggtc gggtgaattc aataatagac gcctggtggc attccagctt
   162061 tccttctcct ttcaggacct atccgaaaga gaatccagta cttctcggtc gtgaataggg
   162121 cgaaccgccc cgtggatatc tttgcttcga accaaaaaca attagaatta ggctcggtca
   162181 actggaatgt ctattatcca tataggggat cttccaatcg ggaagatcca tcgacctgag
   162241 acgaagagaa aggtctatct attttattta gttattcagt taaaccaatg attcgttatt
   162301 ggagcagata gcaaaaacca tttcatctga catgcgtatt tttgattttc caatggattt
   162361 acatctttca ttaatggaaa ttttttgatg tagtgagtaa tagctctggt tgttcgctgt
   162421 tcaagaattc ttgtttaggc agttcatacc gtccatacat agtgttttga tctaagattt
   162481 caattcttcc atgtttcagc agtagcatat tcttccatgg agcttagctc catggaagaa
   162541 agaagtgttt ccgcgactct accacccagt caattccgtt ccacttaatc ctcatgacca
   162601 catatctttc cggctaagta atgggaaacc cttctcctgt tacatgaatc caattttcat
   162661 ttcatccgag aaaagccatc tttttctcaa caatgtcttt gccatttgat ccaatagcct
   162721 tccgtgagat aggaacagat ttgataaata ctgataactc tcggatcgaa tattagaacg
   162781 ggaaaatcca ttagataatg aactattggt tctaagccat ctctggcgat gaatcaagaa
   162841 ttcgaagtgc ttttttttcc tattcttgag aaaccagcgt ttagatagag atggaagagg
   162901 atccattttg gcagtaagaa taagaagccc ctttaacatc tcttcatctt catctgcaaa
   162961 gaattctcga tgtgaaaaga cagagacaaa gggctcatct ttgaataggg aaaagagtgg
   163021 atccgggggg tcccaaatga attggcttat tcgaaaaaag ccttgttctt tggaaaatct
   163081 agctcgtggc gggtactgca tggtttcact ctgcaagaac tccgaatccc cctcttgaag
   163141 ctcatcctcc tcttgacgct catcctcctc ttgaagctga tcctcctctt gaagctcatc
   163201 cttttcatca taaaggatcc cccgaccggc ccaataggga aatcccaatt cattgggcct
   163261 ttcgatacaa tcaaatagaa attcccaagg gcgccatatt ctaggagccc agtctatgtg
   163321 atcgaagaaa ccctcctcta tttccccttc ttcaaactcc gattcgtatt tttgatagag
   163381 aaatttctga tcaacgatag aataagatcc attttgcatc atatataagg gattccttgg
   163441 ttcgggccga agaaggaatt tcactcgatc attatcaaac cgactgcaat ctctttctgt
   163501 ccgcgaggat gccatcagag cgccttctat ttctactagg ccatgaacta gatcagaatc
   163561 attctcaacg aaccgataag aagtgatcct atttttttca tcgggtccgg gtagagacca
   163621 aaggtcttga gcgaccgatc cggcagaaca actcaaaaga taaagaagta tcgttaattt
   163681 cttcatgctc gttccaagtt cgaagtacca tttgtacaaa taaggatccc cttcttcaca
   163741 caattgcttc tttatataga tagatatagg atctaggagg caatttccta gaagtacttt
   163801 ttgcacaaca gcccttccta tctgatataa aaggatcccg tgatcctgaa ccggtattac
   163861 atgggctcgc aaatcccaag tttgtctatg aagagcagat ctaattgtat tagtgtctag
   163921 aattgatttc ttctgtgtaa tactaattga tagggcctca ttggcaagtg ctacaagatc
   163981 tcgtgcattg gaacccatgg ctgtggaccc gaatcgatta gtatggaaca ttttcttttc
   164041 caagtgaaat cccctagtat atgaaagagt gaaaaagcgc tttcgttgtt gtggaataag
   164101 aagccttcgt atcttaatac atgtattgaa ttgattcggg gctattagag cgggatccac
   164161 tttttgggga atatgagtcg aagcaataac aagaatattt ctagtagaac atctttcaca
   164221 atccctggag agatagttca ctaatagacc gagggataag tccttcgact cattcatatc
   164281 cagatcatga atgtctggaa tccatattat gcaaggagac attgcttttg ctaattcgaa
   164341 gtgaagggtg ataaaaaatc ggtctacttc cgccagcagt tcaatattgg tgaactcatt
   164401 catcacatcc tcagctagcc actctatacg ccgcaactcc ctatcaaggt cactagtatc
   164461 aatatcgtca ctagcatcaa tagagtcact agcatcaata gagtcactaa catcatagtc
   164521 actctcatcc tcctcatcaa gaaccaactc cctaggcttg ctatccggga acttgttcag
   164581 aaatactgta atgaaaggaa gataggagtt tgtcgttagg tatttgacca aataggatcg
   164641 tccgcttcct atagaaccta tcactaaaat acccctagag ggggataagg ctaagcggag
   164701 cgaaaagggt tttccatgag acgggaaatg aaaactatta gccccacacg aagtttgtga
   164761 ataagtgatt gtctgataat tagcaaggaa tatccgcctt tctgctaaac aggatgtatt
   164821 gaactcataa ttcattagat acttttgatg aatgtcaact aagtatcgta agtaaattgc
   164881 tcccggttgt tcaatcattt gataagcaga gtcattcttt gataaatgat cgctatgagt
   164941 cagactcaat agaatttgat caatactttt ttctgccgtt aaggtggaga tggagaactg
   165001 aaccaagaag tctctttctt tatcactaat cgaatcactg ttcgcgaacc agaattctat
   165061 tggattatca tcaatccaat gatcgcccac gttttctctt tttcttatca atgaatagat
   165121 ctctttactt gtatgactta gatgtctcgt atttctcgaa aaaatgattc gattgatggg
   165181 atttggtatg atacttatga gatcgatgag attgatattc aaatatttat tcttagaacg
   165241 tatagaatat cctaattgtt gcagagcaac tagaaagaga ttctttaact ttaaccagaa
   165301 agaattcagt tcagatgtgg gatacctatc cagaagtttt cgcaactcaa tcatgtatga
   165361 tggattcatc aaagatttga tcttttcgaa ctctgtctgt aactcactat aggctcggga
   165421 aacaaagaaa agacgtgtac aaacgagatg tccagcaaca agaagaagga aaaggattga
   165481 atagaggaac tcctgaacat ttggcgagct cagatgtgtc gatatcaatg gtgactcatt
   165541 atttcgatga atcttttctt cggacagaag aaaattttgt aaacacttaa tcgaaatctc
   165601 acttatccga ttccgtcgtg tcttccacaa ttttttctga agaattcgcg ctgatccatg
   165661 cataatatca tgaaaaatgg ataccaatat ttgacggctg ctacttagta tcggcaatag
   165721 gtctgaaaaa gtatctaaca atatcaaact tagatatttg caccctgttg aagtaaagaa
   165781 ccatggcata tatgtttgga atagattcca ttttgatttt aagcgagttg aaaaagcact
   165841 ctttcgttga tgaaaggttc tatacatctg ccctttctca acgcatttct ttagacaaag
   165901 actccgtttt ttcctctttt cggatggtaa atatttctca gaacatggag tgtgaatcaa
   165961 atccatgttt gaattgaaat tgagatactg atgcaagttc ttctcttctg aatcagatag
   166021 attcatatct gaaagaggtt gacaaaaagt tctttcaaaa ttgacttttt gtccctcttt
   166081 tagaggtgtt ccagaaatgt ctgcaatcga gtaaatagct ctacgaacta atggatcgga
   166141 tcgaattgca aactggaaag atttgtacaa gttatacctt tcgtcaccac tttgtggaaa
   166201 atcattagat atgaatatgt tagatacctg cgactcgatt ggtgaaggtg aaatagtatc
   166261 tctctccaaa aaagcatgtt tttttttacc accgcacaaa gaaaatattt tgttgcgaat
   166321 gaacaagata ttgaggaatt gtccgtacgt aaaatcagaa ttcttgatac gggccttttc
   166381 cacataaaaa gggaatcttt tgttacaata gaaggagaag tgatgtggat tattcaagaa
   166441 tcgaagtcga tttgctttat aaaaagaaga tatcaatgaa cttctatgaa atggtttcac
   166501 gggattcagc caattgtctt gatcgtggga tatcattgag aaataggaat ccgtgttatc
   166561 aaaagatttc ctgctattat ttctagtatg gaatgagtca atcatccgct ttggtatctt
   166621 attgaacaaa aatggtgata ttgttcctcc attgatcaag aatttcgatt tttgagaagt
   166681 attatgatca tccaataaga aaggtttcaa tttttgaaaa tgaacgattt gaagacctat
   166741 tgattctaac aactgattgc agagttgatc atttgtacct ttcaattcat agatgtggat
   166801 ctcagaccta tgaaggggga tattcccgaa actcacaaag aaaaaaggaa gtgagttaga
   166861 caaaaagaga agaagtgact tagacaaatc ttttttatcg ataacctcag accaatcaat
   166921 cgaatattga ttaatatgta atcgatcgaa cactacttga aaacggctct tctgctcaga
   166981 aacgaaatgt tctaaatgct cctggaaatt cttgctccca ttggaccatt tgtatctata
   167041 tgcattagga tcccgattca tgtatctctc ggttcgagaa atcaaaataa gaggatcgaa
   167101 ccgtttgttc tgactctttt tcaaattcga taaatgtcgg ttgatcgtat atttcattag
   167161 agttctatga ttcagagtac catttcttat ttgatccctt tgaattccat actcgaagtt
   167221 gcgatcggat ctattcatta aaaagaatcg attcaataca tttcttatgt acccatgggt
   167281 gctatattgg atttgaatca gatttcggat caagatagat tgattgactg cctccattat
   167341 gttgttgcta gcaaatacca ctctttttgg ttttggatct tccaaatcat tcccgcagga
   167401 gatccggacc catttgtttc tgatccttcg ataaaaagat tcattttctt cataaaaaat
   167461 aggaggtaga accaataaag atttcttttt cgattcatcc ccggcctcat tcaagaattg
   167521 tttttgatcc aatccgtagg aatcaataga aagggcaaat ctcttatgat acaccagatc
   167581 cggctcggtt attgatagag tgaatagatc tgccatttct tgaaatctct cttctgattc
   167641 aaaatcgtgg tgtaacgtgt atccccccct gttcaggtca tggaatagat gaaataaatc
   167701 aaaaaatgga tttttgttca agaatgaaga actacccagt tcatccttcg gaaccatatc
   167761 gcatcccgga tatgatgaaa taggatgaat tgagacggta ttttgtaaat acgtaattat
   167821 cttggatata ttcactattt ctttattttc cgatcgcctg aaagggacaa aagaaacatc
   167881 ttgttctttc ttcaacaatt tctgatcttt agtgaacctc tcagtaggat tcgaacccag
   167941 atgaagttct gaccatatgt cagagaaaaa agaacgaatg gatcttgtag gattcccaag
   168001 aaattcttcg atttcttccg gaagcagatg attattcatc cgcttctcac gttccgtgaa
   168061 tagccgggac tttgaggaag atccagaaac gcgtttaggg aatcggtctg attctatctc
   168121 tcttcgttcc gtttgaagaa aggaaggatc ccaaagaatc gatctttctt ttagttgttg
   168181 aatctctctt tgattgatca atgtgtgata ttccgaatcc tcattactaa tggaatcaaa
   168241 acgatctctg gattgatcaa aagatccttt caattggcta gaatccgtta cttgaacgaa
   168301 actagatctt gtggaatgat attgaatatt tgacgataca ttccgtacct tgctaaaaat
   168361 tcgatccttg cttaccaacc acacattgtc taaccaaatc caattctctc tcgatatgtt
   168421 cctcaaaaaa tccgattcgt gcggattctt cccccgacta ccgaagagat cttggcggaa
   168481 ttgccacata tgaaattgag cacaattttg caaagaaata gcccacttgc ttctcgagaa
   168541 gagatgggaa acatgctcaa tatcatttga ttgaatagtt gacccagccc cttgttgttt
   168601 gaagaaaccc tccacttcaa ttggtatttg ttcacgaaaa gcaaacatga gataacaaat
   168661 ccagtctttc actaagattt cgaatagctg tcccgaattc aatatgtttt gcctcttact
   168721 cggagaaaga cgatcaaaca attcccaatc acggtccttg tggatcggat catccatata
   168781 atatacaaag ggaaactcca gatatttgat atctttctct ttgaatgaga tctcaattcc
   168841 agcgatggtt tcattagata tcttaccact agaatccttc ttttttccga tccagttcct
   168901 ccaccaccgc gaaccccagt tggattcagg catgatacac tttttagtta ttgggggaac
   168961 ccaagtactc tctttcggat ccaggaactc agagatcttt tttccttttg acaggagcga
   169021 aacaatcaac ctattgacat tggaagaccc aaaagattct tccaatgcat catttctcgg
   169081 tccaatggga ttcataagta taggaagaag ccctgtcaaa tagagatttt ttctttcgac
   169141 catatttcga ttgttaatac gatatataag gaccgctact acaaatagta gtacaccctt
   169201 ggtcgtgaaa tgtactacac ccttgatacc cttgatcgtg aaatatcgat tgcttgttga
   169261 accctgtgaa ttgcgtgaaa gtaggatacc caaaattcgg gggtccgaga gttttagaaa
   169321 acgttcttgg tggaaaaaaa tgttaaggaa agatcccact gaattgaatt gggtccatga
   169381 atctaataaa tagtgagaat tcttgatctc tctcaatatc tctcgcaatt cgaaaaccca
   169441 gaatttgaat tgacgcccct tcatctctcc atacctccta aatggataat aatgatactt
   169501 tataattatg atatttatat atgatattta tatacgatat ttctttattc tatgataatt
   169561 agaattatat gattattcta tgatttaaat tgcattgatt tatcctaaag atttcatttc
   169621 aattggaatt tggttattca ccatgtacga ggatccccgc taagcatcca tggctgaatg
   169681 gttaaagcgc ccaactcata attggcgaat tcgtaggttc aattcctact ggatgcacgc
   169741 caatgggacc ctccaagaag tctattggaa ttgactcttt atcaatggaa tctcatcatc
   169801 tatacataac gaatcggtgt ggtatattca tatcataaca tatgaacagt aagaactgaa
   169861 ctagcattct tattgagact agaactcata gggaagaaaa tagatttatg gatggaatca
   169921 aatatgcagt atttacagac aaaagtattc ggttattggc gaaaaatcaa tatactttta
   169981 atgtcgaatc aggatcaact aggacagaaa tcaagcattg ggtcgaactc ttctttggtg
   170041 tcaaggtaat agctatgaat agtcatcgac tccccggaaa gggtagaaga atgggaccca
   170101 ttatgggaca tacaatgcat tacaagcgta tgatcattac gcttcaaccg ggttattcta
   170161 ttccacctct tagaaagaaa agaacttaaa tcaaaatact taatagcatg gcgatacatt
   170221 tatacaaaac ttctaccccg ggcacacgca atggagccgt agacagtcaa gtgaaatcca
   170281 atccacgaaa taatttgatc tatggacagc atcgttgtgg taaaggtcgt aatgccagag
   170341 gaatcattac cgcaaggcat agagggggag gtcataagcg tttataccgt aaaatcgatt
   170401 ttcgacgaaa tgaaagagac atatatggta gaatcgtaac catagaatac gaccctaatc
   170461 gaaatgcata cgtttgtctc atacactatg gggatggtga gaagagatat attttacatc
   170521 ccagaggggc tataattgga gataccattg tttctggtac agaagttcct atcaaaatgg
   170581 gaaatgccct acctttgagt gcggtttgaa ctattgattt acgtaattgg gagtaaccaa
   170641 ttaggtttac gacgaaacct agaaatcgat cactgatcca atttgagtac ctctacagga
   170701 tagacctcaa cagaaaactg aagagtaagg gcagcaagtg attgagttca gtagttcctc
   170761 atatataatt attgactcta gagagatagt aatatggaga agacaaaact gtttcaagca
   170821 ccgacagaac cagaagcgcc ccttgtttca aagagaggag gacgggttat tcacatttca
   170881 tttgatggtc agaggcaaat tgaaagctaa gcagtggtaa ttctaaagat tccccggggg
   170941 aaaaatagag atgtctccta cgttacccat aaatatgtgg aagtatcgac gtaatttcat
   171001 agagtcattc ggtctgaatg ctacatgaag aacataagcc agatgacgga acgggaagac
   171061 ctaggatgta gaagatcata acatgagtgg ttcggcagat ttggattcct atatatccat
   171121 tcatgtggta ctttattgta tgatatagat aagaatttta cgatatatat atatccatct
   171181 gtatagatat catcatctac atccagaaag ccgtatgctt tggaaaaagc ttgtacagtt
   171241 tgggaaggga ttttgattga tcaaaaaaag gaatctactt caaccgatat gcccttaggc
   171301 acggccatac ataacataga aatcacactt ggaaagggtg gacaattagc tagagcagcg
   171361 ggtgctgtag cgaaacttat tgcaaaagag gggaaatcgg ccacattaaa attaccttct
   171421 ggagaggtcc gtttgatatc caaaaactgc tcggcaacag tcggacaagt ggggaatgtt
   171481 ggggtgaacc agaaaagttt gggtagagcc ggatctaaat gttggctagg taagcgtcct
   171541 gtagtaagag gagttgttat gaaccctgta gaccatcccc atgggggtgg tgaagggagg
   171601 gctccgattg gtagaaaaaa acccgcaacc ccttggggtt atcctgcact tggaagaaga
   171661 agtagaaaaa ggaataaata tagtgataat ttgattcttc gtcgccgtag gaaataggag
   171721 agcaaatttc tttcttcgtt tttgcaaa
//
