# Supplementary material for: Evolutionary dynamics of the chloroplast genome in Daphne (Thymelaeaceae): comparative analysis with related genera and insights into phylogenetics
Source: FEBS Open Bio. 2025 Oct 16;16(3):503–19. doi: 10.1002/2211-5463.70143 (PMC12955755; doi:10.1002/2211-5463.70143)
Supplement: Supplementary file 11 — Data S2. Annotated chloroplast genome sequences of all newly assembled species (GenBank format). [file FEB4-16-503-s005.zip › Daphne championii.gb]

LOCUS       Daphne_championi      174773 bp    DNA     circular PLN 09-SEP-2025
DEFINITION  Daphne championii chloroplast, complete genome.
ACCESSION   MT648376
KEYWORDS    .
SOURCE      chloroplast Daphne championii
  ORGANISM  Daphne championii
            Eukaryota; Viridiplantae; Streptophyta; Embryophyta; Tracheophyta;
            Spermatophyta; Magnoliopsida; eudicotyledons; Gunneridae;
            Pentapetalae; rosids; malvids; Malvales; Thymelaeaceae; Daphne.
REFERENCE   1  (bases 1 to 174773)
  AUTHORS   Zhou,Y. and Li,X.
  TITLE     The complete cp genome of Daphne championii
  JOURNAL   Unpublished
REFERENCE   2  (bases 1 to 174773)
  AUTHORS   Zhou,Y. and Lee,S.
  TITLE     Direct Submission
  JOURNAL   Submitted (19-JUN-2020) School of Life Sciences, Sun Yat-sen
            University, Xingangxi Rd 135, Guangzhou, Guangdong 510275, China
FEATURES             Location/Qualifiers
     misc_feature    1..84158
                     /note="large single copy (LSC)"
     tRNA            complement(2..75)
                     /gene="trnH-GUG"
                     /locus_tag="FKS56_pgt001"
                     /product="tRNA-His"
                     /db_xref="GeneID:40491980"
     gene            complement(2..75)
                     /gene="trnH-GUG"
                     /locus_tag="FKS56_pgt001"
                     /db_xref="GeneID:40491980"
     CDS             complement(424..1485)
                     /gene="psbA"
                     /locus_tag="FKS56_pgp091"
                     /codon_start=1
                     /transl_table=11
                     /product="photosystem II protein D1"
                     /protein_id="YP_009663801.1"
                     /db_xref="GeneID:40491913"
     gene            complement(424..1485)
                     /gene="psbA"
                     /locus_tag="FKS56_pgp091"
                     /db_xref="GeneID:40491913"
     tRNA            join(complement(4345..4381),complement(1765..1799))
                     /gene="trnK-UUU"
                     /locus_tag="FKS56_pgt002"
                     /product="tRNA-Lys"
                     /db_xref="GeneID:40491914"
     gene            complement(1765..4381)
                     /gene="trnK-UUU"
                     /locus_tag="FKS56_pgt002"
                     /db_xref="GeneID:40491914"
     CDS             complement(2110..3633)
                     /gene="matK"
                     /locus_tag="FKS56_pgp090"
                     /codon_start=1
                     /transl_table=11
                     /product="maturase K"
                     /protein_id="YP_009663802.1"
                     /db_xref="GeneID:40491915"
     gene            complement(2110..3633)
                     /gene="matK"
                     /locus_tag="FKS56_pgp090"
                     /db_xref="GeneID:40491915"
     CDS             join(complement(6197..6236),complement(5065..5264))
                     /gene="rps16"
                     /locus_tag="FKS56_pgp089"
                     /codon_start=1
                     /transl_table=11
                     /product="ribosomal protein S16"
                     /protein_id="YP_009663803.1"
                     /db_xref="GeneID:40491916"
     gene            complement(5065..6236)
                     /gene="rps16"
                     /locus_tag="FKS56_pgp089"
                     /db_xref="GeneID:40491916"
     tRNA            complement(7228..7299)
                     /gene="trnQ-UUG"
                     /locus_tag="FKS56_pgt003"
                     /product="tRNA-Gln"
                     /db_xref="GeneID:40491917"
     gene            complement(7228..7299)
                     /gene="trnQ-UUG"
                     /locus_tag="FKS56_pgt003"
                     /db_xref="GeneID:40491917"
     CDS             7655..7840
                     /gene="psbK"
                     /locus_tag="FKS56_pgp088"
                     /codon_start=1
                     /transl_table=11
                     /product="photosystem II protein K"
                     /protein_id="YP_009663804.1"
                     /db_xref="GeneID:40491918"
     gene            7655..7840
                     /gene="psbK"
                     /locus_tag="FKS56_pgp088"
                     /db_xref="GeneID:40491918"
     CDS             8267..8377
                     /gene="psbI"
                     /locus_tag="FKS56_pgp087"
                     /codon_start=1
                     /transl_table=11
                     /product="photosystem II protein I"
                     /protein_id="YP_009663805.1"
                     /db_xref="GeneID:40491919"
     gene            8267..8377
                     /gene="psbI"
                     /locus_tag="FKS56_pgp087"
                     /db_xref="GeneID:40491919"
     tRNA            complement(8465..8552)
                     /gene="trnS-GCU"
                     /locus_tag="FKS56_pgt004"
                     /product="tRNA-Ser"
                     /db_xref="GeneID:40491920"
     gene            complement(8465..8552)
                     /gene="trnS-GCU"
                     /locus_tag="FKS56_pgt004"
                     /db_xref="GeneID:40491920"
     tRNA            join(9297..9319,10053..10101)
                     /gene="trnG-UCC"
                     /locus_tag="FKS56_pgt005"
                     /product="tRNA-Gly"
                     /db_xref="GeneID:40491921"
     gene            9297..10101
                     /gene="trnG-UCC"
                     /locus_tag="FKS56_pgt005"
                     /db_xref="GeneID:40491921"
     tRNA            10177..10248
                     /gene="trnR-UCU"
                     /locus_tag="FKS56_pgt006"
                     /product="tRNA-Arg"
                     /db_xref="GeneID:40491922"
     gene            10177..10248
                     /gene="trnR-UCU"
                     /locus_tag="FKS56_pgt006"
                     /db_xref="GeneID:40491922"
     CDS             complement(10531..12051)
                     /gene="atpA"
                     /locus_tag="FKS56_pgp086"
                     /codon_start=1
                     /transl_table=11
                     /product="ATP synthase CF1 alpha subunit"
                     /protein_id="YP_009663806.1"
                     /db_xref="GeneID:40491923"
     gene            complement(10531..12051)
                     /gene="atpA"
                     /locus_tag="FKS56_pgp086"
                     /db_xref="GeneID:40491923"
     CDS             join(complement(13392..13535),complement(12128..12538))
                     /gene="atpF"
                     /locus_tag="FKS56_pgp085"
                     /codon_start=1
                     /transl_table=11
                     /product="ATP synthase CF0 subunit I"
                     /protein_id="YP_009663807.1"
                     /db_xref="GeneID:40491924"
     gene            complement(12128..13535)
                     /gene="atpF"
                     /locus_tag="FKS56_pgp085"
                     /db_xref="GeneID:40491924"
     CDS             complement(14073..14318)
                     /gene="atpH"
                     /locus_tag="FKS56_pgp084"
                     /codon_start=1
                     /transl_table=11
                     /product="ATP synthase CF0 C subunit"
                     /protein_id="YP_009663808.1"
                     /db_xref="GeneID:40491925"
     gene            complement(14073..14318)
                     /gene="atpH"
                     /locus_tag="FKS56_pgp084"
                     /db_xref="GeneID:40491925"
     CDS             complement(15515..16258)
                     /gene="atpI"
                     /locus_tag="FKS56_pgp083"
                     /codon_start=1
                     /transl_table=11
                     /product="ATP synthase CF0 A subunit"
                     /protein_id="YP_009663809.1"
                     /db_xref="GeneID:40491926"
     gene            complement(15515..16258)
                     /gene="atpI"
                     /locus_tag="FKS56_pgp083"
                     /db_xref="GeneID:40491926"
     CDS             complement(16513..17223)
                     /gene="rps2"
                     /locus_tag="FKS56_pgp082"
                     /codon_start=1
                     /transl_table=11
                     /product="ribosomal protein S2"
                     /protein_id="YP_009663810.1"
                     /db_xref="GeneID:40491927"
     gene            complement(16513..17223)
                     /gene="rps2"
                     /locus_tag="FKS56_pgp082"
                     /db_xref="GeneID:40491927"
     CDS             complement(17578..21681)
                     /gene="rpoC2"
                     /locus_tag="FKS56_pgp081"
                     /codon_start=1
                     /transl_table=11
                     /product="RNA polymerase beta subunit"
                     /protein_id="YP_009663811.1"
                     /db_xref="GeneID:40491928"
     gene            complement(17578..21681)
                     /gene="rpoC2"
                     /locus_tag="FKS56_pgp081"
                     /db_xref="GeneID:40491928"
     CDS             join(complement(24261..24692),complement(21877..23493))
                     /gene="rpoC1"
                     /locus_tag="FKS56_pgp080"
                     /codon_start=1
                     /transl_table=11
                     /product="RNA polymerase beta' subunit"
                     /protein_id="YP_009663812.1"
                     /db_xref="GeneID:40491929"
     gene            complement(21877..24692)
                     /gene="rpoC1"
                     /locus_tag="FKS56_pgp080"
                     /db_xref="GeneID:40491929"
     CDS             complement(24718..27930)
                     /gene="rpoB"
                     /locus_tag="FKS56_pgp079"
                     /codon_start=1
                     /transl_table=11
                     /product="RNA polymerase beta subunit"
                     /protein_id="YP_009663813.1"
                     /db_xref="GeneID:40491930"
     gene            complement(24718..27930)
                     /gene="rpoB"
                     /locus_tag="FKS56_pgp079"
                     /db_xref="GeneID:40491930"
     tRNA            29119..29189
                     /gene="trnC-GCA"
                     /locus_tag="FKS56_pgt007"
                     /product="tRNA-Cys"
                     /db_xref="GeneID:40491931"
     gene            29119..29189
                     /gene="trnC-GCA"
                     /locus_tag="FKS56_pgt007"
                     /db_xref="GeneID:40491931"
     CDS             29932..30021
                     /gene="petN"
                     /locus_tag="FKS56_pgp078"
                     /codon_start=1
                     /transl_table=11
                     /product="cytochrome b6/f complex subunit VIII"
                     /protein_id="YP_009663814.1"
                     /db_xref="GeneID:40491932"
     gene            29932..30021
                     /gene="petN"
                     /locus_tag="FKS56_pgp078"
                     /db_xref="GeneID:40491932"
     CDS             complement(30873..30977)
                     /gene="psbM"
                     /locus_tag="FKS56_pgp077"
                     /codon_start=1
                     /transl_table=11
                     /product="photosystem II protein M"
                     /protein_id="YP_009663815.1"
                     /db_xref="GeneID:40491933"
     gene            complement(30873..30977)
                     /gene="psbM"
                     /locus_tag="FKS56_pgp077"
                     /db_xref="GeneID:40491933"
     tRNA            complement(31688..31761)
                     /gene="trnD-GUC"
                     /locus_tag="FKS56_pgt008"
                     /product="tRNA-Asp"
                     /db_xref="GeneID:40491934"
     gene            complement(31688..31761)
                     /gene="trnD-GUC"
                     /locus_tag="FKS56_pgt008"
                     /db_xref="GeneID:40491934"
     tRNA            complement(32218..32301)
                     /gene="trnY-GUA"
                     /locus_tag="FKS56_pgt009"
                     /product="tRNA-Tyr"
                     /db_xref="GeneID:40491935"
     gene            complement(32218..32301)
                     /gene="trnY-GUA"
                     /locus_tag="FKS56_pgt009"
                     /db_xref="GeneID:40491935"
     tRNA            complement(32365..32437)
                     /gene="trnE-UUC"
                     /locus_tag="FKS56_pgt010"
                     /product="tRNA-Glu"
                     /db_xref="GeneID:40491936"
     gene            complement(32365..32437)
                     /gene="trnE-UUC"
                     /locus_tag="FKS56_pgt010"
                     /db_xref="GeneID:40491936"
     tRNA            33098..33169
                     /gene="trnT-GGU"
                     /locus_tag="FKS56_pgt011"
                     /product="tRNA-Thr"
                     /db_xref="GeneID:40491937"
     gene            33098..33169
                     /gene="trnT-GGU"
                     /locus_tag="FKS56_pgt011"
                     /db_xref="GeneID:40491937"
     CDS             34478..35539
                     /gene="psbD"
                     /locus_tag="FKS56_pgp076"
                     /codon_start=1
                     /transl_table=11
                     /product="photosystem II protein D2"
                     /protein_id="YP_009663816.1"
                     /db_xref="GeneID:40491938"
     gene            34478..35539
                     /gene="psbD"
                     /locus_tag="FKS56_pgp076"
                     /db_xref="GeneID:40491938"
     CDS             35487..36908
                     /gene="psbC"
                     /locus_tag="FKS56_pgp075"
                     /codon_start=1
                     /transl_table=11
                     /product="photosystem II CP43 chlorophyll apoprotein"
                     /protein_id="YP_009663817.1"
                     /db_xref="GeneID:40491939"
     gene            35487..36908
                     /gene="psbC"
                     /locus_tag="FKS56_pgp075"
                     /db_xref="GeneID:40491939"
     tRNA            complement(37178..37266)
                     /gene="trnS-UGA"
                     /locus_tag="FKS56_pgt012"
                     /product="tRNA-Ser"
                     /db_xref="GeneID:40491940"
     gene            complement(37178..37266)
                     /gene="trnS-UGA"
                     /locus_tag="FKS56_pgt012"
                     /db_xref="GeneID:40491940"
     CDS             37630..37818
                     /gene="psbZ"
                     /locus_tag="FKS56_pgp074"
                     /codon_start=1
                     /transl_table=11
                     /product="photosystem II protein Z"
                     /protein_id="YP_009663818.1"
                     /db_xref="GeneID:40491941"
     gene            37630..37818
                     /gene="psbZ"
                     /locus_tag="FKS56_pgp074"
                     /db_xref="GeneID:40491941"
     tRNA            38358..38428
                     /gene="trnG-GCC"
                     /locus_tag="FKS56_pgt013"
                     /product="tRNA-Gly"
                     /db_xref="GeneID:40491942"
     gene            38358..38428
                     /gene="trnG-GCC"
                     /locus_tag="FKS56_pgt013"
                     /db_xref="GeneID:40491942"
     tRNA            complement(38506..38579)
                     /gene="trnfM-CAU"
                     /locus_tag="FKS56_pgt014"
                     /product="tRNA-fMet"
                     /db_xref="GeneID:40491943"
     gene            complement(38506..38579)
                     /gene="trnfM-CAU"
                     /locus_tag="FKS56_pgt014"
                     /db_xref="GeneID:40491943"
     CDS             complement(38747..39049)
                     /gene="rps14"
                     /locus_tag="FKS56_pgp073"
                     /codon_start=1
                     /transl_table=11
                     /product="ribosomal protein S14"
                     /protein_id="YP_009663819.1"
                     /db_xref="GeneID:40491944"
     gene            complement(38747..39049)
                     /gene="rps14"
                     /locus_tag="FKS56_pgp073"
                     /db_xref="GeneID:40491944"
     CDS             complement(39184..41388)
                     /gene="psaB"
                     /locus_tag="FKS56_pgp072"
                     /codon_start=1
                     /transl_table=11
                     /product="photosystem I P700 chlorophyll a apoprotein A2"
                     /protein_id="YP_009663820.1"
                     /db_xref="GeneID:40491945"
     gene            complement(39184..41388)
                     /gene="psaB"
                     /locus_tag="FKS56_pgp072"
                     /db_xref="GeneID:40491945"
     CDS             complement(41414..43666)
                     /gene="psaA"
                     /locus_tag="FKS56_pgp071"
                     /codon_start=1
                     /transl_table=11
                     /product="photosystem I P700 chlorophyll a apoprotein A1"
                     /protein_id="YP_009663821.1"
                     /db_xref="GeneID:40491946"
     gene            complement(41414..43666)
                     /gene="psaA"
                     /locus_tag="FKS56_pgp071"
                     /db_xref="GeneID:40491946"
     CDS             join(complement(46352..46477),complement(45384..45611),
                     complement(44478..44630))
                     /gene="ycf3"
                     /locus_tag="FKS56_pgp070"
                     /codon_start=1
                     /transl_table=11
                     /product="hypothetical chloroplast RF34"
                     /protein_id="YP_009663822.1"
                     /db_xref="GeneID:40491947"
     gene            complement(44478..46477)
                     /gene="ycf3"
                     /locus_tag="FKS56_pgp070"
                     /db_xref="GeneID:40491947"
     tRNA            47375..47461
                     /gene="trnS-GGA"
                     /locus_tag="FKS56_pgt015"
                     /product="tRNA-Ser"
                     /db_xref="GeneID:40491948"
     gene            47375..47461
                     /gene="trnS-GGA"
                     /locus_tag="FKS56_pgt015"
                     /db_xref="GeneID:40491948"
     CDS             complement(47798..48403)
                     /gene="rps4"
                     /locus_tag="FKS56_pgp069"
                     /codon_start=1
                     /transl_table=11
                     /product="ribosomal protein S4"
                     /protein_id="YP_009663823.1"
                     /db_xref="GeneID:40491949"
     gene            complement(47798..48403)
                     /gene="rps4"
                     /locus_tag="FKS56_pgp069"
                     /db_xref="GeneID:40491949"
     tRNA            complement(48922..48994)
                     /gene="trnT-UGU"
                     /locus_tag="FKS56_pgt016"
                     /product="tRNA-Thr"
                     /db_xref="GeneID:40491950"
     gene            complement(48922..48994)
                     /gene="trnT-UGU"
                     /locus_tag="FKS56_pgt016"
                     /db_xref="GeneID:40491950"
     tRNA            join(49886..49919,50465..50514)
                     /gene="trnL-UAA"
                     /locus_tag="FKS56_pgt017"
                     /product="tRNA-Leu"
                     /db_xref="GeneID:40491951"
     gene            49886..50514
                     /gene="trnL-UAA"
                     /locus_tag="FKS56_pgt017"
                     /db_xref="GeneID:40491951"
     tRNA            50716..50788
                     /gene="trnF-GAA"
                     /locus_tag="FKS56_pgt018"
                     /product="tRNA-Phe"
                     /db_xref="GeneID:40491952"
     gene            50716..50788
                     /gene="trnF-GAA"
                     /locus_tag="FKS56_pgt018"
                     /db_xref="GeneID:40491952"
     CDS             complement(51257..51733)
                     /gene="ndhJ"
                     /locus_tag="FKS56_pgp068"
                     /codon_start=1
                     /transl_table=11
                     /product="NADH dehydrogenase subunit J"
                     /protein_id="YP_009663824.1"
                     /db_xref="GeneID:40491953"
     gene            complement(51257..51733)
                     /gene="ndhJ"
                     /locus_tag="FKS56_pgp068"
                     /db_xref="GeneID:40491953"
     CDS             complement(51876..52559)
                     /gene="ndhK"
                     /locus_tag="FKS56_pgp067"
                     /codon_start=1
                     /transl_table=11
                     /product="NADH dehydrogenase subunit K"
                     /protein_id="YP_009663825.1"
                     /db_xref="GeneID:40491954"
     gene            complement(51876..52559)
                     /gene="ndhK"
                     /locus_tag="FKS56_pgp067"
                     /db_xref="GeneID:40491954"
     CDS             complement(52622..52984)
                     /gene="ndhC"
                     /locus_tag="FKS56_pgp066"
                     /codon_start=1
                     /transl_table=11
                     /product="NADH dehydrogenase subunit 3"
                     /protein_id="YP_009663826.1"
                     /db_xref="GeneID:40491955"
     gene            complement(52622..52984)
                     /gene="ndhC"
                     /locus_tag="FKS56_pgp066"
                     /db_xref="GeneID:40491955"
     tRNA            join(complement(54361..54398),complement(53714..53748))
                     /gene="trnV-UAC"
                     /locus_tag="FKS56_pgt019"
                     /product="tRNA-Val"
                     /db_xref="GeneID:40491956"
     gene            complement(53714..54398)
                     /gene="trnV-UAC"
                     /locus_tag="FKS56_pgt019"
                     /db_xref="GeneID:40491956"
     tRNA            54589..54661
                     /gene="trnM-CAU"
                     /locus_tag="FKS56_pgt020"
                     /product="tRNA-Met"
                     /db_xref="GeneID:40491957"
     gene            54589..54661
                     /gene="trnM-CAU"
                     /locus_tag="FKS56_pgt020"
                     /db_xref="GeneID:40491957"
     CDS             complement(54911..55312)
                     /gene="atpE"
                     /locus_tag="FKS56_pgp065"
                     /codon_start=1
                     /transl_table=11
                     /product="ATP synthase CF1 epsilon subunit"
                     /protein_id="YP_009663827.1"
                     /db_xref="GeneID:40491958"
     gene            complement(54911..55312)
                     /gene="atpE"
                     /locus_tag="FKS56_pgp065"
                     /db_xref="GeneID:40491958"
     CDS             complement(55309..56808)
                     /gene="atpB"
                     /locus_tag="FKS56_pgp064"
                     /codon_start=1
                     /transl_table=11
                     /product="ATP synthase CF1 beta subunit"
                     /protein_id="YP_009663828.1"
                     /db_xref="GeneID:40491959"
     gene            complement(55309..56808)
                     /gene="atpB"
                     /locus_tag="FKS56_pgp064"
                     /db_xref="GeneID:40491959"
     CDS             57602..59035
                     /gene="rbcL"
                     /locus_tag="FKS56_pgp063"
                     /codon_start=1
                     /transl_table=11
                     /product="ribulose-1,5-bisphosphate carboxylase/oxygenase
                     large subunit"
                     /protein_id="YP_009663829.1"
                     /db_xref="GeneID:40491960"
     gene            57602..59035
                     /gene="rbcL"
                     /locus_tag="FKS56_pgp063"
                     /db_xref="GeneID:40491960"
     CDS             59773..61347
                     /gene="accD"
                     /locus_tag="FKS56_pgp062"
                     /codon_start=1
                     /transl_table=11
                     /product="acetyl-CoA carboxylase carboxyltransferase beta
                     subunit"
                     /protein_id="YP_009663830.1"
                     /db_xref="GeneID:40491961"
     gene            59773..61347
                     /gene="accD"
                     /locus_tag="FKS56_pgp062"
                     /db_xref="GeneID:40491961"
     CDS             62119..62232
                     /gene="psaI"
                     /locus_tag="FKS56_pgp061"
                     /codon_start=1
                     /transl_table=11
                     /product="photosystem I subunit VIII"
                     /protein_id="YP_009663831.1"
                     /db_xref="GeneID:40491962"
     gene            62119..62232
                     /gene="psaI"
                     /locus_tag="FKS56_pgp061"
                     /db_xref="GeneID:40491962"
     CDS             62642..63205
                     /gene="ycf4"
                     /locus_tag="FKS56_pgp060"
                     /codon_start=1
                     /transl_table=11
                     /product="photosystem I assembly protein Ycf4"
                     /protein_id="YP_009663832.1"
                     /db_xref="GeneID:40491963"
     gene            62642..63205
                     /gene="ycf4"
                     /locus_tag="FKS56_pgp060"
                     /db_xref="GeneID:40491963"
     CDS             63730..64425
                     /gene="cemA"
                     /locus_tag="FKS56_pgp059"
                     /codon_start=1
                     /transl_table=11
                     /product="envelope membrane protein"
                     /protein_id="YP_009663833.1"
                     /db_xref="GeneID:40491964"
     gene            63730..64425
                     /gene="cemA"
                     /locus_tag="FKS56_pgp059"
                     /db_xref="GeneID:40491964"
     CDS             64664..65626
                     /gene="petA"
                     /locus_tag="FKS56_pgp058"
                     /codon_start=1
                     /transl_table=11
                     /product="cytochrome f"
                     /protein_id="YP_009663834.1"
                     /db_xref="GeneID:40491965"
     gene            64664..65626
                     /gene="petA"
                     /locus_tag="FKS56_pgp058"
                     /db_xref="GeneID:40491965"
     CDS             complement(66413..66535)
                     /gene="psbJ"
                     /locus_tag="FKS56_pgp057"
                     /codon_start=1
                     /transl_table=11
                     /product="photosystem II protein J"
                     /protein_id="YP_009663835.1"
                     /db_xref="GeneID:40491966"
     gene            complement(66413..66535)
                     /gene="psbJ"
                     /locus_tag="FKS56_pgp057"
                     /db_xref="GeneID:40491966"
     CDS             complement(66675..66791)
                     /gene="psbL"
                     /locus_tag="FKS56_pgp056"
                     /codon_start=1
                     /transl_table=11
                     /product="photosystem II protein L"
                     /protein_id="YP_009663836.1"
                     /db_xref="GeneID:40491967"
     gene            complement(66675..66791)
                     /gene="psbL"
                     /locus_tag="FKS56_pgp056"
                     /db_xref="GeneID:40491967"
     CDS             complement(66825..66944)
                     /gene="psbF"
                     /locus_tag="FKS56_pgp055"
                     /codon_start=1
                     /transl_table=11
                     /product="photosystem II cytochrome b559 beta subunit"
                     /protein_id="YP_009663837.1"
                     /db_xref="GeneID:40491968"
     gene            complement(66825..66944)
                     /gene="psbF"
                     /locus_tag="FKS56_pgp055"
                     /db_xref="GeneID:40491968"
     CDS             complement(66954..67205)
                     /gene="psbE"
                     /locus_tag="FKS56_pgp054"
                     /codon_start=1
                     /transl_table=11
                     /product="photosystem II protein V"
                     /protein_id="YP_009663838.1"
                     /db_xref="GeneID:40491969"
     gene            complement(66954..67205)
                     /gene="psbE"
                     /locus_tag="FKS56_pgp054"
                     /db_xref="GeneID:40491969"
     CDS             68412..68507
                     /gene="petL"
                     /locus_tag="FKS56_pgp053"
                     /codon_start=1
                     /transl_table=11
                     /product="cytochrome b6/f complex subunit VI"
                     /protein_id="YP_009663839.1"
                     /db_xref="GeneID:40491970"
     gene            68412..68507
                     /gene="petL"
                     /locus_tag="FKS56_pgp053"
                     /db_xref="GeneID:40491970"
     CDS             68702..68815
                     /gene="petG"
                     /locus_tag="FKS56_pgp052"
                     /codon_start=1
                     /transl_table=11
                     /product="cytochrome b6/f complex subunit V"
                     /protein_id="YP_009663840.1"
                     /db_xref="GeneID:40491971"
     gene            68702..68815
                     /gene="petG"
                     /locus_tag="FKS56_pgp052"
                     /db_xref="GeneID:40491971"
     tRNA            complement(68980..69052)
                     /gene="trnW-CCA"
                     /locus_tag="FKS56_pgt021"
                     /product="tRNA-Trp"
                     /db_xref="GeneID:40491972"
     gene            complement(68980..69052)
                     /gene="trnW-CCA"
                     /locus_tag="FKS56_pgt021"
                     /db_xref="GeneID:40491972"
     tRNA            complement(69255..69328)
                     /gene="trnP-UGG"
                     /locus_tag="FKS56_pgt022"
                     /product="tRNA-Pro"
                     /db_xref="GeneID:40491973"
     gene            complement(69255..69328)
                     /gene="trnP-UGG"
                     /locus_tag="FKS56_pgt022"
                     /db_xref="GeneID:40491973"
     CDS             69700..69834
                     /gene="psaJ"
                     /locus_tag="FKS56_pgp051"
                     /codon_start=1
                     /transl_table=11
                     /product="photosystem I subunit IX"
                     /protein_id="YP_009663841.1"
                     /db_xref="GeneID:40491974"
     gene            69700..69834
                     /gene="psaJ"
                     /locus_tag="FKS56_pgp051"
                     /db_xref="GeneID:40491974"
     CDS             70309..70509
                     /gene="rpl33"
                     /locus_tag="FKS56_pgp050"
                     /codon_start=1
                     /transl_table=11
                     /product="ribosomal protein L33"
                     /protein_id="YP_009663842.1"
                     /db_xref="GeneID:40491975"
     gene            70309..70509
                     /gene="rpl33"
                     /locus_tag="FKS56_pgp050"
                     /db_xref="GeneID:40491975"
     CDS             70834..71112
                     /gene="rps18"
                     /locus_tag="FKS56_pgp049"
                     /transl_table=11
                     /product="ribosomal protein S18"
                     /protein_id="YP_009663843.1"
                     /db_xref="GeneID:40491976"
     gene            70834..71112
                     /gene="rps18"
                     /locus_tag="FKS56_pgp049"
                     /db_xref="GeneID:40491976"
     CDS             complement(71460..71810)
                     /gene="rpl20"
                     /locus_tag="FKS56_pgp048"
                     /codon_start=1
                     /transl_table=11
                     /product="ribosomal protein L20"
                     /protein_id="YP_009663844.1"
                     /db_xref="GeneID:40491977"
     gene            complement(71460..71810)
                     /gene="rpl20"
                     /locus_tag="FKS56_pgp048"
                     /db_xref="GeneID:40491977"
     CDS             join(complement(72585..72698),158268..158499,
                     159037..159062)
                     /gene="rps12"
                     /locus_tag="FKS56_pgp047"
                     /trans_splicing
                     /codon_start=1
                     /transl_table=11
                     /product="ribosomal protein S12"
                     /protein_id="YP_009663845.1"
                     /db_xref="GeneID:40491978"
     CDS             join(complement(72585..72698),complement(100433..100664),
                     complement(99870..99895))
                     /gene="rps12"
                     /locus_tag="FKS56_pgp046"
                     /trans_splicing
                     /codon_start=1
                     /transl_table=11
                     /product="ribosomal protein S12"
                     /protein_id="YP_009663800.1"
                     /db_xref="GeneID:40492048"
     gene            join(complement(72585..72698),158268..158499,
                     159037..159062)
                     /gene="rps12"
                     /locus_tag="FKS56_pgp047"
                     /trans_splicing
                     /db_xref="GeneID:40491978"
     gene            join(complement(72585..72698),complement(100433..100664),
                     complement(99870..99895))
                     /gene="rps12"
                     /locus_tag="FKS56_pgp046"
                     /trans_splicing
                     /db_xref="GeneID:40492048"
     CDS             73998..75524
                     /gene="psbB"
                     /locus_tag="FKS56_pgp045"
                     /codon_start=1
                     /transl_table=11
                     /product="photosystem II 47 kDa protein"
                     /protein_id="YP_009663846.1"
                     /db_xref="GeneID:40491979"
     gene            73998..75524
                     /gene="psbB"
                     /locus_tag="FKS56_pgp045"
                     /db_xref="GeneID:40491979"
     CDS             75720..75821
                     /gene="psbT"
                     /locus_tag="FKS56_pgp044"
                     /codon_start=1
                     /transl_table=11
                     /product="photosystem II protein T"
                     /protein_id="YP_009663847.1"
                     /db_xref="GeneID:40491981"
     gene            75720..75821
                     /gene="psbT"
                     /locus_tag="FKS56_pgp044"
                     /db_xref="GeneID:40491981"
     CDS             complement(75904..76035)
                     /gene="psbN"
                     /locus_tag="FKS56_pgp043"
                     /codon_start=1
                     /transl_table=11
                     /product="photosystem II protein N"
                     /protein_id="YP_009663848.1"
                     /db_xref="GeneID:40491982"
     gene            complement(75904..76035)
                     /gene="psbN"
                     /locus_tag="FKS56_pgp043"
                     /db_xref="GeneID:40491982"
     CDS             76143..76364
                     /gene="psbH"
                     /locus_tag="FKS56_pgp042"
                     /codon_start=1
                     /transl_table=11
                     /product="photosystem II protein H"
                     /protein_id="YP_009663849.1"
                     /db_xref="GeneID:40491983"
     gene            76143..76364
                     /gene="psbH"
                     /locus_tag="FKS56_pgp042"
                     /db_xref="GeneID:40491983"
     CDS             join(76492..76497,77330..77971)
                     /gene="petB"
                     /locus_tag="FKS56_pgp041"
                     /codon_start=1
                     /transl_table=11
                     /product="cytochrome b6"
                     /protein_id="YP_009663850.1"
                     /db_xref="GeneID:40491984"
     gene            76492..77971
                     /gene="petB"
                     /locus_tag="FKS56_pgp041"
                     /db_xref="GeneID:40491984"
     CDS             join(78185..78192,78992..>79466)
                     /gene="petD"
                     /locus_tag="FKS56_pgp040"
                     /codon_start=1
                     /transl_table=11
                     /product="cytochrome b6/f complex subunit IV"
                     /protein_id="YP_009663851.1"
                     /db_xref="GeneID:40491985"
     gene            78185..>79466
                     /gene="petD"
                     /locus_tag="FKS56_pgp040"
                     /db_xref="GeneID:40491985"
     CDS             complement(79667..80653)
                     /gene="rpoA"
                     /locus_tag="FKS56_pgp039"
                     /codon_start=1
                     /transl_table=11
                     /product="RNA polymerase alpha subunit"
                     /protein_id="YP_009663852.1"
                     /db_xref="GeneID:40491986"
     gene            complement(79667..80653)
                     /gene="rpoA"
                     /locus_tag="FKS56_pgp039"
                     /db_xref="GeneID:40491986"
     CDS             complement(80733..81149)
                     /gene="rps11"
                     /locus_tag="FKS56_pgp038"
                     /codon_start=1
                     /transl_table=11
                     /product="ribosomal protein S11"
                     /protein_id="YP_009663853.1"
                     /db_xref="GeneID:40491987"
     gene            complement(80733..81149)
                     /gene="rps11"
                     /locus_tag="FKS56_pgp038"
                     /db_xref="GeneID:40491987"
     CDS             complement(81297..81410)
                     /gene="rpl36"
                     /locus_tag="FKS56_pgp037"
                     /codon_start=1
                     /transl_table=11
                     /product="ribosomal protein L36"
                     /protein_id="YP_009663854.1"
                     /db_xref="GeneID:40491988"
     gene            complement(81297..81410)
                     /gene="rpl36"
                     /locus_tag="FKS56_pgp037"
                     /db_xref="GeneID:40491988"
     CDS             complement(81927..82331)
                     /gene="rps8"
                     /locus_tag="FKS56_pgp036"
                     /codon_start=1
                     /transl_table=11
                     /product="ribosomal protein S8"
                     /protein_id="YP_009663855.1"
                     /db_xref="GeneID:40491989"
     gene            complement(81927..82331)
                     /gene="rps8"
                     /locus_tag="FKS56_pgp036"
                     /db_xref="GeneID:40491989"
     CDS             complement(82509..82877)
                     /gene="rpl14"
                     /locus_tag="FKS56_pgp035"
                     /codon_start=1
                     /transl_table=11
                     /product="ribosomal protein L14"
                     /protein_id="YP_009663856.1"
                     /db_xref="GeneID:40491990"
     gene            complement(82509..82877)
                     /gene="rpl14"
                     /locus_tag="FKS56_pgp035"
                     /db_xref="GeneID:40491990"
     CDS             join(complement(84434..84442),complement(83002..83400))
                     /gene="rpl16"
                     /locus_tag="FKS56_pgp034"
                     /codon_start=1
                     /transl_table=11
                     /product="ribosomal protein L16"
                     /protein_id="YP_009663857.1"
                     /db_xref="GeneID:40491991"
     gene            complement(83002..84442)
                     /gene="rpl16"
                     /locus_tag="FKS56_pgp034"
                     /db_xref="GeneID:40491991"
     repeat_region   84159..128106
                     /note="inverted repeat B (IRB)"
                     /rpt_type="inverted"
     CDS             complement(84588..85244)
                     /gene="rps3"
                     /locus_tag="FKS56_pgp033"
                     /codon_start=1
                     /transl_table=11
                     /product="ribosomal protein S3"
                     /protein_id="YP_009663858.1"
                     /db_xref="GeneID:40491992"
     gene            complement(84588..85244)
                     /gene="rps3"
                     /locus_tag="FKS56_pgp033"
                     /db_xref="GeneID:40491992"
     CDS             complement(85229..85732)
                     /gene="rpl22"
                     /locus_tag="FKS56_pgp032"
                     /codon_start=1
                     /transl_table=11
                     /product="ribosomal protein L22"
                     /protein_id="YP_009663859.1"
                     /db_xref="GeneID:40491993"
     gene            complement(85229..85732)
                     /gene="rpl22"
                     /locus_tag="FKS56_pgp032"
                     /db_xref="GeneID:40491993"
     CDS             complement(85771..86049)
                     /gene="rps19"
                     /locus_tag="FKS56_pgp031"
                     /transl_table=11
                     /product="ribosomal protein S19"
                     /protein_id="YP_009663860.1"
                     /db_xref="GeneID:40491994"
                     /codon_start=1
                     /modified_by="Abdullah"
     gene            complement(85771..86049)
                     /gene="rps19"
                     /locus_tag="FKS56_pgp031"
                     /db_xref="GeneID:40491994"
                     /modified_by="Abdullah"
     CDS             join(complement(87214..87604),complement(86097..86530))
                     /gene="rpl2"
                     /locus_tag="FKS56_pgp030"
                     /codon_start=1
                     /transl_table=11
                     /product="ribosomal protein L2"
                     /protein_id="YP_009663861.1"
                     /db_xref="GeneID:40491995"
     gene            complement(86097..87604)
                     /gene="rpl2"
                     /locus_tag="FKS56_pgp030"
                     /db_xref="GeneID:40491995"
     CDS             complement(87623..87904)
                     /gene="rpl23"
                     /locus_tag="FKS56_pgp029"
                     /codon_start=1
                     /transl_table=11
                     /product="ribosomal protein L23"
                     /protein_id="YP_009663862.1"
                     /db_xref="GeneID:40491996"
     gene            complement(87623..87904)
                     /gene="rpl23"
                     /locus_tag="FKS56_pgp029"
                     /db_xref="GeneID:40491996"
     tRNA            complement(88075..88148)
                     /gene="trnI-CAU"
                     /locus_tag="FKS56_pgt023"
                     /product="tRNA-Ile"
                     /db_xref="GeneID:40491997"
     gene            complement(88075..88148)
                     /gene="trnI-CAU"
                     /locus_tag="FKS56_pgt023"
                     /db_xref="GeneID:40491997"
     CDS             88348..95220
                     /gene="ycf2"
                     /locus_tag="FKS56_pgp028"
                     /codon_start=1
                     /transl_table=11
                     /product="Ycf2"
                     /protein_id="YP_009663863.1"
                     /db_xref="GeneID:40491998"
     gene            88348..95220
                     /gene="ycf2"
                     /locus_tag="FKS56_pgp028"
                     /db_xref="GeneID:40491998"
     tRNA            complement(96138..96218)
                     /gene="trnL-CAA"
                     /locus_tag="FKS56_pgt024"
                     /product="tRNA-Leu"
                     /db_xref="GeneID:40491999"
     gene            complement(96138..96218)
                     /gene="trnL-CAA"
                     /locus_tag="FKS56_pgt024"
                     /db_xref="GeneID:40491999"
     CDS             join(complement(98254..99030),complement(96813..97568))
                     /gene="ndhB"
                     /locus_tag="FKS56_pgp027"
                     /codon_start=1
                     /transl_table=11
                     /product="NADH dehydrogenase subunit 2"
                     /protein_id="YP_009663864.1"
                     /db_xref="GeneID:40492000"
     gene            complement(96813..99030)
                     /gene="ndhB"
                     /locus_tag="FKS56_pgp027"
                     /db_xref="GeneID:40492000"
     CDS             complement(99349..99816)
                     /gene="rps7"
                     /locus_tag="FKS56_pgp026"
                     /codon_start=1
                     /transl_table=11
                     /product="ribosomal protein S7"
                     /protein_id="YP_009663865.1"
                     /db_xref="GeneID:40492001"
     gene            complement(99349..99816)
                     /gene="rps7"
                     /locus_tag="FKS56_pgp026"
                     /db_xref="GeneID:40492001"
     tRNA            102547..102618
                     /gene="trnV-GAC"
                     /locus_tag="FKS56_pgt025"
                     /product="tRNA-Val"
                     /db_xref="GeneID:40492002"
     gene            102547..102618
                     /gene="trnV-GAC"
                     /locus_tag="FKS56_pgt025"
                     /db_xref="GeneID:40492002"
     rRNA            102843..104333
                     /gene="rrn16"
                     /locus_tag="FKS56_pgr008"
                     /product="16S ribosomal RNA"
                     /db_xref="GeneID:40492003"
     gene            102843..104333
                     /gene="rrn16"
                     /locus_tag="FKS56_pgr008"
                     /db_xref="GeneID:40492003"
     tRNA            join(104627..104663,105620..105654)
                     /gene="trnI-GAU"
                     /locus_tag="FKS56_pgt026"
                     /product="tRNA-Ile"
                     /db_xref="GeneID:40492004"
     gene            104627..105654
                     /gene="trnI-GAU"
                     /locus_tag="FKS56_pgt026"
                     /db_xref="GeneID:40492004"
     tRNA            join(105718..105755,106568..106602)
                     /gene="trnA-UGC"
                     /locus_tag="FKS56_pgt027"
                     /product="tRNA-Ala"
                     /db_xref="GeneID:40492005"
     gene            105718..106602
                     /gene="trnA-UGC"
                     /locus_tag="FKS56_pgt027"
                     /db_xref="GeneID:40492005"
     rRNA            106762..109576
                     /gene="rrn23"
                     /locus_tag="FKS56_pgr007"
                     /product="23S ribosomal RNA"
                     /db_xref="GeneID:40492006"
     gene            106762..109576
                     /gene="rrn23"
                     /locus_tag="FKS56_pgr007"
                     /db_xref="GeneID:40492006"
     rRNA            109675..109777
                     /gene="rrn4.5"
                     /locus_tag="FKS56_pgr006"
                     /product="4.5S ribosomal RNA"
                     /db_xref="GeneID:40492007"
     gene            109675..109777
                     /gene="rrn4.5"
                     /locus_tag="FKS56_pgr006"
                     /db_xref="GeneID:40492007"
     rRNA            110007..110127
                     /gene="rrn5"
                     /locus_tag="FKS56_pgr005"
                     /product="5S ribosomal RNA"
                     /db_xref="GeneID:40492008"
     gene            110007..110127
                     /gene="rrn5"
                     /locus_tag="FKS56_pgr005"
                     /db_xref="GeneID:40492008"
     tRNA            110381..110454
                     /gene="trnR-ACG"
                     /locus_tag="FKS56_pgt028"
                     /product="tRNA-Arg"
                     /db_xref="GeneID:40492009"
     gene            110381..110454
                     /gene="trnR-ACG"
                     /locus_tag="FKS56_pgt028"
                     /db_xref="GeneID:40492009"
     tRNA            complement(111087..111158)
                     /gene="trnN-GUU"
                     /locus_tag="FKS56_pgt029"
                     /product="tRNA-Asn"
                     /db_xref="GeneID:40492010"
     gene            complement(111087..111158)
                     /gene="trnN-GUU"
                     /locus_tag="FKS56_pgt029"
                     /db_xref="GeneID:40492010"
     CDS             111662..117187
                     /gene="ycf1"
                     /locus_tag="FKS56_pgp025"
                     /codon_start=1
                     /transl_table=11
                     /product="Ycf1"
                     /protein_id="YP_009663866.1"
                     /db_xref="GeneID:40492011"
     gene            111662..117187
                     /gene="ycf1"
                     /locus_tag="FKS56_pgp025"
                     /db_xref="GeneID:40492011"
     CDS             117528..117800
                     /gene="rps15"
                     /locus_tag="FKS56_pgp024"
                     /codon_start=1
                     /transl_table=11
                     /product="ribosomal protein S15"
                     /protein_id="YP_009663867.1"
                     /db_xref="GeneID:40492012"
     gene            117528..117800
                     /gene="rps15"
                     /locus_tag="FKS56_pgp024"
                     /db_xref="GeneID:40492012"
     CDS             117906..119087
                     /gene="ndhH"
                     /locus_tag="FKS56_pgp023"
                     /codon_start=1
                     /transl_table=11
                     /product="NADH dehydrogenase subunit 7"
                     /protein_id="YP_009663868.1"
                     /db_xref="GeneID:40492013"
     gene            117906..119087
                     /gene="ndhH"
                     /locus_tag="FKS56_pgp023"
                     /db_xref="GeneID:40492013"
     CDS             join(119089..119646,120805..121344)
                     /gene="ndhA"
                     /locus_tag="FKS56_pgp022"
                     /codon_start=1
                     /transl_table=11
                     /product="NADH-plastoquinone oxidoreductase subunit 1"
                     /protein_id="YP_009663869.1"
                     /db_xref="GeneID:40492014"
     gene            119089..121344
                     /gene="ndhA"
                     /locus_tag="FKS56_pgp022"
                     /db_xref="GeneID:40492014"
     CDS             121422..121925
                     /gene="ndhI"
                     /codon_start=1
                     /transl_table=11
                     /product="NADH dehydrogenase subunit I"
     gene            121422..121925
                     /gene="ndhI"
     CDS             122366..122896
                     /gene="ndhG"
                     /locus_tag="FKS56_pgp021"
                     /codon_start=1
                     /transl_table=11
                     /product="NADH dehydrogenase subunit 6"
                     /protein_id="YP_009663870.1"
                     /db_xref="GeneID:40492015"
     gene            122366..122896
                     /gene="ndhG"
                     /locus_tag="FKS56_pgp021"
                     /db_xref="GeneID:40492015"
     CDS             123132..123437
                     /gene="ndhE"
                     /locus_tag="FKS56_pgp020"
                     /codon_start=1
                     /transl_table=11
                     /product="NADH dehydrogenase subunit 4L"
                     /protein_id="YP_009663871.1"
                     /db_xref="GeneID:40492016"
     gene            123132..123437
                     /gene="ndhE"
                     /locus_tag="FKS56_pgp020"
                     /db_xref="GeneID:40492016"
     CDS             123683..123928
                     /gene="psaC"
                     /locus_tag="FKS56_pgp019"
                     /codon_start=1
                     /transl_table=11
                     /product="photosystem I subunit VII"
                     /protein_id="YP_009663872.1"
                     /db_xref="GeneID:40492017"
     gene            123683..123928
                     /gene="psaC"
                     /locus_tag="FKS56_pgp019"
                     /db_xref="GeneID:40492017"
     CDS             124068..125570
                     /gene="ndhD"
                     /locus_tag="FKS56_pgp018"
                     /codon_start=1
                     /transl_table=11
                     /product="NADH dehydrogenase subunit 4"
                     /protein_id="YP_009663873.1"
                     /db_xref="GeneID:40492018"
     gene            124068..125570
                     /gene="ndhD"
                     /locus_tag="FKS56_pgp018"
                     /db_xref="GeneID:40492018"
     CDS             complement(125898..126869)
                     /gene="ccsA"
                     /locus_tag="FKS56_pgp017"
                     /codon_start=1
                     /transl_table=11
                     /product="cytochrome c biogenesis protein"
                     /protein_id="YP_009663874.1"
                     /db_xref="GeneID:40492019"
     gene            complement(125898..126869)
                     /gene="ccsA"
                     /locus_tag="FKS56_pgp017"
                     /db_xref="GeneID:40492019"
     tRNA            complement(126988..127067)
                     /gene="trnL-UAG"
                     /locus_tag="FKS56_pgt030"
                     /product="tRNA-Leu"
                     /db_xref="GeneID:40492020"
     gene            complement(126988..127067)
                     /gene="trnL-UAG"
                     /locus_tag="FKS56_pgt030"
                     /db_xref="GeneID:40492020"
     CDS             complement(128082..130280)
                     /gene="ndhF"
                     /codon_start=1
                     /transl_table=11
                     /product="NADH dehydrogenase subunit F"
     gene            complement(128082..130280)
                     /gene="ndhF"
     misc_feature    128107..130825
                     /note="small single copy (SSC)"
     CDS             130631..130798
                     /gene="rpl32"
                     /locus_tag="FKS56_pgp015"
                     /codon_start=1
                     /transl_table=11
                     /product="ribosomal protein L32"
                     /protein_id="YP_009663875.1"
                     /db_xref="GeneID:40492022"
     gene            130631..130798
                     /gene="rpl32"
                     /locus_tag="FKS56_pgp015"
                     /db_xref="GeneID:40492022"
     repeat_region   130826..174773
                     /note="inverted repeat A (IRA)"
                     /rpt_type="inverted"
     tRNA            131865..131944
                     /gene="trnL-UAG"
                     /locus_tag="FKS56_pgt031"
                     /product="tRNA-Leu"
                     /db_xref="GeneID:40492023"
     gene            131865..131944
                     /gene="trnL-UAG"
                     /locus_tag="FKS56_pgt031"
                     /db_xref="GeneID:40492023"
     CDS             132063..133034
                     /gene="ccsA"
                     /locus_tag="FKS56_pgp014"
                     /codon_start=1
                     /transl_table=11
                     /product="cytochrome c biogenesis protein"
                     /protein_id="YP_009663876.1"
                     /db_xref="GeneID:40492024"
     gene            132063..133034
                     /gene="ccsA"
                     /locus_tag="FKS56_pgp014"
                     /db_xref="GeneID:40492024"
     CDS             complement(133362..134864)
                     /gene="ndhD"
                     /locus_tag="FKS56_pgp013"
                     /codon_start=1
                     /transl_table=11
                     /product="NADH dehydrogenase subunit 4"
                     /protein_id="YP_009663877.1"
                     /db_xref="GeneID:40492025"
     gene            complement(133362..134864)
                     /gene="ndhD"
                     /locus_tag="FKS56_pgp013"
                     /db_xref="GeneID:40492025"
     CDS             complement(135004..135249)
                     /gene="psaC"
                     /locus_tag="FKS56_pgp012"
                     /codon_start=1
                     /transl_table=11
                     /product="photosystem I subunit VII"
                     /protein_id="YP_009663878.1"
                     /db_xref="GeneID:40492026"
     gene            complement(135004..135249)
                     /gene="psaC"
                     /locus_tag="FKS56_pgp012"
                     /db_xref="GeneID:40492026"
     CDS             complement(135495..135800)
                     /gene="ndhE"
                     /locus_tag="FKS56_pgp011"
                     /codon_start=1
                     /transl_table=11
                     /product="NADH dehydrogenase subunit 4L"
                     /protein_id="YP_009663879.1"
                     /db_xref="GeneID:40492027"
     gene            complement(135495..135800)
                     /gene="ndhE"
                     /locus_tag="FKS56_pgp011"
                     /db_xref="GeneID:40492027"
     CDS             complement(136036..136566)
                     /gene="ndhG"
                     /locus_tag="FKS56_pgp010"
                     /codon_start=1
                     /transl_table=11
                     /product="NADH dehydrogenase subunit 6"
                     /protein_id="YP_009663880.1"
                     /db_xref="GeneID:40492028"
     gene            complement(136036..136566)
                     /gene="ndhG"
                     /locus_tag="FKS56_pgp010"
                     /db_xref="GeneID:40492028"
     CDS             complement(137007..137510)
                     /gene="ndhI"
                     /codon_start=1
                     /transl_table=11
                     /product="NADH dehydrogenase subunit I"
     gene            complement(137007..137510)
                     /gene="ndhI"
     CDS             join(complement(139286..139843),
                     complement(137588..138127))
                     /gene="ndhA"
                     /locus_tag="FKS56_pgp009"
                     /codon_start=1
                     /transl_table=11
                     /product="NADH-plastoquinone oxidoreductase subunit 1"
                     /protein_id="YP_009663881.1"
                     /db_xref="GeneID:40492029"
     gene            complement(137588..139843)
                     /gene="ndhA"
                     /locus_tag="FKS56_pgp009"
                     /db_xref="GeneID:40492029"
     CDS             complement(139845..141026)
                     /gene="ndhH"
                     /locus_tag="FKS56_pgp008"
                     /codon_start=1
                     /transl_table=11
                     /product="NADH dehydrogenase subunit 7"
                     /protein_id="YP_009663882.1"
                     /db_xref="GeneID:40492030"
     gene            complement(139845..141026)
                     /gene="ndhH"
                     /locus_tag="FKS56_pgp008"
                     /db_xref="GeneID:40492030"
     CDS             complement(141132..141404)
                     /gene="rps15"
                     /locus_tag="FKS56_pgp007"
                     /codon_start=1
                     /transl_table=11
                     /product="ribosomal protein S15"
                     /protein_id="YP_009663883.1"
                     /db_xref="GeneID:40492031"
     gene            complement(141132..141404)
                     /gene="rps15"
                     /locus_tag="FKS56_pgp007"
                     /db_xref="GeneID:40492031"
     CDS             complement(141745..147270)
                     /gene="ycf1"
                     /locus_tag="FKS56_pgp006"
                     /codon_start=1
                     /transl_table=11
                     /product="Ycf1"
                     /protein_id="YP_009663884.1"
                     /db_xref="GeneID:40492032"
     gene            complement(141745..147270)
                     /gene="ycf1"
                     /locus_tag="FKS56_pgp006"
                     /db_xref="GeneID:40492032"
     tRNA            147774..147845
                     /gene="trnN-GUU"
                     /locus_tag="FKS56_pgt032"
                     /product="tRNA-Asn"
                     /db_xref="GeneID:40492033"
     gene            147774..147845
                     /gene="trnN-GUU"
                     /locus_tag="FKS56_pgt032"
                     /db_xref="GeneID:40492033"
     tRNA            complement(148478..148551)
                     /gene="trnR-ACG"
                     /locus_tag="FKS56_pgt033"
                     /product="tRNA-Arg"
                     /db_xref="GeneID:40492034"
     gene            complement(148478..148551)
                     /gene="trnR-ACG"
                     /locus_tag="FKS56_pgt033"
                     /db_xref="GeneID:40492034"
     rRNA            complement(148805..148925)
                     /gene="rrn5"
                     /locus_tag="FKS56_pgr004"
                     /product="5S ribosomal RNA"
                     /db_xref="GeneID:40492035"
     gene            complement(148805..148925)
                     /gene="rrn5"
                     /locus_tag="FKS56_pgr004"
                     /db_xref="GeneID:40492035"
     rRNA            complement(149155..149257)
                     /gene="rrn4.5"
                     /locus_tag="FKS56_pgr003"
                     /product="4.5S ribosomal RNA"
                     /db_xref="GeneID:40492036"
     gene            complement(149155..149257)
                     /gene="rrn4.5"
                     /locus_tag="FKS56_pgr003"
                     /db_xref="GeneID:40492036"
     rRNA            complement(149356..152170)
                     /gene="rrn23"
                     /locus_tag="FKS56_pgr002"
                     /product="23S ribosomal RNA"
                     /db_xref="GeneID:40492037"
     gene            complement(149356..152170)
                     /gene="rrn23"
                     /locus_tag="FKS56_pgr002"
                     /db_xref="GeneID:40492037"
     tRNA            join(complement(153177..153214),
                     complement(152330..152364))
                     /gene="trnA-UGC"
                     /locus_tag="FKS56_pgt034"
                     /product="tRNA-Ala"
                     /db_xref="GeneID:40492038"
     gene            complement(152330..153214)
                     /gene="trnA-UGC"
                     /locus_tag="FKS56_pgt034"
                     /db_xref="GeneID:40492038"
     tRNA            join(complement(154269..154305),
                     complement(153278..153312))
                     /gene="trnI-GAU"
                     /locus_tag="FKS56_pgt035"
                     /product="tRNA-Ile"
                     /db_xref="GeneID:40492039"
     gene            complement(153278..154305)
                     /gene="trnI-GAU"
                     /locus_tag="FKS56_pgt035"
                     /db_xref="GeneID:40492039"
     rRNA            complement(154599..156089)
                     /gene="rrn16"
                     /locus_tag="FKS56_pgr001"
                     /product="16S ribosomal RNA"
                     /db_xref="GeneID:40492040"
     gene            complement(154599..156089)
                     /gene="rrn16"
                     /locus_tag="FKS56_pgr001"
                     /db_xref="GeneID:40492040"
     tRNA            complement(156314..156385)
                     /gene="trnV-GAC"
                     /locus_tag="FKS56_pgt036"
                     /product="tRNA-Val"
                     /db_xref="GeneID:40492041"
     gene            complement(156314..156385)
                     /gene="trnV-GAC"
                     /locus_tag="FKS56_pgt036"
                     /db_xref="GeneID:40492041"
     CDS             159116..159583
                     /gene="rps7"
                     /locus_tag="FKS56_pgp005"
                     /codon_start=1
                     /transl_table=11
                     /product="ribosomal protein S7"
                     /protein_id="YP_009663885.1"
                     /db_xref="GeneID:40492042"
     gene            159116..159583
                     /gene="rps7"
                     /locus_tag="FKS56_pgp005"
                     /db_xref="GeneID:40492042"
     CDS             join(159902..160678,161364..162119)
                     /gene="ndhB"
                     /locus_tag="FKS56_pgp004"
                     /codon_start=1
                     /transl_table=11
                     /product="NADH dehydrogenase subunit 2"
                     /protein_id="YP_009663886.1"
                     /db_xref="GeneID:40492043"
     gene            159902..162119
                     /gene="ndhB"
                     /locus_tag="FKS56_pgp004"
                     /db_xref="GeneID:40492043"
     tRNA            162714..162794
                     /gene="trnL-CAA"
                     /locus_tag="FKS56_pgt037"
                     /product="tRNA-Leu"
                     /db_xref="GeneID:40492044"
     gene            162714..162794
                     /gene="trnL-CAA"
                     /locus_tag="FKS56_pgt037"
                     /db_xref="GeneID:40492044"
     CDS             complement(163712..170584)
                     /gene="ycf2"
                     /locus_tag="FKS56_pgp003"
                     /codon_start=1
                     /transl_table=11
                     /product="Ycf2"
                     /protein_id="YP_009663887.1"
                     /db_xref="GeneID:40492049"
     gene            complement(163712..170584)
                     /gene="ycf2"
                     /locus_tag="FKS56_pgp003"
                     /db_xref="GeneID:40492049"
     tRNA            170784..170857
                     /gene="trnI-CAU"
                     /locus_tag="FKS56_pgt038"
                     /product="tRNA-Ile"
                     /db_xref="GeneID:40492045"
     gene            170784..170857
                     /gene="trnI-CAU"
                     /locus_tag="FKS56_pgt038"
                     /db_xref="GeneID:40492045"
     CDS             171028..171309
                     /gene="rpl23"
                     /locus_tag="FKS56_pgp002"
                     /codon_start=1
                     /transl_table=11
                     /product="ribosomal protein L23"
                     /protein_id="YP_009663888.1"
                     /db_xref="GeneID:40492046"
     gene            171028..171309
                     /gene="rpl23"
                     /locus_tag="FKS56_pgp002"
                     /db_xref="GeneID:40492046"
     CDS             join(171328..171718,172402..172835)
                     /gene="rpl2"
                     /locus_tag="FKS56_pgp001"
                     /codon_start=1
                     /transl_table=11
                     /product="ribosomal protein L2"
                     /protein_id="YP_009663889.1"
                     /db_xref="GeneID:40492047"
     gene            171328..172835
                     /gene="rpl2"
                     /locus_tag="FKS56_pgp001"
                     /db_xref="GeneID:40492047"
     gene            172883..173161
                     /gene="rps19"
                     /locus_tag="FKS56_pgp031"
                     /db_xref="GeneID:40491994"
                     /modified_by="Abdullah"
     gene            173200..173703
                     /gene="rpl22"
                     /locus_tag="FKS56_pgp032"
                     /db_xref="GeneID:40491993"
     gene            173688..174344
                     /gene="rps3"
                     /locus_tag="FKS56_pgp033"
                     /db_xref="GeneID:40491992"
     gene            174490..174773
                     /gene="rpl16"
                     /locus_tag="FKS56_pgp034"
                     /db_xref="GeneID:40491991"
                     /modified_by="Abdullah"
ORIGIN      
        1 ggcgaacgac gggaattgaa cccgcgagtg gtggattcac aatccactgc cttaatccac
       61 ttggctacat ccgcccctat cttttttttt atgaataata ataatataat atttgttttc
      121 actttgattt aaattttaat cagtaaaata agaacttcac aaaggatcgg taaggactca
      181 tttataaaaa ttatatatga gtacaaaaaa aagcaaaggt atgatactaa accaaaccca
      241 ttaaggacgt ccttttctat ttttttctta tgataaagtt atgataaagt taaggtaaag
      301 aaaaaaactt aggtaaataa aaaaagacta tttgaaaaat aaaataaagg agcaatacca
      361 atactcttgg tattgcccct ttattttgcc tttcaaaaaa tcatatacac taagacaaaa
      421 gtcttatcca tttgtagatg gagcttcaat agaagctagg tctagaggga agttatgagc
      481 attacgttca tgcataactt ccataccaag gttagcacgg ttaataatat cagcccaggt
      541 attaattaca cgaccttgac tatcaactac agattggttg aaattgaaac catttaggtt
      601 gaaagccata gtgctgatac ctaaagcagt gaaccagata cctacaacag gccaagcagc
      661 taagaagaaa tgtaaagaac gagaattgtt gaaactagca tattggaaga tcaatcggcc
      721 aaaataacca tgagcagcta caatattgta ggtttcttcc tcttgaccga atctgtaacc
      781 ttcatttgca gattcgtttt ctgtagtttc cctgatcaaa ctagaggtta ccaaagaacc
      841 atgcatagca ctaaataggg agccgccaaa tacaccagct acacctaaca tgtgaaatgg
      901 gtgcataagg atgttgtgtt cagcctggaa tacaatcata aagttgaaag taccagagat
      961 tcctagaggc ataccatcag aaaaacttcc ttgaccaatt ggataaatca agaaaacggc
     1021 ggtagcagct gcaacaggag ctgaatatgc aacagcgatc caagggcgca tacccaaacg
     1081 gaaactaagt tcccactcac gacccatgta gcaagctaca ccaagtaaga agtgaagaac
     1141 gattagttca taaggaccac cattgtataa ccattcatca acggatgccg cttcccaaat
     1201 cgggtaaaaa tgcaaaccta tagctgcaga agtaggaata atggcaccag aaataatatt
     1261 gttgccataa agtagagatc cagaaacagg ttcacgaata ccgtcaatat ccactggagg
     1321 agcagcaatg aaggcgataa tgaatacaga agttgcggtc aataaagtag ggatcatcaa
     1381 cacaccaaac catccgatgt aaagacggtt ttctgtgcta gttatccagt tacagaagcg
     1441 accccatagg ctttcgcttt cgcgtctctc taaaattgca gtcatggtaa aatcttggtt
     1501 tatttaatca tcagggactc ccaagcacac aaattctcta gaaatagcta attgagggct
     1561 tgttatttaa cagtataaca tgacttatat acacgtgtca accaatatca aattgaaaaa
     1621 agatacctat gattttttct agatttatca tatttttttg tctaatccta atcatatagt
     1681 tccttagtta taaaagttat aaaaagaaaa aatctcgatt gatatacata tgaatctaat
     1741 ttcaatatga taatcataat ggaatgggtt gcccgggact cgaacccgga actagtcgga
     1801 tggagtagaa aatttccttg ttaaaatgaa ataaaatagg taaaaaaatc cctccccaaa
     1861 ccgtgcttgc atttttcatt gcacacggct ttctctgtgt atacatctaa aatgctcttt
     1921 cttccttacc ttaaacaaaa caggactcta aaaagttgtt aattgaatac tcagtggatc
     1981 accccttact tacttgttat tacattctta ctgcatgaac atttaataaa aggaatgaat
     2041 tcttctacta tctcttcatc atcaaaattt atatattttt ttttattgag agggtctgat
     2101 aacgaattat cactcatgat tgaccaaggc gttgatagaa aaaatatcca aataccaaac
     2161 ccgccccgga tataactttc gaaaagtaga agaagttctt ggtaagatca aagaaagaaa
     2221 ttgttcttct tccgtaagga attcttcaaa aaactccaaa cctaatctct tcgaaaaaac
     2281 acgtacagta cttttgtgtt tacgagccaa agttttaaga caagaaagcc gaagtatgta
     2341 ttttactcga tacaaactct ttttttttga ggatccgctg taataatgag aaaaatttct
     2401 gcatatacgc acaaatcggt caataatatc agaatctggc aaatcaaccc aggttggctt
     2461 actaatagga tgacccgatg cgttacaaaa atttgctttc gacaatgctc caattatttc
     2521 tctaattgga attttggtat ccaacttctt gatagtattt tctattagaa ataagttttc
     2581 tagcatttga ctccgtacca cggaaggatt taattgcaca tttgaaagat agcctagaaa
     2641 gtcaagagaa tatttgcata attgctttat atggaccctt cctgattgag accatacgta
     2701 aaaatgatat tgccataaat cgataaagta atatttccac ttattcatca gaagaggcat
     2761 atcatttgaa gtgagaatag actttccttg atatctaaca aaatgtatga agggatcctt
     2821 gaacaaggat aagttgttct gaaaatcatt agaaaaaact tctacaagat gttcgatttt
     2881 tccatagaaa tcgattcgtt caaaaaagat tgcataagat attgatcgta aatgatagga
     2941 ctgattacgg agaaaaagga aaataaattc gcattcacat gtatgagaat tatataggaa
     3001 aaagaagaat cttggattaa aaatagaaat ggatttctgt gaagtactaa gactcttcaa
     3061 attaaaatac tcgtagaaaa aaaaccgtaa taaatgcaaa aaagaggcat cttttaacca
     3121 gtagcgaagg acttgaacca agatttcaag atggatgggg tgaggtatta ctacatctaa
     3181 cacagaattt aaatgtgaga atttgtcctc taaaaaagga aatatggaat aaatagattt
     3241 taaattatga gattttgcta cttctttcgc ttgtaaataa gatactaatc gtagggaaaa
     3301 tggaatttcc acaatgactg caaatcctgc cgatattctt tgagaataca aattcttatt
     3361 gttattgtgc ccaaaaaatg gattttgttt cgaatcatta gaagaaataa acaaatgatt
     3421 ctcttgatac attcgagtaa ttaaacgttt cacaattagt gaactggatt tattgtcata
     3481 acgcacactt tccaacaaaa ttgatgattt ttttctattg aaaacataat catgagcaag
     3541 cgtataaata tactcccgaa aaagaagcgg gtataggaag tcatattggc gagatctatt
     3601 tagttctaaa tatagttgtt gaaattcctt catttaaaac gcgatttgaa ccaaagcaag
     3661 ggtgggggat ctaatcggtt atcaaatgat acatagtgcg atagagtcaa accaaggtat
     3721 tatcatagta agaacaaaca ataatagata cctcgaagat aggtggattc gtcaacggat
     3781 tctctactct agcctctcct tttccattta attgatgtat gtttgttcta ggataagaaa
     3841 atggttagaa atcctttatt tttttcaacc taatcgctct tttgattttg gaaaaaaaaa
     3901 gatctttttt tttatcaata tactgcttct tttacacatt catgcttaat ccataataaa
     3961 tagggaataa ctaatagaat agttaggact caaaaaaatc aataatccac tcatgagaaa
     4021 gatctttacc ccattaggca ctaatttagt tttaacggtt aattagatcg ggtaatcatt
     4081 caaattaaga aaagaagctc gttgcttttt gttttcccat aattgtgtcc ctaggactct
     4141 atccatttat tcactcgacc aaactttaaa ttaaattcat tttttttgta acaaaaaaaa
     4201 atagattctt aaaattcttt attgatacga catgctattt tttccatgta ttcctttcag
     4261 gatcagtcgc ggtcttagaa actctaccga tggtatggac gaatcccttt cttcatacaa
     4321 atgtgtaaaa gatgctagcc gcacttaaaa gccgagtact ctaccgttga gttagcaacc
     4381 ccaaaaagaa aaaaatgtgg agatatgacc ggaatcaaaa atgtggaatt tcataacgca
     4441 atcaaaacat tcaattagca aaaaattgaa taaaatttca atttctactc gattctaagc
     4501 attcgttcag atccgctaaa aatacaatca attttcatat aaaataaaaa catagaacta
     4561 gaaaaagtga aaattgatag accactgtta accattatta ttcattaata aacttcttct
     4621 atcacacaaa aaaatatcat ttcttgtatc acaacaaatt caaggaatcc ataagtaaaa
     4681 acccaatctc tggggcatgg ataaggctaa atagaaatgg atctatttat ctatgatcaa
     4741 attatatttg tttgatacat tgttgtcaat atgattgtga atgtttaata taaatggtta
     4801 taaaagaata taaaaaaacg ataagaataa aatcaaaaaa tggatttcca ttttttgatt
     4861 atttgatttc ttagtatttt attataagaa ataaaatact aagaaaaaac tatgaataga
     4921 gcaaaggagg gggaggaaat aataaagaaa aattgattca aagctatata tgagtcatcc
     4981 acaccctctt ttttgtattt cattaattaa aatttgtatt tcattaatta aaaatgaatg
     5041 caatttttta aactaaaact caggttaagt tccgtaaacc cccgccttct ttaaaatatc
     5101 atgaacagtt cctgtaggtt gagcgcccct ttcaaggaaa tataaaatag caggaacatt
     5161 caaataggtt tgattatata tcggatcata aaaacccact tttcgaagat ctcttgcttc
     5221 tcttcgggat cgaacatcaa ctgcaacgat tcgataaacg gctcattggg atagaagaga
     5281 tggaattgaa taataaatac cccccccaga aacgtataag aagttttctc ctcgtacggc
     5341 tcgagaaaaa atgattcgaa gttctatcat gtatacatga aattataatg tcaaattgat
     5401 ccataatcca gcaaatgcag gggacattta accccttctt tttacccttt ctttttcctt
     5461 ctttaaaaaa ataaaaaaaa aaaagcaaaa aacactcgta ctctcataac tcaagttgga
     5521 taactctcaa atagctccaa aaatccttag cttttttttt ttattgagtg gtctctaacc
     5581 cctttttttt gtcttgttta gaatctagtt tgattcttta ttccgatcta gtgattgaga
     5641 caattgaaaa cggtatttcc ttgttccagg atcctttatc tttaacttga atcattgggt
     5701 ttagacatta cttcggagat ctttaatcat taaaaaaaaa tggcagcaac acgccccttt
     5761 tttctctttt ttgtgttttg tttgtgatct ctttctatca aagaatcata tgaacaatgg
     5821 attcccgcat gagaatcttt tgatcaaaag agttttacca attccaacta gtttgctttt
     5881 ttttttgttt gaaaatgctt tgaatcagac cctttccatt tctatatcaa aaatagactt
     5941 atctacgaag ttgttccaac ttattgattt gcattaacta accctagatc ctttcccttt
     6001 aaaaataaaa tcaatatttt ctactcgagc tccatcctat cctatactat ttatattcca
     6061 atccaacaaa aagacggttt ctgatagaac agaagaaaga atgtcgagcc aagagcacct
     6121 tcatttctag ataatgataa taaaaggtgg tggtttaaat atccacagca aatcgatcat
     6181 gtccttcaag tcgcacgttg ctttctacca catcgtttca aacgaagttt taccataaca
     6241 taagattcct ccctttttaa taagtatgta agtaattgat tgaattacgg aatcatgaat
     6301 agtcatcggt tcagtcagta tgcagtaatc tatagttctt cctaatatac ttactaatat
     6361 atttaatatt agacttattt tattcttcta tatgaatata ttatgaatag atgaaaatca
     6421 aatatgaaaa taataaataa gtaatttatc atgaagaaaa aatctcagta agaattaaaa
     6481 tgaaccctat ttttcttgta tgaatatgca atatatatat tttttctttt ttattacatt
     6541 acaaaaagaa aaatatacca ggaatattct caattttaaa taaaagcaaa caaataaaaa
     6601 aacgaatctt tttgaatccg ccttacatta gctgcatctt caaataagtc gatagactag
     6661 actagattcg acaatctcca attttatttg aatcaagttt gacgaataaa ttgtatttga
     6721 tcaccataag agagagaaat ctatatatat tgagattaaa attgaaccat agataattta
     6781 aacgagatag ttagatgaaa aaagaaatcc aattttttta gattgaattg gataaaaaag
     6841 actgatgaag gagaaagttg aatttcaccg tttttctttg atttgattcc gaaatagaaa
     6901 atcagaatga caaagtataa gaaattttcg tatccagaag aaattatgga tattttatgt
     6961 taaatattga gtttctgttt agtttcatat ctataattta tgaaccacac ccacgtcaat
     7021 tgttaatgga attacaatta ttcattagaa ccaaacacca aataacctaa gaggttcaaa
     7081 gaaaaaaaaa catcttttcg tatctcattt tatttttttt attaataaga tttggactgg
     7141 gtattgacag atattcaaat tgatatctta cattactgat taacccctat ccccgaattt
     7201 tatgggaata tagaaaacaa gtatactctg ggacggaagg attcgaacct tcgaatagcg
     7261 ggaccaaaac ccgttgcctt accacttggc cacgccccat tttgatttcc atttgaaact
     7321 actaaagagt aatctgggta ttcctttttc ggcaattcca gttgctaaaa tgtatgaaat
     7381 ggattcgttt attattagga ttttggcacg tctagatata gaattctacc gaatttattg
     7441 atcattatat agaattcaat taagatattg tatgaaagtc tcatttcttc aattctcttc
     7501 taaaatcaag atggaagggc ttttttgatt ggatgagctc aaaaaaagat gttttttttt
     7561 tgaatccgac ttattttcct ttccttcttt tttccttatc tcaaaatata ttaataactt
     7621 aatcaaaata atatccaaga aaaaaaatgt tgttatgctt aatatcttta attcgatcaa
     7681 tatttgtttt aattctacgc tgttttcggg tagtttttta ttcgccaaat tgcccgaagc
     7741 ctatgctttt ttgaatccaa tcgtcgatgt tatgccagta atacctcttt tcttttttct
     7801 tttagccttc gtttggcaag ctgctgtcag ttttcgatga gatccttaat actgtcctag
     7861 aaaaatgcat gatttattcg agaaaaaaat tctaacaatt gataaaatca aataagtata
     7921 ggtcttacag tatgaaggaa cgctcaattc aaacttaaaa agtttttgat agccgcgata
     7981 aatctggatt accccatttc ctcattccga cccgttttta atcgaaaaga cgacttagac
     8041 ttggagtcca ccactcgcta tgaaagaaat tttttgtaat gaaagactca attcttattg
     8101 caaataaatg tttgaaactc ttttctattt ctacaatttc tagaaagaaa ccgctgcatt
     8161 tcttggtgtc aaggtcaacg agataggata tgtggtctaa aaacagggaa tccattctct
     8221 ctcttttttt tttttgaaaa aaaaaaatga tcttggagat tgtgtaatgc ttactctgaa
     8281 actctttgtt tacaccgtag taatattctt tgtttcgctc ttcatcttcg gattcctatc
     8341 taatgatcca ggacgtaatc ccgggcgcga agaataaaac aaaaaaagtg gggttccttg
     8401 ccttgcttca ttaaatgata ttaggatttg gttgatcgat tcgactgtca aaaaccaaaa
     8461 aaaacggaaa gagagggatt cgaaccctcg gtacgaataa ctcgcacaac ggattagcaa
     8521 tccgacgctt tagtccactc agccatctct cctaattgaa attgaaaaag aataattact
     8581 atgttacagt tcacaaaaaa gaatgatact gcttgaaaaa aaaaaaagct cttctttcat
     8641 tttattttat tctttctgtt cttattatat agatagattt tatctaatct atttgaaata
     8701 gaaattaaaa gaattcgatt attctataga taccattttt atcaacaatt tcattccatt
     8761 tttttttata tagaaatatc tttttttgat attaaaaaaa aagggggctt ttttgagttc
     8821 gaatttccat gacttggcct ggtcagcccg acccggccgg gctctttttt tttcaaatcc
     8881 aatccatttt ttttatctat gattatcgac aattcctata attccgcaat ctcctttgct
     8941 tgctttagca aaaaaagctt ggtatttttt gaaatcaaag taaaagaata atccgaagca
     9001 gaaaaagact atttctgttc ctatgatata atatataacc aaaaagacat ttctattctt
     9061 tcttttctta cttcttcatt attttgattt attatattac taaatagcca aaacaatttg
     9121 gctaaataat aaaaagaaaa aaagctaata agtatccctc tttctaattt gatcaagtct
     9181 tctaacgaaa ggcggcaacg ctctcatttt cgggattttt tctcatccta tcttgaggag
     9241 gccagagaat cccttgttcg acaaagagtc catttatata caataatcac attgtagcgg
     9301 gtatagttta gtggtaaaag tgtgattcgt tctattaacc ccgtcagtag ttaaggggtc
     9361 tttcggttta attcatattc cgattaaaaa ctttatttct taaaaggatt taatccttta
     9421 tctctcaatg aaatattcga ggaataatat acattctcgt gatttgtctc caaaggtcaa
     9481 ttataaattg aataattgta ttatgaaatt acgaaacata attttttttt attgaatcaa
     9541 tacttccaat tgaataagta tgagtaaagg atccatggat aaagatagaa aagtctattt
     9601 ctaatcgtaa caaaatcttc aatttttttt tttaatagga tagattttta ataggataga
     9661 ttgaagcaaa atagctatta aacgataact ttagtttact agaggcatca ataccccttt
     9721 cttagctcgg tggaaaaaga acaaactttt cctaaggatt cgtaaaaaaa aagaaataaa
     9781 gaacgaagta actagaaaga ttgttagaat cccacccttc ccttctttct agaaggatca
     9841 tctagaaagc gaattttttt gaatgcagtc aggcagaaaa gctaacatag atgttatgaa
     9901 ccaaatttta atttgcccct gccttccttt tatttttgat ttatttttcc catcctccct
     9961 tccataaagg agccgaatga aataaaagtt tcatgttcgg ttttgaagta gagacgttaa
    10021 aaataaaaat gatgaatcaa cgtcgactat aacccctagc cttccaagct aacgatgcgg
    10081 gttcgattcc cgctacccgc tttatattct aatttgatca atttgaatag ttattttatt
    10141 aattcaatga tgcatgaatt catgcatcaa tgaaaagcgt ccattgtcta atggatagga
    10201 cagaggtctt ctaaaccttt ggtataggtt caaatcctat tggacgcaat gcagtttata
    10261 ataggcttcc atatctattt tctattttga tttccatcta tgattatgat atcaagaaag
    10321 atattttgaa tgatttgaat aaaaggcgct cacttggaac tataaattat agtaaactaa
    10381 acaaatagct cgaatctatt tcatttatat atattttatt aagtattatt aagtgaagta
    10441 gtattaagag aagtagtatt aagattcaaa taatgatcga ttttttataa ttttctttat
    10501 ttagaatttt aattgaccac tcaacaattc ttattgttcc tgaagtagaa aacgttccat
    10561 ttgttcctga atagcttctt tcaaaagtgt ttctgcttcc tcagtgaatg tcttagtaga
    10621 agataagatt tcttggaact gaggtttatt cgtttttaag taagtacgta acttggcaag
    10681 aaatttcctt acttgtccaa tttctaatga atcaagataa ccattcgttc cggtataaat
    10741 agtcattatc tgttctgcca cgctaagagg ttcagattgg gattgtttga gcaactcacg
    10801 taatcgttga cctcttgcca attgattctg actagcttta tcgagatcag aagcaaattg
    10861 tgcaaaggct tctaattcga caaattgggc caattccaat tttaatttgc cggcgacttg
    10921 tttcatagct ttaatttgag ccgcggatcc tactctggag acagaaatac ccacattaat
    10981 agcaggtcta attccggcat tgaatagatc ggcggataag aatatttgtc cgtctgtaat
    11041 cgaaattaca ttagtaggaa tataggcgga aacgtctccc gactgggtct ccactattgg
    11101 taaagcagtc atacttcctt cacctaactg agaacttgat ttagcggctc tttctaaaag
    11161 acgcgaatgc aaataaaaaa catcccccgg ataagcttca cgaccgggag gtcttcgtaa
    11221 tagaagagac atttggcgat aagcctgtgc ttgtttggaa ggatcatcat aaatgattaa
    11281 agtgtgtcgt ttgcggtaca taaaatattc agccagggct gctcctgtat aaggagcgag
    11341 gtattgtaat gtagctgggg aatccgccat ttcggctacc acaatagtgt actccattgc
    11401 ccccccttct tggaaagtgg tcactacctg agctacagaa gatgcttttt gaccaatagc
    11461 tacataaaca catattacat tttgcccttg ctgattgaga atcgtatccg tggctactgc
    11521 tgttttaccg gtctgtctat ccccaataat taattcgcgc tgaccgcgtc ctatagggat
    11581 catcgaatca atagcaataa gccctgtttg aaggggctca taaacggaac gtctcgaaat
    11641 aataccaggc gcgggggatt caattaaccg agattcagaa gctggaattt caccccgacc
    11701 gtcaataggc ttagccaggg catttataac acgacccaaa taagcctcac tcactggtat
    11761 ctgagcaatt tttcctgttg cttttacaga acttctctct tggatcatca aaccatcacc
    11821 cattaataca acaccaacat tatttgattc taaattcaag gcaattccta ttgtaccctc
    11881 ttcaaattct accaattcgc ccgccattac ttcatcaaga ccataaatac gagcaatgcc
    11941 gtcacccact tgaaggacgg tacctgtatt tacaatcttt acttctctag tatattgctc
    12001 aatacgttca cggataatat tactaatttc gtcagctcta aggggtacca tgagtctttt
    12061 tgaattcttt tttggaagca aaaaaaataa tgcctatagt tagttatagg aaagtagtaa
    12121 aaaagggcta atcggtgagt tctttcatta ccccaaacat agcaatatta gcactaattg
    12181 tacataaatg taattcattg ttcaaacaac tattcagagt tccgagagct ccttgtaaag
    12241 cttgttggaa aacccgttgt cggacttgat taatcgctct ttcttgttca aaaagaatgg
    12301 tttcattttt gtaattttct aattgttcca aaatttgata agttgaatga atcaaattcc
    12361 atttttctcg ttctatctca gagtatccat ttactcgaaa ctgatctgcc tccatttcca
    12421 ctttccgtaa gcgggcctgg gctttttcca gctgttcaac agcctccctt cgcaattctt
    12481 ctgaatttcg aatagtattc aagatcttct gttttcgatt atctaataaa tcccttaatg
    12541 aaagtagatt atcattttca tttcaaaaat tccatgatcc cttcccgaac caaacatgaa
    12601 tctttcgatt catttggctc tcatgctcaa ttacttaatt gagagagaat tcattcccat
    12661 acatatatat atacatatac tttatatctt tttcacgtaa tgagcctatc ctctccttct
    12721 tttatctatt cctatttcaa aatacgggtc tctgctcata tttcacaata ttgaaattga
    12781 tcaataatta taatccaaga ctcaaatatt cggaggattc ttctgacaaa aatatatcaa
    12841 aacaaatata tatttgtttg tataatatat agtttagaat taatagaaaa tttcgaatgt
    12901 ttaatattgt aattgtcagc aaagttgttt cttttttttt ttttttcttt caaatccaaa
    12961 gaattcttct gactttatac ataggtcatc aattcggcat tgtaaaaaag gatcaaatca
    13021 ttttatcgat atgagtgttt tatattgaaa aagattcaaa ctattcgttt tgatttctat
    13081 attgtctaaa aaaaattctt tataaactat gtatttataa actaaacata gtagtagaaa
    13141 gagtaccatg ctgcatctga acttcaaaca gtttggcttt aaccatatta atggtcccag
    13201 attattggtt aatagagaat cagagtcgat ataccaatga atgaatcctg aaatgctatg
    13261 gttctaaaat atgatttttg aattgattca taagtaattc gcgggatcat gcactctttt
    13321 ctttcctaat tctaacaaaa aaagtgcagc tgggtggatc cagcctattc ttgaaataaa
    13381 caactcgcac acactccctt tccaaaaaag atcaatacac caagcactac gcttagattt
    13441 attggatttg ttgcaaaaag atcggtattc aacccgaaac tcccggcgga tggccagtga
    13501 cccaaggaaa cgaaagaatc ggttacattt ttcatatgat ctcctatttt cttttaggtg
    13561 gactaaaaaa aaaaagaact ctgtcttttt ttgtattata gaactttcaa ttctttttct
    13621 atttttcctg tatattttta tattgatttt tgatttattt gagtatttat tttaataatt
    13681 taaatttacc tatcctataa agaatccaaa atcgatttta tttcgatata aatgtatttt
    13741 ttttttttca ttgaaaaaaa aaaaatgacc aaaaataatg ataattatta gaattaggta
    13801 gaattaggga cccagtctca tgtcaatagc gaaaaacctc atttgttgaa atactcctta
    13861 cttaaataaa aaaaggcttt cctttgaact aagaaaaggg ggaaggaaga aggcgagttg
    13921 gtacggtaat tcctcatcct caaatgaatc cttcccatag attattgtcc aacaaataag
    13981 taattgtagg agtgaaatct tgatatactt tgaaaaacaa ggggtaaatt ttaatccata
    14041 aaaaaaaata cagaattatc ctatttatag cactaaacaa agggattggc aaataaaagg
    14101 gctaatgcta caaccagacc ataaattgtt aaggcttcca taaaagccaa actaagcaat
    14161 aaagtacctc gtatttttcc ctccgcctcg ggctgtcttg caataccttc tacagcttgt
    14221 cccgcagcag tgccttgacc aaccccaggc ccaatagaag caagtccgac agctaaccca
    14281 gcagcaataa cggaagcagc agaaatcaat ggattcatga taaattcctc gcaccaaaat
    14341 aaagaaaaag aaatagttaa tgatacaatc attcaataag ttttgactta attattccgt
    14401 cgctaagatt caaccagctg aagtaactaa aaacttcgag ttgagaattg aagtaataat
    14461 attaattatt gaactctcag aaagaactat ttccatatct cttttttagt tcctatccaa
    14521 aggatttttg tgaatgcata catacaccct ttatgcgtcc acttctatct tccaaaccat
    14581 tattggaatt ttccattatt tgtctttatt ttatttcatc tatttattga ttcaatttcg
    14641 aatcaaagac gaaacagaag aactcctatt ggaatcccta tttaaattca caaacagtcc
    14701 aatgcaatag attagatata tcttcagttc atatataacc tgttaatatc taatatcaca
    14761 tatacgcgtc tttcttccat aatggaaacc tacttcctat cttagattca agcggattct
    14821 taaattttaa aggatgcgca agtaaagagt tagtgtatag ccattaactt acatatacca
    14881 aattctaacc ctttgctaaa aaagaacatt tttttgaatc tcgtttgttg taaattcgtc
    14941 tcttcctttt tttatcatta tgtcacatgg atctaattta aattaatgaa ttcattagac
    15001 cgaatcattg catagaaatc aaaaataaca aagagtattt aattgagcta agttcatgca
    15061 atttattatt tataaaaatt ggattttggt caatcatttc attgaatgaa atccactgaa
    15121 atgggaatca ttctatagaa catccttttt aaactattga tactacaaaa attcctattc
    15181 aatataggac tcaaaatatt taaattgaat aaacaaaaca attaatgtaa tgtaaagaga
    15241 gaattttcat tgaagggaga tatgatataa ataaataaaa atggaccaaa tccggatttt
    15301 aggaaaaaga gcttttcgat ctctttcctt ttttttatta gactttaaaa ttcatttagt
    15361 aatagctgaa tctttttggc tattactcta gatcctttat ttgtatattt atgttgccta
    15421 agcataagca aattatcttg ttgagttaca cacccattgc ttgattggac ggactaagtt
    15481 acaaaaaaaa agactcaaca atttcaaaaa ctcgtcaatg atgaccctcc atggattcgc
    15541 ctatataagc cgcagctaaa gttgcaaaaa taagagcttg aatcccactt gtaaataatc
    15601 caaggaacat cacgggtata ggaactacta aaggtactaa agaaacaaga acaagaacga
    15661 ctaattcatc ggctaatata ttcccgaaaa gtcgaaaact aagtgataag ggttttgtga
    15721 aatcttctaa aatgttaatg ggtaaaagaa ttggagttgg ttgaatgtat ttactaaaat
    15781 accttaatcc tttttttgaa atacccgcat agaaatatgc tactgacgtg agtaaagcta
    15841 aagcaacagt agtatttata tcattcgtgg gtgcggctaa ctctccatga ggtaattcta
    15901 tgattttcca aggtaaaaga gcacccgacc aattacaaac aaaaataaat agaaacatag
    15961 ttccaataaa aggaacccat ggaccatact cttctccaat ctgagttttg gtcacgtctc
    16021 gaatgaattc aagaacatat tcgaagaaat tttgaccgtc agttggaata gtttgtggat
    16081 tccgaacagc gagaacggcg gaacctaata agatagcaat tacaacccaa gaagtaataa
    16141 gtacttgggc atggacttgg aaacccccta tttgccaata gaaatgctgg ccgacttcca
    16201 cactagagat atcatataac cccattagtg tgttgatgga acatgatata acattcatat
    16261 tgtcctctga cagaaatata actttactta aaataataaa gaattatttt gattcaaccc
    16321 tttcctttaa aacttgacca ctcaacttgt ctattttaga taccaactaa actaatcaca
    16381 caatattcac acagtctgtt ttttatctct tttgtgcgat tcggcgggaa tcataaccga
    16441 cttcataaat ctatatctat ggagttcaaa acaaaaatac aataattttt tgatcttatt
    16501 attaattatt aatcatggat ttcgtatata gctagaacga ccctcgcaaa ttgcgaatac
    16561 taatttgtta agaattaatc gaattgaagc tagagcgtca tcatttgctg gaatcgaaat
    16621 atctgcgaga tcgggatcac aatttgtatc aattaaacaa actgttggaa ttcccaaagt
    16681 gatacactcc cgaagagccg tatattcttc ttgctgctca actataatta caatatcagg
    16741 caattctgtc atatattgaa tcccgcccag atatgtttgc aaacgagata attgtctctt
    16801 caacatagct gcatctcttt tcggaagacg gtttagtctc cccgtctttt gttccattct
    16861 caagtccctg agcttatgaa gccgcgtttc tgtagtggac caatttgtta acataccgcc
    16921 aagccatttt ttattaacat aatgacaccg agcccttatt gcagcccgtg ctacggaatc
    16981 agctgcttta tttttggtac caacaattaa aaactgtttt cccttacttg ctgcatcaaa
    17041 aactaaatca caagcttctg ataaaaaacg agcagttcta gtgagatttg taatatgaat
    17101 acctttctgt tttgcataga tatagggcgt cattcgagga ttccatttcc tagtaccatg
    17161 accaaaatga actcctgctt ccagcatctc ttccaaattt atgttccaat atcttcttgc
    17221 catttctcct cacacttcct ctctctctct tttttttttt atgaataata aaagagaaac
    17281 gaggcacctt gaaataaata attgttccga tggaaccttc tcttctaccg gagattggtc
    17341 gtttatagac gagccaagcc attactttct attcataatt ttatttattc cattaattta
    17401 ttaattattt tatttatttt tattaagtta acaaatcaaa catcaaacaa atagttaaaa
    17461 ggacgaatct gctttctctt tcttatgcta agttaaaaaa aaaaagaatt aaatcctata
    17521 aaagatcgat ttgatgtacc atataaattc tttaaaatgc aagaatcaaa taattttcta
    17581 tggtggaaga aaatatctct cgtttccatt tccccacgaa gaaattcttt tttttttttc
    17641 gaaaaaaatg ttgttatgct gccttgaaga gggtactaat cctttgaatc cggttccggc
    17701 gggtatcata ttccctagaa caacattctc tttcagtcct ttcatccaat caatacggcc
    17761 ccgaagagca gcttttgcta aaactcgagc agtttcttgg aaacttgctt cggatataaa
    17821 actttgagta ttcagggatg ctcttgttat tcccaataag atggctcgat agccaatcgc
    17881 ttcttctaaa acgcgtccgg ttcgttccgc gcgtactaat ccaatgagtt cccccggtaa
    17941 aaaaatatta gacattccat cttctaaaac caagactttt gatgttattt gacgcacaac
    18001 aatttctata tgcctattat ggatctgtac cccctgggat cgataaacct tttgtatctt
    18061 attaaccaaa gagatacgac tttgcactat agttagttca gtaccaatca agaatcccca
    18121 aggaattcca agaatttttg ttatacgttc gttccaaccc tcaactctct tttctaggtt
    18181 catcgatatt gaatcaatcg aacgcacttc taacacttgt tctacttttg gaagaccctg
    18241 cgttatatca ccagatctcg atttttcata tataaatgta actaatgtat ctccttcgta
    18301 aaggatttct ccataatgcc catgaacagt tgctcccgga gtagccaaat aaggcttggc
    18361 cgttcttatt actatagaat caacgcgaac aattaaaact tgacccgatt ttaggtgtgg
    18421 tccctttttg gatatacata cattttcaca aataaactgc ccaagactca ttattgtgga
    18481 catttcctca caagaattat catcataatt atgatggaga aaataccaat tcaaattgac
    18541 tggattcaaa acaatcttac tacatgggct gagattataa attctcctat tttcatccaa
    18601 aaaagaatat ttttgaagta cttgaaaagt ctgttttaaa ttgccaagct gcaaatagtt
    18661 cgctaccgag gtctgattat gagttattaa agggtaaaat gatgaataaa aatccgaaat
    18721 ttgaagggct gttcctaaag ggcccaacaa attcctaatt ggaattagag gatctttttt
    18781 aattaattct tttatcccat tgtcatattt tacatcgttg aatagaccca tgcaaaaata
    18841 attagatgat gacaaaatta taaaagattg ggattcctta tttctattca acagcatacg
    18901 aatagttccg tggttttgga taaatgattg ctgaatcctt gctttggaat gagtggaata
    18961 aaatggattt ttattgatac gatctgaacc attatcatag atcaatccgc aacctgacgg
    19021 atcattcctt tttcggatat acaaaatatg tgatttcact aagtcgattc ttaagaaatc
    19081 tcgaagcagc ccttttgtac ttacttcaac aaaggaagcg cgggcctctt cgagggaaga
    19141 acttttgttg tcttggtccc aattcaagac taaacaagtt cgaactagtt gaatacttgt
    19201 gtcatagatt ctccaagttg ctttgccatt tccataaagg atatagttga caactccaag
    19261 ttgcatatta tccttttctc taaagggatc ctgggggaag agtgttgcta aatttaggcc
    19321 gtccgcaatt tcatatgtgc ttacgggtcg aaccaaaaca aaatactttt tcttgctagg
    19381 tgtgatccgt tggacataga tccaattttt caattgtttt gatttcttag aatttgtttt
    19441 tcccgctcct ggtggtatca agataccact gtgtcgagat atcttatctt tttctccagg
    19501 aaaatggata cctccggaaa agattttaag ttcaatcttt tttttttttt tctccactcg
    19561 gaccaatccg cctatttggc ttcttgtatt taacgtgatt tgtgtattta ctccaataag
    19621 actattgttc cgtaccatta tagcagagga ttcgaataaa atatgtactt cctcgggaat
    19681 gaaaaacaat cgatctactt tcatttggta tttttgctta aactttttga ccccgccata
    19741 ttcaattaca ttctcttttt tgatgattga atgcgcccct accatcccat atttagtaat
    19801 tcctgaattg tttcttctgt attgaggatc gtcgaaaaaa gcaagaatac tctttctacg
    19861 gaaaatacca tttatgggta tttcaatcga gatacctgaa ccgggatgtg ggattaattc
    19921 tttctcttgt tcttgaatcg attggactgg aataagaaat cgattccttc gcctctttgc
    19981 caataaatac gaattctctc ggagaatagt ggaatatatg aaatgataat gtccagttcc
    20041 tacgattcga tttaattttg aataataaaa aaccatattt tcttttttat caaaaaaatc
    20101 cgaactcgaa aatttgtgtc tttcttgatc atcatttact gagaagctag aaatatatct
    20161 tctttcggta gaaatagaat gaatgtttat ttgatcttga tccttgtgga acgaaaaagg
    20221 aactacatta aatttgcatg aaccccccga taatatccac aagtggcttg ttttgggtaa
    20281 aagatgtaca ttactatatt taaattcggg caaatggtac acatcggtac tccagtgcat
    20341 ttccccctct aagtcagaat aaatatgttt tcgaaccctc tctttaaaat tgaaagtgta
    20401 tgttcccgcg cgaatctcag caatcacttg ttctgatttt acatattggc cattttgaac
    20461 taaaagaaaa ctttttggtg gaatagttac cttatgtaga atatcctcac tcttaataat
    20521 tacatataag tccatagaac ataaaaaggc aggatgccca tgacgcgtac gtgtaggctg
    20581 aagcaaatcc tcattgaatt cgatttttcc attagagggg gcccgtacat gttctgcagt
    20641 accccccgta aatactccac cggtatgaaa agttcttaat gttaattgag ttcctggttc
    20701 tccaattgat tgccccgcaa taatacctac ggcttctccc aactcaacca ggtcgccatg
    20761 agtgggactc cgaccataac ataatcgaca gatccaagat gtactcctac aagtaaaggg
    20821 agttctaata tatattggtt gtgttcgaaa agttatgaat tgggtgacaa gcccaatgcc
    20881 aatatcttga ttttgaatgg caatgcatcg cggacccata tatatattgt ctgataatac
    20941 acgaccaatt aatgtttgga taaaaattct ttctggcagt gttctatttc gaggacttgc
    21001 agaaatccct cgggtagtgc cacaatctgt tctacgtaca acaatgtgtt gaactacttc
    21061 aacaagtctg cgcgtaagat atccagcatc tgatgttcgt acagcagtat ctacaacccc
    21121 ttttcgggct ccgtagcaag aaatgatata ttctgttaaa gacagtcctt cgcgtaaatt
    21181 gctttgaatg ggtaaatcaa tcatttgccc ctggggatcc gacattaatc ctctcatacc
    21241 tactaattga tgtacttgag atgcatttcc tctagctcct gaaaaagaca ttatatggac
    21301 tggattaaac gggtcagtca ttctaaaatt aagattcatt tcttgtcgca aatattcact
    21361 tgtagcatac catatctcga tagattggcg taatttttct accgcgtgta cattcccaaa
    21421 atgatggttt ttttccaaaa tcaaactttg ttcttcagca tcttgtacta gccattcctt
    21481 agaaggtatt gttaaaagat catcaattcc taatgaaatg gatatagcag ttgcttgctg
    21541 aaaacctaga gtttttactt gatctaagat atgtgatgta tatgccattc caaagtgatc
    21601 tattaatctg ctaataagtc gtttaatggc agttccgtct atcactttat tgtgaaatac
    21661 cagattggcc ccttctgcca tacgtacctc cctattccat tccaatgagt tggattccac
    21721 aatgggtttg agtcaatgat tggaaaactt ccttttctcg atcttaaatt gcgcagaaag
    21781 tgaggtcagg gacttgagtc ctagttgaac cggagaaacc caaattcacc cccccgcccc
    21841 ggtgtcataa aattttttaa tttagcgatc atatgattag gtataggtat catataagca
    21901 ggcccgacaa aaaccttgta tagcttcttc catttctcga taaagagaaa tatgaccaat
    21961 agtggttcgg atgtatatcc aaagaatttc tttttttaca cttcttatta tcagatagtg
    22021 tccataaatc tcatgataag tacccaaaga ttcatagtga acttcgacgg gagcttctct
    22081 tgaagcaata acacgttgat ctagtcgcca ccgaagccat aaaggactat ctaaatggat
    22141 tcttttctgc cgataagctc caattgcatc ataggaatta caaaaaaaga gttctcttgt
    22201 atacttatag ttattattgt caattctttc attttgagag tttcttcgat tacatggatt
    22261 atacctattt gcacaaatac ctcgacgatt cccacttgtt aatatataga gcccgataag
    22321 catatcttga gtcggtacag aaataggatc cccaatagct ggagacaaga gattcatatg
    22381 agaaaacata agtaaacgag cctccgcttg agcctctaga gacaaaggta catgaacagc
    22441 catttgatcc ccatcaaagt ctgcattaaa tcccttacaa actaatggat gtaaacaaat
    22501 ggcgcgccct tccactaaaa tgggttggaa tgcctgtatc cctaatctat gcagagtagg
    22561 cgctctattc agcaatacag gatgcccctg cataacttct tgaagtattt gccatacaat
    22621 tggccccttt tcgcgaattt tactcttagc aactcctatg ttcgaagcaa gatgttgtct
    22681 aattagaccg cgaattacaa atgtctggaa aagctctatt gctatttcgc gaggcaaccc
    22741 acagcgatgt aatgaaagta aggggccaac aacaatgaca gaacgccccg aataatcaac
    22801 tcgtttccca agcagagtct cgcgaaatct tccctctttg ccttcaatta gatctgaaaa
    22861 cgacttgtaa accttattat gaccgtccct cattggttgt ccgcgaattc cattatcaag
    22921 aagtgtatcc acggcttctt gtaccaattt ttcctggcac attactaatt cccctggtgt
    22981 agatctactt gttgttaata gatcggtaag ggtattattg cgatagataa ctcttctata
    23041 gagttcatta atatctgaac tcatgagttt acctccatcc gtctgaatga taggtctcaa
    23101 ctcgggagga agaaccggta atagacataa aaccatccat tctggttcta tatttgttcg
    23161 aataaaatgc tttgccaatt ccatgcgtct aaccaaaaaa tcctttcttc ttccaatttt
    23221 ttgatcttcc cattcattac ccgtaagccc ttcttctcct aattctttac attctaccaa
    23281 cgaataatct ataagaattc gcaaatctag atcggctaat tgttctcgga tagaacctgc
    23341 tccagtagaa atttctcgat ttcgaaatgt atcaaaacct tgggtagtaa aaaaaagtgg
    23401 aatactatat ttccaggatt ggatttcata ttcgaatgaa cctcgtaatc gtaagaaagt
    23461 aggtttttta gtgctgggcc tagcaaaaga aaaatgagga taggatccta tgggatctcc
    23521 cccttcaaaa ccggacatga gagtttcctc tcatccggct caagtagtta caccaaataa
    23581 agataaagaa aggaattctc actttcaaat tctagaaacc ccaaaaaagg tctactcctt
    23641 actcaagttc ccaacgaaaa ccaagcaaca tttcattgat tcattcttct tttctctaga
    23701 ttttatgaat tcttgattca attataaata taaattagga cataaatgaa atgtgaaatt
    23761 cttgagtagt ctacttccct tcaaatgatg aatcccttat taaattaaag gaatgtcttg
    23821 gaattttttc ataaaggatt tacttgtcta tgtactgttc cgctcgatct attaggtccc
    23881 accttacctc gacagttata ctccaatgcc cttccttaaa gaaaagaaag cctatatgcg
    23941 atgtatagac tcccgtaacc atgacatatt tggttactta aacagaattt catttctttt
    24001 agaaagaaat gggaatgtca aaagaaagaa gtcttttttt ttttcacgag gtacaacttt
    24061 caaattccga tttctttttt actaactcga ccatagacca attccccttt tatttggcag
    24121 tcttgaatac acccataatt ctgagcttca tgttactcct cccaagagac atgtcagatc
    24181 tggggcatcc caattcaatt gaatgggatg acagtttctc attcctaatc tgtaaaatca
    24241 taatttcgat caaatcacac atcgcagtat actagcctct ctaattcttt aagaggttta
    24301 tctaaaagat tcgcaatata actaggaaga cgtttcaaat accacacatg agttactggg
    24361 catgccagtt ttatgtatcc catttgatat cttcgtatcc gagaatcaac aaattcaact
    24421 ccgcattgtt cacaaaattt aggatcctct ttttcgtttc caattattcg ataatttcca
    24481 caagcgcaaa ttccactttt tgtaggccca aaaattcttt cacaaaataa tccgtctttt
    24541 tccggtttat tggttttgta atgaaaagta tagggttttg tcacctctcc aactatctct
    24601 ccattgggta ggattttatt agcccaagca cttatttgtt gaggagaaac tgatcctatt
    24661 cggagttgtt gatgtttata ccggtcgatc atagaagaaa attctgattc attccgatca
    24721 agcttccttc ttattaatct ggaagttctt ctcagataca aggaactggt tcagttccaa
    24781 agccaaagat cgtaattctc gaaccagcaa tcgaaaagat tctggagcat cctggggttt
    24841 cggtattgtt cctccaatga tcgtagtacc aagtacttct tggcgagctc taatatgatc
    24901 agatttataa gtaagcatct cttgtaaaat atgagcaacc ccaaatcctt ctagggccca
    24961 aacctccatt tctcctaccc gttgtcctcc ttgcttggac cggcctctaa gtggttgttg
    25021 tgtaacaagt gcataatgtc cactggaacg cccgtgtatt ttatcatcaa cttgatgaat
    25081 taatttcaaa acataaggct ttcctattag aacaggttgt tcaaaaggat ctcccgttct
    25141 tccatcaaat attctgcttt ttcccggata ttcgggttca aatacccatg gatttgctgt
    25201 ttgcttactg gcttcatata attcagaaaa gaccagtttt cgcgaagcct cttgttcata
    25261 tctctcatca aagggtgcta ttcggtaatg tctatcgagt agacttcccg ctaacccaag
    25321 tgagcattca aatatctgtc ctacattcat tcgtgaaggt actcctaatg ggttcaaaac
    25381 catatcaacg ggtcttccat cttgcaaata aggcatatcc tgtctaggta aaattttgga
    25441 aacgataccc ttatttccat gccttccggc tactttatcg cccactttga tttcgcgttt
    25501 ctgtgaaata tatacacgaa tcatttctgg attataagtg gaaccccctt ttttctggat
    25561 ccatctcaca tcgacgactc gacccctacc gcctataggt aattttagac aagtttcctt
    25621 tgaagtggat accggaatcc caagtatggc ccgtaataat ctatcttctg gagcatacga
    25681 tgattctttc gacaactgag gcgttaattt acctactaaa atatcgcctg tctccaccca
    25741 agatcccagc atcacaattc catttttgtc taaattgcgg agtaaatggg cttctaggtg
    25801 tggtacttcg ttagtgatcc tttcgggacc ttgacttgtc atatgagtct gaatttcgta
    25861 tttccgtatg tgaaaagaag tataaatatc ttcatatacc agatgctcac taatgagtac
    25921 tgcatcctca aaattgtaac cctcccatgg catatacgca actaatatgt ttttgcccaa
    25981 agcgagttcg cccccaaccg tagcggcacc gtccgctaaa atttgtccct ttttaaggca
    26041 tttaccccgc cgaacccgcg gggtttgatg catacaagta tttttgttgg aaccttgata
    26101 cataactaac ggaatgctta gagcatctcc attagccaat aagattggct tgtcaatatc
    26161 ggtataaatg atctttccct cgtgttcagc tatagcgaga actcctgaat ctagagccac
    26221 ttggcgttcc aacccagtcc caacaatgca cttctcggaa cgcgaaagcg gaaccgcttg
    26281 gcgttgcata ttagaactca ttaaagcgcg attcgcatca ttatgctcga taaaaggaat
    26341 gagggacgct ccaatagaaa aatattggaa ggggaaaata cttcgaagat gaacctgttc
    26401 ccatgcaata gttaggaatt cttggcggta tcgagccgga acaacttgtt cttcctgaat
    26461 accctgattc aaggccaagg aatttcctgc cgctaccata taatattcat ctctatttgg
    26521 ggataaataa agcatccgta ctttttttga tttctcaaag attttataaa acggactttc
    26581 taaagacccc caatggccaa tcttggcatg aattgataaa gatccaataa gtccaacatt
    26641 gataccttca gacgtgtcaa ttggacaaat gcgtccatag tggctaggat ggatatctcg
    26701 tatccgaaaa ttagcagttc gacctgtcaa tcctccgggg cccaaataac tcaattttct
    26761 cccatgaact atttgtgtca atggattagt tcgatccaaa acttgagata atgggtgtaa
    26821 gccgaaaaag gattcataag tggttgttaa tggagtggaa gttaccaaat tctgaggagt
    26881 cggtatccat ttatgcctaa tagctccgca tatagttcct ctaactacat tttctaaacg
    26941 aaccagagcc aatccgaatt gatcttgtaa gagatctgct acagaccgaa tacgtttatt
    27001 tttcaaatga ttcgtatcgt caagtgtatc cattccaaat ttcattccaa tcaaatgatc
    27061 cgcagctgcc aatatatctc tcggtaacaa aaatgtattg ttctgaggta tattaagatt
    27121 cagtctttgg ttcatatttc gtcgaccaat ccttcctaat tcacatcttt ggtgaaagaa
    27181 tttcttttgt aattccttac ataaggattc agaaaatact ggatccccac ctacacaaga
    27241 aaattgtaga taaaactcca aaatggcatt ttcttttgac ctcatttttt ttttctcttt
    27301 agcggttagg aaagataaga aaatctcagg gtagcaaaca ttctcgagaa tttctctcag
    27361 attcgaaccc atagctgatg atagaactag aatagatatt ttctgtttcc tacttacacg
    27421 agcccatatc cttgcttttc tatcaatctc taattctaat cttcctcccc aatctgatat
    27481 tatggtaccc gtatagaccg aaattccgtt atgatccaat tcagatcggt aatagatacc
    27541 ggggctttgc aatatttgat tgatcacaat tctgtatagt ccatttacta tagaagttcc
    27601 cagagagttc attaaaggaa tgtttccaat aaaaatggtt tgttcttgca tatctttact
    27661 gggtttccaa attaatcccg cggatacata taattcagaa aaatatgtta gtgattcgta
    27721 tacagcattt ctttctttta tcaatggctc cactaattga tatgtttcca caaagatttg
    27781 aaattcaatt tcttgatctg tatcttcaat ttttggaaac ttataaagtt cttctgttaa
    27841 gccctgatca atgaacttac aaaatccttc aaattggatc tgattcaacc caggtattgt
    27901 agacattccc ccagtttcat cccagagcat tttgaatttc ccatttatca aaagaattcc
    27961 attctttttt cattcttcat cgaatcatat gaatcgatct agcaatgctg gaattgaatt
    28021 tgtattctgt ttactgaatc gcatgaaatt taacccaaca tcatatatgt attgaatgta
    28081 tgaaaaatga aatgcatatg agcaaaggaa ctaaagattt tactcaaatt ggaattaaaa
    28141 tttataacaa acagatacaa atggaaagga gttgataaat gccacttaga cttttatttt
    28201 agacttatga aattttgtat aaaatatcaa acaaaagaat tccattttga ccattattat
    28261 gatattacgt attccaattt tattttgatt agataccaga aaaatcaaac ggattcatga
    28321 tttgccctat tcattgagat aaagatagaa taatcaaaaa agaatataga gttgagtttc
    28381 ctagcacttc attttttcat ggattccttt gttcaaaaaa gaattagcat agaacagaga
    28441 tattttgacc tagttttttt tagtagaata tttcaaatat gattgaagtt cgtaagaaaa
    28501 gagggcggct tgtctttact aagcatgtgc agatatagct atgctgtcta tatatacgat
    28561 atgtctttat tccgtttatt tacattctat tatatagaaa gaagccttat tttattgggg
    28621 ctgctctatc caaaattcta ttttgatttt ctcttcaatc tattcactat tcaattcaat
    28681 gaaaaaatga aagacgagaa tttcttggga aattccctat gagaaaaaaa tcctatccag
    28741 agaaaatccc cattaaataa ctatacatta aataactata ctataactat agctgtctgt
    28801 gtaacaattt atgttttggg gtttacatat actcaaaatt gctgttataa tccgcattgg
    28861 tattcaaaaa aatatcaatg cggattgggt atgtattcct ttttcttttc ttatagcagt
    28921 aaagaaaaac aagtggggag tggggattca aatccaaaaa tcattcatca atttacagtc
    28981 aaattcaaat catatagtta atggttctaa tttgtcctga atttctactt ttgtaacttt
    29041 tgtaactgag aattcacatt tgcttttttt caatagaaaa aaaaagaggg aatattttca
    29101 tcttttttgt atcattttgg cggcatggcc gagcggtaag gcgggggact gcaaatccct
    29161 ttaccccagt tcaaatccgg gtgtcgcctg atcaacaaaa aactcgaaat cagtagaaat
    29221 caatcgttcc atttttttta tataactcgc cccattttcc cagttaaagc aagtgtaata
    29281 aaaggactct tgaaattttt ttttttattc taaacctcct ggagttccgc tttcttttct
    29341 aaagtactgg aaagccttcc cttacgtcta gaattcaaga aaaaaatgag ttagtagcag
    29401 ggaattcgta aatcttgata tgatagtccc tacacgacta atgtagtatc tactggctaa
    29461 ttcttgaatt agattagata gccgccgggg aggcatcttt ctttgtggaa gcgcggggcg
    29521 atactttgta tatgggctca tgagagtttc tgagtttaat aaatcaatat tatattggat
    29581 ggataattgt cttttatttg atttaatgag gggcaacaaa cgaaagagaa taagtcttct
    29641 tattttattg ttacatgtaa acaacattct cttgatactc cccccaaaaa tgccactgta
    29701 tatttttttt gcttgtgttt aatctttccc gattaaacta gaaatcatct aaaagcactt
    29761 gttctaagtg aatttattgc agtctttcat caacagtttt gtgtcgaaat cttttttttt
    29821 ttttgactct gtgccaataa tttcactatt atattattag ttaacaataa tggaaaaatt
    29881 ccttcagatt ctattcgttt catatttata gagatagggg acataattca catggatata
    29941 gtaagtcttg cttgggctgc tttaatggta gtctttacat tttccctttc actcgtagta
    30001 tggggaagaa gtggactcta ggcgtattac tcattttata attggattga ggaatcaaac
    30061 tgtatcaatt tttttttttt ctaaatggtt ttgcaaagcc ttttatttta aattcaccgt
    30121 atcaattaaa taattgaatt cattttgatt agtcttcatt tttagatttc gaaatttttt
    30181 cattctaatg tagtaaggta ttctatgact aatagagatg aataatattt caatcaaaca
    30241 aatatttcaa taattcccat cttcgtattc cgagaatcta aagggatatg gatggtagac
    30301 aattaaaaaa aaaaagaaaa aaaaaattct ttctcaattt tctatttcga tgaatcgccc
    30361 cttaccagag ttatatatgg gcaatgaggg gcagggaaat cccacccctt tttttttctt
    30421 tttttgtttt catttgattt tccccttgca tgttcaaatg gagtagttct tttttttatt
    30481 attagtaata tatattccat ttttctttcc ttcatggatt tgcttctttt ttcatggata
    30541 ccgagattca tagagaaact aataagaaat ccgggaatta aaaaaacgca agataaggga
    30601 aaatcttgca attttttcag attgaaatca agacaactaa aataaaacaa agaaagaaaa
    30661 ttgagataga atggccatca catatattta attgatatcg acatctataa agatagatat
    30721 tagaaattga tctatattaa gttttgatct ttatacatta caatacaact ttatacattc
    30781 ctagaagtta gaatagtata gtatgataga aagaaatatc tgaatctttc taccatacta
    30841 tactaatgat aagaagtcaa gttttattca aattaatcgc cttggctgac tgtttttaca
    30901 tatattataa gtaaaaaagc agtaggaact agaatgaaca gcgcagtagc aataaatgct
    30961 agaatattta cttccataat ttcctttttt ttttttactt cgaaatacct cgggatttaa
    31021 tcccatagag atgaaaatca tttgtaaatt caattaaatt caatgcgatg aattacattt
    31081 caatgacatc aaatcggatc aatatcatga ataacaatat ctaagctatc aaatcgattc
    31141 accgtcgaga attgaatagt ataacatagg aaaatctttt atccacacaa aataaaaaat
    31201 ttgtgattcc tggtccaaac aaaagaattc gtttccttta ttgatattgt tattcttttc
    31261 cgctctttct tttcaataac ccattgcctc cttccttgta caaccatcta atgaagtatc
    31321 atctgactgc ttttccgctt ccaatgttta caaaaaaaca aaaaaccaag caaaaaagag
    31381 aaaaaaaatt ccatttatac gtctacgtgc tcccgatcaa aataccaaac atatgacact
    31441 ctattttatt aatggacgga ccggggcaat cgaaaaaagg gacccagcac agtatctttt
    31501 tgaatcctga atatgttgag tgctaccaat aatgttagaa attcacataa cattctctgt
    31561 catcaatagg tacgggttga ggtactggaa attcccatat tttttgtttt gatcagaaat
    31621 gcgaaaaaaa gattgttggg aatacaaatg gacgaattga tgtatttttt tttagatccg
    31681 tcagggtcgg gactgacggg gctcgaaccc gcagcttccg ccttgacagg gcggtgctct
    31741 gaccagttga actacaatcc caggtaaata aaaaaaagtg tgcagcatac acatattaat
    31801 tatattctta atagataata attcaagcca tttgcttttt tatttagatt tagaatagaa
    31861 agaacggcca tgttgtaaca aataaatgga gtcgcgagtg gatatattga tatccacact
    31921 gatatatcca cacagatatg cactttagtg agagtgtcac ggattcctag ttactaggaa
    31981 tcctttcttt cattattgtc aaatcaaaaa aatcgatcga taatccattt ttcaatgaaa
    32041 atagtctttt tttctttact cttttaattt gaatgaaact tcatacactt tatcatcctg
    32101 atatacatct agatcattag caagggcaga atttatgaga acaaatacaa ataaataaag
    32161 caaataaaaa agcggtaggg atggatatat cataaaattg gacttttttc cttttattgg
    32221 gccgagctgg atttgaacca gcgtagacat attgccaacg aatttacagt ccgtccccat
    32281 taaccgctcg ggcatcgacc caggaagaat gaattctagg gttggttatt gataatccat
    32341 gatcaacttt ctttcgtagt accctacccc caggggaatt cgaatccccg ctgcctcctt
    32401 gaaagagaga tgtcctaaac cactagacga tgggggcata cttggctggc taccattata
    32461 ctatcctcat agtatgaaca gttttttaaa aattgtcaat ggaatgatat gactagatac
    32521 gaaagctttt tccatctttt atgattccat tttttattcg tgatttatac tcatgaatca
    32581 gtcattttca tcgccactct attctattat atctagattc tataaaaaaa tgaaaaattg
    32641 agagaattat attctcttag aaaattctat taaataataa tacgaaatat aggattcttt
    32701 aggtaagtga ttggtctgac ataaaagaaa aataaaaaat atgtgttttt ttttctaaaa
    32761 ttgattgagg agacaaatca aatctcttga ttacctattt tttttgataa aataaaatag
    32821 ttcggatctc tgtcgaattg ctaaggtaag gtacatgtat caatcaactg aatttcgttt
    32881 tgttctgata gaagaggtca gtcttgaaac aatttattgc attgatattt atcaaatcca
    32941 atatcaataa aacaattccg ccctatttaa ttaagtaaat tagaatcgca tttatttctg
    33001 aatgagctag tagatactac gagtctactg catatactta tctatatata gatagatatt
    33061 atacgtctac tgattcattc agtaattgaa tcaaatggcc cttttaactc agtggtagag
    33121 taacgccatg gtaaggcgta agtcatcggt tcaaatccga taaggggctt ttcttttttt
    33181 ttcctaaacc tccagtacaa cggtagtatt catattatca tattaaaaga aagaataaaa
    33241 gtgttgttgt tgatatttat aataaaaaac caaaccaaat aagtataata gtttaattag
    33301 aaactataga atttcatttg actaatatct aataggctat cattttaatg agctagattg
    33361 gagttaatta gaaaagaaaa tagaacgttt gtttattata atgtgtttat tataatgaat
    33421 aataataagt cgtctcttga attaacaaac gacaaatata tatggatttc tttttatttt
    33481 ccattaaatt attacaatct attgtaaaga ttagaaatct acaaaataag aaaaagttaa
    33541 gtagatctaa cccattgaat cgtggctata tccactattc tgatagtaaa atttgacttt
    33601 gatagagatg aaattggaac agtagttatt cttttttttc tcatatttat tttgaccccg
    33661 caagaatctg tcgatatttc caattaatcc tcttcttcct agatcttcca tagaaataga
    33721 aatcagatca tgtcttcatg tatcaactat ttccatatca atgcatacga tagttttttt
    33781 ctaccagtat gatgaaaaat ggatgcaaaa aagaaacttt ctttaattta acgtcttcta
    33841 ttatttatat ttaatttcat atttatattt aatatttctt gtattaaatt gaaaaaaaaa
    33901 aataggaatt tcttcttttt ttctgatcta taaaagtaaa gtcaatataa aaaaagtatt
    33961 cgaagtgtat ttcgtgcttc gacccgtgaa ataaaaggat agcgtctgac gttttgtttt
    34021 acattcatct gaaggacaat gaaagaaaag taaaagaaaa tcaaaatata tgatacctta
    34081 gtaatttaat acccatagaa atgagaaaaa tacataaatt tctttttctc aatctcacaa
    34141 acaagatcca agaatcaaat tagttgatgg ggggagaaga gtagatctgg aaattggcca
    34201 atagcgatat aagaaattgc ttcttccttg aagagttcgt tcaaaaaaga aattcatcta
    34261 taaaatctat aaaagtaaag tataaaagaa aatattttgt tttcgaaacc attataatat
    34321 aaaaggggca gcgcacgaga aatcaaatca tacataaata accaaatcct cgaacgcccc
    34381 gaaaatgtca taaccataac ccaaggataa cgtgctcgaa aatggttgaa gtaaaggtgc
    34441 tcgaaaatgg ttgaagtagt tgaataggag gattgctatg actatagccc ttggtaaatt
    34501 taccaaagat gaaaatgatt tatttgatat tatggatgac tggttacgta gggaccgttt
    34561 cgtttttgta ggttggtccg gtctattgct ctttccttgt gcctatttcg ctttaggggg
    34621 ctggtttaca ggtacaacct ttgtaacttc gtggtatact catggattgg ccagttccta
    34681 tttggaagga tgcaatttct taaccgccgc agtttcgact cctgccaata gtttagcaca
    34741 ttcgttgttg ttactatggg gtcctgaagc ccaaggagat tttactcgtt ggtgccaatt
    34801 gggtggtctg tggacgtttg ttgctctcca cggcgctttc ggactaatag gttttatgtt
    34861 acgtcaattt gaacttgctc gatctgttca attgcgacct tataatgcaa tctcattctc
    34921 tgctccaatt gctgtttttg tttctgtatt cttgatttat ccactaggtc agtctggttg
    34981 gttctttgcg cctagttttg gtgtagcggc tatatttcga ttcatccttt ttttccaagg
    35041 gtttcataat tggacattga acccatttca tatgatggga gttgccggtg tattgggcgc
    35101 ggctctgcta tgcgctatcc atggtgctac cgtagaaaat actttatttg aagatggtga
    35161 tggtgcaaat acattccgtg cgtttaaccc aacccaagct gaagaaactt attcaatggt
    35221 caccgctaac cgcttttggt cccaaatctt tggggttgct ttttccaata aacgttggtt
    35281 acatttcttt atgttatttg taccagtaac cggtttatgg atgagtgctc ttggagtagt
    35341 cggtttggct ctgaacctac gcgcctatga cttcgtttcc caggaaatcc gtgcagcaga
    35401 agatcctgaa tttgagactt tctacaccaa aaatattctt ttaaacgaag gtattcgtgc
    35461 ttggatggcg gctcaagatc agcctcatga aaaccttata ttccctgagg aggttctacc
    35521 ccgtggaaac gctctttaat ggaactttag ctttagccgg tcgtgaccaa gaaaccaccg
    35581 gtttcgcttg gtgggccggg aatgcccgac ttatcaattt atccggtaaa ctattagggg
    35641 ctcatgtagc ccatgctgga ttaatcgtat tctgggccgg agcaatgaac ctatttgaag
    35701 tggctcattt tgtaccagaa aaacccatgt atgaacaagg attaatttta cttccccacc
    35761 tagctactct aggctggggg gtaggtcctg gcggagaagt tatcgatacc tttccatatt
    35821 ttgtatctgg agtacttcac ttaatttctt ctgcagtatt gggctttggc ggtatttatc
    35881 atgcacttct gggacctgaa actcttgaag aatcttttcc atttttcggt tatgtatgga
    35941 aagatagaaa taaaatgacc acaattttgg gtattcactt aattttgtta ggtataggtg
    36001 cttttcttct cgtattcaag gctctttatt ttggaggcgt atatgatacc tgggctccgg
    36061 gagggggcga tgtaagaaaa attaccaact tgactcttag cccaagtgtt atatttggtt
    36121 atttactaaa atctcctttt gggggagaag gatggattgt tagtgtagac gatttggaag
    36181 atataattgg aggacatgta tggttaggtt ccatttgtat atttggtgga atctggcata
    36241 tcttaactaa accttttgca tgggctcgcc gtgcacttgt atggtcagga gaagcttact
    36301 tgtcttatag tttaggtgcc ctatccgttt ttggtttcat tgcttgttgc tttgtctggt
    36361 tcaataatac tgcttaccca agtgaatttt acgggcccac tggaccagaa gcttctcaag
    36421 ctcaagcatt tacttttcta gttagagacc aacgtcttgg ggctaacgtg ggatccgctc
    36481 agggacctac cggtttaggt aaatatctaa tgcgttcccc gactggagaa gtcatttttg
    36541 ggggagaaac tatgcggttt tgggatctgc gtgctccttg gttagaacct ctgaggggtc
    36601 ccaacggttt ggacttgagt aggttgaaaa aagacataca accttggcaa gaacgtcgtt
    36661 ctgcggaata tatgactcat gctcctttag gttctttaaa ttctgtaggt ggtgtagcta
    36721 ctgagatcaa tgcagtcaat tatgtctctc cgagaagctg gttagctact tctcattttg
    36781 ttctaggatt cttcctattc gtgggtcatt tatggcacgc gggaagagct cgcgcagcag
    36841 cagcgggatt tgaaaaagga attgatcgtg attttgaacc tgttctttcg atgactcctc
    36901 ttaactgaga ggggggtcaa atactaaatt cttagaatcg gtttgaattc cccttacata
    36961 ttcaaggaat caggtcggtc atatttgttg aaaagtattc tgttttcctt tcttttcaat
    37021 ttatatctaa tctatttgtt tttctggctc ggctatccca cccagccgag ccattacttg
    37081 tttttttctt tttcgtaata ttatattacg attttcgaaa ttttaactta agaggaaaag
    37141 ccaataaaga aagaaattca tcgatcaaaa gaaaaaaagg agagagaggg attcgaaccc
    37201 tcgatagttc gaaagaacta taccggtttt caagaccgga gctatcaacc actcagccat
    37261 ctctcccaga gagaatttct attttattct accgaataga acacggccat acgagttgat
    37321 actatcatgt atagaaagat attgtgtgta aatctatagg tcgatcatct atatatacag
    37381 atggatgaga tgcatgatct agcatgtcca tttgtaagca caaagtcaaa aaaatcacct
    37441 tggatttaat gtccaaataa aagaaagtga taagggggtt ggaaataagt catatagaat
    37501 caatgcaatg gattcaaggt aaaatccctc tatgtgggtg actttttatt caaattgttt
    37561 gtttggtcga tatcatagag gggattaaat ggtatagttc ttttgttgat agcttggagg
    37621 attagaaaca tgactattgc tttccaattg gccgtttttg cattaattgc tacttcgtca
    37681 atcttactga ttagcgtacc cgttgtattt gcttctcctg atggttggtt gagtaataaa
    37741 aatattgtat tttctggtac atcattatgg atcggattag tttttctggt gggtatcctt
    37801 aattctctta tttcttgaat ctatccgctc tagatccaaa aatgacccct cccacaaatt
    37861 ttttggattg tgagatacat taaaattcaa taaaaaatat aagtataagt cccccaaaaa
    37921 tgcaaataaa ttggaggggg gggctcatca gccaaacttc tgtaatctgt aacttgaata
    37981 aatagaactt gaatgaaata aaataaaaaa tagattaaaa aaaaacctgt attcaactat
    38041 attcaaaatt caaatagata atacaaatat ataagaattt caaatactta gaaaatgaaa
    38101 attttgaatt gatttagtaa attgaaataa ataaaataga aatagaattc taattatttg
    38161 aatattcata tatattcata atttaataat atatgaattt cttaatattc aatattctat
    38221 taataataat tatcgtttgt attgttaatt ggtttagtga tggaatttga caaaaatggc
    38281 cctcaaaaga gtatctggtc taactctgac caaacattat ccagacctct tgtatcaaga
    38341 tatcaagaac gaacaatgcg gatatggttg aatggtaaaa ttgctctttg ccaaggagaa
    38401 gacgcgggtt cgattcccgc tatccgccca gtttaaaaag agaaaagatt cattccggtt
    38461 gaatgaaatc taataaatac cttccactct aaaaaaaaaa aaatgttgcg ggaaggggat
    38521 ttgaacccat gacttcaagg ttatgagcct tgcgagctac caaactgctc tatcccgcga
    38581 tgaaaggaac ccctagaaac gaaactaatg gacaaacaag aattgaatgt gcccctcttc
    38641 catacctgta caaatagaat agcctattta tacagaatgg taaaggggcc cctctatgat
    38701 cgtagatcat agaaagaagt agaaaaagga agtgacattt taatccttac caacttgatc
    38761 ttcttgctcc cggcaacaaa catgtctgaa ccatttcacg aagtatgtgt ccggatagtc
    38821 caaagtctct atagttagct ctcggtcttc cagtagaaaa gcaacgccga tgaagacgtg
    38881 taggtgcact attacgcggt aaggattgta actttccatg aattttccat ttatcactca
    38941 aggacggaac cttacttatt tctttctttg gggatcggcg aatcaaatga tatttttgtt
    39001 ccaatttttg cctcttcttc tccctatgaa tcaaactttt ctttgccata atggttcagt
    39061 tatgattatt atcacaatgg tacaagtcgg atcctagatg tagaaataga agtgggtata
    39121 cccacttccc catcgaaaga tatgatatta tcgcggatac ggcacataac ataaagtaaa
    39181 gaattaacca aattttcccg atgtagaggc aatcaagaaa gccgcatagg tgaatatata
    39241 acctacagaa aagtgggcta atccaaccaa tcttgcttgc acaatggaaa gagccactgg
    39301 cttatctctc catcgaatca aattagccaa aggtgtacgt tcatgagccc atgctaaagt
    39361 ttcaatcaat tcctgccaat atccgcgcca ggaaattaag aacataaatc cagtagccca
    39421 aacaagatgc ccaaataaga acatccacgc ccagactgat aaactattca taccaaaggg
    39481 gttataccca ttgataagtt gggaagagtt taaccataga taatctctta accatcccat
    39541 caaataagta gaagattcat taaattgcga gacgttaccc tgccataatg tgatgtgttt
    39601 ccaatgccaa taaaaagtaa cccacccaat ggtatttaac atccaaaaaa ctgccaaata
    39661 aaatgcatcc cacgccgaaa tatcacaagt gccaccccgt cccggaccgt cacaaggaaa
    39721 actataacca aaatcctttt tgtctggcat taacttcgac ccacgcgcat ctaaagctcc
    39781 ttttactaag atcaatgtag ttgtatgtaa acctagagca atggcatgat gaaccaagaa
    39841 gtctccagga cctattgtta agaataatga attactattt tcattaacag catttaacca
    39901 tccaggtagc catatgcttc tacccgcatt gaatgccggt ccatttgttg aagataaaag
    39961 tacatcgaac ccatatgaag ttttaccatg agcggattgt atccattggg caaatatggg
    40021 ttcgattaat atttgtttct ccggagtacc aaaagcaagc atgacatcat tatggacata
    40081 aagccccaaa gtatggaatc ctagaaagag gctggcccaa cttaaatggg atatgatagc
    40141 ttctttatgg tctaacattc ttgccaatac attatcctcg ttctgttccg gattgtaatc
    40201 tctaataaaa aatatagctc cgtgggcaaa agccccagtc atgatgaatc ccgcaatgta
    40261 ttggtgatgg gtatataacg cagcttgagt agtaaagtct tgtgctatga aagcataagc
    40321 aggtaaagag tacatgtgtt gagctactaa ggacgtaata acccctaaag aggctagagc
    40381 aaggcctaat tgaaaatgaa tcgaattgtt gatcgtgtca taaagaccct tatgcccacg
    40441 ccccaatcgt cctcccggag gagtatgtgc ttctaaaaga tcttttatac tgtgaccaat
    40501 tccgaagtta gttctataca tatgccccgc aacgagaaaa agaaatgcaa tagctaagtg
    40561 atgatgagca atatcggtca accataaact ttgcgtttgc gggtggaacc ccccgagaag
    40621 ggttagaatg gcagttcctc ctccttggga agtaccgaat aaatgactac tggaatcggg
    40681 gttttgagca taaagattcc actggcctga aaaaagcggg cccaaccctt ggggatgtgg
    40741 caatacatct aagaaattat tccatcgaac atattccccc cgggatccgg gaatagcgac
    40801 atggactaaa tgtcctgtcc aagccaagga gcttactccg aatagtcctg acaaatgatg
    40861 attcagacga gattcggcat ttttgaacca tgaaaggctc ggtttccatt tcggttgtag
    40921 atgtaaccaa cccgctatta aggaaatagc agaaagaaat aatagaaaaa gagctccagt
    40981 ataaagatct tcattagtac gtaacccaat tgtataccac cactgataaa caccagaata
    41041 agcgatattc actgggccag aggcgccccc tctagtaaaa gcttccacag ctggttgacc
    41101 aaaatgagga tcccaaattg catgagcaat tggtcttaca tgtaagggat cctggaccca
    41161 tgcctcaaaa tttccttgcc aagctacatg aaagagattt ccggaagtcc acagaaaaat
    41221 tattgccaat tgcccaaagt gagaagcaaa aatattctga taaagacgtt cctcagtaat
    41281 atcatcatga ctctcgaagt catgcgcggt agcaatacca aaccaaatac gacgagtagt
    41341 ggggtcctga gctaagcctt ggctaaacct tggaaatctt aatgccataa tgcctttcaa
    41401 atcctcctag ccattatcct actgcaataa ttcttgctaa gaagaatgcc catgttgtgg
    41461 caattccacc cagaaggtaa tgggttactc ctacagcacg tccttgaaca atgctcaagg
    41521 ctctaggctg agtagcagga gcaactttta atttattatg agcccaaaca atggattcca
    41581 taagttcttg ccaataacca cgtccgctga atagaaacat taaactaaaa gcccatacaa
    41641 aatgagcacc taagaaaaaa agaccatatg cggataatga agaaccataa gactgaatta
    41701 cctgggatgc ctgcgcccat aagaaatcgc ggagccaccc attaattgta attgaactct
    41761 gcgcaaagtt tccccctgtg atatgagtta ccaccccttg atcacttata ctaccccaaa
    41821 catctgactg cattttccaa ctgaaatgga atattactac cgaaattgca ttgtacatcc
    41881 agaatagtcc taaaaagaca tgatcccaag cggatacttg acatgtaccc cctcttccag
    41941 gcccatcaca agggaaacga aaaccgagat ttgctttatc cggtatcaaa cgcgagctac
    42001 gagcaaatag aacacccttc aggagtatca ataccgttac atgaatcgta aatgcatgga
    42061 tgtgatgtac caaaaaatcc gcggttccta atggaatagg taacaaagca actttgccac
    42121 ccactgccac taaatcaccc cccccccaag tcaaactggt gctcgctgtt gcaccgggcg
    42181 ccgttgcacc gggtgctaag gtatgggtgt tttgtatcca ttgagcaaag acgggttgta
    42241 attgtatagc ggtatctgaa aacatatctt gtggtcgccc taaagcgctc atggtatcat
    42301 tatgaatata taaaccaaaa ctgtgaaagc ctaggaatat acatacccag ttgagatgtg
    42361 atatgattgc atcacgatgt ctaaggacac gatctaatag atcgttatat cgagtagttg
    42421 gatcatagtc tcttaccata aaaatggctg catgcgcagc agcgccgact atgagaaatc
    42481 caccaatcca catgtgatgt gtaaacaatg atagttgtgt accatagtca gtagctagat
    42541 atggataagg gggcatggaa tacatatgat gagctacaac aatggttaaa gagcctaaca
    42601 tagctaagtt aagagataat tgagcatgcc atgatgttgt taggatttca tagagtcctt
    42661 tatgaccttg gcctgtaaat ggacctttat gagcctctaa aatatctttt agaccatgac
    42721 caattcccca gctggtccta tacatgtgac ccgctattag gaatagaatt gcaatagcta
    42781 aatgatggtg tgcaatatcg gtcaaccata gacccccagt cactggatct aatccccctc
    42841 gaaaagtaag aaattccgca tattttgacc aattcaaggt aaaaaatggg gttgctccct
    42901 ctgcaaaact aggataaagt tgggccaaaa gcccccgatt caatataaat tcatggggaa
    42961 gtgggatctc tttaggatct actccagcat ttagaaattg gttaatcggt aaagatacat
    43021 gtatttgatg ccccgcccaa gaaagggacc caagccctag tagccctgct aaatggtgat
    43081 tcaacataga ttctacattt tggaaccaag ccaattttgg ggctgctttg tgataatgga
    43141 accaaccagc aaaaagcatt aaggccgaaa agaccaatgc accaattgcg gtacaataga
    43201 gttgtaattc actagttatt ccagatgctc gccaaatctg aaaaaaacca gaggttattt
    43261 gtattcctcg gaaacccccg cccacatcac cattcaatat ttcttgaccc actattggcc
    43321 aaaccacctg agcactaggt ccaatgtgag taggatcgct tagccatgct tcataattgg
    43381 aaaaacgagc accgtggaaa tacatgccgc tcagccaaag aaagatgatg gagagttggc
    43441 cgaagtgggc actaaatatt tttcgagaga tctcctccaa atcactggta tggctatcga
    43501 aatcgtgagc atcggcatgt aggttccaga tccaagtggt agtatcgggt cctttagcta
    43561 ttgttcttga gaaatgaccc ggtctagccc attcctcgaa agaagttttt atgggatccc
    43621 tatctaccaa aattttgact tctggttccg gcgaacgaat aatcattgag tcctcctctt
    43681 tccggacaac acatacaaag agacccgcca acagtcaagt aattagtgaa cctatgagag
    43741 acacttctaa tctaattaat ttttcgttct cttcgatctc tcatctatct ctttttttta
    43801 gctatttact agagcaatta tgatctggaa gtcgatccga ggcaagtgtt cggatctatt
    43861 atgacatatc tagggggcgc tcaacggacc ctttttgatc ttataaaact cttttcagac
    43921 tttacattgg cgcaaaaaaa gaattttttt gcgcaacccg gggtattcat atcccaatta
    43981 gaagttccta gatagagtta agttcttttt tttcttacat agaaatcaca aataggactc
    44041 tatttcaaat cacgtaagta gtcattacta gtatcgatat ttttatttag tcattcgaga
    44101 gagttttttt tagtagtttg aatcgaaaga aaagaataga agaaaatcca aaaaagtatt
    44161 ctttgctatg ctatatccgt ggtctatccg tgtaacattt atccctacga aataccaatg
    44221 aaatagaacg attttagaaa aagatataat gaaaaattct ttgattggtt cttcccatag
    44281 aaacgatcca ttttatttga ccgacggggc caacaaaagg aaagaataca aagaatgaat
    44341 attcaaacaa attcaaaaat ttgaatttat attaatatat attatagaat ttctatttat
    44401 ttatataaat aaaatttcat atttttaaaa ataaacaaag agataatcta attgatgaga
    44461 ataaaaaaag agagttctta ttcgaaccgc ttcgtgatct ttaaccaatt ctgcgcttca
    44521 atataattcc caggagtaag cgctatagcc cgtttccaat attcagcggc ttgatcgaac
    44581 caagcctccg caatttcaga atccccctgt cgaacggcct gttctccgcg gtcggaatag
    44641 gcggtcaatt ccttcccttg gaaccgtact tgagagtttt ctaactcata cggctcggca
    44701 gtcaattctt ttggtgtcta ccctagccct actatatata tatctaactg aatggtattt
    44761 ctcatagatc tattttattt ttctcaggtt aacgttaacc aacaaaacca aaagaggtta
    44821 attacatgag tttcaaactt gacttttgat tcaattaata atcagtttta tcttttctcc
    44881 taccttcaga aaaaaaaagc ataggcattt cgaaatcctc attagaattt tctgaaaggt
    44941 aactatctcg ctttcctatt atatagtata gaaatttata tagaatcttt gaaaaagact
    45001 tcttcctcat aaaaaaaaaa gacttactct ccttgggatc tgatgctaca ccgctgctca
    45061 ataccttagg ggatcggctc tattacataa gttgattcct aatttttatc tcatatcatg
    45121 acataaataa gcagttttta ttgtatcgcc caaaccttgt aaattgatct ttacggtgct
    45181 ttcgctatca attagatctt ttatccatag aataaaatat ttaggcatat atatttcttc
    45241 atatttcgaa gtttctttct ttgctacagc tgataaaaat cgttttttgg acgatgcaat
    45301 atgtagaaat cctacttttt ttagtattta ctgtcgtatt tgccctttct tttgatttct
    45361 ttctatagtg gagatagtcg cacgtaatga cagatcacag ccatattatt aaaagcttgt
    45421 ggtaagaacg ggtttcgttc tagtgcccga aaataatatt ctaaagcttt cgtatgttcg
    45481 ccgttacttg tgtggataag gcctatgtta tagagtatat aacttcgatc atagggatca
    45541 atttctagtc gcatagcttc ataataattc tgtagtgctt ccgcataatt gccttcggat
    45601 tgagccgaca ttcgttacgg tcgtcattca attcaaaaaa ttctccgttc caaaaccgta
    45661 cgtgagattt tcacctcata cggctcctcc tttattttat gtgcataatg aaaataatcc
    45721 agaatccgtg gaattaaagg tcgaaatatt gtcattatga actgagcggg gctaatgttt
    45781 ttacaagaaa tctctagcca accttcttgc aaaagatcct ttcttaacat caagcgtgct
    45841 ggtactagat aaaaatgtaa actccaacaa tttctttgtt ctcaacgcct tttaatttcc
    45901 aggaattagt cacttcaaca gtcttcgatg gttatatggg tatccaaagt acgaacgaga
    45961 tggatgtttg ttgtcccaac catttctttt tctttttgtc ccgatcccga taaggaaaag
    46021 gagtgcttta taaataacaa agtttttgtt ttgttgattc ctaggcgtag tgctccttcc
    46081 tctatgccgc ctattgatac tagtgtagta ggattgaact aggattgaac tgcaatacag
    46141 atcgatgatc tataggtcta acctttcgct caatactaga atcaacaatt caagcatctg
    46201 aggttgcatt aatcggggat acacgaccga aggaattgat ttatgttata aacttcacct
    46261 tcaaccagcg tcgatttttt tttatattcc gaatcatgtg tctttctttt tcctaaggct
    46321 gatagcggta aagtcaaaat aatcaaatcg caccatctct gtaataagta aatgcctctt
    46381 tttctcctga agttgtcgga attattcgta ataagatatt ggctacgatt gaaaaggtct
    46441 tatcaataaa atttccattt atccgcgatc tagacataag taaaaagaat ccattctata
    46501 actcttttca ttacctcttg tgagaaaatg atctcacaaa caaaggaaat gtacagtacg
    46561 aaataacata aaaaaaagta gacccattaa aaagaggata tgactttcta cttccatttt
    46621 ttttgtcgct ttgacagaaa aaaatccata tttgaaccta atttgatttc atacaaatca
    46681 aattcattag tataagaata aactataata taagaataaa atcaaaggga attattccga
    46741 tttcgtcgaa gtagaagaac aaaagaattt attctacgaa ttaggataga tttggaaaat
    46801 tcgaaaagct ttgattaaat tttaattctg atatgatcaa aataggaaaa agaattggtc
    46861 tatgatgaaa atggaaatag aataactgcc ctttttctct ttcgtgcata gcaggtatac
    46921 actatataat caaaaaaaaa tccctgagat actttaggaa tttttaatag atctgcgggg
    46981 taaaaaaaag gtattcatta aacatagtct aaaaaaaaaa taaagtaatc gatggatttg
    47041 attcgttcca attcattaat tggatcgggt atggtataaa tatccgaaaa aagagggggc
    47101 gtcatcttca caaacattaa tagatataat ctatctttct ttattgtatt attatttgta
    47161 atttatttga atttaatgct aatggccctt tacatttcac aaaaaaattt ctctttaccc
    47221 cccggctcga agggaagaga aagtcataaa aaaaaagtga tgaaaggctt tctattttga
    47281 tagttagaat tgattgtccg tacttatcga acaatctaat atgaataact cgctattcgc
    47341 tcgggttatc ggccataatc ataatcatta tgtaggaaag atggccgagc ggttcaaggc
    47401 gtagcattgg aactgctatg tagacttttg tttaccgagg gttcgaatcc ctctctttcc
    47461 gcaccttcac ctaattcacc aatgtaatta actacaatgt atcaaataca aataagaacg
    47521 gatacaaaaa aagagttaga cttttatttg atatagattc cgtttttttg atgttgtttg
    47581 atatagattt tctattccta atttatgtga tatgaaaaag aaaatactgt aatgtaaaaa
    47641 gcaggcatag gatggaaatt tccataaaag atatgatagg atagaaatcc ccgaattcaa
    47701 tcccttgtct tcttttcctt atttactaaa ccttaactta ggcaaaaggg aggggtgcaa
    47761 atttgtaaga ccccttgttt tgttatttta gttaggttta agtttgacga gaataatatt
    47821 ctacgacaag caattcattt attttcaaac cgacccattt cctatctatt atttgattca
    47881 ctaatccttt atattgtaat gtgtgaaggg tcaaatgttt tgggaattcc tcatgtgtgg
    47941 atgaatccag ataattttga atcagagcta gagatttttg ttcatccttc actgaaatga
    48001 tatctcgagg tttgcagcga taacttggta tatctactat acgaccatta actaaaatat
    48061 gtctatggtt aactaattga cgggcttgag gaatagtcga agccatgccc aatcgaaaaa
    48121 ggatgttatc caaacgcatt tcaagtaatt gtagcaaaac ctgaccggtt gaccctttta
    48181 cctttccagc gatacgaaca tatttaagta attgtcgctc tgtaagacca taatgaaaac
    48241 gcaatttttg tttttcttct aaacgaatac gatattgaga ttttttcccg gggcgcgatt
    48301 ggtttctaag atcgcttacg gctctaggcc ttttactagt tagtcctggt aaaaccccca
    48361 gacggcgtat ttttttgaaa cgaggccctc ggtaacgtga cataaagact ccttatttat
    48421 tttataaatt tgattgaaat ttcataaatt caaataaaaa aaattaaaac tgaactaaat
    48481 aactaaatga agtaaaatcc gataaaatga agtattgtac tacaaacaaa tagaaatgag
    48541 atgaattaga tcaatataca tattttttga cttttttgtt tgtatttttt gattgtatat
    48601 ctacaaaaat cgatatacaa tcaaaaaatc tatttattag ataacttcta tatattgata
    48661 tagaaataga aactatatat aatctatata gataaacaaa accaaaagaa agccctttct
    48721 ttttttgttc ttaatttatt ctctaacgaa aagatagaac tccgccattc ataattggaa
    48781 gtttctacaa cataataaag agatttttga ccttttgaaa aataaagggt gaagaagctc
    48841 tctctctctt tcaatcttct ttgatttcaa aaaatcttat ccttatcaat catgtatgta
    48901 aaaaataaaa caaatagaaa aagccggcta tcggaatcga accgatgacc atcgcattac
    48961 aaatgcgatg ctctaacctc tgagctaagc gggcttaaat aaaagaaatt tgacataaca
    49021 tacatgggaa ttcggaaaac tcttaggatt ttttctatta acgataactt atatgttatt
    49081 taaattgatt taaataacaa tcaaattgaa taatttcaaa ttgaatttct ttcgttaaat
    49141 tgagtttaga gttttaaatc aaatctataa atagaatcta ctaattaaat tagtaagtga
    49201 ggatcctttt atccattttt aaaatttcta attctctaat tatatattag attagaagtc
    49261 gaaataaagt ttaaatgcta aatgatggaa ccttttttta gactcaataa atagaaataa
    49321 atggaataat tagttagaac tataatagta taaatgataa aaatgagaaa tgaaattttc
    49381 atttttaatt atgttatgat atggttatat agaggatctt gctcaaatgc gtctaagaaa
    49441 aaaaaaaaga taagaatcaa aatcaaagag caagaggcaa ccaaaagaaa tgcaatccag
    49501 atagacactc ctatcttttg ttttcatttg gagggagggc agctaagact aaaacaaata
    49561 atcgattgtt cgagtattcc accaaattgc cgcggaaaaa taagagtcag agaaacatat
    49621 atattgagtg tatatccatc gatattgaat tgcaaatgga gaaatgatag aatagcttct
    49681 gtgattggac aaaaaaaaaa gaaatacggg tccacgatac agacgaaaga agataggcaa
    49741 gaaattaaat ggggcaaacc aaaccctttc catataagaa tgagtatcta aaaaatgaag
    49801 cggttttgca tagcataaaa ataaatatga aataaatgaa ataaaaaagg agggagaagg
    49861 gcgagattga atctcaaaac acagggggga tatggcgaaa ttggtagacg ctacggactt
    49921 aattggattg agccttggta tggaaaccta ctaagtgaga actttcaaat tcagagaaac
    49981 cctggaatta aaaatgggca atcctgagcc aaatcctgtt ttacgaaaat aaacaaaggt
    50041 tcggaaagaa agaattgaaa tcaaaaaggg ataggtgcag agactcaatg gaagctgttc
    50101 taacaaatgg ggtttgacta cctttgcgtt agtaaaggaa aggaatcctt ctgtcgaaac
    50161 aacagaaagg atgaaggata aacttatacg catacctaaa gggaataaaa aactatctaa
    50221 aaaaaaaaaa gatgacccaa acccgtattt atatattttt ttctgaaaaa tataaagaat
    50281 tgttgtgaat tagtattgat tccaagttga agaaggaatc gaatacaaca ttcattaata
    50341 aaatcattca ccccatagtt tgataaatct tttgaacaac tggttaatcg gacgagaata
    50401 aagatagagt cccgttatac atgtcaatat caatactgac aacaatgaaa tttatagtaa
    50461 gaggaaaatc cgtcgacttt taaaatcgtg agggttcaag tccctctatc cccaacccca
    50521 aaaacccgtt gacgccctac ctattttttt atcttactct ctccttttgt tagtgcttga
    50581 aagttactta tctttcccat tcatcctatt cttttacatt ttaaaagcgt atccgagcat
    50641 catttttttt tttttcattt ttgattgaca tagacccaag tcctctatta aaatgaggat
    50701 gatgtcttgg taatggtcgg gatagctcag ttggtagagc agaggactga aaatcctcgt
    50761 gtcaccagtt caaatctggt tctcggcata tgattcattc gtatgaggat ctattctaca
    50821 aattcattga tatggattaa cataataaat acttatccct ctaggtgtct gtaaatgaac
    50881 ctttctctat tttgtagttt ttttctattt tatagtttat agaaaagtaa agagtctatt
    50941 tctattatag tgaaataaaa aaattggatt ctcttccttc taagagatgt gcgcgataca
    51001 aagttcacgg cgcagaatct cttcttttat tttagttcat cctatcggct cgtctaaaaa
    51061 aaataatata tctttcaaaa attgagaatt ccaacgaatc cctaattata ttgtcttttt
    51121 tttttttctt agcctataca taagaatagg aatgagactt caattactct gtttgatctc
    51181 gaagaaaaag agagtataca aatattcctt gaatacccgg agttgtataa atgaaaaaaa
    51241 aaagatctct tctcattcaa tgagcgtctt gtagttcata aaaattgggg gcaatataat
    51301 ccttacgtaa gggccacccg atccaacttt cgggcattaa gatacgcttc agtcgtggat
    51361 gattctcata tgagattccc aacatgtcat aagattcccg ttcttgaaaa tccgcacttt
    51421 tccaaaccca gaaaacagac gggattctag gatgagccct cggaacaaat acttttatac
    51481 atacctcttc cggttgatct acaccatatt ctattcttgt aagatgatat acactggcta
    51541 acattcctcc tggtgctaca tcataggcac attgtgaacg tagataattg taaccacata
    51601 catataaaat aacagcaatg gaatgccaat cctcgggctt tatttgtaaa gtctctattc
    51661 cttggtaatc gaaacccaaa gatctatgaa ctagcccatg tttgactagc caaacagaca
    51721 aaggaccctg catctttttt tatctctcct gcattttcat ttggctttga tttgtaattt
    51781 gtataagata tatatttcac atttacgatg aaatctaatt tatgaagatt aattcgttat
    51841 ttgttattct gaaaaaaacc taccttacct aatacctaat ttactaattc atgggaagat
    51901 attgaacttt tatagttgaa aaatgtttga agagggagct ctgaagtaga cggtggttca
    51961 tagagtaatc ctcgatcata atttccagta taagtactat gtacaagaca aaacttgtga
    52021 ttggtagtaa aacaccgatc acccccttga gatctagatc gaattcgatc ttcatagatt
    52081 tctcgagata ttttcttacg aagttttgtt atagcatcta taactgcttc tggtttaggt
    52141 ggacagcccg gcaaatagac atctacagga attagcttat caactccccg aacagtacta
    52201 taagaatcgg tactgaacat accccctgta attgtacacg ctcccatagc aataacatat
    52261 tttggttcgg gcatttgttc atataatctc actaaagaag gggccatttt cattgttact
    52321 gtgccagccg ttaaaattag gtccgcctgt ctaggactcg atcttggtac cagtccataa
    52381 cgatcaaagt cgaatcgtga gcctattaat gaagcaaatt caatgaagca acagctggta
    52441 ccataaagaa gtggccataa actggagagt cttgaccaat ttgaaagatc atttaatgta
    52501 gttgaaataa ctgaattgtg ggtctgtcga tcaagtaagg gaaattcaat agaattcata
    52561 cttaatgcta tttttttttt actttctttt tcttctttct tattatctga atattcagga
    52621 actaagacca ttccaatgct ccttttcgcc atgcataaac taaaccaaca attaggataa
    52681 gtacaaaaat caaagcttct ataaatacgg atacccccaa tacatcaaaa ctcattgccc
    52741 atggataaag aaaaaccgtt tcaacatcaa aaacaacaaa aacgagagca aacatataat
    52801 aacggattcg aaattgtaac caagcatcac ccattggttc tatacccgat tcataactcg
    52861 aaagtttctc tggacctttt ctaatggggc ctaaaactcc agaactgata aatgccaaaa
    52921 taggaatagc acttgatatt atcagaaatg cccagaaact ctcatattcg taaagcagaa
    52981 acatagacga actcctatga atgtgaaaga aaaatagacc ggattagttg attcgagttg
    53041 gaatggaatt cattttcaag ttgtctataa ctctttgttt agtaattgtt tagtaagacc
    53101 aacccgaatc gactagtttc atttgtatac tgggggatat gtctcgtttt taagatttag
    53161 tgattggaat cctagtttat ttattttcat tacgcttatt tcgatttcat atcgaaatct
    53221 attgatatgg atagtattat actatccata gagattttta ctactataca tatacaaaac
    53281 aagttccact ttttcgcttt cacctcactt cggattttta taaaaaaaat tcgaaactaa
    53341 ccaaactcat tcaaattgga attgttttgt ttagaatttt gaattctatt ctaatattaa
    53401 tatgtattaa aaagaaaaaa aaaaaagagc aattgaatat attgaaatgc cttttttttt
    53461 tttagtttta tgctccgaat gaccctgctc cctacccagc gagggagctt atgggaatga
    53521 ttttcatcaa acaaagcaag cggaagcggc cagttccaat caacaaagaa tatacaatac
    53581 tgaggaaaaa aatgagacaa cttttttttt tttatttgac tttattgttt tattttgttg
    53641 ttttattttg ttgtaagaat agattttttt tattaattta ttttgttttg attaattaaa
    53701 taattaaaat aaatagggct atacggactc gaaccgtaga ccttctcggt aaaacagatc
    53761 gaactcatta ttatcaaaac ggattcgaac tctttcaaag acccaacatg catttttttt
    53821 ttgcattggg ctctttcatt agctgatata aatatcagct agtctaccat atttttacct
    53881 aaaagaaaaa aaaagaagat ggctccgtgt gctctcatta attgttttgg ttctgataca
    53941 ggagcactac caaagtgttt tagagaaggg gattatcttg acgtaggttt gcctttggct
    54001 tagatgaacc taagttaaat ggagtctcta tcatccctga ttaaaaaatc aaacatgaaa
    54061 cttcatacac cgtaagattc ataggacgaa aagagaattt ttgaggtcct tatactcatt
    54121 aaaagcctag cattgaatag accggggatt caccctatca atatctcaaa tcaatgatgg
    54181 gttcgatttc ttttatttgg ctcctaccta aatggtagcc aatcgagccg aatcatttca
    54241 tttgtcaggc tattgttctc ttgttttgtt acctaaaagg catggagtaa gacatcgact
    54301 tatcaaaaag atcaattctt ttgattgcac gatagacttt tctaaaaaac attggcgcgc
    54361 gtgtaaacga ggtgctctac caactgagct atagcccttc cttgtgatcc atatttattt
    54421 gatttctact attatattat gttctgtata gaatttcttg tcaagatgaa tagtacatag
    54481 catctcttta gtcccttttc tttgattggt attgcttaga aataatattg aatttagaat
    54541 tcatcgatgg gataggtccc cttttctttt tctttatgat gataaatgac ctacttaact
    54601 cagtggttag agtattgctt tcatacggca ggagtcattg gttcaaatcc aatagtaggt
    54661 agaacttatt agataccact gacttcggtg tctaataagt ttttctaccc accttctttt
    54721 agtgactttg tatctttttc atcctattct atttcagttt caaattttga aaattttcat
    54781 tatatattaa aaaaaattca cttgattgta tttgattcta tttaatcagc agaatcaagc
    54841 aaaatggggt gtataaacat aagttttttt ttaatacaga aattctattt ggatacactg
    54901 acttgactag ttacgaaatc gaatcgagag cctctacgcg tgtcctagct cgtctgagag
    54961 ctagatttgc ctcaattctt tgccgcttgc cctcagcttt cttcaggtta gcttccgcta
    55021 ttttaagagt ttgctgggct tcttgtggat caatgtcact acccttctcc gcatcattta
    55081 ctaaaatagt gatctcatta tttcctattc tagcaaaacc acccatcaga gccatcgtta
    55141 accattgatc gttaaggcgt attctcaaaa tacctatatc tacagctgtg gcaataggcg
    55201 cgtgatttgg taatacccca atttgtccac tattagtaga taaaatgatt tctttcactt
    55261 ttgaatccca aacaattcga ttaggggtga gtacacaaag atttaaggtc atttcttcaa
    55321 tttgctctcc atttctaagt tcgtagcctt cgcagtagct tcatcgatgt tacctaccaa
    55381 ataaaaggcc tgctcaggaa gaccgtctaa ttctccggaa aggatcaatt taaaccctct
    55441 aattgtttct gctagaccaa catatttccc cggggaacca gtaaatactt cggctacgaa
    55501 aaagggctgt gataagaaac gctcaatttt tcgcgctctt gctacagtta atcgatcctc
    55561 ttcggacaat tcgtccaacc caaggatggc tataatgtcc tgaagttctt tgtaccgttg
    55621 taaagtttgc ttaactcttt gcgcagtttc ataatgttcc tcaccaacga tccgaggttg
    55681 gagcatagtt gatgttgaat ctaaaggatc tacggctggg tagatacctt tagcagctaa
    55741 tcctcttgat aggacggtag tagcatctaa atgtgcaaat gttgtggcag gagcagggtc
    55801 ggtcaaatcg tccgcgggta cataaactgc ttgaatagaa gttatggatc cctctttggt
    55861 agaagtaatt ctttcttgca aagaacccat ttcagtacta agggtaggtt gataacccac
    55921 agcggaaggc attctaccca ataaggcgga tacttcggat cctgcttgga caaaacggaa
    55981 gatattgtcg ataaataaaa gtacgtcttg ttcattaaca tctcgaaaat attctgccat
    56041 agttagggca gtcaacccaa ctctcatacg agctcccggt ggttcattca tttgaccgta
    56101 aactagagcc acttttgatt ccgcaagatc tttttcatta attactccag attctttcat
    56161 ttccatgtaa agatcatttc cttcgcgagt acgttcacct actccgccaa atacggatac
    56221 gcccccatga gctttggcaa tgttgttgat caattccata atgagtactg ttttacctac
    56281 cccagcccct ccgaatagtc cgatttttcc tccacgacga taaggagcta aaagatctac
    56341 tactttaatt cctgtttcaa aaatagagaa ttttgtatct aattgtataa aagcgggtgc
    56401 ggatttatga ataggggctg ttgtgcgagt attcacggga cctaaattat caatgggctc
    56461 cccaagcacg ttgaaaatgc gtcctagggt cgctcctcca accggaacac ttagaggagt
    56521 tcccgtgtca atcacttcca ttcctctcat tagaccatct gtagcactca tagctacagc
    56581 cctcactcga ttatttccta ataattgctg tacttcacaa gtcacattaa tttgttgacc
    56641 agcagtatct cgacccttaa ctaccaaagc attgtagata ttaggcatct tgtccggagg
    56701 aaaggctaca tctagtactg gaccaatgat ttgagaaata cgtcctagat ttttttcttt
    56761 ttcaagcgtg gaaaccccag gacctgaagt agcaggattt attctcataa taagtggtga
    56821 actatgtcaa tttttttttt tcgaaaatta tctaataaaa aaaatcttcg atagcaagtt
    56881 ggtcggttaa ttcattcaat aagaaatggg aggaagttct cactcaattt cgtccgttgg
    56941 tatcatgaat acaattcaat tgttctattt ctattcaatt tcaatcaagg aattttcaag
    57001 ttgaagcgac ctattttcaa agtatcaact ggatgaataa aactattgaa aaagtctttc
    57061 gtttgtctat cattatagac aataccgtcc atcttatcta ttctatggaa ttcgaacttg
    57121 aactctattt acgatttttt atttatatct cattagcccc tatttcatat ttgcattttc
    57181 attttagcat atcaatggaa tgttttttta ggtccgacct attcccccct ttttatatct
    57241 ataccccctt ttccatggac caattctgca tattttcaca tataggattt acatatacaa
    57301 catatattac tgtcaagagt gaatttctga tttatagttc tattaaataa aaaaaaaaaa
    57361 aaaaaagaag ggattagaaa aaaactacaa ggattgggtt gcgctataca tatgagagaa
    57421 tatacaataa tgctgtattt ggtgaatcaa ataccacggc ctaatcgaat aaggaaccat
    57481 tcggattagt tgataatttt ttgaaagatt cctgtaaaaa agtttcgtta actcctaatt
    57541 tatgtcgagt agaccttgtt gtttcgagaa ttcttaattc atgagttgta gggagggact
    57601 tatgtcacca caaacagaga ctaaagcaag tgttggattc aaagctggtg ttaaagagta
    57661 taaattgact tattatactc ctgaatatga aaccaaagat actgatattt tggcagcatt
    57721 ccgagtaact cctcaacctg gagttccgcc tgaggaagca ggggccgcgg tagctgctga
    57781 atcttctact ggtacatgga caactgtgtg gaccgacggg cttaccagcc ttgatcgtta
    57841 caaagggcga tgctaccaca tcgagcccgt tcctggggaa gaaaatcaat atatatgtta
    57901 tgtagcttac cccttagacc tttttgaaga aggttctgtt actaacatgt ttacttccat
    57961 tgttggtaat gtatttgggt tcaaagctct gcgcgctcta cgtctagagg atctgcgaat
    58021 ccctactgct tatattaaaa ctttccaagg tccgcctcat ggcatccaag ttgaaagaga
    58081 taaattgaac aagtacggcc gtcccctatt gggatgtact attaaaccta aattggggtt
    58141 atccgctaag aactacggta gagcggttta tgaatgtcta cgtggtggac ttgattttac
    58201 caaagatgat gagaatgtga actcccaacc atttatgcgt tggagagacc gtttcttatt
    58261 ttgtgtcgaa gcaatttata aagcacaggc tgaaacaggt gaaatcaaag ggcattactt
    58321 gaatgctact gcgggtacat gcgaagaaat gatgaaaagg gctatatttg ccagagaatt
    58381 aggagctcct atcgtaatgc atgactattt aacgggggga ttcacggcaa atactagctt
    58441 ggcccattat tgccgagata atggtctcct tcttcacatc caccgcgcaa tgcacgcagt
    58501 tattgataga cagaagaatc acggtatgca cttccgtgta ctagctaagg gcttacgtat
    58561 gtctggtgga gatcatattc attctggtac agtagtaggt aaacttgaag gagaaagaga
    58621 cataactttg ggttttgttg atttactacg tgatgatttt attgaaaaag atcgaagccg
    58681 tggtatttat ttcactcaag attgggtctc tctaccaggt gttctgcccg tagcttcagg
    58741 tggtattcac gtttggcata tgcctgcttt gaccgagatc tttggtgatg attctgtact
    58801 ccaatttggt ggaggaactt taggacaccc ttggggaaat gcacccggtg ccgtcgctaa
    58861 tcgagtagct ctagaagcgt gtgtacaagc tcgtaatgag ggacgtgatc ttgctcgcga
    58921 gggtaatgaa attatccgtg aggctagcaa atggagtcct gaactagctg ctgcttgtga
    58981 agtatggaaa gagatcaaat ttgaattcca agcaatggat actttggata agtaatccct
    59041 tgattaccat tccttttctt agttgaattg caattcaact cggcccaatc ttttactaaa
    59101 aggattgagc cgatcctacc ctattgtcta tatttttgat agatacatat ttttttttta
    59161 tgtagatata cactttaatg tagagtagat atataagatc tagattttaa atacaaaaat
    59221 aaaaaagaaa agactaaacg caactctttc tattcttgtg ttggttccac aattaatcct
    59281 atgtatggat ccttagaatt ggcgtattct tttctatcct atatgccaca gttttggatc
    59341 atggattgag ccaagcagga caactttttc tacctatcct gtatgttgtc cttttcgtct
    59401 gcgttggaat agaaacttat tggagtagtc gtcgacgata ttttacgaaa aaggttattc
    59461 ataggagaga aatatctctt ttcgatggga attttacaca ctatggggaa agcactcttt
    59521 ttctatttag aattgaaaat ggacaaaggt tccatcagat agactgaaga gaaactccga
    59581 gttctcacaa acataaaata aagtagaatc atttctttca atattcactc attattttag
    59641 ttagttaata attctggtgg ttgtgtctat atgcttattc tgctaggaaa tccaatattc
    59701 aattaatttt attttttatt gaatgactat tcatctattg tactttcata taaatagagg
    59761 caaaaaagct ctatggaaaa attttggttc aattcaatat tggctaaggg gaaattagaa
    59821 tacagatgca gactaagtag atcaatggat agccttggtc ctatagaaaa tcttagtata
    59881 agcaaagacc cggttcgaaa tgatacagaa gaagataaaa acattcaggg taagaattct
    59941 agttattaca gtactcttga tcatttaatc accggcaaag acatagacat tcggaatttc
    60001 atttctgatg aaactttttt aattagggat agtaatcaga atacttattc catatatttt
    60061 gatattgaaa atcaaatttt tgagattgaa aatgatcatt cttttttgag tgaactagaa
    60121 agtgtgtttt ctagtcatag taattctagt agtaactcta gttggattaa ttacattaat
    60181 agtcgcattg actcttatct tcgttctcaa atatgtattg atagtttcat tagcggggag
    60241 agtgacaatt ccgatgagag ttccattacg agtgacaatt ccaatgagag ttctatttca
    60301 aattccgttt gtgatgaaag cggaagtaat agtcaagacg agaatttcaa tacaaaaact
    60361 agtgcgagtg ataatgattt aactatcgaa aaagaatcta atgatttaaa tggaactcaa
    60421 aaatacaagc atttatgggt tcaatgcgaa gattgctatg gattaaatta taagaaattt
    60481 ttgaagtcaa aaatgaatat ttgtgaatac tgtggctatc atttgaaaat gaacagttta
    60541 gatagaatcg aacttttgat tgatccgggc acttggaatc ctatggatga agacatgatc
    60601 tctctggatc ccattgaatt tgattctgaa gagggggaat ttgattctga aaaggaatct
    60661 tctaaagatc ctgaggaatc ttctaaagat cctgaggaat ctgatcaaga tcctgaggaa
    60721 tctgatcaag atcaagagga atcttataaa gatcgtattg attcttatca aagaaagaca
    60781 ggattaactg aggctgttca aacaggtaca ggtcaactaa acggtattcc tatagcaatc
    60841 ggcgttatgg attttcagtt tatgggaggt agtatgggat ctgtagtagg tgagaaaatc
    60901 acacgtttga tcgagtacgc tacaaatcaa tctttgcctc ttattctagt gtgtgcttcc
    60961 ggaggagcac gcatgcaaga aggaagttta agcttgatgc aaatggctaa aatatcttcc
    61021 gctttatatg attatcaatc aaataaaaaa ttattctatg tatctattct tacatctcct
    61081 actactggtg gagtaaccgc tagttttggt atgttggggg atataattat tgccgaaccc
    61141 gatgcctata ttgcatttgc gggtaaaaga gtaattgaac aaacattgaa tacaacagta
    61201 cccgagggtt cacaggaggc tgaatattta ttcgataagg gcttattcga tctaattgta
    61261 ccacgcaagc ttttaaaagg tgttctgagt gatttatttc agctccacga tttttttcct
    61321 ttgactccaa atcaggtaga gccttaagtt ataagttcct ttttttattt gtatggaaaa
    61381 ggtagttgta gttagtttat cagaatcaaa ataggactaa tggggttttc tttactttgc
    61441 tttgtaacat aaaattgaac tgattactaa tgagcaatct tttttttttt tagtttagta
    61501 agaagataaa aagggaattt ccccctctgt gaaattcaat tagaattagg cgagacaaat
    61561 aaaaggaatt ccatcttcct ctcttgcgga tgtatataga attcaaatat agaaaaatct
    61621 agatatagag tttttgatct ttcgagatct cgcgagaatt cgatttttac taaaaaaaaa
    61681 aaatgctcct tcccttcgtg gatcgggatc gaattctaac gaatcgaatt tttccaaaat
    61741 tttgactaac actctttttt gatttattct tcttttattg tgtattcgta gattagaata
    61801 ataaatcaaa aaaattcaga agaataaatc aagtggatta ttatacagat atatttcgat
    61861 cgtcaagttc atttatttag ttctacagtc cttgtactta ttttatttta cttatttatt
    61921 ttatttttat tagatatata tctattcgct tattacatat tcattaatga attagtttat
    61981 tacttagtaa ttcgttttat atttttttat atttatagta gtataatata cgaattcgaa
    62041 tataattgtg aattattatt gagatatctt tataaataac aataacaggt acaaatatta
    62101 aattgaggta cccattctat gacaactctc aacagcttac cctctatttt tgtgccttta
    62161 gtgggcctag tatttccggc aattgcaatg gcttctttat ctttttatgt tcaaaaaact
    62221 aagatttttt agatgcgatg gggccaagac aaaatctgat ctattttttc aagacttaga
    62281 tatcatggat atccatttag tagaatattg tataacaggt ggtttctccg aatagaaatc
    62341 aaaaagctct tactcttagg catgcatatt cgtaaacacg atgtgtgggt aaatgaattg
    62401 tagctatggg ccgggatcgg agcagatgga tgatgtaaag tccatgtatc ataggtatgt
    62461 agatctttat gggggatcct ataaaggaaa ggagatgatt ttagatctaa gcaattcgat
    62521 ggattattgc taaaggttca caactagtgc tagctgatta gagttacttc ggaaacaaaa
    62581 ccaaaagaaa gtatatgctt attctctcaa ttccaataaa atgcaactgg atctgatatg
    62641 tatgagttgg ccatcagaat ctatatggat agaatttata gcggggtcta gaaaaacaag
    62701 caatttctgc tgggctttta tccttttttt tggttcatta ggatttttat tggttggaac
    62761 ttctagctat cttggtagaa attttatatc tttatttccg tctcagcaaa tcgttttttt
    62821 tccgcaagga atcgtgatgt ctttctatgg gattgcaggt ctctttatta gttcctattt
    62881 atggtgcaca attgtgtgga atgtaggtag tggttatgat cgattcgcta aaaaagaagg
    62941 aataatgtgt ctttttcgtt ggggattccc tgggaaaaac cgtcgcatct ttctacgatt
    63001 ccttatcaag gatattcaat ctatcagaat agaagttaaa gaaggtattt ctgttcgtcg
    63061 tgtcctttat atggaaatca gaggtcaggg tgccgttcct ttgactcgta ctgatgaaaa
    63121 tttgactccg cgagaaattg agcaaaaagc tgctgaattg gcctatttct tgcgcgtacc
    63181 gattcaattg aaaaatgaag aataaattca atcaaatgtg gcaggaggaa aaaactcaaa
    63241 taaagaaccc tattttatat tttttctaga gcataaccta actgaacttt cttcagaatc
    63301 cccattcatt cttcgagaca aagcaggcat atacgtaaga gtcataacct aaaacaaaac
    63361 aatttttttt ttacttgcta tttttatgag tattcttttg tctcgaaatc cgtatagaat
    63421 aatattcatt acttaaagtg gttcttttga gcatttatcg aaagaggaca attgcttcga
    63481 atctcggatc aattgaaatc tctggaaata atattctata tgtttttcac tcgaatttga
    63541 agtagattct tatcatattt ttgacttctg tattttagat tcaagggcta agcatttaat
    63601 caaaaagcag agaatcaatt cctgggatta ctatctatct tataatggaa ctcctgcttg
    63661 atagaaagat tagattgcct agagtcaatg aaagaggtgg gttcattaac aattcacaga
    63721 tgatgaaaaa atgtcaaaaa aaaaaagaaa gcattcattc cccttctata tcttgcatct
    63781 ataatatttt tgccctggtg gatttcgttc tcatttaata aaagtatgaa atcctgggtt
    63841 acaaattggt ggaatactgg gcaatccgaa actttcttga atgtcattca agaaaagagt
    63901 attttagtac aattaataga attagaggaa ctcttcctgt tggaagaaat gataaaagaa
    63961 tacccggaaa cacatctaca aaaacttcat ataggaatac acaaagaaac gatccaattg
    64021 atcaagatgc acaatgaaga ttgtatccat atgattttga acttctcgac aaatataata
    64081 tatttcttta ttctaagtag ttattccgtt ttaggtaatg aggaacttgt tattattaac
    64141 tcttgggttc aagaattcct atctaattta agtgacacaa taaaagcttt ttctattctt
    64201 ttattaactg atttctgtat cggatttcat tcaacccacg gttgggaact aatgattggt
    64261 tatatctaca aggattttgg gtttgctcat aatgatcaaa ttatatctgg tcttgtttcc
    64321 acctttcctg tcattctaga tacaatttta aaatattgga tctttcgtta tttaaatcgc
    64381 gtatctccgt cacttgtagt tatttaccat tcaataaatg actgaaaaat gattcatcga
    64441 tccaaatcca attgaaatat aaagtttgtt actttgtata caagcatgca aagtcaaact
    64501 tacattactc tttctaccca tcgagggggg aattgctgct atctttcggt aaaatagttt
    64561 gactattttt attatacagt aaatagcaaa atggtggata ggggactcgg ctagcgacct
    64621 acccaatttt attgtagaaa ttttcggtat caacgattgg accatgcaaa ctaaaaatac
    64681 cttttcttgg ataaaggaag agattactcg atctatttcc ctagcggtca tgatatatat
    64741 aataaccggt gcatccattt caaacgcata tcccattttt gcgcagcagg gttatgaaaa
    64801 tccacgagaa gcaactgggc gtattgtatg tgctaattgc catttagcta ataagcccgt
    64861 ggatattgag gttccacaag cggtactccc ggatactgta tttgaagcag ttgttagaat
    64921 tccttatgat atgcaactga aacaagttct tgctaatggt aagaaaggcg ctttgaatgt
    64981 gggggctgtt cttattttac cagagggctt tgaattagca ccgcccgatc gtatttcgcc
    65041 cgagatgaaa gaaaagatag gcaatctgtc ttttcaaagt tatcgcccca ctaaaaaaaa
    65101 tattcttgtt ataggccccg ttcctggtca gaaatatagt gaaattacct ttccgattct
    65161 ttccccagac cctgctacta ataaggatat tcatttctta aaatatccga tatatgtagg
    65221 cggaaacagg ggaaggggtc agatttatcc tgatggtagc aaaagtaaca atacagttta
    65281 taatgctacg acagcgggta tagtaagcaa aatcatacga aaagaaaaag ggggatacga
    65341 aataaccata acagatccat cgaacgggcg tcaagcggtt gatattatcc ctccaggacc
    65401 agaacttctt gtttcagagg gtgaatccat taaactcgat caaccattaa caagtaatcc
    65461 taatgtgggt gggtttggtc agggggatgc ggaaatagta cttcaagacc cattacgtgt
    65521 tcaaggtctt ttgttcttct ttgcatctat tgttttggca caaatctttt tggttcttaa
    65581 aaagaaacag tttgagaagg ttcaattgtt tgagatgaat ttctagatcc gtggatttat
    65641 caacatcaaa tttgtaaaaa agaatccaat tttttctggc cattgggtta gttaggtatg
    65701 atcaaaaaaa gtatgaaatt tgcttgttta catccttttt ccccatataa gatatgcctg
    65761 gaattccttt taccgcattt ctataatatg tatattgtga agaagactat tttgccttac
    65821 cccttctttg cttttttcaa tcccaatttg ataggtatga ctcgacccct attcgtgtgt
    65881 gagatcgaaa tgttcaaatt tggctagata ctaaacgtac gataagtaag aggagcctag
    65941 aaaggaagga taattgagag aacacaaata attagaggga gtctttttcg tcttcgacac
    66001 aagaaagggt cttttataca tagatccctt tcttgtgtcg aaataataaa ataataaaag
    66061 ttcttgatgg cattcgtcaa aaattcctat tcttagtttc tatttttcca catttttcag
    66121 agcctttttt tactagtttt attttaaatt tctgtttcaa atttaaacat agtagaactt
    66181 tactctatta aaatttaatt tattttagta tatttagtat agtattagta tcgcaccaaa
    66241 gtttgaaatt ttttttttat aagttcattg attctatttt ctcacaaaaa attcttatta
    66301 ataataagaa ttcaacgggc cgggcccttc ccccgcgaat catacaaaga aagaagaggc
    66361 gggcccgtta agttcttatg ctttcatgtc tacaactcgg gccgtccaat ttttagaggg
    66421 atgaacccaa tccagaatat gaaccataaa agaaaatacc tattaaaccg attacaagaa
    66481 taccagttac cgtacctatt acccaaagag gaatccttcc agtagtatcg gccatttatt
    66541 ctgcctccct ccacatttca tcaagtggcc atgctaaaga cataaacagt catagataat
    66601 tctgagatgc gatccttccg aatgggataa gagaatttct attattattt tactactctc
    66661 ttattttctc ttacttaatt aaagaaataa ttagaaaata aaacagcaag tacaaaaatg
    66721 agtaataacc cccaatatag actggtacga tttaattcaa cattttgttc gttcgggttt
    66781 gattgtgtca tagctcttat aattataatt aattcagatt tggtttatcg ttggatgaac
    66841 tgcattgctg atattgaccc caaaaagaaa acggtaggta cagctagtcc gtgaacagcc
    66901 aaccatcgta ctgtaaaaat tggataggtt cgatctatgg tcatcgggtc ctcctaaaaa
    66961 gatctactaa attcatcgag ttgttccaaa ggatcaaaac gaccggttat taatggaatt
    67021 ccttgtcgac tctctgtaaa atactcgttt ggacgagggc tcccaaacac atcataagct
    67081 aagcccgtgc taacgaataa ccaacccgca atgaataggg aaggtatagt aatgctatga
    67141 atgacccagt atcgaatact ggtaataata tcagcaaaag aacgttctcc tgtgcttcca
    67201 gacatgctga gctccacata ttcttgtagg gaatcgattc cgcaaaagat gagatcggta
    67261 aatgcaaatt cactgaaatt caatctttgt gagatcgtca atattgtacc aaaggcgttt
    67321 ttagagtata ccgaatcagt atagctatcc ttcttctgac acagcaacgc aatttcaatt
    67381 agttttgaca tgaagtggta gattcttcct ttcttcttct tgtttgtcga tgtataacaa
    67441 ccatgtatcg tgcaatagca aattcctcaa attcctgtat cgaatagggg ctttcttctc
    67501 ttcttttatt tattggtctc gggttagaaa ctcaagatcg ggtaaacggc gaatcaaaga
    67561 ggttgctttc ttatttctaa taattcgtaa aggaaattat catattttaa aaaagttaat
    67621 tatatgcaaa ataaaaaata gaatttttct atttttttgc gtagttgcat aagaggtttt
    67681 tatttttgtt gtaatcgccc cttttttttt tcttttttaa aaattgggta ttcgtctaat
    67741 gacaagtacg agaagcatag tagatagtat taaaataaaa atagataaaa aaagaacaac
    67801 gaagaagaaa attctaataa ttaaatattt gcgatgtgcg gattcttcta ttgttgtatt
    67861 agatctaaac aaagaatttt tcttgaccta actagaaaga tgaagtttta tgctttatat
    67921 aatttaaaat attaaaaaag acaaaaaaac ctataaaata aaggaaaaaa taatagaaat
    67981 tactaattaa gtaagttaag agttttaaag tcaatctagt tgaaaaaagg gatttgagtg
    68041 atctcgtcac attatatctt tttttgatta tcattcgata aattttgtgg ctgaatccac
    68101 tccactactg aatctacaaa ggaaagaaaa aagtaatgaa tcaactgcgt tgattctgaa
    68161 tcacggaagg ggtactagat gtcaaagatg atgaattgat ttcatttcta ctcctgtctg
    68221 ccatgccagt ctattttttt ttttttgttt tgtgaatatt gtctataatg attgatgaat
    68281 caaaaatttg caattgaact tattacttca attgatattt ttgcttatcc tcgtctcttt
    68341 caaaaatgca aatttaggaa agtgctttct aaacatatgt ataaaaagaa catatttcat
    68401 ttagcccctt catgcctacg ataactagtt atttcggttt tttactagtg gctttaacta
    68461 taacctcagc tttatttatt ggtctgagta agatacggct tatttgaaaa tgaattgaat
    68521 ttgaatgaac gaacaattca taaaaacaga gcattattta ctattgcata gattctatag
    68581 ttctttactg cgctaactac caattctaat tatccgtcat tgagattcat gggcaataca
    68641 gattcacatt tatggataga tattacctct ctttttcctt ttcaaaatca aaaaattcaa
    68701 aatgattgaa gtttttctat ttggaatcgt cttaggtcta attcccatta ctttggctgg
    68761 attatttgtg actgcatatt tacaatatag acgtggcgat cagttggacc tttgattaat
    68821 taacatccct ttcttttttt tttttactga cccccctctt tattaattca tttaattaaa
    68881 taattaaatt gaatctaggg ggggtcaagt ctgattgctg ttgaattttt ttatttcaat
    68941 ttgagttcgg tgtcattttc cacttaacaa gagcagaatc acgctctgta ggatttgaac
    69001 ctacgacatt gggttttgga gacccacgtt ctaccgaact gaactaagag cgctttctta
    69061 tcacaataag ataaggctgt aatagaagga agaggattct tttttttttt atatatatat
    69121 aaccacaaga tatcttgcac acctatacta ttatatatga tatataataa tagtattatt
    69181 cattctgtat gctcaatttt aatcgatcta aaaaaaatgg ctccttcgtt actgctcaaa
    69241 ggagaagtaa taggtaggga tgacaggatt tgaacccgtg acattttgta cccaaaacaa
    69301 acgcgctacc aagctgcgct acatcccttt caattggtct acagtgtcat tatagagaat
    69361 ccctgtcttg ttttccacgc ttttagttcc tctattgata tagaatatca atttctcttg
    69421 ctacttcccc ttttttatct catatcatat aaggacccta taataaataa atttattaat
    69481 aaataaatat tttttgtgga aattcttggg tggaaagtta catatttttc ggttttaaga
    69541 aaaggaaaat ctgatctatc aaatcattat ccattttcat ttgaattagg aatttcacat
    69601 ccaaatagat aagataaata gaagtggtcc ttaactacat attcatccga ttatatatct
    69661 agtgccatat tgtaatacaa taaagaaggg gggtttcaaa tgcgagatct aaaaacatat
    69721 ctttccgtag caccagtact aagtacttta tggtttggtt ttttagcggg tttattgata
    69781 gagatcaatc gtttattccc ggatgcgttg acatttcctt ttttttcatt ctagttattt
    69841 attggcgtgg gacggggtga aggagattag agatacaatc aaatatctga tccccctcct
    69901 tttttagttt tttagaattt gataaggggg agggtaaggg gaaaaaatag tagattcaac
    69961 cgcaccgaaa ttcggggttc aggctccaat taaattaaat tactagtcga gggaaaacgg
    70021 aaatgcggct aaagcaacat ctacaaaata ttgtacaaaa ggcttcaatg aaatactcca
    70081 ctgtgattct attctaaatt gtgattctaa atctaaaaaa aaaattagaa atcattgtat
    70141 tacttattat ttactatatt ttatttttga tattgattta aattgattac aacgaaatcg
    70201 ttcataattt gattttgagt tagcaacttt tctttttttc ttatttgttt ttgactgtaa
    70261 aatcaacggg atagggtggg gtggattaaa acaaaaaaag gggggttcat ggctaagagt
    70321 aaagatgtcc gagtaacgat tattttggaa tgcaccagtt gtgttcgaaa tggtattaat
    70381 aaggaatcaa cgggcatttc cagatatatt actcaaaaaa atcgacacaa tacgcccagt
    70441 cgattggaat tgaggaaatt ctgtccctat tgttacaaac atacaactca cggggagata
    70501 aagaaataga taaaatcgag tgcctgtatg tcatatgtta ccactctccc aaggaatatg
    70561 aaaatctgac ttactttagg tatagaatta gttatatgta atgtaactat tagtgcatat
    70621 aatatattat tctttttttt tttattaaat tatttctata taattattta ttacatatac
    70681 ataaatctag aataataaat aaacaaagca aatcttataa attccataat ttggtccgat
    70741 ataaatagga ctaaataaga ttttaaaatt taagaattag aaatatggat aaggatagga
    70801 tttttatttt tagagataag gaataaacaa attatggata aatccaagcg atcttttcgt
    70861 aggcgtttgc ccccgatcca atcgggggat cgaattgatt atagaaacat gagtttaatt
    70921 agtcgattta ttagtgaaca aggaaaaata ttatctaggc gagtaaatag attgacctta
    70981 aaacaacaac gattaattac tattgctata aaacgagctc gtattttatc tttgttaccc
    71041 tttcttaata atcagaaaca atttgaaaga ggggaatcga tcgctagaac tagaggtttt
    71101 agaactaaat aaaaaaaaaa tgggcttatc ctttaatttt caattgaatc aaaattcaaa
    71161 tccgaactca agcgtaggtt gatgttttat ttgaaaaatc cgataatcaa acaaacaaaa
    71221 tgaaattcaa ttgtagtgct gtaagaataa taaaaataaa agaatcgagt cgggaaagga
    71281 aaatactttt ttttgagcgt cttttctttg ctctttttgt tttgatgacc ttctcataat
    71341 tttttttcgt actcatttct attccaccct ctccgagttt attctcgagg aaactccatt
    71401 aaaagtattc cggtggattc cttccgatcc acttattctt tctttttttt tttttattat
    71461 taataaatcg cattggaaat catataaaga caatatatat ttaatatagc tatttgtgca
    71521 agtattttac gattaagaag caactgcttt cggtacagat tgtgtattag tgtactatac
    71581 ctataggata ccaattcccc gcgaattgct gcatttattc gagtgatcca caaacgacga
    71641 aaatctcttt ttttcctacc tctatcttga tgcgccgaaa acaaagctct tattctttgt
    71701 tgaataatag tttgagtcac ttttgaatga gcccctcgaa aacctgatac aaagaaacgc
    71761 atttttgttc gacgtctccg agctatatat cctcgtttaa ttctggtcat tgaagaaaag
    71821 aaacttttat gaataactca ttctttcttt cagttattct ttttcccttt actagtctat
    71881 taataacaaa acggattttt ccaatgtata aaataagaat tccaatagct tttgctacta
    71941 taaccgtccc gaccacgagt ttttgccttt tttttaggca ttttcttttg cctagaaata
    72001 ataacttaaa tattcggtat aaaaaaagca taatctctaa aaaaaagagt agtaaataga
    72061 aatggctaac tcgtgggttc catcgtctct atggttactt cttaaacggt gaggtcctct
    72121 ctatacaccg gagctcctta cttcatttaa tcaacgaatg atatgggtaa cttgtacaat
    72181 tcacactttt tggctctacc ccccatgtcc agtaatagat ctttcacaat cagagaccta
    72241 ttttatacag taacggtatt taattatgaa aatgagttgg gtagctgacc ctcttagtcc
    72301 gttcttggaa gcatcatttt ttcctttttc aaataggatt ttaaccgctt aatggataag
    72361 catttgctac caatggatac tttttttttc atcttaaatt acaaatggaa gtgattggat
    72421 ttgcaccaat ggaaaccata aatttgatac acagtaagat atgttaaatc tatctttttt
    72481 agatagagaa gagacgaatc ctatcctatt tactggtact gatcattaat actgaaaaaa
    72541 aaaggttgac ttttgtttca gcttatgatc ggaacgagtc gcacatacac cctagtacac
    72601 gttcctcgac gttgaggaca tccccgaaga gcaggggatt tcgtggcatt tctgattggc
    72661 tgtcttgcct ttctaataag ttgtttaata gttggcatgc taaatcacat acataatggg
    72721 ctggtttaga tcgatcctaa ccggatgaaa ttctgaattc cttcttttaa tgttgaatat
    72781 tatatagaaa tagaatatta accccttccc ttaccttaag gttaactttt cttaactgaa
    72841 gtggttaaga aaagttaaga aagaaggaat aagataagga agagggttaa atcactcaac
    72901 tttcaattgt ggatttgtgt taaatcgacg ctattctgac aatgacacta tccgatatta
    72961 tcaacaattc catgatcttt agcttctgtt gctgacataa aactatctct ttccaggtcg
    73021 cgccatatag caaacatgct ctggcccgtt tggtctacat aagccgttat aatgctgttg
    73081 cgaatgcgta ttagttcgtc agtttccatg gtatattgtc ccgttttttc gtcataataa
    73141 gcggaagcgg gttgatgtat cattacccta gcgtgaggga atgccatacg tttggaacgt
    73201 tttcctccga ctaagataaa ggatgccact gaagcggcca atgacacgca tgttgtagac
    73261 acatttaagc attgcatagt atcataaaga actagtccgg gaactaccga tccaccagaa
    73321 gagtttataa acaaaaagat atctttgcta tcaaactccc caccaagata caacataaga
    73381 gaaacaagtt gattcgagat ctcgctccca acatcttgga ataaaaaaag atttctttgt
    73441 tgataaagtc cgttgtataa atcaacccaa gatgcatctt cgtcttcagg cattctgaaa
    73501 ggtacttttg gcataccaag tggcataaac taaaagaaaa aagaattaaa tactcgattt
    73561 cactttgata tggaagcgta acaatggatt tattgtctta ataccattgg tttttagttt
    73621 attctatttt ttatttgaat actattttta ttttatagat agattgaata atagtcaagg
    73681 tcataaaaaa aaaagaaaac agaatgaatg aaaaagaact cttacgaata ggctctttga
    73741 atgatgaaca aatatgggca cattcgttca tagaaaatga gattcactcc cattgcgtat
    73801 tgatacttat cgagtataga atagatctgc ttctcttttt ctgaaccaga ctcttccatt
    73861 acattattag taaactaatc gaacaaaacg taatcttttc tccgaaatag tccaccgagg
    73921 ggggaggtac gtagtctatt ccaatgcaat aaagttacag ggtgtctatt tttcgttgat
    73981 aaaggggggg tatttccatg ggtttgcctt ggtatcgtgt tcataccgtc gtattgaatg
    74041 atcctggtcg tttgctttct gttcatataa tgcacacagc cctggttgct ggttgggccg
    74101 gttcgatggc tctatatgaa ttagcagttt ttgatccttc cgaccccgtt cttgatccaa
    74161 tgtggagaca gggtatgttt gttatcccct tcatgactcg tttaggaata accaattcat
    74221 ggggcggttg gaatattaca ggggggacta taaccaatcc gggtatttgg agttacgaag
    74281 gtgtagccgg agcacatatt gtgttttctg gcttgtgctt cttggcagct atctggcatt
    74341 gggtgtattg ggatctggaa attttttgtg atgagcgcac aggaaaacct tctttggatt
    74401 tgcccaaaat ctttggaatt catttatttc tttcaggagt ggcttgcttt ggttttggcg
    74461 catttcatgt aacaggattg tatggtcctg gaatatgggt gtccgatcct tatgggctaa
    74521 ctggaaagtt acaacctgta aatccagcat ggggtgtgga aggttttgat ccttttgttc
    74581 cggggggaat agcctctcat catattgcag cggggacatt gggcatatta gcgggcttat
    74641 ttcaccttag tgttcgcccg ccccaacgtt tatacaaagg attacgtatg ggaaatattg
    74701 aaaccgtcct ttccagtagt atcgctgctg tcttttttgc ggcttttgtt gttgctggaa
    74761 ctatgtggta tggttcatca actactccca tcgaattatt tggtcctact cgttatcaat
    74821 gggatcaggg atactttcag caagaaatat atcgaagggt tagtgctagg ctagccgaaa
    74881 atcaaacttt atccgaagct tggtctaaaa ttcccgaaaa gttggctttt tatgattaca
    74941 ttggcaataa tccggcgaaa gggggattat tcagggcggg ttcaatggac aacggggatg
    75001 gaatagccgt tgggtggtta ggacacccta tctttagaga taaagaaggg cgcgaacttt
    75061 ttgttcgtcg tatgcctact ttttttgaaa catttcctgt tgttttggta gacggagatg
    75121 gaattgttag ggccgatgtc ccttttagaa gggcagaatc aaagtatagt gttgaacaag
    75181 taggcgtaac tgttgagttc tatggtggtg aacttaatgg cgtaagttat agtgatcctg
    75241 ctactgtgaa aaaatatgct agacgtgctc aattgggtga aatttttgaa ttagatcgtg
    75301 ctactttgaa atctgatggt gtttttcgta gcagtccgag aggttggttt acttttgggc
    75361 atgcctcgtt tgctctgctc ttcttcttcg ggcatatttg gcatggtgct agaaccctgt
    75421 tcagagatgt ttttgctggt attgatccgg atttagatgc tcaagtagaa tttggagcat
    75481 tccaaaaact tggagatcca actacaagaa gacaagtagt ttgattcaag attgctttgt
    75541 catttttgct tctatttttt cttttctgtt tgtgatttga cataggttta ggctgctgga
    75601 aaaatcttga tttcaatcac tacccctttc tttttatccc cgttctttct ttatccaaaa
    75661 gatggtccaa aataaataaa taggcatgga agctataatt gtaaaccaca attgaattta
    75721 tggaagcatt ggtttataca ttcctcttag tatcgactct agggatcatt tttttcgcta
    75781 tcttttttcg agaaccgcct aaagttccaa ctaaaaaatg aaatgatttt tcattccctc
    75841 agttaaagta atgagcctca aaatagaata ttttgaggct cattacttca atcattactt
    75901 caactagtcc ccgtgttcct cgaatggatc tcttagttgt tgagagggtt gcccaaaggc
    75961 agtatataag gcatacccag taaaacttac aagtaaacca gatatagaaa tggcgactaa
    76021 ggttgctggt tccattatta tataatttca agaccacaat ggatctatga taagatcgtt
    76081 tatttacaac ggaatggtat acaaagtcaa cagatctcat tcaatacaaa ataagattta
    76141 ttatggctac acaaactgtt gagggtaatt ctagatctgg tccaaggcgg actgctatag
    76201 ggtatttttt gaaaccattg aattcggaat atggtaaagt agcccctgga tggggaacga
    76261 ctcctttgat gggtatcgca atggctctat ttgcggtatt cctatctatt attttggaga
    76321 tttataattc ttccgtttta ctggatggaa ttgcgatgaa ttaaagtcac aagaaccgcg
    76381 aagctcgagt ttttcaatca aaaaaaaagc gaataggtct cgtattttag cccatgtttt
    76441 ttggcagttc gaccgcaaaa tttctttttt ttttttctgt atttccggaa tatgagtgtg
    76501 cgacttgtta taattgatcc tattgatagt acagaaaaag ggatctgtcg tcttgataga
    76561 gatagtttta ccccgtcgaa tattcatttt cgtatctgga gcacggaata tatgaaatag
    76621 atcacgaagt gttcgaacta tgattcatac ttaatattca aacctcgcag ccggactcaa
    76681 aaaaaaattc aaagaaaatg aattctaaat agaaagattt tttcttcttt caaattctca
    76741 tttctttatg tttattttga tcaaaggaca aagctttctt tctattgtta tatctgttct
    76801 atctaatcat taaataagtt gatgattcaa tggttcttac tcagggaatc tttgtactga
    76861 gtttcaaggt ttttttgatt gaatcatcgt ggttctagta tgaatctggg gtttcaattg
    76921 attcataggg tcttaacaag agaattccta tcaataataa agaaaacaag aaaaaaaagt
    76981 gatattccaa taataaatca aagcaaagaa aaagaaatta ggtaggtaaa tagaagattc
    77041 aagaggccta taatgatcaa tataaagacg aatgtgccga cttgagtttt tggcattcta
    77101 attacaaaga aaagaagagc tttcattatt tttattcgtt tgtatctttt ctttagataa
    77161 atttagataa ataagattta atgaaaggat taagaagttt caaactttct attctctctc
    77221 cctttccttc agtcagtatt tgggtgtttt tgtttgagcc gtacgagatt aaattttcat
    77281 atacggttct aagaggggga gtcctcgttc ttggtttacc tatctcaata aagtctatga
    77341 ttggttcgaa gaacgtctcg agattcaggc gattgcagat gatataacta gtaaatatgt
    77401 tcctccgcat gttaacatat tttattgtct aggaggaatt acgcttactt gttttttagt
    77461 acaagtagct acaggatttg ctatgacttt ttactatcgt ccgactgtga ctgaggcctt
    77521 tgcttctgtt caatacataa tgactgaagc gaactttggt tggttaatcc gatcggttca
    77581 tcgatggtcg gcaagtatga tggttttaat gatgatcctg cacgtatttc gtgtttatct
    77641 cactggtggt tttaaaaaac ctcgggaatt gacttggatt acgggcgtgg ttctggctgt
    77701 attgaccgca tcttttggtg taacaggtta ttctctacct cgggaccaaa ttggttattg
    77761 ggcagttaaa attgtaacag gcgtaccgga cgctattcca gtaataggat cgcctttggt
    77821 agagttatta cgcggaagtg ctagtgtagg acaatccact ttgacccgtt tttatagttt
    77881 acacactttt gtattacctc ttcttactgc cgtatttatg ttaatgcatt tcttaatgat
    77941 acgtaagcaa ggcatttctg gtcctttata aagaatatag atcagatcat agagattttg
    78001 aattcattat ttatcttata tcttattagt tggaggagga atatatatag tatttcattg
    78061 ctacaaatat ggattatttt aaaaaataag acatgtgttt ggatatttcc tttcaactct
    78121 acaagattct attatttatt tgacatgaat agttgagggg aattctccga agagaaaatg
    78181 gattatggga gtgtgtgact tgaactattg attggagccg tgcagaaata tttctttctc
    78241 tgctacatta gaattcacaa ccaaatgtat ctttgttcca accaccgtgt aagttccata
    78301 ccatacaaag aaaggatagg ctggttcgct tgaagagaat cttttctatg atcaaatcca
    78361 accaatatct tgcatgaacg ggctccgtaa gatccagtag aataagggat ttggcccaat
    78421 caaaatgcat atgttttaac tttttttttt actttttttc ttatttctta catagtatgg
    78481 aaatgcattc attttctctg catcgacccg atttattata ctatcggagt gaaacaaggg
    78541 atctaaagaa gagcaaaggc tagactatat tagtaacaag taaatctttt gtatgtgaaa
    78601 aatcttgatc ttttttgggg agaagggcga atcacaggca aggtgtgaga caacccagaa
    78661 agcacttgat cataatcaac tttgtaagcc aagcctactt gggtattgag cattttttta
    78721 cctgtaagaa ttgaatttct tggaatgtat tggatagttt ccaattttga aactggaatc
    78781 aggtaacttt tttcttaact attctagtct agaattctat agaatataga atcatttata
    78841 tatgtatgga taagatctag atttcgttta ttatctatcc atttgtgccc gtccatttga
    78901 ttcgattggt tcttgcttga gccggatgat gaaaaattat catgtccggc tctgtcgggg
    78961 gatggattta taagaattca cctatcccaa taacaaaaaa acctgatttg aatgatcctg
    79021 tattaagggc taaattagct aaaggtatgg gtcataatta ttatggagaa cccgcatggc
    79081 caaatgatct tttatatatt tttcccgtag tcattctcgg tactattgcc tgtaacgtag
    79141 gcttggccgt tctagaacct tcaatgattg gtgaacccgc ggatccattt gcaactcctt
    79201 tggaaatact acccgaatgg tatttctttc ccgtatttca aatacttcgt acagtaccca
    79261 acaagttatt gggtgttctt ttaatggttt cagtacctgc gggattatta acagtacctt
    79321 ttttggaaaa tattaatcaa ttccaaaatc catttcgccg tccagtagca acaaccgtct
    79381 ttttgattgg tactgcagtg gccctgtggt tgggcattgg agcaacattg ccaattgaga
    79441 aatccctaac tttaggtctt ttttaaatcg attcgcttgt taaattgagt caattgtaag
    79501 taaaataaca tagtgtgtgt atctagggaa tagtcacttc aaagccaaag tgactattcc
    79561 ctagatacat catttattca actctggccc gaatatatgg attcggatta tgctgaagat
    79621 taaatgaaaa cctctttttt ttgtaaatca attgcgaaat gcttttttac ttcttttcta
    79681 taatgtccaa tatctgtttt acatcttctc tgtgaaaatg ttcaattttc ataaggtctt
    79741 cctggctctt attcaaaagg tcaaataatg tatgtatatt ggacgtttta agacaattat
    79801 agattctggg aggcaactct ggttggtcaa taaaaaaata tttcaatgct atttcttttt
    79861 tcttttttct tagtttagtt aatttatcat gaaaaggaaa aaaaggtaaa gtaaccttgt
    79921 gttgactctt ctctaaatgt gacttttctt cttccgcatg tagaaaagga ataaataaat
    79981 caatcaaatt tcgggaagct tcgtgaagtg cttctttagg agttaaactt ccatttgtcc
    80041 atatttcaag aaaaagtatt tcttgttttt tattaccatt cctataagaa tgaatactat
    80101 gattcacatt tcgaaccggc atgaatacaa cattatctat aggataactt ctgtcgtgaa
    80161 agttatttgg cgtttttata ccgtatcctc tattcctttc aatttgtaat ccaatacaca
    80221 aatcaattgg ttctgttagg ctagctatat gctgtgtatt atcaattatt tccacagagg
    80281 gcggtaagat gatgtcttga gaagttacat atccgggacc tttgacacaa ataaatgcct
    80341 tgcgagttcc atacagatta cttctcaata caatttcttt caaattcatg aaaatttcat
    80401 gcaccgattc ttgaataccc gctatagtag aatattcatg tggtactttc tcagattttg
    80461 cacgtgtaat acatgttcct tctatttctc caagcaaagc ccttcgcatc gaaatgccta
    80521 ttgtgtcggc ctggcctttc ataagtggag atagaataaa gcgtccataa taaagacgtt
    80581 tactatctat tcttgattca acacacttcc actgtagtgt ccgagtagat acttttactt
    80641 tctctcgaac catagtaata ttctttttgt ctgtgatcaa ctcattaaat tatttatttc
    80701 tcttgaaatc tctttagtct ttatttttat tcttacacac gtcttttttt aggaggtcta
    80761 cagccattat gtggcatagg agttacatcc cgtacgaaat ttaatactaa accacttcta
    80821 cgaatagctc gtaatgctgc atctcttccg agacccggac cttttatcat aacttctgct
    80881 cgttgcatac cttgatccac tactgctcga atagcatttc ctgctgcgat ttgagcagca
    80941 aagggcgtcc ctcttcttgt acccctgaat ccacaagtac cggcggagaa ccaagaaatc
    81001 acccgacccc ttacatctgt aacagtaata atggtgttat tgaaacttgc ttgaacatga
    81061 ataaccccct ttggtattct acgtgcaccc ttacgtgacc caatgcgtgc atttctacgt
    81121 gaaccggctt ttggtatagg ttttgccata ttttatcatt ttataaaaat aagtcagaga
    81181 tatatggata tatccatttc atgtcaaaat agatcttcca tttttatttc tttatcgttt
    81241 tatttaaaat aaaatggaag attgctttag gagtctcttt ttttttacta gaagaattat
    81301 ccttgtcttt gtttatgtct cggattcgaa caaattacaa taattcgtcc cctcctgcag
    81361 attagccgac atttttcaca aattttacga acagaagccc ttattttcat agctgttatt
    81421 ccttaatctc gaattcattg gaaaaaaata agtttcttga aattttttaa ccctcaaatg
    81481 tagccccctg aaaggaatct tgaagttgaa aaaacaccta attattctaa cccttgttat
    81541 cgaacccttg ttagggattt taacaattat atgccccggc aggttgaatc ataatgattt
    81601 actttaaatt aattgaaatt taatttttac cctatctact gatagtatac gtataaaaaa
    81661 cttctttagg tcgtttctaa agcatactct acaatcatat attcattatt gaaaggaatc
    81721 ctgatcatac cattgagaaa aaattcagta attaaacctt catgaatttt ttttttttat
    81781 ttttctttca tttcaggtat ttcgaagtat caactaatgt aggacaggag gagtaatatt
    81841 agtagacaat ttgccctttt cttttttttt tcacaaatag gaggaaggtt tcggatacaa
    81901 ttcggatatt ctattaaatg gattgattac catatataac acaaaatttc tccgccaatt
    81961 ccttctagtc gagcgtctcg gtctgtcatt atacctcgag aagtagaaac aattacaata
    82021 cctatcccgc ctaaaattct aggaattttt tgatagttag aatagattcg tagaccgggt
    82081 cgacttatcc gttttaaatt taaagtagtt tgatagggtc ctttcctatt tcttctatgt
    82141 cgtagggtta aaacgaaaaa gtatttcttg ctttcctgat gttttcttac ggtctcaata
    82201 aaaccttctc gtaaaagtat tttaacaatg gtttcggtga tgttagtcga tgctattcga
    82261 attgttcctt ttctattcat gtcagcattt cgtatagagg ttattatttc agcaataggg
    82321 tccctcccca tcgtaaattc ttctttctcc cgaatttgga tataatcaac atgttttttt
    82381 atttattagt attaaaggta tatgcataag acataataga atctacttga gacataatcc
    82441 acaacaaatc tatatcattt caataatttc gtttcaatag ataattctat tgaagtctca
    82501 tcttatactt ataacacttc aggagctaat gaaactattt tagtgaaatt taactgtctc
    82561 aattcccggg cgattgctcc aaaaattcga gttccttttg gatttccttc ttgatcaatt
    82621 acaactgcag cattgtcatc atatcgtatt ataataccgt tgtcgcgctt gagttcttta
    82681 caagtacgta caattacagc tctgatcact tctgatcttt ccagaggtgt attaggtatt
    82741 gcttccttga tcacagcaac aataacgtca ccgatatgag cataccggcg attactggct
    82801 cctataattc gaatacacat taactttttg gctccgctgt tatctgctac attcaaaatg
    82861 gtctgaggtt gaatcatttt tgaatctctt ctttcaatgc aacaaaggac gaagaaaaaa
    82921 ataaatattg tttgtcaaaa aaataaaatc cacaattgtt ttttaatttc taagacctct
    82981 ttctcttgat tttctatatt tctatcctga aataatgaat tgagttttta taggcatttt
    83041 tgatgctgcg attaaaacag cctttttggc tatattttcg gccactccac ccatttcata
    83101 aaggattcta cctggtttaa cgacagctac ccaatattcg ggagatcctt tgcccgaacc
    83161 catacgtgtt tctgtaggtc ttactgtaac tggtttgtct ggaaatatac gtacccatat
    83221 ttttccaccc cgtcgtatat ttcgtgtcat tgcgcgtcgg ccggcttcta tttgtctaga
    83281 tgtaatccaa gcaggttcaa gtgcttgaag agcatatcgg ccgaaacaaa tacgattacc
    83341 gctacaagat attcctttca gtcttcctct atgttgttta cggaatctgg ttcttttcgg
    83401 gttatagttg atgcctcttt ctcaattcca tctctactac agaactggac atgagaattt
    83461 cttctcatcc agctcctcgc aaaaaatcac taaaaaggtt ttaataaata atagattgaa
    83521 tcatgggatt ctttaagata agattgaatt caatctatta taaattttaa tattttattt
    83581 gaatatgaat atatagaatt caatctggat ttttttctat tttatttcta gataatgaat
    83641 gtcttgttat aaggaatgct tattttattt tgcattttga atcatattgg atcaacgtga
    83701 gtaatccaat aaaactttcg cgggcgaata tttactcttt caatatctat ttgaattgtc
    83761 gggttatctc atgacctctc agatttcgaa taaaaagaaa tgaattggtc tctggtttgt
    83821 tccgccatcc cacccatgaa tcattaggat tcgttttcat ttttaagaga attctttgca
    83881 tttacgggtt ccgtcgttcc catcgcttct cgattaatgg ttaggtctga atttgacaat
    83941 ggagccccca atcaaattgc ttaattttct cttgaatcaa tcttctcagt ctttattgac
    84001 tcaaggctct tgcttgattt tttgttcgat gaacagatat tcatctaatt agggatgaat
    84061 ccgcattgat gccttattac attgcttttt ttttttttta tttatgagat gactcataga
    84121 ccttacatat aggaatcata tatcattact ctttcttttt ctctctttct ctcattcttc
    84181 catttatctg tctacttgtt attttgcttc acaacttata ctcataatca gattggtttt
    84241 tcctttgatt atgcaaaaga agcttttagt tgctataatg atatgactga tatatcatat
    84301 cttgactgat ttcttggatc cagataatgt gaagcgatga gttggttatt agtcttagag
    84361 ttattagttc atactatggg ccggtctggt ccattttgtg aatcctaatc ttaaaaaaac
    84421 caacgagtca cacactaagc atagcaaatc aaatgatcaa ttaaattttt attcaacctt
    84481 atagaattta gaactgctca tttttttttt gattgaacgt caaaaatgaa ataatttttt
    84541 gttatatctc gaaatagaat ctaaagacaa gtaaaatatg attcttatta ttctttgtct
    84601 ataaatatcc aaattttgat tcctaatacc ccatagatag tccgaactgt ataggaagaa
    84661 taatcaattt tcgctccaat ggtttgtaga ggaaccctgc cctctctgat ccagtctacg
    84721 cgtgcaatat cttttccgtt aatacgccct gcgatttgca cttgaattcc ttttgtattc
    84781 gcctgttcag ttaattcaat agcctttttc attgcttttc gacaagaaac tctattcttt
    84841 aattgtccgg ctataaattc tgcaagaatg ttagggtgtc cataaggatt tgcaattctt
    84901 gtaacagtaa tgtttatttt tcggttcaca caatttagtt ctttttgtac attcatctgt
    84961 aattcttcaa ttcttcccgg tctatcttca attaagaatt tcggaaatcc catatagatt
    85021 atgacctgaa tgagatcaat tcttttttga atttctatac gtgcaattcc ctcaacacca
    85081 gaagatattc tcatattttt ttgtacataa ttcttgatac agtctcttat ttttttatct
    85141 tcttggagac catcggaata attttttggt tgtgcaaacc aaagagaatg atgactttgg
    85201 gttgtaccaa gtctgaaacc cagtggattt attttttgtc ccataatccc ccgcttccac
    85261 tactctgact agtatatata tcatgatatg ttctatttgt gtgcttattt ctccattcag
    85321 gttttttaaa atacatggca gattcttgat atatttcatc taaagataga tctctcaata
    85381 caagaattat atggcaggtg ggttttttta tctgataact gcgtcctcga gctcgaggtt
    85441 gtagtctttt catagtattg ccctcgttta cttcggcttt actaatcatt aaagaggctg
    85501 ggttgaaacc catattgtga ttagcatttg ctgctgcaga ataaaccaat tttaaaatgg
    85561 gataacatgc tcgataaggc atgagttcta gtatcataag tgtttcgtcg taagaacgtc
    85621 cacgaatctg atcaattact cttcgtgctt tgtgagcaga catacgtata tgttgaccta
    85681 aagcatatac ttctctatat gggttcctct ttatcttctt tttctctatc ataaggttta
    85741 cctctcacta ataaatctag attttcttta ttaacggcga gatttgttat cgcttttcgg
    85801 atgtccgcgg aaatttatag taggtgaaaa ttctcccaat ttatgtccta ccatacgatc
    85861 tgttatataa ataggcagat gttctctccc attatggata gcaatagtat ggccgatcat
    85921 tgtaggtata atggtagatg cccgggacca agttcttatt atttcttttt ctgctttttt
    85981 attaagcctt tcgatttttt ttaataaatg atttgctaca aagggatttt tttttagtga
    86041 acgtgccaat taactcctat ttttttttgc aaaaacgaag aaagaaattt gctctcctat
    86101 ttcctacggc gacgaagaat caaatggtca ctatattgat tcctttttct acttcttctt
    86161 ccaagtgcag gataacccca aggggttgcg ggtttttttc taccaattgg agccctccct
    86221 tcaccacccc catggggatg gtctacaggg ttcataacaa ctcctcttac tacaggacgc
    86281 ttacctagcc aacatttaga tccggctcta cccaaacttt tctggttcac cccaacattc
    86341 cccacttgtc cgactgttgc cgagcagttt ttggatatca aacggacctc tccagaaggt
    86401 aattttaatg tggccgattt cccctctttt gcaatcagtt tcgctacagc acccgctgct
    86461 ctagctaatt gtccaccctt tccaagtgtg atttctatgt tatgtatggc cgtgcctaag
    86521 ggcatatcgg ttgaagtaga ttcctttttt tgatcaatca aaatcccttc ccaaactgta
    86581 caagcttttt ccaaagcata cggctttctg gatgtagatg atgatatcta tacagatgga
    86641 tatatatatc gtataattct tatatatatc atacaataaa gtaccacatg agtggatata
    86701 taggaatcca aatctgccga accactcatg ttatgatctt ctacatccta ggtcttcccg
    86761 ttccgtcatc tggcttatgt tcttcatgta gcattcagac cgaatgactc tatgaaatta
    86821 cgtcgatact tccgcatatt tatgggtaac gtaggagaca tctctatttt tcccccgggg
    86881 aatctttaga attaccactg cttagctttc aatttgcctc tgaccatcaa atgaaatgtg
    86941 aataacccgt cctcctctct ttgaaacaag gggcgcttct ggttctgtcg gtgcttgaaa
    87001 cagttttgtc ttctccatat tactatctct ctagagtcaa taattatata tgaggaacta
    87061 ctgaactcaa tcacttgctg cccttactct tcagttttct gttgaggtct atcctgtaga
    87121 ggtactcaaa ttggatcagt gatcgatttc taggtttcgt cgtaaaccta attggttact
    87181 cccaattacg taaatcaata gttcaaaccg cactcaaagg tagggcattt cccattttga
    87241 taggaacttc tgtaccagaa acaatggtat ctccaattat agcccctctg ggatgtaaaa
    87301 tatatctctt ctcaccatcc ccatagtgta tgagacaaat gtatgcattt cgattagggt
    87361 cgtattctat ggttacgatt ctaccatata tgtctctttc atttcgtcga aaatcgattt
    87421 tacggtataa acgcttatga cctccccctc tatgccttgc ggtaatgatt cctctggcat
    87481 tacgaccttt accacaacga tgctgtccac agatcaaatt atttcgtgga ttggatttca
    87541 cttgactgtc tacggctcca ttgcgtgtgc ccggggtaga agttttgtat aaatgtatcg
    87601 ccatgctatt aagtattttg atttaagttc ttttctttct aagaggtgga atagaataac
    87661 ccggttgaag cgtaatgatc atacgcttgt aatgcattgt atgtcccata atgggtccca
    87721 ttcttctacc ctttccgggg agtcgatgac tattcatagc tattaccttg acaccaaaga
    87781 agagttcgac ccaatgcttg atttctgtcc tagttgatcc tgattcgaca ttagaagtat
    87841 attgattttt cgccaataac cgaatacttt tgtctgtaaa tactgcatat ttgattccat
    87901 ccataaatct attttcttcc ctatgagttc tagtctcaat aagaatgcta gttcagttct
    87961 tactgttcat atgttatgat atgaatatac cacaccgatt cgttatgtat agatgatgag
    88021 attccattga gaaagagtca attccaatag acttattgga gggtcccatt ggcgtgcatc
    88081 cagtaggaat tgaacctacg aattcgccaa ttatgagttg ggcgctttaa ccattcagcc
    88141 atggatgctt agcggggatc ctcgtacatg gtgaataacc aaattccaat tgaaatgaaa
    88201 tctttaggat aaatcaatgc aattaaaatc atagaataat catataattc taattatcat
    88261 agaataaaga aatatcgtat ataaatatca tatataaata tcataattct aaagtagaat
    88321 tcttatccat ttaggaggta tggagagatg aaggggcgtc aattcaaatt ctgggttttc
    88381 gaattgcgag agatattgag agagatcaag aattctcact atttattaga ttcatggacc
    88441 caattcaatt cagtgggatc tttccttaac atttttttcc accaagaacg ttttctaaaa
    88501 ctcttggacc cccgaatttg gggtatccta ctttcacgca attcacaggg ttcaacaagc
    88561 aatcgatatt tcacgatcaa gggtgtagta catttcacga tcaagggtgt agtactattt
    88621 gtagtagcgg tccttatata tcgtattaac aatcgaaata tggtcgaaag aaaaaatatc
    88681 tatttgacag ggcttcttcc tatacttatg aatcccattg gaccgagaaa tgatgcattg
    88741 gaagaatctt ttgggtcttc caatgtcaat aggttgattg tttcgctcct gtcaaaagga
    88801 aaaaagatct ctgagttcct ggatccgaaa gagagtactt gggttccccc aataactaaa
    88861 aagtttatca tgcctgaatc caactggggt tcgcggtggt ggaggaactg gatcggaaaa
    88921 aagaaggatt ctagtggtaa gatatctaat gaaaccgtcg ctggaattga gatctcattc
    88981 aaagagaaag atatccaata tctggagttt ccctttgtat attatatgga tgatccgatc
    89041 cacaaggacc gtgattggga attgtttgat cgtctttctc cgagtaagag gcaaaacata
    89101 ttgaattcgg gacagctatt cgaaatctta gtgaaagact ggatttgtta tctcatgttt
    89161 gctttttgtg aacaaatacc aattgaagtg gagggtttct tcaaacaaca aggggctggg
    89221 tcaactattc aatcaaatga tattgagcat gtttcccatc tctgctcgag aagcaagtgg
    89281 gctatttctt tgcaaaattg tgctcaattt catatgtggc aattccgcca agatctcttc
    89341 ggtagttggg ggaagaatcc gcacgaatcg gattttttga ggaacatatc gagagagaat
    89401 tggatttggt tagacaatgt gtggttggta agcaaggatc gattttttag caaggtacgg
    89461 aatgtatcgt caaatattca atatcattcc acaagatcta gtttcgttca agtaacggat
    89521 tctagccaat tgaaaggatc ttttgatcaa tccagagatc gtttcgattc cattagtaat
    89581 gaggattcgg aatatcacac attgatcaat caaagagaga ttcaacaact aaaagaaaga
    89641 tcgattcttt tggatccttc ctttcttcaa acggaacgaa gagagataga atcagaccga
    89701 ttccctaaac gcgtttctgg atcttcctca aagtcccggc tattcacgga acgtgagaag
    89761 cggatgaata atcatctgct tccggaagaa atcgaagaat ttcttggaaa tcctacaaga
    89821 tccattcgtt cttttttctc tgacatatgg tcagaacttc atctgggttc gaatcctact
    89881 gagaggttca ctaaagatca gaaattgttg aacaaagaac aagatgtttc ttttgtccct
    89941 ttcaggcgat cggaaaataa agaaatagtt aatataccca agataattac gtatttacaa
    90001 aatatcgtct caattcatcc tatttcatca tatccgggat gcgatatggt tccgaaggat
    90061 gaactgggta gttcttcatt cttgaacaaa aatccatttt tttatttatt tcatctattc
    90121 catgacctga acaggggggg atacacgtta caccacgatt ttgaatcaga agagagattt
    90181 caagaaatgg cagatctatt cactctatca ctaactgagc cggatctggt gtatcataag
    90241 agatttgcct tttctattga ttcctacgga ttggatcaaa aacaattctt gaatgaggcc
    90301 ggggatgaat cgaaaaagaa atctttattg gttctacctc ctatttttta tgaagaaaat
    90361 gaatcttttt atcgaaggat cagaaacaaa tgggtccgga tctcctgcgg gaatgatttg
    90421 gaagatccaa aaccaaaaag agtggtattt gctagcaaca acataatgga ggcagtcaat
    90481 caatctatct tgatccgaaa tctgattcaa atccaatata gcacccatgg gtacataaga
    90541 aatgtattga atcgattctt tttaatgaat agatccgatc gcaacttcga gtatggaatt
    90601 caaagggatc aaataggaaa tggtactctg aatcatagaa ctctaatgaa atatacgatc
    90661 aaccgacatt tatcgaattt gaaaaagagt cagaacaaat ggttcgaccc tcttattttt
    90721 atttctcgaa ccgagagata catgaatcgg gatcctaatg catatagata caaatggtcc
    90781 aatgggagca agaatttcca ggagcattta gaacatttcg tttctgagca gaagagccgt
    90841 tttcaagtag tgttcgatcg attacgtatt aatcaatatt cgattgattg gtctgaggtt
    90901 atcgataaaa aagatttgtc taagtcactt cctttctttt tgtccaagtt gcttctcttt
    90961 ttgtctaact cacttccttt tttctttgtg agtttcggga atatccccct tcataggtct
    91021 gagatccaca tctatgaatt gaaaggtacg aatgatcaac tctgcaatca gttgttagaa
    91081 tcaataggtc ttcaaatcgt tcatttgaaa aaatggaaac ctttcttatt ggatgatcat
    91141 aatacttctc aaaaatcgaa attcttgatc aatggaggaa caatatcacc atttttgttc
    91201 aataagatac caaagcggat gattgactca ttccatacta gaaataatag caggaaatct
    91261 tttgataaca cggattccta tttctcaatg atatcccacg atcaagacaa ttggctgaat
    91321 cccgtgaaac catttcatag aagttcattg atatcttctt tttataaagc aaatcgactt
    91381 cgattcttga ataatccaca tcacttctcc ttctattgta acaaaagatt ccctttttat
    91441 gtggaaaagg cccgtatcaa gaattatgat tttacgtacg gacaattcct caatatcttg
    91501 ttcattcgca acaaaatatt ttctttgtgc ggtggtaaaa aaaaacatgc ttttttggag
    91561 agagatacta tttcaccttc accaatcgag tcgcaggtat ctaacatatt catatctaac
    91621 gattttccac aaagtggtga cgaaaggtat aacttgtaca aatctttcca gtttgcaatt
    91681 cgatccgatc cattagttcg tagagctatt tactcgattg cagacatttc tggaacacct
    91741 ctaaaagagg gacaaaaagt caattttgaa agaacttttt gtcaacctct ttcagatatg
    91801 aatctatctg attcagaaga gaagaacttg catcagtatc tcaatttcaa ttcaaacatg
    91861 ggtttgattc acactctacg ttctgagaaa tatttaccat ccgaaaagag gaaaaaacgg
    91921 agtctttgtc taaagaaatg cgttgagaaa gggcagatgt atagaacctt tcatcaacga
    91981 aagagtgctt tttcaactcg cttaaaatca aaatggaatc tattccaaac atatatgcca
    92041 tggttcttta cttcaacagg gtgcaaatgt ctaagtttga tattgttaga tactttttca
    92101 gacctattgc cgatactaag tagcagccgt caaatattgg tatccatttt tcatgatatt
    92161 atgcatggat cagcgcgaat tcttcagaaa aaattgtgga agacacaatg gaatctgata
    92221 agtgagattt cgagtaagtg tttacataat tttcttctgt ccgaagaaaa gattcatcga
    92281 aataatgagt caccattgat atcgacacat ctgagctcgc caaatgttca ggagttcctc
    92341 tattcaatcc ttttccttct tcttgttgct ggacatctcg tttgtacacg tcttttcttt
    92401 gtttcccgag cctatagtga gttacagaca gagttcgaaa agatcaaatc tttgatgaat
    92461 ccatcataca tgattgagtt gcgaaaactt ctggataggt atcccacatc tgaactgaat
    92521 tctttctggt taaagttcaa gaatctcttt ctagttgctc tgcaacaatt aggatattct
    92581 atacgttcta agaagaaata tttgaatatc aatctcatcg atctcataag tatcatacca
    92641 aatcccatca atcgaatcat tttttcgaga aatacgagac atctaagtca tacaagtaaa
    92701 gagatctatt cattgataag aaaaagagaa aacgtgggcg atcattggat tgatgataat
    92761 ccaatagaat tctggttcgc gaacagtgat tcgattagtg ataaagaaag agacttcttg
    92821 gttcagttct ccatctccac cttaacgaca gaaaaaagga ttgatcaaat tctattgagt
    92881 ctgactcata gcgatcattt atcaaagaat gactctgctt atcaaatgat tgaacaaccg
    92941 ggagcaattt acttacgata cttagttgac attcatcaaa agtatctaat gaattatgag
    93001 ttcaatgcat cctgtttagc agaaaggcgg atattccttg ctaattatca gacaatcatt
    93061 tattcacaaa cttcgtgtgg ggctaatcgt tttcatttcc cgtctcatgg aaaacccttt
    93121 tcgctccgct tagccttatc cccctctagg ggtattttag tgataggttc tataggaagc
    93181 ggacgatcct atttggtcaa atacctaacg acaaactcct atcttccttt cattacagta
    93241 tttctgaaca agttcccgga tagcaagcct agggagttga tttttgatga ggaggatgag
    93301 agtgactatg atgttagtga ctatattgat gctagtgacg atattgatgc tagtgacgat
    93361 attgatgcta gtgacgatat tgatactagt gaccttgata gggagctgcg gcgtatagag
    93421 tggctagctg aggatgtgat ggatgagttc accaatattg aactgctggc ggaagtagac
    93481 cgatttttta tcacccttca cttcgaatta gcaaaagcaa tgtctccttg cataatatgg
    93541 attccagaca ttcatgatct ggatatgaat gagtcgaagg acttatccct cggtctatta
    93601 gtgaactatc tctccaggga ttgtgaaaga tgttctacta gaaatattct tgttattgct
    93661 tcgactcata ttccccaaaa agtggatccc gctctaatag ccccgaatca attcaataca
    93721 tgtattaaga tacgaaggct tcttattcca caacaacgaa agcgcttttt cattctttca
    93781 tatactaggg gatttcactt ggaaaagaaa atgttccata ctaatcgatt cgggtccaca
    93841 gccatgggtt ccaatgcacg agatcttgta gcacttgcca atgaggccct atcaattagt
    93901 attacacaga agaaatcaat tctagacact aatacaatta gatctgctct tcatagacaa
    93961 acttgggatt tgcgagccca tgtaataccg gttcaggatc acgggatcct tttctatcag
    94021 ataggaaggg ctgttgcaca aaaagtactt ctaggaaatt gcctcctaga tcctatatct
    94081 atctatataa agaagcaatt gtgtgaagaa ggggatcctt atttgtacaa atggtacttc
    94141 gaacttggaa cgagcatgaa gaaattaacg atacttcttt atcttttgag ttgttctgcc
    94201 ggatcggtcg ctcaagacct ttggtctcta cccggacccg atgaaaaaaa taggatcact
    94261 tcttatcggt tcgttgagaa tgattctgat ctagttcatg gcctagtaga aatagaaggc
    94321 gctctgatgg catcctcgcg gacagaaaga gattgcagtc ggtttgataa tgatcgagtt
    94381 aaattccttc ttcggcccga accaaggaat cccttatata tgatgcaaaa tggatcttgt
    94441 tctatcgttg atcagaaatt tctctatcaa aaatacgaat cggagtttga agaaggggaa
    94501 atagaggagg gtttcttcga tcacatagac tgggctccta gaatatggcg cccttgggaa
    94561 tttctatttg attgtatcga aaggcccaat gaattgggat ttccctattg ggccggtcgg
    94621 gggatccttt atgatgaaaa ggatgagctt caagaggagg atgagcttca agaggaggat
    94681 gagcttcaag aggaggatga gcgtcaagag gaggatgagc gtcaagagga ggattcggag
    94741 ttcttgcaga gtggaaccat gcagtacccg ccacgagcta gattttccaa agaacaaggc
    94801 ttttttcgaa taagccaatt catttgggac cccccggatc cactcttttc cctattcaaa
    94861 gatgagccct ttgtctctgt cttttcacat cgagaattct ttgcagatga agatgaagag
    94921 atgttaaagg ggcttcttat tcttactgcc aaaatggatt ctcttccatc tctatctaaa
    94981 cgctggtttc tcaagaatag gaaaaaaaag cacttcgaat tcttgattca tcgccagaga
    95041 tggcttagaa ccaatagttc attatctaat ggattttccc gttctaatat tcgatccgag
    95101 agttatcagt atttatcaaa tctgttccta tctcacggaa ggctattgga tcaaatggca
    95161 aagacattgt tgagaaaaag atggcttttc tcggatgaaa tgaaaattgg attcatgtaa
    95221 caggagaagg gtttcccatt acttagccgg aaagatatgt ggtcatgagg attaagtgga
    95281 acggaattga ctgggtggta gagtcgcgga aacacctctt tcttccatgg agctaagctc
    95341 catggaagaa tatgctactg ctgaaacatg gaagaattga aatcttagat caaaacacta
    95401 tgtatggacg gtatgaactg cctaaacaag aattcttgaa cagcgaacaa ccagagctat
    95461 tactcactac atcaaaaaat ttccattaat gaaagatgta aatccattgg aaaatcaaaa
    95521 atacgcatgt cggatgaaat ggtttttgct atctgctcca ataacgaatc attggtttaa
    95581 ctgaataact aaataaaata gatagacctt tctcttcgtc tcaggtcgat ggatcttccc
    95641 gattggaaga tcccctatat ggataataga cattccagtt gaccgagcct aattctaatt
    95701 gtttttggtt cgaagcaaag atatccacgg ggcggttcgc cctattcacg accgagaagt
    95761 actggattct ctttcggata ggtcctgaaa agagaaggaa agctggaatg ccaccaggcg
    95821 tctattattg aatttacccg acccgatagt acccattttg ggaacgtcca gcgccaaagt
    95881 cactgaatgg gtagtcgcca atccctaaaa cggactatgt aatgcacttt atctgctggg
    95941 ttacgggggg cattttacca gaggtttaga ttgtatcaat ccacccttgt gtgattcctg
    96001 ttgaagcata tactcggggg tgggtgcagg gcggacgatt tcaaagcgga ttccccattc
    96061 attagataga gaggatcacc aagattttgt gatccgctgc cgaacttatt ccaattcaat
    96121 gagcattctc aatattatgc cttgaagagg actcgaacct ccacgctctt tagcacgaga
    96181 ttttgagtct cgcgtgtcta ccatttcacc accaaggcat cttgaaagtg aatcgtattc
    96241 catgaatatg atatctatct agtgtgatgt atggaatata tgacaaaggt ggagtgttgg
    96301 agtatttcta ttgatcggcc atgtcatata ggccaagttg gacatccaat tgcttcgatt
    96361 tgaagtatcc agaggatgtc ttatatatat taagattcta ttaaaaagat ggacaatcaa
    96421 acctatttct ttctcgattc aatagaagag aaaagaagaa aaaaagaaaa gaggtgaata
    96481 gggtccaaaa taaggagaga tatgtaaaaa gaaggcccga ttacgcccat tcctaatcct
    96541 aaatggaatg taacgacgta gggatccata tgtaaacata gtatctattt agatttagat
    96601 aggctcgaat gacccttctc ataatgagaa tgtatataac cctattccgg tctggcccgg
    96661 tatggaatga acttataatc tataatcaga ttatagatta taagttcata accctagccc
    96721 attcccattt tgggcggaac agatctactc attctttgat tccagttagt aaagagggat
    96781 cttgaactaa gaaatagatt ctagaagcta aactaaaaaa gggtatcctg agcaattgca
    96841 ataattgggt tcattgatat tcctggtata gtagatgcta tcacacatac aatcatactc
    96901 aattcgatgg aattgtttga tcttaaaggg gatattctat aatttcgcac gtgaggggtt
    96961 atttcttggt ttcgtccagt cattaataac ttgattattt ttaaataata gtagatagaa
    97021 acaacgctcg taaggagtcc tattgaaacc aagaaataga ggcctgcctg ccatccacac
    97081 cagaataaat gtagttttcc gaaaaaacct gcgagtggag gaagacctcc tagagataag
    97141 agacatagag ctaaagagag agccaaaaaa ggatcttttg tgtataatcc tgcataatct
    97201 cgaatgttat cagttccggt acgtagacca aataagacaa tgcaagcaaa agttcctaga
    97261 ttcatggaga tatagaacag catataagtt atcatgctcg catatccgcc atttgagtct
    97321 ccaacaatta ttccaataat tacatatccg atttgaccta tggacgaata cgcaagcata
    97381 cgtttcatgc ttgtttgagt aatagcaatg agattcccca atatcatgct aagaatagct
    97441 aggatttcca gaagaagatg ccattcattt gatgagaaat aaaaaggaat atcgaaaatt
    97501 cgagtggctg aagccgaagc agctactttc gaagtaacag aaagaaaagc aacgactgga
    97561 gtgggagagt cagagtcgaa aagaggattc ctcacttctt tctctcattc aaaaccgtgc
    97621 atgagacttt catctcgcac ggctcctaag tgataaaagt aaagaagaac ttatcttctt
    97681 tctttttttt ttgattacct tcctcgcgta tgtataagat cgaacccatt cgatttctaa
    97741 aacggattac taatccttaa cttttcgagg aatccttcat cagtggttgt gaatgactga
    97801 tttttctcca tcttttcgac cttgattccg taggagtaag tcagaaagat tgagaaatag
    97861 aaccatctga tttgattcgt tctcaatagc catgagatga tcatcttagg gtgatccttt
    97921 tgtcgacgga tgctcctatt acactcgtag tctctgaagg atgagaacca actatgtagc
    97981 atctacatca agaattcaag tattgtatac gtcattagtc cgatcctttg taggaactac
    98041 ccgtaataac gaacttgcaa aatggatctg tttatcataa agagaatcgt tgttcctgac
    98101 cctgcttcgc cttaattgtt atttgaacaa gtcaaagtta tgtcttggtc tgagtgggaa
    98161 tagcatttct cttctgcatg tccatggagt tttgaaaaat ccaaacatcc cagagataga
    98221 tagagaggta ggaatttctc gaacgaaccg cactccttcg tatacgtcag gagtccattg
    98281 atgagaaggg gctggggaaa gcttgaaccc aattcctaca gtgatgaata taagcgcaat
    98341 tgaaattcct ggggagttat acatttgtgt attgataaga ccattcacta tttcttgaag
    98401 ctcgatctct cccccggatg aaccatatag ccaagagaaa ccatgaacca gaatagaaga
    98461 gcttgcccca cccatgagta aatatttcgt agtagcctca ttagaccgta catctttctt
    98521 ggtatatcca gataataggt aggagcataa actgaaacat tctggagcta caaagatagt
    98581 tattaaatcg ttagcaccgc ataaaaacat tcctcctaga gtcgctgtta atacgaataa
    98641 cagaaactct gttatagcca tttctgtaca ttcaatgtac tctacggata gaggaataca
    98701 tagagttgaa catagtaaaa taagaaattg aaagatttcg ttgaaattgt tcgtttggaa
    98761 atttcccgaa aagctaatca taggttcttc tctccatcgg aacaataggg ccgttatgct
    98821 cattactaaa cttgttgaag agatgaaata taaccaaggt atatcttttt gatcagaggt
    98881 tgaatcgatc atcagaagaa gaattaggcc aaaaattagg atacattctg ggaaaataac
    98941 acttccatcg aagagaagca aatgaaaggc tttcataaaa attctcgtag aatcgagaat
    99001 gaagttttca ttctgtacat gccaaatcat gaattagtaa ctgcatccaa tctccaaaaa
    99061 aatcccaatt gtttcgaact ttctattttt ggaatggaat atttgtggaa tccccatgaa
    99121 ttaggatcaa accttattcc atggtattta catgagattc ctctttctta ttcttaagca
    99181 agtcctcgag agggcttagt tgatccatga tttatgtttt atctttcgtt tccttttcgt
    99241 ttgtttcgag aacgatcaat tccgattctt tctttttcta ttgattcttt tacgatcgag
    99301 atgtatggat ccatggatct atgtgtctat atagatcctg ttcgtggatt aacgaaaatg
    99361 tgcaaaagct ctatttgcct ctgccattct atgagtctct tcctttttgc gtatggcatc
    99421 gccactccct ttggcagcat ccactaattc ggaacttaat ttgaaagcca tatttcgacc
    99481 cgggcgtttt cgggatgccc ctaataacca acgaacggca agtgcttttc cttgtgtgga
    99541 tcctatttca ataggaactt gctgggtcga tccgcttaca cgtcttgctt ttactgctat
    99601 atcgggagtt actccgcgta ttgcttgacg taaaacagat agcggatttg tttctgtctt
    99661 ttgttgaatc tttttcaagg ctcgatagag aatttgataa gccaatgatt tttttccgtg
    99721 tttcagaata cggttaacca acatgttaac taatcgatta cgataaattg gatcggattt
    99781 tgcagttttt ttttctgcag tacctcggcg tgacatgagc gtgaaagggg ttcaagaatc
    99841 cgttttcttt ttataagggc taaaatcatt tattttggct ttttgacccc atattgtagg
    99901 gtggatctcg aaagatatga aagatctccc tccaagccgt acatacgact ttcatcgaat
    99961 acggttttcc gcagaattca atatgcatct atgagatcga gtatggaatt ctgttgactc
   100021 actttaaatt gagtatccgt ttccctccct ttcctgctag gattggaaat cctgtatttt
   100081 acatatccat acgattaagt ccttgggttt ccgaaatagt gtaaaaagaa gtgcttcgaa
   100141 tcattgctat ttgacccgga cccgttctaa aaaagtcgag gcatttcgaa ttgtttgttg
   100201 acacggacga agtcagggaa aacctctgaa attatttcaa tattggacct tggacatata
   100261 ctaagttccg aatcaaatct ccttagaaag aagatctttt gtctcatggt agcctgctac
   100321 agtcccctta cgaaactttc gttattgggt tagccataca cttcacatgt ttctagcgat
   100381 tcacatggca tcatcaaatg atacaagtct tggataagaa tctacaacgc actagaacgc
   100441 ccttgttgac gatcctttac tccgacagca tctagggttc ctcgaacaat gtgatatctc
   100501 acaccgggta aatccttaac ccttccccct cttactaaga ctacagaatg ttcttgtgaa
   100561 ttatggccaa taccaggtat ataagcagtg atttcaaacc cagaggttaa tcgtactctg
   100621 gcaactttac gtaaggcaga gtttggtttt ttgggggtga tagtgaaaaa gttgacagat
   100681 aagtcaccct tactgccact ctacagaacc atacatgaga ttttcacctc atacggctcc
   100741 tcgttcaatt ctttcgaagt cattgggttc tcttcctcgt tccagaatgt cctcccttct
   100801 tccactccgt cccgaagagt aactaggaca aattcagtca cgttttcatg ttccaattga
   100861 acactttcca tttttgatta ttctcaaaag agaagatttt ttttaccaaa catctgcgga
   100921 tccaatcaca cgatcttata ataagaacaa gagatctttc tcgatcaatc cccttgcccc
   100981 tcattcttcg agaatcagaa agatcctttt caagtttgaa tttgttcatt tggaatctgg
   101041 gttcttatac ttcattttta tttacttatt tctttttatt atttttttcc ctcttttttt
   101101 gatttctttt tttgatttta ttcccttccg tcattcttta agtctcatag gtttgatcct
   101161 atagaatctg acccattttc tcattgagcg aggggtacga aatcaatctg attgattttt
   101221 cgatcaaata taaatatgtg aaatcttcgg ttttttcctc tttctctatc cctatcccat
   101281 aggtacagca tttgaatcaa tagagaacct tttcctctgt atctatatga atcgatattc
   101341 ttccattctc cttactgata cctcccaagg aaaaaaccga attggatccc aaattgacgg
   101401 gttagtgtga gcttatccat gcggttatgc attcttcaaa taggaatcca ttttctgaaa
   101461 gatcctggct ttcgtgcttt ggtgggtctc cgagatcctt tcgacgacct atgttgtgtt
   101521 gaagggatat ctatatgatc cgatcgattg cgtaaagccc gcggtagcag cagaaccggg
   101581 gaaagtatac agaaaagaca gttcttttct ttctattaga ttagtatttt ctattatatt
   101641 aatattagta ttagttagcg atcccggctc agtgagtcct ttcttccgtg attaactgtt
   101701 ggcgccagtc ccacattttt tttgtctctg tggaccgagg agaaaggagg ctcatcggga
   101761 agaggattgt accatgagag agagaggggg tcaacctctg tcaaatatac aacatggatt
   101821 ctggcaatgc aatgtagttg ggctttcatg ctgatccgaa tgaatcatct tttccacgga
   101881 ggtaaatctt tgcctttgcc cgctaggcaa gaggatagca aatgaaaaat tctgtttcgg
   101941 taggacatgt atttctatta ctatgaaatt cattaatgaa gtaattaatc gtgggattag
   102001 cgttaccctt ttttttttat agtgacgaat cttgtatgtg ttcctaagaa aaagagaagg
   102061 aatttgtcaa aatttcgggg tcttagaggg tcgtggaaat ccataagaac tcttgaatgg
   102121 aactggaaaa gagaaggaac tggagttcct tcggaaatgg taagatcttt ggcgcaataa
   102181 gaaggggttg atccgtatca tcttgacttg gttctgattt ctctattttt tttaagaata
   102241 ccgcttctcc tacccgtatc gaatagaaca tgctggggca aaccttcttc atgtaaaacc
   102301 tgcttgattt agatcgggag aatcgtacgg ttttatgaaa ccatgtgcta tggctcgaat
   102361 ccgtagtcaa tcctatttcc gataggagcc gttgacaatt gaatccaact ttttccatga
   102421 ttttcgtatc cgtaatagtg cgaaaggaaa gcccggctcc aagttgttca agaatagtgg
   102481 cggtgttgag tttctcgatc ctttgcctta ggattagtca gttctatttc ttgatggggg
   102541 cagggaaggg atataactca gcggtagagt gtcaccttga catggtggaa gtcatcagtt
   102601 cgagcctgat tatccctaaa ccccatgtgg gtttttctat tttgtcttgc tcccctcgaa
   102661 taagaatgga taagaggctt gtgggattga cgtgaggggg tagggacggc tatatttctg
   102721 ggagcgaact ccaggcgaat atgaagcgca tggagacaag ttatgccttg gaatgaaaga
   102781 caattccgaa ccaaaccagc tttgtctacg aacaaggaag ctataagtaa tgcaactatg
   102841 aatctcatgg agagttcgat cctggctcag gatgaacgct ggcggcatgc ttaacacatg
   102901 caagtcggac gggaagtggt gtttccagtg gcggacgggt gagtaacgcg taagaacctg
   102961 cccttgggag gggaacaaca gctggaaacg gctgctaata ccccgtaggc tgaggagcaa
   103021 aaggaggaat ccgcccgagg aggggctcgc gtctgattag ctagttggtg aggcaatagc
   103081 ttaccaaggc gatgatcagt agctggtccg agaggatgat cagccacact gggactgaga
   103141 cacggcccag actcctacgg gaggcagcag tggggaattt tccgcaatgg gcgaaagcct
   103201 gacggagcaa tgccgcgtgg aggtagaagg cccacgggtc atgaactcct tttcccggag
   103261 aagaagcaat gacggtatct ggggaataag catcggctaa ctctgtgcca gcagccgcgg
   103321 taatacggag gatgcaagcg ttatccggaa tgattgggcg taaagcgtct gtaggtggct
   103381 ttttaagtcc gccgtcaaat cccagggctc aaccctggac aggcggtgga aactaccaag
   103441 ctggagtacg gtaggggcag agggaatttc cggtggagcg gtgaaatgcg tagagatcgg
   103501 aaagaacacc aagggcgaaa gcactctgct gggccgacac tgacactgag agacgaaagc
   103561 taggggagcg aatgggatta gataccccag tagtcctagc cgtaaacaat ggatactagg
   103621 cgctgtgcgt atcgacccgt gcagtgctgg agctaacgcg ttaagtatcc cgcctgggga
   103681 gtacgttcgc aagaatgaaa ctcaaaggaa ttgacggggg cccgcacaag cggtggagca
   103741 tgtggtttaa ttcgatgcaa agcgaagaac cttaccaggg cttgacatgc cgcgaatcct
   103801 cttgaaagag aggggtgcct tcgggaacgc ggacacaggt ggtgcatggc tgtcgtcagc
   103861 tcgtgccgta aggtgttggg ttaagtcccg caacgagcgc aaccctcgtg tttagttgcc
   103921 accgttgagt ttggaaccct gagcagactg ccggtgataa gccggaggaa ggtgaggatg
   103981 acgtcaagtc atcatgcccc ttatgccctg ggcgacacac gtgctacaat ggacgggaca
   104041 aagggtcgcg atcccgcgag ggcgagctaa ctccaaaaac ccgtcctcag ttcggattgc
   104101 aggctgcaac tcgcctgcat gaagccggaa tcgctagtaa tcgccggtca gccatacggc
   104161 ggtgaattcg ttcccgggcc ttgtacacac cgcccgtcac actatgggag ctggccatgc
   104221 ccgaagtcgt taccttaacc gcaaggaggg ggatgccgaa ggcagggcta gtgactggag
   104281 tgaagtcgta acaaggtagc cgtactggaa ggtgcggctg gattacctcc ttttcaggga
   104341 gagctaatgc ttgttgggta ttttgatttg acactgcttc acacccaaaa agaagcgagc
   104401 tacgtctgag ttcaacttgg agatggaagc cttcttttgt ttctcgacgg tgaagtaaga
   104461 ccaagcccat gagcttctta tcctaggtcg gaacaagttg ataggatccc cttttatgcc
   104521 cccatgtcgc cacacggggg cgacatgggg gcgtaaaaag gaaagagagg gatggggttt
   104581 ctctcgcttt tggcatagcg ggcccccagt gggaggcccg cacgacgggc tattagctca
   104641 gtggtagagc gcgcccctga taattgcgtc gttgtgcctg ggctgtgagg gctctcagcc
   104701 acatggatag ttcaatgtgc tcatcagcgc ctgaccctga gatgtggatc atccaaggca
   104761 cattagcatg gcgtacttct cctgttcgag ccggggtttg aaaccaaact tctcctcagg
   104821 aggatagatg gggcgattca ggtgagatcc aatgtagatc caactttcta ttcactcgtg
   104881 ggatctgggc ggtccggggg ggaccaccat ggctcctctc ttctcgataa tccatacatc
   104941 ccttatcagt gtatggacag ctatctctcg agcacaggtt taggttcggc ctcaatggga
   105001 aaatgaaatg gagcacctaa caacgtatct tcacagacca agaactacga gatcgcccct
   105061 ttcattctgg ggtgacggag ggatcgtacc attcgagcct tttttttttc atgcttttcc
   105121 cggaggtctg gagaaagctg caatcaatag gattttccta atcctccctt cccgaaagga
   105181 agagcgtgaa attctttttc ctttccgcag ggaccagggg attggatcta gccgtaagac
   105241 gaatgcttgg ctgataaata attcacttct tggtcttcga ccccctcagt cactacgaac
   105301 gcccccgatc agtgcaatgg gatgtgtcta tttatctatc tcttgactcg aaatgggagc
   105361 cggtttgaaa aaggatctta gagtgtttag ggttgggcca agagggtctc ttaacgccct
   105421 cttttttctt cccatcggag ttatttctta tttcacaaat acttgccgtg gtaaggaaga
   105481 agggggaaca agcacacttg gagagcgcag tacaacggag agttgtatgc tgcgttcggg
   105541 aaggatgaat cgctcccgaa aaggaatcta ttgattctct cccaattggt tggaccatag
   105601 gtgcgatgat ttacttcacg ggcgaggtct ctggttcaag tccaggatgg cccagctgcg
   105661 ccaaggaaaa gaatagaaga agcatctgac tccttcatgc atgctccact tggctcgggg
   105721 gatatagctc agttggtaga gctccgctct tgcaattggg tcgttgcgat tacgggttgg
   105781 gtgtctaatt gtccaggcgg taatgatagt atcttgtacc tgaaccggtg gctcactttt
   105841 tctaagtaat ggggaagagg accgaaacat gccactgaaa gactctactg agacaaagat
   105901 gggctgtcaa gaacgtgtag aggaggtagg atgggtggtt ggtcagatct agtatggatc
   105961 gtacatggac ggtagttgga gtcggcggct cccctagatt ccctcatctg ggatccctgg
   106021 ggaagaggat caagttggcc cttgcgaaca gcttgatgca ctatctccct tcaacccttt
   106081 gagcgaaatg cggcaaaagg aaggaaaatc catggaccaa ccccatcgtc tccaccccgt
   106141 aggaactacg agatcacccc aaggacgcct tcggtatcca ggggtcgcgg accgaccata
   106201 gaaccctgtt caataagtgg aatgcattag ctgtccgctc tcaggttggg cagtaagggt
   106261 cggagaaggg caatcactca ttcttaaaac cagcattctt aagaccaaag gtcggggtgg
   106321 aaaagggggg aaagctctcc gttcctggtt ctcctgtagc tggatcctcc ggaaccacaa
   106381 gaatcctcag ttagaatggg attccaactc agcacctttt tttttgagat tttgagaaga
   106441 gttgctcttt ggagagcaca gtacgatgaa agttgtaagc tgtgttcggg ggggagttat
   106501 tgcctatcgt tggcctctat ggtagaatca ataagtcggg ggcctgagag gcggtggttt
   106561 accctgtggc ggatgtcagc ggttcgagtc cgcttatctc caactcgtga acttagccga
   106621 aacaaagcta tatgatagta cccgattttt ccgattcggc agttcaatct attatttatc
   106681 attcatggac gttgataaga tccttccatt tagcagcacc ttaggatggc atagccttaa
   106741 agtgaaaagt gaagggcgag gttcaaacga ggaaaggctt acggtggata cctaggcacc
   106801 cagagacgag gaagggcgta gtaagcgacg aaatgcttcg gggagttgaa aataagcgta
   106861 gatccggaga ttcccgaata ggtcaacctt tcgaactgct gctgaatcca tgggcaggca
   106921 agagacaacc tggcgaactg aaacatctta gtagccggag gaaaagaaag caaaagcgat
   106981 ttccgtagta gcggcgagcg aaatgggagc agcctaaacc gtgaaaacgg ggttgtggga
   107041 gagcaataaa agcgtcgtgc tgctaggcga agcagtagag tgctgcaccc tagatggcga
   107101 gagtccagta gccgaaagca tcactagctt acgctctgac ccgagtagca tggggcacgt
   107161 ggaatcccgt gtgaatcagc aaggaccacc ttgcaaggct aaatactcct gggtgaccga
   107221 tagcgaagta gtaccgtgag ggaagggtga aaagaacccc cgtcggggag tgaaatagaa
   107281 catgaaaccg taagctccca agcagtggga ggagcccagg gctctgaccg cgtgcctgtt
   107341 gaagaatgag ccggcgactc ataggcagtg gcttggttaa gggaacccac cggagccgta
   107401 gcgaaagcga gtcttcatag ggcaattgtc actgcttatg gacccgaacc tgggtgatct
   107461 atccatgacc aggatgaagc ttgggtgaaa ctaagtggag gtccgaaccg actgatgttg
   107521 aagaatcagc ggatgagttg tggttagggg tgaaatgcca ctcgaaccca gagctagctg
   107581 gttctccccg aaatgcgttg aggcgcagca gttgactgga catctagggg taaagcactg
   107641 tttcggtgcg ggctgcgaga gcggtaccaa atcgaggcaa actctgaata ctagatatga
   107701 cctcaaaata aaataacagg ggtcaaggtc ggccagtgag acgatggggg ataagcttca
   107761 ttgtcgagag ggaaacagcc cggatcacca gctaaggccc ctaaatgacc gctcagtgat
   107821 aaaggaggta ggggtgcaga gacagccagg aggtttgcct agaagcagcc acccttgaaa
   107881 gagtgcgtaa tagctcactg atcgagcgct cttgcgccga agatgaacgg ggctaagcga
   107941 tctgccgaag ctgtgggatg aaaaaatgca tcggtagggg agcgttccgc cttagggaga
   108001 agcacccgcg cgagcggggg tggacgaagc ggaagcgaga atgtcggctt gagtaacgca
   108061 aacattggtg agaatccaat gccccgaaaa cccaagggtt cctccgcaag gttcgtccac
   108121 ggagggtgag tcagggccta agatcaggcc gaaaggcgta gtcgatggac aacaggtgaa
   108181 tattcctgta ctaccccttg ttggtcccga gggacggagg aggctaggtt agccgaaaga
   108241 tggttatcgg ttcaaggacg caaggtgccc ctgctttttc agggtaagaa ggggtagaga
   108301 aaatgccccg agccaatgtt cgagtaccag gcgctacagc gctgaagtaa cccatgctat
   108361 actcccagga aaagctcgaa cgaccttcaa caaaagggta cctgtacccg aaaccgacac
   108421 aggtgggtag gtagagaata cctaggggcg cgagacaact ctctctaagg aactcggcaa
   108481 aatagccccg taacttcggg agaaggggtg cctcctcaca aagggggtcg cagtgaccag
   108541 gcccgggcga ctgtttacca aaaacacagg tctccgcaaa gtcgtaagac catgtatggg
   108601 ggctgacgcc tgcccagtgc cggaaggtca aggaagttgg tgacctgatg acaggggagc
   108661 cggcgaccga agccccggtg aacggcggcc gtaactataa cggtcctaag gtagcgaaat
   108721 tccttgtcgg gtaagttccg acccgcacga aaggcgtaac gatctgggca ctgtctcgga
   108781 gagagactcg gtgaaataga catgtctgtg aagatgcgga ctacccgcac ctggacagaa
   108841 agaccctatg aagcttcact gttccctggg attggctttg ggcttttcct gcgcagctta
   108901 ggtggaaggc gaagaaggcc tccttcaggg ggggctcgag ccatcagtga gataccactc
   108961 tggaagagct agaattctaa ccttgtgtca ggccctacgg gccaagggac agtctcaggt
   109021 agacagtttc tatggggcgt aggcctccca aaaggtaacg gaggcgtgca aaggtttcct
   109081 cgggccggac ggagattggc cctcgagtgc aaaggcagaa gggagcttga ctgcaagacc
   109141 cacccgtcga gcagggacga aagtcggcct tagtgatccg acggtgccga gtggaagggc
   109201 cgtcgctcaa cggataaaag ttactctagg gataacaggc tgatcttccc caagagctca
   109261 catcgacggg aaggtttggc acctcgatgt cggctcttcg ccacctgggg ctgtagtatg
   109321 ttccaagggt tgggctgttc gcccattaaa gcggtacgtg agctgggttc agaacgtcgt
   109381 gagacagttc ggtccatatc cggtgtgggc gttagagcat tgagaggacc tttccctagt
   109441 acgagaggac cgggaaggac gcacctctgg tgtaccagtt atcgtgccca cggtaaacgc
   109501 tgggtagcca agtgcggagc ggataactgc tgaaagcatc taagtagtaa gcccacccca
   109561 agatgagtgc tctcctattc cgacttcccc agagcctccg gtagcacagc cgcgacggca
   109621 aggggttctc tgtccctgcg gggatcgagt gacagaagtt ttgagaattc aagagaaggt
   109681 cacggcgaga cgagccgttt atcattacga taggtgtcaa gtggaagtgc agtgatgtat
   109741 gcagctgagg catcctaaca gaccggtaga cttgaacctt gttcctacat gacccgatca
   109801 attcgatcag gtactcgcca tctattttca ttgttcaact ctttgacaac atgaaaaaac
   109861 caaaagctct gccctccctc tctatctatt catgggatgg aagggcggag gcctttggtg
   109921 tcccttccag tcaagaatcg ggcctcataa tcactagcca atacgctttt ctttttttcg
   109981 cacgcctttc ttcgttcatg gttcgatatt ctggtgtcct aggcgtagag gaacaacacc
   110041 aatccatccc gaacttggtg gttaaactct actgcggtga cgatactgta gggggggtcc
   110101 tgcggaaaaa tagctcgacg ccaggatgat aaaaacttaa cacctctcat tcttattact
   110161 ttttcaatac gaaaaagaaa aaaaatgaaa aacaaaaagg tcgtcttatt caaaacccca
   110221 attatgaaat cccctctctc ccacttcaca cctcggaacg caccgttctt atagagagaa
   110281 aggcgctttc acatcttctt aacccggaaa tggctgggga gaggaaaggt tccttttttt
   110341 ttagggtact cctgggaaca gacctagtgg agacgaggtg gggcctgtag ctcagaggat
   110401 tagagcacgt ggctacgaac cacggtgtcg ggggttcgaa tccctcctcg cccacaaccg
   110461 gcccaaaagg gaaggacctt tccctctggg ggtaggaaaa tcatgatcgg gatagccgac
   110521 caaaagctat ggaactgggg cgcgggtctt ttgccgaaat ggagtggcct tttatttatt
   110581 attgatcgtc atttgacttt taaatttaca tatggtaaac ccggccaaaa caaaaacaaa
   110641 ataagcatct ttttttttgt tttacgcccc ataactcttc ctcagccagg cttggacaga
   110701 atggcagagc aagtacaagt attagtagca tagcaaaaat ggcaaaaatg cgctcctcgc
   110761 cattaaatta atgtgtttgc tcgcggtaat tgcggcctct cgggcgaatc gatgactgca
   110821 tctttgatcc atttgctagt actagtacat ctgagaattc ttaattggct ggttgtaaat
   110881 agccccaaga ctatggaaca aaggactatc ccggacctag accgaggtat tgacggcgat
   110941 tctcaaatat cgcagaacag aatgtgatac gatgagatag aatgcaatag aaataaagac
   111001 acagagaacg ggttacctac tcctactctt aatggtcaaa gcgaaccttt tcattctgac
   111061 attctgtaat tcggaatgaa tcaaatctcc ccaagtagga ttcgaaccta cgaccagtca
   111121 gttaacagcc gaccgctcta ccactgagct actgaggaac aacgggagat tagatctcat
   111181 agagttcaat tcccattctc aacccatgac caatatgaac tcgaagtttc cttcgtaacc
   111241 cccgaaactt cttcgtagtg gccccgttcc atgcctcatt tcatagggaa cctcaaagtg
   111301 gctctatttc attatattcc atccatatcc caattccatt catttaatat ccctttcttt
   111361 agtgtcattg acataagaga tgtcgtttct agtctatctc tttgtatttc tatgtatgga
   111421 aagtgaaaaa atattatcat agaataatat gatattatca tagaataaca aaaaatggaa
   111481 ttgaaataga acaacgggag gtttgtgatg attttcaaat cttatatttt tctttttaca
   111541 ccaggtgatc taatatactt atgcatgaag atcacccaaa aatattatca tagaataata
   111601 tcatattatc atagattaaa aaaaaaaatg gaattgaaat cgaacaggag gaggttttat
   111661 aatgattttc aaatcttata tatttttttt tagaccaggt gatctaatat acttatgcat
   111721 gaggataagc aattcggtcg ttggggtcgg actctattat ggatttctga ccacattctc
   111781 catagggccc tcctatctct tctctctccg agccctggct atggaagaag gaaacgagaa
   111841 gaaggtagca gcaacaactg gttttcttgt gggacagctc atgatgttca tatcgatcta
   111901 ttatgcgccc ctccatatag cattggggag acctcataca ataactgtcc tagctctacc
   111961 ctatcttttg tttcatttct tttggaacaa tcacaaagac ttttttgatt atggatctac
   112021 taacagaaat tcaatgcgta atcttaacat tcaatgtgta ttcctgaata atctcatttt
   112081 tcaattattc aaccatttca ttttaccaag ttcaatgtta gccagattag tcaacgttta
   112141 tctgtttcga tgcaacaaca agattttatt tgtaacaagt agtttagttg gttggttaat
   112201 tggtcaaatt ttattcataa aatgggttgg attggtatta gtatggatac agcaaaatca
   112261 ttctattagg tttaatgtac ttattcgatc taataagtat cttgctaata agtataggta
   112321 tcttgctaag aagtataagt atcttgcttc tcttgcttat cagtataagt accttgtgtc
   112381 agaattaaga tacattgtgt cagaattaag aaactctatg gctcgaatct ttagtacttt
   112441 cttatttatt acctgtatct actatttagg aagaataccg tcacccattt ttactaagca
   112501 actgaaagga acctcagaaa tggaagaaat agaaaaagtt tccgtaagga gggggactaa
   112561 agagaaagag gaagaagagg tatttaccga agaagaggta ttcatcgaag aagatccttc
   112621 tccttccctt ttttcggaag aaagggagga tccggacaaa atcgatgaaa gggaagagat
   112681 ccgagtgaac ggaaagaaaa aaaaaaaaag aaaagatgaa ctcctgactc ttctttttga
   112741 tttatggttt gaaaaacctc ctgtgactct tctttttgat tcatggtttg aagaccctct
   112801 tgtgactatt ctttttgatt ctaacaaatg gaatcgacca tttcgttata taaaaaacaa
   112861 tcaatttcaa aatgctgtaa aaaatgaaat gtcacaatat tttttttata catgtcaaag
   112921 tgatggaaaa gaaaggatat cttttatgta tccgccgagt ttgtcaactt ttaaagaaat
   112981 aatagaaaaa aagatatcct ttttcacaac agaaaaatta ttatctgatc aattgtataa
   113041 tgattggaat ttgaccaatg atctaaaacg gctaaacaaa actgacgagt ttataaatag
   113101 agtcagaact ttagataaag aatcctttga tataggtata tttgaacaaa aaactcaatt
   113161 gtgtaatgat gaaactaaaa aagaatattt tcctaaaaaa tatgatccgt ttttatatgg
   113221 gccctatcgt ggaagaatca aaaaagggtt ttcaccccct agcataaatc aaatatatat
   113281 aaaaaaaaaa atgggggaat tttggataaa taagattcat gctctacttc ttactaatga
   113341 ttatcgtgaa ttgaaacaaa caatagacaa actcaacaat agtagatcat tattaacaaa
   113401 aaagaagctt tctttatttc gatttcgaga acccaaacat caaactattc attcagaaga
   113461 ccgagttaaa attttaaaat gtttcttcaa tgtagttata actaagtcca gtgatcaaac
   113521 cagtgatcaa agaagtagaa aaagatctat tgaaataaag gaaataagta aaaaggtccc
   113581 tcgatggcca tactacttac tcgatgattt gcaactagag gaaggagaaa ccaacgaaga
   113641 aagggtggaa ttggattctc aaattcgttt aagaaaatac aagtatatgg caatttttga
   113701 tgatagcgaa gattctaatg agcctgatcc agtcggcgaa atcgcttgga tacgttattt
   113761 accatactcg gattttcgtc gaaatataat aaaaggttct atgcgtgccc aaaggcgtaa
   113821 aacggttact tgccaactct tctatcaagc aaaggcgcat tcccctcttt ttgtggacag
   113881 aatagacaga cgcctttttt cttttttgga cagaatagac agaggccttt tttcttttga
   113941 tagtttcgga cggatgaaag gaatttttca aaattggatg tctaaaaaaa gcaaaaaatt
   114001 acaaatctct gattatacaa aagaaaaaag aaacgttgaa aaataccaag acgaagagag
   114061 aatgcgaata gaaatagcag aagcttggga taacgttaca tatgctcaag cagtaagagg
   114121 ttttttatta gtaggccaat caattcttcg gaaatatatt cgattgcctt tattaataat
   114181 agctaagaat attgcgcgta ttttattatt tcaagttccc gaatggtccg aagacttcaa
   114241 ggattggaat cgagaaatgc atattcgatg cacttataat ggtgttgaat tatccgacaa
   114301 agaatttcca aaaaactggt taacagacgg tatgcagatc aaaatcttat ttccttttta
   114361 cctgaaacct tggcaccgat ctaagttaaa acccttgaaa acacagaaag cgcaaaacaa
   114421 tgatttttgt tttttaacaa tttctggact ggaaactgac cgtccttttg gtccccctcg
   114481 aaaacgaaaa gggtcttcat tttttgaacc tatttttaaa gaactgaaaa aaaaagtgaa
   114541 aaaattaaaa aagaagtctt ttatagtttt taatgttttt aaagaacgag caaaatttct
   114601 tcgaaaggcg tcaaaagaaa taaaaaaatg gagcatcaaa aactacgaat tgggtgaaac
   114661 taaaaccgac gattctataa tgaataatca gatgattcgt gaatcaccta ttcaaattcg
   114721 atctacagaa tggacaaatt tttcactgac agaaaaaaaa atgaaagatc tgactgagag
   114781 aacaagtaca atcaacaata aactagaaag aattctaaat gagaagaaaa atggatttct
   114841 aactcaagaa aaaaagatta attctaataa aaaaagttct cataataaaa tattagaatc
   114901 attcaaaaga ttttgtcaaa tattaaaaag aagaaatact cgattaatcc gtaaattgga
   114961 tttttttatc caatttttca tggaaaaaat atacatagat ttttttctat gtatcattaa
   115021 tattgcaaga accaatgcac aacttttgat tgaatcaaga aaaaaaatga tcgagaaatc
   115081 catttccaat aagaaagaaa atgaaaaaag aattaagaaa agaaatacaa aaaaatttca
   115141 ctttatttta actaaaaaaa attcccttga taatattcaa aataagaatt caaccacttt
   115201 ttgtaactca tcctccttct cgcaagcata tgtattttat aaaatatcgc aaactcgagt
   115261 tattcacttc tataaattca agtctatcct tcaatatcat ggaacatctc tttttattaa
   115321 aaatgaaata aaggattttt ttcggaaaga gggaatattt cattccggat tgagacataa
   115381 agacttttgg cattctgaaa ggaatcaatg gaaaaactgg ttaagggggc attatcaata
   115441 tgatttatct ccgattagct ggcttaaatt agtaccagaa aaatggcgaa ataaagtcaa
   115501 tcgacactgt atgactcaaa aaaacgattt taacaaatgg gactcatatg aaaaagaaag
   115561 attcattcat gatgaaaaac aaaatgattt cgaacctgat tcattactga atcaagaatc
   115621 tcaaaaatca tctaatttta aaaaacatca tagacatgat tttttctcat ataaatcgat
   115681 tcattatgaa gagaagaaag actcatatat ttatagatca ccattacaaa taaatagtaa
   115741 agaagagatt tttgataatt acaagataga taaacgcaaa ttttttgata tgccagacgg
   115801 gctacctatt tctaattatc taggagaaaa tgagattatg gctgaggaga aatttccaga
   115861 tagaaaattt tgtaggtgga aaatgcttga tttttgcctt agaaataata aggtcgagat
   115921 tcattactgg gccaatagcg gcaccaagaa taagaataaa aaaatgaaga ggggtccttt
   115981 ttatttacca atttctcaaa atccaaaaat caaccgattc aaaaaaaaaa gatccttctt
   116041 tgattggatg gaaatgaatg aggaaatagt aggtcgtctt atatcgaatc cagaactaga
   116101 actttggttc ttcccagaat ttgtgccact atataatgca tataagatta aaccggggat
   116161 cataccaata aaattacttc ttttcgactt tcatttgaat ggaaatgaaa acattaagaa
   116221 aaacattact gaaagtaacc ctttaataga atcaaatgaa aaaaaaagaa ttcttagatt
   116281 cgagaatgga aatcaagaag aaaaagatcc tctagaccaa ggggaagggg ctcctctatc
   116341 agatgaaaat ggaggtagat caggcataaa aaaacaacgt agaaaaaaaa agtccgacat
   116401 gagcatgagc cccgaagctc tagagcttta ttccttccta gaaaggtatt tgcattttca
   116461 attgagctgg gaaagggttg taaatcaaaa aatgatcaat aatattagag cctattgtct
   116521 cctgcttaga ttgagaaatc caaacgacgt tgctatatcc tatcttaaac gaggagaact
   116581 gactgtggat atttggactc taaaaaggcg cactcttaga gaattaagta caagcggagc
   116641 attgattatc gaaccggctt atccttatcc gtctataaaa aacgatggac aattgattct
   116701 atatcaaacc ataggtattt ttttggttca taagaataaa taccttcata agaataaata
   116761 ccaaaggaat ccaaaatttc gagaatggtt tgataagaat caatttgatg aatccatttt
   116821 aagacatcaa aaaatgactc aaaatagaga caaaaatcat tatgatttct ttgttcctga
   116881 aactctttta tcccctaaag gccgtagaga attgcgaatt ctatattttt taaattcaag
   116941 ggatagaaat gatatacata gaaatccggt attttgcaat caggtaaaaa actgtggtca
   117001 agttttaaat agaggcaaat atctcggtat cgataaaaat aaactcatta aaatgaagtt
   117061 ctttctttgg cccaattatc gactagaaga tttagcttgt atgaatcgct attggtttaa
   117121 tactaataat ggcagtcgtt tcagtatggt caggatacat atgtatccac ggttgaaaat
   117181 ttgttagtta caagtccatt tacatgaatt ttgccatata tacatatatt attaggtaat
   117241 agaatatgtc ggctatatga aaacaaatag atagacgcga ggattgtctt acattccatc
   117301 ctgaaagagg atactaattt aatgacatac atattatcaa ttagatctat aaatgaatga
   117361 acaaaatctt ctgattttgt tcattcattt attttataaa aaaagtagga agtttataat
   117421 gaacttaagg tcattctgta tatcaaaatg actaatatta ttattactga ttaatcaaat
   117481 tcacatcaaa aaattataaa ttataaaagg ggataagatt ttgttttatg gtaaaaaatt
   117541 cattcatctc agtgattttt caagaaaaaa aagaagaaaa gcgggggtct gttgactttc
   117601 aaatagtcag tttcaccaat aagatacgaa gacttacttc ccatttggaa ttgcacagaa
   117661 aagactattc atctcaaaga ggtctacgaa aaattctggg aaaacgtcaa cggctgctgt
   117721 cttacttatc aaagaaaaat cgagtacgct ataaagaatt aattagtgag ttggatattc
   117781 gggagttaaa aaatcgttaa tttaaaaatt tttacttagt tttttcattt attggatctt
   117841 gagaattttg ataaacttct ttttgttttc agcaattcat gtaagaatga atcgaggaaa
   117901 aacttatgaa tagaccagct acagaaagag accttatgat agtcaatatg ggacctcacc
   117961 acccatcaat gcacggtgtt cttcgtctca tcgttaccct agacggtgaa aatgttgttg
   118021 actgcgaacc aatattaggt tatttacaca gaggaatgga aaaaattgcg gaaaaccgaa
   118081 caattataca atttttacct tatgtaacac gttgggatta tttagctact atgttcacag
   118141 aagcaataac cgtaaatgga ccagaacaat tgggaaatat tcaagtgcct aaaagagcga
   118201 gctatatcag agtcattatg ttggagttaa gtcgtctagc ttctcatctg ttatggcttg
   118261 gaccttttat ggcggatatt ggcgcacaga cccctttttt ctatattttc agagaaagag
   118321 aattagtata tgatctattc gaagctgcga ctgggatgag aatgatgcat aattattttc
   118381 gtatcggagg aatagcagcc gatctgcctt atggctggat agataaatgt ttggatttct
   118441 gcgattattt tttaacagga gttgttgaat atcaaaagct tattacgcga aatcccattt
   118501 ttttagaacg agttgaagga gtaggcatta ttagtggaga agaagcaata aattggggtt
   118561 tatccggacc gatgctacga gcatctggaa tacaatggga tcttcgtaaa gttgatcatt
   118621 atgagtgtta cgacgaattt cattgggaaa tccagtggca aaaagaagga gactcattag
   118681 ctcgttattt agtccgaatt agtgaaatga cggaatccat aaaaataatt caacaggccc
   118741 tggaaggaat tccagggggt ccctatgaga atttagaaat ccgatgcttt gatagagaaa
   118801 gggatccaga atggaatgat tttgaatatc gattcattag taaaaaacct tctcccacat
   118861 ttgaattgcc gaagcaagaa ctttatgcga gagttgaagc cccaaaggga gaattgggaa
   118921 tttttctaat aggggacaaa agttgttttc cttggagatg gaaaattcgc ccgccgggtt
   118981 ttatcaattt gcaaattctt cctcagttag ttaaaggaat gaaattggct gatattatga
   119041 cgatactagg tagcatagat atcattatgg gagaagttga tcgttgaaat gagagtttat
   119101 acaacagaaa tagaagtaca agatattcat tctttttcca gattggaatt tttcaaagag
   119161 gtctatggaa tcgtatggat ctttgcccct attttgactc ttgtattggg gatcacagta
   119221 ggcgtactgg taattgtatg gttagaaaga gagatatccg caggaataca acaacgtatt
   119281 gggcctgaat acgccggtcc tttgggaatt cttcaagctc tagcagatgg gacaaaactg
   119341 cttttcaaag agaatctttt tccagctaga ggaaataccc gcttattcag tattggacca
   119401 tctatagcag tcatatcaat tttactaagt tttttagtaa ttccttttag ctatcatctt
   119461 gttttagctg atctcaatat cggtattttt ttatggattg ccatttcaag tattgcccct
   119521 gttggccttc ttatgtcagg atacggatca aataataaat attccttttt aggtggttta
   119581 cgagctgctg ctcaatcgat tagttatgaa ataccattaa ctttatgtgt tttatcaata
   119641 tctctacgtg cgattcgttg aaatacaaac ttttctttct tttccctatt cattcttttc
   119701 tttcgcttta gaaaacaaaa gaagttgaac gaattgaata gatattattt attatccttt
   119761 tggttgataa agtaaattag atagttatat atgagtgaaa gaaagcagct tataaatttg
   119821 cagtaaaaaa aaaaatggag tctcattttc tatgtacaag acaagagtta agtggaaata
   119881 aacataagcg gaagaggtcc tttaccccaa gactggttga ttagacaacc cagcttgaag
   119941 cgggcccaaa agatcaacca accgtatggc cttttcacta tcctttgtat gaattatcta
   120001 ccatacatac atgtattatc aaacgaaacg ggcgattgaa caaaaaatga gtggatgatt
   120061 aggaacacaa aaatgcacaa aggattggta atggagatta tggaaattat ctaaaaagag
   120121 atttctgcat aacataaaaa gaatactaat tggggcttta aattggtaga aatgataagg
   120181 cagtacttcc cgcgattccg atccagagta tgctcctatc cacccattaa agcaatgact
   120241 atcaggaacg aaataatcct ttatttttga ttttagtttt agcccccttc tcttatatcg
   120301 gttttataag aaagaagaat aggaacgaaa aacaaacaag agaaaaaaaa atctttttta
   120361 ttatgtcttt ttcatatatt tagcatagat ttagagagat ctaatttgtc tcatgattca
   120421 ttagctaatg taacgtctaa ttccttttcg taatcgaaaa agatgggttg aaataaacta
   120481 tttattgata tttctgcaag gagtttttta tttaaggatt aagttattac tcaacaaagt
   120541 caaattatta acgggtgaga tcaattcgga agcgccttta tttattatta ttttagagta
   120601 tagcagacgg aattccattg gtataatttt ggaccctcaa atagattttg actctttcta
   120661 ttctacaacc atagctagct aaatagtcaa taatacggat ctggtcctta gatttttttt
   120721 acccacgagg agccgtatga ggcgaaaacc tcatgtacgg ttctggaata gcggtgggaa
   120781 cagtgatgtt atcaccgact atgattatct aacagttcaa gtacagttga tatagttgag
   120841 gcgcagtcaa aatatggttt tttgggatgg aatttgtggc gtcagcctat aggatttatc
   120901 gtttttctaa tttctgccct agccgaatgc gagagattac cctttgattt accagaagcg
   120961 gaggaagaat tagtagcagg ttatcaaacc gaatattcgg gtatcaaatt tggtttattt
   121021 tatgttgctt cctatctaaa tctattactt tcttcgttat ttgtaacggt tctttacttg
   121081 ggtggttgga atatttccat tccatacata tttgttcctg agctatttga aataaataaa
   121141 gtggatggaa tctttggaac tacaattggt atctttatta cattagctaa aacttatttg
   121201 ttcttgttta tttctatcac aacgagatgg actttaccta ggttaagaat ggaccaactt
   121261 ttgaatcttg gatggaaatt tcttttacca atctctctcg gtaatctatt attaacaacc
   121321 gcttttcaac ttttttcact gtaaatagca aacaatagac ttggttcaag ttcaaacaag
   121381 agaaagaaac gaagataaaa ctattcatat agattcctga tatgttccct atggtaactg
   121441 ggttcatgaa ttatggtcaa caaacagtac gagcagcaag gtacattggt caaagtttca
   121501 tgattacctt atcccacgca aatcgtttgc ctgtaactat tcaatatcct tatgaaaaat
   121561 taatcacatc ggagcgtttc cgtggccgaa tccatttcga atttgataaa tgtattgctt
   121621 gtgaagtatg tgttcgtgta tgtcctatag atctgcctgt tgttgattgg aaatttgaaa
   121681 ctgatattcg aaaaaaacga ttacttaatt acagtattga tttcggaatt tgtatatttt
   121741 gtggtaactg tgttgagtat tgtccaacaa attgtttatc gatgactgaa gaatatgaac
   121801 tttctactta cgaccgtcac gagttgaatt ataatcaaat tgctttgggc cgtttaccaa
   121861 tgtcagtaat tgatgattat acaattcgaa caattttgaa ttcgcctcaa agaaaaactg
   121921 agtaggtaac tgccctattc tattaaataa agagaaatta ccaattctta aggttcagtt
   121981 tttttttttt gtttaaatta aaagaatgag ataaggtctt tctctttgtt tggccaataa
   122041 tgaaaaattc aactagaaat tcattggttg atgagaattt ctactttttt attaaaaatc
   122101 tatcaataga gtcgtaatta ttttgaaata tatactttca aaaaaagatc cttattctct
   122161 ttctttttct tcttcattta agaaaataaa agaatcaaaa aagaaactgt ccaacaattg
   122221 tacccatatc atacctaata gattagaatt gaattcaatt aggaacctat cataaaatga
   122281 aaatcaaaaa aacctttctt ttttttcccg gtcgggtcaa tacgatcatg aaaagcattt
   122341 caatttatct cctattttac atataatgga tttgcctgga ccaatacacg attttcttat
   122401 agttttactg ggattgggtc ttatattagg gggactggga gtagtattac ttaccaatcc
   122461 aatttattct gccttttcgt tgggattggt tcttgtttgt atatccttat tctatattct
   122521 ttcaaattct cattttgtag ccgctgccca gctccttatt tatgtaggag ccataaatgt
   122581 tttaatcata tttgctgtca tgttcatgaa tggttcagaa tattacaagg atttgaatct
   122641 gtcgatcgtt ggggatgggg ttacttcact ggtttgtaca agtattcttc tttcgctaat
   122701 tactactatt ttcgatacgt catggtacgg gattatttgg actacaagat caaaccaact
   122761 tatagaacaa gatttgataa gtaatagtca acaaattgga attcatttat caacagattt
   122821 ttttcttccg tttgaactga tttcaataat tcttttagtt ggtttgatag gtgcaattgc
   122881 tgtggctcgt cagtaatcaa tcgttataac tagcaacagc aaacaatcca aatttcactt
   122941 tcttctatgt tatcccacct atttcacaaa aattctattt gaatactgtt catgtctaaa
   123001 agggagattc ttttatttga tctattttca atacattctt ttgttccgta cttgttctat
   123061 tctagtcaat ctcgaatctg ttgaattatt gttcatattg aaatgaacca acattgataa
   123121 ggagttggtc aatgatgctc gaacatgtac ttgttttgag tgcctattta ttttctatcg
   123181 gtatttatgg attaatcacg agtcgaaaca tggttagggc tcttatgtgt cttgaactta
   123241 tattgaatgc agttaatatc aattttgtaa cattttctga tttttttgat agtcgccagt
   123301 taaagggaga tattttctca atttttgtta tagctattgc agccgctgaa gcagctattg
   123361 ggttggctat tgtttcgtca atttatcgta acagaaaatc aacgcgtatc aatcaatcga
   123421 cttttttgaa taagtaggaa taataatcaa aatgagaata tccaccaatt tgaattagca
   123481 tgtagaatat gttagaatct agattctatt tacgaaaacg taataaatca aagtatctta
   123541 gccacttctc atgagctgat ccagaagtaa attgattaga aaatttctgg taaatcgttg
   123601 attcatctgg cgtttaaata tatgattcat ttacaagttt actagatcga aatttgataa
   123661 cgttcaaaaa ttcatagatc ccatgtcaca ttcagtaaaa atttatgata catgcatagg
   123721 gtgtacccaa tgtgtccgag cgtgccccac cgatgtgtta gaaatgatac cttgggatgg
   123781 atgcaaagct aaacaaattg cttccgcccc aagaacagaa gactgtgttg gttgtaagag
   123841 atgtgaatct gcctgtccaa cggatttctt gagtgttcga gtttatttat ggcatgaaac
   123901 aactcgaagt atgggtctag cttattgata tgttccgtaa aacccacttg aatacatttt
   123961 gaatacattt tattttttta ctgaaaaaac ccgtactcaa aaaaaaagaa taaagattct
   124021 attttcgagc gcgggttttt ctggtccaag tgtatcttgt ctttaccacg aattattttc
   124081 cttggttaac aataattgta gttttgccaa tatctgcggg ctctttcatt ttctttcttc
   124141 ctcatagagg aaataagcta attaggtggt ataccatttc tatatccacc ttagaactac
   124201 ttctaatgac ctatgtattt tgttatcatt tccaattgga cgatccatta atccagctgg
   124261 cggaagatta taaatggatc aatttttttg atttttactg gagattggga atagatggac
   124321 tttctatagg acctatttta ctgacaggat ttatcacaac tttagctact ttagcggctt
   124381 ggccagttac tcgggattcc cgactattcc atttcctgat gttagcaatg tacagtggtc
   124441 aaataggatc attttcttct cgagaccttt tgcttttttt catcatgtgg gagttagaat
   124501 taattcctgt ttatctactt ctatctatgt gggggggaaa gaaacgtctg tattcagcta
   124561 caaagtttat tttgtacact gcgggaggtt ccatttttct attagtaggg gttttgggta
   124621 tcggtttata tggttctaat gaaccaacat tcaattttga aacattagct aatcaatcgt
   124681 atcctctcgc actggaaata atattctata ttggatttct tattgctttt gctgtcaaat
   124741 caccgattat acccttacat acatggttac cagacaccca cggggaggca cattatagta
   124801 cttgtatgct tctagccgga atcttattaa aaatgggagc atatggatta gttcggatca
   124861 atatggaatt attaccccat gctcattcta tattttctcc ctggttgatg atagtaggca
   124921 caatgcaaat aatttatgca gcttcaacat ctcttgctca acgtaattta aaaaaaagaa
   124981 tagcctattc ctctgtatct catatgggtt tcataattat aggaattggc tctataaccg
   125041 atacgggact caacggagcc tttttacaaa taatatctca tggatttatt ggcgctgcac
   125101 tttttttctt ggcaggaacg agttatgata gaatacgtct tgtttatctc gacgaaatgg
   125161 gcggaatggc tcttccaatt ccaaaaatgt ttacgatgtt cagtatctta tcgatggctt
   125221 ctcttgcatt accgggcatg agtggttttg ttgcagaatt gatagtcttt tttggaataa
   125281 ttagcagtca aaaatatttt ttaatgccaa aaatattaat tatttttgga atggcaattg
   125341 gaatgatatt aactcctatt tatttattat ctatgttacg tcaaatattc tacggataca
   125401 agctatttaa tgctccaaac tcctattttt tggattctgg accaagagag ttatttgttt
   125461 cgatctctat ctttctaccc gtaataggta ttggtattta tccggatttc gttttatcac
   125521 tatcgggtga gaaagtcgaa gctattctag ctaattattt ttatagatag gttttaggaa
   125581 taaaaaaaag aaatcctatt taaaatgatt ttgaaaatga ttcgctttac aattgaaaaa
   125641 ggtgaaaaaa aaaattcttt tttctactct taggtttcat tttttttttt ttaagttgag
   125701 taaaaaagaa agagtaagaa taaaaaagta aaaatcaaat tgaatttgaa tcagatatgt
   125761 ttggcctttg tgagaacctt ttgaatcaag tacaagtagc ggagtgattc aaaaggttct
   125821 tttcttggcg gcttacatta agttttctta tgtatattat atgctgtcct atgtttgtat
   125881 ttgttatgct ttttcattca attcgatgtt aatggaaatg aaccatagct atgtaaacct
   125941 attcctaata gattgacccc aaaatagcat atccaaatta taagaaagcc cgcggaagcc
   126001 acaattgcag aatttacacc ttcaaaattt tgatttgttc gggtatgtaa ataaatcgcg
   126061 aatatggtcc aagtaataaa tgcccaagtt tccttgggat cccaattcca atatgatccc
   126121 catgcctcat tagcccatac tgctcccgaa agaatcccta tggttaaaaa gagaaacccg
   126181 agactaataa tacgataact ccaataatcc aattgttgaa ccaattgata cctgtaataa
   126241 tttcgagaat aaataaaata agtgtttagt aaaacattct ttctctcatc caggtatttc
   126301 atttccccaa aagaaaatgc cgtatttaat aaaatattgc ttttgctaaa aatctttatg
   126361 acttttcgaa atgtaatgac tagaagggct actgataata aggatccaca taaaagagct
   126421 gcatagccaa ataccatcat acttacgtgc atcattaacc actgggattg gagagccggt
   126481 actaatagtg cggattgatg cattttggtt aaaagacccg aagtaacaaa gccttgggta
   126541 aaaatagcac ttgatgcggt tattgcactt aaagcatttt tatgcttttt aaaatgaaaa
   126601 taggaaacca tatgaataat ggagaaactc catgaaagaa agattaatga ttcatataaa
   126661 ttacttaatg gaaaatgccc cgaataaatc caacgagtga ctaataatcc tgttatacag
   126721 aaaagggtgg ctatcatacc cctttctgat gaatcatata gtcctacgac ttcatcgact
   126781 aataaagtta aaaaatgaat tgtcattaca attgaaacga ccgaaaagga tatatgagtt
   126841 aatatatgtt ctaaaatgga aaaaatcata aaataaagat tatgaaaaaa ggagaagaga
   126901 aggtttctcg attattatta tatggaatgg aaattcggaa ttttttttat tataggattt
   126961 atattatacc ttttttataa gacgctatgc cgccactcgg actcgaaccg agatgctcta
   127021 gcactgcttc ctaagagcag cgtgtctacc aatttcacca tagcggcttg ctcaaaataa
   127081 taataactca tgttttattc atattcaaac gtcgagattg aatgaagggg tcaatccaat
   127141 gcaatattga ttttggagga agctttaaaa ttgatgaata aaaattagtt tcatttcaat
   127201 agaagtttga gggttaaaaa aaagaatctt tattatcctt ttatttaatt aaaataaaaa
   127261 atttcgagtt tctaaagtaa agtaacaaga acggaagttt tgtagttcct gttttactaa
   127321 aatcgaactt tttcgttcta actaaaaaac gaaaaagttg tgacttccat tcatgaatag
   127381 agctcaaaat gttctttatc atttccattt gttaataatt cattttattt acatataata
   127441 tgattttgat gaatgaatca atgaataaaa aagatggttt tgagtatcac aatttaaaca
   127501 tggcatctac agatttcaaa ggatttttaa aaatttatgt aatttgcata gctttggatt
   127561 gtcgtaaaca tgtctaatgt aaaaaagttt tgattcctat cataattggt ccatccttta
   127621 aaaaaggatt tctaatttag aattagaaaa aaatgacttg cttcatcttc ccatacaaac
   127681 ataggatttt tttatcactt taaattgagg cattatttgt gtatccacta aatataaata
   127741 ggaaaaggtc tctttcccaa ttgggtttat gggaaggata tatagtaatt cagagtaata
   127801 ctactttaga ttcagaaagt tacaaaatga aaacttcatc aattagtttc aagaacccat
   127861 tgattttgac taaactgagg atcttatata tcttctgcta taatatataa taataataaa
   127921 ttatagataa taaatacgat atagaaacga tatcgaaaat agaaataaaa cactaacaag
   127981 ttattataat acacaaatag gaataggcga tggggaaata agaatccccc accccgaaaa
   128041 aaaaaaaaaa gaaaagatga actcaactaa ttaaaaaatt cttaaaaaat gataaaaaaa
   128101 gtacagaaca taaaaaaaaa taataaataa gatgaaatgc gacttccgcc tacgtatttt
   128161 atactttctc ctatgaaaaa gagaaaaatg cctaacccat ttataattcc atcaattgct
   128221 cccctatcaa aaaaataagt tagttcagat aaccctcttg tcatttttgt taaggacatt
   128281 tcataaaaac tatctatata agcacgatta tatgaccaat catataaaaa attgcttatt
   128341 ttgtcccaaa ttcttctatt aggtcccttt ttcacaaata aattgaagaa gttcaaattt
   128401 tgtaaagatg aataaaaagg cttatataaa agggctgcta taaatattcc aaaaaaagct
   128461 atactgactg aaaaaattgc atttttatac caatccaccg aatctttaaa ataaagatca
   128521 atagctggag ttaacaattt tgataatata tctatatgaa tttcttgttc attgaaagga
   128581 attcctataa ctccaataaa gagagtaaat agaaccaata taaggatagg aaatagcata
   128641 gtattatctg attcatgagg ataataaaaa gtcttattag actgaaaatg agtaatagta
   128701 agaagaacct cactttttgc tttatttcca atttcatatg gcttcttaca aaagaaaaaa
   128761 gtctgttggt cattattggt tgttaagaaa gagaataaag gaaaatctct gttaatcatt
   128821 ttttcctctt ctttacccca taattttatt gaataaaatg aactattttt ttttccactg
   128881 taattttgaa aataaatatt caaatatcct tcaaaagtaa gtaaatagat tcgaaacata
   128941 taaaatgctg ttaatccagc tgtgaaccaa gctattaatg caaaaaatga cgaatatgac
   129001 caactatcat tcagaatttc atcttttgac caaaaacagg caagaggtgg aataccacaa
   129061 agagaaagcg ttcccattaa aaaagcagct tttgtaattg gcacatgttt ttttaaaccg
   129121 cccataaaaa caagattctg gcttttatat ggagaatatc caacaacagc ttccattgaa
   129181 tggataattg atccagatac taaaaacaac aatgctttcg aataagcatg agtaatcaaa
   129241 tgatataacg cggctcgata agatcccatg cccaaagcta acatcatata acccaattga
   129301 gacattgtag aatacgctaa gcctatctta atatcttttt gagcaatagc taaagtagcc
   129361 cctaaaagta ctgttactat gcctattaaa gatattaggt tcattatggg aggtattaat
   129421 ataaaaatag ggagaaggcg ggctacaaga aaaatgcctg ccgctaccat agtagcagca
   129481 tggataagag ccgaaatagg agtaggtcct tccatagcat caggtaacca tacatgaagg
   129541 ggaaattgcg cagatttagc aattgcgcca caaaataaaa gaaaggcaca taaagtaata
   129601 aataaaaact gaccttgatt atttgaaatc aaaataaagt tattgaataa ttcgaacaaa
   129661 tcttgaaatt cgaaactacc tgttatccaa taaagaccta agattcctaa taataatcca
   129721 aaatccccta cacgattagt tacaaatgct ttttgacaag catttgctgc aaggggtcgt
   129781 gtggaccaaa aacctattaa tagataagaa cacattccaa ccagttccca aaaaatataa
   129841 atttgtatca aattagaact agtaactaat cctaacattg aagtattgaa caaactcaga
   129901 taagcaaaaa atgtcaaata tccctgatca tgagacatat aattgtcact ataaataaga
   129961 acaaaaattc caacggtagt gattaatatt aacataatgg aagtaagtga atcaagaaag
   130021 tagccaaact cgaaagagaa atcattatgt atagcccaag accatacata ttgatatgta
   130081 gaacttctat ttatttgttg aatagataga tcaattgaaa aaagcataat tatacttaac
   130141 aataaaatac tggaaaaagc ccacatatgg cgaagatttt ttgtttctgt cggaaaaagc
   130201 agaagtccca tttctattaa aacaggaata ggaagtggaa ccaaaggtac gatccataaa
   130261 tattgatatg tatactccat aaaaaccttt ttttcttact taatcgtttt ttttttgttt
   130321 ctgatttacc ggcttttatt cttaacttaa gaaagggtga aaaaaaatgc ttcatttctt
   130381 tccatattat aatgaatata acaaaaaaat gattgaaaaa ttaatttttt tgttaagtta
   130441 atatagttaa tatagaagta gtaatatagt ctaatttata aatatggaaa tctataagta
   130501 tggagaaaat acaattgaga agaagaaatt caataattta aataataaat aatgaagtaa
   130561 agcagattaa aaaaaaaaaa ataaatgtct ttcacatact actatagcac taaatcattt
   130621 tttatttcga atggtagttc caaaaaaacg tacttctata tcaaaaaagc gtattcgtaa
   130681 aaataattgg aaaaacaagg ggtattgggt ggcattgaaa gctttttcac tagcaaaaaa
   130741 tttttcgacg ggaaattcaa aaagtttttt tttttctacg tcaaatcaaa agccttaaat
   130801 aatctgaatt cacttaacgc tttcactgta ctttttttat cattttttaa gaatttttta
   130861 attagttgag ttcatctttt cttttttttt tttttcgggg tgggggattc ttatttcccc
   130921 atcgcctatt cctatttgtg tattataata acttgttagt gttttatttc tattttcgat
   130981 atcgtttcta tatcgtattt attatctata atttattatt attatatatt atagcagaag
   131041 atatataaga tcctcagttt agtcaaaatc aatgggttct tgaaactaat tgatgaagtt
   131101 ttcattttgt aactttctga atctaaagta gtattactct gaattactat atatccttcc
   131161 cataaaccca attgggaaag agaccttttc ctatttatat ttagtggata cacaaataat
   131221 gcctcaattt aaagtgataa aaaaatccta tgtttgtatg ggaagatgaa gcaagtcatt
   131281 tttttctaat tctaaattag aaatcctttt ttaaaggatg gaccaattat gataggaatc
   131341 aaaacttttt tacattagac atgtttacga caatccaaag ctatgcaaat tacataaatt
   131401 tttaaaaatc ctttgaaatc tgtagatgcc atgtttaaat tgtgatactc aaaaccatct
   131461 tttttattca ttgattcatt catcaaaatc atattatatg taaataaaat gaattattaa
   131521 caaatggaaa tgataaagaa cattttgagc tctattcatg aatggaagtc acaacttttt
   131581 cgttttttag ttagaacgaa aaagttcgat tttagtaaaa caggaactac aaaacttccg
   131641 ttcttgttac tttactttag aaactcgaaa ttttttattt taattaaata aaaggataat
   131701 aaagattctt ttttttaacc ctcaaacttc tattgaaatg aaactaattt ttattcatca
   131761 attttaaagc ttcctccaaa atcaatattg cattggattg accccttcat tcaatctcga
   131821 cgtttgaata tgaataaaac atgagttatt attattttga gcaagccgct atggtgaaat
   131881 tggtagacac gctgctctta ggaagcagtg ctagagcatc tcggttcgag tccgagtggc
   131941 ggcatagcgt cttataaaaa aggtataata taaatcctat aataaaaaaa attccgaatt
   132001 tccattccat ataataataa tcgagaaacc ttctcttctc cttttttcat aatctttatt
   132061 ttatgatttt ttccatttta gaacatatat taactcatat atccttttcg gtcgtttcaa
   132121 ttgtaatgac aattcatttt ttaactttat tagtcgatga agtcgtagga ctatatgatt
   132181 catcagaaag gggtatgata gccacccttt tctgtataac aggattatta gtcactcgtt
   132241 ggatttattc ggggcatttt ccattaagta atttatatga atcattaatc tttctttcat
   132301 ggagtttctc cattattcat atggtttcct attttcattt taaaaagcat aaaaatgctt
   132361 taagtgcaat aaccgcatca agtgctattt ttacccaagg ctttgttact tcgggtcttt
   132421 taaccaaaat gcatcaatcc gcactattag taccggctct ccaatcccag tggttaatga
   132481 tgcacgtaag tatgatggta tttggctatg cagctctttt atgtggatcc ttattatcag
   132541 tagcccttct agtcattaca tttcgaaaag tcataaagat ttttagcaaa agcaatattt
   132601 tattaaatac ggcattttct tttggggaaa tgaaatacct ggatgagaga aagaatgttt
   132661 tactaaacac ttattttatt tattctcgaa attattacag gtatcaattg gttcaacaat
   132721 tggattattg gagttatcgt attattagtc tcgggtttct ctttttaacc atagggattc
   132781 tttcgggagc agtatgggct aatgaggcat ggggatcata ttggaattgg gatcccaagg
   132841 aaacttgggc atttattact tggaccatat tcgcgattta tttacatacc cgaacaaatc
   132901 aaaattttga aggtgtaaat tctgcaattg tggcttccgc gggctttctt ataatttgga
   132961 tatgctattt tggggtcaat ctattaggaa taggtttaca tagctatggt tcatttccat
   133021 taacatcgaa ttgaatgaaa aagcataaca aatacaaaca taggacagca tataatatac
   133081 ataagaaaac ttaatgtaag ccgccaagaa aagaaccttt tgaatcactc cgctacttgt
   133141 acttgattca aaaggttctc acaaaggcca aacatatctg attcaaattc aatttgattt
   133201 ttactttttt attcttactc tttctttttt actcaactta aaaaaaaaaa aatgaaacct
   133261 aagagtagaa aaaagaattt tttttttcac ctttttcaat tgtaaagcga atcattttca
   133321 aaatcatttt aaataggatt tctttttttt attcctaaaa cctatctata aaaataatta
   133381 gctagaatag cttcgacttt ctcacccgat agtgataaaa cgaaatccgg ataaatacca
   133441 atacctatta cgggtagaaa gatagagatc gaaacaaata actctcttgg tccagaatcc
   133501 aaaaaatagg agtttggagc attaaatagc ttgtatccgt agaatatttg acgtaacata
   133561 gataataaat aaataggagt taatatcatt ccaattgcca ttccaaaaat aattaatatt
   133621 tttggcatta aaaaatattt ttgactgcta attattccaa aaaagactat caattctgca
   133681 acaaaaccac tcatgcccgg taatgcaaga gaagccatcg ataagatact gaacatcgta
   133741 aacatttttg gaattggaag agccattccg cccatttcgt cgagataaac aagacgtatt
   133801 ctatcataac tcgttcctgc caagaaaaaa agtgcagcgc caataaatcc atgagatatt
   133861 atttgtaaaa aggctccgtt gagtcccgta tcggttatag agccaattcc tataattatg
   133921 aaacccatat gagatacaga ggaataggct attctttttt ttaaattacg ttgagcaaga
   133981 gatgttgaag ctgcataaat tatttgcatt gtgcctacta tcatcaacca gggagaaaat
   134041 atagaatgag catggggtaa taattccata ttgatccgaa ctaatccata tgctcccatt
   134101 tttaataaga ttccggctag aagcatacaa gtactataat gtgcctcccc gtgggtgtct
   134161 ggtaaccatg tatgtaaggg tataatcggt gatttgacag caaaagcaat aagaaatcca
   134221 atatagaata ttatttccag tgcgagagga tacgattgat tagctaatgt ttcaaaattg
   134281 aatgttggtt cattagaacc atataaaccg atacccaaaa cccctactaa tagaaaaatg
   134341 gaacctcccg cagtgtacaa aataaacttt gtagctgaat acagacgttt ctttcccccc
   134401 cacatagata gaagtagata aacaggaatt aattctaact cccacatgat gaaaaaaagc
   134461 aaaaggtctc gagaagaaaa tgatcctatt tgaccactgt acattgctaa catcaggaaa
   134521 tggaatagtc gggaatcccg agtaactggc caagccgcta aagtagctaa agttgtgata
   134581 aatcctgtca gtaaaatagg tcctatagaa agtccatcta ttcccaatct ccagtaaaaa
   134641 tcaaaaaaat tgatccattt ataatcttcc gccagctgga ttaatggatc gtccaattgg
   134701 aaatgataac aaaatacata ggtcattaga agtagttcta aggtggatat agaaatggta
   134761 taccacctaa ttagcttatt tcctctatga ggaagaaaga aaatgaaaga gcccgcagat
   134821 attggcaaaa ctacaattat tgttaaccaa ggaaaataat tcgtggtaaa gacaagatac
   134881 acttggacca gaaaaacccg cgctcgaaaa tagaatcttt attctttttt tttgagtacg
   134941 ggttttttca gtaaaaaaat aaaatgtatt caaaatgtat tcaagtgggt tttacggaac
   135001 atatcaataa gctagaccca tacttcgagt tgtttcatgc cataaataaa ctcgaacact
   135061 caagaaatcc gttggacagg cagattcaca tctcttacaa ccaacacagt cttctgttct
   135121 tggggcggaa gcaatttgtt tagctttgca tccatcccaa ggtatcattt ctaacacatc
   135181 ggtggggcac gctcggacac attgggtaca ccctatgcat gtatcataaa tttttactga
   135241 atgtgacatg ggatctatga atttttgaac gttatcaaat ttcgatctag taaacttgta
   135301 aatgaatcat atatttaaac gccagatgaa tcaacgattt accagaaatt ttctaatcaa
   135361 tttacttctg gatcagctca tgagaagtgg ctaagatact ttgatttatt acgttttcgt
   135421 aaatagaatc tagattctaa catattctac atgctaattc aaattggtgg atattctcat
   135481 tttgattatt attcctactt attcaaaaaa gtcgattgat tgatacgcgt tgattttctg
   135541 ttacgataaa ttgacgaaac aatagccaac ccaatagctg cttcagcggc tgcaatagct
   135601 ataacaaaaa ttgagaaaat atctcccttt aactggcgac tatcaaaaaa atcagaaaat
   135661 gttacaaaat tgatattaac tgcattcaat ataagttcaa gacacataag agccctaacc
   135721 atgtttcgac tcgtgattaa tccataaata ccgatagaaa ataaataggc actcaaaaca
   135781 agtacatgtt cgagcatcat tgaccaactc cttatcaatg ttggttcatt tcaatatgaa
   135841 caataattca acagattcga gattgactag aatagaacaa gtacggaaca aaagaatgta
   135901 ttgaaaatag atcaaataaa agaatctccc ttttagacat gaacagtatt caaatagaat
   135961 ttttgtgaaa taggtgggat aacatagaag aaagtgaaat ttggattgtt tgctgttgct
   136021 agttataacg attgattact gacgagccac agcaattgca cctatcaaac caactaaaag
   136081 aattattgaa atcagttcaa acggaagaaa aaaatctgtt gataaatgaa ttccaatttg
   136141 ttgactatta cttatcaaat cttgttctat aagttggttt gatcttgtag tccaaataat
   136201 cccgtaccat gacgtatcga aaatagtagt aattagcgaa agaagaatac ttgtacaaac
   136261 cagtgaagta accccatccc caacgatcga cagattcaaa tccttgtaat attctgaacc
   136321 attcatgaac atgacagcaa atatgattaa aacatttatg gctcctacat aaataaggag
   136381 ctgggcagcg gctacaaaat gagaatttga aagaatatag aataaggata tacaaacaag
   136441 aaccaatccc aacgaaaagg cagaataaat tggattggta agtaatacta ctcccagtcc
   136501 ccctaatata agacccaatc ccagtaaaac tataagaaaa tcgtgtattg gtccaggcaa
   136561 atccattata tgtaaaatag gagataaatt gaaatgcttt tcatgatcgt attgacccga
   136621 ccgggaaaaa aaagaaaggt ttttttgatt ttcattttat gataggttcc taattgaatt
   136681 caattctaat ctattaggta tgatatgggt acaattgttg gacagtttct tttttgattc
   136741 ttttattttc ttaaatgaag aagaaaaaga aagagaataa ggatcttttt ttgaaagtat
   136801 atatttcaaa ataattacga ctctattgat agatttttaa taaaaaagta gaaattctca
   136861 tcaaccaatg aatttctagt tgaatttttc attattggcc aaacaaagag aaagacctta
   136921 tctcattctt ttaatttaaa caaaaaaaaa aaactgaacc ttaagaattg gtaatttctc
   136981 tttatttaat agaatagggc agttacctac tcagtttttc tttgaggcga attcaaaatt
   137041 gttcgaattg tataatcatc aattactgac attggtaaac ggcccaaagc aatttgatta
   137101 taattcaact cgtgacggtc gtaagtagaa agttcatatt cttcagtcat cgataaacaa
   137161 tttgttggac aatactcaac acagttacca caaaatatac aaattccgaa atcaatactg
   137221 taattaagta atcgtttttt tcgaatatca gtttcaaatt tccaatcaac aacaggcaga
   137281 tctataggac atacacgaac acatacttca caagcaatac atttatcaaa ttcgaaatgg
   137341 attcggccac ggaaacgctc cgatgtgatt aatttttcat aaggatattg aatagttaca
   137401 ggcaaacgat ttgcgtggga taaggtaatc atgaaacttt gaccaatgta ccttgctgct
   137461 cgtactgttt gttgaccata attcatgaac ccagttacca tagggaacat atcaggaatc
   137521 tatatgaata gttttatctt cgtttctttc tcttgtttga acttgaacca agtctattgt
   137581 ttgctattta cagtgaaaaa agttgaaaag cggttgttaa taatagatta ccgagagaga
   137641 ttggtaaaag aaatttccat ccaagattca aaagttggtc cattcttaac ctaggtaaag
   137701 tccatctcgt tgtgatagaa ataaacaaga acaaataagt tttagctaat gtaataaaga
   137761 taccaattgt agttccaaag attccatcca ctttatttat ttcaaatagc tcaggaacaa
   137821 atatgtatgg aatggaaata ttccaaccac ccaagtaaag aaccgttaca aataacgaag
   137881 aaagtaatag atttagatag gaagcaacat aaaataaacc aaatttgata cccgaatatt
   137941 cggtttgata acctgctact aattcttcct ccgcttctgg taaatcaaag ggtaatctct
   138001 cgcattcggc tagggcagaa attagaaaaa cgataaatcc tataggctga cgccacaaat
   138061 tccatcccaa aaaaccatat tttgactgcg cctcaactat atcaactgta cttgaactgt
   138121 tagataatca tagtcggtga taacatcact gttcccaccg ctattccaga accgtacatg
   138181 aggttttcgc ctcatacggc tcctcgtggg taaaaaaaat ctaaggacca gatccgtatt
   138241 attgactatt tagctagcta tggttgtaga atagaaagag tcaaaatcta tttgagggtc
   138301 caaaattata ccaatggaat tccgtctgct atactctaaa ataataataa ataaaggcgc
   138361 ttccgaattg atctcacccg ttaataattt gactttgttg agtaataact taatccttaa
   138421 ataaaaaact ccttgcagaa atatcaataa atagtttatt tcaacccatc tttttcgatt
   138481 acgaaaagga attagacgtt acattagcta atgaatcatg agacaaatta gatctctcta
   138541 aatctatgct aaatatatga aaaagacata ataaaaaaga tttttttttc tcttgtttgt
   138601 ttttcgttcc tattcttctt tcttataaaa ccgatataag agaagggggc taaaactaaa
   138661 atcaaaaata aaggattatt tcgttcctga tagtcattgc tttaatgggt ggataggagc
   138721 atactctgga tcggaatcgc gggaagtact gccttatcat ttctaccaat ttaaagcccc
   138781 aattagtatt ctttttatgt tatgcagaaa tctcttttta gataatttcc ataatctcca
   138841 ttaccaatcc tttgtgcatt tttgtgttcc taatcatcca ctcatttttt gttcaatcgc
   138901 ccgtttcgtt tgataataca tgtatgtatg gtagataatt catacaaagg atagtgaaaa
   138961 ggccatacgg ttggttgatc ttttgggccc gcttcaagct gggttgtcta atcaaccagt
   139021 cttggggtaa aggacctctt ccgcttatgt ttatttccac ttaactcttg tcttgtacat
   139081 agaaaatgag actccatttt tttttttact gcaaatttat aagctgcttt ctttcactca
   139141 tatataacta tctaatttac tttatcaacc aaaaggataa taaataatat ctattcaatt
   139201 cgttcaactt cttttgtttt ctaaagcgaa agaaaagaat gaatagggaa aagaaagaaa
   139261 agtttgtatt tcaacgaatc gcacgtagag atattgataa aacacataaa gttaatggta
   139321 tttcataact aatcgattga gcagcagctc gtaaaccacc taaaaaggaa tatttattat
   139381 ttgatccgta tcctgacata agaaggccaa caggggcaat acttgaaatg gcaatccata
   139441 aaaaaatacc gatattgaga tcagctaaaa caagatgata gctaaaagga attactaaaa
   139501 aacttagtaa aattgatatg actgctatag atggtccaat actgaataag cgggtatttc
   139561 ctctagctgg aaaaagattc tctttgaaaa gcagttttgt cccatctgct agagcttgaa
   139621 gaattcccaa aggaccggcg tattcaggcc caatacgttg ttgtattcct gcggatatct
   139681 ctctttctaa ccatacaatt accagtacgc ctactgtgat ccccaataca agagtcaaaa
   139741 taggggcaaa gatccatacg attccataga cctctttgaa aaattccaat ctggaaaaag
   139801 aatgaatatc ttgtacttct atttctgttg tataaactct catttcaacg atcaacttct
   139861 cccataatga tatctatgct acctagtatc gtcataatat cagccaattt cattccttta
   139921 actaactgag gaagaatttg caaattgata aaacccggcg ggcgaatttt ccatctccaa
   139981 ggaaaacaac ttttgtcccc tattagaaaa attcccaatt ctccctttgg ggcttcaact
   140041 ctcgcataaa gttcttgctt cggcaattca aatgtgggag aaggtttttt actaatgaat
   140101 cgatattcaa aatcattcca ttctggatcc ctttctctat caaagcatcg gatttctaaa
   140161 ttctcatagg gaccccctgg aattccttcc agggcctgtt gaattatttt tatggattcc
   140221 gtcatttcac taattcggac taaataacga gctaatgagt ctccttcttt ttgccactgg
   140281 atttcccaat gaaattcgtc gtaacactca taatgatcaa ctttacgaag atcccattgt
   140341 attccagatg ctcgtagcat cggtccggat aaaccccaat ttattgcttc ttctccacta
   140401 ataatgccta ctccttcaac tcgttctaaa aaaatgggat ttcgcgtaat aagcttttga
   140461 tattcaacaa ctcctgttaa aaaataatcg cagaaatcca aacatttatc tatccagcca
   140521 taaggcagat cggctgctat tcctccgata cgaaaataat tatgcatcat tctcatccca
   140581 gtcgcagctt cgaatagatc atatactaat tctctttctc tgaaaatata gaaaaaaggg
   140641 gtctgtgcgc caatatccgc cataaaaggt ccaagccata acagatgaga agctagacga
   140701 cttaactcca acataatgac tctgatatag ctcgctcttt taggcacttg aatatttccc
   140761 aattgttctg gtccatttac ggttattgct tctgtgaaca tagtagctaa ataatcccaa
   140821 cgtgttacat aaggtaaaaa ttgtataatt gttcggtttt ccgcaatttt ttccattcct
   140881 ctgtgtaaat aacctaatat tggttcgcag tcaacaacat tttcaccgtc tagggtaacg
   140941 atgagacgaa gaacaccgtg cattgatggg tggtgaggtc ccatattgac tatcataagg
   141001 tctctttctg tagctggtct attcataagt ttttcctcga ttcattctta catgaattgc
   141061 tgaaaacaaa aagaagttta tcaaaattct caagatccaa taaatgaaaa aactaagtaa
   141121 aaatttttaa attaacgatt ttttaactcc cgaatatcca actcactaat taattcttta
   141181 tagcgtactc gatttttctt tgataagtaa gacagcagcc gttgacgttt tcccagaatt
   141241 tttcgtagac ctctttgaga tgaatagtct tttctgtgca attccaaatg ggaagtaagt
   141301 cttcgtatct tattggtgaa actgactatt tgaaagtcaa cagacccccg cttttcttct
   141361 tttttttctt gaaaaatcac tgagatgaat gaatttttta ccataaaaca aaatcttatc
   141421 cccttttata atttataatt ttttgatgtg aatttgatta atcagtaata ataatattag
   141481 tcattttgat atacagaatg accttaagtt cattataaac ttcctacttt ttttataaaa
   141541 taaatgaatg aacaaaatca gaagattttg ttcattcatt tatagatcta attgataata
   141601 tgtatgtcat taaattagta tcctctttca ggatggaatg taagacaatc ctcgcgtcta
   141661 tctatttgtt ttcatatagc cgacatattc tattacctaa taatatatgt atatatggca
   141721 aaattcatgt aaatggactt gtaactaaca aattttcaac cgtggataca tatgtatcct
   141781 gaccatactg aaacgactgc cattattagt attaaaccaa tagcgattca tacaagctaa
   141841 atcttctagt cgataattgg gccaaagaaa gaacttcatt ttaatgagtt tatttttatc
   141901 gataccgaga tatttgcctc tatttaaaac ttgaccacag ttttttacct gattgcaaaa
   141961 taccggattt ctatgtatat catttctatc ccttgaattt aaaaaatata gaattcgcaa
   142021 ttctctacgg cctttagggg ataaaagagt ttcaggaaca aagaaatcat aatgattttt
   142081 gtctctattt tgagtcattt tttgatgtct taaaatggat tcatcaaatt gattcttatc
   142141 aaaccattct cgaaattttg gattcctttg gtatttattc ttatgaaggt atttattctt
   142201 atgaaccaaa aaaataccta tggtttgata tagaatcaat tgtccatcgt tttttataga
   142261 cggataagga taagccggtt cgataatcaa tgctccgctt gtacttaatt ctctaagagt
   142321 gcgccttttt agagtccaaa tatccacagt cagttctcct cgtttaagat aggatatagc
   142381 aacgtcgttt ggatttctca atctaagcag gagacaatag gctctaatat tattgatcat
   142441 tttttgattt acaacccttt cccagctcaa ttgaaaatgc aaataccttt ctaggaagga
   142501 ataaagctct agagcttcgg ggctcatgct catgtcggac tttttttttc tacgttgttt
   142561 ttttatgcct gatctacctc cattttcatc tgatagagga gccccttccc cttggtctag
   142621 aggatctttt tcttcttgat ttccattctc gaatctaaga attctttttt tttcatttga
   142681 ttctattaaa gggttacttt cagtaatgtt tttcttaatg ttttcatttc cattcaaatg
   142741 aaagtcgaaa agaagtaatt ttattggtat gatccccggt ttaatcttat atgcattata
   142801 tagtggcaca aattctggga agaaccaaag ttctagttct ggattcgata taagacgacc
   142861 tactatttcc tcattcattt ccatccaatc aaagaaggat cttttttttt tgaatcggtt
   142921 gatttttgga ttttgagaaa ttggtaaata aaaaggaccc ctcttcattt ttttattctt
   142981 attcttggtg ccgctattgg cccagtaatg aatctcgacc ttattatttc taaggcaaaa
   143041 atcaagcatt ttccacctac aaaattttct atctggaaat ttctcctcag ccataatctc
   143101 attttctcct agataattag aaataggtag cccgtctggc atatcaaaaa atttgcgttt
   143161 atctatcttg taattatcaa aaatctcttc tttactattt atttgtaatg gtgatctata
   143221 aatatatgag tctttcttct cttcataatg aatcgattta tatgagaaaa aatcatgtct
   143281 atgatgtttt ttaaaattag atgatttttg agattcttga ttcagtaatg aatcaggttc
   143341 gaaatcattt tgtttttcat catgaatgaa tctttctttt tcatatgagt cccatttgtt
   143401 aaaatcgttt ttttgagtca tacagtgtcg attgacttta tttcgccatt tttctggtac
   143461 taatttaagc cagctaatcg gagataaatc atattgataa tgccccctta accagttttt
   143521 ccattgattc ctttcagaat gccaaaagtc tttatgtctc aatccggaat gaaatattcc
   143581 ctctttccga aaaaaatcct ttatttcatt tttaataaaa agagatgttc catgatattg
   143641 aaggatagac ttgaatttat agaagtgaat aactcgagtt tgcgatattt tataaaatac
   143701 atatgcttgc gagaaggagg atgagttaca aaaagtggtt gaattcttat tttgaatatt
   143761 atcaagggaa ttttttttag ttaaaataaa gtgaaatttt tttgtatttc ttttcttaat
   143821 tcttttttca ttttctttct tattggaaat ggatttctcg atcatttttt ttcttgattc
   143881 aatcaaaagt tgtgcattgg ttcttgcaat attaatgata catagaaaaa aatctatgta
   143941 tattttttcc atgaaaaatt ggataaaaaa atccaattta cggattaatc gagtatttct
   144001 tctttttaat atttgacaaa atcttttgaa tgattctaat attttattat gagaactttt
   144061 tttattagaa ttaatctttt tttcttgagt tagaaatcca tttttcttct catttagaat
   144121 tctttctagt ttattgttga ttgtacttgt tctctcagtc agatctttca tttttttttc
   144181 tgtcagtgaa aaatttgtcc attctgtaga tcgaatttga ataggtgatt cacgaatcat
   144241 ctgattattc attatagaat cgtcggtttt agtttcaccc aattcgtagt ttttgatgct
   144301 ccattttttt atttcttttg acgcctttcg aagaaatttt gctcgttctt taaaaacatt
   144361 aaaaactata aaagacttct tttttaattt tttcactttt tttttcagtt ctttaaaaat
   144421 aggttcaaaa aatgaagacc cttttcgttt tcgaggggga ccaaaaggac ggtcagtttc
   144481 cagtccagaa attgttaaaa aacaaaaatc attgttttgc gctttctgtg ttttcaaggg
   144541 ttttaactta gatcggtgcc aaggtttcag gtaaaaagga aataagattt tgatctgcat
   144601 accgtctgtt aaccagtttt ttggaaattc tttgtcggat aattcaacac cattataagt
   144661 gcatcgaata tgcatttctc gattccaatc cttgaagtct tcggaccatt cgggaacttg
   144721 aaataataaa atacgcgcaa tattcttagc tattattaat aaaggcaatc gaatatattt
   144781 ccgaagaatt gattggccta ctaataaaaa acctcttact gcttgagcat atgtaacgtt
   144841 atcccaagct tctgctattt ctattcgcat tctctcttcg tcttggtatt tttcaacgtt
   144901 tcttttttct tttgtataat cagagatttg taattttttg ctttttttag acatccaatt
   144961 ttgaaaaatt cctttcatcc gtccgaaact atcaaaagaa aaaaggcctc tgtctattct
   145021 gtccaaaaaa gaaaaaaggc gtctgtctat tctgtccaca aaaagagggg aatgcgcctt
   145081 tgcttgatag aagagttggc aagtaaccgt tttacgcctt tgggcacgca tagaaccttt
   145141 tattatattt cgacgaaaat ccgagtatgg taaataacgt atccaagcga tttcgccgac
   145201 tggatcaggc tcattagaat cttcgctatc atcaaaaatt gccatatact tgtattttct
   145261 taaacgaatt tgagaatcca attccaccct ttcttcgttg gtttctcctt cctctagttg
   145321 caaatcatcg agtaagtagt atggccatcg agggaccttt ttacttattt cctttatttc
   145381 aatagatctt tttctacttc tttgatcact ggtttgatca ctggacttag ttataactac
   145441 attgaagaaa cattttaaaa ttttaactcg gtcttctgaa tgaatagttt gatgtttggg
   145501 ttctcgaaat cgaaataaag aaagcttctt ttttgttaat aatgatctac tattgttgag
   145561 tttgtctatt gtttgtttca attcacgata atcattagta agaagtagag catgaatctt
   145621 atttatccaa aattccccca tttttttttt tatatatatt tgatttatgc tagggggtga
   145681 aaaccctttt ttgattcttc cacgataggg cccatataaa aacggatcat attttttagg
   145741 aaaatattct tttttagttt catcattaca caattgagtt ttttgttcaa atatacctat
   145801 atcaaaggat tctttatcta aagttctgac tctatttata aactcgtcag ttttgtttag
   145861 ccgttttaga tcattggtca aattccaatc attatacaat tgatcagata ataatttttc
   145921 tgttgtgaaa aaggatatct ttttttctat tatttcttta aaagttgaca aactcggcgg
   145981 atacataaaa gatatccttt cttttccatc actttgacat gtataaaaaa aatattgtga
   146041 catttcattt tttacagcat tttgaaattg attgtttttt atataacgaa atggtcgatt
   146101 ccatttgtta gaatcaaaaa gaatagtcac aagagggtct tcaaaccatg aatcaaaaag
   146161 aagagtcaca ggaggttttt caaaccataa atcaaaaaga agagtcagga gttcatcttt
   146221 tctttttttt tttttctttc cgttcactcg gatctcttcc ctttcatcga ttttgtccgg
   146281 atcctccctt tcttccgaaa aaagggaagg agaaggatct tcttcgatga atacctcttc
   146341 ttcggtaaat acctcttctt cctctttctc tttagtcccc ctccttacgg aaactttttc
   146401 tatttcttcc atttctgagg ttcctttcag ttgcttagta aaaatgggtg acggtattct
   146461 tcctaaatag tagatacagg taataaataa gaaagtacta aagattcgag ccatagagtt
   146521 tcttaattct gacacaatgt atcttaattc tgacacaagg tacttatact gataagcaag
   146581 agaagcaaga tacttatact tcttagcaag atacctatac ttattagcaa gatacttatt
   146641 agatcgaata agtacattaa acctaataga atgattttgc tgtatccata ctaataccaa
   146701 tccaacccat tttatgaata aaatttgacc aattaaccaa ccaactaaac tacttgttac
   146761 aaataaaatc ttgttgttgc atcgaaacag ataaacgttg actaatctgg ctaacattga
   146821 acttggtaaa atgaaatggt tgaataattg aaaaatgaga ttattcagga atacacattg
   146881 aatgttaaga ttacgcattg aatttctgtt agtagatcca taatcaaaaa agtctttgtg
   146941 attgttccaa aagaaatgaa acaaaagata gggtagagct aggacagtta ttgtatgagg
   147001 tctccccaat gctatatgga ggggcgcata atagatcgat atgaacatca tgagctgtcc
   147061 cacaagaaaa ccagttgttg ctgctacctt cttctcgttt ccttcttcca tagccagggc
   147121 tcggagagag aagagatagg agggccctat ggagaatgtg gtcagaaatc cataatagag
   147181 tccgacccca acgaccgaat tgcttatcct catgcataag tatattagat cacctggtct
   147241 aaaaaaaaat atataagatt tgaaaatcat tataaaacct cctcctgttc gatttcaatt
   147301 ccattttttt ttttaatcta tgataatatg atattattct atgataatat ttttgggtga
   147361 tcttcatgca taagtatatt agatcacctg gtgtaaaaag aaaaatataa gatttgaaaa
   147421 tcatcacaaa cctcccgttg ttctatttca attccatttt ttgttattct atgataatat
   147481 catattattc tatgataata ttttttcact ttccatacat agaaatacaa agagatagac
   147541 tagaaacgac atctcttatg tcaatgacac taaagaaagg gatattaaat gaatggaatt
   147601 gggatatgga tggaatataa tgaaatagag ccactttgag gttccctatg aaatgaggca
   147661 tggaacgggg ccactacgaa gaagtttcgg gggttacgaa ggaaacttcg agttcatatt
   147721 ggtcatgggt tgagaatggg aattgaactc tatgagatct aatctcccgt tgttcctcag
   147781 tagctcagtg gtagagcggt cggctgttaa ctgactggtc gtaggttcga atcctacttg
   147841 gggagatttg attcattccg aattacagaa tgtcagaatg aaaaggttcg ctttgaccat
   147901 taagagtagg agtaggtaac ccgttctctg tgtctttatt tctattgcat tctatctcat
   147961 cgtatcacat tctgttctgc gatatttgag aatcgccgtc aatacctcgg tctaggtccg
   148021 ggatagtcct ttgttccata gtcttggggc tatttacaac cagccaatta agaattctca
   148081 gatgtactag tactagcaaa tggatcaaag atgcagtcat cgattcgccc gagaggccgc
   148141 aattaccgcg agcaaacaca ttaatttaat ggcgaggagc gcatttttgc catttttgct
   148201 atgctactaa tacttgtact tgctctgcca ttctgtccaa gcctggctga ggaagagtta
   148261 tggggcgtaa aacaaaaaaa aagatgctta ttttgttttt gttttggccg ggtttaccat
   148321 atgtaaattt aaaagtcaaa tgacgatcaa taataaataa aaggccactc catttcggca
   148381 aaagacccgc gccccagttc catagctttt ggtcggctat cccgatcatg attttcctac
   148441 ccccagaggg aaaggtcctt cccttttggg ccggttgtgg gcgaggaggg attcgaaccc
   148501 ccgacaccgt ggttcgtagc cacgtgctct aatcctctga gctacaggcc ccacctcgtc
   148561 tccactaggt ctgttcccag gagtacccta aaaaaaaagg aacctttcct ctccccagcc
   148621 atttccgggt taagaagatg tgaaagcgcc tttctctcta taagaacggt gcgttccgag
   148681 gtgtgaagtg ggagagaggg gatttcataa ttggggtttt gaataagacg acctttttgt
   148741 ttttcatttt ttttcttttt cgtattgaaa aagtaataag aatgagaggt gttaagtttt
   148801 tatcatcctg gcgtcgagct atttttccgc aggacccccc ctacagtatc gtcaccgcag
   148861 tagagtttaa ccaccaagtt cgggatggat tggtgttgtt cctctacgcc taggacacca
   148921 gaatatcgaa ccatgaacga agaaaggcgt gcgaaaaaaa gaaaagcgta ttggctagtg
   148981 attatgaggc ccgattcttg actggaaggg acaccaaagg cctccgccct tccatcccat
   149041 gaatagatag agagggaggg cagagctttt ggttttttca tgttgtcaaa gagttgaaca
   149101 atgaaaatag atggcgagta cctgatcgaa ttgatcgggt catgtaggaa caaggttcaa
   149161 gtctaccggt ctgttaggat gcctcagctg catacatcac tgcacttcca cttgacacct
   149221 atcgtaatga taaacggctc gtctcgccgt gaccttctct tgaattctca aaacttctgt
   149281 cactcgatcc ccgcagggac agagaacccc ttgccgtcgc ggctgtgcta ccggaggctc
   149341 tggggaagtc ggaataggag agcactcatc ttggggtggg cttactactt agatgctttc
   149401 agcagttatc cgctccgcac ttggctaccc agcgtttacc gtgggcacga taactggtac
   149461 accagaggtg cgtccttccc ggtcctctcg tactagggaa aggtcctctc aatgctctaa
   149521 cgcccacacc ggatatggac cgaactgtct cacgacgttc tgaacccagc tcacgtaccg
   149581 ctttaatggg cgaacagccc aacccttgga acatactaca gccccaggtg gcgaagagcc
   149641 gacatcgagg tgccaaacct tcccgtcgat gtgagctctt ggggaagatc agcctgttat
   149701 ccctagagta acttttatcc gttgagcgac ggcccttcca ctcggcaccg tcggatcact
   149761 aaggccgact ttcgtccctg ctcgacgggt gggtcttgca gtcaagctcc cttctgcctt
   149821 tgcactcgag ggccaatctc cgtccggccc gaggaaacct ttgcacgcct ccgttacctt
   149881 ttgggaggcc tacgccccat agaaactgtc tacctgagac tgtcccttgg cccgtagggc
   149941 ctgacacaag gttagaattc tagctcttcc agagtggtat ctcactgatg gctcgagccc
   150001 cccctgaagg aggccttctt cgccttccac ctaagctgcg caggaaaagc ccaaagccaa
   150061 tcccagggaa cagtgaagct tcatagggtc tttctgtcca ggtgcgggta gtccgcatct
   150121 tcacagacat gtctatttca ccgagtctct ctccgagaca gtgcccagat cgttacgcct
   150181 ttcgtgcggg tcggaactta cccgacaagg aatttcgcta ccttaggacc gttatagtta
   150241 cggccgccgt tcaccggggc ttcggtcgcc ggctcccctg tcatcaggtc accaacttcc
   150301 ttgaccttcc ggcactgggc aggcgtcagc ccccatacat ggtcttacga ctttgcggag
   150361 acctgtgttt ttggtaaaca gtcgcccggg cctggtcact gcgaccccct ttgtgaggag
   150421 gcaccccttc tcccgaagtt acggggctat tttgccgagt tccttagaga gagttgtctc
   150481 gcgcccctag gtattctcta cctacccacc tgtgtcggtt tcgggtacag gtaccctttt
   150541 gttgaaggtc gttcgagctt ttcctgggag tatagcatgg gttacttcag cgctgtagcg
   150601 cctggtactc gaacattggc tcggggcatt ttctctaccc cttcttaccc tgaaaaagca
   150661 ggggcacctt gcgtccttga accgataacc atctttcggc taacctagcc tcctccgtcc
   150721 ctcgggacca acaaggggta gtacaggaat attcacctgt tgtccatcga ctacgccttt
   150781 cggcctgatc ttaggccctg actcaccctc cgtggacgaa ccttgcggag gaacccttgg
   150841 gttttcgggg cattggattc tcaccaatgt ttgcgttact caagccgaca ttctcgcttc
   150901 cgcttcgtcc acccccgctc gcgcgggtgc ttctccctaa ggcggaacgc tcccctaccg
   150961 atgcattttt tcatcccaca gcttcggcag atcgcttagc cccgttcatc ttcggcgcaa
   151021 gagcgctcga tcagtgagct attacgcact ctttcaaggg tggctgcttc taggcaaacc
   151081 tcctggctgt ctctgcaccc ctacctcctt tatcactgag cggtcattta ggggccttag
   151141 ctggtgatcc gggctgtttc cctctcgaca atgaagctta tcccccatcg tctcactggc
   151201 cgaccttgac ccctgttatt ttattttgag gtcatatcta gtattcagag tttgcctcga
   151261 tttggtaccg ctctcgcagc ccgcaccgaa acagtgcttt acccctagat gtccagtcaa
   151321 ctgctgcgcc tcaacgcatt tcggggagaa ccagctagct ctgggttcga gtggcatttc
   151381 acccctaacc acaactcatc cgctgattct tcaacatcag tcggttcgga cctccactta
   151441 gtttcaccca agcttcatcc tggtcatgga tagatcaccc aggttcgggt ccataagcag
   151501 tgacaattgc cctatgaaga ctcgctttcg ctacggctcc ggtgggttcc cttaaccaag
   151561 ccactgccta tgagtcgccg gctcattctt caacaggcac gcggtcagag ccctgggctc
   151621 ctcccactgc ttgggagctt acggtttcat gttctatttc actccccgac gggggttctt
   151681 ttcacccttc cctcacggta ctacttcgct atcggtcacc caggagtatt tagccttgca
   151741 aggtggtcct tgctgattca cacgggattc cacgtgcccc atgctactcg ggtcagagcg
   151801 taagctagtg atgctttcgg ctactggact ctcgccatct agggtgcagc actctactgc
   151861 ttcgcctagc agcacgacgc ttttattgct ctcccacaac cccgttttca cggtttaggc
   151921 tgctcccatt tcgctcgccg ctactacgga aatcgctttt gctttctttt cctccggcta
   151981 ctaagatgtt tcagttcgcc aggttgtctc ttgcctgccc atggattcag cagcagttcg
   152041 aaaggttgac ctattcggga atctccggat ctacgcttat tttcaactcc ccgaagcatt
   152101 tcgtcgctta ctacgccctt cctcgtctct gggtgcctag gtatccaccg taagcctttc
   152161 ctcgtttgaa cctcgccctt cacttttcac tttaaggcta tgccatccta aggtgctgct
   152221 aaatggaagg atcttatcaa cgtccatgaa tgataaataa tagattgaac tgccgaatcg
   152281 gaaaaatcgg gtactatcat atagctttgt ttcggctaag ttcacgagtt ggagataagc
   152341 ggactcgaac cgctgacatc cgccacaggg taaaccaccg cctctcaggc ccccgactta
   152401 ttgattctac catagaggcc aacgataggc aataactccc ccccgaacac agcttacaac
   152461 tttcatcgta ctgtgctctc caaagagcaa ctcttctcaa aatctcaaaa aaaaaggtgc
   152521 tgagttggaa tcccattcta actgaggatt cttgtggttc cggaggatcc agctacagga
   152581 gaaccaggaa cggagagctt tccccccttt tccaccccga cctttggtct taagaatgct
   152641 ggttttaaga atgagtgatt gcccttctcc gacccttact gcccaacctg agagcggaca
   152701 gctaatgcat tccacttatt gaacagggtt ctatggtcgg tccgcgaccc ctggataccg
   152761 aaggcgtcct tggggtgatc tcgtagttcc tacggggtgg agacgatggg gttggtccat
   152821 ggattttcct tccttttgcc gcatttcgct caaagggttg aagggagata gtgcatcaag
   152881 ctgttcgcaa gggccaactt gatcctcttc cccagggatc ccagatgagg gaatctaggg
   152941 gagccgccga ctccaactac cgtccatgta cgatccatac tagatctgac caaccaccca
   153001 tcctacctcc tctacacgtt cttgacagcc catctttgtc tcagtagagt ctttcagtgg
   153061 catgtttcgg tcctcttccc cattacttag aaaaagtgag ccaccggttc aggtacaaga
   153121 tactatcatt accgcctgga caattagaca cccaacccgt aatcgcaacg acccaattgc
   153181 aagagcggag ctctaccaac tgagctatat cccccgagcc aagtggagca tgcatgaagg
   153241 agtcagatgc ttcttctatt cttttccttg gcgcagctgg gccatcctgg acttgaacca
   153301 gagacctcgc ccgtgaagta aatcatcgca cctatggtcc aaccaattgg gagagaatca
   153361 atagattcct tttcgggagc gattcatcct tcccgaacgc agcatacaac tctccgttgt
   153421 actgcgctct ccaagtgtgc ttgttccccc ttcttcctta ccacggcaag tatttgtgaa
   153481 ataagaaata actccgatgg gaagaaaaaa gagggcgtta agagaccctc ttggcccaac
   153541 cctaaacact ctaagatcct ttttcaaacc ggctcccatt tcgagtcaag agatagataa
   153601 atagacacat cccattgcac tgatcggggg cgttcgtagt gactgagggg gtcgaagacc
   153661 aagaagtgaa ttatttatca gccaagcatt cgtcttacgg ctagatccaa tcccctggtc
   153721 cctgcggaaa ggaaaaagaa tttcacgctc ttcctttcgg gaagggagga ttaggaaaat
   153781 cctattgatt gcagctttct ccagacctcc gggaaaagca tgaaaaaaaa aaggctcgaa
   153841 tggtacgatc cctccgtcac cccagaatga aaggggcgat ctcgtagttc ttggtctgtg
   153901 aagatacgtt gttaggtgct ccatttcatt ttcccattga ggccgaacct aaacctgtgc
   153961 tcgagagata gctgtccata cactgataag ggatgtatgg attatcgaga agagaggagc
   154021 catggtggtc ccccccggac cgcccagatc ccacgagtga atagaaagtt ggatctacat
   154081 tggatctcac ctgaatcgcc ccatctatcc tcctgaggag aagtttggtt tcaaaccccg
   154141 gctcgaacag gagaagtacg ccatgctaat gtgccttgga tgatccacat ctcagggtca
   154201 ggcgctgatg agcacattga actatccatg tggctgagag ccctcacagc ccaggcacaa
   154261 cgacgcaatt atcaggggcg cgctctacca ctgagctaat agcccgtcgt gcgggcctcc
   154321 cactgggggc ccgctatgcc aaaagcgaga gaaaccccat ccctctcttt cctttttacg
   154381 cccccatgtc gcccccgtgt ggcgacatgg gggcataaaa ggggatccta tcaacttgtt
   154441 ccgacctagg ataagaagct catgggcttg gtcttacttc accgtcgaga aacaaaagaa
   154501 ggcttccatc tccaagttga actcagacgt agctcgcttc tttttgggtg tgaagcagtg
   154561 tcaaatcaaa atacccaaca agcattagct ctccctgaaa aggaggtaat ccagccgcac
   154621 cttccagtac ggctaccttg ttacgacttc actccagtca ctagccctgc cttcggcatc
   154681 cccctccttg cggttaaggt aacgacttcg ggcatggcca gctcccatag tgtgacgggc
   154741 ggtgtgtaca aggcccggga acgaattcac cgccgtatgg ctgaccggcg attactagcg
   154801 attccggctt catgcaggcg agttgcagcc tgcaatccga actgaggacg ggtttttgga
   154861 gttagctcgc cctcgcggga tcgcgaccct ttgtcccgtc cattgtagca cgtgtgtcgc
   154921 ccagggcata aggggcatga tgacttgacg tcatcctcac cttcctccgg cttatcaccg
   154981 gcagtctgct cagggttcca aactcaacgg tggcaactaa acacgagggt tgcgctcgtt
   155041 gcgggactta acccaacacc ttacggcacg agctgacgac agccatgcac cacctgtgtc
   155101 cgcgttcccg aaggcacccc tctctttcaa gaggattcgc ggcatgtcaa gccctggtaa
   155161 ggttcttcgc tttgcatcga attaaaccac atgctccacc gcttgtgcgg gcccccgtca
   155221 attcctttga gtttcattct tgcgaacgta ctccccaggc gggatactta acgcgttagc
   155281 tccagcactg cacgggtcga tacgcacagc gcctagtatc cattgtttac ggctaggact
   155341 actggggtat ctaatcccat tcgctcccct agctttcgtc tctcagtgtc agtgtcggcc
   155401 cagcagagtg ctttcgccct tggtgttctt tccgatctct acgcatttca ccgctccacc
   155461 ggaaattccc tctgccccta ccgtactcca gcttggtagt ttccaccgcc tgtccagggt
   155521 tgagccctgg gatttgacgg cggacttaaa aagccaccta cagacgcttt acgcccaatc
   155581 attccggata acgcttgcat cctccgtatt accgcggctg ctggcacaga gttagccgat
   155641 gcttattccc cagataccgt cattgcttct tctccgggaa aaggagttca tgacccgtgg
   155701 gccttctacc tccacgcggc attgctccgt caggctttcg cccattgcgg aaaattcccc
   155761 actgctgcct cccgtaggag tctgggccgt gtctcagtcc cagtgtggct gatcatcctc
   155821 tcggaccagc tactgatcat cgccttggta agctattgcc tcaccaacta gctaatcaga
   155881 cgcgagcccc tcctcgggcg gattcctcct tttgctcctc agcctacggg gtattagcag
   155941 ccgtttccag ctgttgttcc cctcccaagg gcaggttctt acgcgttact cacccgtccg
   156001 ccactggaaa caccacttcc cgtccgactt gcatgtgtta agcatgccgc cagcgttcat
   156061 cctgagccag gatcgaactc tccatgagat tcatagttgc attacttata gcttccttgt
   156121 tcgtagacaa agctggtttg gttcggaatt gtctttcatt ccaaggcata acttgtctcc
   156181 atgcgcttca tattcgcctg gagttcgctc ccagaaatat agccgtccct accccctcac
   156241 gtcaatccca caagcctctt atccattctt attcgagggg agcaagacaa aatagaaaaa
   156301 cccacatggg gtttagggat aatcaggctc gaactgatga cttccaccat gtcaaggtga
   156361 cactctaccg ctgagttata tcccttccct gcccccatca agaaatagaa ctgactaatc
   156421 ctaaggcaaa ggatcgagaa actcaacacc gccactattc ttgaacaact tggagccggg
   156481 ctttcctttc gcactattac ggatacgaaa atcatggaaa aagttggatt caattgtcaa
   156541 cggctcctat cggaaatagg attgactacg gattcgagcc atagcacatg gtttcataaa
   156601 accgtacgat tctcccgatc taaatcaagc aggttttaca tgaagaaggt ttgccccagc
   156661 atgttctatt cgatacgggt aggagaagcg gtattcttaa aaaaaataga gaaatcagaa
   156721 ccaagtcaag atgatacgga tcaacccctt cttattgcgc caaagatctt accatttccg
   156781 aaggaactcc agttccttct cttttccagt tccattcaag agttcttatg gatttccacg
   156841 accctctaag accccgaaat tttgacaaat tccttctctt tttcttagga acacatacaa
   156901 gattcgtcac tataaaaaaa aaagggtaac gctaatccca cgattaatta cttcattaat
   156961 gaatttcata gtaatagaaa tacatgtcct accgaaacag aatttttcat ttgctatcct
   157021 cttgcctagc gggcaaaggc aaagatttac ctccgtggaa aagatgattc attcggatca
   157081 gcatgaaagc ccaactacat tgcattgcca gaatccatgt tgtatatttg acagaggttg
   157141 accccctctc tctctcatgg tacaatcctc ttcccgatga gcctcctttc tcctcggtcc
   157201 acagagacaa aaaaaatgtg ggactggcgc caacagttaa tcacggaaga aaggactcac
   157261 tgagccggga tcgctaacta atactaatat taatataata gaaaatacta atctaataga
   157321 aagaaaagaa ctgtcttttc tgtatacttt ccccggttct gctgctaccg cgggctttac
   157381 gcaatcgatc ggatcatata gatatccctt caacacaaca taggtcgtcg aaaggatctc
   157441 ggagacccac caaagcacga aagccaggat ctttcagaaa atggattcct atttgaagaa
   157501 tgcataaccg catggataag ctcacactaa cccgtcaatt tgggatccaa ttcggttttt
   157561 tccttgggag gtatcagtaa ggagaatgga agaatatcga ttcatataga tacagaggaa
   157621 aaggttctct attgattcaa atgctgtacc tatgggatag ggatagagaa agaggaaaaa
   157681 accgaagatt tcacatattt atatttgatc gaaaaatcaa tcagattgat ttcgtacccc
   157741 tcgctcaatg agaaaatggg tcagattcta taggatcaaa cctatgagac ttaaagaatg
   157801 acggaaggga ataaaatcaa aaaaagaaat caaaaaaaga gggaaaaaaa taataaaaag
   157861 aaataagtaa ataaaaatga agtataagaa cccagattcc aaatgaacaa attcaaactt
   157921 gaaaaggatc tttctgattc tcgaagaatg aggggcaagg ggattgatcg agaaagatct
   157981 cttgttctta ttataagatc gtgtgattgg atccgcagat gtttggtaaa aaaaatcttc
   158041 tcttttgaga ataatcaaaa atggaaagtg ttcaattgga acatgaaaac gtgactgaat
   158101 ttgtcctagt tactcttcgg gacggagtgg aagaagggag gacattctgg aacgaggaag
   158161 agaacccaat gacttcgaaa gaattgaacg aggagccgta tgaggtgaaa atctcatgta
   158221 tggttctgta gagtggcagt aagggtgact tatctgtcaa ctttttcact atcaccccca
   158281 aaaaaccaaa ctctgcctta cgtaaagttg ccagagtacg attaacctct gggtttgaaa
   158341 tcactgctta tatacctggt attggccata attcacaaga acattctgta gtcttagtaa
   158401 gagggggaag ggttaaggat ttacccggtg tgagatatca cattgttcga ggaaccctag
   158461 atgctgtcgg agtaaaggat cgtcaacaag ggcgttctag tgcgttgtag attcttatcc
   158521 aagacttgta tcatttgatg atgccatgtg aatcgctaga aacatgtgaa gtgtatggct
   158581 aacccaataa cgaaagtttc gtaaggggac tgtagcaggc taccatgaga caaaagatct
   158641 tctttctaag gagatttgat tcggaactta gtatatgtcc aaggtccaat attgaaataa
   158701 tttcagaggt tttccctgac ttcgtccgtg tcaacaaaca attcgaaatg cctcgacttt
   158761 tttagaacgg gtccgggtca aatagcaatg attcgaagca cttcttttta cactatttcg
   158821 gaaacccaag gacttaatcg tatggatatg taaaatacag gatttccaat cctagcagga
   158881 aagggaggga aacggatact caatttaaag tgagtcaaca gaattccata ctcgatctca
   158941 tagatgcata ttgaattctg cggaaaaccg tattcgatga aagtcgtatg tacggcttgg
   159001 agggagatct ttcatatctt tcgagatcca ccctacaata tggggtcaaa aagccaaaat
   159061 aaatgatttt agcccttata aaaagaaaac ggattcttga acccctttca cgctcatgtc
   159121 acgccgaggt actgcagaaa aaaaaactgc aaaatccgat ccaatttatc gtaatcgatt
   159181 agttaacatg ttggttaacc gtattctgaa acacggaaaa aaatcattgg cttatcaaat
   159241 tctctatcga gccttgaaaa agattcaaca aaagacagaa acaaatccgc tatctgtttt
   159301 acgtcaagca atacgcggag taactcccga tatagcagta aaagcaagac gtgtaagcgg
   159361 atcgacccag caagttccta ttgaaatagg atccacacaa ggaaaagcac ttgccgttcg
   159421 ttggttatta ggggcatccc gaaaacgccc gggtcgaaat atggctttca aattaagttc
   159481 cgaattagtg gatgctgcca aagggagtgg cgatgccata cgcaaaaagg aagagactca
   159541 tagaatggca gaggcaaata gagcttttgc acattttcgt taatccacga acaggatcta
   159601 tatagacaca tagatccatg gatccataca tctcgatcgt aaaagaatca atagaaaaag
   159661 aaagaatcgg aattgatcgt tctcgaaaca aacgaaaagg aaacgaaaga taaaacataa
   159721 atcatggatc aactaagccc tctcgaggac ttgcttaaga ataagaaaga ggaatctcat
   159781 gtaaatacca tggaataagg tttgatccta attcatgggg attccacaaa tattccattc
   159841 caaaaataga aagttcgaaa caattgggat ttttttggag attggatgca gttactaatt
   159901 catgatttgg catgtacaga atgaaaactt cattctcgat tctacgagaa tttttatgaa
   159961 agcctttcat ttgcttctct tcgatggaag tgttattttc ccagaatgta tcctaatttt
   160021 tggcctaatt cttcttctga tgatcgattc aacctctgat caaaaagata taccttggtt
   160081 atatttcatc tcttcaacaa gtttagtaat gagcataacg gccctattgt tccgatggag
   160141 agaagaacct atgattagct tttcgggaaa tttccaaacg aacaatttca acgaaatctt
   160201 tcaatttctt attttactat gttcaactct atgtattcct ctatccgtag agtacattga
   160261 atgtacagaa atggctataa cagagtttct gttattcgta ttaacagcga ctctaggagg
   160321 aatgttttta tgcggtgcta acgatttaat aactatcttt gtagctccag aatgtttcag
   160381 tttatgctcc tacctattat ctggatatac caagaaagat gtacggtcta atgaggctac
   160441 tacgaaatat ttactcatgg gtggggcaag ctcttctatt ctggttcatg gtttctcttg
   160501 gctatatggt tcatccgggg gagagatcga gcttcaagaa atagtgaatg gtcttatcaa
   160561 tacacaaatg tataactccc caggaatttc aattgcgctt atattcatca ctgtaggaat
   160621 tgggttcaag ctttccccag ccccttctca tcaatggact cctgacgtat acgaaggagt
   160681 gcggttcgtt cgagaaattc ctacctctct atctatctct gggatgtttg gatttttcaa
   160741 aactccatgg acatgcagaa gagaaatgct attcccactc agaccaagac ataactttga
   160801 cttgttcaaa taacaattaa ggcgaagcag ggtcaggaac aacgattctc tttatgataa
   160861 acagatccat tttgcaagtt cgttattacg ggtagttcct acaaaggatc ggactaatga
   160921 cgtatacaat acttgaattc ttgatgtaga tgctacatag ttggttctca tccttcagag
   160981 actacgagtg taataggagc atccgtcgac aaaaggatca ccctaagatg atcatctcat
   161041 ggctattgag aacgaatcaa atcagatggt tctatttctc aatctttctg acttactcct
   161101 acggaatcaa ggtcgaaaag atggagaaaa atcagtcatt cacaaccact gatgaaggat
   161161 tcctcgaaaa gttaaggatt agtaatccgt tttagaaatc gaatgggttc gatcttatac
   161221 atacgcgagg aaggtaatca aaaaaaaaag aaagaagata agttcttctt tacttttatc
   161281 acttaggagc cgtgcgagat gaaagtctca tgcacggttt tgaatgagag aaagaagtga
   161341 ggaatcctct tttcgactct gactctccca ctccagtcgt tgcttttctt tctgttactt
   161401 cgaaagtagc tgcttcggct tcagccactc gaattttcga tattcctttt tatttctcat
   161461 caaatgaatg gcatcttctt ctggaaatcc tagctattct tagcatgata ttggggaatc
   161521 tcattgctat tactcaaaca agcatgaaac gtatgcttgc gtattcgtcc ataggtcaaa
   161581 tcggatatgt aattattgga ataattgttg gagactcaaa tggcggatat gcgagcatga
   161641 taacttatat gctgttctat atctccatga atctaggaac ttttgcttgc attgtcttat
   161701 ttggtctacg taccggaact gataacattc gagattatgc aggattatac acaaaagatc
   161761 cttttttggc tctctcttta gctctatgtc tcttatctct aggaggtctt cctccactcg
   161821 caggtttttt cggaaaacta catttattct ggtgtggatg gcaggcaggc ctctatttct
   161881 tggtttcaat aggactcctt acgagcgttg tttctatcta ctattattta aaaataatca
   161941 agttattaat gactggacga aaccaagaaa taacccctca cgtgcgaaat tatagaatat
   162001 cccctttaag atcaaacaat tccatcgaat tgagtatgat tgtatgtgtg atagcatcta
   162061 ctataccagg aatatcaatg aacccaatta ttgcaattgc tcaggatacc cttttttagt
   162121 ttagcttcta gaatctattt cttagttcaa gatccctctt tactaactgg aatcaaagaa
   162181 tgagtagatc tgttccgccc aaaatgggaa tgggctaggg ttatgaactt ataatctata
   162241 atctgattat agattataag ttcattccat accgggccag accggaatag ggttatatac
   162301 attctcatta tgagaagggt cattcgagcc tatctaaatc taaatagata ctatgtttac
   162361 atatggatcc ctacgtcgtt acattccatt taggattagg aatgggcgta atcgggcctt
   162421 ctttttacat atctctcctt attttggacc ctattcacct cttttctttt tttcttcttt
   162481 tctcttctat tgaatcgaga aagaaatagg tttgattgtc catcttttta atagaatctt
   162541 aatatatata agacatcctc tggatacttc aaatcgaagc aattggatgt ccaacttggc
   162601 ctatatgaca tggccgatca atagaaatac tccaacactc cacctttgtc atatattcca
   162661 tacatcacac tagatagata tcatattcat ggaatacgat tcactttcaa gatgccttgg
   162721 tggtgaaatg gtagacacgc gagactcaaa atctcgtgct aaagagcgtg gaggttcgag
   162781 tcctcttcaa ggcataatat tgagaatgct cattgaattg gaataagttc ggcagcggat
   162841 cacaaaatct tggtgatcct ctctatctaa tgaatgggga atccgctttg aaatcgtccg
   162901 ccctgcaccc acccccgagt atatgcttca acaggaatca cacaagggtg gattgataca
   162961 atctaaacct ctggtaaaat gccccccgta acccagcaga taaagtgcat tacatagtcc
   163021 gttttaggga ttggcgacta cccattcagt gactttggcg ctggacgttc ccaaaatggg
   163081 tactatcggg tcgggtaaat tcaataatag acgcctggtg gcattccagc tttccttctc
   163141 ttttcaggac ctatccgaaa gagaatccag tacttctcgg tcgtgaatag ggcgaaccgc
   163201 cccgtggata tctttgcttc gaaccaaaaa caattagaat taggctcggt caactggaat
   163261 gtctattatc catatagggg atcttccaat cgggaagatc catcgacctg agacgaagag
   163321 aaaggtctat ctattttatt tagttattca gttaaaccaa tgattcgtta ttggagcaga
   163381 tagcaaaaac catttcatcc gacatgcgta tttttgattt tccaatggat ttacatcttt
   163441 cattaatgga aattttttga tgtagtgagt aatagctctg gttgttcgct gttcaagaat
   163501 tcttgtttag gcagttcata ccgtccatac atagtgtttt gatctaagat ttcaattctt
   163561 ccatgtttca gcagtagcat attcttccat ggagcttagc tccatggaag aaagaggtgt
   163621 ttccgcgact ctaccaccca gtcaattccg ttccacttaa tcctcatgac cacatatctt
   163681 tccggctaag taatgggaaa cccttctcct gttacatgaa tccaattttc atttcatccg
   163741 agaaaagcca tctttttctc aacaatgtct ttgccatttg atccaatagc cttccgtgag
   163801 ataggaacag atttgataaa tactgataac tctcggatcg aatattagaa cgggaaaatc
   163861 cattagataa tgaactattg gttctaagcc atctctggcg atgaatcaag aattcgaagt
   163921 gctttttttt cctattcttg agaaaccagc gtttagatag agatggaaga gaatccattt
   163981 tggcagtaag aataagaagc ccctttaaca tctcttcatc ttcatctgca aagaattctc
   164041 gatgtgaaaa gacagagaca aagggctcat ctttgaatag ggaaaagagt ggatccgggg
   164101 ggtcccaaat gaattggctt attcgaaaaa agccttgttc tttggaaaat ctagctcgtg
   164161 gcgggtactg catggttcca ctctgcaaga actccgaatc ctcctcttga cgctcatcct
   164221 cctcttgacg ctcatcctcc tcttgaagct catcctcctc ttgaagctca tcctcctctt
   164281 gaagctcatc cttttcatca taaaggatcc cccgaccggc ccaataggga aatcccaatt
   164341 cattgggcct ttcgatacaa tcaaatagaa attcccaagg gcgccatatt ctaggagccc
   164401 agtctatgtg atcgaagaaa ccctcctcta tttccccttc ttcaaactcc gattcgtatt
   164461 tttgatagag aaatttctga tcaacgatag aacaagatcc attttgcatc atatataagg
   164521 gattccttgg ttcgggccga agaaggaatt taactcgatc attatcaaac cgactgcaat
   164581 ctctttctgt ccgcgaggat gccatcagag cgccttctat ttctactagg ccatgaacta
   164641 gatcagaatc attctcaacg aaccgataag aagtgatcct atttttttca tcgggtccgg
   164701 gtagagacca aaggtcttga gcgaccgatc cggcagaaca actcaaaaga taaagaagta
   164761 tcgttaattt cttcatgctc gttccaagtt cgaagtacca tttgtacaaa taaggatccc
   164821 cttcttcaca caattgcttc tttatataga tagatatagg atctaggagg caatttccta
   164881 gaagtacttt ttgtgcaaca gcccttccta tctgatagaa aaggatcccg tgatcctgaa
   164941 ccggtattac atgggctcgc aaatcccaag tttgtctatg aagagcagat ctaattgtat
   165001 tagtgtctag aattgatttc ttctgtgtaa tactaattga tagggcctca ttggcaagtg
   165061 ctacaagatc tcgtgcattg gaacccatgg ctgtggaccc gaatcgatta gtatggaaca
   165121 ttttcttttc caagtgaaat cccctagtat atgaaagaat gaaaaagcgc tttcgttgtt
   165181 gtggaataag aagccttcgt atcttaatac atgtattgaa ttgattcggg gctattagag
   165241 cgggatccac tttttgggga atatgagtcg aagcaataac aagaatattt ctagtagaac
   165301 atctttcaca atccctggag agatagttca ctaatagacc gagggataag tccttcgact
   165361 cattcatatc cagatcatga atgtctggaa tccatattat gcaaggagac attgcttttg
   165421 ctaattcgaa gtgaagggtg ataaaaaatc ggtctacttc cgccagcagt tcaatattgg
   165481 tgaactcatc catcacatcc tcagctagcc actctatacg ccgcagctcc ctatcaaggt
   165541 cactagtatc aatatcgtca ctagcatcaa tatcgtcact agcatcaata tcgtcactag
   165601 catcaatata gtcactaaca tcatagtcac tctcatcctc ctcatcaaaa atcaactccc
   165661 taggcttgct atccgggaac ttgttcagaa atactgtaat gaaaggaaga taggagtttg
   165721 tcgttaggta tttgaccaaa taggatcgtc cgcttcctat agaacctatc actaaaatac
   165781 ccctagaggg ggataaggct aagcggagcg aaaagggttt tccatgagac gggaaatgaa
   165841 aacgattagc cccacacgaa gtttgtgaat aaatgattgt ctgataatta gcaaggaata
   165901 tccgcctttc tgctaaacag gatgcattga actcataatt cattagatac ttttgatgaa
   165961 tgtcaactaa gtatcgtaag taaattgctc ccggttgttc aatcatttga taagcagagt
   166021 cattctttga taaatgatcg ctatgagtca gactcaatag aatttgatca atcctttttt
   166081 ctgtcgttaa ggtggagatg gagaactgaa ccaagaagtc tctttcttta tcactaatcg
   166141 aatcactgtt cgcgaaccag aattctattg gattatcatc aatccaatga tcgcccacgt
   166201 tttctctttt tcttatcaat gaatagatct ctttacttgt atgacttaga tgtctcgtat
   166261 ttctcgaaaa aatgattcga ttgatgggat ttggtatgat acttatgaga tcgatgagat
   166321 tgatattcaa atatttcttc ttagaacgta tagaatatcc taattgttgc agagcaacta
   166381 gaaagagatt cttgaacttt aaccagaaag aattcagttc agatgtggga tacctatcca
   166441 gaagttttcg caactcaatc atgtatgatg gattcatcaa agatttgatc ttttcgaact
   166501 ctgtctgtaa ctcactatag gctcgggaaa caaagaaaag acgtgtacaa acgagatgtc
   166561 cagcaacaag aagaaggaaa aggattgaat agaggaactc ctgaacattt ggcgagctca
   166621 gatgtgtcga tatcaatggt gactcattat ttcgatgaat cttttcttcg gacagaagaa
   166681 aattatgtaa acacttactc gaaatctcac ttatcagatt ccattgtgtc ttccacaatt
   166741 ttttctgaag aattcgcgct gatccatgca taatatcatg aaaaatggat accaatattt
   166801 gacggctgct acttagtatc ggcaataggt ctgaaaaagt atctaacaat atcaaactta
   166861 gacatttgca ccctgttgaa gtaaagaacc atggcatata tgtttggaat agattccatt
   166921 ttgattttaa gcgagttgaa aaagcactct ttcgttgatg aaaggttcta tacatctgcc
   166981 ctttctcaac gcatttcttt agacaaagac tccgtttttt cctcttttcg gatggtaaat
   167041 atttctcaga acgtagagtg tgaatcaaac ccatgtttga attgaaattg agatactgat
   167101 gcaagttctt ctcttctgaa tcagatagat tcatatctga aagaggttga caaaaagttc
   167161 tttcaaaatt gactttttgt ccctctttta gaggtgttcc agaaatgtct gcaatcgagt
   167221 aaatagctct acgaactaat ggatcggatc gaattgcaaa ctggaaagat ttgtacaagt
   167281 tatacctttc gtcaccactt tgtggaaaat cgttagatat gaatatgtta gatacctgcg
   167341 actcgattgg tgaaggtgaa atagtatctc tctccaaaaa agcatgtttt tttttaccac
   167401 cgcacaaaga aaatattttg ttgcgaatga acaagatatt gaggaattgt ccgtacgtaa
   167461 aatcataatt cttgatacgg gccttttcca cataaaaagg gaatcttttg ttacaataga
   167521 aggagaagtg atgtggatta ttcaagaatc gaagtcgatt tgctttataa aaagaagata
   167581 tcaatgaact tctatgaaat ggtttcacgg gattcagcca attgtcttga tcgtgggata
   167641 tcattgagaa ataggaatcc gtgttatcaa aagatttcct gctattattt ctagtatgga
   167701 atgagtcaat catccgcttt ggtatcttat tgaacaaaaa tggtgatatt gttcctccat
   167761 tgatcaagaa tttcgatttt tgagaagtat tatgatcatc caataagaaa ggtttccatt
   167821 ttttcaaatg aacgatttga agacctattg attctaacaa ctgattgcag agttgatcat
   167881 tcgtaccttt caattcatag atgtggatct cagacctatg aagggggata ttcccgaaac
   167941 tcacaaagaa aaaaggaagt gagttagaca aaaagagaag caacttggac aaaaagaaag
   168001 gaagtgactt agacaaatct tttttatcga taacctcaga ccaatcaatc gaatattgat
   168061 taatacgtaa tcgatcgaac actacttgaa aacggctctt ctgctcagaa acgaaatgtt
   168121 ctaaatgctc ctggaaattc ttgctcccat tggaccattt gtatctatat gcattaggat
   168181 cccgattcat gtatctctcg gttcgagaaa taaaaataag agggtcgaac catttgttct
   168241 gactcttttt caaattcgat aaatgtcggt tgatcgtata tttcattaga gttctatgat
   168301 tcagagtacc atttcctatt tgatcccttt gaattccata ctcgaagttg cgatcggatc
   168361 tattcattaa aaagaatcga ttcaatacat ttcttatgta cccatgggtg ctatattgga
   168421 tttgaatcag atttcggatc aagatagatt gattgactgc ctccattatg ttgttgctag
   168481 caaataccac tctttttggt tttggatctt ccaaatcatt cccgcaggag atccggaccc
   168541 atttgtttct gatccttcga taaaaagatt cattttcttc ataaaaaata ggaggtagaa
   168601 ccaataaaga tttctttttc gattcatccc cggcctcatt caagaattgt ttttgatcca
   168661 atccgtagga atcaatagaa aaggcaaatc tcttatgata caccagatcc ggctcagtta
   168721 gtgatagagt gaatagatct gccatttctt gaaatctctc ttctgattca aaatcgtggt
   168781 gtaacgtgta tccccccctg ttcaggtcat ggaatagatg aaataaataa aaaaatggat
   168841 ttttgttcaa gaatgaagaa ctacccagtt catccttcgg aaccatatcg catcccggat
   168901 atgatgaaat aggatgaatt gagacgatat tttgtaaata cgtaattatc ttgggtatat
   168961 taactatttc tttattttcc gatcgcctga aagggacaaa agaaacatct tgttctttgt
   169021 tcaacaattt ctgatcttta gtgaacctct cagtaggatt cgaacccaga tgaagttctg
   169081 accatatgtc agagaaaaaa gaacgaatgg atcttgtagg atttccaaga aattcttcga
   169141 tttcttccgg aagcagatga ttattcatcc gcttctcacg ttccgtgaat agccgggact
   169201 ttgaggaaga tccagaaacg cgtttaggga atcggtctga ttctatctct cttcgttccg
   169261 tttgaagaaa ggaaggatcc aaaagaatcg atctttcttt tagttgttga atctctcttt
   169321 gattgatcaa tgtgtgatat tccgaatcct cattactaat ggaatcgaaa cgatctctgg
   169381 attgatcaaa agatcctttc aattggctag aatccgttac ttgaacgaaa ctagatcttg
   169441 tggaatgata ttgaatattt gacgatacat tccgtacctt gctaaaaaat cgatccttgc
   169501 ttaccaacca cacattgtct aaccaaatcc aattctctct cgatatgttc ctcaaaaaat
   169561 ccgattcgtg cggattcttc ccccaactac cgaagagatc ttggcggaat tgccacatat
   169621 gaaattgagc acaattttgc aaagaaatag cccacttgct tctcgagcag agatgggaaa
   169681 catgctcaat atcatttgat tgaatagttg acccagcccc ttgttgtttg aagaaaccct
   169741 ccacttcaat tggtatttgt tcacaaaaag caaacatgag ataacaaatc cagtctttca
   169801 ctaagatttc gaatagctgt cccgaattca atatgttttg cctcttactc ggagaaagac
   169861 gatcaaacaa ttcccaatca cggtccttgt ggatcggatc atccatataa tatacaaagg
   169921 gaaactccag atattggata tctttctctt tgaatgagat ctcaattcca gcgacggttt
   169981 cattagatat cttaccacta gaatccttct tttttccgat ccagttcctc caccaccgcg
   170041 aaccccagtt ggattcaggc atgataaact ttttagttat tgggggaacc caagtactct
   170101 ctttcggatc caggaactca gagatctttt ttccttttga caggagcgaa acaatcaacc
   170161 tattgacatt ggaagaccca aaagattctt ccaatgcatc atttctcggt ccaatgggat
   170221 tcataagtat aggaagaagc cctgtcaaat agatattttt tctttcgacc atatttcgat
   170281 tgttaatacg atatataagg accgctacta caaatagtac tacacccttg atcgtgaaat
   170341 gtactacacc cttgatcgtg aaatatcgat tgcttgttga accctgtgaa ttgcgtgaaa
   170401 gtaggatacc ccaaattcgg gggtccaaga gttttagaaa acgttcttgg tggaaaaaaa
   170461 tgttaaggaa agatcccact gaattgaatt gggtccatga atctaataaa tagtgagaat
   170521 tcttgatctc tctcaatatc tctcgcaatt cgaaaaccca gaatttgaat tgacgcccct
   170581 tcatctctcc atacctccta aatggataag aattctactt tagaattatg atatttatat
   170641 atgatattta tatacgatat ttctttattc tatgataatt agaattatat gattattcta
   170701 tgattttaat tgcattgatt tatcctaaag atttcatttc aattggaatt tggttattca
   170761 ccatgtacga ggatccccgc taagcatcca tggctgaatg gttaaagcgc ccaactcata
   170821 attggcgaat tcgtaggttc aattcctact ggatgcacgc caatgggacc ctccaataag
   170881 tctattggaa ttgactcttt ctcaatggaa tctcatcatc tatacataac gaatcggtgt
   170941 ggtatattca tatcataaca tatgaacagt aagaactgaa ctagcattct tattgagact
   171001 agaactcata gggaagaaaa tagatttatg gatggaatca aatatgcagt atttacagac
   171061 aaaagtattc ggttattggc gaaaaatcaa tatacttcta atgtcgaatc aggatcaact
   171121 aggacagaaa tcaagcattg ggtcgaactc ttctttggtg tcaaggtaat agctatgaat
   171181 agtcatcgac tccccggaaa gggtagaaga atgggaccca ttatgggaca tacaatgcat
   171241 tacaagcgta tgatcattac gcttcaaccg ggttattcta ttccacctct tagaaagaaa
   171301 agaacttaaa tcaaaatact taatagcatg gcgatacatt tatacaaaac ttctaccccg
   171361 ggcacacgca atggagccgt agacagtcaa gtgaaatcca atccacgaaa taatttgatc
   171421 tgtggacagc atcgttgtgg taaaggtcgt aatgccagag gaatcattac cgcaaggcat
   171481 agagggggag gtcataagcg tttataccgt aaaatcgatt ttcgacgaaa tgaaagagac
   171541 atatatggta gaatcgtaac catagaatac gaccctaatc gaaatgcata catttgtctc
   171601 atacactatg gggatggtga gaagagatat attttacatc ccagaggggc tataattgga
   171661 gataccattg tttctggtac agaagttcct atcaaaatgg gaaatgccct acctttgagt
   171721 gcggtttgaa ctattgattt acgtaattgg gagtaaccaa ttaggtttac gacgaaacct
   171781 agaaatcgat cactgatcca atttgagtac ctctacagga tagacctcaa cagaaaactg
   171841 aagagtaagg gcagcaagtg attgagttca gtagttcctc atatataatt attgactcta
   171901 gagagatagt aatatggaga agacaaaact gtttcaagca ccgacagaac cagaagcgcc
   171961 ccttgtttca aagagaggag gacgggttat tcacatttca tttgatggtc agaggcaaat
   172021 tgaaagctaa gcagtggtaa ttctaaagat tccccggggg aaaaatagag atgtctccta
   172081 cgttacccat aaatatgcgg aagtatcgac gtaatttcat agagtcattc ggtctgaatg
   172141 ctacatgaag aacataagcc agatgacgga acgggaagac ctaggatgta gaagatcata
   172201 acatgagtgg ttcggcagat ttggattcct atatatccac tcatgtggta ctttattgta
   172261 tgatatatat aagaattata cgatatatat atccatctgt atagatatca tcatctacat
   172321 ccagaaagcc gtatgctttg gaaaaagctt gtacagtttg ggaagggatt ttgattgatc
   172381 aaaaaaagga atctacttca accgatatgc ccttaggcac ggccatacat aacatagaaa
   172441 tcacacttgg aaagggtgga caattagcta gagcagcggg tgctgtagcg aaactgattg
   172501 caaaagaggg gaaatcggcc acattaaaat taccttctgg agaggtccgt ttgatatcca
   172561 aaaactgctc ggcaacagtc ggacaagtgg ggaatgttgg ggtgaaccag aaaagtttgg
   172621 gtagagccgg atctaaatgt tggctaggta agcgtcctgt agtaagagga gttgttatga
   172681 accctgtaga ccatccccat gggggtggtg aagggagggc tccaattggt agaaaaaaac
   172741 ccgcaacccc ttggggttat cctgcacttg gaagaagaag tagaaaaagg aatcaatata
   172801 gtgaccattt gattcttcgt cgccgtagga aataggagag caaatttctt tcttcgtttt
   172861 tgcaaaaaaa aataggagtt aattggcacg ttcactaaaa aaaaatccct ttgtagcaaa
   172921 tcatttatta aaaaaaatcg aaaggcttaa taaaaaagca gaaaaagaaa taataagaac
   172981 ttggtcccgg gcatctacca ttatacctac aatgatcggc catactattg ctatccataa
   173041 tgggagagaa catctgccta tttatataac agatcgtatg gtaggacata aattgggaga
   173101 attttcacct actataaatt tccgcggaca tccgaaaagc gataacaaat ctcgccgtta
   173161 ataaagaaaa tctagattta ttagtgagag gtaaacctta tgatagagaa aaagaagata
   173221 aagaggaacc catatagaga agtatatgct ttaggtcaac atatacgtat gtctgctcac
   173281 aaagcacgaa gagtaattga tcagattcgt ggacgttctt acgacgaaac acttatgata
   173341 ctagaactca tgccttatcg agcatgttat cccattttaa aattggttta ttctgcagca
   173401 gcaaatgcta atcacaatat gggtttcaac ccagcctctt taatgattag taaagccgaa
   173461 gtaaacgagg gcaatactat gaaaagacta caacctcgag ctcgaggacg cagttatcag
   173521 ataaaaaaac ccacctgcca tataattctt gtattgagag atctatcttt agatgaaata
   173581 tatcaagaat ctgccatgta ttttaaaaaa cctgaatgga gaaataagca cacaaataga
   173641 acatatcatg atatatatac tagtcagagt agtggaagcg ggggattatg ggacaaaaaa
   173701 taaatccact gggtttcaga cttggtacaa cccaaagtca tcattctctt tggtttgcac
   173761 aaccaaaaaa ttattccgat ggtctccaag aagataaaaa aataagagac tgtatcaaga
   173821 attatgtaca aaaaaatatg agaatatctt ctggtgttga gggaattgca cgtatagaaa
   173881 ttcaaaaaag aattgatctc attcaggtca taatctatat gggatttccg aaattcttaa
   173941 ttgaagatag accgggaaga attgaagaat tacagatgaa tgtacaaaaa gaactaaatt
   174001 gtgtgaaccg aaaaataaac attactgtta caagaattgc aaatccttat ggacacccta
   174061 acattcttgc agaatttata gccggacaat taaagaatag agtttcttgt cgaaaagcaa
   174121 tgaaaaaggc tattgaatta actgaacagg cgaatacaaa aggaattcaa gtgcaaatcg
   174181 cagggcgtat taacggaaaa gatattgcac gcgtagactg gatcagagag ggcagggttc
   174241 ctctacaaac cattggagcg aaaattgatt attcttccta tacagttcgg actatctatg
   174301 gggtattagg aatcaaaatt tggatattta tagacaaaga ataataagaa tcatatttta
   174361 cttgtcttta gattctattt cgagatataa caaaaaatta tttcattttt gacgttcaat
   174421 caaaaaaaaa atgagcagtt ctaaattcta taaggttgaa taaaaattta attgatcatt
   174481 tgatttgcta tgcttagtgt gtgactcgtt ggttttttta agattaggat tcacaaaatg
   174541 gaccagaccg gcccatagta tgaactaata actctaagac taataaccaa ctcatcgctt
   174601 cacattatct ggatccaaga aatcagtcaa gatatgatat atcagtcata tcattatagc
   174661 aactaaaagc ttcttttgca taatcaaagg aaaaaccaat ctgattatga gtataagttg
   174721 tgaagcaaaa taacaagtag acagataaat ggaagaatga gagaaagaga gaa
//
