# Supplementary material for: Evolutionary dynamics of the chloroplast genome in Daphne (Thymelaeaceae): comparative analysis with related genera and insights into phylogenetics
Source: FEBS Open Bio. 2025 Oct 16;16(3):503–19. doi: 10.1002/2211-5463.70143 (PMC12955755; doi:10.1002/2211-5463.70143)
Supplement: Supplementary file 11 — Data S2. Annotated chloroplast genome sequences of all newly assembled species (GenBank format). [file FEB4-16-503-s005.zip › Daphne cneorum.gb]

LOCUS       Daphne_cneorum        171088 bp    DNA     circular UNA 06-SEP-2025
DEFINITION  Daphne cneorum chloroplast, complete genome.
ACCESSION   urn.local...a3-ionw78f
VERSION     urn.local...a3-ionw78f
KEYWORDS    .
SOURCE      Daphne cneorum
  ORGANISM  Daphne cneorum.
FEATURES             Location/Qualifiers
     misc_feature    1..84487
                     /note="large single copy (LSC)"
     tRNA            complement(33..106)
                     /gene="trnH-GUG"
                     /locus_tag="FKS56_pgt001"
                     /product="tRNA-His"
                     /db_xref="GeneID:40491980"
     gene            complement(33..106)
                     /gene="trnH-GUG"
                     /locus_tag="FKS56_pgt001"
                     /db_xref="GeneID:40491980"
     CDS             complement(449..1510)
                     /gene="psbA"
                     /locus_tag="FKS56_pgp091"
                     /codon_start=1
                     /transl_table=11
                     /product="photosystem II protein D1"
                     /protein_id="YP_009663801.1"
                     /db_xref="GeneID:40491913"
     gene            complement(449..1510)
                     /gene="psbA"
                     /locus_tag="FKS56_pgp091"
                     /db_xref="GeneID:40491913"
     tRNA            join(complement(4311..4347),complement(1780..1814))
                     /gene="trnK-UUU"
                     /locus_tag="FKS56_pgt002"
                     /product="tRNA-Lys"
                     /db_xref="GeneID:40491914"
     gene            complement(1780..4347)
                     /gene="trnK-UUU"
                     /locus_tag="FKS56_pgt002"
                     /db_xref="GeneID:40491914"
     CDS             complement(2115..3641)
                     /gene="matK"
                     /locus_tag="FKS56_pgp090"
                     /codon_start=1
                     /transl_table=11
                     /product="maturase K"
                     /protein_id="YP_009663802.1"
                     /db_xref="GeneID:40491915"
     gene            complement(2115..3641)
                     /gene="matK"
                     /locus_tag="FKS56_pgp090"
                     /db_xref="GeneID:40491915"
     CDS             join(complement(6176..6215),complement(5043..5242))
                     /gene="rps16"
                     /locus_tag="FKS56_pgp089"
                     /codon_start=1
                     /transl_table=11
                     /product="ribosomal protein S16"
                     /protein_id="YP_009663803.1"
                     /db_xref="GeneID:40491916"
     gene            complement(5043..6215)
                     /gene="rps16"
                     /locus_tag="FKS56_pgp089"
                     /db_xref="GeneID:40491916"
     tRNA            complement(7439..7510)
                     /gene="trnQ-UUG"
                     /locus_tag="FKS56_pgt003"
                     /product="tRNA-Gln"
                     /db_xref="GeneID:40491917"
     gene            complement(7439..7510)
                     /gene="trnQ-UUG"
                     /locus_tag="FKS56_pgt003"
                     /db_xref="GeneID:40491917"
     CDS             7871..8056
                     /gene="psbK"
                     /locus_tag="FKS56_pgp088"
                     /codon_start=1
                     /transl_table=11
                     /product="photosystem II protein K"
                     /protein_id="YP_009663804.1"
                     /db_xref="GeneID:40491918"
     gene            7871..8056
                     /gene="psbK"
                     /locus_tag="FKS56_pgp088"
                     /db_xref="GeneID:40491918"
     CDS             8501..8611
                     /gene="psbI"
                     /locus_tag="FKS56_pgp087"
                     /codon_start=1
                     /transl_table=11
                     /product="photosystem II protein I"
                     /protein_id="YP_009663805.1"
                     /db_xref="GeneID:40491919"
     gene            8501..8611
                     /gene="psbI"
                     /locus_tag="FKS56_pgp087"
                     /db_xref="GeneID:40491919"
     tRNA            complement(8697..8784)
                     /gene="trnS-GCU"
                     /locus_tag="FKS56_pgt004"
                     /product="tRNA-Ser"
                     /db_xref="GeneID:40491920"
     gene            complement(8697..8784)
                     /gene="trnS-GCU"
                     /locus_tag="FKS56_pgt004"
                     /db_xref="GeneID:40491920"
     tRNA            join(9222..9244,9972..10020)
                     /gene="trnG-UCC"
                     /locus_tag="FKS56_pgt005"
                     /product="tRNA-Gly"
                     /db_xref="GeneID:40491921"
     gene            9222..10020
                     /gene="trnG-UCC"
                     /locus_tag="FKS56_pgt005"
                     /db_xref="GeneID:40491921"
     tRNA            10177..10248
                     /gene="trnR-UCU"
                     /locus_tag="FKS56_pgt006"
                     /product="tRNA-Arg"
                     /db_xref="GeneID:40491922"
     gene            10177..10248
                     /gene="trnR-UCU"
                     /locus_tag="FKS56_pgt006"
                     /db_xref="GeneID:40491922"
     CDS             complement(10532..12052)
                     /gene="atpA"
                     /locus_tag="FKS56_pgp086"
                     /codon_start=1
                     /transl_table=11
                     /product="ATP synthase CF1 alpha subunit"
                     /protein_id="YP_009663806.1"
                     /db_xref="GeneID:40491923"
     gene            complement(10532..12052)
                     /gene="atpA"
                     /locus_tag="FKS56_pgp086"
                     /db_xref="GeneID:40491923"
     CDS             join(complement(13436..13579),complement(12128..12538))
                     /gene="atpF"
                     /locus_tag="FKS56_pgp085"
                     /codon_start=1
                     /transl_table=11
                     /product="ATP synthase CF0 subunit I"
                     /protein_id="YP_009663807.1"
                     /db_xref="GeneID:40491924"
     gene            complement(12128..13579)
                     /gene="atpF"
                     /locus_tag="FKS56_pgp085"
                     /db_xref="GeneID:40491924"
     CDS             complement(13823..14068)
                     /gene="atpH"
                     /locus_tag="FKS56_pgp084"
                     /codon_start=1
                     /transl_table=11
                     /product="ATP synthase CF0 C subunit"
                     /protein_id="YP_009663808.1"
                     /db_xref="GeneID:40491925"
     gene            complement(13823..14068)
                     /gene="atpH"
                     /locus_tag="FKS56_pgp084"
                     /db_xref="GeneID:40491925"
     CDS             complement(15289..16032)
                     /gene="atpI"
                     /locus_tag="FKS56_pgp083"
                     /codon_start=1
                     /transl_table=11
                     /product="ATP synthase CF0 A subunit"
                     /protein_id="YP_009663809.1"
                     /db_xref="GeneID:40491926"
     gene            complement(15289..16032)
                     /gene="atpI"
                     /locus_tag="FKS56_pgp083"
                     /db_xref="GeneID:40491926"
     CDS             complement(16272..16982)
                     /gene="rps2"
                     /locus_tag="FKS56_pgp082"
                     /codon_start=1
                     /transl_table=11
                     /product="ribosomal protein S2"
                     /protein_id="YP_009663810.1"
                     /db_xref="GeneID:40491927"
     gene            complement(16272..16982)
                     /gene="rps2"
                     /locus_tag="FKS56_pgp082"
                     /db_xref="GeneID:40491927"
     CDS             complement(17347..21468)
                     /gene="rpoC2"
                     /locus_tag="FKS56_pgp081"
                     /codon_start=1
                     /transl_table=11
                     /product="RNA polymerase beta subunit"
                     /protein_id="YP_009663811.1"
                     /db_xref="GeneID:40491928"
     gene            complement(17347..21468)
                     /gene="rpoC2"
                     /locus_tag="FKS56_pgp081"
                     /db_xref="GeneID:40491928"
     CDS             join(complement(24049..24480),complement(21665..23281))
                     /gene="rpoC1"
                     /locus_tag="FKS56_pgp080"
                     /codon_start=1
                     /transl_table=11
                     /product="RNA polymerase beta' subunit"
                     /protein_id="YP_009663812.1"
                     /db_xref="GeneID:40491929"
     gene            complement(21665..24480)
                     /gene="rpoC1"
                     /locus_tag="FKS56_pgp080"
                     /db_xref="GeneID:40491929"
     CDS             complement(24506..27718)
                     /gene="rpoB"
                     /locus_tag="FKS56_pgp079"
                     /codon_start=1
                     /transl_table=11
                     /product="RNA polymerase beta subunit"
                     /protein_id="YP_009663813.1"
                     /db_xref="GeneID:40491930"
     gene            complement(24506..27718)
                     /gene="rpoB"
                     /locus_tag="FKS56_pgp079"
                     /db_xref="GeneID:40491930"
     tRNA            28874..28944
                     /gene="trnC-GCA"
                     /locus_tag="FKS56_pgt007"
                     /product="tRNA-Cys"
                     /db_xref="GeneID:40491931"
     gene            28874..28944
                     /gene="trnC-GCA"
                     /locus_tag="FKS56_pgt007"
                     /db_xref="GeneID:40491931"
     CDS             29127..29216
                     /gene="petN"
                     /locus_tag="FKS56_pgp078"
                     /codon_start=1
                     /transl_table=11
                     /product="cytochrome b6/f complex subunit VIII"
                     /protein_id="YP_009663814.1"
                     /db_xref="GeneID:40491932"
     gene            29127..29216
                     /gene="petN"
                     /locus_tag="FKS56_pgp078"
                     /db_xref="GeneID:40491932"
     CDS             complement(30131..30235)
                     /gene="psbM"
                     /locus_tag="FKS56_pgp077"
                     /codon_start=1
                     /transl_table=11
                     /product="photosystem II protein M"
                     /protein_id="YP_009663815.1"
                     /db_xref="GeneID:40491933"
     gene            complement(30131..30235)
                     /gene="psbM"
                     /locus_tag="FKS56_pgp077"
                     /db_xref="GeneID:40491933"
     tRNA            complement(30990..31063)
                     /gene="trnD-GUC"
                     /locus_tag="FKS56_pgt008"
                     /product="tRNA-Asp"
                     /db_xref="GeneID:40491934"
     gene            complement(30990..31063)
                     /gene="trnD-GUC"
                     /locus_tag="FKS56_pgt008"
                     /db_xref="GeneID:40491934"
     tRNA            complement(31405..31488)
                     /gene="trnY-GUA"
                     /locus_tag="FKS56_pgt009"
                     /product="tRNA-Tyr"
                     /db_xref="GeneID:40491935"
     gene            complement(31405..31488)
                     /gene="trnY-GUA"
                     /locus_tag="FKS56_pgt009"
                     /db_xref="GeneID:40491935"
     tRNA            complement(31548..31620)
                     /gene="trnE-UUC"
                     /locus_tag="FKS56_pgt010"
                     /product="tRNA-Glu"
                     /db_xref="GeneID:40491936"
     gene            complement(31548..31620)
                     /gene="trnE-UUC"
                     /locus_tag="FKS56_pgt010"
                     /db_xref="GeneID:40491936"
     tRNA            32285..32356
                     /gene="trnT-GGU"
                     /locus_tag="FKS56_pgt011"
                     /product="tRNA-Thr"
                     /db_xref="GeneID:40491937"
     gene            32285..32356
                     /gene="trnT-GGU"
                     /locus_tag="FKS56_pgt011"
                     /db_xref="GeneID:40491937"
     CDS             33628..34689
                     /gene="psbD"
                     /locus_tag="FKS56_pgp076"
                     /codon_start=1
                     /transl_table=11
                     /product="photosystem II protein D2"
                     /protein_id="YP_009663816.1"
                     /db_xref="GeneID:40491938"
     gene            33628..34689
                     /gene="psbD"
                     /locus_tag="FKS56_pgp076"
                     /db_xref="GeneID:40491938"
     CDS             34637..36058
                     /gene="psbC"
                     /locus_tag="FKS56_pgp075"
                     /codon_start=1
                     /transl_table=11
                     /product="photosystem II CP43 chlorophyll apoprotein"
                     /protein_id="YP_009663817.1"
                     /db_xref="GeneID:40491939"
     gene            34637..36058
                     /gene="psbC"
                     /locus_tag="FKS56_pgp075"
                     /db_xref="GeneID:40491939"
     tRNA            complement(36310..36398)
                     /gene="trnS-UGA"
                     /locus_tag="FKS56_pgt012"
                     /product="tRNA-Ser"
                     /db_xref="GeneID:40491940"
     gene            complement(36310..36398)
                     /gene="trnS-UGA"
                     /locus_tag="FKS56_pgt012"
                     /db_xref="GeneID:40491940"
     CDS             36758..36946
                     /gene="psbZ"
                     /locus_tag="FKS56_pgp074"
                     /codon_start=1
                     /transl_table=11
                     /product="photosystem II protein Z"
                     /protein_id="YP_009663818.1"
                     /db_xref="GeneID:40491941"
     gene            36758..36946
                     /gene="psbZ"
                     /locus_tag="FKS56_pgp074"
                     /db_xref="GeneID:40491941"
     tRNA            37521..37591
                     /gene="trnG-GCC"
                     /locus_tag="FKS56_pgt013"
                     /product="tRNA-Gly"
                     /db_xref="GeneID:40491942"
     gene            37521..37591
                     /gene="trnG-GCC"
                     /locus_tag="FKS56_pgt013"
                     /db_xref="GeneID:40491942"
     tRNA            complement(37749..37822)
                     /gene="trnfM-CAU"
                     /locus_tag="FKS56_pgt014"
                     /product="tRNA-fMet"
                     /db_xref="GeneID:40491943"
     gene            complement(37749..37822)
                     /gene="trnfM-CAU"
                     /locus_tag="FKS56_pgt014"
                     /db_xref="GeneID:40491943"
     CDS             complement(37996..38298)
                     /gene="rps14"
                     /locus_tag="FKS56_pgp073"
                     /codon_start=1
                     /transl_table=11
                     /product="ribosomal protein S14"
                     /protein_id="YP_009663819.1"
                     /db_xref="GeneID:40491944"
     gene            complement(37996..38298)
                     /gene="rps14"
                     /locus_tag="FKS56_pgp073"
                     /db_xref="GeneID:40491944"
     CDS             complement(38425..40629)
                     /gene="psaB"
                     /locus_tag="FKS56_pgp072"
                     /codon_start=1
                     /transl_table=11
                     /product="photosystem I P700 chlorophyll a apoprotein A2"
                     /protein_id="YP_009663820.1"
                     /db_xref="GeneID:40491945"
     gene            complement(38425..40629)
                     /gene="psaB"
                     /locus_tag="FKS56_pgp072"
                     /db_xref="GeneID:40491945"
     CDS             complement(40655..42907)
                     /gene="psaA"
                     /locus_tag="FKS56_pgp071"
                     /codon_start=1
                     /transl_table=11
                     /product="photosystem I P700 chlorophyll a apoprotein A1"
                     /protein_id="YP_009663821.1"
                     /db_xref="GeneID:40491946"
     gene            complement(40655..42907)
                     /gene="psaA"
                     /locus_tag="FKS56_pgp071"
                     /db_xref="GeneID:40491946"
     CDS             join(complement(45628..45753),complement(44664..44891),
                     complement(43760..43912))
                     /gene="ycf3"
                     /locus_tag="FKS56_pgp070"
                     /codon_start=1
                     /transl_table=11
                     /product="hypothetical chloroplast RF34"
                     /protein_id="YP_009663822.1"
                     /db_xref="GeneID:40491947"
     gene            complement(43760..45753)
                     /gene="ycf3"
                     /locus_tag="FKS56_pgp070"
                     /db_xref="GeneID:40491947"
     tRNA            46337..46423
                     /gene="trnS-GGA"
                     /locus_tag="FKS56_pgt015"
                     /product="tRNA-Ser"
                     /db_xref="GeneID:40491948"
     gene            46337..46423
                     /gene="trnS-GGA"
                     /locus_tag="FKS56_pgt015"
                     /db_xref="GeneID:40491948"
     CDS             complement(46765..47370)
                     /gene="rps4"
                     /locus_tag="FKS56_pgp069"
                     /codon_start=1
                     /transl_table=11
                     /product="ribosomal protein S4"
                     /protein_id="YP_009663823.1"
                     /db_xref="GeneID:40491949"
     gene            complement(46765..47370)
                     /gene="rps4"
                     /locus_tag="FKS56_pgp069"
                     /db_xref="GeneID:40491949"
     tRNA            complement(47905..47977)
                     /gene="trnT-UGU"
                     /locus_tag="FKS56_pgt016"
                     /product="tRNA-Thr"
                     /db_xref="GeneID:40491950"
     gene            complement(47905..47977)
                     /gene="trnT-UGU"
                     /locus_tag="FKS56_pgt016"
                     /db_xref="GeneID:40491950"
     tRNA            join(48827..48860,49409..49458)
                     /gene="trnL-UAA"
                     /locus_tag="FKS56_pgt017"
                     /product="tRNA-Leu"
                     /db_xref="GeneID:40491951"
     gene            48827..49458
                     /gene="trnL-UAA"
                     /locus_tag="FKS56_pgt017"
                     /db_xref="GeneID:40491951"
     tRNA            49557..49629
                     /gene="trnF-GAA"
                     /locus_tag="FKS56_pgt018"
                     /product="tRNA-Phe"
                     /db_xref="GeneID:40491952"
     gene            49557..49629
                     /gene="trnF-GAA"
                     /locus_tag="FKS56_pgt018"
                     /db_xref="GeneID:40491952"
     CDS             complement(50098..50574)
                     /gene="ndhJ"
                     /locus_tag="FKS56_pgp068"
                     /codon_start=1
                     /transl_table=11
                     /product="NADH dehydrogenase subunit J"
                     /protein_id="YP_009663824.1"
                     /db_xref="GeneID:40491953"
     gene            complement(50098..50574)
                     /gene="ndhJ"
                     /locus_tag="FKS56_pgp068"
                     /db_xref="GeneID:40491953"
     CDS             complement(50709..51392)
                     /gene="ndhK"
                     /locus_tag="FKS56_pgp067"
                     /codon_start=1
                     /transl_table=11
                     /product="NADH dehydrogenase subunit K"
                     /protein_id="YP_009663825.1"
                     /db_xref="GeneID:40491954"
     gene            complement(50709..51392)
                     /gene="ndhK"
                     /locus_tag="FKS56_pgp067"
                     /db_xref="GeneID:40491954"
     CDS             complement(51458..51820)
                     /gene="ndhC"
                     /locus_tag="FKS56_pgp066"
                     /codon_start=1
                     /transl_table=11
                     /product="NADH dehydrogenase subunit 3"
                     /protein_id="YP_009663826.1"
                     /db_xref="GeneID:40491955"
     gene            complement(51458..51820)
                     /gene="ndhC"
                     /locus_tag="FKS56_pgp066"
                     /db_xref="GeneID:40491955"
     tRNA            join(complement(53184..53221),complement(52550..52584))
                     /gene="trnV-UAC"
                     /locus_tag="FKS56_pgt019"
                     /product="tRNA-Val"
                     /db_xref="GeneID:40491956"
     gene            complement(52550..53221)
                     /gene="trnV-UAC"
                     /locus_tag="FKS56_pgt019"
                     /db_xref="GeneID:40491956"
     tRNA            53417..53489
                     /gene="trnM-CAU"
                     /locus_tag="FKS56_pgt020"
                     /product="tRNA-Met"
                     /db_xref="GeneID:40491957"
     gene            53417..53489
                     /gene="trnM-CAU"
                     /locus_tag="FKS56_pgt020"
                     /db_xref="GeneID:40491957"
     CDS             complement(53732..54133)
                     /gene="atpE"
                     /locus_tag="FKS56_pgp065"
                     /codon_start=1
                     /transl_table=11
                     /product="ATP synthase CF1 epsilon subunit"
                     /protein_id="YP_009663827.1"
                     /db_xref="GeneID:40491958"
     gene            complement(53732..54133)
                     /gene="atpE"
                     /locus_tag="FKS56_pgp065"
                     /db_xref="GeneID:40491958"
     CDS             complement(54130..55632)
                     /gene="atpB"
                     /locus_tag="FKS56_pgp064"
                     /codon_start=1
                     /transl_table=11
                     /product="ATP synthase CF1 beta subunit"
                     /protein_id="YP_009663828.1"
                     /db_xref="GeneID:40491959"
     gene            complement(54130..55632)
                     /gene="atpB"
                     /locus_tag="FKS56_pgp064"
                     /db_xref="GeneID:40491959"
     CDS             56427..57860
                     /gene="rbcL"
                     /locus_tag="FKS56_pgp063"
                     /codon_start=1
                     /transl_table=11
                     /product="ribulose-1,5-bisphosphate carboxylase/oxygenase
                     large subunit"
                     /protein_id="YP_009663829.1"
                     /db_xref="GeneID:40491960"
     gene            56427..57860
                     /gene="rbcL"
                     /locus_tag="FKS56_pgp063"
                     /db_xref="GeneID:40491960"
     CDS             58586..60202
                     /gene="accD"
                     /locus_tag="FKS56_pgp062"
                     /codon_start=1
                     /transl_table=11
                     /product="acetyl-CoA carboxylase carboxyltransferase beta
                     subunit"
                     /protein_id="YP_009663830.1"
                     /db_xref="GeneID:40491961"
     gene            58586..60202
                     /gene="accD"
                     /locus_tag="FKS56_pgp062"
                     /db_xref="GeneID:40491961"
     CDS             60930..61043
                     /gene="psaI"
                     /locus_tag="FKS56_pgp061"
                     /codon_start=1
                     /transl_table=11
                     /product="photosystem I subunit VIII"
                     /protein_id="YP_009663831.1"
                     /db_xref="GeneID:40491962"
     gene            60930..61043
                     /gene="psaI"
                     /locus_tag="FKS56_pgp061"
                     /db_xref="GeneID:40491962"
     CDS             61459..62022
                     /gene="ycf4"
                     /locus_tag="FKS56_pgp060"
                     /codon_start=1
                     /transl_table=11
                     /product="photosystem I assembly protein Ycf4"
                     /protein_id="YP_009663832.1"
                     /db_xref="GeneID:40491963"
     gene            61459..62022
                     /gene="ycf4"
                     /locus_tag="FKS56_pgp060"
                     /db_xref="GeneID:40491963"
     CDS             62548..63243
                     /gene="cemA"
                     /locus_tag="FKS56_pgp059"
                     /codon_start=1
                     /transl_table=11
                     /product="envelope membrane protein"
                     /protein_id="YP_009663833.1"
                     /db_xref="GeneID:40491964"
     gene            62548..63243
                     /gene="cemA"
                     /locus_tag="FKS56_pgp059"
                     /db_xref="GeneID:40491964"
     CDS             63491..64453
                     /gene="petA"
                     /locus_tag="FKS56_pgp058"
                     /codon_start=1
                     /transl_table=11
                     /product="cytochrome f"
                     /protein_id="YP_009663834.1"
                     /db_xref="GeneID:40491965"
     gene            63491..64453
                     /gene="petA"
                     /locus_tag="FKS56_pgp058"
                     /db_xref="GeneID:40491965"
     CDS             complement(65251..65373)
                     /gene="psbJ"
                     /locus_tag="FKS56_pgp057"
                     /codon_start=1
                     /transl_table=11
                     /product="photosystem II protein J"
                     /protein_id="YP_009663835.1"
                     /db_xref="GeneID:40491966"
     gene            complement(65251..65373)
                     /gene="psbJ"
                     /locus_tag="FKS56_pgp057"
                     /db_xref="GeneID:40491966"
     CDS             complement(65519..65635)
                     /gene="psbL"
                     /locus_tag="FKS56_pgp056"
                     /codon_start=1
                     /transl_table=11
                     /product="photosystem II protein L"
                     /protein_id="YP_009663836.1"
                     /db_xref="GeneID:40491967"
     gene            complement(65519..65635)
                     /gene="psbL"
                     /locus_tag="FKS56_pgp056"
                     /db_xref="GeneID:40491967"
     CDS             complement(65663..65782)
                     /gene="psbF"
                     /locus_tag="FKS56_pgp055"
                     /codon_start=1
                     /transl_table=11
                     /product="photosystem II cytochrome b559 beta subunit"
                     /protein_id="YP_009663837.1"
                     /db_xref="GeneID:40491968"
     gene            complement(65663..65782)
                     /gene="psbF"
                     /locus_tag="FKS56_pgp055"
                     /db_xref="GeneID:40491968"
     CDS             complement(65792..66043)
                     /gene="psbE"
                     /locus_tag="FKS56_pgp054"
                     /codon_start=1
                     /transl_table=11
                     /product="photosystem II protein V"
                     /protein_id="YP_009663838.1"
                     /db_xref="GeneID:40491969"
     gene            complement(65792..66043)
                     /gene="psbE"
                     /locus_tag="FKS56_pgp054"
                     /db_xref="GeneID:40491969"
     CDS             67135..67230
                     /gene="petL"
                     /locus_tag="FKS56_pgp053"
                     /codon_start=1
                     /transl_table=11
                     /product="cytochrome b6/f complex subunit VI"
                     /protein_id="YP_009663839.1"
                     /db_xref="GeneID:40491970"
     gene            67135..67230
                     /gene="petL"
                     /locus_tag="FKS56_pgp053"
                     /db_xref="GeneID:40491970"
     CDS             67423..67536
                     /gene="petG"
                     /locus_tag="FKS56_pgp052"
                     /codon_start=1
                     /transl_table=11
                     /product="cytochrome b6/f complex subunit V"
                     /protein_id="YP_009663840.1"
                     /db_xref="GeneID:40491971"
     gene            67423..67536
                     /gene="petG"
                     /locus_tag="FKS56_pgp052"
                     /db_xref="GeneID:40491971"
     tRNA            complement(67692..67764)
                     /gene="trnW-CCA"
                     /locus_tag="FKS56_pgt021"
                     /product="tRNA-Trp"
                     /db_xref="GeneID:40491972"
     gene            complement(67692..67764)
                     /gene="trnW-CCA"
                     /locus_tag="FKS56_pgt021"
                     /db_xref="GeneID:40491972"
     tRNA            complement(67972..68045)
                     /gene="trnP-UGG"
                     /locus_tag="FKS56_pgt022"
                     /product="tRNA-Pro"
                     /db_xref="GeneID:40491973"
     gene            complement(67972..68045)
                     /gene="trnP-UGG"
                     /locus_tag="FKS56_pgt022"
                     /db_xref="GeneID:40491973"
     CDS             68410..68544
                     /gene="psaJ"
                     /locus_tag="FKS56_pgp051"
                     /codon_start=1
                     /transl_table=11
                     /product="photosystem I subunit IX"
                     /protein_id="YP_009663841.1"
                     /db_xref="GeneID:40491974"
     gene            68410..68544
                     /gene="psaJ"
                     /locus_tag="FKS56_pgp051"
                     /db_xref="GeneID:40491974"
     CDS             68986..69186
                     /gene="rpl33"
                     /locus_tag="FKS56_pgp050"
                     /codon_start=1
                     /transl_table=11
                     /product="ribosomal protein L33"
                     /protein_id="YP_009663842.1"
                     /db_xref="GeneID:40491975"
     gene            68986..69186
                     /gene="rpl33"
                     /locus_tag="FKS56_pgp050"
                     /db_xref="GeneID:40491975"
     CDS             69496..69780
                     /gene="rps18"
                     /locus_tag="FKS56_pgp049"
                     /codon_start=1
                     /transl_table=11
                     /product="ribosomal protein S18"
                     /protein_id="YP_009663843.1"
                     /db_xref="GeneID:40491976"
     gene            69496..69780
                     /gene="rps18"
                     /locus_tag="FKS56_pgp049"
                     /db_xref="GeneID:40491976"
     CDS             complement(70140..70490)
                     /gene="rpl20"
                     /locus_tag="FKS56_pgp048"
                     /codon_start=1
                     /transl_table=11
                     /product="ribosomal protein L20"
                     /protein_id="YP_009663844.1"
                     /db_xref="GeneID:40491977"
     gene            complement(70140..70490)
                     /gene="rpl20"
                     /locus_tag="FKS56_pgp048"
                     /db_xref="GeneID:40491977"
     CDS             join(complement(71255..71368),156542..156773,
                     157311..157336)
                     /gene="rps12"
                     /locus_tag="FKS56_pgp047"
                     /trans_splicing
                     /codon_start=1
                     /transl_table=11
                     /product="ribosomal protein S12"
                     /protein_id="YP_009663845.1"
                     /db_xref="GeneID:40491978"
     CDS             join(complement(71255..71368),complement(98803..99034),
                     complement(98240..98265))
                     /gene="rps12"
                     /locus_tag="FKS56_pgp046"
                     /trans_splicing
                     /codon_start=1
                     /transl_table=11
                     /product="ribosomal protein S12"
                     /protein_id="YP_009663800.1"
                     /db_xref="GeneID:40492048"
     gene            join(complement(71255..71368),156542..156773,
                     157311..157336)
                     /gene="rps12"
                     /locus_tag="FKS56_pgp047"
                     /trans_splicing
                     /db_xref="GeneID:40491978"
     gene            join(complement(71255..71368),complement(98803..99034),
                     complement(98240..98265))
                     /gene="rps12"
                     /locus_tag="FKS56_pgp046"
                     /trans_splicing
                     /db_xref="GeneID:40492048"
     CDS             72672..74198
                     /gene="psbB"
                     /locus_tag="FKS56_pgp045"
                     /codon_start=1
                     /transl_table=11
                     /product="photosystem II 47 kDa protein"
                     /protein_id="YP_009663846.1"
                     /db_xref="GeneID:40491979"
     gene            72672..74198
                     /gene="psbB"
                     /locus_tag="FKS56_pgp045"
                     /db_xref="GeneID:40491979"
     CDS             74380..74481
                     /gene="psbT"
                     /locus_tag="FKS56_pgp044"
                     /codon_start=1
                     /transl_table=11
                     /product="photosystem II protein T"
                     /protein_id="YP_009663847.1"
                     /db_xref="GeneID:40491981"
     gene            74380..74481
                     /gene="psbT"
                     /locus_tag="FKS56_pgp044"
                     /db_xref="GeneID:40491981"
     CDS             complement(74552..74683)
                     /gene="psbN"
                     /locus_tag="FKS56_pgp043"
                     /codon_start=1
                     /transl_table=11
                     /product="photosystem II protein N"
                     /protein_id="YP_009663848.1"
                     /db_xref="GeneID:40491982"
     gene            complement(74552..74683)
                     /gene="psbN"
                     /locus_tag="FKS56_pgp043"
                     /db_xref="GeneID:40491982"
     CDS             74791..75018
                     /gene="psbH"
                     /locus_tag="FKS56_pgp042"
                     /codon_start=1
                     /transl_table=11
                     /product="photosystem II protein H"
                     /protein_id="YP_009663849.1"
                     /db_xref="GeneID:40491983"
     gene            74791..75018
                     /gene="psbH"
                     /locus_tag="FKS56_pgp042"
                     /db_xref="GeneID:40491983"
     CDS             join(75142..75147,75970..76611)
                     /gene="petB"
                     /locus_tag="FKS56_pgp041"
                     /codon_start=1
                     /transl_table=11
                     /product="cytochrome b6"
                     /protein_id="YP_009663850.1"
                     /db_xref="GeneID:40491984"
     gene            75142..76611
                     /gene="petB"
                     /locus_tag="FKS56_pgp041"
                     /db_xref="GeneID:40491984"
     CDS             join(76822..76829,77597..78071)
                     /gene="petD"
                     /locus_tag="FKS56_pgp040"
                     /codon_start=1
                     /transl_table=11
                     /product="cytochrome b6/f complex subunit IV"
                     /protein_id="YP_009663851.1"
                     /db_xref="GeneID:40491985"
     gene            76822..78071
                     /gene="petD"
                     /locus_tag="FKS56_pgp040"
                     /db_xref="GeneID:40491985"
     CDS             complement(78279..79265)
                     /gene="rpoA"
                     /locus_tag="FKS56_pgp039"
                     /codon_start=1
                     /transl_table=11
                     /product="RNA polymerase alpha subunit"
                     /protein_id="YP_009663852.1"
                     /db_xref="GeneID:40491986"
     gene            complement(78279..79265)
                     /gene="rpoA"
                     /locus_tag="FKS56_pgp039"
                     /db_xref="GeneID:40491986"
     CDS             complement(79346..79762)
                     /gene="rps11"
                     /locus_tag="FKS56_pgp038"
                     /codon_start=1
                     /transl_table=11
                     /product="ribosomal protein S11"
                     /protein_id="YP_009663853.1"
                     /db_xref="GeneID:40491987"
     gene            complement(79346..79762)
                     /gene="rps11"
                     /locus_tag="FKS56_pgp038"
                     /db_xref="GeneID:40491987"
     CDS             complement(79912..80025)
                     /gene="rpl36"
                     /locus_tag="FKS56_pgp037"
                     /codon_start=1
                     /transl_table=11
                     /product="ribosomal protein L36"
                     /protein_id="YP_009663854.1"
                     /db_xref="GeneID:40491988"
     gene            complement(79912..80025)
                     /gene="rpl36"
                     /locus_tag="FKS56_pgp037"
                     /db_xref="GeneID:40491988"
     CDS             complement(80454..80858)
                     /gene="rps8"
                     /locus_tag="FKS56_pgp036"
                     /codon_start=1
                     /transl_table=11
                     /product="ribosomal protein S8"
                     /protein_id="YP_009663855.1"
                     /db_xref="GeneID:40491989"
     gene            complement(80454..80858)
                     /gene="rps8"
                     /locus_tag="FKS56_pgp036"
                     /db_xref="GeneID:40491989"
     CDS             complement(81037..81405)
                     /gene="rpl14"
                     /locus_tag="FKS56_pgp035"
                     /codon_start=1
                     /transl_table=11
                     /product="ribosomal protein L14"
                     /protein_id="YP_009663856.1"
                     /db_xref="GeneID:40491990"
     gene            complement(81037..81405)
                     /gene="rpl14"
                     /locus_tag="FKS56_pgp035"
                     /db_xref="GeneID:40491990"
     CDS             join(complement(82816..82824),complement(81534..81932))
                     /gene="rpl16"
                     /locus_tag="FKS56_pgp034"
                     /codon_start=1
                     /transl_table=11
                     /product="ribosomal protein L16"
                     /protein_id="YP_009663857.1"
                     /db_xref="GeneID:40491991"
     gene            complement(81534..82824)
                     /gene="rpl16"
                     /locus_tag="FKS56_pgp034"
                     /db_xref="GeneID:40491991"
     CDS             complement(82999..83658)
                     /gene="rps3"
                     /locus_tag="FKS56_pgp033"
                     /codon_start=1
                     /transl_table=11
                     /product="ribosomal protein S3"
                     /protein_id="YP_009663858.1"
                     /db_xref="GeneID:40491992"
     gene            complement(82999..83658)
                     /gene="rps3"
                     /locus_tag="FKS56_pgp033"
                     /db_xref="GeneID:40491992"
     CDS             complement(83643..84146)
                     /gene="rpl22"
                     /locus_tag="FKS56_pgp032"
                     /codon_start=1
                     /transl_table=11
                     /product="ribosomal protein L22"
                     /protein_id="YP_009663859.1"
                     /db_xref="GeneID:40491993"
     gene            complement(83643..84146)
                     /gene="rpl22"
                     /locus_tag="FKS56_pgp032"
                     /db_xref="GeneID:40491993"
     CDS             complement(84185..84463)
                     /gene="rps19"
                     /locus_tag="FKS56_pgp031"
                     /codon_start=1
                     /transl_table=11
                     /product="ribosomal protein S19"
                     /protein_id="YP_009663860.1"
                     /db_xref="GeneID:40491994"
     gene            complement(84185..84463)
                     /gene="rps19"
                     /locus_tag="FKS56_pgp031"
                     /db_xref="GeneID:40491994"
     repeat_region   84488..126402
                     /note="inverted repeat B (IRB)"
                     /rpt_type="inverted"
     CDS             join(complement(85638..86028),complement(84519..84952))
                     /gene="rpl2"
                     /locus_tag="FKS56_pgp030"
                     /codon_start=1
                     /transl_table=11
                     /product="ribosomal protein L2"
                     /protein_id="YP_009663861.1"
                     /db_xref="GeneID:40491995"
     gene            complement(84519..86028)
                     /gene="rpl2"
                     /locus_tag="FKS56_pgp030"
                     /db_xref="GeneID:40491995"
     CDS             complement(86047..86328)
                     /gene="rpl23"
                     /locus_tag="FKS56_pgp029"
                     /codon_start=1
                     /transl_table=11
                     /product="ribosomal protein L23"
                     /protein_id="YP_009663862.1"
                     /db_xref="GeneID:40491996"
     gene            complement(86047..86328)
                     /gene="rpl23"
                     /locus_tag="FKS56_pgp029"
                     /db_xref="GeneID:40491996"
     tRNA            complement(86499..86572)
                     /gene="trnI-CAU"
                     /locus_tag="FKS56_pgt023"
                     /product="tRNA-Ile"
                     /db_xref="GeneID:40491997"
     gene            complement(86499..86572)
                     /gene="trnI-CAU"
                     /locus_tag="FKS56_pgt023"
                     /db_xref="GeneID:40491997"
     CDS             86772..93596
                     /gene="ycf2"
                     /locus_tag="FKS56_pgp028"
                     /codon_start=1
                     /transl_table=11
                     /product="Ycf2"
                     /protein_id="YP_009663863.1"
                     /db_xref="GeneID:40491998"
     gene            86772..93596
                     /gene="ycf2"
                     /locus_tag="FKS56_pgp028"
                     /db_xref="GeneID:40491998"
     tRNA            complement(94514..94594)
                     /gene="trnL-CAA"
                     /locus_tag="FKS56_pgt024"
                     /product="tRNA-Leu"
                     /db_xref="GeneID:40491999"
     gene            complement(94514..94594)
                     /gene="trnL-CAA"
                     /locus_tag="FKS56_pgt024"
                     /db_xref="GeneID:40491999"
     CDS             join(complement(96624..97400),complement(95184..95939))
                     /gene="ndhB"
                     /locus_tag="FKS56_pgp027"
                     /codon_start=1
                     /transl_table=11
                     /product="NADH dehydrogenase subunit 2"
                     /protein_id="YP_009663864.1"
                     /db_xref="GeneID:40492000"
     gene            complement(95184..97400)
                     /gene="ndhB"
                     /locus_tag="FKS56_pgp027"
                     /db_xref="GeneID:40492000"
     CDS             complement(97719..98186)
                     /gene="rps7"
                     /locus_tag="FKS56_pgp026"
                     /codon_start=1
                     /transl_table=11
                     /product="ribosomal protein S7"
                     /protein_id="YP_009663865.1"
                     /db_xref="GeneID:40492001"
     gene            complement(97719..98186)
                     /gene="rps7"
                     /locus_tag="FKS56_pgp026"
                     /db_xref="GeneID:40492001"
     tRNA            100870..100941
                     /gene="trnV-GAC"
                     /locus_tag="FKS56_pgt025"
                     /product="tRNA-Val"
                     /db_xref="GeneID:40492002"
     gene            100870..100941
                     /gene="trnV-GAC"
                     /locus_tag="FKS56_pgt025"
                     /db_xref="GeneID:40492002"
     rRNA            101166..102656
                     /gene="rrn16"
                     /locus_tag="FKS56_pgr008"
                     /product="16S ribosomal RNA"
                     /db_xref="GeneID:40492003"
     gene            101166..102656
                     /gene="rrn16"
                     /locus_tag="FKS56_pgr008"
                     /db_xref="GeneID:40492003"
     tRNA            join(102955..102991,103951..103985)
                     /gene="trnI-GAU"
                     /locus_tag="FKS56_pgt026"
                     /product="tRNA-Ile"
                     /db_xref="GeneID:40492004"
     gene            102955..103985
                     /gene="trnI-GAU"
                     /locus_tag="FKS56_pgt026"
                     /db_xref="GeneID:40492004"
     tRNA            join(104049..104086,104907..104941)
                     /gene="trnA-UGC"
                     /locus_tag="FKS56_pgt027"
                     /product="tRNA-Ala"
                     /db_xref="GeneID:40492005"
     gene            104049..104941
                     /gene="trnA-UGC"
                     /locus_tag="FKS56_pgt027"
                     /db_xref="GeneID:40492005"
     rRNA            105101..107910
                     /gene="rrn23"
                     /locus_tag="FKS56_pgr007"
                     /product="23S ribosomal RNA"
                     /db_xref="GeneID:40492006"
     gene            105101..107910
                     /gene="rrn23"
                     /locus_tag="FKS56_pgr007"
                     /db_xref="GeneID:40492006"
     rRNA            108009..108111
                     /gene="rrn4.5"
                     /locus_tag="FKS56_pgr006"
                     /product="4.5S ribosomal RNA"
                     /db_xref="GeneID:40492007"
     gene            108009..108111
                     /gene="rrn4.5"
                     /locus_tag="FKS56_pgr006"
                     /db_xref="GeneID:40492007"
     rRNA            108341..108461
                     /gene="rrn5"
                     /locus_tag="FKS56_pgr005"
                     /product="5S ribosomal RNA"
                     /db_xref="GeneID:40492008"
     gene            108341..108461
                     /gene="rrn5"
                     /locus_tag="FKS56_pgr005"
                     /db_xref="GeneID:40492008"
     tRNA            108720..108793
                     /gene="trnR-ACG"
                     /locus_tag="FKS56_pgt028"
                     /product="tRNA-Arg"
                     /db_xref="GeneID:40492009"
     gene            108720..108793
                     /gene="trnR-ACG"
                     /locus_tag="FKS56_pgt028"
                     /db_xref="GeneID:40492009"
     tRNA            complement(109418..109489)
                     /gene="trnN-GUU"
                     /locus_tag="FKS56_pgt029"
                     /product="tRNA-Asn"
                     /db_xref="GeneID:40492010"
     gene            complement(109418..109489)
                     /gene="trnN-GUU"
                     /locus_tag="FKS56_pgt029"
                     /db_xref="GeneID:40492010"
     CDS             110016..115556
                     /gene="ycf1"
                     /locus_tag="FKS56_pgp025"
                     /codon_start=1
                     /transl_table=11
                     /product="Ycf1"
                     /protein_id="YP_009663866.1"
                     /db_xref="GeneID:40492011"
     gene            110016..115556
                     /gene="ycf1"
                     /locus_tag="FKS56_pgp025"
                     /db_xref="GeneID:40492011"
     CDS             115930..116202
                     /gene="rps15"
                     /locus_tag="FKS56_pgp024"
                     /codon_start=1
                     /transl_table=11
                     /product="ribosomal protein S15"
                     /protein_id="YP_009663867.1"
                     /db_xref="GeneID:40492012"
     gene            115930..116202
                     /gene="rps15"
                     /locus_tag="FKS56_pgp024"
                     /db_xref="GeneID:40492012"
     CDS             116308..117489
                     /gene="ndhH"
                     /locus_tag="FKS56_pgp023"
                     /codon_start=1
                     /transl_table=11
                     /product="NADH dehydrogenase subunit 7"
                     /protein_id="YP_009663868.1"
                     /db_xref="GeneID:40492013"
     gene            116308..117489
                     /gene="ndhH"
                     /locus_tag="FKS56_pgp023"
                     /db_xref="GeneID:40492013"
     CDS             join(117491..118048,119210..119749)
                     /gene="ndhA"
                     /locus_tag="FKS56_pgp022"
                     /codon_start=1
                     /transl_table=11
                     /product="NADH-plastoquinone oxidoreductase subunit 1"
                     /protein_id="YP_009663869.1"
                     /db_xref="GeneID:40492014"
     gene            117491..119749
                     /gene="ndhA"
                     /locus_tag="FKS56_pgp022"
                     /db_xref="GeneID:40492014"
     CDS             119827..120330
                     /gene="ndhI"
                     /codon_start=1
                     /transl_table=11
                     /product="NADH dehydrogenase subunit I"
     gene            119827..120330
                     /gene="ndhI"
     CDS             120760..121290
                     /gene="ndhG"
                     /locus_tag="FKS56_pgp021"
                     /codon_start=1
                     /transl_table=11
                     /product="NADH dehydrogenase subunit 6"
                     /protein_id="YP_009663870.1"
                     /db_xref="GeneID:40492015"
     gene            120760..121290
                     /gene="ndhG"
                     /locus_tag="FKS56_pgp021"
                     /db_xref="GeneID:40492015"
     CDS             121531..121836
                     /gene="ndhE"
                     /locus_tag="FKS56_pgp020"
                     /codon_start=1
                     /transl_table=11
                     /product="NADH dehydrogenase subunit 4L"
                     /protein_id="YP_009663871.1"
                     /db_xref="GeneID:40492016"
     gene            121531..121836
                     /gene="ndhE"
                     /locus_tag="FKS56_pgp020"
                     /db_xref="GeneID:40492016"
     CDS             122082..122327
                     /gene="psaC"
                     /locus_tag="FKS56_pgp019"
                     /codon_start=1
                     /transl_table=11
                     /product="photosystem I subunit VII"
                     /protein_id="YP_009663872.1"
                     /db_xref="GeneID:40492017"
     gene            122082..122327
                     /gene="psaC"
                     /locus_tag="FKS56_pgp019"
                     /db_xref="GeneID:40492017"
     CDS             122466..123968
                     /gene="ndhD"
                     /locus_tag="FKS56_pgp018"
                     /codon_start=1
                     /transl_table=11
                     /product="NADH dehydrogenase subunit 4"
                     /protein_id="YP_009663873.1"
                     /db_xref="GeneID:40492018"
                     /exception="RNA editing"
     gene            122466..123968
                     /gene="ndhD"
                     /locus_tag="FKS56_pgp018"
                     /db_xref="GeneID:40492018"
     CDS             complement(124275..125246)
                     /gene="ccsA"
                     /locus_tag="FKS56_pgp017"
                     /codon_start=1
                     /transl_table=11
                     /product="cytochrome c biogenesis protein"
                     /protein_id="YP_009663874.1"
                     /db_xref="GeneID:40492019"
     gene            complement(124275..125246)
                     /gene="ccsA"
                     /locus_tag="FKS56_pgp017"
                     /db_xref="GeneID:40492019"
     tRNA            complement(125368..125447)
                     /gene="trnL-UAG"
                     /locus_tag="FKS56_pgt030"
                     /product="tRNA-Leu"
                     /db_xref="GeneID:40492020"
     gene            complement(125368..125447)
                     /gene="trnL-UAG"
                     /locus_tag="FKS56_pgt030"
                     /db_xref="GeneID:40492020"
     CDS             complement(126320..128563)
                     /gene="ndhF"
                     /codon_start=1
                     /transl_table=11
                     /product="NADH dehydrogenase subunit F"
     gene            complement(126320..128563)
                     /gene="ndhF"
     misc_feature    126403..129173
                     /note="small single copy (SSC)"
     CDS             128979..129143
                     /gene="rpl32"
                     /locus_tag="FKS56_pgp015"
                     /codon_start=1
                     /transl_table=11
                     /product="ribosomal protein L32"
                     /protein_id="YP_009663875.1"
                     /db_xref="GeneID:40492022"
     gene            128979..129143
                     /gene="rpl32"
                     /locus_tag="FKS56_pgp015"
                     /db_xref="GeneID:40492022"
     repeat_region   129174..171088
                     /note="inverted repeat A (IRA)"
                     /rpt_type="inverted"
     tRNA            130129..130208
                     /gene="trnL-UAG"
                     /locus_tag="FKS56_pgt031"
                     /product="tRNA-Leu"
                     /db_xref="GeneID:40492023"
     gene            130129..130208
                     /gene="trnL-UAG"
                     /locus_tag="FKS56_pgt031"
                     /db_xref="GeneID:40492023"
     CDS             130330..131301
                     /gene="ccsA"
                     /locus_tag="FKS56_pgp014"
                     /codon_start=1
                     /transl_table=11
                     /product="cytochrome c biogenesis protein"
                     /protein_id="YP_009663876.1"
                     /db_xref="GeneID:40492024"
     gene            130330..131301
                     /gene="ccsA"
                     /locus_tag="FKS56_pgp014"
                     /db_xref="GeneID:40492024"
     CDS             complement(131608..133110)
                     /gene="ndhD"
                     /locus_tag="FKS56_pgp013"
                     /codon_start=1
                     /transl_table=11
                     /product="NADH dehydrogenase subunit 4"
                     /protein_id="YP_009663877.1"
                     /db_xref="GeneID:40492025"
                     /exception="RNA editing"
     gene            complement(131608..133110)
                     /gene="ndhD"
                     /locus_tag="FKS56_pgp013"
                     /db_xref="GeneID:40492025"
     CDS             complement(133249..133494)
                     /gene="psaC"
                     /locus_tag="FKS56_pgp012"
                     /codon_start=1
                     /transl_table=11
                     /product="photosystem I subunit VII"
                     /protein_id="YP_009663878.1"
                     /db_xref="GeneID:40492026"
     gene            complement(133249..133494)
                     /gene="psaC"
                     /locus_tag="FKS56_pgp012"
                     /db_xref="GeneID:40492026"
     CDS             complement(133740..134045)
                     /gene="ndhE"
                     /locus_tag="FKS56_pgp011"
                     /codon_start=1
                     /transl_table=11
                     /product="NADH dehydrogenase subunit 4L"
                     /protein_id="YP_009663879.1"
                     /db_xref="GeneID:40492027"
     gene            complement(133740..134045)
                     /gene="ndhE"
                     /locus_tag="FKS56_pgp011"
                     /db_xref="GeneID:40492027"
     CDS             complement(134286..134816)
                     /gene="ndhG"
                     /locus_tag="FKS56_pgp010"
                     /codon_start=1
                     /transl_table=11
                     /product="NADH dehydrogenase subunit 6"
                     /protein_id="YP_009663880.1"
                     /db_xref="GeneID:40492028"
     gene            complement(134286..134816)
                     /gene="ndhG"
                     /locus_tag="FKS56_pgp010"
                     /db_xref="GeneID:40492028"
     CDS             complement(135246..135749)
                     /gene="ndhI"
                     /codon_start=1
                     /transl_table=11
                     /product="NADH dehydrogenase subunit I"
     gene            complement(135246..135749)
                     /gene="ndhI"
     CDS             join(complement(137528..138085),
                     complement(135827..136366))
                     /gene="ndhA"
                     /locus_tag="FKS56_pgp009"
                     /codon_start=1
                     /transl_table=11
                     /product="NADH-plastoquinone oxidoreductase subunit 1"
                     /protein_id="YP_009663881.1"
                     /db_xref="GeneID:40492029"
     gene            complement(135827..138085)
                     /gene="ndhA"
                     /locus_tag="FKS56_pgp009"
                     /db_xref="GeneID:40492029"
     CDS             complement(138087..139268)
                     /gene="ndhH"
                     /locus_tag="FKS56_pgp008"
                     /codon_start=1
                     /transl_table=11
                     /product="NADH dehydrogenase subunit 7"
                     /protein_id="YP_009663882.1"
                     /db_xref="GeneID:40492030"
     gene            complement(138087..139268)
                     /gene="ndhH"
                     /locus_tag="FKS56_pgp008"
                     /db_xref="GeneID:40492030"
     CDS             complement(139374..139646)
                     /gene="rps15"
                     /locus_tag="FKS56_pgp007"
                     /codon_start=1
                     /transl_table=11
                     /product="ribosomal protein S15"
                     /protein_id="YP_009663883.1"
                     /db_xref="GeneID:40492031"
     gene            complement(139374..139646)
                     /gene="rps15"
                     /locus_tag="FKS56_pgp007"
                     /db_xref="GeneID:40492031"
     CDS             complement(140020..145560)
                     /gene="ycf1"
                     /locus_tag="FKS56_pgp006"
                     /codon_start=1
                     /transl_table=11
                     /product="Ycf1"
                     /protein_id="YP_009663884.1"
                     /db_xref="GeneID:40492032"
     gene            complement(140020..145560)
                     /gene="ycf1"
                     /locus_tag="FKS56_pgp006"
                     /db_xref="GeneID:40492032"
     tRNA            146087..146158
                     /gene="trnN-GUU"
                     /locus_tag="FKS56_pgt032"
                     /product="tRNA-Asn"
                     /db_xref="GeneID:40492033"
     gene            146087..146158
                     /gene="trnN-GUU"
                     /locus_tag="FKS56_pgt032"
                     /db_xref="GeneID:40492033"
     tRNA            complement(146783..146856)
                     /gene="trnR-ACG"
                     /locus_tag="FKS56_pgt033"
                     /product="tRNA-Arg"
                     /db_xref="GeneID:40492034"
     gene            complement(146783..146856)
                     /gene="trnR-ACG"
                     /locus_tag="FKS56_pgt033"
                     /db_xref="GeneID:40492034"
     rRNA            complement(147115..147235)
                     /gene="rrn5"
                     /locus_tag="FKS56_pgr004"
                     /product="5S ribosomal RNA"
                     /db_xref="GeneID:40492035"
     gene            complement(147115..147235)
                     /gene="rrn5"
                     /locus_tag="FKS56_pgr004"
                     /db_xref="GeneID:40492035"
     rRNA            complement(147465..147567)
                     /gene="rrn4.5"
                     /locus_tag="FKS56_pgr003"
                     /product="4.5S ribosomal RNA"
                     /db_xref="GeneID:40492036"
     gene            complement(147465..147567)
                     /gene="rrn4.5"
                     /locus_tag="FKS56_pgr003"
                     /db_xref="GeneID:40492036"
     rRNA            complement(147666..150475)
                     /gene="rrn23"
                     /locus_tag="FKS56_pgr002"
                     /product="23S ribosomal RNA"
                     /db_xref="GeneID:40492037"
     gene            complement(147666..150475)
                     /gene="rrn23"
                     /locus_tag="FKS56_pgr002"
                     /db_xref="GeneID:40492037"
     tRNA            join(complement(151490..151527),
                     complement(150635..150669))
                     /gene="trnA-UGC"
                     /locus_tag="FKS56_pgt034"
                     /product="tRNA-Ala"
                     /db_xref="GeneID:40492038"
     gene            complement(150635..151527)
                     /gene="trnA-UGC"
                     /locus_tag="FKS56_pgt034"
                     /db_xref="GeneID:40492038"
     tRNA            join(complement(152585..152621),
                     complement(151591..151625))
                     /gene="trnI-GAU"
                     /locus_tag="FKS56_pgt035"
                     /product="tRNA-Ile"
                     /db_xref="GeneID:40492039"
     gene            complement(151591..152621)
                     /gene="trnI-GAU"
                     /locus_tag="FKS56_pgt035"
                     /db_xref="GeneID:40492039"
     rRNA            complement(152920..154410)
                     /gene="rrn16"
                     /locus_tag="FKS56_pgr001"
                     /product="16S ribosomal RNA"
                     /db_xref="GeneID:40492040"
     gene            complement(152920..154410)
                     /gene="rrn16"
                     /locus_tag="FKS56_pgr001"
                     /db_xref="GeneID:40492040"
     tRNA            complement(154635..154706)
                     /gene="trnV-GAC"
                     /locus_tag="FKS56_pgt036"
                     /product="tRNA-Val"
                     /db_xref="GeneID:40492041"
     gene            complement(154635..154706)
                     /gene="trnV-GAC"
                     /locus_tag="FKS56_pgt036"
                     /db_xref="GeneID:40492041"
     CDS             157390..157857
                     /gene="rps7"
                     /locus_tag="FKS56_pgp005"
                     /codon_start=1
                     /transl_table=11
                     /product="ribosomal protein S7"
                     /protein_id="YP_009663885.1"
                     /db_xref="GeneID:40492042"
     gene            157390..157857
                     /gene="rps7"
                     /locus_tag="FKS56_pgp005"
                     /db_xref="GeneID:40492042"
     CDS             join(158176..158952,159637..160392)
                     /gene="ndhB"
                     /locus_tag="FKS56_pgp004"
                     /codon_start=1
                     /transl_table=11
                     /product="NADH dehydrogenase subunit 2"
                     /protein_id="YP_009663886.1"
                     /db_xref="GeneID:40492043"
     gene            158176..160392
                     /gene="ndhB"
                     /locus_tag="FKS56_pgp004"
                     /db_xref="GeneID:40492043"
     tRNA            160982..161062
                     /gene="trnL-CAA"
                     /locus_tag="FKS56_pgt037"
                     /product="tRNA-Leu"
                     /db_xref="GeneID:40492044"
     gene            160982..161062
                     /gene="trnL-CAA"
                     /locus_tag="FKS56_pgt037"
                     /db_xref="GeneID:40492044"
     CDS             complement(161980..168804)
                     /gene="ycf2"
                     /locus_tag="FKS56_pgp003"
                     /codon_start=1
                     /transl_table=11
                     /product="Ycf2"
                     /protein_id="YP_009663887.1"
                     /db_xref="GeneID:40492049"
     gene            complement(161980..168804)
                     /gene="ycf2"
                     /locus_tag="FKS56_pgp003"
                     /db_xref="GeneID:40492049"
     tRNA            169004..169077
                     /gene="trnI-CAU"
                     /locus_tag="FKS56_pgt038"
                     /product="tRNA-Ile"
                     /db_xref="GeneID:40492045"
     gene            169004..169077
                     /gene="trnI-CAU"
                     /locus_tag="FKS56_pgt038"
                     /db_xref="GeneID:40492045"
     CDS             169248..169529
                     /gene="rpl23"
                     /locus_tag="FKS56_pgp002"
                     /codon_start=1
                     /transl_table=11
                     /product="ribosomal protein L23"
                     /protein_id="YP_009663888.1"
                     /db_xref="GeneID:40492046"
     gene            169248..169529
                     /gene="rpl23"
                     /locus_tag="FKS56_pgp002"
                     /db_xref="GeneID:40492046"
     CDS             join(169548..169938,170624..171057)
                     /gene="rpl2"
                     /locus_tag="FKS56_pgp001"
                     /codon_start=1
                     /transl_table=11
                     /product="ribosomal protein L2"
                     /protein_id="YP_009663889.1"
                     /db_xref="GeneID:40492047"
     gene            169548..171057
                     /gene="rpl2"
                     /locus_tag="FKS56_pgp001"
                     /db_xref="GeneID:40492047"
ORIGIN      
        1 ttaaattaat ttaaatcttt ttttgttcat gggcgaacga cgggaattga acccgcgaat
       61 ggtggattca caatccactg ccttaatcca cttggctaca tccgcccctc tttttttttt
      121 tataatattt tgtttcgctt tgatttaaat tgaaaacagt aaaataagaa cttcacaaaa
      181 gattggtaag gactgatcca tttatagaaa tagaaattat atatatgagt acaaaacaaa
      241 ggtatgatac taaaccaaac ccattaaaat gaccctttcc ttttttttgt tatgataaag
      301 taaagtgaag ataaagaaaa aaaaacttag gtaaataaaa gaaagactat taaaaatcaa
      361 ataaaaaaat aaaggggcaa taccaagagg attggtattg cccctttatt tttcctttca
      421 aaaaattgta tacactaaga caaaagtctt atccatttgt agatggagct tcaatagcag
      481 ctagatctag agggaaatta tgagcattac gttcatgcat aacttccata ccaaggttag
      541 cacggttaat aatatcagcc caggtattaa ttacacgacc ttgactatca actacggatt
      601 ggttgaaatt gaaaccgttt aggttgaaag ccatagtgct gatacctaaa gcagtgaacc
      661 agatacctac aacaggccaa gcagctaaga agaagtgtaa agaacgagaa ttgttgaaac
      721 tagcatattg gaagatcaat cggccaaaat aaccatgagc agctacaata ttgtaggttt
      781 cttcctcttg accgaatctg taaccttcat ttgcagattc gttttctgta gtttccctga
      841 tcaaactaga agttaccaag gaaccatgca tagcactgaa tagggagccg ccgaatacac
      901 cagctacgcc tagcatgtga aatgggtgca taaggatatt gtgttcagcc tggaatacaa
      961 tcataaagtt gaaagtacca gagattccta gaggcatacc atcagaaaaa cttccttgac
     1021 caattggata gatcaagaaa acggcggtag cagctgcaac aggagctgaa tatgcaacag
     1081 cgatccaagg gcgcataccc aaacggaaac taagttccca ctcacgaccc atgtagcaag
     1141 ctacaccaag taagaagtga agaacgatta gctcataagg accaccattg tataaccatt
     1201 catcaacgga tgccgcttcc cagatcgggt aaaagtgcaa acctatagct gcagaagtag
     1261 gaataatggc accagaaata atattgtttc cataaagtag agatccagaa acaggttcac
     1321 gaataccgtc aatatccact ggaggagcag caatgaatgc gataatgaat acagaagttg
     1381 cggtcaataa agtaggaatc atcaacacac caaaccatcc gatgtaaaga cggttttctg
     1441 tgctagttat ccagttacag aagcgacccc ataggctttc gctttcgcgt ctctctaaaa
     1501 ttgcagtcat ggtaaaatct tggtttattt aatcatcagg gactcccaag cacacaaatt
     1561 ctctagaaat agtgaatcga gggcttgtta tttaacagta taacatgact tatatacacg
     1621 tgtcaaccaa tatcaaattg aaaaaagaga cctatgattt tatctagatt tatcatattt
     1681 ttttgtctaa tcataaaaat aaagttcctt aattataaaa aaatatatat tgattgatat
     1741 acatatgaat ctaatttcaa tattagaatc ataatggaat gggttgcccg ggactcgaac
     1801 ccggaactag tcggatgaag tagaaaattt ccttgttaaa atgaaatagg taaaaaatcc
     1861 ctccccaaac cgtgcttgca tttttcattg cacacggctt tctctatgta tacatctaaa
     1921 atgctctttc ttccttaaac aaaacaggac tctaaaaagg ttgttaattg aatactcagc
     1981 ggatcacccc ttacttactt gtaattatat tcttactaca tgaacattta ataattaata
     2041 aaaaaaataa attcttctac tatctcttaa tcataaattt tttatttttt ttttgagcgt
     2101 ttgataaaaa attctcactc atgattgacc aaagcgttga tagaaaaaat atccaaatac
     2161 caaacccgcc cccgatataa ctttcgaaaa gtagaagaag tttttggtaa gatcaaagaa
     2221 ataaattgtt cttcttccat aaggaattct tcaaaaaacc ccgaacctaa tctcttcgaa
     2281 aaaagacgta cagtactttt gtgtttacga gccaaagttt taagacaaga aagccgaagt
     2341 atgtatttta ctcgatacaa actctttttt tttgaggatc cactgtaata atgagaaaaa
     2401 tttctgcata tacgcacaaa tcggttgata atatccgaat ctggcaaatc aacccaggtt
     2461 ggcttactaa tgggatgtcc tgatgcgtta caaaaattcg ctttcgacaa tgatccaatc
     2521 atagaaataa ttggaatttt tgtatccaac ttcttgatag tattatctat tagaaataag
     2581 ttttctagca tttgactccg taccacggaa ggatttaatt gcacatttga aagatagcct
     2641 aaaaagtcaa gagaatattt gcataattgc tttatacgga cccttcctga ttgagaccat
     2701 acgtaaaaat gatattgcca taaatttata aagtaagatt tccacttatt catcagaaga
     2761 ggcgtatcct ttgaagcgag aatccatttt ccttgatatc taacaaaatg tatgaaggga
     2821 tccttgaaca agcataggtt gttctgaaaa tcatttgaag agacttctac aagatgtttg
     2881 attttttcat agaaatagat tcgttcaaga aagattacat aagatattga tcgtaaatga
     2941 taggactgat tacggagaaa aaggaaaatg aatttgcatt cacatatatg agaattatat
     3001 aggaacaaga agaatcttgg attcaaaata gaaacacatt tctgtgaagt actaagactc
     3061 ttcaaattta aatactcgta gaaaaaaaga agccgtaata aatgcaaaaa agaggcatct
     3121 tttaaccagt agcggagggc ttgaaccaag atttcaagat ggatggggtg gggtattact
     3181 acatctaaca cagaatttaa atgtgagaat ttgtcttcta aaaaaggaaa tattgaataa
     3241 attgatttta aattatgaga ttttgctact tctttccctt gtaaataaga cactactcgt
     3301 agggaaaatg gaatttccac aatgactgca aatcctgccg atattatttg agaatacaaa
     3361 ttcttattct tattgtgccc aaaaatttga ttttgtttcg aatcattagc agaaataaac
     3421 aaaagattct cttgatacat tcgagtaatt aaacgtttca caattagtga actggattta
     3481 ttgtcataac gcacactttc caacaaaatt gttgatttat ttctatcgaa aacataatca
     3541 tgagcaagcg cataaatata ctcccgaaaa atcagcgggt ataggaagtc atattggcga
     3601 gatctattta gttctaaata tagttgttga aattcctcca tttcaaactc aaattgaacc
     3661 aaagcaaggg tgagggatct aatcggttat caaatgatac atagtgcgat agagtcaaac
     3721 caaggtatta tcatagtaag aataaacaat aatagatacc tcgaagatag gtggattcat
     3781 caacggattc tctacactct cctttttcat ttaattgatg tatgtttgtt ctaagataag
     3841 aagatggttc gaaatccttt attttttttt tcaacctaat cgctcttttg attttggaaa
     3901 aaaaaagatg ttctctttat caatatactg cttcttttac acattcatgc ttaatcccta
     3961 agaaataggg aataactata tagaatagtt aggactcaaa aaaaaaaaaa atccactcat
     4021 gagaaagata tttaccccat taggcactaa tttagtttta acggttaatt agatcgggta
     4081 atcattcaaa tcaaattaag aaaagaagct cgttgctttt agttttccca taattgggtc
     4141 cgtctctagg actctatcca tttattcact cgaccaaact ttaaattctt tattgatacg
     4201 acatgctatt ttttccatgt attcctttca ggatcagtcg cggtcttaga aactctaccg
     4261 atggtagaat ccctttcttc ataaaaatgt gtaaaagatg ctagccgcac ttaaaagccg
     4321 agtactctac cgttgagtta gcaaccccaa aacgaaatag aatatggaga tataaccgga
     4381 atcaaaaatg tggaatttca taacacaatc aaaacattca attagtaatt tagtaataaa
     4441 ttgaataaaa ttcaaatttc tactcgattc taagcattcg ttcagatccg cgaaaaatac
     4501 aagaaattct catataaaat aaaaatatag aactagaaaa agtgaaaatt gatagagcac
     4561 ttcttgtgtt aaccattttt attcattaaa aaacttcttc tatcaggcaa aaaatagaat
     4621 ttcttgtatc acaacaaatt caaagaatcc ataagtcaaa acccaatctc tgcggcatga
     4681 ataaggataa atagaaatgg atctatttat ctacgatcga attatatttg tttgatacat
     4741 tgttgtcaat acgattgtga ctgtttaata taaatgatta tcaaagaata taaaaaacta
     4801 taagaatcaa atgaaaaaat agatttcaat tttttgatta gtttgttttc ttagtattgt
     4861 attataagaa ataaaatact aagaaaacgc tataaataga gctaaaggag ggggaggaaa
     4921 taataaagaa aaattgattc aaagctctat atgagtcatc cacaccctct tttttgtatt
     4981 ttattaatga aatttgtatt tcattaataa aaaatcaatg acattttttt aactaaaaaa
     5041 aattaagttc cgtaaacccc cgccttcttt aaaatgtcat gaacagttcc tgtaggttga
     5101 gcgccccttt caagaaaata taaaatagca ggaacattca aatgggtttg attatatatc
     5161 ggatcataaa aacccacttt tcgaagatct cttccttctc ttcgggatcg aacatcaact
     5221 gcaacaattc gataaaaggc tcattgggat agaatagatg gaattgaata ataaacaccc
     5281 cccccagaaa cgtataagaa gttttctcct cgtacggctc aaaaaaaaat gattaagaag
     5341 ttaagttata tctatgtgta catgaaatta gaatgccaaa tcgatccata atccagcaaa
     5401 tccgtgggac atttaactcc ttctttttac tctttctttt tccttctttc ttatttttaa
     5461 gaaaaagcaa aaaacattcg tactctcata actcaagttg gataactctc aactagctcc
     5521 agaaatactt agctagtttt tttttattga gtggtctcta acccctttct ttttgtttgt
     5581 cttatttaga atctagtttg attctttatt ctgatctggt gattgagata attgaaaacg
     5641 gtatttcctt gttccgggat cctttaactt gaatcattgg gtttagacat tacttcggag
     5701 atctttaatc atttcaaaaa atggcagcaa catgcccctt tttctctttt ttgtgtttgt
     5761 gatctctttc tatcaagtaa tcatatgaac aattgattcc cgcatgagaa tcttttgatc
     5821 gaaagagctt taccaattcc aactagtttg cttttttttt tatttgaaaa tgctttgagt
     5881 cagacccttt ccgtttctat atgaaaaata gacttatgta cgaagttgtt ccaacttatt
     5941 gatttgattt acattaacta accctagatc ctttcccttt aaaaatcaaa tcaatatttt
     6001 ctactcgagc tccaccctat actgtttata tcccaaccca acaaaaacgc gggttatgat
     6061 agaaaagagt agaaaagaat gtcgagccaa gagcaccttc atttctatat agtaaaaaaa
     6121 ggtggtggtt tgttttaata tccacagcaa attgaccatg tccttcaagt cgcacgttgc
     6181 tttctaccac atcgcttcaa acgaagtttt accataacat aaaattcctc cggtttttaa
     6241 taggtgtgta aataattgat tgaattacgg aattatgaat agtcatcggt tcagtcagta
     6301 cgtagtaatc tatagaacgt agtaatctat agctcttccc aatatactta atattaaact
     6361 gattgaattc ttctatatga atctattcat attatgaata gattcatatc aaatatgaaa
     6421 ataataaaga aataggtaat ttatgatgaa gaaaaagtct cagtaataat ttaaattaac
     6481 cctatcttga tttaaattaa ccctatcttg tatgaataca atatatatat atatatatat
     6541 atatatatat atatatattt catatttctt ttttattaca aaaaaaatat accagaaata
     6601 ttctcaattt taaataaaag caaataaata aaaaaacgaa tctttttgaa ttcgccttac
     6661 gttggttgca tcttcaaata agtcgataga atagattcga caatctaata ttttttcaat
     6721 tcaatataaa tattgaattg aaaaaatttc ctattttatt ttaaaatagt tagatagaaa
     6781 aagaaatcca attttttttt aattgaattg tattaaagtg gaatttcact gtttttcttt
     6841 tatttcattc tgaaatagaa aatcagaatg acaaagtagg ggaaattgcc gtattcagaa
     6901 gaaattctgg atattctatg ttaaatattt agtttctgtt tagtttcata tctataatta
     6961 aggtaaggat tcacaaacaa aatacaaaat agtcatatta aaaaaaattg cactattagg
     7021 ttagcaatcc ctgtgtataa acattccccc ctttttttgc gaggcttctt tggcttgagg
     7081 tccaactaat ctttctcgaa agtagagcgg atgggagata tgaatcacac ccacgtcaat
     7141 tgttaataga attacaatta ttcattagaa ccaaacacca aataacctaa gaggttcaaa
     7201 gaaaaaaaaa aagattttcg tatctaattt gattttttat caataaaatt tggactgggc
     7261 atagacagat attcaaattg atatcttaca ttattgatta acccctttct actctcccaa
     7321 ttggtttttt ggggaatgat aaatcataaa agaatgcccg attttttatc ttatcttaaa
     7381 aggcggttaa gaaagatcca ctttttttct tttatctgat atagaaaaca aatagactct
     7441 gggacggaag gattcgaacc ttcgaatagc gggaccaaaa cccgttgcct taccacttgg
     7501 ccacgcccca tttttatttc tatttaaaac tactaaagag taatacgggt attccttttt
     7561 cgtcaattcg agttcctaaa atgtatgaaa tagattagtt tattgttagg attttgacag
     7621 gtctagatat agaattcaac cgaatttatt gatcattata tagaattcaa ttaagatatt
     7681 gtatgaaagt ctcatttctt caattctctt ctaaaaaaaa aatggaaggg cttttttgat
     7741 tggataagtt caaagaaata tgtgtttttt tttaatcaga cttcttttta tttctttctt
     7801 ttttccttat ctcaaaatag attaataact taatcaaaat aatatccaag aaaaaaaaaa
     7861 tgaatttgtt atgcttaata tctttaattt gatcaatatt tgttttaatt ctacgtcgtt
     7921 ttcggatagt tttttattcg ccaaattgcc cgaagcctat gcttttttga atccaatcgt
     7981 cgatgttatg ccggtaatac ctcttttctt ttttctctta gcctttgttt ggcaagccgc
     8041 tgtaagtttt cgatgagatc cttaatactg tcctagaaaa attcatgatt tattcgagaa
     8101 aaaaaatcta acaattgaga aaatcagaga caaaatcaga taagtatagg ttttacagta
     8161 tgaaggaacc ctcaattcaa actttgaaat tttttgatag ccgtgataaa tctgggttac
     8221 ctcatttcct cattccaacc cgtttttaat cgaaaagact acttagactt ggagtccacc
     8281 actcactatg aaaggaatct ttttgtcata aaaagctcca ttcttattgc aaataaattt
     8341 gcaaataaat aaatttttga aactcttttc tatttctaca atttctagaa agaaaaagct
     8401 tccttgattt cttggtgtca aggtcaacga gataggatat gtggtctaaa aaaaggaaat
     8461 ctattctctc tctttttttt atgatcttgg agattgtgta atgcttactc tcaaactctt
     8521 tgtttacacc gtagtaatat tctttgtttc gctcttcatc ttcggattcc tatctaatga
     8581 tccaggacgt aatcccgggc gcgaagaata aaacaaaaaa agtggggttc cttgcttcat
     8641 taaacattaa atgctattag gatttgtttg atcgattcca ctgtcaaaaa ccgaaacgga
     8701 aagagaggga ttcgaaccct cggtacgaat aactcgcaca acggattagc aatccgacgc
     8761 tttagtccac tcagccatct ctcctaattg aaaaagaata attactatgt tacagttctc
     8821 aaaaaagaat gataatgctt gaaaaaaaaa aaagctcttc tttcatttta ttctttcttc
     8881 ttatatatat ctttcttatt atatatatat agattttatc taatctattt gaatctaatc
     8941 tatttgaaat agaaatttca ataaatagat tattgtatag ataccacttt tatcaacaat
     9001 ttcattccat ttttttttta tagaaatctc aaaatatctt tttgataaaa aaaaaaggcg
     9061 ggctttttta agttcgaatt tccacggctt ggcctggtca gaccgacccg gccgggctcc
     9121 ttttttcaaa tccaatccat tttttttttt tctcatccta tcttgaggac gccagagtcc
     9181 cttgttcgac aaagagtcta tttatataca ataatattgt agcgggtata gtttagtggt
     9241 aaaagtgtga ttcgttctat taacccagtc agtagttaag gggtctttcg gtttgattca
     9301 tattccgatt aaaaacttta tttcttaaaa ggatttaatc ctttacctct caatgaaata
     9361 ttcgaggaat aatatacatt ctcgtgattt gtctccaaag gtcaattata aattgaaaaa
     9421 ttggattatg aaattacgaa acataatttt tttttattgg atcaatactt ccaattgaat
     9481 aagtataagt aaaggatcca tggataaaga tagaaaagtc tatttctaat cgtaactaaa
     9541 tcttcaattt tttttttttg atagaataga ttgaagcaaa atagctatta aacgatcact
     9601 ttagtttact agaggcatcg acaccccttt ttttcttagc tcggtggaaa aagaataaac
     9661 ttttcctaag gattcttaaa aaaagaaata aagaacgaag taactagaaa gattgttaga
     9721 atcccaccct tcccttcttt ctaaaaggat catctagaaa gcaaagcgaa tttttttgaa
     9781 tgcagtgagg cagaaaagct aacatagatg ttatgaacct aatttttatt tgctcctgtc
     9841 ttcctttttt tttttttatt tcttgatccc atcctccctt ccataaagga gccgaatgaa
     9901 ataaaagttt catgttcggt tttgaagtag agacgttaaa aatcaaaatg atggatcaac
     9961 gtcgactata acccctagcc ttccaagcta acgatgcggg ttcgattccc gctacccgct
    10021 ttctattcaa attgatcaaa ttctaatagt tattttagga attcaatgat gcatgaattc
    10081 atgcatcatt gaattcctaa aatatgtaat tccgaaaatg atctttcttt ttccaaataa
    10141 gaaaaaaagc aaaaaaaaaa atcatcgtaa tgaaaagcgt ccattgtcta atggatagga
    10201 cagaggtctt ctaaaccttt ggtataggtt caaatcctat tggacgcaat gctgtttaca
    10261 atagacttcc atatccagtt tcttttttga tttccatcta caattatgat atcaagaaag
    10321 atattttgaa tgatttgaat aaaagaccct tacttggaaa tataaacttt gtaaatataa
    10381 accacagtaa actaaacaaa tagctggaat cttttttatt tatatatatt ttattaagta
    10441 atatgtaagt gaagtagtat taagattcaa aaaatgatcg attttttcta attttcttta
    10501 tttagaattt gaattgccca ctcaacaatt cttattgttc ctgaagtaga aaacgttcca
    10561 tttgttcttg aatagcttct ttcaaaagtg tttccgcttc ctcagtgaat gtcttggtag
    10621 aagatattat ttcttggaac tgaggtttat tcgtttttaa ataagtacgt aacttggcaa
    10681 gaaatttcct tacttgtcca atttctaatg aatcaagata accatttgtt ccggtataaa
    10741 tagtcattat ctgttctgcc acggtaagag gttccgattg ggattgtttg agcaactcac
    10801 gtaatcgttg acctcttgcc aattgattct gactagcttt atcgagatca gaagcaaatt
    10861 gtgcaaaggc ttctaattcg acaaattggg ccaattccaa ttttaatttg ccggcgactt
    10921 gtttcatagc tttaatttga gccgcggatc cgactctgga gacagaaata cccacattaa
    10981 tagcaggtct gattccggca ttgaatagat cggcggataa gaatatttgt ccgtctgtaa
    11041 tcgaaattac attagtagga atataggcgg aaacatctcc cgactgggtc tcaactattg
    11101 gtaaagcagt catacttcct tcacctaact gagaacttga tttagcggct ctttctaaaa
    11161 gacgcgaatg caaataaaaa acatcccccg gataagcttc acgaccggga ggtcttcgta
    11221 atagaagaga catttggcga taagcctgtg cttgttttga aggatcgtca taaatgatta
    11281 aagtgtgtcg tttgcggtac ataaaatatt cagccaaggc tgctcctgta taaggagcga
    11341 ggtattgtaa tgtagctggg gaatccgcca tttcggctac cacaatagtg tactccattg
    11401 cccccccttc ttggaaagtg gtcactactt gagctacaga agatgctttt tgaccaatag
    11461 ctacataaac acatattaca ttttgccctt gctggttgag aatcgtatct gtggctactg
    11521 ctgttttacc ggtctgtcta tccccaataa ttaattcgcg ctgaccacgt cctataggga
    11581 tcatcgaatc aatagcaata agccctgttt gaaggggctc ataaacggaa cgtctcgaaa
    11641 taataccagg cgcgggggat tcaattaacc gagattcaga agctgaaatt tcaccccgac
    11701 catcaatagg cttagccagg gcatttataa cacgacccaa ataagcctca ctcacgggta
    11761 tctgagcaat ttttcctgtt gcttttacag aacttctctc ttggatcatc aaaccgtcac
    11821 ccattaatac aacaccaaca ttatttgatt ctaaattcaa ggcaattcct attgtaccct
    11881 cttcaaattc tactaattcg cccgccatta cttcatcaag accataaata cgagcaatgc
    11941 cgtcgcccac ttgaaggacg gtacctgtat ttacaatttt gacttctcta gtatattgct
    12001 caatacgttc acggataata ttactaattt cgtcagctct aaggggtacc ataatttttt
    12061 tttaattctt ttttggaagc aaaaaaataa tgcctatagt tagttatagg aaagtagtaa
    12121 aaaagggcta atcagtgagt tccttcatta ccccaaacat agcaatatta gcactaattg
    12181 tacgtaaatg taattcattg ttcaaacaat tttttagagt tcctagagct ccttgtaaag
    12241 cttgttggaa aacccgttgc cggacttgat taatcgctct ttcttgttca aaaagaatgg
    12301 tttcgttttt ataattttct aattgttcca aaattttata agttgaatta atcaaattca
    12361 atttttctcg ttctatctca gagtatccat ttactcgaaa ctgatctgcc tccatttcca
    12421 ctttccgtaa gcgggcctgg gctttttcca gctgttgaac agctcccctt cgcaattctt
    12481 ctgaatttcg aatagtattc aagatcttct gttttcgatt atctaataaa tcacttaatg
    12541 aaagtagatt atctttccat tcattttcat ttcaaaaatt ccatgatccc ttcccgaacc
    12601 aaacatgaat ctttcaattc atttggctct catgctcaat tacttatcaa ttacttaatt
    12661 gagagagaat tcattcccat acatatagat acacatagac tatagatcta tatatatttt
    12721 gcgtaatgag cctatcctct ccctctttta tctattccta tttcaaaata ttgatctcta
    12781 cccatatttc acaatattga aactgatcaa taatgataat ccaagactca aatattcgga
    12841 ggattcttct gacaaaaata tatcaaatat agaaatatat caaatcaaat atatatattt
    12901 gtttgtataa tatagaattt agaattaata gaaaatttct aatgtttaat ggtgtaattg
    12961 tcagcaaagt tgtttctttt tttttctttc aaatccaaag aattcttcta actttataca
    13021 taggtcatca actcagcatt gtaaaaaagg ctcaaattat tttatcgata tgagtgtttt
    13081 atatcgaaaa agattcgaac cattcgtttt gatttctgta ttgtctaaaa aaaattcttt
    13141 attttataaa ctgtgtattt ataaactaaa catagtagta gaaagagtac cacgccgcat
    13201 ctgaacttca aacagtttgg ctttaaccat attaacggtc ccagattatt ggttaataga
    13261 gaatcagagt cgatatacca atgaatgaat cacgaaatgc tatggttcta aaatatgatt
    13321 tttgaattga ttcagaagta attcgtggga tgatgcactc tttttcttcc tagtttgaac
    13381 aaaaaaagtg cagctgggtg gatccagcct attcttgaaa taaacaactc gcacacactc
    13441 cctttccaaa aaagatcaat acaccgagca ctacgcttag atttattgga tttgttgcaa
    13501 aaatatcggt attaaacccg aaactcccgg cagatggcca gtgacccaag gaaacgaaag
    13561 aatcggttac atttttcata tgatctccta ttttgtttta tatggactaa aaaaaaaaaa
    13621 aaggttttac tttgaactaa gaaaaggggg aaggaagaag gggagtcggt gcggtaattc
    13681 ctcatcctca aaaaaaatcc ttcccataga ttattgtcca acgaaaaagg aattgtagga
    13741 gtgaaatctt gatatacttt gaaaaagcaa ggggtaagtc ttaatccata aaaaaaaata
    13801 cagaattctc ctatttatag gactaaataa agggattggc aaataaaagg gccaatgcta
    13861 caaccaaacc gtaaatagtt aaggcttcca taaaagccaa actaagcaat aaagtacctc
    13921 gtatttttcc ttccgcctcg ggctgtcttg caataccttc tacagcttgt cccgcagcag
    13981 tgccttgacc aaccccaggc ccaatagaag caagtcctac agctaaccca gcagcaataa
    14041 cggaagcggc agaaatcaat ggattcatga taaattcctc gcaccaaaat aaagaaaaag
    14101 aaagaaatag ttaatgatac aatcattcaa tgagttttgg cttaattatt ccgtcgctca
    14161 aattcaacca gttgaagtaa ctaaaaactt cgaattgaga attgaagtaa taatattcat
    14221 tattgaactc tcagaaagaa ctatttccat atcccttttt tagttcctat ccaaaggatt
    14281 tttgtgaatg catacataca ccctttatcc gtccacttct gttttccaaa cctttttttt
    14341 tgaattttcc attatttgtc tttattttat ttcatctatt tgttgattca atttcgaatc
    14401 aaagacgaaa cagaagaact cctatttgaa tccctatcta aattcacaac agtccaatgc
    14461 gatagattag atatatcttg agttcatata taactagtta atatctaata tcatatatac
    14521 gcgtctttct ttcataatgg aaaccaacta ctctacttct atcttagctt caatcagatt
    14581 cttaaatctt aaaggatgcg caagagttag tatatagcca ttaacttaca tatacctaat
    14641 tctaacccct ttcctaaaaa aggacatttt ttttaatctc gtttgttgta aattcgtctc
    14701 ttcctttttt atcattatct cacatggatc taattaaaat aaatgaattt attagaccga
    14761 ctcgttgcat agaaataaaa aataacaaag agtatttaat tgagctaaat tcatgcaatt
    14821 tcttatttat aaaaatggga ttttggtcaa tcattgaatt gaatgaaatc gactgaaatg
    14881 ggaatcattc tatagaatat cctttttaaa ctcacccacc ataaattgat accacaaaaa
    14941 ttcctattca atagaggact caaacaaaat atttaaattg aataaacaaa acaattaatg
    15001 taaagagaga attttcattg aaggcagata taatataaaa aaataaaaat agaccaaatc
    15061 cggattttag gaaaaagatc ttttcgatct ctttcctttt tttttattag actttaatat
    15121 tcatttacta atagtaatag cttaatcttt tttgctatta ttctagatcc tttatttttt
    15181 tatttatgtt gcctaagcat aagcaaatta tcttgttgag ttgggcattc attgcttgat
    15241 tggacggact aagttacaaa aaaaagacta gactatttca aaaactcatc aatgatgacc
    15301 ctccatggat tcgcctatat aagccgcagc taaagttgca aaaataagag cttgaatccc
    15361 acttgtaaat aatccaagga acatcacagg tataggaact actaaaggta ctaaagaaac
    15421 aagaacaaga actactaatt catcggctaa tatattcccg aaaagtcgaa aactaagtga
    15481 taagggtttt gtgaaatctt ctaaaatgtt aatgggtaaa agaattggag ttggttgaat
    15541 gtatttacta aaatacctta atcctttttt tgaaataccc gcatagaaat atgctactga
    15601 cgtgagtaaa gctaaagcaa cagtagtatt tatatcattc gtgggtgcgg ctaactctcc
    15661 atgaggtaat tctattattt tccaaggtaa aagggcaccc gaccaattag aaacaaaaat
    15721 aaatagaaac atagttccaa taaaaggaac ccatggacca tactcttccc caatctgagt
    15781 tttggtcacg tctcgaatga attcaagaac atattcgaag aaattttgac cgtcagttgg
    15841 aatagtttgt ggattccgaa cagcgagaac ggcggaacct aataagatag ccattacaac
    15901 ccaagaagtc ataagtactt gggcatggac ttggaaaccc cctatttgcc aatagaaatg
    15961 ctggccgact tccacactag agatatcata taaccccatt ggtgtgttga tggaacatga
    16021 tataacattc atattgtcct ctgacataaa tataacttta cttaaaataa taaagaatta
    16081 ttttgattca accctttcct tttaaacttg accactcgaa ttgtatatct tgtataccaa
    16141 ttaaactaat cacacaatat tgacacagtc cattttttat ctcttttgta cgattcggga
    16201 ataatatccg actccataaa tctatatcta tggagttcaa aaatagaata atttattgat
    16261 cttattatta atcacggatt tcgtatatag ctagaacggc cctcgcaaat tgcgaatact
    16321 aatttgttaa gaattaatcg aattgaagct agagcgtcat cgtttgctgg aatcgaaata
    16381 tctgcgagat cgggatcaca atttgtatca attaaacaaa ctgttggaat tcccaaagtg
    16441 atacactccc gaagagccgt atattcttct tgctgctcaa ctagaattac aatatcaggc
    16501 aattctgtca tatattgaat cccgcccaga tatgtttgca aacgagataa ttgtctcttc
    16561 aacatagctg catctctttt cggaagacgg tttagtctcc ccgtcttttg ttccattctc
    16621 aagtccctga gcttatgaag ccgcgtttct gtagtggacc aatttgttaa cataccacca
    16681 agccactttt tattaacata atgacaccga gcctttattg cagcccgcgc tacggaatca
    16741 gctgctttat ttttggtacc aacaattaaa aattgttttc ccttacttgc tgcatcaaaa
    16801 actaaatcac aagcttctga taaaaaacga gcagttctag tgagatttgt aatatgaata
    16861 cctttatgct ttgcatagat atagggcgcc attcgcggat tccatttcct agtaccatga
    16921 ccaaaatgaa ctcctgcttc cagcatctct tccaaattta tgttccaata tcttcttaac
    16981 atttctcctc acacttcctc tctctctctt tttttttatg aataataaaa gagagacgag
    17041 gcaccttgaa ataaataatt gttccgatgg aaccttctct tctaccggag attggtcgtt
    17101 tataaacgag ccaagtcatt agtcattact ttactattca taaatttctt tattacatta
    17161 atttatgaat tattttattt attaaattta ttaagtagtt aacaaatcaa atgaccaaaa
    17221 caaatcaaac aacatagtta aaaggacgaa tccgctttct ctttcttatg ctaagtaagt
    17281 taaaaatcat taaatcctat aaaagatcga tctgatgtac tatataaatt ctttgaaatg
    17341 caagaatcaa aaaattttcc gtggtggaag aaaatatctc tcatttccat ttccccacga
    17401 agaaattctt tttttttttt cgaaaagaat gttgttatgc tgccttgaag agggtactaa
    17461 tcctttgaat ccggttccgg cgggtatcat atttcctaga acaacgttct ctttcagtcc
    17521 tttcatccaa tcaatacggc cacgaagagc ggcttttgct aaaactcgag cagtttcttg
    17581 aaaacttgct tcggatataa aactttgagt attcagggat gctcttgtta ttcccaataa
    17641 gatggctcga tagtagatcg cttcttctaa agcgcgtccc gttcgttccg cgcgtactaa
    17701 tccaatgagt tcccctggta aaaaaatatt agacattcca tcttctgaaa ccaagacttt
    17761 tgatgttatt tgacgcacaa taatttctat atgcctatta tggatctgca ccccctggga
    17821 tcgataaacc ttttgtattt tattaaccaa agagatacga ctttgcacta tagttagttc
    17881 agcaccaatc aagaatcccc aaggaattcc aagaattttt gttatacgtt cgttccaacc
    17941 ctcaactctc ttttctaggt tcatcgatat tgaatcaatc gaacgcactt ctaacacttg
    18001 ttctactttt ggaagaccct gcgttatatc accagatctc gatttttcat atataaatgt
    18061 aactaaggta tctccttcgt aaaggatttc gccataatcc ccatgaacag ttgctcctgg
    18121 agtagccaaa taaggcttgg ccgttcttat tactatagaa tcaacacgaa caattaaaac
    18181 ttgacccgat tttaggggtg gtcccttttt ggatatacat acattttcac aaataaactg
    18241 cccaagacta actattgtgg acatttcctc acaattatta ttatgataaa aatgatggag
    18301 aaaataccaa ctcaaattga atggattcaa aaaaatatta ctacatgggc tgatattaga
    18361 aattctccta ttttcatcca ttaaataata tttttgaagt acttgaaaag tttgttttaa
    18421 attgctaagc tgcaaatatt tcgctagcga ggtctgatta tgagttatta aagggtaaaa
    18481 tgatgaataa aaatccgaaa tttgagggac tgttcctaaa gggcccaaca aattcctaat
    18541 tggaattaga ggatcttttt taatggattc ttttatccca ttgtaatatt ttacatcgtt
    18601 gaatagaccc atgcaaaaat aattagatga tgacaaaatt agaaaagatt gggattcctt
    18661 atttctattc aacagcatac gaatagttcc gtggttttgg ataaaaaatt gccgaatcct
    18721 tgctttggaa taagtggaat aaaatggatt tttattgata cgatctgagc cattatcata
    18781 gatcaatccg gaacccgacg gatcattcct ttttctgata tacaaaatat gtgatttcgc
    18841 taagtcgatt cttaagaaat ctcgaagcag cccttttgta cttacttcaa caaaggaagc
    18901 gtgggcctct tcgacggaag aacttttgtt gtcttggtcc caattcaaga ctaaacaagt
    18961 ccgaactagt tgaatacttg tgtcatagat tctccaagtt gctttgccat ttccataaag
    19021 gatatagttg acaactccaa gttgcatatt atccttttct cgaaagagat cctgggggaa
    19081 gagtgttact aaatttatac cgtccgctat ttcatatgtg cttacaggtc gaaccaaaac
    19141 aaaaaacttt tttttgctag gtgtgatccg ttggacatag atccaatttt tcaattgttt
    19201 tgatttctta taatttgttt ttcccgctcc tggtggtatc aagataccac tgtgtcgaga
    19261 tattttatct ttttctccag gaaaatagat acctccggaa aagattttaa gttcaatctt
    19321 tttttttttt ttctccactc ggaccaatcc ggccatttga cttcttgtat ttaacgtgat
    19381 ttgtgtattt actccaatga gactattgtt ccgtaccatt atagaagagg attcggataa
    19441 aatatgtact tcctcgggaa tgaaaaaaaa tcgatctact ttcatttggt atttttgctt
    19501 aaactttttg accctgccat attcaattac attatctttt ttgatgattg aatgcgcccc
    19561 taccgtccca tattttataa ttcctgaata gtttcttctg tattgagaat cgtcgaaaaa
    19621 accaagaata ctctttctac ggaaaatacc atttatgggt atttcaatcg agatacctaa
    19681 accaggatat gggatgaatt ctttctcttg ttcttgaatt gattggactg gaataagaaa
    19741 tctatttctt cgcctctttg ccaataaata cgaattctct cggagaatag tggaatatag
    19801 gaaatgataa tgcccagtcc ctacgattcg atttaatttt gaataatcaa aaagaatatc
    19861 ttctttttta tcaaaaaaat ccgaactcaa aaatttgtgt ctttcttgat catcatttac
    19921 tgagaagcta gaaatagatc ttctttcggt ataagtagaa atagaatgaa tgtttatttg
    19981 atcttgatcc ttgtggagcg aaaaaggaac tacattaaat ttgcatgaac cccccgataa
    20041 tatccacaag tggcttgttt tgggtaaaat atgtacatta ctatacttaa attcgggcaa
    20101 atggtacaca tcggtactcc agtgcatttc cccctgtaag tcagaataaa tatgttttcg
    20161 aaccctctct ttaaaattga aagtgtatgt tcccgcgcga atctcagcaa tcacttgttc
    20221 tgattttaca tattggccat tttgaactaa aagaaaactt tttggtggga tagttacctc
    20281 atgtagaata ccctcactct taataattac atataagtcc atagaacata aaaaggcagg
    20341 atgcccatga cgcgtacgtg taggctcaag caaatcctca ttgaattgga tttttccatt
    20401 agaaggggcc cgtacatgtt ctgcagtacc ccccgtaaat actccaccgg tatgaaaagt
    20461 tcttaatgtt aattgagttc caggttctcc aatggattgc cccgcaataa tacctacagc
    20521 ttctcccaac tcgaccaggt cgccatgagt gggactccga ccataacata atcgacagat
    20581 ccaagatgta ctcctacaag taaagggagt tctaatatat attggttgtg ttcgaaaagt
    20641 tatgaattgg gtgacaagcc caatcccaat atcttgattt cgaatggcaa tgcatcgcgg
    20701 acccatatat atattgtctg ataatacacg accaattaat gtttggataa aaattctttc
    20761 tggcagtgtc ctatttcgag gacttgcaga aatgcctcga gtagtgccac aatctgttct
    20821 acgtacaaca atgtgttgaa ctacttcaac aagtctgcgc gtaagatatc cagcatctga
    20881 tgttcgtaca gcagtatcta caactccttt tcgggctccg tagcaagaaa ttatatattc
    20941 tgttaaagaa agtccttcgc gtaaattgct ttgaatgggt aaatcaatca tttgcccctg
    21001 gggatccgac attaatcctc tcatacctac taattgatgt acttgagatg catttcctct
    21061 agctcctgaa aaagacatta tatggactgg attaaacggg ttagtcatcc taaaattaag
    21121 attcatttct tgtcgcaaat attcacttgt agcataccat atctcgatag attggcgtaa
    21181 tttttctact gcgtgtacat tcccaaaatg atggtgtttt tccaaaatca aactttgttc
    21241 ttcagcatct tgtactagcc attccttaga aggtattgtt aaaagatcat caattcctaa
    21301 tgaaatggat atagcagttg cttgctgaaa acctagagtt tttacttgat ctaagatatg
    21361 cgatgtatat gccattccaa agtgatctat taatctgcta ataagtcgtt taatggcagt
    21421 tccgtctatc actttattgt gaaataccag attggcccgt tctgccatac gtacctccct
    21481 attccaatga gttggattcg acaatgggtt tgagtcaatg attggaaaac ttccttttct
    21541 cgatcttaaa ttgcacagaa agtcaggtca gggaagggac tcgagtccta gttgaaccgg
    21601 agaaacccaa attcaccccg cccccgtgtc tgtcatagaa tttttgaatt tagcgaccct
    21661 ataattaagt ataggtatca tataagcagg cccgacaaaa accttgtaca gcttcttcca
    21721 tttctcgata aagagaaata tgaccaatag tggttcggag gtatatccaa agaatttctt
    21781 tttttacact tcttattatc agatagtgtc cataaatctc ataataagta cccaaagatt
    21841 catagtgaac ttcgatggga gtttctcttg aagcaataac gcgttgatct agtcgccacc
    21901 gaagccacaa aggactatct aaatggattc ttttctgtcg ataagcccca attgcatcat
    21961 gggaattaca aaaaaagagt tcttttgtat acctatagtt attattgtca attctttcat
    22021 tttgatagtt tcttcgatta catggattat atctatttgc acaaatacct cgacgattcc
    22081 cacttgttaa tatatagaga ccaataagca tatcttgggt cggtacagaa ataggatccc
    22141 caatagctgg agacaagaga ttcatatgag aaaacataag taaacgagcc tccgcttgag
    22201 cctctaaaga caaaggtaca tgaacagcca tttgatcccc atcaaagtct gcattaaatc
    22261 ccttacaaac caatggatgt aaacaaatag cacgcccttc cactaaaatg ggctcgaatg
    22321 cctgtatccc taatctatgc agagtaggcg ctctattcag caatacagga tgcccctgca
    22381 taacttcttg aagtatttgc catacaatcg gccccttttc gcgaatttta ctcttagcaa
    22441 ctcctatgtt cgaagcaaga tgttgtctaa ttagaccgcg aattacaaat gtctggaaaa
    22501 gctctattgc tatttcgcga ggcaacccac agcgatgtaa tgaaagtgag gggccaacaa
    22561 caatgacaga acgccccgaa taatcaactc gtttcccaag cagagtctcg cgaaatcttc
    22621 cctctttgcc ttcaattaga tctgaaaacg acttgtaaac cttattatga ccgtccctca
    22681 ttggttgtcc gcgaattcca ttatcaagaa gtgtatccac ggcttcttgt accaattttt
    22741 cctggcacat tactaattcc cccggtgtag atctacttgt tgttaataga tcagtaaggg
    22801 tattattgcg atagataact ctcctataga gttcattaat atctgaactc atgagtttac
    22861 ctccatccat ctgaacgatc ggtctcaact cgggaggaag aaccggtaat agacataaaa
    22921 ccatccattc tggttctata tttgttcgaa taaaatgctt tgctaattct atgcgtctaa
    22981 ccaaaaaatc ctttcttctt ccaatttttt gatcttccca ttcattaccc gtaagccctt
    23041 cttctcctaa ttctttccat tctaccaacg aaaaatttat aagaattcgc aaatctagat
    23101 cggccaattg ttctcggata gcagctgctc cggtagaaat ttctcgattt cgaaatgtat
    23161 caaaaccttg ggtagtaaaa aaaagtggaa tactatattt ccaggattgg atttcatatt
    23221 cgaatgaacc tcgtaatcgt aagaaagtag gttttttagt gctgggccta gcaaaagaaa
    23281 aattaggata ggatcctatg ggatctcccc cttcaaaatc ggacatgaga gtttcctctc
    23341 atccggctca agtagttaca ccaaataaag ataaagaaag gaattctcac tttcaaattc
    23401 tagaaccccc aaaaaaaaag gtctactcct tactcaagtt cccaacgaag accaagcaac
    23461 ttttcattga ttcattcttc ttttctctag attttatgaa ttctttagtc aattataaat
    23521 taggacataa atgaaatgtg aaattcttga gtagtctatt tcccttcaaa tgatgaatcc
    23581 cttattcaat tttaaattaa aggaatgtct tggaatttat tcataaggga tttacttgtc
    23641 tatgtactgt tccgctcgat ctattaggtc ccgccttacc tcgatagtta taccataccc
    23701 caacgccctt ccttaaagaa agcctatatg cgatgtatag actcccgtaa ccatgacata
    23761 tttgcttact tgaacataat ttcattttgt ttagaaagaa atgggaatgt aaaaagaaag
    23821 aagtcttttt ttcacgaggt acaactttca aattcttatt tcttttttac taactcgacc
    23881 atagaccaat tcccctttta tttggcagtc ttgaatacgc ccataattct gagcttcatg
    23941 ttactcctcc caagagacat gtcagatttg gggcatccca attcaattga atgggatgac
    24001 agtttctcat tcctaatctg taaaatcaga atttcgatca aatcacacat cgcagtatac
    24061 tagcctctct aattctttaa gaggtttatc taaaagattc gcaatataac taggaagacg
    24121 tttcaaatac cacacgtgag ttactgggca tgccagtttt atgtatccca tttgatatct
    24181 tcgtatccga gaatcgacaa attcaactcc gcattgttca caaaatttag gatcctcttt
    24241 ttcatttcca attattcgat aatttccaca agcgcaaatt ccacttttgg taggcccaaa
    24301 aattctttca caaaataatc cgtctttttc cggtttattg gttttgtaat gaaaagtata
    24361 gggttttgtc acctctccaa ctatctctcc attgggtagg atttttttag cccaagcgct
    24421 tatttgttga ggagaaactg atcctattcg gagttgttga tgtttatacc ggtcgatcat
    24481 agaagaaaat tctgattcat tccgatcaag cttccttcct attaatctgg aagttcttct
    24541 cagatacaag gaaatggttc agttccaaag ccaaagatcg taattctcga accagcaatc
    24601 gaaaagattc tggagcatcc tcgggtttcg gtattgttcc tccaatgatc gtagtaccaa
    24661 gtacttcttg gcgagctcta atatgatcag atttataagt aagcatctct tgtaaaatat
    24721 gagcaacccc aaacccttct agggcccaaa cctccatttc tcctacccgt tgtcctcctt
    24781 gcttggaccg gcctctaagt ggttgttgtg taacaagtgc ataatgtcca ctggaacgcc
    24841 catgtatttt atcatcaact tgatgaatta attttaaaac ataaggcttt cctattagaa
    24901 caggttgttc aaaaggatct cccgttcttc catcaaatat tctgcttttt cccggatatt
    24961 cgggttcaaa tacccaagga tttgctgttt gcttactggc ttcatataat tcagaaaaga
    25021 ccagttttcg cgaagcctct tgttcatatc tctcatcaaa aggtgctatt cggtaatgtc
    25081 tatcgagcag actccccgct aacccaagtg agcattcaaa tatctgtcct acattcattc
    25141 gtgaaggtac tcctaatggg ttcaaaacca tatcaacggg tcttccatct tgcaaataag
    25201 gcatatcctg tctaggtaaa atttttgaaa caataccttt atttccatgc cttccggcta
    25261 ctttatcgcc cactttgatt tcgcgtttct gtgaaatata tacacgaatc atttctggat
    25321 tataagtcga accccccttt ttctggatcc atctcacatc gacaacccga cccctaccgc
    25381 ctataggtaa ttttagacaa gtttcctttg aagtggatac ctgaatccca agtatggccc
    25441 gtaataatct atcttctgga gcatacgatg attctttcga caactgaggt gttaatttac
    25501 ctactaaaat atcgcctgtc tccacccaag atcccagcat cacaattcca tttttgtcta
    25561 aattgcggag taaatgggct tctaggtgcg gtacttcgtt agtgatcctt tcgggacctt
    25621 gacttgtcat atgagtctga atttcgtatt tccgtatgtg aaaagaagta taaaaatctt
    25681 catataccag acgctcgcta atgagtactg catcctcaaa attgtaacct tcccatggca
    25741 tatatgccac taatatgttt ttgcccaaag cgagttcgcc accaaccgta gcggcaccgt
    25801 ccgctaaaat ttgtcccttt ttaaggcatt taccccgtcg aacccgtggg gtttgatgca
    25861 tacaagtatt tttgttggaa ccttgataca taactaacgg aatgcttaga gcatccccat
    25921 tagccaataa gattgtcttg tcaatatcga tataaatgat ctttccctcg tgttcggcta
    25981 tagcgagaac tcctgaatct agagccactt ggcgttccaa cccagtccca acaatacact
    26041 tttcggaacg cgaaagcgga accgcttggc gttgcatatt agaactcatt aaagcgcgat
    26101 tcgcatcgtt atgctcgata aaaggaatga gggacgctcc aatagaaaaa tattggaagg
    26161 ggaaaatact tcgaagatga acctgttccc atgcaatagt taggaattct tggcggtatc
    26221 gagctggaac aacttgttct tcctgaatac cctgattcaa ggccaaggaa tttcctgccg
    26281 ctaccatata atactcatct ctatttgggg ataaataaag catccgtact ttttttgatc
    26341 tctcaaagat tttataaaat ggactttcta aagaccccca atgaccaatc ttggcatgaa
    26401 ttgataaaga tccaataagt ccaacattga taccttcaga cgtgtcaatt ggacaaatgc
    26461 gtccatagtg gctaggatgg atatctcgta tccgaaaatt agcagttcga cctgtcaatc
    26521 ctccagggcc caaataactc aattttctcc catgaactat ttgtgtcaat ggattggttc
    26581 gatccaaaac ttgagataat gggtgtaagc cgaaaaagga ttcataagtg gttgttaatg
    26641 gagtggaagt taccaaattc tgaggagtcg gtatccattt atgcctaata gctccgcata
    26701 tagttcctct aactacattt tctaaacgaa ccagagccaa tccgaattga tcttgtaaga
    26761 gatctgctac agaacgaata cgtttatttt tcaaatgatt cgtatcatca agtgtatcca
    26821 ttccaaattt cattccaatc aaatgatctg cagctgccaa tatatctcgc ggtaacaaaa
    26881 aagtattgtt ctgggatata ttaagattca gtctttggtt catgtttcgg cgaccaatcc
    26941 ttcctaattc acatctttgg tgaaagaatt tcttttgtaa ttccttacat aaggattcag
    27001 aaaatactgg atccccgcct acacaagaaa attgtagata aaactccaaa atggcatttt
    27061 cttttgagat aatttttttt ttctccttag cggttaggaa agacaagaaa atctcagggt
    27121 agcaaacatt ctcgagaatt tctcttagat tcgaacccat agctgatgat agaactagaa
    27181 tagatatttt ctgtttccta cttacacgag cccagatcct tgcttttcta tcaatctcta
    27241 attctaatct tcctccccaa tctgatatta tggtacctgt atagaccgaa attcccttat
    27301 gatccaattc agatcggtaa tagataccgg ggctttgcaa tatttgattg atcacaattc
    27361 tgtacagtcc atttactata aaagttccca gggagttcat taaaggaatg tttccaataa
    27421 aaatggtttg ttcttgcata tctttactgg gtttccaaat taatcctgcg gatacataca
    27481 attcagaaga atatgttagt gattcgtata cagcatctct ttcttttatc aacggctcca
    27541 ctaattgata tgtttccaca aagatttgaa attcaatttc ttgatctgta tcttcaattt
    27601 ttggaaactt ataaagttct tctgttaagc cctgatcaat gaacctacaa aatccttcaa
    27661 attggatctg attcaaccca ggtattgtag acattccccc attttcatcc ccgagcattt
    27721 tgaatttccc atttatcaaa aaaatcccat tcttttttca ttcttcatcg aatcatatga
    27781 atcgatctag caatgataga attgaattta tattctgttt actgaatcgc atgaaattta
    27841 acccaacacg atatatgtat cgaatgtatg aaaaatgaaa tgcatatgag caaaggaagt
    27901 aaagatttga ctcaaattgg aatttctatt tataacaaac agatacaaaa ggaaaggagt
    27961 tgataaatgc cacttagatt tttattttag acttatgaaa ttttgtataa aatatcaaaa
    28021 acaataattt catttttacc attattatga gattacgtat tccaatttga ttttgattag
    28081 ataccagaaa aatcaaacgg attcatgatt tgtcctattc attgagataa agatagaata
    28141 atcagaaaag aaaatagagt ttgtttttct aacacttcat tttttcatgg attcctttgt
    28201 tcaaaaaaga attagcatag aacagagata ttttgaccta gtttttttta gtagaatctt
    28261 ttgaatatga ttgaagttcg taagaaaaga ggacggcttg tctttagctt gtctttacta
    28321 agcatgtgca gatatagcta tgctgtctat atatacgata tgtctttatt ccgcttattt
    28381 acattctatt atatagaagc cttattttat tggggctgcg ctatcaaaaa tgatattttt
    28441 gattttctct tcaatctatt caatgaaaaa atgaaagacg agaatttctt gagaaattcc
    28501 ctatgagaaa aaaatcctat tcaaagaaaa tccccattaa ataactatac tatacctgtc
    28561 tgtgtaacca tttctgtttt ggggtttaca tatactcaaa attcctgtta taataagcat
    28621 tggtattcaa aaaaaaaatc aatgcttatt tgattgggta tgtatctctt tttctttact
    28681 gctataagca aagaaaaaga ggtggggagt ggggccaaaa atcattcatc aatttacagt
    28741 caaatttaaa ttatatagtt aatggttcta gtttgtcctg aatttctact tttgtaactg
    28801 agaattcact tttgcttttt tttcaataga aaaaaagagg gaatattttc gtcttttttg
    28861 tatgtatcat tttggcggca tggccgagcg gtaaggcggg ggactgcaaa tccctttacc
    28921 ccagttcaaa tccgggtgtc gcctgatcaa caaaaaactc gaaatcaata gaaatcaacc
    28981 gttctgtttt tttttatata actcgcccta tttttttttg actctgtgcc agtaatttca
    29041 ctattatatt attagttaac aataatggaa aaattccttc agattttatt cgtttcatat
    29101 ttatagagat aggggacata attcacatgg atatagtaag tcttgcttgg gctgctttaa
    29161 tggtagtctt tacattttcc ctttcactcg tagtatgggg aagaagtgga ctctagacgt
    29221 attactcgtt ttataatcag attgaggaat caaactgtat caattttttt ttttctaaat
    29281 ggttttgcaa agccttttat ttgaaattca ctgtatcaat taaattattt aattaatttt
    29341 tattagtctt cctttttaga tttagaaatt ttttggttct aatgtagtaa ggtattctat
    29401 gactaataga gataaataat atttcaatca agcaaatatt tcaataattc ccatcttcgt
    29461 attccgagaa tctaaaagga tatggatggt agacaataaa aaaaaaaaaa aagaaataaa
    29521 aaattatttc tcaattttct atttcgatga atagtccctt accagagtta tatatgggca
    29581 atgaggggca aggaaacccc accttttttt tttcatttta tttccccctt ttttgttcaa
    29641 atggaaaaga cagaactctt ttgatcatct gttaactctt caatcaatta cttcttgtaa
    29701 tttttaatat aaaaaagaga ttttttgatt ttcttttttt attattaata atatatattc
    29761 catttttctt tccttcatgg atttgattct ttttttgatg gataccgtca tagagaaact
    29821 aataagaaat ccgggaatta aaaaatggca agacaaagtc ttgctatttt ttcagattga
    29881 aataaagaca actaaaatca aacaaagaaa taaaattgag ataggacggc gatcacatat
    29941 atttaattga tatcgacatc tatgaagata gatattaaaa attgatctat attaagtttg
    30001 gatcttaata cattacaact ttatacattc ctaacattcc tagaattaga atagtatagt
    30061 atgatagaaa gaaatatctg aatctttcta ccatactata ctaatgataa gaagtcaagt
    30121 tttattcaaa ttaattgcct tggctgactg tttttacata tattataagt aaaaaagcag
    30181 taggaactag aatcaacagc gcagtagcaa taaatgctag aatatttact tccataattt
    30241 cccccctttt ttttttttac ttcgcaataa ctcgggattt aatcccatag agatgaaaat
    30301 cacttgtaaa ttcaatgcaa tgaattacat tttaatgaca tcgaatcgga tcaatatcat
    30361 caataacaat atctaaacta tcaaatcaat tcaccgtcga gaatttaata gtataacata
    30421 ggaagatctt ttatccacac caaatcaaaa atttgtgatt cctggtccaa acaaaagaat
    30481 tcgtttcctt tattgatttt cctttattga tattgttatt cttttccgct ctttcttttc
    30541 tataaccaac tgcccccttt ccttgtacaa ccatctaatg aagtatcatc tgactacttt
    30601 tccgcttcca atgtttagaa aaaaaccaag caaaaaagag aaaatataaa tggaatttat
    30661 acgtctatgt acccgataaa aataccaaac atatgacact ctattttatt ttttttaatg
    30721 aacggaccag ggcaatcaaa aaaagggccc cggtacagta tctttttgaa ccctgaatat
    30781 actgagtgct accaatcaaa aatgttcgaa attcacatag cattctctgt catccatggg
    30841 tacgagttga ggtactagaa attcccatat tttttgtttt gatcaaaaac aaaaatgcga
    30901 aaaaaaatat tgttgggaat tcaatgcgtc cctccccttt cacagaaaag ggagggacgc
    30961 attgatttct tttttttatc cgccggggtc gggactgacg gggctcgaac ccgcagcttc
    31021 cgccttgaca gggcggtgct ctgaccagtt gaactacaat cccaggtaaa taaaaaagtg
    31081 tgcagcatac acatattaat tatattgtta atagataatg aaagccattt ttttttttta
    31141 tttagaacgg attcctagtt actaggaatc cgtttttttc attattgtca aatcaataaa
    31201 atcgaatcga tcgatatcca tttttcaatg aaaatagtct ttttttcttt actcttttca
    31261 ttaaacttta tacacttaat catcctgata tggatctaga tcattagcaa gggcagaatt
    31321 tatgggaaca aataaaaata aataaagcaa ataaaaagac ggtagggatg gatatatcat
    31381 aaaattggac ttttttcctt atattgggcc gagctggatt tgaaccagcg tagacatatt
    31441 gccaacgaat ttacagtccg tccccattaa ccgctcgggc atcgacccag gaagaatgaa
    31501 ttctagggtt attgataatc catgatcaac tttctttcgt agtaccctac ccccagggga
    31561 attcgaatcc ccgctgcctc cttgaaagag agatgtccta aaccactaga cgatgggggc
    31621 atacttggct gactgccatt atactatcct catagtatga ggagttttta aaaaattgtc
    31681 aatggaatga tatgactaga tatgaaagct ttttccatct tttatgattc catttttatt
    31741 cgtgatttag actcgtgaat cattcatttt catcgccact ctattctatt agatctagaa
    31801 atagattcta taaaaaaatg agaaattgag agaattatat tctcttagaa aattctatta
    31861 aataatactc ataatacgaa atatagaatt ctttaggtaa gtgattggtc tgacataaaa
    31921 taaaaaagtg tgtgtgtttt tctaaaaaag gtttggttga ggagacaaat caaatatctt
    31981 cattacctat accaatactt tggtaaaata gtttggatct ctgtcgaatt gctaaggtac
    32041 atgtatcaat caactgaatt tcattttgtt ctgatagaag aattttggtc agtgttgaaa
    32101 caatttattg cattgatatt tatcaaatcc aatatcaata aacaaattgc accctattta
    32161 cttactttta agtaaattag aatcgcatta ctgaatgaac tagtagatac tacgagtcta
    32221 ctgcatatac ttatatatat agatattata cgtctactga ttcattcagt aattgaatca
    32281 aatggccctt ttaactcagt ggtagagtaa cgccatggta aggcgtaagt catcggttca
    32341 aatccgataa ggggcttttc ttttttttcc taaacctcca gtacaatggt agtattcata
    32401 ttgaaaggaa gaataaaagt gttgttgata tttgtaataa aaaaccaaag caaataagta
    32461 taatagttta attagaaact atagcatttt ttttatttac taatatctaa tctaataggc
    32521 tatcattcta atgagctaga ttggagttaa ttagaaaaga aaatggaacg tttgtttatt
    32581 ataatgaata ataagaagtc gtcgtttgaa ttaacaaatt acaaatatat atggatttct
    32641 ttttattttc gattaaatta ttacaatcta ttgtaaagaa ttgtaaagat tagaaatcta
    32701 caaaataaga aaaagttaag tagatctaac ccattaaatc gtggctatat ccactattct
    32761 gatagtaaaa ttgaattttg atagagatga aattggaaca gtggttattt ttttctcata
    32821 tttattttga ccccgcaaga atctgtcgat acttccaatg aatcctcttc ttcctagatc
    32881 tcccattcca tagaaattga aatcagatca tgtcttcatg tatcaaatat ttcaatatca
    32941 atgcatacaa tagttttttt tgttctacga atgtgatgaa aaatggatgc gaaaaagaaa
    33001 ctttctttaa tttaacgtct tctattattt attttaatat ttcttgtatt aaattgaaaa
    33061 ataggaattt cttctttttt tctgatctat aatctataaa agtaaagtaa aagttaacat
    33121 aaaaaaagta ttcgtgcttc gacctatgaa ataaagggat agcgtctggc gttttgtttt
    33181 acattcatct gaaggacaat gaaataaaag taaaagaaag aagacaataa aagaaaataa
    33241 gaaaatcaaa atatacgata ccttagtaat ttaataccca tagaaattag aagaatacat
    33301 aaattgattt ttatcaatct cacaaacaag atccaagaat aagattagtt gatggggggg
    33361 agaagagtag atctggaaat tggccaatag cgatataaga aatcgcttct tccttgaatt
    33421 gaagagttcg ttcaaaaaag aaattcatct agaaaggaaa aaatttggtt ttcgaaacca
    33481 tattaataat aataaaaaag ggacagcgca cgagaaatca aatcatacat aaataatcaa
    33541 atcctcgaac gccccgaaaa tgtcataacc ataacacaag gataaggtgc tcggaaatgg
    33601 ttgaagtagt tgaataggag gattgctatg actatagccc ttggtaaatt taccaaagat
    33661 gaaaatagtt tatttgatat tatggatgac tggttacgta gggaccgttt cgtttttgta
    33721 ggttggtccg gtctattgct ctttccttgt gcttatttcg ctttaggggg ctggtttaca
    33781 ggtacaacct ttgtaacttc gtggtatact catggattgg ccagttccta tttggaagga
    33841 tgcaatttct taaccgccgc agtttcgact cctgccaata gtttagcaca ttcgttgtta
    33901 ttactatggg gtcctgaagc ccaaggagat tttactcgtt ggtgccaatt gggcggtctg
    33961 tggacgtttg ttgctctcca cggcgctttc ggactaatag gttttatgtt acgtcaattt
    34021 gaacttgctc gatctgttca attgcgacct tataatgcaa tctcattctc tggtccaatt
    34081 gctgtttttg tttctgtatt cctgatttat ccactaggtc agtctggttg gttctttgcg
    34141 cctagttttg gtgtagcggc tatatttcga ttcattcttt ttttccaagg gtttcataat
    34201 tggacattga acccatttca tatgatggga gttgccggtg tattgggcgc ggctctgcta
    34261 tgtgctatcc acggtgctac cgtagaaaat actttatttg aagatggtga tggtgcaaat
    34321 acattccgtg catttaaccc aacccaagct gaagaaactt attcaatggt caccgctaac
    34381 cgcttttggt cccaaatctt tggggttgct ttttccaata aacgttggtt acatttcttt
    34441 atgttatttg taccagtaac cggtttatgg atgagtgctc ttggagtagt tggtctggct
    34501 ctgaacctac gcgcctatga cttcgtttcc caggaaatcc gtgcagcaga agatcctgaa
    34561 tttgagactt tctacaccaa aaatattctt ttaaacgaag gtattcgtgc ttggatggcg
    34621 gctcaagatc agcctcatga aaaccttata ttccctgagg aggttctacc ccgtggaaac
    34681 gctctttaat ggaactttag ctttagccgg tcgtgaccaa gaaaccaccg gtttcgcttg
    34741 gtgggccggg aatgcccgac ttatcaattt atccggtaaa ctattagggg ctcatgtagc
    34801 ccatgctgga ttaatcgtat tctgggccgg agcaatgaac ctatttgaag tggctcattt
    34861 tgtaccagaa aaacctatgt atgaacaagg attaatttta cttccccacc tagctactct
    34921 aggctggggg gtaggtcctg gcggagaagt tatagatacc tttccatatt ttgtatctgg
    34981 agtacttcac ttaatttcct ctgcagtatt gggctttggc ggtatttatc atgcacttct
    35041 gggacctgaa actcttgaag aatcttttcc tttttttggt tatgtatgga aagatagaaa
    35101 taaaatgacc acaattttgg gtattcactt aattttgtta ggtataggtg cttttcttct
    35161 cgtattcaag gctctttttt ttgggggcgt atatgatacc tgggctccgg gagggggcga
    35221 tgtaagaaaa ataaccaact tgactcttag cccaagtgtg atttttggtt atttactaaa
    35281 atctcccttt ggaggagaag ggtggattgt tagtgtggac gatttggaag atataattgg
    35341 aggacatgta tggttaggtt ccatttgtat atttggtgga atctggcata tcttaactaa
    35401 accttttgca tgggctcgcc gtgcacttgt atggtcggga gaagcttact tgtcttatag
    35461 tttgggtgcc ctatccgttt ttggtttcat tgcttgttgc tttgtctggt tcaataatac
    35521 tgcttacccg agtgagtttt acgggcccac tggaccagaa gcttctcaag ctcaagcatt
    35581 tacttttcta gttagagacc aacgtcttgg ggctaacgtg ggatccgctc agggacctac
    35641 cggtttaggt aaatatctaa tgcgttctcc gaccggagaa gtcatttttg ggggagaaac
    35701 tatgcgtttt tgggatctac gtgctccttg gttagaacct ctgaggggtc ccaatggttt
    35761 ggacttgagt aggttgaaaa aagacataca accttggcaa gaacgtcgtt ctgctgaata
    35821 tatgactcac gctcctttag gttctttaaa ttctgtaggc ggcgtagcta ctgagatcaa
    35881 tgcagtcaat tatgtctctc cgagaagctg gttagctact tctcattttg ttctaggatt
    35941 cttcctattc gtgggtcatt tatggcacgc gggaagagct cgcgcagcag cagcgggatt
    36001 tgaaaaagga attgatcgtg attttgaacc tgttctttcg atgactcctc ttaactgaga
    36061 agggggtcca acacttaaat tcttagaatc ggtttgaatt ccccttacat attcaaggaa
    36121 ccaggccgtt catatttcaa aagtattctg ttttcctttc ttttcaattt atatctaatc
    36181 catttgtttt tctggctcgg ctgggtggga tagccgagcc attacctgtt tttcgttatg
    36241 attttcgaaa tttttttttt ttaagaggaa aagccaataa agaaatgaat tcatcgatca
    36301 aaagaaaaaa ggagagagag ggattcgaac cctcgataat tctttcgaac tataccggtt
    36361 ttcaagaccg gagctatcaa ccactcagcc atctctccca gagatcattt ctattttatt
    36421 ctaccaaata gaacaaacac ggccatatga gttgatacta tcatgtatag aaagatattg
    36481 tgtgtgaatc tataggtcga tctatctata tatacagata gatgagatgc atgatctagc
    36541 atgtccgttt gtgagcggga agtcaaaaaa atcaccttgg atttaatgtc caaataaaag
    36601 tggtaagggg gttggaaata agtcatatag aatcaatgga ttcaaggtaa aatccctcta
    36661 tgtgggtggc tttttattca aattgtttgt ttggttgata tcatagaggg gattaaatgg
    36721 tatagttctt ttgttgatag cttggaggat tagaaacatg actatagctt tccaattggc
    36781 cgtttttgca ttaattgcta cttcgtcaat cttactgatt agcgtacctg ttgtatttgc
    36841 ttctcctgat ggttggttga gtaataaaaa tattgtattt tctggtacat cattatggat
    36901 cggattagtt tttctggtgg gtatccttaa ttctcttatt tcttgaatct atccgctcca
    36961 gatccaaaaa ggacccctcc cacaaatttt ttggattgtg agatacatta aaatttaata
    37021 aaaaaaaata taagtataag tcccccaaaa atgcaaataa attggagggg ggggctcatc
    37081 agtcaaactt ctgtaatctg taatttaaat aaatagaact tgaatgaaat aaaataaaaa
    37141 atagattcaa aaaaatctgt attcaactat attcaaatat ataatacaaa tatataatac
    37201 aaatatatat aaatttcaaa tacttagaaa atgaaaattt tgaatttctc aattcaaaat
    37261 ttagatttag atataaataa ataaaataga attctaatta tttgaatctt aatatatata
    37321 attaagaata taattaagaa gctaataata tattaattat atattaattt cttaatattc
    37381 aatattctat tgataataat taccttttgt attgttaatt ggtttagtga tggaatttga
    37441 aaaaaaaaag ccctcaaaag agtatctggt ctagctctga ccaaaaatta tccagacctc
    37501 ttgtatcaag aacgaacaat gcggatatag ttgaatggta aaatttctct ttgccaagga
    37561 gaagacgcgg gttcgattcc cgctatccgc ccagggtcat ttttttaaaa agtgaaaaga
    37621 ttcgttccgg ttgaatgaaa tctaataaat accttccgct ctaaaaaaaa agcaaagtct
    37681 taattaatga attaatgact agttaatagt catatgataa agtctcattt ttttttttga
    37741 aaaaaatgtt gcgggaaggg gatttgaacc catgacttca aggttatgag ccttgcgagc
    37801 taccaaactg ctctatcccg cgatgaaagg aaaccgaaac cctagaaacg aaactaatgg
    37861 acaaacaaga attgaatggg cccctcttcc atacctgtac aaatagaata gcctatttat
    37921 acagaatggt aaaggggccc ctctatgatc tacgatcata gaaagaaata taaaaaggaa
    37981 gtgacatttt aatccttacc aacttgatct tcttgctccc ggcaacaaac atgtctgaac
    38041 catttcacga agtatgtgtc cggatagtcc aaagtctcta tagttagctc ttggtcttcc
    38101 agtagaaaag caacgccgat gaagacgtgt aggtgcacta ttacgcggta aggattgtaa
    38161 ctttccatga attttccatt tatcactcaa ggacggaacc ttacttattt ctttctttga
    38221 ggatcggcga atcaaatgat atttttgttc cagtttttgc ctcttcttct ccctatgaat
    38281 caaacttttc tttgccataa tggttcagtt ctttttatta tcaatggtac aagtcggatc
    38341 ctagatgtag aaatagaagg gggtataccc cctccccatt gaaagatatt atcgcggata
    38401 tgacacataa cataacataa agaattaacc aaatttgccc gatgtagagg caatcaagaa
    38461 agccgcataa gtgaatatat aacctacaga aaaatgggct aatccaacca atcttgcttg
    38521 cacaatagaa agagccactg gcttatctct ccatcgaatc aaattagcca aaggtgtacg
    38581 ttcatgagcc catgctaaag tttcaatcaa ttcctgccaa tatcctcgcc aggaaattaa
    38641 gaacataaat ccagtagccc aaacaagatg cccaaataag aacatccacg cccagactga
    38701 tagactattc ataccaaagg ggttataccc attgataagt tgggaagagt ttaaccatag
    38761 ataatctctt aaccatccca tcaaataagt agaagattca ttaaactgcg agacgttacc
    38821 ctgccataat gtgatgtgtt tccaatgcca ataaaaagta acccacccaa tggtatttaa
    38881 catccagaaa actgccaaat aaaatgcatc ccacgccgaa atatcacaag taccaccccg
    38941 tcccggaccg tcgcaaggaa aactataacc gaaatccttt ttgtctggca ttaacttcga
    39001 cccacgcgca tctaaagctc cttttactaa gatcaatgta gttgtatgta aacctagagc
    39061 aatggcatga tgaaccaaga agtctccagg acctattgtt aagaatagtg aattactatt
    39121 ttcattaata gcatttaacc atccaggtag ccatatgctt ctacccgcat tgaatgccgg
    39181 tccatttgtt gaagataaaa gtacatcgaa cccatatgaa gttttaccat gagcggattg
    39241 tatccactgg gcaaatatgg gttcgattaa tatttgtttc tccggagtac caaaagcaag
    39301 catgacatca ttatggacat aaagccccaa agtatggaac cctagaaaga ggctggccca
    39361 acttaaatgg gatatgatag cttctttatg gtctaacatt cttgccaata cattatcctc
    39421 gttctgttcc ggattgtaat ctctaataaa aaaaatagct ccgtgggcaa aagcccctgt
    39481 catgatgaat cccgcgatgt attggtgatg ggtatataac gcagcttgag tagtaaagtc
    39541 ttgtgctatg aaagcataag aaggtaaaga gtacatgtgt tgagctacta aggacgtaat
    39601 aacccctaag gaggctagag caaggcctaa ttgaaaatga atcgaattgt taatcgtgtc
    39661 ataaagaccc ttatgaccac gccccaatcg tcctcccgga ggagtatgtg cttctaaaag
    39721 atcttttata ctgtgaccaa ttccgaagtt agttctatac atatgccccg caacgagaaa
    39781 aataaaagca atagctaagt gatgatgagc aatatcggtc aaccataaac tttgcgtttg
    39841 cgggtggaac cccccgagaa gggttagaat agcagttcct cctccttggg aagtgccgaa
    39901 taaatgatta cttgaatcgg ggttttgagc ataaagattc cactgacctg aaaaaagtgg
    39961 acccaaccct tggggatgtg gcaatacatc taagaaatta ttccatcgaa catattcccc
    40021 ccgggatccg ggaatagcga catggactaa atgccctgtc caagccaagg agcttactcc
    40081 gaagagtcct gacaaatgat gattcagacg agattcggca tttttgaacc atgaaaggct
    40141 cggtttccat ttcggttgta gatgtaacca accccctatt aaggaaatag cagaaagaaa
    40201 taatagaaaa agagctccag cataaagatc ttcattagta cgtaacccaa ttgtatacca
    40261 ccactgataa acaccagaat aagcgatatt cactgggccg gaggcgcccc ctctagtaaa
    40321 agcttccaca gcgggttgac caaaatgagg atcccaaatt gcgtgagcaa ttggtcttac
    40381 atgtaaggga tcctgtaccc atgcctcaaa atttccttgc caagctacat gaaagagatt
    40441 tccggaagtc cacagaaaaa ttattgccaa ttgcccaaag tgagaagcaa aaatattctg
    40501 ataaagacgt tcctcagtaa tatcatcatg actctcgaag tcatgcgcgg tagcaatacc
    40561 aaaccaaata cgacgagtag tggggtcctg agctaagcct tggctaaacc ttggaaatct
    40621 taatgccata atgcctttca aatcctccta gccattatcc tactgcaata attcttgcta
    40681 agaagaatgc ccatgttgtg gcaattccac ccagaaggta gtgggttact cctacagcac
    40741 gtccttggac aatgctcaag gctctaggct gagtagcagg agcaactttt aatttattat
    40801 gagcccaaac aatggattca ataagttctt gccaataacc acgtccgctg aatagaaaca
    40861 ttaaactaaa agcccataca aaatgagcac ctaagaaaaa aagaccatat gcggataatg
    40921 aagaaccata agactgaatt acctgggatg cctgcgccca taagaaatcg cggagccacc
    40981 cattaattgt aattgaactc tgcgcaaagt ttcctcctgt gatatgagtt accacccctt
    41041 gatcgcttat actaccccaa acatctgact gcattttcca actgaaatgg aatattacta
    41101 ccgaaattgc attgtacatc cagaatagtc ctaagaagac atgatcccaa gcggatactt
    41161 gacatgtccc ccctcttcca ggcccgtcac aagggaaacg aaaaccgaga tttgctttat
    41221 ccggtatcaa acgcgagcta cgagcaaata gaacaccttt caggagtatc aataccgtta
    41281 catgaatggt aaatgcatgg atgtgatgta ccaaaaaatc tgcggttcct aatggaatag
    41341 gtaacaaagc aactttgcca cccactgcta ctaaatcacc gcctccccaa gtcaaactgg
    41401 tgctcgctgt tgcaccgggc gccgttgcac cgggtgctaa ggtatgggtg ttttgtatcc
    41461 attgagcaaa gacgggttgt aattgtatag cggtatctga aaacatatct tgtggtcgcc
    41521 ctaaagcgct catggtatca ttatgaatat ataaaccaaa actgtgaaag cctaggaata
    41581 tacataccca gttgagatgt gatatgattg catcacgatg cctaaggaca cgatctaata
    41641 gatcgttata tcgagtagtt ggatcatagt ctcttaccat aaaaatggct gcatgcgcag
    41701 cagcaccgac tatgagaaat ccaccaatcc acatgtgatg tgtaaacaat gatagttgtg
    41761 taccgtagtc agtagctaga tatggataag ggggcatgga atacatatga tgagctacaa
    41821 caatggttaa agagcctaac atagctaagt taatagataa ttgagcatgc catgatgtta
    41881 ttaggatttc atagagtcct ttatggcctt gacctgtaaa tggaccttta tgagcctcta
    41941 aaatatcttt tagactatga ccaattcccc agctggtcct atacatgtga cccgctatta
    42001 ggaatagaat tgcaatagct aaatgatggt gtgcaatatc ggtcaaccat agacccccag
    42061 tcactggatc taacccccct cgaaaagtaa gaaattccgc atattttgac caattcaagg
    42121 taaaaaatgg ggttgctccc tctgcaaaac taggataaag ttgggccaaa agcccccgat
    42181 tcaagataaa ttcatgggga agtgggatct ctttaggatc tactccagca tttagaaatt
    42241 ggttaatcgg taaagataca tgtatttgat gccccgccca agaaagggac ccaagcccta
    42301 gtagccctgc taaatggtga ttcaacatag attctacatt ttggaaccaa gccaattttg
    42361 gggctgcttt gtgataatgg aaccaaccag caaaaagcat tacggccgaa aagaccaatg
    42421 caccgattgc ggtacaatag agttgtaatt cactagttat tccagatgct cgccaaatct
    42481 gaaaaaaccc agaggttatt tgtattcctc ggaaaccccc gcccacatca ccattcaata
    42541 tttcttgacc tactattggc caaaccacct gagcactggg tccaatgtga gtaggatcac
    42601 ttagccatgc ttcataattg gaaaaacgag caccgtggaa atacatgccg ctcagccaaa
    42661 gaaagatgat ggagagttgg ccgaagtggg cactaaatat ttttcgagag atctcctcca
    42721 aatcactggt atggctatca aaatcgtgag catcggcatg taggttccag atccaagtgg
    42781 tagtatcggg tcctttagct attgttcttg agaaatgacc cggtctagcc cattcctcga
    42841 aagaagtttt tacgggatcc ctatctacca aaattttgac ttctggttcc ggcgaacgaa
    42901 taatcattga gtcctcctct ttccggacaa cacatacaaa gagacctgcc aacagtcaag
    42961 taattagtga acctatgaga gacactttta atctaattag tttttcgttc tcttcgatct
    43021 ctcatctatc tatttttgtt agttatttac tagagcaatt atgatctgga agtcgatccg
    43081 gggcaagtgt tcggatctat tatgacatac ctagggggcg ctcaacggac cctttttatc
    43141 ttataaaact cttttcagac tttacattgg tgcaagaatt ttttttgcaa cgcggggtat
    43201 tcatatctca attagaagtt cctagataga gttaagttct ttttttctta catagaatac
    43261 atagaaaaga aatagaacaa atatgactct attccaaatc acgtaagtag tcattactag
    43321 tatcaatatt ttttttagtc attcaagagt tttttttttt tattttttta ttagtttgaa
    43381 tcgaaagaaa agaatatcat aaaaaaaaag tattcttttc tatgctatat ccgtggtata
    43441 tccgtgtaac atttatacct acgaaatacc aatgaaatag aacgattttc gaaaaagata
    43501 taatgaaaaa ttctttgatt ggttcttccc atagaaacga tcctttttat ttgaccgacg
    43561 gggccaacaa aagcaaagaa tacaaagaat taatattcaa acaaattcaa aaatttgaat
    43621 atatatatta atatcaaata ttaatatata ttatagaatt tctatttatt tatataaata
    43681 tataatataa ataaaatttc ataaaaatga aaataaacaa agcgataatc taattgatga
    43741 gaataaaaaa agagagttct tattcgaacc gcttcgtgat ctttaaccaa ttctgcgctt
    43801 caatataatt cccaggagta agcgctatag cccgtttcca atattcagcg gcttgatcaa
    43861 accaagcctc cgcaatttca gaatccccct gtcgaatggc ctgttctcca cggtcggaat
    43921 aggcggtcaa ttcctttcct tggaaccgta cttgagagtt ttctaactca tacggctcgg
    43981 cagtcaattc ttttggcgtc tacccgagcc ctaatatata tctatattta actgaatggg
    44041 atttctcata gatctatttg atttttctca agttaacgtt aaccaacaaa accaaaagag
    44101 gttaattaca tgagtttcaa acttgacttt tgattcaatt aataatcagt tttatctttt
    44161 ctcctacctt cagaaaaaaa gtataggcat tttgaaaccc tcattagaat tttctgaaaa
    44221 gtaactatct cgctttcata ttatatagaa attaatatag aatccttgaa aaagacttct
    44281 tcctcataaa acaaagactt actctccttg ggatctgatg ctacaccgct gctcaatacc
    44341 ttaggggatc ggctctatta cataagttga ttcctaattt atatctcata aaatgagata
    44401 aataagcagt tcttattgta tcgcccaaac cttgtaaatt gatctttacg gtgcttcggt
    44461 tatcaattag atcttttatc catagaaaaa aatatttagg catatatatt tcttcatatt
    44521 tcgaagtttc tttctttgct acagctgata aaaatcgttt tttggacgat gcaatatgta
    44581 gaaatcctgc tttttttagt ctttattgtc gtatttgccc tttccttttt ttttttttct
    44641 ttctatagtg gagatagtcg cacgtaatga cagatcacag ccatattatt aaaagcttgt
    44701 ggtaagaacg ggtttcgttc tagtgcccga aaatagtatt ctaaagcttt cgtatgttct
    44761 ccgttacttg tgtggataag gcctatgtta tagagtatat agcttcgatc atagggatca
    44821 atttctagtc gcatagcttc ataataattc tgtaacgctt ccgcataatt gccttcggat
    44881 tgagccgaca ttcgttacgg tcgtcattca attcaaaaaa ttctccgttc caaaaccgta
    44941 cgtgagattt tcacctcata cggctcctcc tttttttatg tgcattatga aaataatcca
    45001 gaatccgtgg aattaaaggt cgaaatattg tcattatgaa ctcagcgggg ctaatgtttt
    45061 tacaagaaat ctctagccaa ccttcttgca aaagatcctt tcttaacatc aagcgtgctg
    45121 gtactagata aaaatgtaaa ctccaacaat ttctttgttc tcgacgcctt ttaatttcca
    45181 ggaattagtc acttcaacag tcttcgatgg ttttatgggt atccaaagta cgaacgagat
    45241 ggatgtttgt tgtcccaacc atttcttttt ttcccgatcc cgataacgaa aaggagcgct
    45301 ttataactta taacaaagtt tttgttttgt tgattcctag gcgtagtgct ccttcctcta
    45361 tgccgcctat tgatactagt gtagtacgat tgaaccgcaa tacagatcga tgatctatag
    45421 gtctaacctt tcgctcaata ctagaataaa caattcaagt atctgaggtt gcattaatcg
    45481 gggatacacg acagaaggaa ttgctttatg ttataaactt caccttcaac cagcgtcgat
    45541 ttttttttat ttcaatagtc ttttttttcc gaatcgtgtg tctttttcct aaggccgaga
    45601 gcggtaaagt caaaataatc aaatcgcacc atctctgtaa taagtaaatg cctctttttc
    45661 tcctgaagtt gtcggaatta ttcgtaataa gatattggct acgattgaaa aggtcttatc
    45721 aataaaattt ccatttatcc gcgatctagg cataggtaaa aaaaaatcca ttctataact
    45781 cttttcatta cctctcgtga gaaaatgatc tcacaaacaa aggaaatgta cagtacgaaa
    45841 taacataaaa gtaaacctat tcaaaaaggg atatgacttt ctacttcaac tttttttgaa
    45901 gctttgacag aaaaaaatca atatttgaac ctaatttgat ttcatacaaa tgaaattcat
    45961 tagtataaaa ataaactata atataagaat aaaataaaag ggaattattc cgatttcgtc
    46021 gaagttgaag aatcaaagaa tttattctac ggattaggat agatttggaa aattcgaaaa
    46081 gctttgattc aatttcaatt attatatgat caaaatagga aaaaaatcga ataattgttc
    46141 tatgatgaaa atgaaaatag aataactgcc ctttttctct ttcgtgcata gcaggtatac
    46201 actatctaat aaaaaaaagt catgaaaggc tttatatttt gattttgata gttagaattg
    46261 attgtcagta actatcgaac aatctaatat gaataactcg ctatttgctc gggttatcga
    46321 ccataatcat tatgtaggaa agatggccga gcggttcaag gcgtagcatt ggaactgcta
    46381 tgtagacttt tgtttaccga gggttcgaat ccctctcttt ccgcaccttc acctaattca
    46441 ccaatgtaac taactacaat gtatcaaata caaataagaa cggataccaa aaaagagtta
    46501 gacttttctt tgatatagat tccgtttttt gatgttgttt gattttgata tagattctct
    46561 attcctaatt tatgtgatat gaaaaagaaa atacagtaat gtaaaaagca gacataggat
    46621 ggaaatttcc ataaaagata tgataggata gaaatccccg aattcaatcc cttgtcttca
    46681 tttccttatt tacttaacct taacttaagc aaaagggagg ggtgcaaatt tgtaaagccc
    46741 tttgttttgt tattttagtt aggtttaagt ctgacgagaa taatattcta cgacaagcaa
    46801 ttcatttatt ttcaaaccga cccatttcct atctattatt tgattgacta atcctttata
    46861 ttggaatgtg tgaagggtca aatgttttgg taattcctca tgtgtggatg aatccagata
    46921 attttgaatt agagctagag atttttgttc atccttcact gaaatgatat ctcggggttt
    46981 gcagcgataa cttggtatat ctactatacg accattaact aaaatatgtc tatggttaac
    47041 taattgacgg gcttgaggaa tagttgaagc catgcccaat cgaaaaagga tgttatccaa
    47101 acgcatttca agtaattgta gcaaaacctg accggttgac ccttttgcct ttccggcgat
    47161 acgaacatat ttaagtaatt gtcgctctgt aagaccataa tgaaaacgca atttttgttt
    47221 ttcttctaaa cgaatacgat attgagattt tttcccgggg cgcgattgat ttttaagatc
    47281 gcttccagct ctaggccttt tactagttag tcccggtaaa gcccccagac ggcgtatttt
    47341 tttgaaacga ggccctcggt aacgtgacat aaagactcct tttttttttt agaaatttga
    47401 ttgaaatttc ataaattaaa ataaaaaaaa attaaaactg aactaaatac taaatgaagt
    47461 gaaatccgat aaaatgaagt attgtactac aaacaaatag aaatgagatg cattagatca
    47521 atatacatat ttttttgtat tgactttttt gtttgtattt ttttattgca tatctactat
    47581 tgtatatcta caaaaattga tatacaataa aaaaatctat ttattagaga acttctatat
    47641 attgatatag aaatggaaac tatatataat ctatatagat aaataaaacc aaaagaaagc
    47701 cctttttttt tcttgatttc ttttccaaag aaaagatata actcccccat tcataattgt
    47761 aagtttctac gacataataa aataaagaga tttttggcct tttgaaaaaa aaaaaggggg
    47821 ggtgaagaag ttctttattt caatcttctt tgatttcaaa aaatctgatc aatcatgtat
    47881 gtaaaaaata aaataaatag aaaaagccgg ctatcggaat cgaaccgatg accatcgcat
    47941 tacaaatgcg atgctctaac ctctgagcta agcgggctta aataaaagaa attttacata
    48001 catgggaatt cgtaaaactc ttaggatttt atctattaac gataacttat attttattta
    48061 aattcattta aataacaatc aaatttaaga atttcaaacg ttaaattgag tttatagttc
    48121 taaatcaaat ctataatata aatagaatct actaaattag attagtaagt gaagttagat
    48181 tagtaagtga agttagatta gtaagtgaag atccttttgt acattttttt tttgaatttc
    48241 taattttaga ctaaataatt agaaatataa aatattaaat agaaataaat gaaataatta
    48301 gttagaacta taaaattttg ttatcgtata gttctatata gagggtcttc ctcaaatgtg
    48361 tctaagaaaa aaaggataag aatgaaaatg aaatgaaaga gaaagaggca acaaaaaaaa
    48421 agcaatccag ataataatga gacactcctg tcttttgttt tcattcggaa ggagggctgc
    48481 agctaagact aaaacaaaga atcgatcgtt cgagtattcc accaaattgc cgcggaaaaa
    48541 taagagttaa gagaaacata tatatttatt tagtgtatat ctatcgatat tgaatagcaa
    48601 atggataaat gatagaatcg cttctgattg gacaaaaaaa agaaatacgg gtccgcgata
    48661 gagacgaaag aagataggca agaaatcaaa aggggcaacc ccattcgata taagaatgag
    48721 tatctaaaaa atgaagtggt tccgtatagc ataaaaataa atattaaata aatgaaaaaa
    48781 aaggaggggg aaaggcatca taatgagatt gaatctcaaa acacaggggg atatggcgaa
    48841 attggtagac gctacggact taattggatt gagccttggt atggaaacct actaagtgag
    48901 aactttcaaa ttcagagaaa ccctggaatt aaaaatgggc aatcctgagc caaatcctgt
    48961 tttacgaaaa taaataaggg ttcgtaaaga aagaatttaa ataaaaaagg gataggtgca
    49021 gagactcaat ggaagctgtt ctaacaaatg gggtttgact accgttagta aaggaatcct
    49081 tctatcgaaa ctacagaaag gataaaagat aaacctatac acatacctaa aggtaataaa
    49141 aaactatcta aaaaaaaaaa gacgacccaa acccgtattt atatattttt tatttttttc
    49201 tgaaaaatat aaagaattgt tgtgaattcg tattgattcc aaattgaaga aggaatcaaa
    49261 tacaacattc attaataaaa taatttaccc catagtttga taaatctttt gaacaactgg
    49321 ttaatcggac gagaataaag atagagtccc attctacatg tcaatataaa tgataaatgc
    49381 tgacaacaat gaaatttata gtaagaggaa aatccgtcga cttttaaaat catgagggtt
    49441 caagtccctc tatccccaac ccccaaaacc cgttgacgcc ctacctgttt tttttttctt
    49501 tttaattgac atagacgcca gtcctctatt aaaatgagga tgatgtcttg gtaatggtcg
    49561 ggatagctca gttggtagag cagaggactg aaaatcctcg tgtcaccagt tcaaatctgg
    49621 ttctcggcat atgagtaatt cgtatgagga tctattctaa aaatttattg atatggatca
    49681 acataataaa tacttatccc tctaggtgtc tgtaaatgga cctttctcta ttttgtagtt
    49741 ttttttctat tttatagaaa agtaaagagt ctattaaaga gtctattata gtgaaataaa
    49801 aaaaatggga ttctcttcct tctaagagat gtgcacgata caaagttcac agcgcagaat
    49861 ctcttctttt attttagttc atcctattgt ctcgcctaaa aaaaaagaat atatctttaa
    49921 aaaatcgaga atctcaacga atccctaatt ctattgtctt ttattttttt tcttagccta
    49981 tccataaaaa taggaatgat acttcaatta ctctgtttga tctcgaagaa aaagagagtg
    50041 tacaaatatt ccttgaatac ccggagttgt ataaatgaaa aaaaggtctc ttatcattca
    50101 atgagcgtct tgtagttcat aaaaattggg ggcaatataa tccttacgta agggccaccc
    50161 gatccaactt tcgggcatta agatacgctt cagtcgtgga tgattctcat atgagattcc
    50221 caacatgtca taagattccc gttcttgaaa atccacactt ttccaaaccc agaaaacaga
    50281 cgggattcta ggatgagccc ttggaacaaa tacttttata catacctctt ccggttgatc
    50341 tacaccatat tctattcttg taagatgata tacactggct aacattcctc ccggtgctac
    50401 atcataggca cattgtgaac gtagataatt gtaaccgcat acatataaaa taacagcaat
    50461 ggaatgccaa tcctcgggct ttatttgtaa agtctctatt ccttggtaat cgaaacccaa
    50521 agatctatga actagcccat gtttgactaa ccaaacagac aaaggaccct gcatcttttt
    50581 tatctctccc gcattttcat ttggctttga tttgtaattt gtataagata tatatttcac
    50641 atttacgatg aaatccaatt tatgaagatt cattcgttat ttgttattct gaaaaaaacc
    50701 taccttatct aatttactaa ttcttgggaa gatattgaac ttttatagtt gaaaaatgtt
    50761 cgaagaggga gctctgaagc agacggtggt tgataaagta atcccctatc ataatttcta
    50821 gcataagtac tgtgtacaag acaaaacttg tgattggtag taaaacaccg atcaccccct
    50881 tgatatctag atctaatttg atcctcatag atttctcgag atattttctt acgaagtttt
    50941 gttatagcat ctataactgc ttccggttta ggtggacagc ccggcaaata aacatctaca
    51001 ggaattagct tatcaactcc ccgaacagta ctataagaat cggtactgaa catcccccct
    51061 gtaattgtac acgctcccat agcaataaca tattttggtt cgggcatttg ttcatataat
    51121 ctcactaaag aaggggccat tttcattgtt actgtgccag ccgttaaaat gaggtccgcc
    51181 tgtctaggac tcgatcttgg taccagtcca taacgatcaa agtcgaatcg tgagcctatt
    51241 aatgaagcaa attcaatgaa gcaacagctg gtaccataaa gaagtggcca taaactggag
    51301 agtcttgacc aatttgaaaa atcatttaat gtagttgaaa taaccgaatt gtgggtctgt
    51361 cgatcaagta agggaaattc aatagaattc atacttaatg ctattttttt ttttattttg
    51421 actttttatt gtttcttatt atctgaatat tcaggaacta agaccattcc aatgcccctt
    51481 ttcgccatgc ataaactaaa ccaacaatta ggataagcac aaaaatcaaa gcttctataa
    51541 atacagatac ccccaataca tcaaaactca ttgcccatgg ataaagaaaa accgtttcaa
    51601 catcaaaaac aacaaaaacg agagcaaaca tataataacg gattcgaaat tgtaaccaag
    51661 catcacccat tggttctata cccgattcat aactcgaaag tttctctgga ccttttctaa
    51721 cggggcctaa aactccagaa attagaaatg ccaaaatagg aataccactt gatattatca
    51781 gaaatgccca gaaactctca tattcgtaaa gcagaaacat agacgaactc ctatgaatgt
    51841 gaaagaaaaa aagaccagat tagttgattc gagttggtct tactaaacaa ttactaaaca
    51901 aagagttata gacaacttga aactgaattc cattccaact cgaatcgact agtttcattt
    51961 gtatactggg ggatatgtct cgtttttaag atttagtgat tggaatccta atttatttat
    52021 tttcattacg cttatttcga tttcatatcg aaatagattg atatgtatag tattatacta
    52081 tacatagaga tttgtactac tgtacaaatc tacaaaacaa gttaaacttg ttcgctttcg
    52141 cctcacttcg gtcggatttt tataaaaaaa attgaaacta accaaactca ttaaaattcg
    52201 aattcattgt tttgtttaga attttgaatt ctattcaaat atttctaata ttaatatgta
    52261 ttaataaaaa aaaaaaagag caattgaaga tattgaaatg cctttttttt tcattttagt
    52321 tttatgctct aaataaccct gctccccacc agtgagggag cttatgggaa tgattttcat
    52381 aaagcaaagc aagcggaagc ggccagttcc aaccaacaaa gaatatacaa tactgaggaa
    52441 aaaatgagac aacttttttt tgtatttgaa tattctttat tgttttattt tgttgtaaga
    52501 atatcttttt ttatttattg attttgtttt gattaattaa aatagaaaat agggctatac
    52561 ggactcgaac cgtagacttt ctcggtaaaa cagatcgaac taattattat caaaatggat
    52621 tcgaactctt tcaaagaccc aacatgcatt tttttttttg cattgggctc tttcattagc
    52681 tgatataaat atccgctagt ctaccatatt tttacttaaa agaaaaataa gaagatggct
    52741 ccgtgtgctc tcattgatta ttttgtttct gatacgggag cactaccaaa gttttttaga
    52801 gaagggtatt ctcttgacat aggtttgcct ttggcttaga tcaacctaag ttaaatggag
    52861 tctctatcat ccctgattaa aaaatcaaac atgaaacttc atacaccgta agattcatag
    52921 gacgaaaaga taatttttga ggtccttata ctcattaagc ctagcattga atagaccggg
    52981 gattcaccct atcaatatat caaatcaagg atgggttcga ttgattcatt tggctcctac
    53041 aaaaaaggta gccaatcgag ccgaatcatt tgtcaggcta ttgttctctg gttttgttcc
    53101 ctaaaaggca tggagtaaga catcgactta tcaaaaagat caattgattg cacgatagac
    53161 ttttctaaaa aacattggcg cgcgtgtaaa cgaggtgctc taccaactga gctatagccc
    53221 ttccttgtga tacagattta tttgatttct cctattatgt tctgtataga atttcttgtc
    53281 aagatgaata ttacacagcc tcatatctct ttagtccctt ttctttgatt ggtattgctt
    53341 agaagtaata ttgaatttag aattcataga tggggtaggt ccccttttct ttttctttat
    53401 attataatga taaatgacct acttaactca gtggttagag tattgctttc atacggcgga
    53461 agtcattggt tcaaatccaa tagtaggtag aacttattag ataccactga cctcggtgtc
    53521 taataagttt ttctacccac cttcttttag tgattttgta tctttttcat tctatttcag
    53581 tttcaaattt tgaaaatttt cattttctat taaaaaaaat tcactcgatt gtatttgatt
    53641 ctatttaatc agcagaatca aacaaaaagg ggtgtataaa cataagtttt ttttatacag
    53701 aaattctatt tggatacact gacttgacta attacgaaat cgaatcgaga gcctctacgc
    53761 gtgtcctagc tcgtctgaga gctagatttg cctcaattct ttgccgcttg ccctcagctt
    53821 tcttcaggtt agcttccgct attttaagag tttgctgggc ttcttgtgga tcaatgtcac
    53881 tacccttctc cgcatcattt actaaaatag tgatttcatt atttcctatt ctagcaaaac
    53941 cacccatcag agtcatcgtt aaccattgat cgttaaggcg tattctcaaa atacctatat
    54001 ctaccgctgt ggcaataggc gcatgatttg gtaatacccc aatttgtcca ctattagtag
    54061 ataaaacaat ttctttcact tttgaatccc aaacaattcg attaggggtg agtacacaaa
    54121 gatttaaggt catttcttca atttgctctc catttctaag tttgtagcct tcgcagtagc
    54181 ttcatcgatg ttacctacca aataaaaggc ctgctcggga agaccatcta attctccgga
    54241 aagaatcaat ttaaaccctc taatcgtttc tgctagacca acatatttcc ccggggaacc
    54301 cgtaaatact tccgctacga aaaagggctg tgataagaaa cgctcaattt ttcgcgctct
    54361 tgctacagtt aatcgatcct cttcagacaa ttcgtccaac ccaaggatgg ctataatgtc
    54421 ctgaagctct ttgtaccgtt gtaaggtttg cttaactctt tgcgcagttt cataatgttc
    54481 ctcaccaacg atccgaggtt ggagcatagt tgatgttgaa tctaaaggat ctacggctgg
    54541 gtagatacct ttagcagcta atcctcttga taggacggta gtagcatcta aatgtgcaaa
    54601 tgttgtggca ggagcagggt cggtcaaatc atccgcgggc acataaactg cttgaatcga
    54661 agttatggat ccctctttgg tagaagtaat tctttcttgc aaagaaccca tttcagtact
    54721 aagggtaggt tgataaccca cagcggaagg cattctaccc aataaggcgg atacttcgga
    54781 tcctgcttgg acaaaacgga aaatattgtc gataaataga agtacgtctt gttcattaac
    54841 atctcggaaa tattctgcca tagttagggc agtcaaccca actctcatac gagctcccgg
    54901 tggttcgttc atttgaccgt aaactagagc cacttttgat tccgcaagat ctttttcatt
    54961 aattactcca gattctttca tttccatgta aagatcattt ccttcgcgag tacgttcacc
    55021 tactccgcca aatacggata cgcccccatg agctttggca atgttgttga tcaattccat
    55081 aatgagtact gttttaccta ccccagcccc tccgaatagt ccgatttttc ctccacgacg
    55141 ataaggagct aaaagatcta ctactttaat tcctgtttca aaaatagata attttgtatc
    55201 taattgtata aaagcaggtg cagatttatg aataggggct gttgtgcgag tatccacggg
    55261 acctaaatta tcaataggct ctccaagcac gttgaaaatt cgtcctaggg tcgctcctcc
    55321 aaccggaaca cttagaggag ttcctgtgtc aattacttcc attcctctca ttagaccatc
    55381 tgtagcactc atagctacag tcctaactcg attatttcct aataattgct gtacttcaca
    55441 agtcacatta atttgttgac cagcagtatc tcgaccctta actaccaaag cattgtagat
    55501 attaggcatc ttgtccggag gaaaggctac atctagtact ggaccaatga tttgagaaat
    55561 acgtcctaga tttttttctt tttcaagcgt ggtggaaacc ccaggatctg aagtagcagg
    55621 atttattctc ataataagtg gtgaactatg tcaatttttt ttttcgaaaa ttatctaata
    55681 aaaaaaatct tcgatagcaa gtaggtcggt taattcattc aataagaaat gggaggaagt
    55741 tatcactcaa tttcgtccgt tggtatcatg aatacaattc aattgtttac ttattctatt
    55801 tctattcaat ttcaatcaag gaattttcaa gttgaagcga cccattttca aaatatcaac
    55861 tggatgaata aaaatattaa aaaagtcttt catttgtcta taaagataga caataacgcc
    55921 catcttatct atggaattcg aacttgaact ctatttacga ttttttattt atatctcatt
    55981 agcccctttt tcatatttgc attttaattt tagcatatca atgtaatata tttttagatc
    56041 cggcctattc ccccctcttt ttatctatac ccctttttcc atggaccaat tcggcatatt
    56101 ttcacataca tataggattt acatatacaa tatatattac tgtcaagagt gaatttctta
    56161 tttatagttc tattaaataa acaaaaaaag aagggattag aaaaaaaaac tacaaggatt
    56221 gggttgcgct atacatatga gagaatatac aataatgctg tatttggtga atcaaatacc
    56281 atggcctaat ctaataagga accattcgga ttagttgata attttttgaa agattcctgt
    56341 gaaaaagttt cgttaactcc taatttatgt cgagtagacc ttgttgtttc gagaattctt
    56401 aattcatgag ttgtagggag ggacttatgt caccacaaac agagactaaa gcaagtgttg
    56461 gattcaaagc tggtgttaaa gagtataaat tgacttatta tactcctgaa tatgaaacca
    56521 aagatactga tatcttggca gcgttccgag taactcctca accaggagtt ccgcctgagg
    56581 aagcaggggc cgcggtagct gctgaatctt ctactggtac atggacaact gtgtggaccg
    56641 acgggcttac cagccttgat cgttacaaag ggcgatgcta ccacatcgag cccgttcctg
    56701 gggaagaaaa tcaatatata tgttatgtag cttacccctt agaccttttt gaagaaggtt
    56761 ctgttactaa catgtttact tccattgttg gtaatgtatt tgggttcaaa gctctgcgcg
    56821 ctctacgtct agaggatctg cgaatcccta ctgcttatgt taaaactttc caaggtccgc
    56881 cccatggcat ccaagttgaa agagataaat tgaacaagta cggccgtccc ctattgggat
    56941 gtactattaa acctaaattg gggttatccg ctaagaacta cggtagagcg gtttatgaat
    57001 gtctacgtgg tggacttgat tttaccaaag atgatgagaa tgtgaactcc caaccattta
    57061 tgcgttggag agaccgtttc ttattttgtg ccgaagcaat ttataaatca caggctgaaa
    57121 caggtgaaat caaagggcat tacttgaacg ctactgcggg tacatgtgaa gaaatgatga
    57181 aaagggctat atttgccaga gaattaggag ttcctatcgt aatgcatgac tatttaacgg
    57241 ggggattcac ggcaaatact agcttggctc attattgccg agataatggc ctccttcttc
    57301 atatccaccg cgcaatgcac gcagttattg ataggcagaa gaatcacggt atgcacttcc
    57361 gtgtactagc taaggcctta cgtatgtctg gtggagatca tattcatgct ggtacagtag
    57421 taggtaaact tgaaggagaa agagacataa ctttaggttt tgttgattta ttacgtgatg
    57481 attttattga aaaagatcga agccgtggta tttatttcac tcaagattgg gtctctctac
    57541 caggtgtttt gcccgtagct tcaggtggta ttcacgtttg gcatatgcct gctttgaccg
    57601 agatctttgg tgatgattcc gtactacaat tcggtggggg aactttagga cacccttggg
    57661 gaaatgcacc gggtgccgtc gctaatcgag tagctctaga agcatgtgta caagctcgta
    57721 atgaggggcg tgatcttgct cgcgagggta atgaaattat ccgtgaggct agcaaatgga
    57781 gtcctgaact agctgctgct tgtgaaatat ggaaagagat caaatttgaa ttccaagcaa
    57841 tggatacttt ggataagtaa tcccttgatt accattcctt tttttagttg aattgcaatt
    57901 aaactcggcc caatctttta ctaaaaggat tgagccgatc ctaccctatt gtctatattt
    57961 ttgatagata catatttatt tttttttgta gatatacact ttaatctaga gtagatatat
    58021 aagatctaga tcttatatac aaaaataaaa gactaaacac aactctttct attcttgtat
    58081 tggttccaaa atgaatccta tgtatggatc cttaggattg gcgtattctt ttctatccta
    58141 tatgccacag tttaggatca tagattgagc caagcaggac aatcttttct acctatcctg
    58201 tatgttgtcc ttttcatccg tgttgaaata gaaacttatt ggagtagtcc acgatatttt
    58261 acgaaaaagg ttatttatag gggagaaata tctcttttca ataggaattt tacatactat
    58321 cattatgggg aaagtactat ttcaattcta tttagaattg aaaatggaca aaggtttcat
    58381 cagatagact gaagagaaac tccgagttct cacaaacaaa tataaagtat aataatttct
    58441 ttcaatattc actcattatt tgatttagtt aaaaattctg gtgattgtct atatgcttat
    58501 tagtaaatca aatattcaat taattttatt ttttattgaa tgactattca tctattgtac
    58561 tttcatgtaa atagaggcaa gctctatgga aaaattttgg ttcaattcca tattggctaa
    58621 agggaaatta gaatacagat gtggactaag tagatcaatg gatagccttg gtcctataga
    58681 aaatcctagt ataagcaaag acccggttat aaacgataca gaagaagata aaaacattca
    58741 gggtaagaat tctagttatt ctagttatta cagtactctt gatcatttaa tcgccggcaa
    58801 agacatagac attcggaatt tcatttctga tgaaactttt ttcattaggg atagtaatcg
    58861 gaacacttat tccatatatt ttgatattga aaatcaaatt tttgagattg acaatgatca
    58921 ttcttttttg agtgaattag aaagtgtgtt ttctagtcat agtaattcta gtagtaactc
    58981 tagttggatt aattacatta atagtcgcat tgactcttat cttcgttctc aaatatgtat
    59041 tgatagtttc attagcggtg agagttacaa ttccaatgag agttgcatta cgaatgacaa
    59101 ttccaatgac aatcagagtt ccatttcaaa ttccgtttat gacgaaaggg aaagtcatag
    59161 tcaagatgat aatttcaata caaaaacaaa tgcgagtgat aatgatttaa ctattgaaga
    59221 agaatctaat gatttaaatg gaactcaaaa atacaagcat ttatgggttc aatgcgaaga
    59281 ttgttatgga ttaaattata agaaattttt gaagtcaaaa atgcatattt gtgaatactg
    59341 tggttatcat ttgaaaatga acagtttaga cagaatcgaa ctttcgattg atccgggcac
    59401 ttggaatcct atggatgaag acatgatctc tctggatccc attgaatttg attctgaaga
    59461 gggcgaattt gattctgaag aggttgaatt tgattctgaa gaggttgaat ttgattctga
    59521 agaggaatct gatcaagatc aagaggaatc ttctaaagat cctgaggaat ctgatcaaga
    59581 tccagaggaa tcttataaag atcgtattga ttcttatcaa agaaagacag gattaactga
    59641 ggctgttcaa acaggtacag gtcaactaaa cggtattcct atagcaatcg gcgttatgga
    59701 ttttcagttt atgggaggta gtatgggatc cgtagtaggt gagaaaatca cacgtttgat
    59761 cgagtatgct acaaatcaat ctttacctct tattctagtg tgtgcttccg gaggagcacg
    59821 catgcaagaa ggaagtttaa gcttgatgca aatggctaaa atatcttccg ctttatatga
    59881 ttatcaatca aataaaaagt tattctatgt atctattctt acatctccta ctactggtgg
    59941 agtaaccgct agttttggta tgttagggga tatcattatt gccgaaccgg atgcctatat
    60001 tgcatttgcg ggtaaaagag taattgaaca aacgttgaat acaacagtac ccgagggttc
    60061 acaggaggct gaatatttat ttgataaggg cttattcgat ctaattgtac cacgcaaact
    60121 tttaaaaggt gttctgagtg agttatttca gctccacgat ttttttcctt tgactccaac
    60181 tccaaatcag gtagagcctt aagttataag ttaaattttc catttgtatg gaaaaggtag
    60241 ttggagttag tttatcagaa tcaaagtagg actaatgggg ttttctttcc tttgtagcat
    60301 caaattgaat tgtagaaaga atttttggaa ttcttattct tagcggtatt actgattact
    60361 aatgagcaat cttttagttt attaagaaga taaaaaggga attctcccct ttgtgaaatg
    60421 aaattagaat taggcgagac aaataaaagg aattcaatct tcctctcttg cggatgtata
    60481 tagaattcaa atatagaaaa aaatagatat agagtttttg atctttcgat atctcgcgag
    60541 aattctattt ttactaaaaa aaaatactcc ttcccttctt ggatcggggt cgaattctaa
    60601 cgaatctcat ttttcaaaaa ttttgactaa cactcttttt tttttgattt atgattcgta
    60661 gatttgaata ataaataaaa aaaaattcag aataataaat caagtggatt attatacaga
    60721 tatctttcga tcgtcattaa cagtccttgt acttttttta ttagatatat atctactata
    60781 aaactaatta catattaatt agtttattac ttagtaatta gttttatagt agtataatat
    60841 acgaattcta atataattgt taattattat tgagatatct ttataagtaa caataacagg
    60901 tacaaatata aaattgaggt acccattcta tgacaactct caacagctta ccctctattt
    60961 ttgtgccttt agtgggccta gtatttccgg caattgcaat ggcttcttta tctttatatg
    61021 ttcaaaaaac taagattttt tagatgcgat gggaccaaga caaaatttga tctatttttt
    61081 caaaacttag atatcatgga tatctattta gtagaatatt gtataacaag tagtttttcc
    61141 gaatagaaat caaaaagcta tttcttatgc atgcgtattc gtaaacacga tatatgggta
    61201 aatgaattgt agctgtggac tgggatcgca gcagatggat gatataaagt ccatgtatca
    61261 taggtatgta gatctttatg ggggatccta taaagtaaag gggattcttt tagatctaag
    61321 caattcgatg gattattcct aaaggttcac aaatagtgct agctgattag agttacttcg
    61381 gaaacaaaat aaaaaatcaa aattaaaata tatgcttatt atctcaattc caataaaatg
    61441 caactggatc tggtatgtat gagttggcca tcagaatcta tatggataga atttatagcg
    61501 gggtctagaa aaacaagcaa tttctgctgg gcttttatcc tttttttttg ttcattagga
    61561 tttttattgg ttggaacttc tagttatctt ggtagaaatt tgatatcttt atttccgtct
    61621 cagcaaatag ttttttttcc gcaaggaatc gtgatgtctt tctatgggat tgcgggtctc
    61681 tttattagtt cctatttatg gtgcacaatt gcgtggaatg taggtagtgg ttatgatcga
    61741 ttcgataaaa aagaaggact agtgtgtatt tttcgttggg gattccctgg gaaaaaccgt
    61801 cgcatctttc tacgattcct tatcaaggat attcaatcta tcagaataga agttaaagaa
    61861 ggtatttctg ttcgtcgtgt cctttatata gaaatcagag gtcagggtgc cgttcctttg
    61921 actcgtactg atgaaaattt gactccgcga gaaattgagc aaaaagctgc ggaattggcc
    61981 tatttcttgc gcgtaccgat tcaattgaga aatgaagaat aaattcaatc aaatgcggca
    62041 agaggaaaaa actcaagtca agaaccccct ttttttctag agcataacct aactgaactt
    62101 ttttaagaat ccccattcat tcttcgagcc aaagcaggcg tatacgtaag aatcataacc
    62161 taaaacaaaa ccattttttt ttttacttgt tatttttatc aggattcttt cgtctcgaaa
    62221 tccgcataga atcctattta ttacttgaac ttgaaggggt tcttttgagc atttatcgaa
    62281 agaggacaat tgcttcgaat cggatcaatt tgaatctctg gaaagaatat tctatatatt
    62341 tatattttca ctcgaatttg aagtggattc ttatcatatt ttttacttct atattttaga
    62401 ttcaagggct aagcacttaa taaaaaaaca gagaatcaat tcctgggatt actatctatc
    62461 ttataatgga actcctgctt gatagaaaga ttagattgcc tagagtcaat gaaagaagtg
    62521 gttcattaat aattcacaga tgaaaaaatg ttaaaaaaaa aaaagaaaac attcattccc
    62581 cttctatatc ttgcatctat aatatttttg ccctggtgga tttcgctctc attcaataaa
    62641 agtattaaat cctgggttac aaattggtgg aatactgggc aatgcgaaac tttcttgaat
    62701 gacattcacg aaaagagtat tctagtacaa ttcatagaat tagaggaact cttcctcttg
    62761 gacgaaatga taaaagaata cccggaaaca catctaccaa aacttcatat aggaatacac
    62821 aaagaaacga tccaattggt cacgattcac aatgaagatt gtatccatat gattttgcac
    62881 ttctcgacaa atataatcta tttctttatt ctaagtagtt attccatttt aggtaatgag
    62941 gaacttgtta ttattaactc ttggcttcaa gaattcctat ctaatttaag tgacacaata
    63001 aaagcttttt ctattctttt attaacggat ttctgtattg gattccattc aacccacggt
    63061 tgggaactaa tgattggtta tatctacaag gattttgggt ttgtttataa tgatcaaatt
    63121 atatctggtc ttgtttccac ctttcctgtc attctagata caattttaaa atattggatc
    63181 tttcattatt taaatcgcgt atctccgtca cttgtagtta tttatcattc aataaatgat
    63241 tgagaaatga ttcactgatc caaatccaat tcaaatataa agtttgtttg ttactttgta
    63301 tacaagcatg caaagtcgaa cttactttat tctttctacc cgtcgagggg aaattgctgc
    63361 tatctttcgg taaaattttt tgagtatttt tatttttagt atacagtaaa taacaaaaag
    63421 gtggataggg gactagacta gcgacctacc aaattttatt gtagaaattt tcgggatcaa
    63481 cgattggacc atgcaaacta aaaatacctt ttcttggata aaggaagaga ttactcgatc
    63541 tatttcccta tcggtcatga tatatataat aaccggcgca tccatttcaa acgcatatcc
    63601 catttttgca cagcagggtt atgaaaatcc acgagaagca actgggcgta ttgtatgtgc
    63661 taattgccat ttagctaata agcccgtgga tattgaggtt ccacaagcgg tacttccgga
    63721 tactgtattt gaagcagttg ttagaattcc ttatgatatg caactgaaac aagttcttgc
    63781 taatggtaag aaaggcactt tgaatgtagg ggctgttctt attttaccgg agggctttga
    63841 attagcaccg cccgatcgta tttcgcccga gatgaaagaa aagataggca atctgtcttt
    63901 tcagagttat cgccccacta aaaaaaatat tcttgttata ggccccgttc ctggtcagaa
    63961 atatagtgaa attacctttc cgattctttc cccagaccct gctactaata aggatattca
    64021 tttcttaaaa tatccgatat atgtaggcgg aaacagggga aggggtcaga tttatcctga
    64081 cggtagcaaa agtaacaata cagtttataa tgctacaaca gcgggtatag taagcaaaat
    64141 catacgaaaa gaaaaagggg gatacgatat aaccataaca gatccatcgg acgggcgtca
    64201 agtggttgat attatccctc caggaccaga acttcttgtt tcagagggtg aatctattaa
    64261 actcgatcaa ccattaacaa gtaatcctaa tgtgggtggg tttggtcagg gggatgcgga
    64321 aatagtactt caagacccat tacgtgttca aggccttttg ttcttctttg catctattgt
    64381 tttggcacaa atctttttgg ttcttaaaaa gaaacagttt gagaaggttc aattgtttga
    64441 gatgaatttc tagatccgtg gatttatcaa catgaaattc gtaaaaacga atcaaactct
    64501 ttctggccat tgggttagtt aggtatgatc aaaaaaagta tgaaatttgc ttgtttacat
    64561 ctctttcccc catataagat atgcctggaa ttccttttat cccgtttcta atatgtatat
    64621 ttattgtgaa gaacactgtt tggccttacc ccttctttgc ttttttcaat cccaatttga
    64681 taggtgtgac tcgatcccta ttcgtgtgtc agatcgaaat gttcaaaaat aggttttttc
    64741 tgttctaata tctaatagaa tctaatttga ctagatacta aacatacgat aagtaagagg
    64801 agcctagaaa ggaaggataa ctgagagaac acaaataatt agtagaggga gtctttttcg
    64861 tcttcgacac aagaaaggga tgtataaaag cccctttctt gtgtcgaaat aataaaagtt
    64921 cttggtggca ttcgtcaaaa aaaaaatttc tattcttagt ttctattttt ccctattttt
    64981 cagagccttt ttttactagt tttttttaga tttctatttc aaatttagac ttagacatag
    65041 tagaacttta ctctatttat tttagtatta gtatcgcacc aaagtttgaa attttttata
    65101 agttcattga ttctattttc tcacaaaaaa ttcttattat taataagaaa gaattcaacg
    65161 ggcccctccc tcgcgaatca ggcaaagaaa gaagagacgg gcccgttgag ttcttctgct
    65221 ttcatgtcta caactcgggc cgtccgattt ttatagggat gaacccaatc cagaatatga
    65281 accataaaag aaaataccta ttaaaccgat cacaagaata ccagttaccg tacctattac
    65341 ccaaagagga atccttccag tagtatcggc catttattct gcctccctcc acatttcttt
    65401 catcaagtgg ccatgctaaa gacataaaca gtcatagata attctgagat gcgatccttc
    65461 cgagtgggat aagagaattt ctattattat tttttactac tctcttattt tctcttactt
    65521 aattgaagaa ataattggaa aataaaacag caagtacaaa aatgagtaat aacccccaat
    65581 atagactggt acgatttaat tcaacatttt gttcgttcgg gtttgattgt gtcatagctc
    65641 ttataattaa ttcagattag gtttatcgtt ggatgaactg cattgctgat attgacccca
    65701 aaaagaaaac ggtaggtaca gctagtccgt gaacagccaa ccatcgcact gtaaaaattg
    65761 gataggttcg atctatggtc atcgggtcct cctaaaaaga tctactaaat tcatcgagtt
    65821 gttccaaagg atcaaaacga ccggttatta atggaattcc ttgtcgactc tctgtaaaat
    65881 actcgtttgg acgagggctc ccaaacacat cataagctaa acccgtgctg acgaataacc
    65941 aacccgcaat gaatagggaa ggtatagtaa tactatgaat gacccagtat cgaatactgg
    66001 taataatatc agcaaaagaa cgttctcctg tgcttccaga catgctgagc tccacatatt
    66061 cttgtaggga atcgattccg caaaagagga gatcggtaaa tgcaaattca ctgaaattcc
    66121 atctttgtga gatcgtcaat attgtaccaa aggcgttttt agagtatatc gaatcagtat
    66181 agctatcctt cttctaacac agcaacgtaa tttcaattag ttttgacatg aagtggtaga
    66241 ttctttcttt cttcttcttg tttgtcgatg tataacaacc atgtatcgtg taatagaaaa
    66301 ttcctaaaat tccttcctgt atcgaatagg ggctttcttc tcttatttat tggccccggg
    66361 ttagaaactc aagatcgggt aaacggcgaa tcaaagaggt tggtttctaa tttctaaaaa
    66421 ttcgtaaagg aaattttcat atttaaaaaa gttaattatg tgcgaaataa aaaatagaaa
    66481 aattctatta aaataaagga aaagataatt gaaattactc attaagttaa ggttaagtaa
    66541 gttaagagtt ttaaagccaa tctagttgga aaaagggatt tttctttttt gagtgatctc
    66601 gtcacattaa atcttttttt gattatcatt cgataaattt tgtggctgaa tccactcgac
    66661 tactgaatct acaaaggaaa gaaaaaaagg taaacaaggg gggtataagg tcactatatt
    66721 attctatcta attagaaaat aaaatacatt tgagacaatg acaatcaaaa aaccaaagaa
    66781 aagattttcc aattttttct tccatatttt gattcaaatt tttcaatgaa gttacatggc
    66841 gcagttttga ttattctttt tttttttttt agtttaagtt tactcaagat caatattttt
    66901 ccaatgaatc aactgcgttg attctgaatc acggaaggac tactagatgt caaagatgct
    66961 gaatttcttt tgtttctact cctgcctgca atgattgatg aatcaaaaag ttgcaattga
    67021 acttattact tcaattagta tttttgctta tcctcgtctc tttcaaaaat gcaaatttag
    67081 gaaagtgctt tctaaacata tgtataaaaa gaacatattt catttagccc cctcatgcct
    67141 acgataacta gttatttcgg ttttttagta gtggctttaa ctataacctc agctttattt
    67201 attggtctga gtaagatacg acttatttga aaatttattg aatttgaatg aacgaacaat
    67261 ttataaaaac agattcttat ttactattgc atagattcta taattcttta ctgcgctaac
    67321 tttcaattct aattatccgt cattgagatt catgggcaat acggattaac atttatggat
    67381 agatattacc tctctttttc cctttcaaaa aaaaaaatca aaatgattga agtttttcta
    67441 tttggaatcg tcttaggtct aattcccatt actttggctg gattattcgt gactgcatat
    67501 ttacaatata gacgtggcga tcaattggac ctttgattaa ttaatatctc tttccttttt
    67561 ttttgactca ccccccctct ttattaattc atttaattga attaagggga ggtcaagtca
    67621 gattgctatt gaattttttt atttcaattt tggtttggtg tcattcattt tctacctaac
    67681 aagagcagaa tcacgctctg taggatttga acctacgaca ttgggttttg gagacccacg
    67741 ttctaccgaa ctgaactaag agcgctttct tatcacaata agataaggct agaaagggga
    67801 ggattctttt ttatatagaa aggatatctt gcacacctat actattatac tattatatat
    67861 gatctatact attctatatg atatagaata atagtattaa agattctgta tgctcaattt
    67921 taatcgatct aaaattgctc cttcgttact gctcaaagga gaagtaatag gtagggatga
    67981 caggatttga acccgtgaca ttttgtaccc aaaacaaacg cgctaccaag ctgcgctaca
    68041 tccctttcaa ttggtttaca gtgtcattat agagaatccc tgtcttgttt tccacacttt
    68101 gaattcctat attgatatag aatatctatt tttcttgcta cttccccttt tttatctcat
    68161 atcatataaa gaccctataa caaattaatt tattaataaa ttaatctttt ttgtggaaat
    68221 tcttgggtgg aaagttacat atttttctgt tttaagaaaa tgaaaatctt atctatcaaa
    68281 taattgtcca ttttcatttg gattagggat ttcgcatcca aatagataaa aagaagtggt
    68341 ccttaactac atattcatct gattatatat ctagtaccat attgtaatac aataaaaagg
    68401 gggttttaaa tgcgagatct aaaaacatat ctttccgtag caccagtact aagtactcta
    68461 tggtttggtt ctttagcagg tttattgata gagatcaatc gtttattccc ggatgcgtta
    68521 acatttcctt ttttttcatt ctagttattt attggcgtgg gacggggtga agcagattag
    68581 agatacaatc aaatatctga tccccccctt ttttttttcg ctttttagaa taagggatag
    68641 tagattcaac cgcaccgaaa ttcggggttc aggctccaat taaattacta gtcgaggaaa
    68701 aacggaaatg cggctaaggc aacatctatc aaatattcta caaaagggct tcaattaaat
    68761 actccactgt gattctattc taaattattg tgattctaaa tctaaaaaaa ttagaaatca
    68821 ttgtattact tattatttac tataatattt ttttatagat ttcaatttat tactacgaaa
    68881 tcattcctaa ttttattttt agttagcaac tttttttttc ttatttgttt ttgaccctaa
    68941 aatcaatagg atagggtggg gtggattaaa acctaaaggg ggttcatggc taagagtaaa
    69001 gatgtccgag taacgattat tttggaatgc accaattgtg ttcgaaacgg tattaataaa
    69061 gaatcaacgg gcatttcccg atatattact caaaaaaatc gacacaatac gcccagtcga
    69121 ttggaattga ggaaattctg tccctattgt tacaaacata caactcacgg ggagataaag
    69181 aaatagatca aatcgagtgc ctgtatgtca tatgttaccg ctctctcaag gaatattaaa
    69241 atatgactta ctttaggtat agaattagtt atatgtaatg tcactattag tacatagaat
    69301 agattattct tttttttcta tataattatt tattacatat acataaatct agaataatga
    69361 ataaacaaag caaatcttat aaattccaaa atttggtccg atctaaatag gactaaatta
    69421 tattttcaaa tttaagaatt agaaatatgg ataaggatag gatttttatt tttagagata
    69481 aggaataaac aaattatgga taaatccaag cgatcttttc gtaggcgttt gcccccgatc
    69541 caatcggggg atcgaattga ttatagaaac atgagtttaa ttagtcgatt tattagtgaa
    69601 caaggaaaga tattatctag gcgagtaaat agattgactt taaaacaaca acgattaatt
    69661 actattgcta taaaacgagc tcgtatttta tctttattac cctttcttaa taatcagaaa
    69721 caatttgaaa gaggggaatc ggtcgctaga actagaggtc ttagaactag aactaaataa
    69781 aaaaaaagtg ggcttatcct tacattttca attgaatcaa aattcaaatc cgaactcaag
    69841 cgtaggttga cgttttattc gaaaaatccg aaaatcaaac aaactgaaat tcacttgtaa
    69901 tgttgtaaga ataataaaaa taaaagaatc gagtcgggaa aggaaaatcc cttttttttt
    69961 ttttttgagc gtcttttttt tgctcttttt gttttgatga ccttatcatc atcatcatct
    70021 tttttcgtac taatttctat tccaccctct ccgagtttat tctcgaggaa actccattta
    70081 aagtattccg gtggattcct tccgattcac ttattctttt tctttattaa tatttttttt
    70141 taataaatcg atttggaaat catataaaga caattcctat ttaatatagc tatttgtgca
    70201 agtattttac gattaagaag caactgctta cggtacaggt tgtgtattag tgtactatac
    70261 ctataggata ccgattccgc gcgaattgct gcatttattc gagtgatcca caaacgacga
    70321 aaatctcttt ttttcctacc tctatcccga tgcgccgaaa acaaagctct tattctttgt
    70381 tgaataatag tttgagtcac ttttgaatga gcccctcgaa aacctgatac aaagaaacgc
    70441 atttttgttc gacgtctccg agctatatat cctcgtttaa ttctggtcat tgaagaaaag
    70501 aaactttgat gaataactca ttctttcttt cggttattct ttttcccttt actagtctat
    70561 taataacaaa acggattctt ccaatgtata aaataaaaat tccaatggct tttgctacta
    70621 taaccgtccc gaccacgagt ttttgccttt tttagccatt ttttttgcct ataaataaga
    70681 acttaaatat taggtataaa aaaagcataa tcactaaaag agtagtaaat agaaatggct
    70741 aactagtggg ttccatcgtc tctatggtta cttcttaaac ggtgaggtcc tctctataca
    70801 ccggagctcc ttacttcatt taatcaatga atgctatggg taacttgtac aattcacact
    70861 ttttggctct accccccatg tccaataata gatctttcac aatcagagac ctattttata
    70921 cagtaacggt attcaattat gaaaatgagt tgggtagctg accctcttag tccgttcttg
    70981 gaagcataat tttttccctt ttcaaatagg attttaaccg cttaatggat aagcatttgc
    71041 taccaatgga tacttttttt tcatcttaaa ttacaaatgg aagtgattgg atttgcacca
    71101 atggaaacca taaatttggt acacagtaag atatgttaaa tctatctttt ttattttttt
    71161 gatagtgaag agaagtattt actggtactg atcattgata ctgaaaaaga aagggttgac
    71221 ttttgtttca gctcatgatc cgaacgagtc gcacatacac cctagtacat gttcctcgac
    71281 gttgaggaca tcccccaaga gcaggggatt tcgtggcatt tctgattggc tgtcttgcct
    71341 ttctaataag ttgtttaata gttggcatgc taaaccatat acataatggg ctggtttaga
    71401 tcgatcctaa ccggatgaaa ttctaaattc cttcttttga tgttgaatat tatatagaaa
    71461 tagaatatta accccttacc ttaccttaag gttaactttt cttaactgaa gtggttaaga
    71521 aaagttaaga aagaaggaat aagataagga agggggttaa atcacttaac tttcaattgt
    71581 gaatttgcgt taaatcgatg ctattctgac aatgacatta tccaatatta tcaacaattc
    71641 catgatcttt ggcttctgtt gctgacataa aactatctct ttccaggtcg cgccatatag
    71701 caaacatgct ctggcccgtt tggtctacat aagccgttat gatgctgttg cgaatgcgta
    71761 ttagttcgtc agtttccatg gtatattgtc ccgttttttc gtcacaataa gcggaagcgg
    71821 gttgatgcat cattacccta gcgtgaggga atgccgtacg tttggaacgt tttcctccga
    71881 ctaagataaa ggatgccact gaagcggcca atgacacgca cgttgtagac acatttaagc
    71941 attgcatagt atcgtaaaga actagtccgg gaactacaga tccaccagaa gagtttataa
    72001 acaaaaagat atctctggta tcaaactccc caccaagata caacataaga gaaacaagtt
    72061 gattcgagat ttcgctccca acatcttgga ataaaaaaag atttctttgt tgataaagtc
    72121 cgttgtataa atcaacccaa gatgcatctt cgtcttcagg cattctgaaa ggtacttttg
    72181 gcataccaag cggcataaac taaaagaaaa aagaattaaa tactcaattt cactttgata
    72241 tggaagcgta acaatggatt tattgtctta ataccattgg tctttagttt atcctatttt
    72301 ttattttaat cctattttta ttttatacat agattgtata atagtcaagg tcataaaaaa
    72361 aagaaaacag aatgaatgaa aaagaattct tacgaatgtg accatatttg ttcatcattc
    72421 aaagggcaca ttcgttcata gaaaatgaga ttaaccccca ttgcgtattg atacttatcg
    72481 gatatagaat agatctgctt ctctttttct tcttctgaac cagactcttc cattacatta
    72541 tttagtcaat taaatatcga acaaagcgta atcttttctc cgaaatagtc caccgaggag
    72601 gaggtacgta gcctattcca atgcaataaa gttacagagt gtctattttt cgttgataaa
    72661 ggggtatttc catgggtttg ccttggtatc gtgttcatac cgtcgtattg aatgatcctg
    72721 gccgtttgct ttctgttcat ataatgcaca cagccctggt tgctggttgg gccggttcga
    72781 tggctctata tgaattagca gtttttgatc cttctgaccc cgttcttgat ccaatgtgga
    72841 gacagggtat gtttgttatc cccttcatga ctcgtttagg aataaccaat tcatggggcg
    72901 gttggagtat tacagggggg actataacca atccgggtat ttggagttac gaaggtgtag
    72961 ccggagcaca tattgtgttt tctggcttgt gcttcttggc agctatctgg cattgggtgt
    73021 attgggatct ggaaattttt agcgatgagc gcacaggaaa accttctttg gatttgccca
    73081 agatctttgg aattcattta tttctctcag gagtggcttg ttttggtttt ggcgcatttc
    73141 atgtaacagg attatatggt cctggaatat gggtgtccga tccttatggg ctaactggaa
    73201 aggtacaacc tgtaaatcca gcatggggtg tggaaggttt tgatcctttt gttccgggag
    73261 gaatagcctc tcatcatatt gcagcgggga cattgggcat attagcgggc ttattccatc
    73321 ttagtgttcg cccgccccaa cgtttataca aaggattacg tatgggaaat attgaaaccg
    73381 tcctttccag tagtatcgct gctgtctttt ttgcggcttt tgttgttgct ggaactatgt
    73441 ggtatggttc atcaacgact cctatcgaat tatttggtcc tactcgttat caatgggatc
    73501 agggatactt ccagcaagaa atatatcgaa gggttagtgc tgggctagct gaaaatcaaa
    73561 ctttatccga agcttggtct aaaattcccg aaaagttggc tttttatgat tacattggca
    73621 ataatccggc gaaaggggga ttattcaggg cgggttcaat ggacaacggg gatgggatag
    73681 ccgttgggtg gttaggacac cctatcttta gagataaaga agggcgtgaa ctttttgttc
    73741 gtcgtatgcc tacttttttt gaaacatttc cggttgtttt ggtagacgga gatggaattg
    73801 ttagagccga tgtccctttt agaagggcag aatcaaagta tagtgttgaa caagtaggtg
    73861 taactgttga gttctatggt ggcgaactta atggcgtaag ttatagcgat cctgctactg
    73921 tgaaaaaata tgctagacgt gctcaattgg gtgaaatttt tgaattagat cgtgctactt
    73981 tgaaatctga tggtgttttt cgtagcagtc caagaggttg gtttactttt ggacatgcct
    74041 cgtttgctct gctcttcttt ttcgggcaca tttggcatgg tgctagaacc ctgttcagag
    74101 atgtttttgc tggtattgat ccggatttgg atgctcaagt agaatttgga gcattccaaa
    74161 aacttggaga tccaactaca agaagacaag tagtttgatt caagattgct ttgtcatttt
    74221 ggcttctatt ttttcttttc tgtttgtgat ttgacatagg cttaggttgc tggaaaaatc
    74281 ttgatttcaa tcactacctt tttatccccg ctttttctcc aggagatgat ccaaaataaa
    74341 caggcatgga agctataatt gtaaaccaca atcaaattta tggaagcatt ggtttataca
    74401 tttcttttag tatcgactct agggatcatt ttttttgcta tcttttttcg agaaccgcct
    74461 aaagttccaa ctaaaaaatg aaatgatttt tcattccctc agttaaagta atgagcctca
    74521 aaatagaata ttttgaggct cattacttta actagtcccc gtgttcctcg aatggatctc
    74581 ttagttgttg agagggttgc ccaaaggcag tatataaggc gtacccagta aaacttacaa
    74641 gtaaaccaga tatagaaatg gcgactaagg ttgctggttc cattattata aaatttcaag
    74701 accacaatgg atctatgata agatcgttta tttacaacgg aatggtatac aaagtcaaca
    74761 gatctcattg aatacaaaat aagatttatt atggctacac aaactgttga gggtagttct
    74821 agatttaatc caaggccaaa gccaactact atagggtcgt ttttgaaacc attgaattcg
    74881 gaatatggta aagtggcccc tggatgggga acgactcctt tgatgggtat tgcaatggct
    74941 ctatttgcag tattcctatc tattattttg gagatttata attcttctgt tttactggat
    75001 ggaattgcga tgaattagat tcacaagaac tgcgaagccc gagtttttca atcaaaaaaa
    75061 agcgaatagg tctcgtattt tagcccatgt tttttggcag ttcgaccgca aaatttcttt
    75121 ttttttctgt atttccggaa tatgagtgtg cgacttgtta taattgatcc tattgatagt
    75181 acagaaaaag ggatctgtcg tcttgataga gatcgtttta gcccgtcgaa tattcatttt
    75241 agtatctgga gcacggaata tatgaaacag atcacgaagt gttcgaacta cgattcatat
    75301 ttaatattca aaccaaacct cgcagccgga ctaaaaaaaa attcaaagaa aatgaattct
    75361 aaatagaaag attttttatt ctttcaaatt ctaatttctt tatgtttatt ttgatcaaag
    75421 gacaaagctt tctttctatt gttctatcta atcattaaat aagttgatga ttcaacggtt
    75481 cttactcagg gaatctttgt gcttagtttc aagatttttt tattgaatta tcgtggttct
    75541 agtatgaatc tggggtttca attgattcat agggtcttaa caagataatg cctatcaata
    75601 ataaagtcaa taatcactaa taaagaaagt gatattccaa taataaatca aagcaaagaa
    75661 aaagaaatta ggtaggtaaa gagaagattc aagaggcctg taatgatcaa cataaagacg
    75721 aatgcgccaa cttgagtttt tggcattcta attacaaaga aaagaagggc tatttttact
    75781 tgtttgtatc ttttctttag ataaaaaaga ttgaatgaaa gggtgaagaa gtttcaaact
    75841 ttcaattatg tcttcctttc cgtcagccag tattggggtg tttttttttt tttttgagcc
    75901 gtacgagatg aaattctcat atacggttct aagaggggga gtcctcgttc ttggtttacc
    75961 tatctcaata aagtctatga ttggttcgaa gaacgtctcg agattcaggc cattgcagat
    76021 gatataacta gtaaatatgt tcctcctcat gttaacatat tttattgtct aggaggaatt
    76081 acgcttactt gttttttagt acaagtagct acagggtttg ctatgacttt ttactatcgt
    76141 ccaactgtga ctgaggcctt tgcttctgtt caatacataa tgactgaagc taactttggt
    76201 tggttaatcc gatcggttca tcgatggtcg gcaagtatga tggtcttaat gatgatcctg
    76261 cacgtatttc gtgtttatct cacgggtggt tttaaaaaac ctcgggaatt aacttggatt
    76321 acgggcgtag ttctgggtgt attgacggca tcttttggtg taacaggtta ttctctacct
    76381 cgggaccaaa ttggctattg ggcagttaaa attgtaacag gtgtaccgga cgctattcca
    76441 gtaataggat cgcctttggt agagttatta cgtggaagtg ctagtgtagg acaatccact
    76501 ttgacccgtt tttatagttt acacactttt gtattacctc ttcttactgc cgtatttatg
    76561 ttaatgcatt tcttaatgat acgtaagcaa ggcatttctg gtcctttata aagaatatag
    76621 atcagatcat agatattttg aatttcttat ttatcttatt agttggagga ggaatatata
    76681 tatagtattt cattgctaca aatatggatt attaaaaaaa aaataagaca tgtgtttgga
    76741 tatttccttt caactctaca agattctatt atttatttga catgaatagt tgaggggaat
    76801 tctccgaaga gaaagtggat tatgggagtg tgtgacttga actattgatt ggagccgtgc
    76861 agaatctttc tctgctacat tagaattcac aaccaaatgt atctttgttc caaccgccgt
    76921 gtaagttcca taccatacaa aggataggct ggttcacttg aagagaatct tttctatgat
    76981 cagacctgac cgatatcttg catgaacggg ctccgtaaga tccagtagaa taagggattt
    77041 ggcccaatca aaattcatat gttttagctt tttttttatt atttcttaca tagtatggaa
    77101 atgcattcat ttcctctgca tcgacccgat ttattatata tactatcgga gtgaaacaaa
    77161 ggatctaaag aagagcaaag gctagactat attagtaaca agtaaatctt ttgtatgtga
    77221 aaaatcttga tctttttggg ggagaagagc gaatcacagg caaggtgtga gacaacccag
    77281 aaagcacttg atcataatca actttgtaag ccaagcctac ttgggtattg agcatttttt
    77341 tttacctgta agaattgaat ttcttggaat gtatagtttc aaattttgaa acttgaatcg
    77401 gataactttt ttcttatcta taattagatg gaatatagaa tcatttatat atgtatggat
    77461 aagatataga tttagtttat tatgtatcca tttgtgtcca tttaattcga ttggttcttg
    77521 cttgagccgg atgatgaaaa attatcatgt ccggctctgt cgggggatgg atttataaga
    77581 attcacctat cccaataaca aaaaaccctg atttgaacga tcctgtatta agggctaaat
    77641 tagctaaagg tatgggtcat aattattatg gagaacccgc atggccaaat gatcttttat
    77701 atatttttcc cgtagtaatt ctcggtacta ttgcctgtaa tgtaggctta gccgttctag
    77761 aaccttcaat gattggtgaa cccgcggatc catttgcaac tcctttggaa atactacccg
    77821 aatggtattt ttttcccgta tttcaaatac ttcgtacagt acctaacaag ttattgggtg
    77881 ttcttttaat ggtttcagtg cctgtgggat tattaacagt accctttttg gaaaatatta
    77941 ataaattcca aaatccattt cgccgtccgg tagcaacaac cgtctttttg attggtactg
    78001 cagtagccct gtggttgggc attggagcaa cattgccaat tgataaatcc ctaactttag
    78061 gtctttttta attttaaatg gattcgctta ttaaattcag tcaattggaa gtaaaataac
    78121 acggtgtgtg tatctaggga gaattcactt tcactttgaa gtgactattc cctagataca
    78181 ttatttattc aattctggcc cgactatata gattcggatt gtgctgaaga ttgaatgaaa
    78241 acctattctt ttttgtaaat caatttcaaa atgctttttt acttcttttc tataatgtcc
    78301 aatatctgtt ttacatcttc tctgtgaaaa ttttcaattt tcataaggtc ttcctggctc
    78361 ttattcaaaa ggtcgaagaa tgtatgtata ttggacgttt taagacaatt atagattctg
    78421 ggaggcaact ctgattggtc aataaaaaaa aatttcaatg ctatttcttt tttctttttt
    78481 cttagtttag ttaatttatc ataaaaagga aaaaaaggta aactaacctt gtgttgaatg
    78541 ttctctaaat gtgacttttc ctcttccgca tgtagaaaag gaataaataa gtcaatcaaa
    78601 ttccgggaag cttcgtgaag tgcttcttta ggagttaaac ttccatttgt ccatatttcg
    78661 agaaaaagta tttcttgttt tttattacca ttcccataag aatgaatact atgatttaca
    78721 tttcgaaccg gcatgaatac aacattatct ataggataac ttttgtcgtg aaagttattt
    78781 ggcgttttta tactgtatcc tctattcctt tcaatttgta atccaataca caaataaatt
    78841 ggttctgtta ggctagctat atgctgtgta ttatcaatta tttccacaga gggcggtaag
    78901 atgatgtctt gagaagttac atatccggga cctttgacac aaataaatgc cttgcgagtt
    78961 ccatacagat tacttctcaa tacaatttct ttcaaattca ttaaaatttc atgtaccgat
    79021 tcttgaatac ccgctatgct agaatattca tgtggtactt tctcagattt tgcgcgtgta
    79081 atacatgttc cttctatttc tccaagcaaa gcccttcgca tcgcaatgcc tattgtgtcg
    79141 gcctggcctt tcataagggg agatagaata aagcgtccat aataaagacg tttactatct
    79201 attcttgatt caacacactt ccactgtagt gtccgagtag atacttttac tttctctcga
    79261 accatagtaa tattcttttt gtctttgatc aactcattaa atcatttatt tctcttgaaa
    79321 tctctttagt cttttttttt tattcctaca cacgtctttt tttaggaggt ctacagccat
    79381 tatgtggcat aggagttaca tcccgtacaa aatttaatac taaaccactt ctacggatag
    79441 ctcgtaatgc tgcatctctt ccgagacccg ggccttttat cataacttct gctcgttgca
    79501 taccttgatc cactactgct cgaatagcat ttcctgctgc gatttgagca gcaaagggcg
    79561 tccctcttct tgtacccctg aatccacaag taccggcaga ggaccaagaa atcacccgac
    79621 cccttacatc tgtaacagta ataatggtgt tattgaaact tgcttgaaca tgaataactc
    79681 cctttggtat tctacgtgca cccttacgtg aaccaatggg cacattcctg cgtgaaccga
    79741 cttttggtat aggttttgcc atattttatt attttataaa aataagtcag agatatatgg
    79801 atatatccat ttcatgtcaa aatagatctt ctatatttta tttgtttatc cttttcttta
    79861 aaattgaaga ttgctttagc agtctctttt tttttttttt tactagaaga attatccttg
    79921 tctttgttta tgtctcgggt tggaacaaat tacaaaaatt cgtcccctcc tgcggattag
    79981 cctacatttt tcacaaattt tacgaacaga agcccttatt ttcatagctg ttattcctta
    80041 atcccgaatt cgttggaaga aaataagttt cttgaaattt ttgaaccctc aaatgagccc
    80101 cctgaaagga atcttgaagt tgaaaaaacc acttaattat tctaaccctt gttagggatt
    80161 ttaacaatta tatgtccggg gggttgaatc ataatgattt actttaaatc aattgaaatt
    80221 taatttttac cctatctact gataatatgt atacgtataa aaaacttctt ttggtcgttt
    80281 ctaaagcata atctacaatc atatattcat tatccaaagg aatctcgacc atatcattga
    80341 gaaaaaattc attgagaaaa aattcatgaa ggtttaatta ctgaattttt tttttcacaa
    80401 ataagaaggt ttcagataca attcggatat tatatctata atatatggat tgattaccat
    80461 atataacaca aaatttctcc gccgattcct tctagtcgag cgtctcggtc tgtcattata
    80521 ccttgagaag tagaaagaat tacaatacct atcccgccta atattctagg aattttttga
    80581 tagttagaat agattcgtag accgggtcgg cttattcgtt ttaaatttaa agtagtttga
    80641 tacggtcctt tcctatttct tctatgttgt agggttaaaa caaaaaagtc tttattgctt
    80701 tcctgatgtt ttcttacgtt ctcaataaaa ccttctcgta aaagtatttt aacaatggtt
    80761 tccgtgatgt tagttgatgc tattcgaatc gttccttttc tattcatgtc agcatttcgt
    80821 atagaggtta ttatttcagc aataggatcc ctccccatcg taaattcttc tttctcccga
    80881 attttgatat aatcaacatg ttttttgatt tattagtatt aaaggtatat gcataagaca
    80941 taatataatc tacttgagac ataatctaca acaaatctat ataatttcaa gaatttcgtt
    81001 taaatagaga attctattga agttatcatc ttatacttat aatacttcag gagctaatga
    81061 aactatttta gtgaaattta actgtctcaa ttcccgggcg attgctccaa aaattcgagt
    81121 tccttttgga tttccttctt gatcaattac aactgcagca ttgtcatcat atcgtattat
    81181 aataccattg tcacgcttaa gttctttaca agtacgtaca attacagctc tgatcacttc
    81241 tgatctttcc agaggtgtat tgggtattgc ttccttgatt acagcaacaa taacgtcacc
    81301 aatatgagca tatcggcgat tactggctcc tatgattcga atacacatca atttttgggc
    81361 tccgctgtta tctgctacat tcaaaatggt ctgaggttga atcatttttg aatctcttct
    81421 ttcaatcaat gcaacaaagg acgaagaaaa aaagaaatat tgtttgtcaa aaaaagaaaa
    81481 tccacaattg tttttgaatt tctaagacct ctttctcttg gttttctata tttctatcct
    81541 gaaataatga attgagtttt tataggcatt tttgatgctg caattaaaat agcctttctg
    81601 gctatatttt cggccactcc acccatttca taaaggattt taccaggttt aacgacagct
    81661 acccaatatt cgggagatcc tttgcccgaa cccatgcgtg tttccgtagg tcttactgta
    81721 actggtttgt ctggaaatat acgtacccat atttttccac cccgtcgtat atttcgtgtc
    81781 attgcgcgcc ggccggcttc tatttgtcta gatgtaatcc aagcaggttc aagtgcttga
    81841 agagcatatc ggccaaaaca aatacgattg ccgctacaag atattccttt cagtcttcct
    81901 ctatgttgtt tacggaatct ggttcttttc gggttatagt tgatgtctct ttctcaattc
    81961 catctctact acagaactgg acatgagcaa tttcttctca tccagctcct cgcaaaaaag
    82021 aaaaaaggaa tgcttttttt ttgcattttg catcatattc atttcatatt ggatcaacat
    82081 gagtcattca ataaaacttt cgcgggcgaa tatttactct ttctatatct atttgaattc
    82141 tagggttatc tcatgacctc tcagaattcg aataaaaaga ttggattggt ctctggttta
    82201 ttccgccatc ccacccatga ataattagga ttcgtttttc tttttaagag aatcctctgc
    82261 atttacgggt tccgtcgttc ccatcgcttc tcgattaatg gttaggtctg aatttaacaa
    82321 tggagcctcc aatcaaattg cttaattttc tcttgaatca atcttctcag tctttattga
    82381 ctcaaggctc ttgcttgatt ttttgttcga tgaatatata ttcatttaat taggaatgaa
    82441 ttttgattga tgccttatta cattgccttt ttttatttat gagatacctc atagacctta
    82501 catatgggaa tcctatatca tgactctttc tttttctctc tttctctcat ccttccattt
    82561 atctgtctat ttgtttgtta tttcgcttca caacttatac tcataatcag attggttttt
    82621 cctttttatt atgcaaaaga agctgtcagt tgctataatg atatgactga tatatcatat
    82681 cttgactgat ttcttggatc cagataatgc gaagcgatga gttggttatt agtcttagag
    82741 ttattagttc atactatagg ccggtctggt ccattttgtg aatcctaatc ttaaaaaaaa
    82801 aacaacgagt cacacactaa gcatagcaaa tcaaataatc aatcaaattt ttattcaacc
    82861 ttatagaatt tagaactgct catttttttt tttgattgaa cgtcaaaaat gaaagaattt
    82921 tttgtttttt tgttatatct cgaaatataa tctaaagaca actaaaatac tattcttatt
    82981 tttctttgtc tataaatctt atttttcttt gtctataaat atccaaattt tgattcctaa
    83041 taccccatag atagtccgaa ctgtatagga agaataatga attttcgccc caatggtttg
    83101 tagaggaacc ctgccctctc tgatccagtc tacgcgtgca atatcttttc cgttaatacg
    83161 ccctgatatt tgtacttgaa ttccttttgt attcgcctgc tcagttaatt caatagcctt
    83221 tttcattgct tttcgacaag aaactctatt ctttaattgt ccggctataa attctgcaag
    83281 aatgttaggg tgtccataag ggtttgcgat tcttgtaaca gcaatgttga tttttcggtt
    83341 cacatattta agttcttttt gtacattcat ctgtaattct tcgattcttc ccggcctatc
    83401 ttcaattaag aatttcggaa atcccatata gattatgact tgaatcaaat caattctttt
    83461 ttgaatttct atacgtgcaa ttccctcgac accagaagat attctcatat ttttttgtac
    83521 ataattcttg atacagtctc ttattttttt atcttcttgg agaccttcgg aatatttttt
    83581 tggttgtgca aaccaaatag aatgatgact ttgggttgta ccaagtctga aaccaagtgg
    83641 atttattttt tgtcccataa tcccccattt ccaatactct gactagtata tatatcatga
    83701 tatgttctat ttgtgtgctt atttctccat tcaggttttt taaaatacat ggcggattct
    83761 tgatagattt catataaaga tatatctctc aatacaatag ttatatggca ggtgggtttt
    83821 tttatctgat aactacgtcc tcgagctcga ggttgtagtc ttttcatagt attgccctca
    83881 tttacttcgg ctttactaat tactaaagag gcttggttga aacccatgtt gtgattagca
    83941 tttgctgctg cagaataaac caattttaaa atgggataac atgctcgata aggcatgagt
    84001 tctagtatca taagtgtttc gtcataagaa cgtccacgaa tctgatcaat tactcttcgt
    84061 gctttgtgag cagacatacg tatatgttga cctaaagcat atacttctct atatgggttc
    84121 ttctttatct tttttttctc tatcataagg tttacctctc actcataaat ctagatttta
    84181 tttattaacg gcgagatttg ttatcgcttt taggatgtcc gcggaaattt atagtaggtg
    84241 aaaattctcc caatttatgt cctaccatac gatccgttat ataaataggc agatgttctc
    84301 ttccattatg gatagcgata gtatggccga tcattgtggg tataatggta gatgcccggg
    84361 accaagttct tattatttct ttttctcctt ttttattaag cctttctatt ttttttaata
    84421 aaggatttgc tacaaaggga ttttttttta gtgaacgtgc cacagttaat taactcctct
    84481 tttttttttt gcaaaaacga agaaagaaat ttgctctcct atttcctacg gcgacgaaga
    84541 atcaaattat cactatattt attccttttt ctacttcttc ttccaagtgc aggataaccc
    84601 caaggggttg cgggtttttt tctaccaatc ggagccctcc cttcaccacc cccatgggga
    84661 tggtctacag ggttcataac aactcctctt actacaggac gcttacctag ccaacattta
    84721 gatccggctc tacccaaact tttctggttc accccaacat tccccacttg tccgactgtt
    84781 gccgagcagt ttttggatat caaacggacc tctccagaag gtaattttaa tgtggccgat
    84841 ttcccctctt ttgcaatcag tttcgctaca gcacccgctg ctctagctaa ttgtccaccc
    84901 tttccaagtg tgatttctat gttatgtatg gccgtgccta agggcatatc ggttgaagta
    84961 gattcctttt tttgatcaat caaaatccct tcccaaactg tacaagcttt ttccaaagca
    85021 tacggctttc tggatgtaga tgatgatatc tatacagatg gatatatata tatcgtaaaa
    85081 ttcttatcta tatcatacaa taaagtacca catgaatgga tatataggaa tccaaatctg
    85141 ccgaaccact catgttatga tcttctacat cctaggtctt cccgttccgt catctggctt
    85201 atgttcttca tgtagcattc agaccgaatg actctatgaa attacgtcga tacttccaca
    85261 tatttatggg taacgtagga gacatctcta tttttccccc ggggaatctt tagaattacc
    85321 actgcttagc tttcaatttg cctctgacca tcaaatgaaa tgtgaataac ccgtcctcct
    85381 ctctttgaaa caaggggcgc ttctggttct gtcggtgctt gaaacagttt tgtcttctcc
    85441 atattactat ctctctagag tcaataatta tatatgagga actactgaac tcaatcactt
    85501 gctgccctta ctcttcagtt ttctgttgag gtctatcctg tagaggtact caaattggat
    85561 cagtgatcga tttctaggtt tcgtcgtaaa cctaattggt tactcccaat tacgtaaatc
    85621 aatagttcaa accgcactca aaggtagggc atttcccatt ttgataggaa cttctgtacc
    85681 agaaacaatg gtatctccaa ttatagcccc tctgggatgt aaaatatatc tcttctcacc
    85741 atccccatag tgtatgagac aaacgtatgc atttcgatta gggtcgtatt ctatggttac
    85801 gattctacca tatatgtctc tttcatttcg tcgaaaatcg attttacggt ataaacgctt
    85861 atgacctccc cctctatgcc ttgcggtaat gattcctctg gcattacgac ctttaccaca
    85921 acgatgctgt ccatagatca aattatttcg tggattggat ttcacttgac tgtctacggc
    85981 tccattgcgt gtgcccgggg tagaagtttt gtataaatgt atcgccatgc tattaagtat
    86041 tttgatttaa gttcttttct ttctaagagg tggaatagaa taacccggtt gaagcgtaat
    86101 gatcatacgc ttgtaatgca ttgtatgtcc cataatgggt cccattcttc taccctttcc
    86161 ggggagtcga tgactattca tagctattac cttgacacca aagaagagtt cgacccaatg
    86221 cttgatttct gtcctagttg atcctgattc gacattaaaa gtatattgat ttttcgccaa
    86281 taaccgaata cttttgtctg taaatactgc atatttgatt ccatccataa atctattttc
    86341 ttccctatga gttctagtct caataagaat gctagttcag ttcttactgt tcatatgtta
    86401 tgatatgaat ataccacacc gattcgttat gtatagatga tgagattcca ttgataaaga
    86461 gtcaattcca atagacttct tggagggtcc cattggcgtg catccagtag gaattgaacc
    86521 tacgaattcg ccaattatga gttgggcgct ttaaccattc agccatggat gcttagcggg
    86581 gatcctcgta catggtgaat aaccaaattc caattgaaat gaaatcttta ggataaatca
    86641 atgcaattta aatcatagaa taatcatata attctaatta tcatagaata aagaaatatc
    86701 gtatataaat atcatatata aatatcataa ttataaagta tcattattat ccatttagga
    86761 ggtatggaga gatgaagggg cgtcaattca aattctgggt tttcgaattg cgagagatat
    86821 tgagagagat caagaattct cactatttat tagattcatg gacccaattc aattcagtgg
    86881 gatctttcct taacattttt ttccaccaag aacgttttct aaaactctcg gacccccgaa
    86941 ttttgggtat cctactttca cgcaattcac agggttcaac aagcaatcga tatttcacga
    87001 tcaagggtat caagggtgta gtacatttca cgaccaaggg tgtactacta tttgtagtag
    87061 cggtccttat atatcgtatt aacaatcgaa atatggtcga aagaaaaaat ctctatttga
    87121 cagggcttct tcctatactt atgaatccca ttggaccgag aaatgatgca ttggaagaat
    87181 cttttgggtc ttccaatgtc aataggttga ttgtttcgct cctgtcaaaa ggaaaaaaga
    87241 tctctgagtt cctggatccg aaagagagta cttgggttcc cccaataact caaaagtgta
    87301 tcatgcctga atccaactgg ggttcgcggt ggtggaggaa ctggatcgga aaaaagaagg
    87361 attctagtgg taagatatct aatgaaaccg tcgctggaat tgagatctca ttcaaagaga
    87421 aagatatcaa atatctggag tttccctttg tatattatat ggatgatccg atccacaagg
    87481 accgtgattg ggaattgttt gatcgtcttt ctccgagtaa gaggcaaaac atattgaatt
    87541 cgggacagct attcgaaatc ttagtgaaag actggatttg ttatctcatg tttgcttttc
    87601 gtgaacaaat accaattgaa gtggagggtt tcttcaaaca acaaggggct gggtcaacta
    87661 ttcaatcaaa tgatattgag catgtttccc atctcttttc gagaagcaag tgggctattt
    87721 ctttgcaaaa ttgtgctcaa tttcatatgt ggcaattccg ccaagatctc ttcggtagtc
    87781 gggggaagaa tccgcacgaa tcggattttt tgaggaacat atcgagagag aattggattt
    87841 ggttagacaa tgtgtggttg gtaagcaagg atcgaatttt tagcaaggta cggaatgtat
    87901 cgtcaaatat tcaatatcat tccacaagat ctagtttcgt tcaagtaacg gattctagcc
    87961 aattgaaagg atcttttgat caatccagag atcgttttga ttccattagt aatgaggatt
    88021 cggaatatca cacattgatc aatcaaagag agattcaaca actaaaagaa agatcgattc
    88081 tttgggatcc ttcctttctt caaacggaac gaagagagat agaatcagac cgattcccta
    88141 aacgcgtttc tggatcttcc tcaaagtccc ggctattcac ggaacgtgag aagcggatga
    88201 ataatcatct gcttccggaa gaaatcgaag aatttcttgg gaatcctaca agatccattc
    88261 gttctttttt ctctgacata tggtcagaac ttcatctggg ttcgaatcct actgagaggt
    88321 tcactaaaga tcagaaattg ttgaagaaag aacaagatgt ttcttttgtc cctttcaggc
    88381 gatcggaaaa tcaagaaata gtgaatatat ccaagataat tacgtattta caaaataccg
    88441 tctcaattca tcctatttca tcatatccgg gatgcgatat ggttccgaag gatgaactgg
    88501 gtagttcttc attcttgaac aaaaatccat tttttgattt atttcatcta ttccatgacc
    88561 tgaacagggg gggatacacg ttacaccacg attttgaatc agaagagaga tttcaagaaa
    88621 tggcagatct attcactcta tcaataaccg agccggatct ggtgtatcat aagagatttg
    88681 ccctttctat tgattcctac ggattggatc aaaaacaatt cttgaatgag gccggggatg
    88741 aatcgaaaaa gaaatcttta ttggttctac ctcctatttt ttatgaagaa aatgaatctt
    88801 tttatcgaag gatcagaaac aaatgggtcc ggatctcctg cgggaatgat ttggaagatc
    88861 caaaaccaaa aagagtggta tttgctagca acaacataat ggaggcagtc aatcaatcta
    88921 tcttgatccg aaatctgatt caaatccaat atagcaccca tgggtacata agaaatgtat
    88981 tgaatcgatt ctttttaatg aatagatccg atcgcaactt cgagtatgga attcaaaggg
    89041 atcaaataag aaatggtact ctgaatcata gaactctaat gaaatatacg atcaaccgac
    89101 atttatcgaa tttgaaaaag agtcagaaca aacggttcga tcctcttatt ttgatttctc
    89161 gaaccgagag atacatgaat cgggatccta atgcatatag atacaaatgg tccaatggga
    89221 gcaagaattt ccaggagcat ttagaacatt tcgtttctga gcagaagagc cgttttcaag
    89281 tagtgttcga tcgattacat attaatcaat attcgattga ttggtctgag gttatcgata
    89341 aaaaagattt gtctaagtca cttcttctct ttttgtctaa ctcacttcct tttttctttg
    89401 tgagtttcgg gaatatcccc cttcataggt ctgagatcca catctatgaa ttgaaaggta
    89461 caaatgatca actctgcaat cagttgttag aatcaatagg tcttcaaatc gttcattttc
    89521 aaaaattgaa acctttctta ttggatgatc ataatacttc tcaaaaatcg aaattcttga
    89581 tcaatggagg aacaatatca ccatttttgt tcaataagat accaaagcgg atgattgact
    89641 cattccatac tagaaataat agcaggaaat cttttgataa cacggattcc tatttctcaa
    89701 tgatatccca cgatcaagac aattggctga atcccgtgaa accatttcat agaagttcat
    89761 tgatatcttc tttttataaa gcaaatcgac ttcgattctt gaataatcca catcacttct
    89821 ccttctattg taacaaaaga ttcccttttt atgtggaaaa ggcccgtatc aagaattctg
    89881 attttacgta cggacaattc ctcaatatct tgttcattcg caacaaaata ttttctttgt
    89941 gcggtggtaa aaaaaaacat gcttttttgg agagagatac tatttcacct tcaccaatcg
    90001 agtcgcaggt atctaacata ttcatatcta atgattttcc acaaagtggt gacgaaaggt
    90061 ataacttgta caaatctttc cagtttgcaa ttcgatccga tccattagtt cgtagagcta
    90121 tttactcgat tgcagacatt tctggaacac ctctaaaaga gggacaaaaa gtcaattttg
    90181 aaagaacttt ttgtcaacct ctttcagata tgaatctatc tgattcagaa gagaagaact
    90241 tgcatcagta tctcaatttc aattcaaaca tgggtttgat tcacactcca tgttctgaga
    90301 aatatttacc atccgaaaag aggaaaaaac ggagtctttg tctaaagaaa tgcgttgaga
    90361 aagggcagat gtatagaacc tttcatcaac gaaagagtgc tttttcaact cgcttaaaat
    90421 caaaatggaa tctattccaa acatatatgc catggttctt tacttcaaca gggtgcaaat
    90481 atctaagttt gatattgtta gatacttttt cagacctatt gccgatacta agtagcagcc
    90541 gtcaaatatt ggtatccatt tttcatgata ttatgcatgg atcagcgcga attcttcaga
    90601 aaaaattgtg gaagacacga cggaatcgga taagtgagat ttcgattaag tgtttacaaa
    90661 attttcttct gtccgaagaa aagattcatc gaaataatga gtcaccattg atatcgacac
    90721 atctgagctc gccaaatgtt caggagttcc tctattcaat ccttttcctt cttcttgttg
    90781 ctggacatct cgtttgtaca cgtcttttct ttgtttcccg agcctatagt gagttacaga
    90841 cagagttcga aaagatcaaa tctttgatga atccatcata catgattgag ttgcgaaaac
    90901 ttctggatag gtatcccaca tctgaactga attctttctg gttaaagtta aagaatctct
    90961 ttctagttgc tctgcaacaa ttaggatatt ctatacgttc taagaagaaa tatttgaata
    91021 tcaatctcat cgatctcata agtatcatac caaatcccat caatcgaatc attttttcga
    91081 gaaatacgag acatctaagt catacaagta aagagatcta ttcattgata agaaaaagag
    91141 aaaacgtggg cgatcattgg attgatgata atccaataga attctggttc gcgaacagtg
    91201 attcgattag tgataaagaa agagacttct tggttcagtt ctccatctcc accttaacgg
    91261 cagaaaaaag tattgatcaa attctattga gtctgactca tagcgatcat ttatcaaaga
    91321 atgactctgc ttatcaaatg attgaacaac cgggagcaat ttacttacga tacttagttg
    91381 acattcatca aaagtatcta atgaattatg agttcaatac atcctgttta gcagaaaggc
    91441 ggatattcct tgctaattat cagacaatca cttattcaca agcttcgtgt ggggctaata
    91501 gttttcattt cccgtctcat ggaaaaccct tttcgctccg cttagcctta tccccctcta
    91561 ggggtatttt agtgataggt tctataggaa gcggacgatc ctatttggtc aaatacctaa
    91621 cgacaaactc ctatcttcct ttcattacag tatttctgaa caagttcccg gatagcaagc
    91681 ctagggagtt ggttcttgat gaggaggatg agagtgacta tgatgttagt gactctattg
    91741 atgctagtga ctctattgat gctagtgacg atattgatac tagtgacctt gatagggagt
    91801 tgcggcgtat agagtggcta gctgaggatg tgatgaatga gttcaccaat attgaactgc
    91861 tggcggaagt agaccgattt tttatcaccc ttcacttcga attagcaaaa gcaatgtctc
    91921 cttgcataat atggattcca gacattcatg atctggatat gaatgagtcg aaggacttat
    91981 ccctcggtct attagtgaac tatctctcca gggattgtga aagatgttct actagaaata
    92041 ttcttgttat tgcttcgact catattccgc aaaaagtgga tcccgctcta atagccccga
    92101 atcaattcaa tacatgtatt aagatacgaa ggcttcttat tccacaacaa cgaaagcgct
    92161 ttttcactct ttcatatact aggggatttc acttggaaaa gaaaatgttc catactaatc
    92221 gattcgggtc cacagccatg ggttccaatg cacgagatct tgtagcactt gccaatgagg
    92281 ccctatcaat tagtattaca cagaagaaat taattctaga cactaataca attagatctg
    92341 ctcttcatag acaaacttgg gatttgcgag cccatgtaat accggttcag gatcacggga
    92401 tccttttcta tcagatagga agggctgttg tgcaaaaagt acttctagga aattgcctcc
    92461 tagatcctat atctatctat ataaagaagc aattgtgtga agaaggggat ccttatttgt
    92521 acaaatggta cttcgaactt ggaacgagca tgaagaaatt aacgatactt ctttatcttt
    92581 tgagttgttc tgccggatcg gtcgctcaag acctttggtc tctacccgga cccgatgaaa
    92641 aaaataggat cacttcttat cggttcgttg agaatgattc tgatctagtt catggcctag
    92701 tagaaataga aggcgctctg atggcatcct cgcggacaga aagagattgc agtcggtttg
    92761 ataatgatcg agtgaaattc cttcttcggc ccgaaccaag gaatccctta tatatgatgc
    92821 aaaatggatc ttattctatc gttgatcaga aatttctcta tcaaaaatac gaatcggagt
    92881 ttgaagaagg ggaaatagag gagggtttct tcgatcacat agactgggct cctagaatat
    92941 ggcgcccttg ggaatttcta tttgattgta tcgaaaggcc caatgaattg ggatttccct
    93001 attgggccgg tcgggggatc ctttatgatg aaaaggatga gcttcaagag gaggatcagc
    93061 ttcaagagga ggatgagcgt caagaggagg atgagcttca agagggggat tcggagttct
    93121 tgcagagtga aaccatgcag tacccgccac gagctagatt ttccaaagaa caaggctttt
    93181 ttcgaataag ccaattcatt tgggaccccc cggatccact cttttcccta ttcaaagatg
    93241 agccctttgt ctctgtcttt tcacatcgag aattctttgc agatgaagat gaagagatgt
    93301 taaaggggct tcttattctt actgccaaaa tggatcctct tccatctcta tctaaacgct
    93361 ggtttctcaa gaataggaaa aaaaagcact tcgaattctt gattcatcgc cagagatggc
    93421 ttagaaccaa tagttcatta tctaatggat tttcccgttc taatattcga tccgagagtt
    93481 atcagtattt atcaaatctg ttcctatctc acggaaggct attggatcaa atggcaaaga
    93541 cattgttgag aaaaagatgg cttttctcgg atgaaatgaa aatgggattc atgtaacagg
    93601 agaagggttt cccattactt agccggaaag atatgtggtc atgaggatta agtggaacgg
    93661 aattgactgg gtggtagagt cgcggaaaca cttctttctt ccatggagct aagctccatg
    93721 gaagaatatg ctactgctga aacatggaag aattgaaatc ttagatcaaa acactatgta
    93781 tggacggtat gaactgccta aacaagaatt cttgaacagc gaacaaccag agctattact
    93841 cactacatca aaaaatttcc attaatgaaa gatgtaaatc cattggaaaa tcaaaaatac
    93901 gcatgtcaga tgaaatggtt tttgctatct gctccaataa cgaatcattg gtttaactga
    93961 ataactaaat aaaatagata gacctttctc ttcgtctcag gtcgatggat cttcccgatt
    94021 ggaagatccc ctatatggat aatagacatt ccagttgacc gagcctaatt ctaattgttt
    94081 ttggttcgaa gcaaagatat ccacggggcg gttcgcccta ttcacgaccg agaagtactg
    94141 gattctcttt cggataggtc ctgaaaggag aaggaaagct ggaatgccac caggcgtcta
    94201 ttattgaatt cacccgaccc gatagtaccc atttttggaa cgtccagtgc caaagtcact
    94261 gaatgggtag tcgccaatcc ctaaaacgga ctatgtaatg cactttatct gctgggttac
    94321 ggggggcatt ttaccagagg tttagattgt atcaatccac ccttgtgtga ttcctgttga
    94381 agcatatact cgggggtggg tgcagggcag acgatttcaa agcagattcc ccattcatta
    94441 gatagagagg atcaccaaga ttttgtgatc cgctgccgaa cttattccaa ttcaatgagc
    94501 attctcaata ttatgccttg aagaggactc gaacctccac gctctttagc acgagatttt
    94561 gagtctcgcg tgtctaccat ttcaccacca aggcatcttg aaagtaaatc gtattccatg
    94621 aatatgatat ctatctagtg tgatgtatgg aatatatgac aaaggtggag tgttggagta
    94681 tttctattga tcggccatgt catataggcc aagtcggaca tccaattgct tcgatttgaa
    94741 gtatccagag gatgtcttat atatattaag attctattaa aaagatggac aatcaaacct
    94801 atttctttct cgattcaata gaagaaaaaa agaaaagagg tgaatagggt ccaaaataag
    94861 gagagatctg taatgtaaaa agaaggcccg attacgccca ttcctaatcc taaatggaat
    94921 gtaatgacgt agggatccat atgtaaacat agtctctatt tagatttaga taggctcgaa
    94981 tgacccttct cataatgaga atgtatataa ccctattccg gtctggcccg atatggaatg
    95041 aacttataat ctataatctg attatagatt ataagttcat aaccctagcc cattcccttt
    95101 ttgggcggaa cagatctact aattctttga ttccagttag taaagaggga tcttgaacta
    95161 agaaatagat tctagaagct aaactaaaaa agggtatcct gagcaattgc aataattggg
    95221 ttcattgata ttcctggtat agtagatgct atcacacata caatcatact caattcgatg
    95281 gaattttttg atcttaaagg ggatattcta taatttcgca cgtgaggggt tatttcttgg
    95341 tttcgtccag tcattaataa cttgattatt tttaaataat agtagataga aacaacgctc
    95401 gtaaggagtc ctattgaaac caagaaatag aggcctgcct gccatccaca ccagaataaa
    95461 tgtagttttc cgaaaaaacc tgcgagtgga ggaaggcctc ctagagataa gagacataga
    95521 gctaaagaga gagccaaaaa aggatctttt gtgtataatc ctgcataatc tcgaatgtta
    95581 tcagttccgg tacgtagacc aaataagaca atgcaagcaa aagttcctag attcatggag
    95641 atatagaaca gcatataagt tatcatgctc gcatatccac catttgagtc tccgacaatt
    95701 attccaataa ttacatatcc gatttgacct atggacgaat acgcaagcat acgtttcatg
    95761 cttgtttgag taatagcaat gagattcccc aatatcatgc taagaatagc taggatttcc
    95821 agaagaagat gccattcgtt tgatgagaaa taaaaaggaa tatcgaaaat tcgagtggct
    95881 gaagccgaag cagctacttt cgaagtaaca gaaagaaaag caacgactgg agtaggagag
    95941 tcagagtcga aaagaggatt cctcacttct ttctctcatt caaaaccgtg catgagactt
    96001 tcatctcgca cggctcctaa gtgataaaag taaagaagaa cttatcttct tttttttttt
    96061 attattacct tcctcgcgta tgtataagat cgaacccatt cgatttctaa aacggattac
    96121 taatccttaa cttttcgagg aatccttcat cagtggttgt gaatgactga tttttctcca
    96181 tcttttcgac cttgattccg taggagtaag tcagaaagat tgagaaatag aaccatctga
    96241 tttgattcgt tctcaatagc catgagatga tcatcttagg gtgatccttt tgtcgacgga
    96301 tgctcctatt acactcgtag tctctgaagg atgagaacca actatgtagc atctacatca
    96361 agaattcaag tattgtatac gtcattagtc cgatcctttg taggaactac ccgtaataac
    96421 gaacttgcaa aatggatctg tttatcataa agagaatcgt tgttcctgac cctgcttcgc
    96481 cttaattgtt atttgaacaa gtcaaagtta tgtcttggtc tgagtgggaa tagcatttct
    96541 cttctgcatg tccatggagt tttgaaaaat ccaaacatcc cagagataga tagagaggta
    96601 ggaatttctc gaacgaaccg cactccttcg tatacgtcag gagtccattg atgagaaggg
    96661 gctggggaaa gcttgaaccc aattcctaca gtgatgaata taagcgcaat tgaaattcct
    96721 ggggagttat acatttgtgt attgataaga ccattcacta tttcttgaag ctcgatctct
    96781 cccccggatg aaccatatag ccaagagaaa ccatgaacca gaatagaaga gcttgcccca
    96841 cccatgagta aatatttcgt agtagcctca ttagaccgta catctttctt ggtatatcca
    96901 gataataggt aggagcataa actgaaacat tctggagcta caaagatagt tattaaatcg
    96961 ttagcaccgc ataaaaacat tcctcctaga gtcgctgtta atacgaataa cagaaactct
    97021 gttatagcca tttctgtaca ttcaatgtac tctacggata gaggaataca tagagttgaa
    97081 catagtaaaa taagaaattg aaagatttcg ttgaaattgt tcgtttggaa atttcccgaa
    97141 aagctaatca taggttcttc tctccatcgg aacaataggg ccgttatgct cattactaaa
    97201 cttgttgaag agatgaaata taaccaaggt atatcttttt gatcagaggt tgaatcgatc
    97261 atcagaagaa gaattaggcc aaaaatgagg atacattctg ggaaaatcaa acttccatcg
    97321 aagagaagca aatgaaaggc tttcataaaa attctcgtag aatcgagaat gaagttttca
    97381 ttctgtacat gccaaatcat gaattagtaa ctgcatccaa tctccaaaaa aatcccaatt
    97441 gtttcgaact ttctattttt ggaatggaat atttgtggaa tccccatgaa ttaggatcaa
    97501 accttattcc atggtattta catgagattc ctctttctta ttcttaagca agtccccgag
    97561 agggcttagt tgatccatga tttatgtttt atctttcgtt tccttttcgt ttgtttcgag
    97621 aacgatcaat tccgattctt tctttttcta ttgattcttt tacgatcgag atgtatggat
    97681 ccatggatct atgtgtctat atagatcctg ttcgtggatt aacgaaaatg tgcaaaagct
    97741 ctatttgcct ctgccattct atgagtctct tcctttttgc gtatggcatc gccactccct
    97801 ttggcagcat ccactaattc ggaacttaat ttgaaagcca tatttcgacc cggacgtttt
    97861 cgggatgccc ctaataacca acgaacggca agtgcttttc cttgtgcgga tcctatttca
    97921 ataggaactt gctgggtcga tccgcttaca cgtcttgctt ttactgctat atcgggagtt
    97981 actccacgta ttgcttgacg taaaacagat agcggatttg tttctgtctt ttgttgaatc
    98041 tttttcaagg ctcgatagag aatttgataa gccaatgatt tttttccgtg tttcagaata
    98101 cggttaacca acatgttaac taatcgatta cgataaattg gatcggattt tgcagttttt
    98161 ttttctgcag tacctcggcg tgacatgagc gtgaaagggg ttcaagaatc agttttcttt
    98221 ttataagggc taaaatcatt tattttggct ttttggcccc atattgtagg gtggatctcg
    98281 aaagatatga aagatctccc tccaagccgt acatacgact ttcatcgaat acggttttcc
    98341 gcagaattca atatgtatct atgagatcga gtatggaatt ctgttgactc actttaaatt
    98401 gagtatccgt ttccctccct ttcctgctag gattggaaat cctgtatttt acatatccat
    98461 acgattaagt ccttgggttt ccgaaatagt gtaaaaagaa gtgcttcgaa tcattgctat
    98521 ttgacccgga cccgttctaa aaaagtcgag gcatttcgaa ttgtttgttg acacggacga
    98581 agtcagggaa aacctcttaa attatttcaa tattggacct tggacatata ataagttccg
    98641 aatcaaatct ccttagaaag aagatctttt gtctcatggt agcctgctac agtcccctta
    98701 cgaaactttc gttattgggt tagccataca cttcacatgt ttctagcgat tcacatggca
    98761 tcatcaaatg atacaagtct tggataagaa tctacaacgc actagaacgc ccttgttgac
    98821 gatcctttac tccgacagca tctagggttc ctcgaacaat gtgatatctc acaccgggta
    98881 aatccttaac ccttccccct cttactaaga ctacagaatg ttcttgtgaa ttatggccaa
    98941 taccaggtat ataagcagtg atttcaaacc cagaggttaa tcgtactctg gcaactttac
    99001 gtaaggcaga gtttggtttt ttgggggtga tagtggaaaa gttgacagat aagtcaccct
    99061 tactgccact ctacagaacc atacatgaga ttttcacctc atacggctcc tcgttcaatt
    99121 ctttcgaagt cgttgggttc tcttcctcgt tccagaatgt cctcccctct tccactccgt
    99181 cccgaagagt aactaggaca aattcagtca cgttttcatg ttccaatcga acactttcct
    99241 tttttgatta ttctcaaaag agaagatttt ttttaccaaa catccgcgga tccaatcaca
    99301 cgatcttata ataagaacaa gagatctttc tcgatcaatc cccttgcccc tcattcttcg
    99361 agaatcagaa agatcctttt caagtttgaa tttgttcatt tggaatctgg gttcttatac
    99421 ttcattttta tttcttttta ttcttttttt ttttgatttc tttttttgat tttattccct
    99481 tccgtcattc tttaagtctc ataggtttga tcctatagaa tctaacccat tttctcattg
    99541 agcgaggggt acgaaatcaa tctgattgat ttttcgatca aatatgtgaa atcttcggtt
    99601 ttttcctctt tatctatccc taggtacagc atttgaatca atagagaacc ttttcctctg
    99661 tatctatatg aatcgatatt attccattct ccttactgat acctcccaag gaaaaaaccg
    99721 aattggatcc caaattgacg ggttagtgtg agcttatcca tgcggttatg cattcttcga
    99781 ataggaatcc attttctgaa agatcctggc tttcgtgctt tggtgggtct ccgagatcct
    99841 ttcgacgacc tatgttgtgt tgaagggata tctatatgat ccgatcgatt gcgtaaagcc
    99901 cgcggtagca gcagaaccgg ggaaagtata cagaaaagac agttcttttc tttctattag
    99961 attagtattt tctattatat taagattcgt attagttagc gatcccggct ccgtgagtcc
   100021 tttcttccgt gattaactgt tggcgccagt cccacatttt gtctctgtgg accgaggaga
   100081 aaggaggctc agcgggaaga ggattgtacc atgagagagg gggtcaacct ctgtcaaata
   100141 tacaacatgg attctggcaa tgcaatgtag ttgggctttc atgctgatcc gaatgaatca
   100201 tcttttccac ggaggtaaat ctttgccttt gcccgctagg caagaggata gcaaattaca
   100261 aattctgttt cggtaggaca tgtatttcta ttactatgaa attcattaat gaagtaatta
   100321 atcgtgggat tagcattacc cttttttttt tatagtgacg aatcttgtat gtgttcctaa
   100381 gaaaaagaga aggaatttgt caaaatttcg gggtcttaga gggtcgtgga aatccataag
   100441 aactcttgaa tggaactaag gaactccagt tccttcggaa atggtaagat ctttggcgca
   100501 ataagaaggg gttgatccgt atcatcttga cttggttctg atttctctat ttttttaaga
   100561 ataccgcttc tcctacccgt atcgaataga acatgctggg gcaaaccttc ttcatgtaaa
   100621 acctgcttga tttagatcgg gagaatcata cggttttatg aaaccacgtg ctatggctcg
   100681 aatccgtagt caatcctatt tccgatagga gcagttgaca attgaatcca actttttcca
   100741 tgattttcgt atccgtaata gtgcgaaagg aaagcccggc tccaagttgt tcaagaatag
   100801 tggcggtgtt gagtttctcg atcctttgtc ttaggattag tcagttctat ttcttgatgg
   100861 gggcagggaa gggatataac tcagcggtag agtgtcacct tgacatggtg gaagtcatca
   100921 gttcgagcct gattatccct aaacccaatg tgggtttttc tattttgtct tgctcccctc
   100981 gaataagaat ggataagagg cttgtgggat tgacgtgagg ggggagggat ggctatattt
   101041 ctgggagcga actccaggcg aatatgaagc gcatggagac aagttatgcc ttggaatgaa
   101101 agacaattcc gaaccaaacc agctttgtct acgaacaagg aagctataag taatgcaact
   101161 atgaatctca tggagagttc gatcctggct caggatgaac gctggcggca tgcttaacac
   101221 atgcaagtcg gacgggaagt ggtgtttcca gtggcggacg ggtgagtaac gcgtaagaac
   101281 ctgcccttgg gaggggaaca acagctggaa acggctgcta ataccccgta ggctgaggag
   101341 caaaaggagg aatccgcccg aggaggggct cgcgtctgat tagctagttg gtgaggcaat
   101401 agcttaccaa ggcgatgatc agtagctggt ccgagaggat gatcagccac actgggactg
   101461 agacacggcc cagactccta cgggaggcag cagtggggaa ttttccgcaa tgggcgaaag
   101521 cctgacggag caatgccgcg tggaggtaga aggcccacgg gtcatgaact ccttttcccg
   101581 gagaagaagc aatgacggta tctggggaat aagcatcggc taactctgtg ccagcagccg
   101641 cggtaatacg gaggatgcaa gcgttatccg gaatgattgg gcgtaaagcg tctgtaggtg
   101701 gctttttaag tccgccgtca aatcccaggg ctcaaccctg gacaggcggt ggaaactacc
   101761 aagctggagt acggtagggg cagagggaat ttccggtgga gcggtgaaat gcgtagagat
   101821 cggaaagaac accaagggcg aaagcactct gctgggccga cactgacact gagagacgaa
   101881 agctagggga gcgaatggga ttagataccc cagtagtcct agccgtaaac aatggatact
   101941 aggcgctgtg cgtatcgacc cgtgcagtgc tggagctaac gcgttaagta tcccgcctgg
   102001 ggagtacgtt cgcaagaatg aaactcaaag gaattgacgg gggcccgcac aagcggtgga
   102061 gcatgtggtt taattcgatg caaagcgaag aaccttacca gggcttgaca tgccgcgaat
   102121 cctcttgaaa gagaggggtg ccttcgggaa cgcggacaca ggtggtgcat ggctgtcgtc
   102181 agctcgtgcc gtaaggtgtt gggttaagtc ccgcaacgag cgcaaccctc gtgtttagtt
   102241 gccaccgttg agtttggaac cctgagcaga ctgccggtga taagccggag gaaggtgagg
   102301 atgacgtcaa gtcatcatgc cccttatgcc ctgggcgaca cacgtgctac aatggacggg
   102361 acaaagggtc gcgatcccgc gagggcgagc taactccaaa aacccgtcct cagttcggat
   102421 tgcaggctgc aactcgcctg catgaagccg gaatcgctag taatcgccgg tcagccatac
   102481 ggcggtgaat tcgttcccgg gccttgtaca caccgcccgt cacactatgg gagctggcca
   102541 tgcccgaagt cgttacctta accgcaagga gggggatgcc gaaggcaggg ctagtgactg
   102601 gagtgaagtc gtaacaaggt agccgtactg gaaggtgcgg ctggattacc tccttttcag
   102661 ggagagctaa tgcttgttgg gtattttgat ttgacactgc ttcacaccca aaaagaagcg
   102721 agctacgtct gagttcaact tggagatgga agccttcttt tgtttctcga cggtgaagta
   102781 agaccaagcc catgagcttc ttatcctagg tcagaacaag ttgataggat ccccttttat
   102841 gcccccatgt ccctcccgtg tggcgacatg ggggcgtaaa aaggaaagag agggatgggg
   102901 tttctctcgc ttttcttttt gcatagcggg cccccagcgg gaggcccgca cgacgggcta
   102961 ttagctcagt ggtagagcgc gcccctgata attgcgtcgt tgtgcctggg ctgtgagggc
   103021 tctcagccac atggatagtt caatgtgctc atcagcgcct gaccctgaga tgtggatcat
   103081 ccaaggcaca ttagcatggc gtacttctcc tgttcgagcc ggggtttgaa accaaacttc
   103141 tcctcaggag gatagatggg gcgattcagg tgagatccaa tgtagatcca actttctatt
   103201 cactcgtggg atctgggcgg tccggggggg accaccatgg ctcctctctt ctcgataatc
   103261 catacatccc ttatcagtgt atggacagct atctctcgag cacaggttta ggttcggcct
   103321 caatggaaaa atgaaatgga gcacctaaca acgtatcttc acagaccaag aactacgaga
   103381 tcgccccttt cattctgggg tgacggaggg atcgtaccat tcgagccttt tttttcatgc
   103441 ttttcccgga ggtctggaga aagctgcaat caataggatt ttcctaatcc tcccttcccg
   103501 aaaggaagag cgtgaaattc tttttccttt ccgcagggac caggggattg gatctagccg
   103561 taagacgaat gcttggctga taaataattc acttcttggt cttcgacccc ctcagtcact
   103621 acgaacgccc ccgctcagtg caatgggatg tgtctattta tctatctctt gactcgaaat
   103681 gggagcaggt ttgaaaaagg atcttagagt gtttagggtt gggccaagag ggtctcttaa
   103741 cgccctcttt tttcttccca tcggagttat ttcttatttc acaagtactt gccgtggtga
   103801 ggaagaaaag aagggggaac aagcacactt ggagagcgca gtacaacgga gagttgtatg
   103861 ctgcgttcgg gaaggatgaa tcgctcccga aaaggaatct attgattctc tcccaattgg
   103921 ttggaccgta ggtgcgatga tttacttcac gggcgaggtc tctggttcaa gtccaggatg
   103981 gcccagctgc gccaaggaaa agaatagaag aagcatctga ctccttcatg catgctccac
   104041 ttggctcggg ggatatagct cagttggtag agctccgctc ttgcaattgg gtcgttgcga
   104101 ttacgggttg ggtgtctaat tgtccaggcg gtaatgatag tatcttgtac ctgaaccggt
   104161 ggctcacttt ttctaagtaa tggggaagag gaccgaaaca tgccactgaa agactctact
   104221 gagacaaaga tgggctgtca agaacgtgta gaggaggtag gatgggtggt tggtcagatc
   104281 tagtatggat cgtacatgga cggtagttgg agtcggcggc tcccctaggt ttcggttccc
   104341 tcatctggga tccctgggga agaggatcaa gttggccctt gcgaacagct tgatgcacta
   104401 tctcccttca accctttgag cgaaatgcgg caaaaggaag gaaaatccat ggaccaaccc
   104461 catcgtctcc accccgtagg aactacgaga tcaccccaag gacgccttcg gtatccaggg
   104521 gtcgcggacc gaccatagaa ccctgttcaa taagtggaat gcattagctg tccgctctca
   104581 ggttgggcag taagggtcgg agaagggcaa tcactcattc ttaaaaccag cattcttaag
   104641 accaaaggtc ggggtggaaa aggggggaaa gctctccgtt cctggttctc ctgtagctgg
   104701 atcctccgga accacaagaa tccttagtta gaatgggatt ccaactcagc accttttttt
   104761 ttttgagatt ttgagaagag ttgctctttg gagagcacag tacgatgaaa gttgtaagct
   104821 gtgttcgggg gggagttatt gtctatcgtt ggcctctatg gtagaatcaa tcagtcgggg
   104881 gcctgagagg cggtggttta ccctgtggcg gatgtcagcg gttcgagtcc gcttatctcc
   104941 aactcgtgaa cttagccgaa acaaagctat atgatagtac ccgatttttc cgattcggca
   105001 gttcaatcta ttatttatca ttcatggacg ttgataagat ccttccattt agcagcacct
   105061 taggatggca tagccttaaa gtgaaaagtg aagggcgagg ttcaaacgag gaaaggctta
   105121 cggtggatac ctaggcaccc agagacgagg aagggcgtag taagcgacga aatgcttcgg
   105181 ggagttgaaa ataagcgtag atccggagat tcccgaatag gtcaaccttt cgaactgctg
   105241 ctgaatccat gggcaggcaa gagacaacct ggcgaactga aacatcttag tagccggagg
   105301 aaaagaaagc aaaagcgatt cccgtagtag cggcgagcga aatgggagca gcctaaaccg
   105361 tgaaaacggg gttgtgggag agcaataaaa gcgtcgtgct gctaggcgaa gcagtagagt
   105421 gctgcaccct agatggcgag agtccagtag ccgaaagcat cactagctta cgctctgacc
   105481 cgagtagcat ggggcacgtg gaatcccgtg tgaatcagca aggaccacct tgcaaggcta
   105541 aatactcctg ggtgaccgat agcgaagtag taccgtgagg gaagggtgaa aagaaccccc
   105601 gtcggggagt gaaatagaac atgaaaccgt aagctcccaa gcagtgggag gagcccaggg
   105661 ctctgaccgc gtgcctgttg aagaatgagc cggcgactca taggcagtgg cttggttaag
   105721 ggaacccacc ggagccgtag cgaaagcgag tcttcatagg gcaattgtca ctgcttatgg
   105781 acccgaacct gggtgatcta tccatgacca ggatgaagct tgggtgaaac taagtggagg
   105841 tccgaaccga ctgatgttga agaatcagcg gatgagttgt ggttaggggt gaaatgccac
   105901 tcgaacccag agctagctgg ttctccccga aatgcgttga ggcgcagcag ttgactggac
   105961 atctaggggt aaagcactgt ttcggtgcgg gctgcgagag cggtaccaaa tcgaggcaaa
   106021 ctctgaatac tagatatgac ctcaaaataa caggggtcaa ggtcggccag tgagacgatg
   106081 ggggataagc ttcattgtcg agagggaaac agcccggatc accagctaag gcccctaaat
   106141 gaccgctcag tgataaagga ggtaggggtg cagagacagc caggaggttt gcctagaagc
   106201 agccaccctt gaaagagtgc gtaatagctc actgatcgag cgctcttgcg ccgaagatga
   106261 acggggctaa gcgatctgcc gaagctgtgg gatgaaaaaa tgcatcggta ggggagcgtt
   106321 ccgccttagg gggaagcacc cgcgcgagcg ggggtggacg aagcggaagc gagaatgtcg
   106381 gcttgagtaa cgcaaacatt ggtgagaatc caatgccccg aaaacccaag ggttcctccg
   106441 caaggttcgt ccacggaggg tgagtcaggg cctaagatca ggccgaaagg cgtagtcgat
   106501 ggacaacagg tgaatattcc tgtactaccc cttgttggtc ccgagggacg gaggaggcta
   106561 ggttagccga aagatggtta tcggttcaag gacgcaaggt gcccctgctt tttcagggta
   106621 agaaggggta gagaaaatgc cccgagccaa tgttcgagta ccaggcgcta cagcgctgaa
   106681 gtaacccatg ctatactccc aggaaaagct cgaacgacct tcaacaaaag ggtacctgta
   106741 cccgaaaccg acacaggtgg gtaggtagag aatacctagg ggcgcgagac aactctctct
   106801 aaggaactcg gcaaaatagc cccgtaactt cgggagaagg ggtgcctcct cacaaagggg
   106861 gtcgcagtga ccaggcccgg gcgactgttt accaaaaaca caggtctccg caaagtcgta
   106921 agaccatgta tgggggctga cgcctgccca gtgccggaag gtcaaggaag ttggtgacct
   106981 gatgacaggg gagccggcga ccgaagcccc ggtgaacggc ggccgtaact ataacggtcc
   107041 taaggtagcg aaattccttg tcgggtaagt tccgacccgc acgaaaggcg taacgatctg
   107101 ggcactgtct cggagagaga ctcggtgaaa tagacatgtc tgtgaagatg cggactaccc
   107161 gcacctggac agaaagaccc tatgaagctt cactgttccc tgggattggc tttgggcttt
   107221 tcctgcgcag cttaggtgga aggcgaagaa ggcctccttc agggggggct cgagccatca
   107281 gtgagatacc actctggaag agctagaatt ctaaccttgt gtcaggacct acgggccaag
   107341 ggacagtctc aggtagacag tttctatggg gcgtaggcct cccaaaaggt aacggaggcg
   107401 tgcaaaggtt tcctcgggcc ggacggagat tggccctcga gtgcaaaggc agaagggagc
   107461 ttgactgcaa gacccacccg tcgagcaggg acgaaagtcg gccttagtga tccgacggtg
   107521 ccgagtggaa gggccgtcgc tcaacggata aaagttactc tagggataac aggctgatct
   107581 tccccaagag ctcacatcga cgggaaggtt tggcacctcg atgtcggctc ttcgccacct
   107641 ggggctgtag tatgttccaa gggttgggct gttcgcccat taaagcggta cgtgagctgg
   107701 gttcagaacg tcgtgagaca gttcggtcca tatccggtgt gggcgttaga gcattgagag
   107761 gacctttccc tagtacgaga ggaccgggaa ggacgcacct ctggtgtacc agttatcgtg
   107821 cccacggtaa acgctgggta gccaagtgcg gagcggataa ctgctgaaag catctaagta
   107881 gtaagcccac cccaagatga gtgctctcct attccgactt ccccagagcc tccggtagca
   107941 cagccgcgac ggcaaggggt tctctgtccc tgcggggatc gagtgacaga agttttgaga
   108001 attcaagaga aggtcacggc gagacgagcc gtttatcatt acgataggtg tcaagtggaa
   108061 gtgcagtgat gtatgcagct gaggcatcct aacagaccgg tagacttgaa ccttgttcct
   108121 acatgacccg atcaattcga tcaggcactc gccatctatt ttcattgttc aactctttga
   108181 caacatgaaa aaaccaaaag ctctgccctc cctctctatc tattcatggg atggaagggc
   108241 ggaggccttt ggtgtccctt ccagtcaaga atcgggcctc agaatcacta gccaatatgc
   108301 ttttcttttt ttcgcacgcc tttcttcgtt catggttcga tattctggtg tcctaggcgt
   108361 agaggaacaa caccaatcca tcccgaactt ggtggttaaa ctctactgcg gtgacgatac
   108421 tgtagggggg gtcctgcgga aaaatagctc gacgccagga tgataaaaac ttaacacctc
   108481 tcattcttat tactttttca atacgaaaaa gaaacaaaaa atgaaaaaca aaaaggtcgt
   108541 cttattcaaa accccaatta tgaaatcccc tctctcccac ttcacacctc ggaacgcacc
   108601 gttcttatag agagaaaggc gctttcacat cttcttaacc cggaaatggc tggggagagg
   108661 aaaggttcct tttttttttt tagggtactc ctgggaacag acccagtgga gacgaggtgg
   108721 ggcctgtagc tcagaggatt agagcacgtg gctacgaacc acggtgtcgg gggttcgaat
   108781 ccctcctcgc ccacaaccgg cccaaaaggg aagggccttt ccctctgggg gtaggaaaat
   108841 catgattggg atagcggacc aaaagctatg gaactggggc gcgggtcttt tgccgaaatg
   108901 gagtggcctt ttgactttca aagataaatt tacatatagt aaagccggcc aaaacaaaaa
   108961 acaaaattag catctttttt ttttgtttta cgccccataa ctcttcctca gccaggcttg
   109021 gacagaatgg cagagcaagt acaagtatta gtagcacaca aaaatggcaa aaatgcgctc
   109081 ctcgccatta aattaatgtg tttgctcgcg gtaattgcgg cctctcggga gaatcgatga
   109141 ctgcatcttt gatccatttg ctagtactag tactagtaca tctgagaatt cttaattggc
   109201 tggttgtaaa tagccccaag actatggaac aaaggattat cccggaccta gaccgaggta
   109261 ttgacggcga ttctcaaata tcgcagaaca gaatgtgata cgatgagata gaatgcaata
   109321 gaaataaaga cacagagaac gggttaccta ctcctactct taatgatcaa agcgaacctt
   109381 ttcattctga cattctgtaa ttcggaatga atcaaatctc cccaagtagg attcgaacct
   109441 acgaccagtc agttaacagc cgaccgctct accactgagc tactgaggaa caacgggaga
   109501 ttagatctca tagagttcaa ttcccattct caacccatga ccaatatgaa ctcgaagttt
   109561 ccttcgtaac ccccggaact tcttcgtagt ggccccgttc catgcctcat ttcataggga
   109621 acctcaaagt ggctctattt cattatattc catccatatc ccaattccat tcatttaata
   109681 tccctttctt tagtgtcatt gacataagag atgtcgtttc tagtctatct ctttgtattt
   109741 ctatatatgg aaagtgaaaa aagattatca tagaataata tgatattatc atagaataat
   109801 atcatattat catagaataa caaaaaaatg gaattgaaat agaacaacgg gaggtttgtg
   109861 atgattttca aatcttatat ttttcttttt acaccaggtg atctaatata cttatgcatg
   109921 aagatcaccc caaaatatta tcatagaata atatcatatt atcatagatt aacaaaaaaa
   109981 aatggaattg aaatcgaaca ggaggaggtt ttataatgat tttcaaatct tatatatttt
   110041 tttttagacc aggtgatcta atatacttat gcatgaggat aagcaattcg gtcgttgggg
   110101 tcggactcta ttatggattt ctgaccacat tctccatagg gccctcctat ctcttctctc
   110161 tccgagccct ggctatggaa gaaggagaag aaggaaacga gaagaaggta gcagcaacaa
   110221 ctggttttct tgtgggacag ctcatgatgt tcatatcgat ctattacgcg cccctccata
   110281 tagcattggg gagaccccat acaataactg tcctagctct accctatctt ttgtttcatt
   110341 tcttctggaa caatcacaaa gacttttttg attatggatc tactaacaga aattcaatgc
   110401 gtaatcttaa cattcaatgt gtattcctga ataatctcat ttttcaatta ttcaaccatt
   110461 tcattttacc aagttcaatg ttagccagat tagtcaacgt ttatatgttt cgatgcaaca
   110521 acaagatttt atttgtaaca agtagtttag ttggttggtt aattggtcaa attttattca
   110581 taaaatgggt tgggttggta ttagtatgga tacagcaaaa tcattctatt aggtctaatg
   110641 tacttattcg atctaagttt agattggtat tagtgtggat acagcaaaaa agttctatta
   110701 ggtttaatgt acttattcga tctaataagt atcttgcttc tcttgcttat cagtataagt
   110761 accttgtgtc aaaattaaga tccattgtgt cagaattaag aaactctatg gctcgaatct
   110821 ttagtacttt cttatttatt acctgtatct actatttagg aagaataccg tcacccattt
   110881 tgactaagca actgaaagga acctcagaaa tggaagaaat agaaaaaaaa gtttccgcaa
   110941 ggagggggac taaaactaaa gaggaagaag aggtattcac cgaagaagat ccttctcctt
   111001 cccttttttc ggaagaaagg gaggatccgg acaaaatcga tgaaaaggaa gagatccgag
   111061 tgaacggaaa gaaaaaaaaa aaaagaaaag atgaactcct gactcttctt tttgattcat
   111121 gggttgaaaa ctctcttgtg attcttcttt ttgattctaa caaatggaat cgaccatttc
   111181 gttatataaa aaacaatcaa tttcaaaatg ctgtaaaaaa tgaaatgtca caatattttt
   111241 tttatacatg tcaaagtgat ggaaaagaaa ggatatcttt tatgtatccg ccgagtttgt
   111301 caacttttaa agaaataata gaaaaaaaga tatccttttt cacaacagaa aaattattat
   111361 ctgatcaatt gtataatgat tggaatttga ccaatgatct aaaacggcta aacaaaactg
   111421 acgagtttat aaatagagtc agaactttag ataaagaatc ttttgatata ggtatatttg
   111481 aacaaaaaac tcaattgtgt aatgatgaaa ctaaaaaaga atattttcct aaaaaaaatg
   111541 atccgttctt atatgggccc tatcgtggaa gaatcaaaaa agggttttca ccccctagca
   111601 taaatcaaat atataaaaaa aaaaaaatgg gggaattttg gataaataag attcatgctc
   111661 tacttcttac taatgattat cgcgaattga aacaaacaat agacaaactc aacaatagta
   111721 gatcattatt aacaaaaaag aagctttctt tatttcgatt tcgagaaccc aaacatcaaa
   111781 ctattcattc aaatgtagtt ataactaagt ccagtgatca aagaagtaga aaaagatcta
   111841 ttgaaataaa ggaaataagt aaaaaggtcc ctcgatggcc atactactta ctcgatgatt
   111901 tgcaactaga ggaaggagaa accggcgaag aaagggtaga attggattct caaattcgtt
   111961 taagaaaata caagtatatg gtcatttttg atgatagcga agattctaat gagcctgatc
   112021 cagcaggcga aatcgcttgg atacgttatt taccatactc ggattttcgt cgaaatctaa
   112081 taaaaggttc tatgcgtgct caaaggcgta aaacggttac ttgccaactc ttctatcaag
   112141 caaaggcgca ttcccctctt tttgtggaca gaatagacag acgccttttt tcttttttgg
   112201 acagaataga cagaggcctt ttttcttttt tgaacagaat agacagacgc cttttttctt
   112261 ttgatagttt cggacggatg aaaggcattt ttcaaaattt gatgtctaaa aaaagcaaaa
   112321 aattacaaat ctctgattat acaaaagaaa aaagaaaggt tgaaaaatac caagacgaag
   112381 agagaatgcg aatggaaata gcagaagctt gggataccat tacatatgct caagcagtaa
   112441 gaggtttttt attagtaggc caatcaattc ttcggaaata tattcgattg cctttattaa
   112501 taatagctaa gaatattgcg cgtattttat tatttcaagg tcccgaatgg tccgaagact
   112561 tcaaggattg gaatcgagaa atgcatattc gatgcactta taatggtgtt gaattatccg
   112621 acaaagaatt tccaaaaaac tggttaacag acggtattca gataaaaatc ttatttcctt
   112681 tttacctgaa accttggcac cgatctaagt taaaaccctt gaaaacacag aaagcgcaaa
   112741 aaaatgattt ttgtttttta acaatttttg gaccggaaac tgaccatcct tttggtcccc
   112801 ctcgaaaact aaaagggtct tcattttttg aacctatttt taaagaactg aaaaaaaaag
   112861 tcaaaaaatt gaaaaagaag tcttttatag tttttaatgt ttttaaagaa cgagcaaaat
   112921 ttcttcgaaa ggtgtcaaaa gaaataaaaa aatggagcat caaaaactac gaattgggtg
   112981 aaactaaaac cgacgattct ataatgaata atcagatgat tcgtgaatca cctattcaaa
   113041 ttcgatctac agaatggaca aatttttcac tgacagaaaa aaaaatgaaa gatctgactg
   113101 agagaacaag tacaatcaac aagaaactag aaagaattct aaatgagaag aaaaatggat
   113161 ttctaactca agaaaaaaag atgaattcta atcaaaaaag ttatcataat aaaatattag
   113221 aatcattaaa aaaattttgt caaatattaa aaagaagaaa tactcgatta atccgtaaat
   113281 ttgatttttt tatcaaattt ttcatggaaa aaatatacat agattttttt ctatgtatca
   113341 ttaatattgc aagaaccaat gcacaacttt ttattgaatc aagaaaaaaa atgatcgaga
   113401 aatccatttc caataagaaa gaaaatgaaa aaagaattaa gaaaagaaat acaaaaaaat
   113461 ttcactttat tttaactaaa aaaaattccc ttgataatat tcaaaataag aattcaacaa
   113521 ctttttgtaa ctcgtcctcc ttctcgcaag catatgtatt ttataaaata tcgcaaactc
   113581 gagttattaa cttctataaa ttcaagtcta tccttcaata tcatggaaca tctctttttc
   113641 ttaaaaatga aataaaggat ttttttcgga aagagggaat ttttcattct ggattgagac
   113701 ataaagactt ttggcattct gaaaggaatc aatggaaaaa ctggttaagg gggcattatc
   113761 aatatgattt ctctcagatt atctggctta aattagtacc agaaaaatgg cgaaataaag
   113821 tcaatcgaca ctgtatgact caaaaaaacg attttaacaa atggggctca tatgaaaaag
   113881 aaggattaat tcatgatgaa aaacaaaatg attttgaacc tgattcatta ctgaatcaag
   113941 aatataaaaa atcatctaat tttaaaaaac atcatagaca tgattttttc tcatataaat
   114001 ctattaatta tgaagagaag aaagactcat atatttatag atcaccatta caaataaata
   114061 gtaaagaaga gatttttgat aattacaaga tagataaacg caaatttttt gatatgccag
   114121 acgggctacc tatttataat tatctaggag aaaatgatat tatggctgag gagaaatttc
   114181 cagatagaaa attttgtagg tggaaaatga ttgatttttg ccttagaaat aataaggtcg
   114241 agattcatta ctgggccaat agcggcacca agaataagaa tcaaaaaatg aagaggggtc
   114301 ctttttcttt accaatttat caaaattcaa aaatcaaccc attcaaaaaa aaaaaagatc
   114361 cttctttgac aaaaaaaaaa gatccttttt tgacaaaaaa aaaaagatcc ttctttgatt
   114421 ggatggaaat gaatgaggaa atagtaggtc gtattagttc gaatccagaa ctagaatttt
   114481 ggttcttccc agaatttgtg ccactatata atgcatataa gattcaaccg gggatcatac
   114541 caataaaatt acttcttttc aactttcatt tgaatggaaa taaaaacatt aagaaaaaca
   114601 ttactgaaag taacccttta atagaatcaa agaaaaaaaa aagaattctt agattcgaga
   114661 atagaaatca agaagaaaaa gatcctctaa accaagggga aggggctcct ctatcagatg
   114721 aaaatggagg tagatcaggc ataaaaaaac aacgtagaaa aaaaaaggcc aacatgagcc
   114781 ccgaagctat agagctttat tccttcctag aaagtttttt ctattttcaa ttgagctggg
   114841 aaagggttct aaataaaaaa atggtcaata atattagagc ctattgtctc ctgcttagat
   114901 tgataaatcc aaaggacgtt gctatatcct atcttaaacg gggagaactt actgtggata
   114961 tttggactct aaaaaggcac actcctagag aattaagtac aagcggaaca ttgattatcg
   115021 aaccgactta tccttatcca tttataaaaa acgatggaca attgattcta tatcaaacca
   115081 taggtatttt tttggttcat aagaataaat accttcataa gaataaatac caaaggaatc
   115141 aaaaatttcg agaatggttt gataagaatc aatttgatga atccatttta agacatcaaa
   115201 aaatgactca aaatagagac aaaaatcatt atgatttctt tgttcctgaa actcttttat
   115261 cccctaaagg ccgtagagaa ttacgaattc tatatttttt aaactcaagg gatagaaatg
   115321 atatacatag aaatccggta ttttgcaatc aggtaaaaaa ctgtggtcaa gttttaaata
   115381 gaggcaaata tctcggtatc gataaaaata aactaattaa aatgaagttc tttctttggc
   115441 ccaattatcg actagaagat ttagcttgta tgaatcgcta ttggtttaat actcataatg
   115501 gcagtcgttt cagtatggtc aggatacata tgtatccacg gttgaaaatt tgttagttac
   115561 aagtccattt acatgaattt tgccatatat acatatatta ttaggtaata gaatacgtcg
   115621 gctatatgaa aacaaataga tagacgcgag gattgtctta cattccatcc tgaaagagga
   115681 tactaattta atgacataca tattatcaat tagatctata aatgaatgaa caaaatcttc
   115741 ttatcttttt ttgtattcct atacaaataa aataagaaga ttttgttcat ttatttattt
   115801 tataaaatag gaagtttata atgaacttaa ggtcattctg tatatcaaaa tgactaatat
   115861 tattattact gattaatcaa attcacatca aaaaatgata aattataaaa ggggataaga
   115921 ttttgtttta tggtaaaaaa ttcattcatc tcagttattt ttcaagaaaa aaaagaagaa
   115981 aagcgggggt ctgttgactt tcaaatagtc agtttcacca ataagatacg aagacttact
   116041 tcccatttgg aattgcacag aaaagactat tcatctcaga gaggtctacg aaaaattctg
   116101 ggaaaacgtc aacggctgct gtcttactta tcaaagaaaa atcgagtacg ctataaagaa
   116161 ttaattagtg agttggatat tcgggagtta aaaaatcgtt aatttaaaaa tttttactta
   116221 gttttttcat ttattggatc ttgagaattt tgataaactt cttttcgttt tcagcaattc
   116281 atgtaagaat gaatcgagga aaaacttatg aatagaccag ctacagaaag agaccttatg
   116341 atagtcaata tgggacctca ccacccatca atgcacggtg ttcttcgtct cattgttacc
   116401 ctagacggtg aaaatgttgt tgactgcgaa ccaatattag gttatttaca cagaggaatg
   116461 gaaaaaattg cggaaaaccg aacaattata caatttttac cttatgtaac acgttgggat
   116521 tatttagcta ctatgttcac agaagcaata accgtaaatg gaccagaaca attgggaaat
   116581 attcaagtgc ctaaaagagc gagctatatc agagtcatta tgttggagtt aagtcgtcta
   116641 gtttctcatc tgttatggct tggacctttt atggcggata ttggcgcaca gacccctttt
   116701 ttctatattt tcagagaaag agaattagta tatgatctat tcgaagctgc gactgggatg
   116761 agaatgatgc ataattattt tcgtatcgga ggagtagcag ccgacctgcc ttatggctgg
   116821 atagataaat gtttggattt ctgcgattat tttttaacag gagttgttga atatcaaaaa
   116881 cttattacgc gaaatcccat ttttttagaa cgagttgaag gagtaggcat tattagtgga
   116941 gaagaagcaa taaattgggg tttatccgga ccgatgctac gagcatctgg aatacaatgg
   117001 gatcttcgta aagttgatca ttatgagtgt tacgacgaat ttcattggga aatccagtgg
   117061 caaaaagaag gagactcgtt agctcgttat ttagtccgaa tcagtgaaat gacggaatcc
   117121 ataaaaataa ttcaacaggc cctggaagga attccagggg gtccctatga gaatttagaa
   117181 atccgatgct ttgatagaga aagggatcca gaatggaatg attttgaata tcgattcatt
   117241 agtaaaaaac cttctcccac atttgaattg ccgaagcaag aactttatgc gagagttgaa
   117301 gccccaaagg gagaattggg aatttttcta ataggggaca aaagttgttt tccttggaga
   117361 tggaaaattc gcccgccggg ttttatcaat ttgcaaattc ttcctcagtt agttaaagga
   117421 atgaaattgg ctgatattat gacgatacta ggtagcatag atatcattat gggagaagtt
   117481 gatcgttgaa atgatagttt atacaacaga aatagaagta caagatattc attctttttc
   117541 cagattggaa tttttcaaag aggtctatgg aatcgtatgg atctttgtcc ctattttgac
   117601 tcttgtattg gggatcacag taggcgtact ggtaattgta tggttagaaa gagagatatc
   117661 cgcaggaata caacaacgta ttgggcctga atacgccggt cctttgggaa ttcttcaagc
   117721 tctagcagat gggacaaaac tgcttttcaa agagaatctt tttccagcta gaggaaatac
   117781 ccgtttattc agtattggac catctatagc agtcatatct attttactaa gttttttagt
   117841 aattcctttt agctatcatc ttgttttagc tgatctcaat atcggtattt ttttatggat
   117901 tgccatttca agtattgccc ctgttggcct tcttatgtca ggatacggat cgaataataa
   117961 atattccttt ttaggtggtt tacgagctgc tgctcaatcg attagttatg aaataccatt
   118021 aactttatgt gttttatcaa tatctctacg tgcgattcgt tgaaatacaa acttttcttt
   118081 cttttcccta ttcattcttt tctttcgctt tagaaaacaa aacaagttga acgaattgaa
   118141 tagatattct ttattatcct tttggttgat aaagtaaatt agatagttat atatgagtga
   118201 aagaaagcag cttatcaatt tgcagtaaaa aaaaaaaaaa tggagtctca tttcctatgt
   118261 acaagacaag agttaagtgg aaataaacat aagcggaaga ggtcctttac cccaagactg
   118321 gttgattaga caacccagct tgaagcgggc tcaaaagatc aaccgtatgg ccttttcact
   118381 atcctttgta tgaattacct accatacatg tattatcaaa cgaaacgggc gattgaacaa
   118441 aaaatgagtg gatgattagg aacacaaaaa tgcacaaagg attagtaatg gagattatgg
   118501 aaattatcta aaaagatatt tctgcataac ataaaaagaa tactaattgg ggctttaaat
   118561 tggtagaaat gataaggcag tacttcccgc gattccgatc cagagtatgc tcctatccac
   118621 ccattaaagc aatgactatc aggaacgaaa taatccttta tttttgattt ttgttttagc
   118681 cccttctctt atatcggttt tataagaaag aagaatagga acgaaaaaca aacaagagaa
   118741 aaaaaaaaaa agaaatcttt tttattccgt ctttttcata tatttagcat agatttagag
   118801 agatataatt tgtctcatga ttcattagct aatgtaacgt ctaattcctt ttcgtaatcg
   118861 aaaatgatgg gttgaaataa actatttatt gatatttctg aaaggagttt tttatttaag
   118921 gattaagtta ttactcaaca aagtcaaatt attaacgggt gagatcaatt cggaagcgcc
   118981 ttttttgatt attcttttag agtatagcag acggaattcc attggtataa ttttggaccc
   119041 tcaaatagat tttgactctt tctattctac aaccatagct agctaaatag taaataatac
   119101 tgatctggtc cttagatttt ttttgaccca cgaggagccg tatgaggcga aaacctcatg
   119161 tacggttctg gaatagcggt gggaacagtg atgttatcac cgactatgat tatctaacag
   119221 ttcaagtaca gttgatatag ttgaggcgca gtcaaaatat ggtttttggg gatggaattt
   119281 gtggcgtcag cctataggat ttctcgtttt tctaatttct gccctagccg aatgcgagag
   119341 attacccttt gatttaccag aagcggagga agaattagta gcaggttatc aaaccgaata
   119401 ttcgggtatc aaatttggtt tattttatgt tgcttcctat ctaaatctat tactttcttc
   119461 gttatttgta acggttcttt acttgggtgg ttggaatatt tccattccat acatatttgt
   119521 tcctgagcta tttgaaataa ataaagtgga tggaatcttt ggaactacaa ttggtatctt
   119581 tattacatta gctaaaactt atttgttctt gtttatttct atcacaacaa gatggacttt
   119641 acctaggtta agaatggacc aacttttaaa tcttggatgg aaatttcttt taccaatatc
   119701 tctcggtaat ctattattaa caacctcttt tcaacttttt tcactgtaaa tagcaaacaa
   119761 tagacttggt tcaagttcaa acaagagaaa gaaacgaaga taaaactatt catatagatt
   119821 cctgatatgt tccctatggt aactgggttc atgaattatg gtcaacaaac agtacgagca
   119881 gcaaggtaca ttggtcaaag tttcatgatt accttatccc acgcaaatcg tttgcctgta
   119941 actattcaat atccttatga aaaattaatc acatcggagc gtttccgtgg ccgaatccat
   120001 ttcgaatttg ataaatgtat tgcttgtgaa gtatgtgttc gtgtatgtcc tatagatctg
   120061 cctgttgttg attggaaatt tgaaactgat attcgaaaaa aacgattact taattacagt
   120121 attgatttcg gaatttgtat attttgtggt aactgtgttg agtattgtcc aacaaattgt
   120181 ttatcgatga ctgaagaata tgaactttct acttacgacc gtcacgagtt gaattataat
   120241 caaattgctt tgggccgttt accaatgtca gtaattgatg attatacaat tcgaacaatt
   120301 ttgaattcgc ctcaaagaaa aactgagtag gtaaccgccc tattctatta aataaagaga
   120361 aattaccaat tcttaaggtt ccgttttttg gtttaaatta aaagaatgag ataaggtctt
   120421 tctctttgtt tggccaataa tgaaaaattc aactagaaat tcattggttg atgagaattt
   120481 cgactttttt attaaaaatc tatcaataga gtcgtaattt tttcgaaata tatactttca
   120541 aaaaatatcc ttattcttta ttctttctta atttaagaaa ataaaagaat caaaaaagaa
   120601 actgtccaac aattgtaccc atatcatacc taatagatta gaattgaatt caattaggaa
   120661 cctatcataa aatgaaaatc aaaaaaacct ttagtttttt cccggtcggg tcaatacgat
   120721 catgaaaagc atttcaattt atctcctatt ttacatataa tggatttgcc tggaccaata
   120781 cacgattttc ttatagtttt actgggatcg ggtcttatat tagggggact gggagtagta
   120841 ttacttacca atccaattta ttctgccttt tcgttgggat tggttcttgt ttgtatatcc
   120901 ttattctata ttctttcaaa ttcacatttt gtagccgctg cccagctcct tatttatgta
   120961 ggagccataa atgttttaat catatttgct gtcatgttca tgaagggttc agaatattac
   121021 aaggatttga atctgtcgat cgttggggat ggggttactt cactggtttg tacaagtatt
   121081 cttctttcgc taattactac tattttcgat acgtcatggt acgggattat ttggactaca
   121141 agatcaaacc aacttataga acaagatttg ataagtaata gtcaacaaat tggaattcat
   121201 ttatcaacag atttttttct tccgtttgaa ctgatttcaa taattctttt agttggtttg
   121261 ataggcgcaa ttgctgtggc tcgtcagtaa taaatcgtta taactagcaa cagcaaacaa
   121321 tccaaatttc actttcttct atgttatccc acctatttca caaaaattct atttgaatac
   121381 tgttcatgtc taaaagggag attcttttat ttgatctatt ttcaatacat tcttttgttc
   121441 cgtacttgtt ttgttctatt ctagtcaatc tcgaatctgt tgaatttttg ttcatattga
   121501 aatgaaccaa cattgataag gagttggtca atgatgctcg aacatgtact tgttttgagt
   121561 gcctatttat tttctatcgg tatttatgga ttaatcacga gtcgaaacat ggttagggct
   121621 cttatgtgtc ttgaacttat attgaatgca gttaatatca attttgtaac attttctgat
   121681 ttttttgata gtcgccagtt aaagggagat attttctcaa tttttgttat agctattgca
   121741 gccgctgaag cagctattgg gttggctatt gtttcgtcaa tttatcgtaa cagaaaatca
   121801 acgcgtatca atcaatcgac tttattgaat aagtaggaat aataatcaaa attagaatat
   121861 ccaccaattt gaattagcat gtagaatatg ttagaatcta gattctattt acgaaaacgt
   121921 aataaatcaa agtatcttag ccacttctca tgagctgatc cagaagtcca ttgattagaa
   121981 aatttctggt aaatcgttga ttcatctggc gtttaaatat atgattcatt tacaagttta
   122041 ctagatcgaa atttgataac gttcaaaaat tcatagatcc catgtcacat tcagtaaaaa
   122101 tttatgatac atgcataggg tgtacccaat gtgtccgagc gtgccccacc gatgtgttag
   122161 aaatgatacc ttgggatgga tgcaaagcta aacaaattgc ttccgcccca agaacagaag
   122221 actgtgttgg ttgtaagaga tgtgaatctg cctgtccaac ggatttcttg agtgttcgag
   122281 tttatttatg gcatgaaaca actcgaagta tgggtctagc ttattgatat gttccgtaaa
   122341 acccacttga atacattttg aatacatttt attttttact gaaaaaaccc gtactcaaaa
   122401 aaaaagaata aagattctat tttcgagcgc gggtttttct gatccaagtg tatcttgtct
   122461 ttaccacgaa ttattttcct tggttaacaa taattgtagt tttgccaata tctgcgggct
   122521 ctttaatttt ctttcttcct catagaggaa ataagctaat taggtggtat accatttcta
   122581 tatccacctt agaactactt ctaatgacct atgtattttg ttatcatttc caattggacg
   122641 atccattaat ccagctggcg gaagattata aatggatcaa tttttttgat ttttactgga
   122701 gattgggaat agatggactt tctataggac ctattttact gacaggattt atcacaactt
   122761 tagctacttt agcggcttgg ccagttactc gggattcccg gctattccat ttcctgatgt
   122821 tagcaatgta cagtggtcaa ataggatcat tttcttctcg agaccttttg ctttttttca
   122881 tcatgtggga gttagaatta attcctgttt atctacttct atctatgtgg gggggaaaga
   122941 aacgtctgta ttcagctaca aagtttattt tgtacactgc gggaggttcc atttttctat
   123001 tagtaggggt tttgggtatc ggtttatatg gttctaatga accaacattc aattttgaaa
   123061 cattagctaa tcaatcgtat cctctcgcac tggaaataat attctatatt ggatttctta
   123121 ttgcttttgc tgtcaaatca ccgattatac ccttacatac atggttacca gacacccatg
   123181 gggaggcaca ttatagtact tgtatgcttc tagccggaat cttattaaaa atgggagcat
   123241 atggattagt tcggatcaat atggaattat taccccatgc tcattctata ttttctccct
   123301 ggttgatgat agtaggcaca atgcaaataa tttatgcagc ttcaacatct cttgctcaac
   123361 gtaatttaaa aaaaagaata gcctattcct ctgtatctca tatgggtttc ataattatag
   123421 gaattggctc tataaacgat acgggactca acggagcctt tttacaaata atatctcatg
   123481 gatttattgg cgctgcactt tttttcttgg caggaacgag ttatgataga atacgtcttg
   123541 tttatctcga cgaaatgggc ggaatggctc ttccaattcc aaaaatgttt acgatgttca
   123601 gtatcttatc gatggcttct cttgcattac cgggcatgag tggttttgtt gcagaattga
   123661 tagtcttttt tggaataatt agcagtcaaa aatttttttt aatgccaaaa atcttaatta
   123721 tttttgtaat ggcaattgga atgatattaa ctcctattta tttattatct atgttacgtc
   123781 aaatattcta cggatacaag ctatttaatg ctccaaactc ctattttttt gattctggac
   123841 caagagagtt atttgtttcg atctctatct ttctacccgt aataggtatt ggtatttatc
   123901 cggatttcgt tttatcacta tcgggtgaga aagtcgaagc tattctagct aattattttt
   123961 atagataggt tttaggaata aaaaaaagaa atcctattta aaatcatttt gaaaatgatt
   124021 cgctttacaa ttgaaaaagg tgaaaaaaaa ttcttttttc tgttcttagg tttcattttt
   124081 tttttaagtt gagtaaaaaa gaaagtaaaa agaaaattga atttgaatca gatatgtttg
   124141 gcctttgtga gaaccttttg aatcaagtac aagtagcgga gtgattcaaa aggttctttt
   124201 cttggcggct tacattaagt tttcttatgt atattctatg ctgtcctatg tttgtatttg
   124261 ttctgctttt tcattcaatt cgatgttaat ggaaatgaac catagctatg taaacctatt
   124321 cctaatagat tgaccccaaa atagcatatc caaattataa gaaagcccgc ggaagccaca
   124381 attgcagaat ttacaccttc caaattttga tttgttcggg tatgtaaata aatcgcgaat
   124441 atggtccaag taataaatgc ccaagtttcc ttgggatccc aattccaata tgatccccat
   124501 gcctcattag cccatactgc tcccgaaaga atccctatgg ttaaaaagag aaacccgaga
   124561 ctaataatac gataactcca ataatccaat tgttgaacca attgatacct gtaataattt
   124621 cgagaataaa taaaataagt gtttagtaaa acattctttc tctcatccag gtatttcatt
   124681 tccccaaagg aaaatgccgt atttaataaa atattgcttt tgctaaaaat ctttatgact
   124741 tttcgaaatg taatgactag aagggctact gataataatg atccacataa aagagctgca
   124801 tagccaaata ccatcatact tacgtgcatc attaaccact gggattggag agcaggtact
   124861 aatagcgcgg attgatgcat tttggttaaa agacccgaag taacaaagcc ttgggtaaaa
   124921 atagcacttg atgcggttat tgcacttaaa gcatttttat gctttttaaa atgaaaatag
   124981 gaaaccatat gaataatgga gaaactccat gaaagaaaga ttaatgattc atataaatta
   125041 cttaatggaa aatgccccga ataaatccaa cgagtgacta ataatcctgt tatacagaaa
   125101 agggtggcta tcatacccct ttctgatgaa tcatatagtc ctacgacttc atcgactaat
   125161 aaagttaaaa aatgaattgt aattacaatt gaaacgatcg aaaaggatat atgagttaat
   125221 atatgttcta aaattgaaaa aatcataaaa taaagattat gaaaaaagga gaagagaagg
   125281 tttctccatt attattatat ggaatgaaat tcggaatttt tttattttat tataggattt
   125341 atattatacc ttttttataa gacgctatgc cgccactcgg actcgaaccg agatgctcta
   125401 gcactgcttc ctaagagcag cgtgtctacc aatttcacca tagcggcttg ctcaaaataa
   125461 taataactca tgttttattc atattcaacc gtcgagattg aatgaagggg tcaatccaat
   125521 gcaatattta ttttgtagga agctttaaaa ttgatgaata aaaacaggtt tcatttcaat
   125581 agaagtttga gggttaaaaa aagaatcttt attatccttt ttttatttaa ttaaaaattt
   125641 ctagtttcta aagtaaagta gcaagaacgg aagttttgta gttcctgttt tactaaaatc
   125701 gaactttttc gttctaacta aaaaactaaa aagttgtgac ttccattcat gaatagagct
   125761 caaaatgtta tttatcattt ccgtttgtta ataattcatt tgatttacat ataatatgat
   125821 ttttatgaat gaatcattga ataaagaaga tgattttgag tatcacaatt taaacatggc
   125881 atctacagat ttaaaaggat ttctaattta aaattcgaaa aaaatgactt gcttcatctt
   125941 cccatacaaa cataggattt tttttcactt taaattgagg cattatttgt gtatccacta
   126001 aataggaaaa ggtctctttc ccaattgggt ttatgggaag gatatatagt aattcagagt
   126061 aatactactt tagattcaga aagttacaaa atgaaaactt catcaattag tttcaagaac
   126121 ccattgattt tgactaaact aaggatctta tatatcttct gctataataa taataaatta
   126181 tagataataa atacgatata gaaaatagaa ataaaacact aacaagttat tataatacac
   126241 aaataggaat aggcgatggg gaaataagaa tcccccaccc cgaaaaaaaa agaaaagatg
   126301 aactcaacta attacaaaat tattcaaaaa tgaaaagtaa atgactacta aaaaataaaa
   126361 aaagaaatac ataaaaaatg aaaaataata gataagtaga aatgcgactt ccccctatgt
   126421 attttatact ttctcctatt aaaaaacagg aaatgcctaa cccatttaga actccatcaa
   126481 taattcgcct atcaaaaaat tcggttagtt cagataatcg tcttatagtt tttgttaagg
   126541 acatgtcata aaaactatct atataagcac gattatatga ccaattatat aaaaaattga
   126601 ttattttgtc ccaaattttt ctattaggtc ctcttttgac aaagaaatta aaaaagttaa
   126661 aattttgtaa agaggaataa aaaggattat ataaaaagga tgctataaat attccaaaaa
   126721 aagctatact gactgaaaaa attccatttg tgaaaaattc ataccaatct acagaatctt
   126781 ttgaattttg atgtaaaaga tcaatagctg gagttaacaa tttagataat atatctaaat
   126841 gaatttcttg ttgattgaaa ggaattccta taactccaat aaagagagta aatagaacca
   126901 ataaaaggat agaaaatagc atagtattat ccgattcatg aggataataa aaagttttat
   126961 tagattcaaa atgagtaata ctcagaagag actccctttt gactttactc cgaatttcat
   127021 atggcttctt ccaaaacaaa aaagtatgtt ggttattatt agttgttaat aaagagaata
   127081 aaggaaaatt tctgttaatc ctttttttct cttctttacc ccataatttt attgaataaa
   127141 ataaactact tttttttcca ctgtaatttt gaaaattaat attcaaatgt ccttcaaaag
   127201 taagtaaata gatccgaaac atataaaatg ccgttaatcc aactgtgaac caagctatta
   127261 atgcaaaaat tgacgaatac atccaactat cattcagaat ttcatctttt gaccaaaaac
   127321 aggcaagagg cggaatacca caaagggaaa gcgttcccac taaaaaagcc gtttttgtaa
   127381 ttggcacatg ttttcttaaa ccgcccataa aaacaagatt ctggctttta tacggagaat
   127441 atccaacaac agcttccatt gaatgaataa ttgatccaga tcctaaaaac aataatgctt
   127501 tcgaataggc atgagtaatc aaatgatata aagcagctcg ataagatccc atgcccaaag
   127561 ctaacattat ataacccaat tgagacattg tagaataggc taagactctc ttaatatctt
   127621 tttgagcaac agctaaagta gcccctaaga gtactgttac tatgcctatg aaagatatta
   127681 ggttcattat ggaaggtatg aatatcaaaa taggtacaaa gcgggctaca agaaaaatcc
   127741 ccgctgctac catagtagca gcatggataa gagccgaaat aggagtaggt ccttccatag
   127801 catcaggtaa ccatacatga aggggaaatt gtgcggattt agcaattgcg ccaccaaata
   127861 aaagaaaggc acataaagta agaaataaaa actgaccctg attttttgaa attaaaagaa
   127921 agttattgca tagttcgaac aaatcttgaa attcaaaact gcctattatc caataaaggc
   127981 ctaagattcc taataataat ccaaaatcgc cgatacgatt agttacaaat gctttttgac
   128041 aagcatttgc tgcaaggggt cgtgtgaacc aaaaacctat taatagataa gaacacattc
   128101 caaccagttc ccaaaaaata taaatttgta tcaaattaga actaataact aatcccaaca
   128161 ttgaagtatt gaataaactc agataagcaa aaaatctcaa atatccctga tcatgagaca
   128221 tataattgtc actataaata agaacaaaaa ttccaacagt agttattaat attaacataa
   128281 tggaagtaag tgaatcaaaa aagtagccaa actcaaaaga taaatcatta ttgatggccc
   128341 aagaccatat atattgagat gtggaacttc tattaatttg ttgaatagat agatcaaccg
   128401 aaaaaagcat aactatactt aacaataaaa tactgggaaa agcccacatg cggcgaaggt
   128461 tttttattga tgtcggaaaa agcagaagtc ctactcctat taaaatagga ataggaagtg
   128521 gaaccaaagg tatgatccat gaatattgat atgtatactc cataaaaact tttttttttt
   128581 taacttaaaa aaggataagg ataaaaaaaa tgcttcattt ctttttttct ttatacttac
   128641 ttcatttttg agtaaacttt gtatgagtaa atttggattt tggaagactt ttattcttgt
   128701 tcattccaat aaataagatt tacgcttatt ttataaaaaa aagtgtttga tattttgctt
   128761 tccgttcttt acatattatg attaatataa cgaaaaaatt tgtgaaaaat aaaaaatatt
   128821 tctttttttt gaaaacagtc tattttataa atattgaaat ttaaaagtat agaagaattc
   128881 aaattgagag gaataaaatg aaaagtaaag tatatatata ttttattata aatgtctttc
   128941 acatactagt atagtactaa atcatttctt tttttcgaat ggcagttcca aaaaaacgta
   129001 cttctatatc aaaaaagcgt attcgtaaaa atatttggaa aaagaaaggg tatcgagcag
   129061 cgttgaaagc tttttcatta gcaaaatctc tttctacagg aaattcaaaa agtttttttt
   129121 ctatgtcaaa tacaaataaa taaatacata aaataatgct tgaataattt ttttttctac
   129181 ttatctatta tttttcattt tttatgtatt tcttttttta ttttttagta gtcatttact
   129241 tttcattttt gaataatttt gtaattagtt gagttcatct tttctttttt tttcggggtg
   129301 ggggattctt atttccccat cgcctattcc tatttgtgta ttataataac ttgttagtgt
   129361 tttatttcta ttttctatat cgtatttatt atctataatt tattattatt atagcagaag
   129421 atatataaga tccttagttt agtcaaaatc aatgggttct tgaaactaat tgatgaagtt
   129481 ttcattttgt aactttctga atctaaagta gtattactct gaattactat atatccttcc
   129541 cataaaccca attgggaaag agaccttttc ctatttagtg gatacacaaa taatgcctca
   129601 atttaaagtg aaaaaaaatc ctatgtttgt atgggaagat gaagcaagtc atttttttcg
   129661 aattttaaat tagaaatcct tttaaatctg tagatgccat gtttaaattg tgatactcaa
   129721 aatcatcttc tttattcaat gattcattca taaaaatcat attatatgta aatcaaatga
   129781 attattaaca aacggaaatg ataaataaca ttttgagctc tattcatgaa tggaagtcac
   129841 aactttttag ttttttagtt agaacgaaaa agttcgattt tagtaaaaca ggaactacaa
   129901 aacttccgtt cttgctactt tactttagaa actagaaatt tttaattaaa taaaaaaagg
   129961 ataataaaga ttcttttttt aaccctcaaa cttctattga aatgaaacct gtttttattc
   130021 atcaatttta aagcttccta caaaataaat attgcattgg attgacccct tcattcaatc
   130081 tcgacggttg aatatgaata aaacatgagt tattattatt ttgagcaagc cgctatggtg
   130141 aaattggtag acacgctgct cttaggaagc agtgctagag catctcggtt cgagtccgag
   130201 tggcggcata gcgtcttata aaaaaggtat aatataaatc ctataataaa ataaaaaaat
   130261 tccgaatttc attccatata ataataatgg agaaaccttc tcttctcctt ttttcataat
   130321 ctttatttta tgattttttc aattttagaa catatattaa ctcatatatc cttttcgatc
   130381 gtttcaattg taattacaat tcatttttta actttattag tcgatgaagt cgtaggacta
   130441 tatgattcat cagaaagggg tatgatagcc acccttttct gtataacagg attattagtc
   130501 actcgttgga tttattcggg gcattttcca ttaagtaatt tatatgaatc attaatcttt
   130561 ctttcatgga gtttctccat tattcatatg gtttcctatt ttcattttaa aaagcataaa
   130621 aatgctttaa gtgcaataac cgcatcaagt gctattttta cccaaggctt tgttacttcg
   130681 ggtcttttaa ccaaaatgca tcaatccgcg ctattagtac ctgctctcca atcccagtgg
   130741 ttaatgatgc acgtaagtat gatggtattt ggctatgcag ctcttttatg tggatcatta
   130801 ttatcagtag cccttctagt cattacattt cgaaaagtca taaagatttt tagcaaaagc
   130861 aatattttat taaatacggc attttccttt ggggaaatga aatacctgga tgagagaaag
   130921 aatgttttac taaacactta ttttatttat tctcgaaatt attacaggta tcaattggtt
   130981 caacaattgg attattggag ttatcgtatt attagtctcg ggtttctctt tttaaccata
   131041 gggattcttt cgggagcagt atgggctaat gaggcatggg gatcatattg gaattgggat
   131101 cccaaggaaa cttgggcatt tattacttgg accatattcg cgatttattt acatacccga
   131161 acaaatcaaa atttggaagg tgtaaattct gcaattgtgg cttccgcggg ctttcttata
   131221 atttggatat gctattttgg ggtcaatcta ttaggaatag gtttacatag ctatggttca
   131281 tttccattaa catcgaattg aatgaaaaag cagaacaaat acaaacatag gacagcatag
   131341 aatatacata agaaaactta atgtaagccg ccaagaaaag aaccttttga atcactccgc
   131401 tacttgtact tgattcaaaa ggttctcaca aaggccaaac atatctgatt caaattcaat
   131461 tttcttttta ctttcttttt tactcaactt aaaaaaaaaa tgaaacctaa gaacagaaaa
   131521 aagaattttt tttcaccttt ttcaattgta aagcgaatca ttttcaaaat gattttaaat
   131581 aggatttctt ttttttattc ctaaaaccta tctataaaaa taattagcta gaatagcttc
   131641 gactttctca cccgatagtg ataaaacgaa atccggataa ataccaatac ctattacggg
   131701 tagaaagata gagatcgaaa caaataactc tcttggtcca gaatcaaaaa aataggagtt
   131761 tggagcatta aatagcttgt atccgtagaa tatttgacgt aacatagata ataaataaat
   131821 aggagttaat atcattccaa ttgccattac aaaaataatt aagatttttg gcattaaaaa
   131881 aaatttttga ctgctaatta ttccaaaaaa gactatcaat tctgcaacaa aaccactcat
   131941 gcccggtaat gcaagagaag ccatcgataa gatactgaac atcgtaaaca tttttggaat
   132001 tggaagagcc attccgccca tttcgtcgag ataaacaaga cgtattctat cataactcgt
   132061 tcctgccaag aaaaaaagtg cagcgccaat aaatccatga gatattattt gtaaaaaggc
   132121 tccgttgagt cccgtatcgt ttatagagcc aattcctata attatgaaac ccatatgaga
   132181 tacagaggaa taggctattc ttttttttaa attacgttga gcaagagatg ttgaagctgc
   132241 ataaattatt tgcattgtgc ctactatcat caaccaggga gaaaatatag aatgagcatg
   132301 gggtaataat tccatattga tccgaactaa tccatatgct cccattttta ataagattcc
   132361 ggctagaagc atacaagtac tataatgtgc ctccccatgg gtgtctggta accatgtatg
   132421 taagggtata atcggtgatt tgacagcaaa agcaataaga aatccaatat agaatattat
   132481 ttccagtgcg agaggatacg attgattagc taatgtttca aaattgaatg ttggttcatt
   132541 agaaccatat aaaccgatac ccaaaacccc tactaataga aaaatggaac ctcccgcagt
   132601 gtacaaaata aactttgtag ctgaatacag acgtttcttt cccccccaca tagatagaag
   132661 tagataaaca ggaattaatt ctaactccca catgatgaaa aaaagcaaaa ggtctcgaga
   132721 agaaaatgat cctatttgac cactgtacat tgctaacatc aggaaatgga atagccggga
   132781 atcccgagta actggccaag ccgctaaagt agctaaagtt gtgataaatc ctgtcagtaa
   132841 aataggtcct atagaaagtc catctattcc caatctccag taaaaatcaa aaaaattgat
   132901 ccatttataa tcttccgcca gctggattaa tggatcgtcc aattggaaat gataacaaaa
   132961 tacataggtc attagaagta gttctaaggt ggatatagaa atggtatacc acctaattag
   133021 cttatttcct ctatgaggaa gaaagaaaat taaagagccc gcagatattg gcaaaactac
   133081 aattattgtt aaccaaggaa aataattcgt ggtaaagaca agatacactt ggatcagaaa
   133141 aacccgcgct cgaaaataga atctttattc tttttttttg agtacgggtt ttttcagtaa
   133201 aaaataaaat gtattcaaaa tgtattcaag tgggttttac ggaacatatc aataagctag
   133261 acccatactt cgagttgttt catgccataa ataaactcga acactcaaga aatccgttgg
   133321 acaggcagat tcacatctct tacaaccaac acagtcttct gttcttgggg cggaagcaat
   133381 ttgtttagct ttgcatccat cccaaggtat catttctaac acatcggtgg ggcacgctcg
   133441 gacacattgg gtacacccta tgcatgtatc ataaattttt actgaatgtg acatgggatc
   133501 tatgaatttt tgaacgttat caaatttcga tctagtaaac ttgtaaatga atcatatatt
   133561 taaacgccag atgaatcaac gatttaccag aaattttcta atcaatggac ttctggatca
   133621 gctcatgaga agtggctaag atactttgat ttattacgtt ttcgtaaata gaatctagat
   133681 tctaacatat tctacatgct aattcaaatt ggtggatatt ctaattttga ttattattcc
   133741 tacttattca ataaagtcga ttgattgata cgcgttgatt ttctgttacg ataaattgac
   133801 gaaacaatag ccaacccaat agctgcttca gcggctgcaa tagctataac aaaaattgag
   133861 aaaatatctc cctttaactg gcgactatca aaaaaatcag aaaatgttac aaaattgata
   133921 ttaactgcat tcaatataag ttcaagacac ataagagccc taaccatgtt tcgactcgtg
   133981 attaatccat aaataccgat agaaaataaa taggcactca aaacaagtac atgttcgagc
   134041 atcattgacc aactccttat caatgttggt tcatttcaat atgaacaaaa attcaacaga
   134101 ttcgagattg actagaatag aacaaaacaa gtacggaaca aaagaatgta ttgaaaatag
   134161 atcaaataaa agaatctccc ttttagacat gaacagtatt caaatagaat ttttgtgaaa
   134221 taggtgggat aacatagaag aaagtgaaat ttggattgtt tgctgttgct agttataacg
   134281 atttattact gacgagccac agcaattgcg cctatcaaac caactaaaag aattattgaa
   134341 atcagttcaa acggaagaaa aaaatctgtt gataaatgaa ttccaatttg ttgactatta
   134401 cttatcaaat cttgttctat aagttggttt gatcttgtag tccaaataat cccgtaccat
   134461 gacgtatcga aaatagtagt aattagcgaa agaagaatac ttgtacaaac cagtgaagta
   134521 accccatccc caacgatcga cagattcaaa tccttgtaat attctgaacc cttcatgaac
   134581 atgacagcaa atatgattaa aacatttatg gctcctacat aaataaggag ctgggcagcg
   134641 gctacaaaat gtgaatttga aagaatatag aataaggata tacaaacaag aaccaatccc
   134701 aacgaaaagg cagaataaat tggattggta agtaatacta ctcccagtcc ccctaatata
   134761 agacccgatc ccagtaaaac tataagaaaa tcgtgtattg gtccaggcaa atccattata
   134821 tgtaaaatag gagataaatt gaaatgcttt tcatgatcgt attgacccga ccgggaaaaa
   134881 actaaaggtt tttttgattt tcattttatg ataggttcct aattgaattc aattctaatc
   134941 tattaggtat gatatgggta caattgttgg acagtttctt ttttgattct tttattttct
   135001 taaattaaga aagaataaag aataaggata ttttttgaaa gtatatattt cgaaaaaatt
   135061 acgactctat tgatagattt ttaataaaaa agtcgaaatt ctcatcaacc aatgaatttc
   135121 tagttgaatt tttcattatt ggccaaacaa agagaaagac cttatctcat tcttttaatt
   135181 taaaccaaaa aacggaacct taagaattgg taatttctct ttatttaata gaatagggcg
   135241 gttacctact cagtttttct ttgaggcgaa ttcaaaattg ttcgaattgt ataatcatca
   135301 attactgaca ttggtaaacg gcccaaagca atttgattat aattcaactc gtgacggtcg
   135361 taagtagaaa gttcatattc ttcagtcatc gataaacaat ttgttggaca atactcaaca
   135421 cagttaccac aaaatataca aattccgaaa tcaatactgt aattaagtaa tcgttttttt
   135481 cgaatatcag tttcaaattt ccaatcaaca acaggcagat ctataggaca tacacgaaca
   135541 catacttcac aagcaataca tttatcaaat tcgaaatgga ttcggccacg gaaacgctcc
   135601 gatgtgatta atttttcata aggatattga atagttacag gcaaacgatt tgcgtgggat
   135661 aaggtaatca tgaaactttg accaatgtac cttgctgctc gtactgtttg ttgaccataa
   135721 ttcatgaacc cagttaccat agggaacata tcaggaatct atatgaatag ttttatcttc
   135781 gtttctttct cttgtttgaa cttgaaccaa gtctattgtt tgctatttac agtgaaaaaa
   135841 gttgaaaaga ggttgttaat aatagattac cgagagatat tggtaaaaga aatttccatc
   135901 caagatttaa aagttggtcc attcttaacc taggtaaagt ccatcttgtt gtgatagaaa
   135961 taaacaagaa caaataagtt ttagctaatg taataaagat accaattgta gttccaaaga
   136021 ttccatccac tttatttatt tcaaatagct caggaacaaa tatgtatgga atggaaatat
   136081 tccaaccacc caagtaaaga accgttacaa ataacgaaga aagtaataga tttagatagg
   136141 aagcaacata aaataaacca aatttgatac ccgaatattc ggtttgataa cctgctacta
   136201 attcttcctc cgcttctggt aaatcaaagg gtaatctctc gcattcggct agggcagaaa
   136261 ttagaaaaac gagaaatcct ataggctgac gccacaaatt ccatccccaa aaaccatatt
   136321 ttgactgcgc ctcaactata tcaactgtac ttgaactgtt agataatcat agtcggtgat
   136381 aacatcactg ttcccaccgc tattccagaa ccgtacatga ggttttcgcc tcatacggct
   136441 cctcgtgggt caaaaaaaat ctaaggacca gatcagtatt atttactatt tagctagcta
   136501 tggttgtaga atagaaagag tcaaaatcta tttgagggtc caaaattata ccaatggaat
   136561 tccgtctgct atactctaaa agaataatca aaaaaggcgc ttccgaattg atctcacccg
   136621 ttaataattt gactttgttg agtaataact taatccttaa ataaaaaact cctttcagaa
   136681 atatcaataa atagtttatt tcaacccatc attttcgatt acgaaaagga attagacgtt
   136741 acattagcta atgaatcatg agacaaatta tatctctcta aatctatgct aaatatatga
   136801 aaaagacgga ataaaaaaga tttctttttt tttttttctc ttgtttgttt ttcgttccta
   136861 ttcttctttc ttataaaacc gatataagag aaggggctaa aacaaaaatc aaaaataaag
   136921 gattatttcg ttcctgatag tcattgcttt aatgggtgga taggagcata ctctggatcg
   136981 gaatcgcggg aagtactgcc ttatcatttc taccaattta aagccccaat tagtattctt
   137041 tttatgttat gcagaaatat ctttttagat aatttccata atctccatta ctaatccttt
   137101 gtgcattttt gtgttcctaa tcatccactc attttttgtt caatcgcccg tttcgtttga
   137161 taatacatgt atggtaggta attcatacaa aggatagtga aaaggccata cggttgatct
   137221 tttgagcccg cttcaagctg ggttgtctaa tcaaccagtc ttggggtaaa ggacctcttc
   137281 cgcttatgtt tatttccact taactcttgt cttgtacata ggaaatgaga ctccattttt
   137341 ttttttttta ctgcaaattg ataagctgct ttctttcact catatataac tatctaattt
   137401 actttatcaa ccaaaaggat aataaagaat atctattcaa ttcgttcaac ttgttttgtt
   137461 ttctaaagcg aaagaaaaga atgaataggg aaaagaaaga aaagtttgta tttcaacgaa
   137521 tcgcacgtag agatattgat aaaacacata aagttaatgg tatttcataa ctaatcgatt
   137581 gagcagcagc tcgtaaacca cctaaaaagg aatatttatt attcgatccg tatcctgaca
   137641 taagaaggcc aacaggggca atacttgaaa tggcaatcca taaaaaaata ccgatattga
   137701 gatcagctaa aacaagatga tagctaaaag gaattactaa aaaacttagt aaaatagata
   137761 tgactgctat agatggtcca atactgaata aacgggtatt tcctctagct ggaaaaagat
   137821 tctctttgaa aagcagtttt gtcccatctg ctagagcttg aagaattccc aaaggaccgg
   137881 cgtattcagg cccaatacgt tgttgtattc ctgcggatat ctctctttct aaccatacaa
   137941 ttaccagtac gcctactgtg atccccaata caagagtcaa aatagggaca aagatccata
   138001 cgattccata gacctctttg aaaaattcca atctggaaaa agaatgaata tcttgtactt
   138061 ctatttctgt tgtataaact atcatttcaa cgatcaactt ctcccataat gatatctatg
   138121 ctacctagta tcgtcataat atcagccaat ttcattcctt taactaactg aggaagaatt
   138181 tgcaaattga taaaacccgg cgggcgaatt ttccatctcc aaggaaaaca acttttgtcc
   138241 cctattagaa aaattcccaa ttctcccttt ggggcttcaa ctctcgcata aagttcttgc
   138301 ttcggcaatt caaatgtggg agaaggtttt ttactaatga atcgatattc aaaatcattc
   138361 cattctggat ccctttctct atcaaagcat cggatttcta aattctcata gggaccccct
   138421 ggaattcctt ccagggcctg ttgaattatt tttatggatt ccgtcatttc actgattcgg
   138481 actaaataac gagctaacga gtctccttct ttttgccact ggatttccca atgaaattcg
   138541 tcgtaacact cataatgatc aactttacga agatcccatt gtattccaga tgctcgtagc
   138601 atcggtccgg ataaacccca atttattgct tcttctccac taataatgcc tactccttca
   138661 actcgttcta aaaaaatggg atttcgcgta ataagttttt gatattcaac aactcctgtt
   138721 aaaaaataat cgcagaaatc caaacattta tctatccagc cataaggcag gtcggctgct
   138781 actcctccga tacgaaaata attatgcatc attctcatcc cagtcgcagc ttcgaataga
   138841 tcatatacta attctctttc tctgaaaata tagaaaaaag gggtctgtgc gccaatatcc
   138901 gccataaaag gtccaagcca taacagatga gaaactagac gacttaactc caacataatg
   138961 actctgatat agctcgctct tttaggcact tgaatatttc ccaattgttc tggtccattt
   139021 acggttattg cttctgtgaa catagtagct aaataatccc aacgtgttac ataaggtaaa
   139081 aattgtataa ttgttcggtt ttccgcaatt ttttccattc ctctgtgtaa ataacctaat
   139141 attggttcgc agtcaacaac attttcaccg tctagggtaa caatgagacg aagaacaccg
   139201 tgcattgatg ggtggtgagg tcccatattg actatcataa ggtctctttc tgtagctggt
   139261 ctattcataa gtttttcctc gattcattct tacatgaatt gctgaaaacg aaaagaagtt
   139321 tatcaaaatt ctcaagatcc aataaatgaa aaaactaagt aaaaattttt aaattaacga
   139381 ttttttaact cccgaatatc caactcacta attaattctt tatagcgtac tcgatttttc
   139441 tttgataagt aagacagcag ccgttgacgt tttcccagaa tttttcgtag acctctctga
   139501 gatgaatagt cttttctgtg caattccaaa tgggaagtaa gtcttcgtat cttattggtg
   139561 aaactgacta tttgaaagtc aacagacccc cgcttttctt cttttttttc ttgaaaaata
   139621 actgagatga atgaattttt taccataaaa caaaatctta tcccctttta taatttatca
   139681 ttttttgatg tgaatttgat taatcagtaa taataatatt agtcattttg atatacagaa
   139741 tgaccttaag ttcattataa acttcctatt ttataaaata aataaatgaa caaaatcttc
   139801 ttattttatt tgtataggaa tacaaaaaaa gataagaaga ttttgttcat tcatttatag
   139861 atctaattga taatatgtat gtcattaaat tagtatcctc tttcaggatg gaatgtaaga
   139921 caatcctcgc gtctatctat ttgttttcat atagccgacg tattctatta cctaataata
   139981 tatgtatata tggcaaaatt catgtaaatg gacttgtaac taacaaattt tcaaccgtgg
   140041 atacatatgt atcctgacca tactgaaacg actgccatta tgagtattaa accaatagcg
   140101 attcatacaa gctaaatctt ctagtcgata attgggccaa agaaagaact tcattttaat
   140161 tagtttattt ttatcgatac cgagatattt gcctctattt aaaacttgac cacagttttt
   140221 tacctgattg caaaataccg gatttctatg tatatcattt ctatcccttg agtttaaaaa
   140281 atatagaatt cgtaattctc tacggccttt aggggataaa agagtttcag gaacaaagaa
   140341 atcataatga tttttgtctc tattttgagt cattttttga tgtcttaaaa tggattcatc
   140401 aaattgattc ttatcaaacc attctcgaaa tttttgattc ctttggtatt tattcttatg
   140461 aaggtattta ttcttatgaa ccaaaaaaat acctatggtt tgatatagaa tcaattgtcc
   140521 atcgtttttt ataaatggat aaggataagt cggttcgata atcaatgttc cgcttgtact
   140581 taattctcta ggagtgtgcc tttttagagt ccaaatatcc acagtaagtt ctccccgttt
   140641 aagataggat atagcaacgt cctttggatt tatcaatcta agcaggagac aataggctct
   140701 aatattattg accatttttt tatttagaac cctttcccag ctcaattgaa aatagaaaaa
   140761 actttctagg aaggaataaa gctctatagc ttcggggctc atgttggcct ttttttttct
   140821 acgttgtttt tttatgcctg atctacctcc attttcatct gatagaggag ccccttcccc
   140881 ttggtttaga ggatcttttt cttcttgatt tctattctcg aatctaagaa ttcttttttt
   140941 tttctttgat tctattaaag ggttactttc agtaatgttt ttcttaatgt ttttatttcc
   141001 attcaaatga aagttgaaaa gaagtaattt tattggtatg atccccggtt gaatcttata
   141061 tgcattatat agtggcacaa attctgggaa gaaccaaaat tctagttctg gattcgaact
   141121 aatacgacct actatttcct cattcatttc catccaatca aagaaggatc tttttttttt
   141181 tgtcaaaaaa ggatcttttt tttttgtcaa agaaggatct tttttttttt tgaatgggtt
   141241 gatttttgaa ttttgataaa ttggtaaaga aaaaggaccc ctcttcattt tttgattctt
   141301 attcttggtg ccgctattgg cccagtaatg aatctcgacc ttattatttc taaggcaaaa
   141361 atcaatcatt ttccacctac aaaattttct atctggaaat ttctcctcag ccataatatc
   141421 attttctcct agataattat aaataggtag cccgtctggc atatcaaaaa atttgcgttt
   141481 atctatcttg taattatcaa aaatctcttc tttactattt atttgtaatg gtgatctata
   141541 aatatatgag tctttcttct cttcataatt aatagattta tatgagaaaa aatcatgtct
   141601 atgatgtttt ttaaaattag atgatttttt atattcttga ttcagtaatg aatcaggttc
   141661 aaaatcattt tgtttttcat catgaattaa tccttctttt tcatatgagc cccatttgtt
   141721 aaaatcgttt ttttgagtca tacagtgtcg attgacttta tttcgccatt tttctggtac
   141781 taatttaagc cagataatct gagagaaatc atattgataa tgccccctta accagttttt
   141841 ccattgattc ctttcagaat gccaaaagtc tttatgtctc aatccagaat gaaaaattcc
   141901 ctctttccga aaaaaatcct ttatttcatt tttaagaaaa agagatgttc catgatattg
   141961 aaggatagac ttgaatttat agaagttaat aactcgagtt tgcgatattt tataaaatac
   142021 atatgcttgc gagaaggagg acgagttaca aaaagttgtt gaattcttat tttgaatatt
   142081 atcaagggaa ttttttttag ttaaaataaa gtgaaatttt tttgtatttc ttttcttaat
   142141 tcttttttca ttttctttct tattggaaat ggatttctcg atcatttttt ttcttgattc
   142201 aataaaaagt tgtgcattgg ttcttgcaat attaatgata catagaaaaa aatctatgta
   142261 tattttttcc atgaaaaatt tgataaaaaa atcaaattta cggattaatc gagtatttct
   142321 tctttttaat atttgacaaa atttttttaa tgattctaat attttattat gataactttt
   142381 ttgattagaa ttcatctttt tttcttgagt tagaaatcca tttttcttct catttagaat
   142441 tctttctagt ttcttgttga ttgtacttgt tctctcagtc agatctttca tttttttttc
   142501 tgtcagtgaa aaatttgtcc attctgtaga tcgaatttga ataggtgatt cacgaatcat
   142561 ctgattattc attatagaat cgtcggtttt agtttcaccc aattcgtagt ttttgatgct
   142621 ccattttttt atttcttttg acacctttcg aagaaatttt gctcgttctt taaaaacatt
   142681 aaaaactata aaagacttct ttttcaattt tttgactttt tttttcagtt ctttaaaaat
   142741 aggttcaaaa aatgaagacc cttttagttt tcgaggggga ccaaaaggat ggtcagtttc
   142801 cggtccaaaa attgttaaaa aacaaaaatc atttttttgc gctttctgtg ttttcaaggg
   142861 ttttaactta gatcggtgcc aaggtttcag gtaaaaagga aataagattt ttatctgaat
   142921 accgtctgtt aaccagtttt ttggaaattc tttgtcggat aattcaacac cattataagt
   142981 gcatcgaata tgcatttctc gattccaatc cttgaagtct tcggaccatt cgggaccttg
   143041 aaataataaa atacgcgcaa tattcttagc tattattaat aaaggcaatc gaatatattt
   143101 ccgaagaatt gattggccta ctaataaaaa acctcttact gcttgagcat atgtaatggt
   143161 atcccaagct tctgctattt ccattcgcat tctctcttcg tcttggtatt tttcaacctt
   143221 tcttttttct tttgtataat cagagatttg taattttttg ctttttttag acatcaaatt
   143281 ttgaaaaatg cctttcatcc gtccgaaact atcaaaagaa aaaaggcgtc tgtctattct
   143341 gttcaaaaaa gaaaaaaggc ctctgtctat tctgtccaaa aaagaaaaaa ggcgtctgtc
   143401 tattctgtcc acaaaaagag gggaatgcgc ctttgcttga tagaagagtt ggcaagtaac
   143461 cgttttacgc ctttgagcac gcatagaacc ttttattaga tttcgacgaa aatccgagta
   143521 tggtaaataa cgtatccaag cgatttcgcc tgctggatca ggctcattag aatcttcgct
   143581 atcatcaaaa atgaccatat acttgtattt tcttaaacga atttgagaat ccaattctac
   143641 cctttcttcg ccggtttctc cttcctctag ttgcaaatca tcgagtaagt agtatggcca
   143701 tcgagggacc tttttactta tttcctttat ttcaatagat ctttttctac ttctttgatc
   143761 actggactta gttataacta catttgaatg aatagtttga tgtttgggtt ctcgaaatcg
   143821 aaataaagaa agcttctttt ttgttaataa tgatctacta ttgttgagtt tgtctattgt
   143881 ttgtttcaat tcgcgataat cattagtaag aagtagagca tgaatcttat ttatccaaaa
   143941 ttcccccatt tttttttttt tatatatttg atttatgcta gggggtgaaa accctttttt
   144001 gattcttcca cgatagggcc catataagaa cggatcattt tttttaggaa aatattcttt
   144061 tttagtttca tcattacaca attgagtttt ttgttcaaat atacctatat caaaagattc
   144121 tttatctaaa gttctgactc tatttataaa ctcgtcagtt ttgtttagcc gttttagatc
   144181 attggtcaaa ttccaatcat tatacaattg atcagataat aatttttctg ttgtgaaaaa
   144241 ggatatcttt ttttctatta tttctttaaa agttgacaaa ctcggcggat acataaaaga
   144301 tatcctttct tttccatcac tttgacatgt ataaaaaaaa tattgtgaca tttcattttt
   144361 tacagcattt tgaaattgat tgttttttat ataacgaaat ggtcgattcc atttgttaga
   144421 atcaaaaaga agaatcacaa gagagttttc aacccatgaa tcaaaaagaa gagtcaggag
   144481 ttcatctttt cttttttttt ttttctttcc gttcactcgg atctcttcct tttcatcgat
   144541 tttgtccgga tcctcccttt cttccgaaaa aagggaagga gaaggatctt cttcggtgaa
   144601 tacctcttct tcctctttag ttttagtccc cctccttgcg gaaacttttt tttctatttc
   144661 ttccatttct gaggttcctt tcagttgctt agtcaaaatg ggtgacggta ttcttcctaa
   144721 atagtagata caggtaataa ataagaaagt actaaagatt cgagccatag agtttcttaa
   144781 ttctgacaca atggatctta attttgacac aaggtactta tactgataag caagagaagc
   144841 aagatactta ttagatcgaa taagtacatt aaacctaata gaactttttt gctgtatcca
   144901 cactaatacc aatctaaact tagatcgaat aagtacatta gacctaatag aatgattttg
   144961 ctgtatccat actaatacca acccaaccca ttttatgaat aaaatttgac caattaacca
   145021 accaactaaa ctacttgtta caaataaaat cttgttgttg catcgaaaca tataaacgtt
   145081 gactaatctg gctaacattg aacttggtaa aatgaaatgg ttgaataatt gaaaaatgag
   145141 attattcagg aatacacatt gaatgttaag attacgcatt gaatttctgt tagtagatcc
   145201 ataatcaaaa aagtctttgt gattgttcca gaagaaatga aacaaaagat agggtagagc
   145261 taggacagtt attgtatggg gtctccccaa tgctatatgg aggggcgcgt aatagatcga
   145321 tatgaacatc atgagctgtc ccacaagaaa accagttgtt gctgctacct tcttctcgtt
   145381 tccttcttct ccttcttcca tagccagggc tcggagagag aagagatagg agggccctat
   145441 ggagaatgtg gtcagaaatc cataatagag tccgacccca acgaccgaat tgcttatcct
   145501 catgcataag tatattagat cacctggtct aaaaaaaaat atataagatt tgaaaatcat
   145561 tataaaacct cctcctgttc gatttcaatt ccattttttt ttgttaatct atgataatat
   145621 gatattattc tatgataata ttttggggtg atcttcatgc ataagtatat tagatcacct
   145681 ggtgtaaaaa gaaaaatata agatttgaaa atcatcacaa acctcccgtt gttctatttc
   145741 aattccattt ttttgttatt ctatgataat atgatattat tctatgataa tatcatatta
   145801 ttctatgata atcttttttc actttccata tatagaaata caaagagata gactagaaac
   145861 gacatctctt atgtcaatga cactaaagaa agggatatta aatgaatgga attgggatat
   145921 ggatggaata taatgaaata gagccacttt gaggttccct atgaaatgag gcatggaacg
   145981 gggccactac gaagaagttc cgggggttac gaaggaaact tcgagttcat attggtcatg
   146041 ggttgagaat gggaattgaa ctctatgaga tctaatctcc cgttgttcct cagtagctca
   146101 gtggtagagc ggtcggctgt taactgactg gtcgtaggtt cgaatcctac ttggggagat
   146161 ttgattcatt ccgaattaca gaatgtcaga atgaaaaggt tcgctttgat cattaagagt
   146221 aggagtaggt aacccgttct ctgtgtcttt atttctattg cattctatct catcgtatca
   146281 cattctgttc tgcgatattt gagaatcgcc gtcaatacct cggtctaggt ccgggataat
   146341 cctttgttcc atagtcttgg ggctatttac aaccagccaa ttaagaattc tcagatgtac
   146401 tagtactagt actagcaaat ggatcaaaga tgcagtcatc gattctcccg agaggccgca
   146461 attaccgcga gcaaacacat taatttaatg gcgaggagcg catttttgcc atttttgtgt
   146521 gctactaata cttgtacttg ctctgccatt ctgtccaagc ctggctgagg aagagttatg
   146581 gggcgtaaaa caaaaaaaaa agatgctaat tttgtttttt gttttggccg gctttactat
   146641 atgtaaattt atctttgaaa gtcaaaaggc cactccattt cggcaaaaga cccgcgcccc
   146701 agttccatag cttttggtcc gctatcccaa tcatgatttt cctaccccca gagggaaagg
   146761 cccttccctt ttgggccggt tgtgggcgag gagggattcg aacccccgac accgtggttc
   146821 gtagccacgt gctctaatcc tctgagctac aggccccacc tcgtctccac tgggtctgtt
   146881 cccaggagta ccctaaaaaa aaaaaaggaa cctttcctct ccccagccat ttccgggtta
   146941 agaagatgtg aaagcgcctt tctctctata agaacggtgc gttccgaggt gtgaagtggg
   147001 agagagggga tttcataatt ggggttttga ataagacgac ctttttgttt ttcatttttt
   147061 gtttcttttt cgtattgaaa aagtaataag aatgagaggt gttaagtttt tatcatcctg
   147121 gcgtcgagct atttttccgc aggacccccc ctacagtatc gtcaccgcag tagagtttaa
   147181 ccaccaagtt cgggatggat tggtgttgtt cctctacgcc taggacacca gaatatcgaa
   147241 ccatgaacga agaaaggcgt gcgaaaaaaa gaaaagcata ttggctagtg attctgaggc
   147301 ccgattcttg actggaaggg acaccaaagg cctccgccct tccatcccat gaatagatag
   147361 agagggaggg cagagctttt ggttttttca tgttgtcaaa gagttgaaca atgaaaatag
   147421 atggcgagtg cctgatcgaa ttgatcgggt catgtaggaa caaggttcaa gtctaccggt
   147481 ctgttaggat gcctcagctg catacatcac tgcacttcca cttgacacct atcgtaatga
   147541 taaacggctc gtctcgccgt gaccttctct tgaattctca aaacttctgt cactcgatcc
   147601 ccgcagggac agagaacccc ttgccgtcgc ggctgtgcta ccggaggctc tggggaagtc
   147661 ggaataggag agcactcatc ttggggtggg cttactactt agatgctttc agcagttatc
   147721 cgctccgcac ttggctaccc agcgtttacc gtgggcacga taactggtac accagaggtg
   147781 cgtccttccc ggtcctctcg tactagggaa aggtcctctc aatgctctaa cgcccacacc
   147841 ggatatggac cgaactgtct cacgacgttc tgaacccagc tcacgtaccg ctttaatggg
   147901 cgaacagccc aacccttgga acatactaca gccccaggtg gcgaagagcc gacatcgagg
   147961 tgccaaacct tcccgtcgat gtgagctctt ggggaagatc agcctgttat ccctagagta
   148021 acttttatcc gttgagcgac ggcccttcca ctcggcaccg tcggatcact aaggccgact
   148081 ttcgtccctg ctcgacgggt gggtcttgca gtcaagctcc cttctgcctt tgcactcgag
   148141 ggccaatctc cgtccggccc gaggaaacct ttgcacgcct ccgttacctt ttgggaggcc
   148201 tacgccccat agaaactgtc tacctgagac tgtcccttgg cccgtaggtc ctgacacaag
   148261 gttagaattc tagctcttcc agagtggtat ctcactgatg gctcgagccc cccctgaagg
   148321 aggccttctt cgccttccac ctaagctgcg caggaaaagc ccaaagccaa tcccagggaa
   148381 cagtgaagct tcatagggtc tttctgtcca ggtgcgggta gtccgcatct tcacagacat
   148441 gtctatttca ccgagtctct ctccgagaca gtgcccagat cgttacgcct ttcgtgcggg
   148501 tcggaactta cccgacaagg aatttcgcta ccttaggacc gttatagtta cggccgccgt
   148561 tcaccggggc ttcggtcgcc ggctcccctg tcatcaggtc accaacttcc ttgaccttcc
   148621 ggcactgggc aggcgtcagc ccccatacat ggtcttacga ctttgcggag acctgtgttt
   148681 ttggtaaaca gtcgcccggg cctggtcact gcgaccccct ttgtgaggag gcaccccttc
   148741 tcccgaagtt acggggctat tttgccgagt tccttagaga gagttgtctc gcgcccctag
   148801 gtattctcta cctacccacc tgtgtcggtt tcgggtacag gtaccctttt gttgaaggtc
   148861 gttcgagctt ttcctgggag tatagcatgg gttacttcag cgctgtagcg cctggtactc
   148921 gaacattggc tcggggcatt ttctctaccc cttcttaccc tgaaaaagca ggggcacctt
   148981 gcgtccttga accgataacc atctttcggc taacctagcc tcctccgtcc ctcgggacca
   149041 acaaggggta gtacaggaat attcacctgt tgtccatcga ctacgccttt cggcctgatc
   149101 ttaggccctg actcaccctc cgtggacgaa ccttgcggag gaacccttgg gttttcgggg
   149161 cattggattc tcaccaatgt ttgcgttact caagccgaca ttctcgcttc cgcttcgtcc
   149221 acccccgctc gcgcgggtgc ttccccctaa ggcggaacgc tcccctaccg atgcattttt
   149281 tcatcccaca gcttcggcag atcgcttagc cccgttcatc ttcggcgcaa gagcgctcga
   149341 tcagtgagct attacgcact ctttcaaggg tggctgcttc taggcaaacc tcctggctgt
   149401 ctctgcaccc ctacctcctt tatcactgag cggtcattta ggggccttag ctggtgatcc
   149461 gggctgtttc cctctcgaca atgaagctta tcccccatcg tctcactggc cgaccttgac
   149521 ccctgttatt ttgaggtcat atctagtatt cagagtttgc ctcgatttgg taccgctctc
   149581 gcagcccgca ccgaaacagt gctttacccc tagatgtcca gtcaactgct gcgcctcaac
   149641 gcatttcggg gagaaccagc tagctctggg ttcgagtggc atttcacccc taaccacaac
   149701 tcatccgctg attcttcaac atcagtcggt tcggacctcc acttagtttc acccaagctt
   149761 catcctggtc atggatagat cacccaggtt cgggtccata agcagtgaca attgccctat
   149821 gaagactcgc tttcgctacg gctccggtgg gttcccttaa ccaagccact gcctatgagt
   149881 cgccggctca ttcttcaaca ggcacgcggt cagagccctg ggctcctccc actgcttggg
   149941 agcttacggt ttcatgttct atttcactcc ccgacggggg ttcttttcac ccttccctca
   150001 cggtactact tcgctatcgg tcacccagga gtatttagcc ttgcaaggtg gtccttgctg
   150061 attcacacgg gattccacgt gccccatgct actcgggtca gagcgtaagc tagtgatgct
   150121 ttcggctact ggactctcgc catctagggt gcagcactct actgcttcgc ctagcagcac
   150181 gacgctttta ttgctctccc acaaccccgt tttcacggtt taggctgctc ccatttcgct
   150241 cgccgctact acgggaatcg cttttgcttt cttttcctcc ggctactaag atgtttcagt
   150301 tcgccaggtt gtctcttgcc tgcccatgga ttcagcagca gttcgaaagg ttgacctatt
   150361 cgggaatctc cggatctacg cttattttca actccccgaa gcatttcgtc gcttactacg
   150421 cccttcctcg tctctgggtg cctaggtatc caccgtaagc ctttcctcgt ttgaacctcg
   150481 cccttcactt ttcactttaa ggctatgcca tcctaaggtg ctgctaaatg gaaggatctt
   150541 atcaacgtcc atgaatgata aataatagat tgaactgccg aatcggaaaa atcgggtact
   150601 atcatatagc tttgtttcgg ctaagttcac gagttggaga taagcggact cgaaccgctg
   150661 acatccgcca cagggtaaac caccgcctct caggcccccg actgattgat tctaccatag
   150721 aggccaacga tagacaataa ctcccccccg aacacagctt acaactttca tcgtactgtg
   150781 ctctccaaag agcaactctt ctcaaaatct caaaaaaaaa aaggtgctga gttggaatcc
   150841 cattctaact aaggattctt gtggttccgg aggatccagc tacaggagaa ccaggaacgg
   150901 agagctttcc ccccttttcc accccgacct ttggtcttaa gaatgctggt tttaagaatg
   150961 agtgattgcc cttctccgac ccttactgcc caacctgaga gcggacagct aatgcattcc
   151021 acttattgaa cagggttcta tggtcggtcc gcgacccctg gataccgaag gcgtccttgg
   151081 ggtgatctcg tagttcctac ggggtggaga cgatggggtt ggtccatgga ttttccttcc
   151141 ttttgccgca tttcgctcaa agggttgaag ggagatagtg catcaagctg ttcgcaaggg
   151201 ccaacttgat cctcttcccc agggatccca gatgagggaa ccgaaaccta ggggagccgc
   151261 cgactccaac taccgtccat gtacgatcca tactagatct gaccaaccac ccatcctacc
   151321 tcctctacac gttcttgaca gcccatcttt gtctcagtag agtctttcag tggcatgttt
   151381 cggtcctctt ccccattact tagaaaaagt gagccaccgg ttcaggtaca agatactatc
   151441 attaccgcct ggacaattag acacccaacc cgtaatcgca acgacccaat tgcaagagcg
   151501 gagctctacc aactgagcta tatcccccga gccaagtgga gcatgcatga aggagtcaga
   151561 tgcttcttct attcttttcc ttggcgcagc tgggccatcc tggacttgaa ccagagacct
   151621 cgcccgtgaa gtaaatcatc gcacctacgg tccaaccaat tgggagagaa tcaatagatt
   151681 ccttttcggg agcgattcat ccttcccgaa cgcagcatac aactctccgt tgtactgcgc
   151741 tctccaagtg tgcttgttcc cccttctttt cttcctcacc acggcaagta cttgtgaaat
   151801 aagaaataac tccgatggga agaaaaaaga gggcgttaag agaccctctt ggcccaaccc
   151861 taaacactct aagatccttt ttcaaacctg ctcccatttc gagtcaagag atagataaat
   151921 agacacatcc cattgcactg agcgggggcg ttcgtagtga ctgagggggt cgaagaccaa
   151981 gaagtgaatt atttatcagc caagcattcg tcttacggct agatccaatc ccctggtccc
   152041 tgcggaaagg aaaaagaatt tcacgctctt cctttcggga agggaggatt aggaaaatcc
   152101 tattgattgc agctttctcc agacctccgg gaaaagcatg aaaaaaaagg ctcgaatggt
   152161 acgatccctc cgtcacccca gaatgaaagg ggcgatctcg tagttcttgg tctgtgaaga
   152221 tacgttgtta ggtgctccat ttcatttttc cattgaggcc gaacctaaac ctgtgctcga
   152281 gagatagctg tccatacact gataagggat gtatggatta tcgagaagag aggagccatg
   152341 gtggtccccc ccggaccgcc cagatcccac gagtgaatag aaagttggat ctacattgga
   152401 tctcacctga atcgccccat ctatcctcct gaggagaagt ttggtttcaa accccggctc
   152461 gaacaggaga agtacgccat gctaatgtgc cttggatgat ccacatctca gggtcaggcg
   152521 ctgatgagca cattgaacta tccatgtggc tgagagccct cacagcccag gcacaacgac
   152581 gcaattatca ggggcgcgct ctaccactga gctaatagcc cgtcgtgcgg gcctcccgct
   152641 gggggcccgc tatgcaaaaa gaaaagcgag agaaacccca tccctctctt tcctttttac
   152701 gcccccatgt cgccacacgg gagggacatg ggggcataaa aggggatcct atcaacttgt
   152761 tctgacctag gataagaagc tcatgggctt ggtcttactt caccgtcgag aaacaaaaga
   152821 aggcttccat ctccaagttg aactcagacg tagctcgctt ctttttgggt gtgaagcagt
   152881 gtcaaatcaa aatacccaac aagcattagc tctccctgaa aaggaggtaa tccagccgca
   152941 ccttccagta cggctacctt gttacgactt cactccagtc actagccctg ccttcggcat
   153001 ccccctcctt gcggttaagg taacgacttc gggcatggcc agctcccata gtgtgacggg
   153061 cggtgtgtac aaggcccggg aacgaattca ccgccgtatg gctgaccggc gattactagc
   153121 gattccggct tcatgcaggc gagttgcagc ctgcaatccg aactgaggac gggtttttgg
   153181 agttagctcg ccctcgcggg atcgcgaccc tttgtcccgt ccattgtagc acgtgtgtcg
   153241 cccagggcat aaggggcatg atgacttgac gtcatcctca ccttcctccg gcttatcacc
   153301 ggcagtctgc tcagggttcc aaactcaacg gtggcaacta aacacgaggg ttgcgctcgt
   153361 tgcgggactt aacccaacac cttacggcac gagctgacga cagccatgca ccacctgtgt
   153421 ccgcgttccc gaaggcaccc ctctctttca agaggattcg cggcatgtca agccctggta
   153481 aggttcttcg ctttgcatcg aattaaacca catgctccac cgcttgtgcg ggcccccgtc
   153541 aattcctttg agtttcattc ttgcgaacgt actccccagg cgggatactt aacgcgttag
   153601 ctccagcact gcacgggtcg atacgcacag cgcctagtat ccattgttta cggctaggac
   153661 tactggggta tctaatccca ttcgctcccc tagctttcgt ctctcagtgt cagtgtcggc
   153721 ccagcagagt gctttcgccc ttggtgttct ttccgatctc tacgcatttc accgctccac
   153781 cggaaattcc ctctgcccct accgtactcc agcttggtag tttccaccgc ctgtccaggg
   153841 ttgagccctg ggatttgacg gcggacttaa aaagccacct acagacgctt tacgcccaat
   153901 cattccggat aacgcttgca tcctccgtat taccgcggct gctggcacag agttagccga
   153961 tgcttattcc ccagataccg tcattgcttc ttctccggga aaaggagttc atgacccgtg
   154021 ggccttctac ctccacgcgg cattgctccg tcaggctttc gcccattgcg gaaaattccc
   154081 cactgctgcc tcccgtagga gtctgggccg tgtctcagtc ccagtgtggc tgatcatcct
   154141 ctcggaccag ctactgatca tcgccttggt aagctattgc ctcaccaact agctaatcag
   154201 acgcgagccc ctcctcgggc ggattcctcc ttttgctcct cagcctacgg ggtattagca
   154261 gccgtttcca gctgttgttc ccctcccaag ggcaggttct tacgcgttac tcacccgtcc
   154321 gccactggaa acaccacttc ccgtccgact tgcatgtgtt aagcatgccg ccagcgttca
   154381 tcctgagcca ggatcgaact ctccatgaga ttcatagttg cattacttat agcttccttg
   154441 ttcgtagaca aagctggttt ggttcggaat tgtctttcat tccaaggcat aacttgtctc
   154501 catgcgcttc atattcgcct ggagttcgct cccagaaata tagccatccc tcccccctca
   154561 cgtcaatccc acaagcctct tatccattct tattcgaggg gagcaagaca aaatagaaaa
   154621 acccacattg ggtttaggga taatcaggct cgaactgatg acttccacca tgtcaaggtg
   154681 acactctacc gctgagttat atcccttccc tgcccccatc aagaaataga actgactaat
   154741 cctaagacaa aggatcgaga aactcaacac cgccactatt cttgaacaac ttggagccgg
   154801 gctttccttt cgcactatta cggatacgaa aatcatggaa aaagttggat tcaattgtca
   154861 actgctccta tcggaaatag gattgactac ggattcgagc catagcacgt ggtttcataa
   154921 aaccgtatga ttctcccgat ctaaatcaag caggttttac atgaagaagg tttgccccag
   154981 catgttctat tcgatacggg taggagaagc ggtattctta aaaaaataga gaaatcagaa
   155041 ccaagtcaag atgatacgga tcaacccctt cttattgcgc caaagatctt accatttccg
   155101 aaggaactgg agttccttag ttccattcaa gagttcttat ggatttccac gaccctctaa
   155161 gaccccgaaa ttttgacaaa ttccttctct ttttcttagg aacacataca agattcgtca
   155221 ctataaaaaa aaaagggtaa tgctaatccc acgattaatt acttcattaa tgaatttcat
   155281 agtaatagaa atacatgtcc taccgaaaca gaatttgtaa tttgctatcc tcttgcctag
   155341 cgggcaaagg caaagattta cctccgtgga aaagatgatt cattcggatc agcatgaaag
   155401 cccaactaca ttgcattgcc agaatccatg ttgtatattt gacagaggtt gaccccctct
   155461 ctcatggtac aatcctcttc ccgctgagcc tcctttctcc tcggtccaca gagacaaaat
   155521 gtgggactgg cgccaacagt taatcacgga agaaaggact cacggagccg ggatcgctaa
   155581 ctaatacgaa tcttaatata atagaaaata ctaatctaat agaaagaaaa gaactgtctt
   155641 ttctgtatac tttccccggt tctgctgcta ccgcgggctt tacgcaatcg atcggatcat
   155701 atagatatcc cttcaacaca acataggtcg tcgaaaggat ctcggagacc caccaaagca
   155761 cgaaagccag gatctttcag aaaatggatt cctattcgaa gaatgcataa ccgcatggat
   155821 aagctcacac taacccgtca atttgggatc caattcggtt ttttccttgg gaggtatcag
   155881 taaggagaat ggaataatat cgattcatat agatacagag gaaaaggttc tctattgatt
   155941 caaatgctgt acctagggat agataaagag gaaaaaaccg aagatttcac atatttgatc
   156001 gaaaaatcaa tcagattgat ttcgtacccc tcgctcaatg agaaaatggg ttagattcta
   156061 taggatcaaa cctatgagac ttaaagaatg acggaaggga ataaaatcaa aaaaagaaat
   156121 caaaaaaaaa aagaataaaa agaaataaaa atgaagtata agaacccaga ttccaaatga
   156181 acaaattcaa acttgaaaag gatctttctg attctcgaag aatgaggggc aaggggattg
   156241 atcgagaaag atctcttgtt cttattataa gatcgtgtga ttggatccgc ggatgtttgg
   156301 taaaaaaaat cttctctttt gagaataatc aaaaaaggaa agtgttcgat tggaacatga
   156361 aaacgtgact gaatttgtcc tagttactct tcgggacgga gtggaagagg ggaggacatt
   156421 ctggaacgag gaagagaacc caacgacttc gaaagaattg aacgaggagc cgtatgaggt
   156481 gaaaatctca tgtatggttc tgtagagtgg cagtaagggt gacttatctg tcaacttttc
   156541 cactatcacc cccaaaaaac caaactctgc cttacgtaaa gttgccagag tacgattaac
   156601 ctctgggttt gaaatcactg cttatatacc tggtattggc cataattcac aagaacattc
   156661 tgtagtctta gtaagagggg gaagggttaa ggatttaccc ggtgtgagat atcacattgt
   156721 tcgaggaacc ctagatgctg tcggagtaaa ggatcgtcaa caagggcgtt ctagtgcgtt
   156781 gtagattctt atccaagact tgtatcattt gatgatgcca tgtgaatcgc tagaaacatg
   156841 tgaagtgtat ggctaaccca ataacgaaag tttcgtaagg ggactgtagc aggctaccat
   156901 gagacaaaag atcttctttc taaggagatt tgattcggaa cttattatat gtccaaggtc
   156961 caatattgaa ataatttaag aggttttccc tgacttcgtc cgtgtcaaca aacaattcga
   157021 aatgcctcga cttttttaga acgggtccgg gtcaaatagc aatgattcga agcacttctt
   157081 tttacactat ttcggaaacc caaggactta atcgtatgga tatgtaaaat acaggatttc
   157141 caatcctagc aggaaaggga gggaaacgga tactcaattt aaagtgagtc aacagaattc
   157201 catactcgat ctcatagata catattgaat tctgcggaaa accgtattcg atgaaagtcg
   157261 tatgtacggc ttggagggag atctttcata tctttcgaga tccaccctac aatatggggc
   157321 caaaaagcca aaataaatga ttttagccct tataaaaaga aaactgattc ttgaacccct
   157381 ttcacgctca tgtcacgccg aggtactgca gaaaaaaaaa ctgcaaaatc cgatccaatt
   157441 tatcgtaatc gattagttaa catgttggtt aaccgtattc tgaaacacgg aaaaaaatca
   157501 ttggcttatc aaattctcta tcgagccttg aaaaagattc aacaaaagac agaaacaaat
   157561 ccgctatctg ttttacgtca agcaatacgt ggagtaactc ccgatatagc agtaaaagca
   157621 agacgtgtaa gcggatcgac ccagcaagtt cctattgaaa taggatccgc acaaggaaaa
   157681 gcacttgccg ttcgttggtt attaggggca tcccgaaaac gtccgggtcg aaatatggct
   157741 ttcaaattaa gttccgaatt agtggatgct gccaaaggga gtggcgatgc catacgcaaa
   157801 aaggaagaga ctcatagaat ggcagaggca aatagagctt ttgcacattt tcgttaatcc
   157861 acgaacagga tctatataga cacatagatc catggatcca tacatctcga tcgtaaaaga
   157921 atcaatagaa aaagaaagaa tcggaattga tcgttctcga aacaaacgaa aaggaaacga
   157981 aagataaaac ataaatcatg gatcaactaa gccctctcgg ggacttgctt aagaataaga
   158041 aagaggaatc tcatgtaaat accatggaat aaggtttgat cctaattcat ggggattcca
   158101 caaatattcc attccaaaaa tagaaagttc gaaacaattg ggattttttt ggagattgga
   158161 tgcagttact aattcatgat ttggcatgta cagaatgaaa acttcattct cgattctacg
   158221 agaattttta tgaaagcctt tcatttgctt ctcttcgatg gaagtttgat tttcccagaa
   158281 tgtatcctca tttttggcct aattcttctt ctgatgatcg attcaacctc tgatcaaaaa
   158341 gatatacctt ggttatattt catctcttca acaagtttag taatgagcat aacggcccta
   158401 ttgttccgat ggagagaaga acctatgatt agcttttcgg gaaatttcca aacgaacaat
   158461 ttcaacgaaa tctttcaatt tcttatttta ctatgttcaa ctctatgtat tcctctatcc
   158521 gtagagtaca ttgaatgtac agaaatggct ataacagagt ttctgttatt cgtattaaca
   158581 gcgactctag gaggaatgtt tttatgcggt gctaacgatt taataactat ctttgtagct
   158641 ccagaatgtt tcagtttatg ctcctaccta ttatctggat ataccaagaa agatgtacgg
   158701 tctaatgagg ctactacgaa atatttactc atgggtgggg caagctcttc tattctggtt
   158761 catggtttct cttggctata tggttcatcc gggggagaga tcgagcttca agaaatagtg
   158821 aatggtctta tcaatacaca aatgtataac tccccaggaa tttcaattgc gcttatattc
   158881 atcactgtag gaattgggtt caagctttcc ccagcccctt ctcatcaatg gactcctgac
   158941 gtatacgaag gagtgcggtt cgttcgagaa attcctacct ctctatctat ctctgggatg
   159001 tttggatttt tcaaaactcc atggacatgc agaagagaaa tgctattccc actcagacca
   159061 agacataact ttgacttgtt caaataacaa ttaaggcgaa gcagggtcag gaacaacgat
   159121 tctctttatg ataaacagat ccattttgca agttcgttat tacgggtagt tcctacaaag
   159181 gatcggacta atgacgtata caatacttga attcttgatg tagatgctac atagttggtt
   159241 ctcatccttc agagactacg agtgtaatag gagcatccgt cgacaaaagg atcaccctaa
   159301 gatgatcatc tcatggctat tgagaacgaa tcaaatcaga tggttctatt tctcaatctt
   159361 tctgacttac tcctacggaa tcaaggtcga aaagatggag aaaaatcagt cattcacaac
   159421 cactgatgaa ggattcctcg aaaagttaag gattagtaat ccgttttaga aatcgaatgg
   159481 gttcgatctt atacatacgc gaggaaggta ataataaaaa aaaaaagaag ataagttctt
   159541 ctttactttt atcacttagg agccgtgcga gatgaaagtc tcatgcacgg ttttgaatga
   159601 gagaaagaag tgaggaatcc tcttttcgac tctgactctc ctactccagt cgttgctttt
   159661 ctttctgtta cttcgaaagt agctgcttcg gcttcagcca ctcgaatttt cgatattcct
   159721 ttttatttct catcaaacga atggcatctt cttctggaaa tcctagctat tcttagcatg
   159781 atattgggga atctcattgc tattactcaa acaagcatga aacgtatgct tgcgtattcg
   159841 tccataggtc aaatcggata tgtaattatt ggaataattg tcggagactc aaatggtgga
   159901 tatgcgagca tgataactta tatgctgttc tatatctcca tgaatctagg aacttttgct
   159961 tgcattgtct tatttggtct acgtaccgga actgataaca ttcgagatta tgcaggatta
   160021 tacacaaaag atcctttttt ggctctctct ttagctctat gtctcttatc tctaggaggc
   160081 cttcctccac tcgcaggttt tttcggaaaa ctacatttat tctggtgtgg atggcaggca
   160141 ggcctctatt tcttggtttc aataggactc cttacgagcg ttgtttctat ctactattat
   160201 ttaaaaataa tcaagttatt aatgactgga cgaaaccaag aaataacccc tcacgtgcga
   160261 aattatagaa tatccccttt aagatcaaaa aattccatcg aattgagtat gattgtatgt
   160321 gtgatagcat ctactatacc aggaatatca atgaacccaa ttattgcaat tgctcaggat
   160381 accctttttt agtttagctt ctagaatcta tttcttagtt caagatccct ctttactaac
   160441 tggaatcaaa gaattagtag atctgttccg cccaaaaagg gaatgggcta gggttatgaa
   160501 cttataatct ataatcagat tatagattat aagttcattc catatcgggc cagaccggaa
   160561 tagggttata tacattctca ttatgagaag ggtcattcga gcctatctaa atctaaatag
   160621 agactatgtt tacatatgga tccctacgtc attacattcc atttaggatt aggaatgggc
   160681 gtaatcgggc cttcttttta cattacagat ctctccttat tttggaccct attcacctct
   160741 tttctttttt tcttctattg aatcgagaaa gaaataggtt tgattgtcca tctttttaat
   160801 agaatcttaa tatatataag acatcctctg gatacttcaa atcgaagcaa ttggatgtcc
   160861 gacttggcct atatgacatg gccgatcaat agaaatactc caacactcca cctttgtcat
   160921 atattccata catcacacta gatagatatc atattcatgg aatacgattt actttcaaga
   160981 tgccttggtg gtgaaatggt agacacgcga gactcaaaat ctcgtgctaa agagcgtgga
   161041 ggttcgagtc ctcttcaagg cataatattg agaatgctca ttgaattgga ataagttcgg
   161101 cagcggatca caaaatcttg gtgatcctct ctatctaatg aatggggaat ctgctttgaa
   161161 atcgtctgcc ctgcacccac ccccgagtat atgcttcaac aggaatcaca caagggtgga
   161221 ttgatacaat ctaaacctct ggtaaaatgc cccccgtaac ccagcagata aagtgcatta
   161281 catagtccgt tttagggatt ggcgactacc cattcagtga ctttggcact ggacgttcca
   161341 aaaatgggta ctatcgggtc gggtgaattc aataatagac gcctggtggc attccagctt
   161401 tccttctcct ttcaggacct atccgaaaga gaatccagta cttctcggtc gtgaataggg
   161461 cgaaccgccc cgtggatatc tttgcttcga accaaaaaca attagaatta ggctcggtca
   161521 actggaatgt ctattatcca tataggggat cttccaatcg ggaagatcca tcgacctgag
   161581 acgaagagaa aggtctatct attttattta gttattcagt taaaccaatg attcgttatt
   161641 ggagcagata gcaaaaacca tttcatctga catgcgtatt tttgattttc caatggattt
   161701 acatctttca ttaatggaaa ttttttgatg tagtgagtaa tagctctggt tgttcgctgt
   161761 tcaagaattc ttgtttaggc agttcatacc gtccatacat agtgttttga tctaagattt
   161821 caattcttcc atgtttcagc agtagcatat tcttccatgg agcttagctc catggaagaa
   161881 agaagtgttt ccgcgactct accacccagt caattccgtt ccacttaatc ctcatgacca
   161941 catatctttc cggctaagta atgggaaacc cttctcctgt tacatgaatc ccattttcat
   162001 ttcatccgag aaaagccatc tttttctcaa caatgtcttt gccatttgat ccaatagcct
   162061 tccgtgagat aggaacagat ttgataaata ctgataactc tcggatcgaa tattagaacg
   162121 ggaaaatcca ttagataatg aactattggt tctaagccat ctctggcgat gaatcaagaa
   162181 ttcgaagtgc ttttttttcc tattcttgag aaaccagcgt ttagatagag atggaagagg
   162241 atccattttg gcagtaagaa taagaagccc ctttaacatc tcttcatctt catctgcaaa
   162301 gaattctcga tgtgaaaaga cagagacaaa gggctcatct ttgaataggg aaaagagtgg
   162361 atccgggggg tcccaaatga attggcttat tcgaaaaaag ccttgttctt tggaaaatct
   162421 agctcgtggc gggtactgca tggtttcact ctgcaagaac tccgaatccc cctcttgaag
   162481 ctcatcctcc tcttgacgct catcctcctc ttgaagctga tcctcctctt gaagctcatc
   162541 cttttcatca taaaggatcc cccgaccggc ccaataggga aatcccaatt cattgggcct
   162601 ttcgatacaa tcaaatagaa attcccaagg gcgccatatt ctaggagccc agtctatgtg
   162661 atcgaagaaa ccctcctcta tttccccttc ttcaaactcc gattcgtatt tttgatagag
   162721 aaatttctga tcaacgatag aataagatcc attttgcatc atatataagg gattccttgg
   162781 ttcgggccga agaaggaatt tcactcgatc attatcaaac cgactgcaat ctctttctgt
   162841 ccgcgaggat gccatcagag cgccttctat ttctactagg ccatgaacta gatcagaatc
   162901 attctcaacg aaccgataag aagtgatcct atttttttca tcgggtccgg gtagagacca
   162961 aaggtcttga gcgaccgatc cggcagaaca actcaaaaga taaagaagta tcgttaattt
   163021 cttcatgctc gttccaagtt cgaagtacca tttgtacaaa taaggatccc cttcttcaca
   163081 caattgcttc tttatataga tagatatagg atctaggagg caatttccta gaagtacttt
   163141 ttgcacaaca gcccttccta tctgatagaa aaggatcccg tgatcctgaa ccggtattac
   163201 atgggctcgc aaatcccaag tttgtctatg aagagcagat ctaattgtat tagtgtctag
   163261 aattaatttc ttctgtgtaa tactaattga tagggcctca ttggcaagtg ctacaagatc
   163321 tcgtgcattg gaacccatgg ctgtggaccc gaatcgatta gtatggaaca ttttcttttc
   163381 caagtgaaat cccctagtat atgaaagagt gaaaaagcgc tttcgttgtt gtggaataag
   163441 aagccttcgt atcttaatac atgtattgaa ttgattcggg gctattagag cgggatccac
   163501 tttttgcgga atatgagtcg aagcaataac aagaatattt ctagtagaac atctttcaca
   163561 atccctggag agatagttca ctaatagacc gagggataag tccttcgact cattcatatc
   163621 cagatcatga atgtctggaa tccatattat gcaaggagac attgcttttg ctaattcgaa
   163681 gtgaagggtg ataaaaaatc ggtctacttc cgccagcagt tcaatattgg tgaactcatt
   163741 catcacatcc tcagctagcc actctatacg ccgcaactcc ctatcaaggt cactagtatc
   163801 aatatcgtca ctagcatcaa tagagtcact agcatcaata gagtcactaa catcatagtc
   163861 actctcatcc tcctcatcaa gaaccaactc cctaggcttg ctatccggga acttgttcag
   163921 aaatactgta atgaaaggaa gataggagtt tgtcgttagg tatttgacca aataggatcg
   163981 tccgcttcct atagaaccta tcactaaaat acccctagag ggggataagg ctaagcggag
   164041 cgaaaagggt tttccatgag acgggaaatg aaaactatta gccccacacg aagcttgtga
   164101 ataagtgatt gtctgataat tagcaaggaa tatccgcctt tctgctaaac aggatgtatt
   164161 gaactcataa ttcattagat acttttgatg aatgtcaact aagtatcgta agtaaattgc
   164221 tcccggttgt tcaatcattt gataagcaga gtcattcttt gataaatgat cgctatgagt
   164281 cagactcaat agaatttgat caatactttt ttctgccgtt aaggtggaga tggagaactg
   164341 aaccaagaag tctctttctt tatcactaat cgaatcactg ttcgcgaacc agaattctat
   164401 tggattatca tcaatccaat gatcgcccac gttttctctt tttcttatca atgaatagat
   164461 ctctttactt gtatgactta gatgtctcgt atttctcgaa aaaatgattc gattgatggg
   164521 atttggtatg atacttatga gatcgatgag attgatattc aaatatttct tcttagaacg
   164581 tatagaatat cctaattgtt gcagagcaac tagaaagaga ttctttaact ttaaccagaa
   164641 agaattcagt tcagatgtgg gatacctatc cagaagtttt cgcaactcaa tcatgtatga
   164701 tggattcatc aaagatttga tcttttcgaa ctctgtctgt aactcactat aggctcggga
   164761 aacaaagaaa agacgtgtac aaacgagatg tccagcaaca agaagaagga aaaggattga
   164821 atagaggaac tcctgaacat ttggcgagct cagatgtgtc gatatcaatg gtgactcatt
   164881 atttcgatga atcttttctt cggacagaag aaaattttgt aaacacttaa tcgaaatctc
   164941 acttatccga ttccgtcgtg tcttccacaa ttttttctga agaattcgcg ctgatccatg
   165001 cataatatca tgaaaaatgg ataccaatat ttgacggctg ctacttagta tcggcaatag
   165061 gtctgaaaaa gtatctaaca atatcaaact tagatatttg caccctgttg aagtaaagaa
   165121 ccatggcata tatgtttgga atagattcca ttttgatttt aagcgagttg aaaaagcact
   165181 ctttcgttga tgaaaggttc tatacatctg ccctttctca acgcatttct ttagacaaag
   165241 actccgtttt ttcctctttt cggatggtaa atatttctca gaacatggag tgtgaatcaa
   165301 acccatgttt gaattgaaat tgagatactg atgcaagttc ttctcttctg aatcagatag
   165361 attcatatct gaaagaggtt gacaaaaagt tctttcaaaa ttgacttttt gtccctcttt
   165421 tagaggtgtt ccagaaatgt ctgcaatcga gtaaatagct ctacgaacta atggatcgga
   165481 tcgaattgca aactggaaag atttgtacaa gttatacctt tcgtcaccac tttgtggaaa
   165541 atcattagat atgaatatgt tagatacctg cgactcgatt ggtgaaggtg aaatagtatc
   165601 tctctccaaa aaagcatgtt tttttttacc accgcacaaa gaaaatattt tgttgcgaat
   165661 gaacaagata ttgaggaatt gtccgtacgt aaaatcagaa ttcttgatac gggccttttc
   165721 cacataaaaa gggaatcttt tgttacaata gaaggagaag tgatgtggat tattcaagaa
   165781 tcgaagtcga tttgctttat aaaaagaaga tatcaatgaa cttctatgaa atggtttcac
   165841 gggattcagc caattgtctt gatcgtggga tatcattgag aaataggaat ccgtgttatc
   165901 aaaagatttc ctgctattat ttctagtatg gaatgagtca atcatccgct ttggtatctt
   165961 attgaacaaa aatggtgata ttgttcctcc attgatcaag aatttcgatt tttgagaagt
   166021 attatgatca tccaataaga aaggtttcaa tttttgaaaa tgaacgattt gaagacctat
   166081 tgattctaac aactgattgc agagttgatc atttgtacct ttcaattcat agatgtggat
   166141 ctcagaccta tgaaggggga tattcccgaa actcacaaag aaaaaaggaa gtgagttaga
   166201 caaaaagaga agaagtgact tagacaaatc ttttttatcg ataacctcag accaatcaat
   166261 cgaatattga ttaatatgta atcgatcgaa cactacttga aaacggctct tctgctcaga
   166321 aacgaaatgt tctaaatgct cctggaaatt cttgctccca ttggaccatt tgtatctata
   166381 tgcattagga tcccgattca tgtatctctc ggttcgagaa atcaaaataa gaggatcgaa
   166441 ccgtttgttc tgactctttt tcaaattcga taaatgtcgg ttgatcgtat atttcattag
   166501 agttctatga ttcagagtac catttcttat ttgatccctt tgaattccat actcgaagtt
   166561 gcgatcggat ctattcatta aaaagaatcg attcaataca tttcttatgt acccatgggt
   166621 gctatattgg atttgaatca gatttcggat caagatagat tgattgactg cctccattat
   166681 gttgttgcta gcaaatacca ctctttttgg ttttggatct tccaaatcat tcccgcagga
   166741 gatccggacc catttgtttc tgatccttcg ataaaaagat tcattttctt cataaaaaat
   166801 aggaggtaga accaataaag atttcttttt cgattcatcc ccggcctcat tcaagaattg
   166861 tttttgatcc aatccgtagg aatcaataga aagggcaaat ctcttatgat acaccagatc
   166921 cggctcggtt attgatagag tgaatagatc tgccatttct tgaaatctct cttctgattc
   166981 aaaatcgtgg tgtaacgtgt atccccccct gttcaggtca tggaatagat gaaataaatc
   167041 aaaaaatgga tttttgttca agaatgaaga actacccagt tcatccttcg gaaccatatc
   167101 gcatcccgga tatgatgaaa taggatgaat tgagacggta ttttgtaaat acgtaattat
   167161 cttggatata ttcactattt cttgattttc cgatcgcctg aaagggacaa aagaaacatc
   167221 ttgttctttc ttcaacaatt tctgatcttt agtgaacctc tcagtaggat tcgaacccag
   167281 atgaagttct gaccatatgt cagagaaaaa agaacgaatg gatcttgtag gattcccaag
   167341 aaattcttcg atttcttccg gaagcagatg attattcatc cgcttctcac gttccgtgaa
   167401 tagccgggac tttgaggaag atccagaaac gcgtttaggg aatcggtctg attctatctc
   167461 tcttcgttcc gtttgaagaa aggaaggatc ccaaagaatc gatctttctt ttagttgttg
   167521 aatctctctt tgattgatca atgtgtgata ttccgaatcc tcattactaa tggaatcaaa
   167581 acgatctctg gattgatcaa aagatccttt caattggcta gaatccgtta cttgaacgaa
   167641 actagatctt gtggaatgat attgaatatt tgacgataca ttccgtacct tgctaaaaat
   167701 tcgatccttg cttaccaacc acacattgtc taaccaaatc caattctctc tcgatatgtt
   167761 cctcaaaaaa tccgattcgt gcggattctt cccccgacta ccgaagagat cttggcggaa
   167821 ttgccacata tgaaattgag cacaattttg caaagaaata gcccacttgc ttctcgaaaa
   167881 gagatgggaa acatgctcaa tatcatttga ttgaatagtt gacccagccc cttgttgttt
   167941 gaagaaaccc tccacttcaa ttggtatttg ttcacgaaaa gcaaacatga gataacaaat
   168001 ccagtctttc actaagattt cgaatagctg tcccgaattc aatatgtttt gcctcttact
   168061 cggagaaaga cgatcaaaca attcccaatc acggtccttg tggatcggat catccatata
   168121 atatacaaag ggaaactcca gatatttgat atctttctct ttgaatgaga tctcaattcc
   168181 agcgacggtt tcattagata tcttaccact agaatccttc ttttttccga tccagttcct
   168241 ccaccaccgc gaaccccagt tggattcagg catgatacac ttttgagtta ttgggggaac
   168301 ccaagtactc tctttcggat ccaggaactc agagatcttt tttccttttg acaggagcga
   168361 aacaatcaac ctattgacat tggaagaccc aaaagattct tccaatgcat catttctcgg
   168421 tccaatggga ttcataagta taggaagaag ccctgtcaaa tagagatttt ttctttcgac
   168481 catatttcga ttgttaatac gatatataag gaccgctact acaaatagta gtacaccctt
   168541 ggtcgtgaaa tgtactacac ccttgatacc cttgatcgtg aaatatcgat tgcttgttga
   168601 accctgtgaa ttgcgtgaaa gtaggatacc caaaattcgg gggtccgaga gttttagaaa
   168661 acgttcttgg tggaaaaaaa tgttaaggaa agatcccact gaattgaatt gggtccatga
   168721 atctaataaa tagtgagaat tcttgatctc tctcaatatc tctcgcaatt cgaaaaccca
   168781 gaatttgaat tgacgcccct tcatctctcc atacctccta aatggataat aatgatactt
   168841 tataattatg atatttatat atgatattta tatacgatat ttctttattc tatgataatt
   168901 agaattatat gattattcta tgatttaaat tgcattgatt tatcctaaag atttcatttc
   168961 aattggaatt tggttattca ccatgtacga ggatccccgc taagcatcca tggctgaatg
   169021 gttaaagcgc ccaactcata attggcgaat tcgtaggttc aattcctact ggatgcacgc
   169081 caatgggacc ctccaagaag tctattggaa ttgactcttt atcaatggaa tctcatcatc
   169141 tatacataac gaatcggtgt ggtatattca tatcataaca tatgaacagt aagaactgaa
   169201 ctagcattct tattgagact agaactcata gggaagaaaa tagatttatg gatggaatca
   169261 aatatgcagt atttacagac aaaagtattc ggttattggc gaaaaatcaa tatactttta
   169321 atgtcgaatc aggatcaact aggacagaaa tcaagcattg ggtcgaactc ttctttggtg
   169381 tcaaggtaat agctatgaat agtcatcgac tccccggaaa gggtagaaga atgggaccca
   169441 ttatgggaca tacaatgcat tacaagcgta tgatcattac gcttcaaccg ggttattcta
   169501 ttccacctct tagaaagaaa agaacttaaa tcaaaatact taatagcatg gcgatacatt
   169561 tatacaaaac ttctaccccg ggcacacgca atggagccgt agacagtcaa gtgaaatcca
   169621 atccacgaaa taatttgatc tatggacagc atcgttgtgg taaaggtcgt aatgccagag
   169681 gaatcattac cgcaaggcat agagggggag gtcataagcg tttataccgt aaaatcgatt
   169741 ttcgacgaaa tgaaagagac atatatggta gaatcgtaac catagaatac gaccctaatc
   169801 gaaatgcata cgtttgtctc atacactatg gggatggtga gaagagatat attttacatc
   169861 ccagaggggc tataattgga gataccattg tttctggtac agaagttcct atcaaaatgg
   169921 gaaatgccct acctttgagt gcggtttgaa ctattgattt acgtaattgg gagtaaccaa
   169981 ttaggtttac gacgaaacct agaaatcgat cactgatcca atttgagtac ctctacagga
   170041 tagacctcaa cagaaaactg aagagtaagg gcagcaagtg attgagttca gtagttcctc
   170101 atatataatt attgactcta gagagatagt aatatggaga agacaaaact gtttcaagca
   170161 ccgacagaac cagaagcgcc ccttgtttca aagagaggag gacgggttat tcacatttca
   170221 tttgatggtc agaggcaaat tgaaagctaa gcagtggtaa ttctaaagat tccccggggg
   170281 aaaaatagag atgtctccta cgttacccat aaatatgtgg aagtatcgac gtaatttcat
   170341 agagtcattc ggtctgaatg ctacatgaag aacataagcc agatgacgga acgggaagac
   170401 ctaggatgta gaagatcata acatgagtgg ttcggcagat ttggattcct atatatccat
   170461 tcatgtggta ctttattgta tgatatagat aagaatttta cgatatatat atatccatct
   170521 gtatagatat catcatctac atccagaaag ccgtatgctt tggaaaaagc ttgtacagtt
   170581 tgggaaggga ttttgattga tcaaaaaaag gaatctactt caaccgatat gcccttaggc
   170641 acggccatac ataacataga aatcacactt ggaaagggtg gacaattagc tagagcagcg
   170701 ggtgctgtag cgaaactgat tgcaaaagag gggaaatcgg ccacattaaa attaccttct
   170761 ggagaggtcc gtttgatatc caaaaactgc tcggcaacag tcggacaagt ggggaatgtt
   170821 ggggtgaacc agaaaagttt gggtagagcc ggatctaaat gttggctagg taagcgtcct
   170881 gtagtaagag gagttgttat gaaccctgta gaccatcccc atgggggtgg tgaagggagg
   170941 gctccgattg gtagaaaaaa acccgcaacc ccttggggtt atcctgcact tggaagaaga
   171001 agtagaaaaa ggaataaata tagtgataat ttgattcttc gtcgccgtag gaaataggag
   171061 agcaaatttc tttcttcgtt tttgcaaa
//
