# Supplementary material for: Evolutionary dynamics of the chloroplast genome in Daphne (Thymelaeaceae): comparative analysis with related genera and insights into phylogenetics
Source: FEBS Open Bio. 2025 Oct 16;16(3):503–19. doi: 10.1002/2211-5463.70143 (PMC12955755; doi:10.1002/2211-5463.70143)
Supplement: Supplementary file 11 — Data S2. Annotated chloroplast genome sequences of all newly assembled species (GenBank format). [file FEB4-16-503-s005.zip › Daphne depauperata.gb]

LOCUS       Daphne_depaupera      170916 bp    DNA     circular PLN 07-SEP-2025
DEFINITION  Daphne depauperata chloroplast, complete genome.
ACCESSION   NC_057149
KEYWORDS    RefSeq.
SOURCE      chloroplast Daphne depauperata
  ORGANISM  Daphne depauperata
            Eukaryota; Viridiplantae; Streptophyta; Embryophyta; Tracheophyta;
            Spermatophyta; Magnoliopsida; eudicotyledons; Gunneridae;
            Pentapetalae; rosids; malvids; Malvales; Thymelaeaceae; Daphne.
REFERENCE   1  (bases 1 to 170916)
  CONSRTM   NCBI Genome Project
  TITLE     Direct Submission
  JOURNAL   Submitted (19-AUG-2021) National Center for Biotechnology
            Information, NIH, Bethesda, MD 20894, USA
REFERENCE   2  (bases 1 to 170916)
  AUTHORS   Yan,F.
  TITLE     Direct Submission
  JOURNAL   Submitted (11-NOV-2020) HeXi University, School of Life Sciences
            and Engineering, 846 Huancheng North Road, Zhangye City, Gansu
            Province, China, Zhangye, Gansu 734000, China
COMMENT     PROVISIONAL REFSEQ: This record has not yet been subject to final
            NCBI review. The reference sequence is identical to MW245833.
            ##Assembly-Data-START## Assembly Method :: Spades v. 3.14.1
            Sequencing Technology :: Illumina ##Assembly-Data-END##
            COMPLETENESS: full length.
FEATURES             Location/Qualifiers
     misc_feature    1..84812
                     /note="large single copy (LSC)"
     tRNA            complement(47..120)
                     /gene="trnH-GUG"
                     /locus_tag="FKS56_pgt001"
                     /product="tRNA-His"
                     /db_xref="GeneID:40491980"
     gene            complement(47..120)
                     /gene="trnH-GUG"
                     /locus_tag="FKS56_pgt001"
                     /db_xref="GeneID:40491980"
     CDS             complement(451..1512)
                     /gene="psbA"
                     /locus_tag="FKS56_pgp091"
                     /codon_start=1
                     /transl_table=11
                     /product="photosystem II protein D1"
                     /protein_id="YP_009663801.1"
                     /db_xref="GeneID:40491913"
     gene            complement(451..1512)
                     /gene="psbA"
                     /locus_tag="FKS56_pgp091"
                     /db_xref="GeneID:40491913"
     tRNA            join(complement(4304..4340),complement(1782..1816))
                     /gene="trnK-UUU"
                     /locus_tag="FKS56_pgt002"
                     /product="tRNA-Lys"
                     /db_xref="GeneID:40491914"
     gene            complement(1782..4340)
                     /gene="trnK-UUU"
                     /locus_tag="FKS56_pgt002"
                     /db_xref="GeneID:40491914"
     CDS             complement(2069..3628)
                     /gene="matK"
                     /locus_tag="FKS56_pgp090"
                     /codon_start=1
                     /transl_table=11
                     /product="maturase K"
                     /protein_id="YP_009663802.1"
                     /db_xref="GeneID:40491915"
     gene            complement(2069..3628)
                     /gene="matK"
                     /locus_tag="FKS56_pgp090"
                     /db_xref="GeneID:40491915"
     CDS             join(complement(6177..6216),complement(5026..5225))
                     /gene="rps16"
                     /locus_tag="FKS56_pgp089"
                     /codon_start=1
                     /transl_table=11
                     /product="ribosomal protein S16"
                     /protein_id="YP_009663803.1"
                     /db_xref="GeneID:40491916"
     gene            complement(5026..6216)
                     /gene="rps16"
                     /locus_tag="FKS56_pgp089"
                     /db_xref="GeneID:40491916"
     tRNA            complement(7450..7521)
                     /gene="trnQ-UUG"
                     /locus_tag="FKS56_pgt003"
                     /product="tRNA-Gln"
                     /db_xref="GeneID:40491917"
     gene            complement(7450..7521)
                     /gene="trnQ-UUG"
                     /locus_tag="FKS56_pgt003"
                     /db_xref="GeneID:40491917"
     CDS             7885..8070
                     /gene="psbK"
                     /locus_tag="FKS56_pgp088"
                     /codon_start=1
                     /transl_table=11
                     /product="photosystem II protein K"
                     /protein_id="YP_009663804.1"
                     /db_xref="GeneID:40491918"
     gene            7885..8070
                     /gene="psbK"
                     /locus_tag="FKS56_pgp088"
                     /db_xref="GeneID:40491918"
     CDS             8445..8555
                     /gene="psbI"
                     /locus_tag="FKS56_pgp087"
                     /codon_start=1
                     /transl_table=11
                     /product="photosystem II protein I"
                     /protein_id="YP_009663805.1"
                     /db_xref="GeneID:40491919"
     gene            8445..8555
                     /gene="psbI"
                     /locus_tag="FKS56_pgp087"
                     /db_xref="GeneID:40491919"
     tRNA            complement(8641..8728)
                     /gene="trnS-GCU"
                     /locus_tag="FKS56_pgt004"
                     /product="tRNA-Ser"
                     /db_xref="GeneID:40491920"
     gene            complement(8641..8728)
                     /gene="trnS-GCU"
                     /locus_tag="FKS56_pgt004"
                     /db_xref="GeneID:40491920"
     tRNA            join(9475..9497,10221..10269)
                     /gene="trnG-UCC"
                     /locus_tag="FKS56_pgt005"
                     /product="tRNA-Gly"
                     /db_xref="GeneID:40491921"
     gene            9475..10269
                     /gene="trnG-UCC"
                     /locus_tag="FKS56_pgt005"
                     /db_xref="GeneID:40491921"
     tRNA            10426..10497
                     /gene="trnR-UCU"
                     /locus_tag="FKS56_pgt006"
                     /product="tRNA-Arg"
                     /db_xref="GeneID:40491922"
     gene            10426..10497
                     /gene="trnR-UCU"
                     /locus_tag="FKS56_pgt006"
                     /db_xref="GeneID:40491922"
     CDS             complement(10781..12301)
                     /gene="atpA"
                     /locus_tag="FKS56_pgp086"
                     /codon_start=1
                     /transl_table=11
                     /product="ATP synthase CF1 alpha subunit"
                     /protein_id="YP_009663806.1"
                     /db_xref="GeneID:40491923"
     gene            complement(10781..12301)
                     /gene="atpA"
                     /locus_tag="FKS56_pgp086"
                     /db_xref="GeneID:40491923"
     CDS             join(complement(13680..13823),complement(12376..12786))
                     /gene="atpF"
                     /locus_tag="FKS56_pgp085"
                     /codon_start=1
                     /transl_table=11
                     /product="ATP synthase CF0 subunit I"
                     /protein_id="YP_009663807.1"
                     /db_xref="GeneID:40491924"
     gene            complement(12376..13823)
                     /gene="atpF"
                     /locus_tag="FKS56_pgp085"
                     /db_xref="GeneID:40491924"
     CDS             complement(14067..14312)
                     /gene="atpH"
                     /locus_tag="FKS56_pgp084"
                     /codon_start=1
                     /transl_table=11
                     /product="ATP synthase CF0 C subunit"
                     /protein_id="YP_009663808.1"
                     /db_xref="GeneID:40491925"
     gene            complement(14067..14312)
                     /gene="atpH"
                     /locus_tag="FKS56_pgp084"
                     /db_xref="GeneID:40491925"
     CDS             complement(15165..15908)
                     /gene="atpI"
                     /locus_tag="FKS56_pgp083"
                     /codon_start=1
                     /transl_table=11
                     /product="ATP synthase CF0 A subunit"
                     /protein_id="YP_009663809.1"
                     /db_xref="GeneID:40491926"
     gene            complement(15165..15908)
                     /gene="atpI"
                     /locus_tag="FKS56_pgp083"
                     /db_xref="GeneID:40491926"
     CDS             complement(16148..16858)
                     /gene="rps2"
                     /locus_tag="FKS56_pgp082"
                     /codon_start=1
                     /transl_table=11
                     /product="ribosomal protein S2"
                     /protein_id="YP_009663810.1"
                     /db_xref="GeneID:40491927"
     gene            complement(16148..16858)
                     /gene="rps2"
                     /locus_tag="FKS56_pgp082"
                     /db_xref="GeneID:40491927"
     CDS             complement(17228..21361)
                     /gene="rpoC2"
                     /locus_tag="FKS56_pgp081"
                     /codon_start=1
                     /transl_table=11
                     /product="RNA polymerase beta subunit"
                     /protein_id="YP_009663811.1"
                     /db_xref="GeneID:40491928"
     gene            complement(17228..21361)
                     /gene="rpoC2"
                     /locus_tag="FKS56_pgp081"
                     /db_xref="GeneID:40491928"
     CDS             join(complement(23937..24368),complement(21550..23166))
                     /gene="rpoC1"
                     /locus_tag="FKS56_pgp080"
                     /codon_start=1
                     /transl_table=11
                     /product="RNA polymerase beta' subunit"
                     /protein_id="YP_009663812.1"
                     /db_xref="GeneID:40491929"
     gene            complement(21550..24368)
                     /gene="rpoC1"
                     /locus_tag="FKS56_pgp080"
                     /db_xref="GeneID:40491929"
     CDS             complement(24394..27606)
                     /gene="rpoB"
                     /locus_tag="FKS56_pgp079"
                     /codon_start=1
                     /transl_table=11
                     /product="RNA polymerase beta subunit"
                     /protein_id="YP_009663813.1"
                     /db_xref="GeneID:40491930"
     gene            complement(24394..27606)
                     /gene="rpoB"
                     /locus_tag="FKS56_pgp079"
                     /db_xref="GeneID:40491930"
     tRNA            28729..28799
                     /gene="trnC-GCA"
                     /locus_tag="FKS56_pgt007"
                     /product="tRNA-Cys"
                     /db_xref="GeneID:40491931"
     gene            28729..28799
                     /gene="trnC-GCA"
                     /locus_tag="FKS56_pgt007"
                     /db_xref="GeneID:40491931"
     CDS             28982..29071
                     /gene="petN"
                     /locus_tag="FKS56_pgp078"
                     /codon_start=1
                     /transl_table=11
                     /product="cytochrome b6/f complex subunit VIII"
                     /protein_id="YP_009663814.1"
                     /db_xref="GeneID:40491932"
     gene            28982..29071
                     /gene="petN"
                     /locus_tag="FKS56_pgp078"
                     /db_xref="GeneID:40491932"
     CDS             complement(29980..30084)
                     /gene="psbM"
                     /locus_tag="FKS56_pgp077"
                     /codon_start=1
                     /transl_table=11
                     /product="photosystem II protein M"
                     /protein_id="YP_009663815.1"
                     /db_xref="GeneID:40491933"
     gene            complement(29980..30084)
                     /gene="psbM"
                     /locus_tag="FKS56_pgp077"
                     /db_xref="GeneID:40491933"
     tRNA            complement(30834..30907)
                     /gene="trnD-GUC"
                     /locus_tag="FKS56_pgt008"
                     /product="tRNA-Asp"
                     /db_xref="GeneID:40491934"
     gene            complement(30834..30907)
                     /gene="trnD-GUC"
                     /locus_tag="FKS56_pgt008"
                     /db_xref="GeneID:40491934"
     tRNA            complement(31246..31329)
                     /gene="trnY-GUA"
                     /locus_tag="FKS56_pgt009"
                     /product="tRNA-Tyr"
                     /db_xref="GeneID:40491935"
     gene            complement(31246..31329)
                     /gene="trnY-GUA"
                     /locus_tag="FKS56_pgt009"
                     /db_xref="GeneID:40491935"
     tRNA            complement(31389..31461)
                     /gene="trnE-UUC"
                     /locus_tag="FKS56_pgt010"
                     /product="tRNA-Glu"
                     /db_xref="GeneID:40491936"
     gene            complement(31389..31461)
                     /gene="trnE-UUC"
                     /locus_tag="FKS56_pgt010"
                     /db_xref="GeneID:40491936"
     tRNA            32098..32169
                     /gene="trnT-GGU"
                     /locus_tag="FKS56_pgt011"
                     /product="tRNA-Thr"
                     /db_xref="GeneID:40491937"
     gene            32098..32169
                     /gene="trnT-GGU"
                     /locus_tag="FKS56_pgt011"
                     /db_xref="GeneID:40491937"
     CDS             33441..34502
                     /gene="psbD"
                     /locus_tag="FKS56_pgp076"
                     /codon_start=1
                     /transl_table=11
                     /product="photosystem II protein D2"
                     /protein_id="YP_009663816.1"
                     /db_xref="GeneID:40491938"
     gene            33441..34502
                     /gene="psbD"
                     /locus_tag="FKS56_pgp076"
                     /db_xref="GeneID:40491938"
     CDS             34450..35871
                     /gene="psbC"
                     /locus_tag="FKS56_pgp075"
                     /codon_start=1
                     /transl_table=11
                     /product="photosystem II CP43 chlorophyll apoprotein"
                     /protein_id="YP_009663817.1"
                     /db_xref="GeneID:40491939"
     gene            34450..35871
                     /gene="psbC"
                     /locus_tag="FKS56_pgp075"
                     /db_xref="GeneID:40491939"
     tRNA            complement(36123..36211)
                     /gene="trnS-UGA"
                     /locus_tag="FKS56_pgt012"
                     /product="tRNA-Ser"
                     /db_xref="GeneID:40491940"
     gene            complement(36123..36211)
                     /gene="trnS-UGA"
                     /locus_tag="FKS56_pgt012"
                     /db_xref="GeneID:40491940"
     CDS             36571..36759
                     /gene="psbZ"
                     /locus_tag="FKS56_pgp074"
                     /codon_start=1
                     /transl_table=11
                     /product="photosystem II protein Z"
                     /protein_id="YP_009663818.1"
                     /db_xref="GeneID:40491941"
     gene            36571..36759
                     /gene="psbZ"
                     /locus_tag="FKS56_pgp074"
                     /db_xref="GeneID:40491941"
     tRNA            37334..37404
                     /gene="trnG-GCC"
                     /locus_tag="FKS56_pgt013"
                     /product="tRNA-Gly"
                     /db_xref="GeneID:40491942"
     gene            37334..37404
                     /gene="trnG-GCC"
                     /locus_tag="FKS56_pgt013"
                     /db_xref="GeneID:40491942"
     tRNA            complement(37560..37633)
                     /gene="trnfM-CAU"
                     /locus_tag="FKS56_pgt014"
                     /product="tRNA-fMet"
                     /db_xref="GeneID:40491943"
     gene            complement(37560..37633)
                     /gene="trnfM-CAU"
                     /locus_tag="FKS56_pgt014"
                     /db_xref="GeneID:40491943"
     CDS             complement(37807..38109)
                     /gene="rps14"
                     /locus_tag="FKS56_pgp073"
                     /codon_start=1
                     /transl_table=11
                     /product="ribosomal protein S14"
                     /protein_id="YP_009663819.1"
                     /db_xref="GeneID:40491944"
     gene            complement(37807..38109)
                     /gene="rps14"
                     /locus_tag="FKS56_pgp073"
                     /db_xref="GeneID:40491944"
     CDS             complement(38232..40436)
                     /gene="psaB"
                     /locus_tag="FKS56_pgp072"
                     /codon_start=1
                     /transl_table=11
                     /product="photosystem I P700 chlorophyll a apoprotein A2"
                     /protein_id="YP_009663820.1"
                     /db_xref="GeneID:40491945"
     gene            complement(38232..40436)
                     /gene="psaB"
                     /locus_tag="FKS56_pgp072"
                     /db_xref="GeneID:40491945"
     CDS             complement(40462..42714)
                     /gene="psaA"
                     /locus_tag="FKS56_pgp071"
                     /codon_start=1
                     /transl_table=11
                     /product="photosystem I P700 chlorophyll a apoprotein A1"
                     /protein_id="YP_009663821.1"
                     /db_xref="GeneID:40491946"
     gene            complement(40462..42714)
                     /gene="psaA"
                     /locus_tag="FKS56_pgp071"
                     /db_xref="GeneID:40491946"
     CDS             join(complement(45442..45567),complement(44475..44702),
                     complement(43575..43727))
                     /gene="ycf3"
                     /locus_tag="FKS56_pgp070"
                     /codon_start=1
                     /transl_table=11
                     /product="hypothetical chloroplast RF34"
                     /protein_id="YP_009663822.1"
                     /db_xref="GeneID:40491947"
     gene            complement(43575..45567)
                     /gene="ycf3"
                     /locus_tag="FKS56_pgp070"
                     /db_xref="GeneID:40491947"
     tRNA            46154..46240
                     /gene="trnS-GGA"
                     /locus_tag="FKS56_pgt015"
                     /product="tRNA-Ser"
                     /db_xref="GeneID:40491948"
     gene            46154..46240
                     /gene="trnS-GGA"
                     /locus_tag="FKS56_pgt015"
                     /db_xref="GeneID:40491948"
     CDS             complement(46582..47187)
                     /gene="rps4"
                     /locus_tag="FKS56_pgp069"
                     /codon_start=1
                     /transl_table=11
                     /product="ribosomal protein S4"
                     /protein_id="YP_009663823.1"
                     /db_xref="GeneID:40491949"
     gene            complement(46582..47187)
                     /gene="rps4"
                     /locus_tag="FKS56_pgp069"
                     /db_xref="GeneID:40491949"
     tRNA            complement(47746..47818)
                     /gene="trnT-UGU"
                     /locus_tag="FKS56_pgt016"
                     /product="tRNA-Thr"
                     /db_xref="GeneID:40491950"
     gene            complement(47746..47818)
                     /gene="trnT-UGU"
                     /locus_tag="FKS56_pgt016"
                     /db_xref="GeneID:40491950"
     tRNA            join(48726..48759,49310..49359)
                     /gene="trnL-UAA"
                     /locus_tag="FKS56_pgt017"
                     /product="tRNA-Leu"
                     /db_xref="GeneID:40491951"
     gene            48726..49359
                     /gene="trnL-UAA"
                     /locus_tag="FKS56_pgt017"
                     /db_xref="GeneID:40491951"
     tRNA            49461..49533
                     /gene="trnF-GAA"
                     /locus_tag="FKS56_pgt018"
                     /product="tRNA-Phe"
                     /db_xref="GeneID:40491952"
     gene            49461..49533
                     /gene="trnF-GAA"
                     /locus_tag="FKS56_pgt018"
                     /db_xref="GeneID:40491952"
     CDS             complement(49992..50468)
                     /gene="ndhJ"
                     /locus_tag="FKS56_pgp068"
                     /codon_start=1
                     /transl_table=11
                     /product="NADH dehydrogenase subunit J"
                     /protein_id="YP_009663824.1"
                     /db_xref="GeneID:40491953"
     gene            complement(49992..50468)
                     /gene="ndhJ"
                     /locus_tag="FKS56_pgp068"
                     /db_xref="GeneID:40491953"
     CDS             complement(50603..51190)
                     /gene="ndhK"
                     /locus_tag="FKS56_pgp067"
                     /codon_start=1
                     /transl_table=11
                     /product="NADH dehydrogenase subunit K"
                     /protein_id="YP_009663825.1"
                     /db_xref="GeneID:40491954"
     gene            complement(50603..51190)
                     /gene="ndhK"
                     /locus_tag="FKS56_pgp067"
                     /db_xref="GeneID:40491954"
     CDS             complement(51256..51609)
                     /gene="ndhC"
                     /locus_tag="FKS56_pgp066"
                     /codon_start=1
                     /transl_table=11
                     /product="NADH dehydrogenase subunit 3"
                     /protein_id="YP_009663826.1"
                     /db_xref="GeneID:40491955"
     gene            complement(51256..51609)
                     /gene="ndhC"
                     /locus_tag="FKS56_pgp066"
                     /db_xref="GeneID:40491955"
     tRNA            join(complement(52966..53003),complement(52329..52363))
                     /gene="trnV-UAC"
                     /locus_tag="FKS56_pgt019"
                     /product="tRNA-Val"
                     /db_xref="GeneID:40491956"
     gene            complement(52329..53003)
                     /gene="trnV-UAC"
                     /locus_tag="FKS56_pgt019"
                     /db_xref="GeneID:40491956"
     tRNA            53194..53266
                     /gene="trnM-CAU"
                     /locus_tag="FKS56_pgt020"
                     /product="tRNA-Met"
                     /db_xref="GeneID:40491957"
     gene            53194..53266
                     /gene="trnM-CAU"
                     /locus_tag="FKS56_pgt020"
                     /db_xref="GeneID:40491957"
     CDS             complement(53510..53911)
                     /gene="atpE"
                     /locus_tag="FKS56_pgp065"
                     /codon_start=1
                     /transl_table=11
                     /product="ATP synthase CF1 epsilon subunit"
                     /protein_id="YP_009663827.1"
                     /db_xref="GeneID:40491958"
     gene            complement(53510..53911)
                     /gene="atpE"
                     /locus_tag="FKS56_pgp065"
                     /db_xref="GeneID:40491958"
     CDS             complement(53908..55410)
                     /gene="atpB"
                     /locus_tag="FKS56_pgp064"
                     /codon_start=1
                     /transl_table=11
                     /product="ATP synthase CF1 beta subunit"
                     /protein_id="YP_009663828.1"
                     /db_xref="GeneID:40491959"
     gene            complement(53908..55410)
                     /gene="atpB"
                     /locus_tag="FKS56_pgp064"
                     /db_xref="GeneID:40491959"
     CDS             56203..57636
                     /gene="rbcL"
                     /locus_tag="FKS56_pgp063"
                     /codon_start=1
                     /transl_table=11
                     /product="ribulose-1,5-bisphosphate carboxylase/oxygenase
                     large subunit"
                     /protein_id="YP_009663829.1"
                     /db_xref="GeneID:40491960"
     gene            56203..57636
                     /gene="rbcL"
                     /locus_tag="FKS56_pgp063"
                     /db_xref="GeneID:40491960"
     CDS             58363..59958
                     /gene="accD"
                     /locus_tag="FKS56_pgp062"
                     /codon_start=1
                     /transl_table=11
                     /product="acetyl-CoA carboxylase carboxyltransferase beta
                     subunit"
                     /protein_id="YP_009663830.1"
                     /db_xref="GeneID:40491961"
     gene            58363..59958
                     /gene="accD"
                     /locus_tag="FKS56_pgp062"
                     /db_xref="GeneID:40491961"
     CDS             60665..60778
                     /gene="psaI"
                     /locus_tag="FKS56_pgp061"
                     /codon_start=1
                     /transl_table=11
                     /product="photosystem I subunit VIII"
                     /protein_id="YP_009663831.1"
                     /db_xref="GeneID:40491962"
     gene            60665..60778
                     /gene="psaI"
                     /locus_tag="FKS56_pgp061"
                     /db_xref="GeneID:40491962"
     CDS             61195..61758
                     /gene="ycf4"
                     /locus_tag="FKS56_pgp060"
                     /codon_start=1
                     /transl_table=11
                     /product="photosystem I assembly protein Ycf4"
                     /protein_id="YP_009663832.1"
                     /db_xref="GeneID:40491963"
     gene            61195..61758
                     /gene="ycf4"
                     /locus_tag="FKS56_pgp060"
                     /db_xref="GeneID:40491963"
     CDS             62282..62977
                     /gene="cemA"
                     /locus_tag="FKS56_pgp059"
                     /codon_start=1
                     /transl_table=11
                     /product="envelope membrane protein"
                     /protein_id="YP_009663833.1"
                     /db_xref="GeneID:40491964"
     gene            62282..62977
                     /gene="cemA"
                     /locus_tag="FKS56_pgp059"
                     /db_xref="GeneID:40491964"
     CDS             63226..64188
                     /gene="petA"
                     /locus_tag="FKS56_pgp058"
                     /codon_start=1
                     /transl_table=11
                     /product="cytochrome f"
                     /protein_id="YP_009663834.1"
                     /db_xref="GeneID:40491965"
     gene            63226..64188
                     /gene="petA"
                     /locus_tag="FKS56_pgp058"
                     /db_xref="GeneID:40491965"
     CDS             complement(64978..65100)
                     /gene="psbJ"
                     /locus_tag="FKS56_pgp057"
                     /codon_start=1
                     /transl_table=11
                     /product="photosystem II protein J"
                     /protein_id="YP_009663835.1"
                     /db_xref="GeneID:40491966"
     gene            complement(64978..65100)
                     /gene="psbJ"
                     /locus_tag="FKS56_pgp057"
                     /db_xref="GeneID:40491966"
     CDS             complement(65246..65362)
                     /gene="psbL"
                     /locus_tag="FKS56_pgp056"
                     /codon_start=1
                     /transl_table=11
                     /product="photosystem II protein L"
                     /protein_id="YP_009663836.1"
                     /db_xref="GeneID:40491967"
     gene            complement(65246..65362)
                     /gene="psbL"
                     /locus_tag="FKS56_pgp056"
                     /db_xref="GeneID:40491967"
     CDS             complement(65390..65509)
                     /gene="psbF"
                     /locus_tag="FKS56_pgp055"
                     /codon_start=1
                     /transl_table=11
                     /product="photosystem II cytochrome b559 beta subunit"
                     /protein_id="YP_009663837.1"
                     /db_xref="GeneID:40491968"
     gene            complement(65390..65509)
                     /gene="psbF"
                     /locus_tag="FKS56_pgp055"
                     /db_xref="GeneID:40491968"
     CDS             complement(65519..65770)
                     /gene="psbE"
                     /locus_tag="FKS56_pgp054"
                     /codon_start=1
                     /transl_table=11
                     /product="photosystem II protein V"
                     /protein_id="YP_009663838.1"
                     /db_xref="GeneID:40491969"
     gene            complement(65519..65770)
                     /gene="psbE"
                     /locus_tag="FKS56_pgp054"
                     /db_xref="GeneID:40491969"
     CDS             67181..67276
                     /gene="petL"
                     /locus_tag="FKS56_pgp053"
                     /codon_start=1
                     /transl_table=11
                     /product="cytochrome b6/f complex subunit VI"
                     /protein_id="YP_009663839.1"
                     /db_xref="GeneID:40491970"
     gene            67181..67276
                     /gene="petL"
                     /locus_tag="FKS56_pgp053"
                     /db_xref="GeneID:40491970"
     CDS             67467..67580
                     /gene="petG"
                     /locus_tag="FKS56_pgp052"
                     /codon_start=1
                     /transl_table=11
                     /product="cytochrome b6/f complex subunit V"
                     /protein_id="YP_009663840.1"
                     /db_xref="GeneID:40491971"
     gene            67467..67580
                     /gene="petG"
                     /locus_tag="FKS56_pgp052"
                     /db_xref="GeneID:40491971"
     tRNA            complement(67744..67816)
                     /gene="trnW-CCA"
                     /locus_tag="FKS56_pgt021"
                     /product="tRNA-Trp"
                     /db_xref="GeneID:40491972"
     gene            complement(67744..67816)
                     /gene="trnW-CCA"
                     /locus_tag="FKS56_pgt021"
                     /db_xref="GeneID:40491972"
     tRNA            complement(68010..68083)
                     /gene="trnP-UGG"
                     /locus_tag="FKS56_pgt022"
                     /product="tRNA-Pro"
                     /db_xref="GeneID:40491973"
     gene            complement(68010..68083)
                     /gene="trnP-UGG"
                     /locus_tag="FKS56_pgt022"
                     /db_xref="GeneID:40491973"
     CDS             68448..68582
                     /gene="psaJ"
                     /locus_tag="FKS56_pgp051"
                     /codon_start=1
                     /transl_table=11
                     /product="photosystem I subunit IX"
                     /protein_id="YP_009663841.1"
                     /db_xref="GeneID:40491974"
     gene            68448..68582
                     /gene="psaJ"
                     /locus_tag="FKS56_pgp051"
                     /db_xref="GeneID:40491974"
     CDS             69031..69231
                     /gene="rpl33"
                     /locus_tag="FKS56_pgp050"
                     /codon_start=1
                     /transl_table=11
                     /product="ribosomal protein L33"
                     /protein_id="YP_009663842.1"
                     /db_xref="GeneID:40491975"
     gene            69031..69231
                     /gene="rpl33"
                     /locus_tag="FKS56_pgp050"
                     /db_xref="GeneID:40491975"
     CDS             69542..69826
                     /gene="rps18"
                     /locus_tag="FKS56_pgp049"
                     /codon_start=1
                     /transl_table=11
                     /product="ribosomal protein S18"
                     /protein_id="YP_009663843.1"
                     /db_xref="GeneID:40491976"
     gene            69542..69826
                     /gene="rps18"
                     /locus_tag="FKS56_pgp049"
                     /db_xref="GeneID:40491976"
     CDS             complement(70160..70510)
                     /gene="rpl20"
                     /locus_tag="FKS56_pgp048"
                     /codon_start=1
                     /transl_table=11
                     /product="ribosomal protein L20"
                     /protein_id="YP_009663844.1"
                     /db_xref="GeneID:40491977"
     gene            complement(70160..70510)
                     /gene="rpl20"
                     /locus_tag="FKS56_pgp048"
                     /db_xref="GeneID:40491977"
     CDS             join(complement(71276..71389),156370..156601,
                     157139..157164)
                     /gene="rps12"
                     /locus_tag="FKS56_pgp047"
                     /trans_splicing
                     /codon_start=1
                     /transl_table=11
                     /product="ribosomal protein S12"
                     /protein_id="YP_009663845.1"
                     /db_xref="GeneID:40491978"
     CDS             join(complement(71276..71389),complement(99128..99359),
                     complement(98565..98590))
                     /gene="rps12"
                     /locus_tag="FKS56_pgp046"
                     /trans_splicing
                     /codon_start=1
                     /transl_table=11
                     /product="ribosomal protein S12"
                     /protein_id="YP_009663800.1"
                     /db_xref="GeneID:40492048"
     gene            join(complement(71276..71389),156370..156601,
                     157139..157164)
                     /gene="rps12"
                     /locus_tag="FKS56_pgp047"
                     /trans_splicing
                     /db_xref="GeneID:40491978"
     gene            join(complement(71276..71389),complement(99128..99359),
                     complement(98565..98590))
                     /gene="rps12"
                     /locus_tag="FKS56_pgp046"
                     /trans_splicing
                     /db_xref="GeneID:40492048"
     CDS             72694..74220
                     /gene="psbB"
                     /locus_tag="FKS56_pgp045"
                     /codon_start=1
                     /transl_table=11
                     /product="photosystem II 47 kDa protein"
                     /protein_id="YP_009663846.1"
                     /db_xref="GeneID:40491979"
     gene            72694..74220
                     /gene="psbB"
                     /locus_tag="FKS56_pgp045"
                     /db_xref="GeneID:40491979"
     CDS             74402..74503
                     /gene="psbT"
                     /locus_tag="FKS56_pgp044"
                     /codon_start=1
                     /transl_table=11
                     /product="photosystem II protein T"
                     /protein_id="YP_009663847.1"
                     /db_xref="GeneID:40491981"
     gene            74402..74503
                     /gene="psbT"
                     /locus_tag="FKS56_pgp044"
                     /db_xref="GeneID:40491981"
     CDS             complement(74574..74705)
                     /gene="psbN"
                     /locus_tag="FKS56_pgp043"
                     /codon_start=1
                     /transl_table=11
                     /product="photosystem II protein N"
                     /protein_id="YP_009663848.1"
                     /db_xref="GeneID:40491982"
     gene            complement(74574..74705)
                     /gene="psbN"
                     /locus_tag="FKS56_pgp043"
                     /db_xref="GeneID:40491982"
     CDS             74813..75040
                     /gene="psbH"
                     /locus_tag="FKS56_pgp042"
                     /codon_start=1
                     /transl_table=11
                     /product="photosystem II protein H"
                     /protein_id="YP_009663849.1"
                     /db_xref="GeneID:40491983"
     gene            74813..75040
                     /gene="psbH"
                     /locus_tag="FKS56_pgp042"
                     /db_xref="GeneID:40491983"
     CDS             join(75164..75169,75995..76636)
                     /gene="petB"
                     /locus_tag="FKS56_pgp041"
                     /codon_start=1
                     /transl_table=11
                     /product="cytochrome b6"
                     /protein_id="YP_009663850.1"
                     /db_xref="GeneID:40491984"
     gene            75164..76636
                     /gene="petB"
                     /locus_tag="FKS56_pgp041"
                     /db_xref="GeneID:40491984"
     CDS             join(76877..76884,77666..78140)
                     /gene="petD"
                     /locus_tag="FKS56_pgp040"
                     /codon_start=1
                     /transl_table=11
                     /product="cytochrome b6/f complex subunit IV"
                     /protein_id="YP_009663851.1"
                     /db_xref="GeneID:40491985"
     gene            76877..78140
                     /gene="petD"
                     /locus_tag="FKS56_pgp040"
                     /db_xref="GeneID:40491985"
     CDS             complement(78348..79334)
                     /gene="rpoA"
                     /locus_tag="FKS56_pgp039"
                     /codon_start=1
                     /transl_table=11
                     /product="RNA polymerase alpha subunit"
                     /protein_id="YP_009663852.1"
                     /db_xref="GeneID:40491986"
     gene            complement(78348..79334)
                     /gene="rpoA"
                     /locus_tag="FKS56_pgp039"
                     /db_xref="GeneID:40491986"
     CDS             complement(79416..79832)
                     /gene="rps11"
                     /locus_tag="FKS56_pgp038"
                     /codon_start=1
                     /transl_table=11
                     /product="ribosomal protein S11"
                     /protein_id="YP_009663853.1"
                     /db_xref="GeneID:40491987"
     gene            complement(79416..79832)
                     /gene="rps11"
                     /locus_tag="FKS56_pgp038"
                     /db_xref="GeneID:40491987"
     CDS             complement(79979..80092)
                     /gene="rpl36"
                     /locus_tag="FKS56_pgp037"
                     /codon_start=1
                     /transl_table=11
                     /product="ribosomal protein L36"
                     /protein_id="YP_009663854.1"
                     /db_xref="GeneID:40491988"
     gene            complement(79979..80092)
                     /gene="rpl36"
                     /locus_tag="FKS56_pgp037"
                     /db_xref="GeneID:40491988"
     CDS             complement(80613..81017)
                     /gene="rps8"
                     /locus_tag="FKS56_pgp036"
                     /codon_start=1
                     /transl_table=11
                     /product="ribosomal protein S8"
                     /protein_id="YP_009663855.1"
                     /db_xref="GeneID:40491989"
     gene            complement(80613..81017)
                     /gene="rps8"
                     /locus_tag="FKS56_pgp036"
                     /db_xref="GeneID:40491989"
     CDS             complement(81196..81564)
                     /gene="rpl14"
                     /locus_tag="FKS56_pgp035"
                     /codon_start=1
                     /transl_table=11
                     /product="ribosomal protein L14"
                     /protein_id="YP_009663856.1"
                     /db_xref="GeneID:40491990"
     gene            complement(81196..81564)
                     /gene="rpl14"
                     /locus_tag="FKS56_pgp035"
                     /db_xref="GeneID:40491990"
     CDS             join(complement(83159..83167),complement(81689..82087))
                     /gene="rpl16"
                     /locus_tag="FKS56_pgp034"
                     /codon_start=1
                     /transl_table=11
                     /product="ribosomal protein L16"
                     /protein_id="YP_009663857.1"
                     /db_xref="GeneID:40491991"
     gene            complement(81689..83167)
                     /gene="rpl16"
                     /locus_tag="FKS56_pgp034"
                     /db_xref="GeneID:40491991"
     CDS             complement(83328..83984)
                     /gene="rps3"
                     /locus_tag="FKS56_pgp033"
                     /codon_start=1
                     /transl_table=11
                     /product="ribosomal protein S3"
                     /protein_id="YP_009663858.1"
                     /db_xref="GeneID:40491992"
     gene            complement(83328..83984)
                     /gene="rps3"
                     /locus_tag="FKS56_pgp033"
                     /db_xref="GeneID:40491992"
     CDS             complement(83969..84472)
                     /gene="rpl22"
                     /locus_tag="FKS56_pgp032"
                     /codon_start=1
                     /transl_table=11
                     /product="ribosomal protein L22"
                     /protein_id="YP_009663859.1"
                     /db_xref="GeneID:40491993"
     gene            complement(83969..84472)
                     /gene="rpl22"
                     /locus_tag="FKS56_pgp032"
                     /db_xref="GeneID:40491993"
     CDS             complement(84511..84789)
                     /gene="rps19"
                     /locus_tag="FKS56_pgp031"
                     /codon_start=1
                     /transl_table=11
                     /product="ribosomal protein S19"
                     /protein_id="YP_009663860.1"
                     /db_xref="GeneID:40491994"
     gene            complement(84511..84789)
                     /gene="rps19"
                     /locus_tag="FKS56_pgp031"
                     /db_xref="GeneID:40491994"
     repeat_region   84813..126726
                     /note="inverted repeat B (IRB)"
                     /rpt_type="inverted"
     CDS             join(complement(85963..86353),complement(84844..85277))
                     /gene="rpl2"
                     /locus_tag="FKS56_pgp030"
                     /codon_start=1
                     /transl_table=11
                     /product="ribosomal protein L2"
                     /protein_id="YP_009663861.1"
                     /db_xref="GeneID:40491995"
     gene            complement(84844..86353)
                     /gene="rpl2"
                     /locus_tag="FKS56_pgp030"
                     /db_xref="GeneID:40491995"
     CDS             complement(86372..86653)
                     /gene="rpl23"
                     /locus_tag="FKS56_pgp029"
                     /codon_start=1
                     /transl_table=11
                     /product="ribosomal protein L23"
                     /protein_id="YP_009663862.1"
                     /db_xref="GeneID:40491996"
     gene            complement(86372..86653)
                     /gene="rpl23"
                     /locus_tag="FKS56_pgp029"
                     /db_xref="GeneID:40491996"
     tRNA            complement(86824..86897)
                     /gene="trnI-CAU"
                     /locus_tag="FKS56_pgt023"
                     /product="tRNA-Ile"
                     /db_xref="GeneID:40491997"
     gene            complement(86824..86897)
                     /gene="trnI-CAU"
                     /locus_tag="FKS56_pgt023"
                     /db_xref="GeneID:40491997"
     CDS             87097..93921
                     /gene="ycf2"
                     /locus_tag="FKS56_pgp028"
                     /codon_start=1
                     /transl_table=11
                     /product="Ycf2"
                     /protein_id="YP_009663863.1"
                     /db_xref="GeneID:40491998"
     gene            87097..93921
                     /gene="ycf2"
                     /locus_tag="FKS56_pgp028"
                     /db_xref="GeneID:40491998"
     tRNA            complement(94839..94919)
                     /gene="trnL-CAA"
                     /locus_tag="FKS56_pgt024"
                     /product="tRNA-Leu"
                     /db_xref="GeneID:40491999"
     gene            complement(94839..94919)
                     /gene="trnL-CAA"
                     /locus_tag="FKS56_pgt024"
                     /db_xref="GeneID:40491999"
     CDS             join(complement(96949..97725),complement(95509..96264))
                     /gene="ndhB"
                     /locus_tag="FKS56_pgp027"
                     /codon_start=1
                     /transl_table=11
                     /product="NADH dehydrogenase subunit 2"
                     /protein_id="YP_009663864.1"
                     /db_xref="GeneID:40492000"
     gene            complement(95509..97725)
                     /gene="ndhB"
                     /locus_tag="FKS56_pgp027"
                     /db_xref="GeneID:40492000"
     CDS             complement(98044..98511)
                     /gene="rps7"
                     /locus_tag="FKS56_pgp026"
                     /codon_start=1
                     /transl_table=11
                     /product="ribosomal protein S7"
                     /protein_id="YP_009663865.1"
                     /db_xref="GeneID:40492001"
     gene            complement(98044..98511)
                     /gene="rps7"
                     /locus_tag="FKS56_pgp026"
                     /db_xref="GeneID:40492001"
     tRNA            101199..101270
                     /gene="trnV-GAC"
                     /locus_tag="FKS56_pgt025"
                     /product="tRNA-Val"
                     /db_xref="GeneID:40492002"
     gene            101199..101270
                     /gene="trnV-GAC"
                     /locus_tag="FKS56_pgt025"
                     /db_xref="GeneID:40492002"
     rRNA            101495..102985
                     /gene="rrn16"
                     /locus_tag="FKS56_pgr008"
                     /product="16S ribosomal RNA"
                     /db_xref="GeneID:40492003"
     gene            101495..102985
                     /gene="rrn16"
                     /locus_tag="FKS56_pgr008"
                     /db_xref="GeneID:40492003"
     tRNA            join(103284..103320,104281..104315)
                     /gene="trnI-GAU"
                     /locus_tag="FKS56_pgt026"
                     /product="tRNA-Ile"
                     /db_xref="GeneID:40492004"
     gene            103284..104315
                     /gene="trnI-GAU"
                     /locus_tag="FKS56_pgt026"
                     /db_xref="GeneID:40492004"
     tRNA            join(104379..104416,105236..105270)
                     /gene="trnA-UGC"
                     /locus_tag="FKS56_pgt027"
                     /product="tRNA-Ala"
                     /db_xref="GeneID:40492005"
     gene            104379..105270
                     /gene="trnA-UGC"
                     /locus_tag="FKS56_pgt027"
                     /db_xref="GeneID:40492005"
     rRNA            105430..108239
                     /gene="rrn23"
                     /locus_tag="FKS56_pgr007"
                     /product="23S ribosomal RNA"
                     /db_xref="GeneID:40492006"
     gene            105430..108239
                     /gene="rrn23"
                     /locus_tag="FKS56_pgr007"
                     /db_xref="GeneID:40492006"
     rRNA            108338..108440
                     /gene="rrn4.5"
                     /locus_tag="FKS56_pgr006"
                     /product="4.5S ribosomal RNA"
                     /db_xref="GeneID:40492007"
     gene            108338..108440
                     /gene="rrn4.5"
                     /locus_tag="FKS56_pgr006"
                     /db_xref="GeneID:40492007"
     rRNA            108670..108790
                     /gene="rrn5"
                     /locus_tag="FKS56_pgr005"
                     /product="5S ribosomal RNA"
                     /db_xref="GeneID:40492008"
     gene            108670..108790
                     /gene="rrn5"
                     /locus_tag="FKS56_pgr005"
                     /db_xref="GeneID:40492008"
     tRNA            109049..109122
                     /gene="trnR-ACG"
                     /locus_tag="FKS56_pgt028"
                     /product="tRNA-Arg"
                     /db_xref="GeneID:40492009"
     gene            109049..109122
                     /gene="trnR-ACG"
                     /locus_tag="FKS56_pgt028"
                     /db_xref="GeneID:40492009"
     tRNA            complement(109740..109811)
                     /gene="trnN-GUU"
                     /locus_tag="FKS56_pgt029"
                     /product="tRNA-Asn"
                     /db_xref="GeneID:40492010"
     gene            complement(109740..109811)
                     /gene="trnN-GUU"
                     /locus_tag="FKS56_pgt029"
                     /db_xref="GeneID:40492010"
     CDS             110338..115902
                     /gene="ycf1"
                     /locus_tag="FKS56_pgp025"
                     /codon_start=1
                     /transl_table=11
                     /product="Ycf1"
                     /protein_id="YP_009663866.1"
                     /db_xref="GeneID:40492011"
     gene            110338..115902
                     /gene="ycf1"
                     /locus_tag="FKS56_pgp025"
                     /db_xref="GeneID:40492011"
     CDS             116276..116548
                     /gene="rps15"
                     /locus_tag="FKS56_pgp024"
                     /codon_start=1
                     /transl_table=11
                     /product="ribosomal protein S15"
                     /protein_id="YP_009663867.1"
                     /db_xref="GeneID:40492012"
     gene            116276..116548
                     /gene="rps15"
                     /locus_tag="FKS56_pgp024"
                     /db_xref="GeneID:40492012"
     CDS             116654..117835
                     /gene="ndhH"
                     /locus_tag="FKS56_pgp023"
                     /codon_start=1
                     /transl_table=11
                     /product="NADH dehydrogenase subunit 7"
                     /protein_id="YP_009663868.1"
                     /db_xref="GeneID:40492013"
     gene            116654..117835
                     /gene="ndhH"
                     /locus_tag="FKS56_pgp023"
                     /db_xref="GeneID:40492013"
     CDS             join(117837..118400,119559..120098)
                     /gene="ndhA"
                     /locus_tag="FKS56_pgp022"
                     /codon_start=1
                     /transl_table=11
                     /product="NADH-plastoquinone oxidoreductase subunit 1"
                     /protein_id="YP_009663869.1"
                     /db_xref="GeneID:40492014"
     gene            117837..120098
                     /gene="ndhA"
                     /locus_tag="FKS56_pgp022"
                     /db_xref="GeneID:40492014"
     CDS             120176..120679
                     /gene="ndhI"
                     /codon_start=1
                     /transl_table=11
                     /product="NADH dehydrogenase subunit I"
     gene            120176..120679
                     /gene="ndhI"
     CDS             121096..121626
                     /gene="ndhG"
                     /locus_tag="FKS56_pgp021"
                     /codon_start=1
                     /transl_table=11
                     /product="NADH dehydrogenase subunit 6"
                     /protein_id="YP_009663870.1"
                     /db_xref="GeneID:40492015"
     gene            121096..121626
                     /gene="ndhG"
                     /locus_tag="FKS56_pgp021"
                     /db_xref="GeneID:40492015"
     CDS             121867..122172
                     /gene="ndhE"
                     /locus_tag="FKS56_pgp020"
                     /codon_start=1
                     /transl_table=11
                     /product="NADH dehydrogenase subunit 4L"
                     /protein_id="YP_009663871.1"
                     /db_xref="GeneID:40492016"
     gene            121867..122172
                     /gene="ndhE"
                     /locus_tag="FKS56_pgp020"
                     /db_xref="GeneID:40492016"
     CDS             122440..122685
                     /gene="psaC"
                     /locus_tag="FKS56_pgp019"
                     /codon_start=1
                     /transl_table=11
                     /product="photosystem I subunit VII"
                     /protein_id="YP_009663872.1"
                     /db_xref="GeneID:40492017"
     gene            122440..122685
                     /gene="psaC"
                     /locus_tag="FKS56_pgp019"
                     /db_xref="GeneID:40492017"
     CDS             122824..124326
                     /gene="ndhD"
                     /locus_tag="FKS56_pgp018"
                     /codon_start=1
                     /transl_table=11
                     /product="NADH dehydrogenase subunit 4"
                     /protein_id="YP_009663873.1"
                     /db_xref="GeneID:40492018"
     gene            122824..124326
                     /gene="ndhD"
                     /locus_tag="FKS56_pgp018"
                     /db_xref="GeneID:40492018"
     CDS             complement(124597..125568)
                     /gene="ccsA"
                     /locus_tag="FKS56_pgp017"
                     /codon_start=1
                     /transl_table=11
                     /product="cytochrome c biogenesis protein"
                     /protein_id="YP_009663874.1"
                     /db_xref="GeneID:40492019"
     gene            complement(124597..125568)
                     /gene="ccsA"
                     /locus_tag="FKS56_pgp017"
                     /db_xref="GeneID:40492019"
     tRNA            complement(125691..125770)
                     /gene="trnL-UAG"
                     /locus_tag="FKS56_pgt030"
                     /product="tRNA-Leu"
                     /db_xref="GeneID:40492020"
     gene            complement(125691..125770)
                     /gene="trnL-UAG"
                     /locus_tag="FKS56_pgt030"
                     /db_xref="GeneID:40492020"
     gene            complement(126628..128479)
                     /gene="ndhF"
     misc_feature    126727..129002
                     /note="small single copy (SSC)"
     CDS             128814..128978
                     /gene="rpl32"
                     /locus_tag="FKS56_pgp015"
                     /codon_start=1
                     /transl_table=11
                     /product="ribosomal protein L32"
                     /protein_id="YP_009663875.1"
                     /db_xref="GeneID:40492022"
     gene            128814..128978
                     /gene="rpl32"
                     /locus_tag="FKS56_pgp015"
                     /db_xref="GeneID:40492022"
     repeat_region   129003..170916
                     /note="inverted repeat A (IRA)"
                     /rpt_type="inverted"
     tRNA            129959..130038
                     /gene="trnL-UAG"
                     /locus_tag="FKS56_pgt031"
                     /product="tRNA-Leu"
                     /db_xref="GeneID:40492023"
     gene            129959..130038
                     /gene="trnL-UAG"
                     /locus_tag="FKS56_pgt031"
                     /db_xref="GeneID:40492023"
     CDS             130161..131132
                     /gene="ccsA"
                     /locus_tag="FKS56_pgp014"
                     /codon_start=1
                     /transl_table=11
                     /product="cytochrome c biogenesis protein"
                     /protein_id="YP_009663876.1"
                     /db_xref="GeneID:40492024"
     gene            130161..131132
                     /gene="ccsA"
                     /locus_tag="FKS56_pgp014"
                     /db_xref="GeneID:40492024"
     CDS             complement(131403..132905)
                     /gene="ndhD"
                     /locus_tag="FKS56_pgp013"
                     /codon_start=1
                     /transl_table=11
                     /product="NADH dehydrogenase subunit 4"
                     /protein_id="YP_009663877.1"
                     /db_xref="GeneID:40492025"
     gene            complement(131403..132905)
                     /gene="ndhD"
                     /locus_tag="FKS56_pgp013"
                     /db_xref="GeneID:40492025"
     CDS             complement(133044..133289)
                     /gene="psaC"
                     /locus_tag="FKS56_pgp012"
                     /codon_start=1
                     /transl_table=11
                     /product="photosystem I subunit VII"
                     /protein_id="YP_009663878.1"
                     /db_xref="GeneID:40492026"
     gene            complement(133044..133289)
                     /gene="psaC"
                     /locus_tag="FKS56_pgp012"
                     /db_xref="GeneID:40492026"
     CDS             complement(133557..133862)
                     /gene="ndhE"
                     /locus_tag="FKS56_pgp011"
                     /codon_start=1
                     /transl_table=11
                     /product="NADH dehydrogenase subunit 4L"
                     /protein_id="YP_009663879.1"
                     /db_xref="GeneID:40492027"
     gene            complement(133557..133862)
                     /gene="ndhE"
                     /locus_tag="FKS56_pgp011"
                     /db_xref="GeneID:40492027"
     CDS             complement(134103..134633)
                     /gene="ndhG"
                     /locus_tag="FKS56_pgp010"
                     /codon_start=1
                     /transl_table=11
                     /product="NADH dehydrogenase subunit 6"
                     /protein_id="YP_009663880.1"
                     /db_xref="GeneID:40492028"
     gene            complement(134103..134633)
                     /gene="ndhG"
                     /locus_tag="FKS56_pgp010"
                     /db_xref="GeneID:40492028"
     CDS             complement(135050..135553)
                     /gene="ndhI"
                     /codon_start=1
                     /transl_table=11
                     /product="NADH dehydrogenase subunit I"
     gene            complement(135050..135553)
                     /gene="ndhI"
     CDS             join(complement(137329..137892),
                     complement(135631..136170))
                     /gene="ndhA"
                     /locus_tag="FKS56_pgp009"
                     /codon_start=1
                     /transl_table=11
                     /product="NADH-plastoquinone oxidoreductase subunit 1"
                     /protein_id="YP_009663881.1"
                     /db_xref="GeneID:40492029"
     gene            complement(135631..137892)
                     /gene="ndhA"
                     /locus_tag="FKS56_pgp009"
                     /db_xref="GeneID:40492029"
     CDS             complement(137894..139075)
                     /gene="ndhH"
                     /locus_tag="FKS56_pgp008"
                     /codon_start=1
                     /transl_table=11
                     /product="NADH dehydrogenase subunit 7"
                     /protein_id="YP_009663882.1"
                     /db_xref="GeneID:40492030"
     gene            complement(137894..139075)
                     /gene="ndhH"
                     /locus_tag="FKS56_pgp008"
                     /db_xref="GeneID:40492030"
     CDS             complement(139181..139453)
                     /gene="rps15"
                     /locus_tag="FKS56_pgp007"
                     /codon_start=1
                     /transl_table=11
                     /product="ribosomal protein S15"
                     /protein_id="YP_009663883.1"
                     /db_xref="GeneID:40492031"
     gene            complement(139181..139453)
                     /gene="rps15"
                     /locus_tag="FKS56_pgp007"
                     /db_xref="GeneID:40492031"
     CDS             complement(139827..145391)
                     /gene="ycf1"
                     /locus_tag="FKS56_pgp006"
                     /codon_start=1
                     /transl_table=11
                     /product="Ycf1"
                     /protein_id="YP_009663884.1"
                     /db_xref="GeneID:40492032"
     gene            complement(139827..145391)
                     /gene="ycf1"
                     /locus_tag="FKS56_pgp006"
                     /db_xref="GeneID:40492032"
     tRNA            145918..145989
                     /gene="trnN-GUU"
                     /locus_tag="FKS56_pgt032"
                     /product="tRNA-Asn"
                     /db_xref="GeneID:40492033"
     gene            145918..145989
                     /gene="trnN-GUU"
                     /locus_tag="FKS56_pgt032"
                     /db_xref="GeneID:40492033"
     tRNA            complement(146607..146680)
                     /gene="trnR-ACG"
                     /locus_tag="FKS56_pgt033"
                     /product="tRNA-Arg"
                     /db_xref="GeneID:40492034"
     gene            complement(146607..146680)
                     /gene="trnR-ACG"
                     /locus_tag="FKS56_pgt033"
                     /db_xref="GeneID:40492034"
     rRNA            complement(146939..147059)
                     /gene="rrn5"
                     /locus_tag="FKS56_pgr004"
                     /product="5S ribosomal RNA"
                     /db_xref="GeneID:40492035"
     gene            complement(146939..147059)
                     /gene="rrn5"
                     /locus_tag="FKS56_pgr004"
                     /db_xref="GeneID:40492035"
     rRNA            complement(147289..147391)
                     /gene="rrn4.5"
                     /locus_tag="FKS56_pgr003"
                     /product="4.5S ribosomal RNA"
                     /db_xref="GeneID:40492036"
     gene            complement(147289..147391)
                     /gene="rrn4.5"
                     /locus_tag="FKS56_pgr003"
                     /db_xref="GeneID:40492036"
     rRNA            complement(147490..150299)
                     /gene="rrn23"
                     /locus_tag="FKS56_pgr002"
                     /product="23S ribosomal RNA"
                     /db_xref="GeneID:40492037"
     gene            complement(147490..150299)
                     /gene="rrn23"
                     /locus_tag="FKS56_pgr002"
                     /db_xref="GeneID:40492037"
     tRNA            join(complement(151313..151350),
                     complement(150459..150493))
                     /gene="trnA-UGC"
                     /locus_tag="FKS56_pgt034"
                     /product="tRNA-Ala"
                     /db_xref="GeneID:40492038"
     gene            complement(150459..151350)
                     /gene="trnA-UGC"
                     /locus_tag="FKS56_pgt034"
                     /db_xref="GeneID:40492038"
     tRNA            join(complement(152409..152445),
                     complement(151414..151448))
                     /gene="trnI-GAU"
                     /locus_tag="FKS56_pgt035"
                     /product="tRNA-Ile"
                     /db_xref="GeneID:40492039"
     gene            complement(151414..152445)
                     /gene="trnI-GAU"
                     /locus_tag="FKS56_pgt035"
                     /db_xref="GeneID:40492039"
     rRNA            complement(152744..154234)
                     /gene="rrn16"
                     /locus_tag="FKS56_pgr001"
                     /product="16S ribosomal RNA"
                     /db_xref="GeneID:40492040"
     gene            complement(152744..154234)
                     /gene="rrn16"
                     /locus_tag="FKS56_pgr001"
                     /db_xref="GeneID:40492040"
     tRNA            complement(154459..154530)
                     /gene="trnV-GAC"
                     /locus_tag="FKS56_pgt036"
                     /product="tRNA-Val"
                     /db_xref="GeneID:40492041"
     gene            complement(154459..154530)
                     /gene="trnV-GAC"
                     /locus_tag="FKS56_pgt036"
                     /db_xref="GeneID:40492041"
     CDS             157218..157685
                     /gene="rps7"
                     /locus_tag="FKS56_pgp005"
                     /codon_start=1
                     /transl_table=11
                     /product="ribosomal protein S7"
                     /protein_id="YP_009663885.1"
                     /db_xref="GeneID:40492042"
     gene            157218..157685
                     /gene="rps7"
                     /locus_tag="FKS56_pgp005"
                     /db_xref="GeneID:40492042"
     CDS             join(158004..158780,159465..160220)
                     /gene="ndhB"
                     /locus_tag="FKS56_pgp004"
                     /codon_start=1
                     /transl_table=11
                     /product="NADH dehydrogenase subunit 2"
                     /protein_id="YP_009663886.1"
                     /db_xref="GeneID:40492043"
     gene            158004..160220
                     /gene="ndhB"
                     /locus_tag="FKS56_pgp004"
                     /db_xref="GeneID:40492043"
     tRNA            160810..160890
                     /gene="trnL-CAA"
                     /locus_tag="FKS56_pgt037"
                     /product="tRNA-Leu"
                     /db_xref="GeneID:40492044"
     gene            160810..160890
                     /gene="trnL-CAA"
                     /locus_tag="FKS56_pgt037"
                     /db_xref="GeneID:40492044"
     CDS             complement(161808..168632)
                     /gene="ycf2"
                     /locus_tag="FKS56_pgp003"
                     /codon_start=1
                     /transl_table=11
                     /product="Ycf2"
                     /protein_id="YP_009663887.1"
                     /db_xref="GeneID:40492049"
     gene            complement(161808..168632)
                     /gene="ycf2"
                     /locus_tag="FKS56_pgp003"
                     /db_xref="GeneID:40492049"
     tRNA            168832..168905
                     /gene="trnI-CAU"
                     /locus_tag="FKS56_pgt038"
                     /product="tRNA-Ile"
                     /db_xref="GeneID:40492045"
     gene            168832..168905
                     /gene="trnI-CAU"
                     /locus_tag="FKS56_pgt038"
                     /db_xref="GeneID:40492045"
     CDS             169076..169357
                     /gene="rpl23"
                     /locus_tag="FKS56_pgp002"
                     /codon_start=1
                     /transl_table=11
                     /product="ribosomal protein L23"
                     /protein_id="YP_009663888.1"
                     /db_xref="GeneID:40492046"
     gene            169076..169357
                     /gene="rpl23"
                     /locus_tag="FKS56_pgp002"
                     /db_xref="GeneID:40492046"
     CDS             join(169376..169766,170452..170885)
                     /gene="rpl2"
                     /locus_tag="FKS56_pgp001"
                     /codon_start=1
                     /transl_table=11
                     /product="ribosomal protein L2"
                     /protein_id="YP_009663889.1"
                     /db_xref="GeneID:40492047"
     gene            169376..170885
                     /gene="rpl2"
                     /locus_tag="FKS56_pgp001"
                     /db_xref="GeneID:40492047"
ORIGIN      
        1 tttaaattaa ttttaatatt tttaaaatct ttttttttgt tcatgggcga acgacgggaa
       61 ttgaacccgc gagtggtgga ttcacaatcc actgccttaa tccacttggc tacatccgcc
      121 cctctttttt tttttaatat tttgtttcgc tttgatttaa attgaaaaca gtaaaataag
      181 aacttcacaa aagattggta aggactgatc catttataga aattatatat atatatgagt
      241 acaaaacaaa ggtatgatac taaaccaaac ccattaaaat gaccctttcc tttttttttt
      301 gttatgagaa agtaaagtca agataaagaa aaaaacttag gtaaataaaa gaaagactat
      361 taaaaatcaa ataaaggggc aataccaatc ctcttggtat tgccccttta tttttccttt
      421 caaaaaattg tatacactaa gacaaaagtc ttatccattt gtagatggag cttcaatagc
      481 agctagatct agagggaaat tatgagcatt acgttcatgc ataacttcca taccaaggtt
      541 agcacggtta ataatatcag cccaggtatt aattacacga ccttgactat caactacgga
      601 ttggttgaaa ttgaaaccgt ttaggttgaa agccatagtg ctgataccta aagcagtgaa
      661 ccagatacct acaacaggcc aagcagctaa gaagaagtgt aaagaacgag aattgttgaa
      721 actagcatat tggaagatca atcggccaaa ataaccatga gcagctacaa tattgtaggt
      781 ttcttcctct tgaccgaatc tgtaaccttc atttgcagat tcgttttctg tagtttccct
      841 gatcaaacta gaagttacca aggaaccatg catagcactg aatagggagc cgccgaatac
      901 accagctacg cctagcatgt gaaatgggtg cataaggata ttgtgttcag cctggaatac
      961 aatcataaag ttgaaagtac cagagattcc tagaggcata ccatcagaaa aacttccttg
     1021 accaattgga tagatcaaga aaacggcggt agcagctgca acaggagctg aatatgcaac
     1081 agcgatccaa gggcgcatac ccaaacggaa actaagttcc cactcacgac ccatgtagca
     1141 agctacacca agtaagaagt gaagaacgat tagctcataa ggaccaccat tgtataacca
     1201 ttcatcaacg gatgccgctt cccagatcgg gtaaaagtgc aaacctatag ctgcagaagt
     1261 aggaataatg gcaccagaaa taatattgtt tccataaagt agagatccag aaacaggttc
     1321 acgaataccg tcaatatcca ctggaggagc agcaatgaat gcgataatga atacagaagt
     1381 tgcggtcaat aaagtaggaa tcatcaacac accaaaccat ccgatgtaaa gacggttttc
     1441 tgtgctagtt atccagttac agaagcgacc ccataggctt tcgctttcgc gtctctctaa
     1501 aattgcagtc atggtaaaat cttggtttat ttaatcatca gggactccca agcacacaaa
     1561 ttctctagaa atagagaatc gagggcttgt tatttaacag tataacatga cttatataca
     1621 cgtgtcaacc aatatcaaat tgaaaaaaga gacctatgat tttatctaga tttatcatat
     1681 ttttttgtct aatcataaaa ataaagttcc ttaattataa aaaaatatat attgattgat
     1741 atacatatga atctaatttc aatattagaa tcataatgga atgggttgcc cgggactcga
     1801 acccggaact agtcggatgg agtagaaaat ttccttgtta aaatgaaata ggtaaaaaat
     1861 ccctccccaa accgtgcttg catttttcat tgcacacggc tttctctatg tatacatcta
     1921 aaatgctctt tcttccttaa acaaaacagg actctaaaaa agttgttaat tgaatactca
     1981 gtggatcatc ccttacttac ttgtaattat attcttactg catgaacatt taataattaa
     2041 taaaaagaat gaattcttct actatctctt aatcataaat ttttttttga gcgtttgata
     2101 aaaaattctc actcatgatt gacctgatag aaaaaatatc caaataccaa acccgccccc
     2161 gatataactt tcgaaaagta gaagaagttt ttggtaagat caaagaaaga aattgttctt
     2221 cttccgtaag gaattcttca aaaaagcccg aacctaatct cttcgaaaaa agacgtacag
     2281 tacttttgtg tttacgagcc aaagttttaa gacaagaaag ccgaagtatg tattttcctc
     2341 gatacaaact cttttttttt gaggatccac tgtaataatg agaaaaattt ctgcatatac
     2401 gcacaaatcg gtcgataata tccgaatctg gcaaatcaac ccaggttggc ttactaatgg
     2461 gatgtcctga tgcgttacaa aaattcgctt tcgacaatga tccaatcata gaaataattg
     2521 gaatttttgt atccaacttc ttgatagtat tatctattag aaataagttt tctagcattt
     2581 gactccgtac cacggaagga tttaattgca catttgaaag atagcctaaa aagtcaagag
     2641 aatatttgca taattgcttt atacggaccc ttcctgattg agaccatacg taaaaatgat
     2701 attgccataa atttataaag taatatttcc acttattcat cagaagaggc gtatcctttg
     2761 aagcgagaat ccattttcct tgatatctaa caaaatgtat gaagggatcc ttgaacaagc
     2821 ataggttgtt ctgaaaatca ttcgaagaga cttctacaag atgtttgatt ttttcataga
     2881 aatagattcg ttcaagaaag attacataag atattgatcg taaatgatag gactgattac
     2941 ggagaaaaag gaaaatgaat ttgcattcac atatatgaga attatatagg aacaagaaga
     3001 atcttggatt caaaatagaa atgcatttct gtgaagtact aagactcttc aaatttaaat
     3061 actcgtagaa aaaaagaagc cgtaataaat gcaaaaaaga ggcatctttt aaccagtagc
     3121 ggagggcttg aaccaagatt tcaagatgga tggggtgggg tattactaca tctaacacag
     3181 aatttaaatg tgagaatttg tcctctaaaa aaggaaatat tgaataaatt gattttaaat
     3241 tatgagattt tgctacttct ttcccttgta aataagacac tactcgtagg gaaaatggaa
     3301 tttccacaat gactgcaaat cctgccgata ttatttgaga atacaaattc ttattcttat
     3361 tgtgcccaaa aatttgattt tgtttcgaat cattagcaga aataaacaaa agattctctt
     3421 gatacattcg agtaattaaa cgtttcacaa ttagtgaact ggatttattg tcataacgca
     3481 cactttccaa caaaattgat gatttatttc tatcgaaaac ataatcatga gcaagcgcat
     3541 aaatatactc ccgaaaaatc agcgggtata ggaagtcata ttggcgagat ctatttagtt
     3601 ctaaatatag ttgttgaaat tcctccattt caaactcaaa ttgaaccaaa gcaagggtgg
     3661 gggatctaat tggttatcaa atgatacata gtgcgataga gtcaaaccaa ggtattatca
     3721 tagtaagaat aaacaataat agatacctcg aagataggtg gattcatcaa cggattctct
     3781 acactctcct tttttattta attgatgtat gtttgttcta agataagaag atggttggaa
     3841 atcctttatt ttttttttca acctaatcgc tcttttgatt ttggaaaaaa aaagatgtta
     3901 tctttatcaa tatactgctt cttttacaca ttcatgctta atccctaaga aatagggaat
     3961 aactatatag aatagttagg actcaaaaaa aataaaaaat ccactcatga gaaagatatt
     4021 taccccatta ggcactcatt tagttttaac ggttaattag atcgggtaat cattcaaatc
     4081 aaattaagaa aagaagctcg ttgcttttag ttttcccata attgggtccg tctctaggac
     4141 tctatccatt tattcactcg accaaacttt aaattcttta ttgatacgac atgctatttt
     4201 ttccatgtat tcctttcagg atcagtcgcg gtcttagaaa ctctaccgat ggtctggacg
     4261 aatccctttc ttcataaaaa tgtgtaaaag atgctagccg cacttaaaag ccgagtactc
     4321 taccgttgag ttagcaaccc caaaaagaaa tagaatatgg agatataacc ggaatcaaaa
     4381 atgtggaatt tcataacaca atcaaaacat tcaattagta ataaattgaa taaaattcaa
     4441 atttctactc gattctaagc attcgttcag atccgcgaaa aataaagaaa ttctcatata
     4501 aaataaaaac atagaactag aaaaagtgaa aattgataga gcacttcttg tgttaaccat
     4561 ttttattcat taaaaaactt cttctatcag gcaaaaaata gaatttcttg tatcacaaca
     4621 aattcaaaga atccataagt caaaacccaa tctctgcggc atgaataagg ataaatagaa
     4681 atggatctat ttatctacga tcaaattata tttgtttgat acattgttgt caatacgatt
     4741 gtgactgttt aatataaatg attatcaaag aatataaaaa actataagaa tcaaatgaaa
     4801 aaatagattt caattttttg attagtttgt tttcttagta ttttattata agaaataaaa
     4861 tactaagaaa acgctataaa tagagcaaag gagggggagg aaataataaa gaaaaattga
     4921 ttcaaagctc tatatgagtc atccacaccc tcttttttgt attttattaa tgaaatttgt
     4981 atttcattaa taaaaaatca atgacatttt tttaactaaa aaaaattaag ttccgtaaac
     5041 ccccgccttc tttaaaatgt catgaacagt tcctgtaggt tgagcgcccc tttcaagaaa
     5101 atataaaata gcaggaacat tcaaatgggt ttgattatat atcggatcat aaaaacccac
     5161 ttttcgaaga tctcttcctt ctcttcggga tcgaacatca actgcaacaa ttcgataaaa
     5221 ggctcattgg gatagaatag atggaattga ataataaaca ccccccccag aaacgtataa
     5281 gaagttttct cctcgtacgg ctcaaaaaaa atgattagaa gttaagttat atctatgtgt
     5341 acatgaaatt agaatgccaa atcgatccat aatccagcaa atccgtggga catttaactc
     5401 cttcttttta ctctttcttt ttccttcttt cttattttta agaaaaagca aaaaacattc
     5461 gtactctcat aactcaagtt ggataactct caactagctc caaaaatact tagctagttt
     5521 tttttttatt gagtggtctc taaccccttt cttttttttt gtcttattta gaatctagtt
     5581 tgattcttta ttctgatctg gtgattgaga taattgaaaa cggtatttcc ttgttccggg
     5641 atcctttaac ttgaatcatt gggtttagac attacttcgg agatctttaa tcatttcaaa
     5701 aaaatggcag caacatgccc ctttttctct tttttgtgtt tgtgatctct ttctatcaag
     5761 gaatcatacg aacaattgat tcccgcatga gaatcttttg atcgaaagag ctttaccaat
     5821 tccaactagt ttgctttttt ttttatttga aaatgctttg agtcagaccc tttccgtttc
     5881 tatatgaaaa atagacttat gtacgaagtt gttccaactt attgatttga tttacattaa
     5941 ctaaccctag atcctttccc tttaaaaatc aaatcaatat tttctactcg agctccaccc
     6001 tatactgttt atatcccaac ccaacaaaaa cgcgggttat gatagaaaag agtagaaaag
     6061 aatgtcgagc caagagcacc ttcatttcta ttttctatat agtttcaata tagtaaaaaa
     6121 aggtggtggt ttgttttaat atccacagca aattgaccat gtccttcaag tcgcacgttg
     6181 ctttctacca catcgcttca aacgaagttt taccataaca taaaattcct ccggttttta
     6241 ataggtgtgt aaataattaa ttgaattacg gaattatgaa tagtcatcgg ttcagtcagt
     6301 acgtagtaat ctatagaacg tagtaatcta tagctcttcc taatatactt aatattaaac
     6361 tgattgaatt cttctatatg aatctattca tattatgaat agattcatat caaatatgaa
     6421 aataataaag aaataggtaa tttatgatga agaaaaagtc tcagtaataa tttaaattaa
     6481 ccctattttg tatgaataca atatatatat atatatgaaa tatatatata tttcatattt
     6541 cttttttatt acaaaattac aaaaaaaaat ataccagaaa tattctcaat tttaaataaa
     6601 agcaaataaa taaaaaaacg aatctttttg aatccgcctt acgttggttg catcttcaaa
     6661 taagttgata gaatagattc gacaatctaa tattttttca attcaatatt tatattgaat
     6721 tgaaaaaatt tcctatttta ttttaaaata gttagataga aaaagaaatc caattttttt
     6781 gaattgaatt gtataaaaaa gactgatgaa ggataaagtg gaatttcact gtttttcttt
     6841 tatttcattc tgaaatagaa aatcagaatg acaaagtagg ggaaattgcc gtattcagaa
     6901 gaaattctgg atattctatg ttaaatattt agtttctgtt tagtttcata tctataatta
     6961 aggtaaggat tcacaaacaa aatacaaaac aaaatagtaa tattaaaaaa aattgcacta
     7021 ttaggttagc aatccctgtg tataaacatt ccctcctttt tttgcgaggc ttctttggct
     7081 tgaggtccaa ctaatctttc tcgaaagtag agcggatggg agatatgaat cacacccacg
     7141 tcaattgtta atagaattac aattattcat tagaaccaaa caccaaataa cctaagaggt
     7201 tcaaagaaaa aaaaaagatt ttcgtatcta atatctaatt ttatttttta tcaataaaat
     7261 ttggactggg catagacaga tattcaaatt gatatcttac attattgatt aacccctatc
     7321 tactctccca attggttttt tggggaatga taaatcataa aagaatgccc gatttttgat
     7381 cttatcttaa aaggcggtta agaaagatcc actttttttc ttttatctga tatagaaaac
     7441 aaatagactc tgggacggaa ggattcgaac cttcgaatag cgggaccaaa acccgttgcc
     7501 ttaccacttg gccacgcccc atttttattt atatttaaaa ctactaaaga gtaatatggg
     7561 tattcctttt tcgtcaattc gagttcctaa aatgtatgaa atagattagt ttattgttag
     7621 gattttgaca ggtctagata tagaattcaa ccgaatttat tgatcattat atagaattca
     7681 attaagatat tgtatgaaag tctcatttct tcaattctct tctaaaaaaa aaaatggaag
     7741 ggcttttttg attggataag ttcaaagaaa tatgtgtttt tttttttaat cagacttctt
     7801 tttatttctt tattttttcc ttatctcaaa atagattaat aacttaatca aaataatatc
     7861 caagaaaaaa aaaatgaatt tgttatgctt aatatcttta atttgatcaa tatttgtttt
     7921 aattctacgt cgttttcgga tagtttttta ttcgccaaat tgcccgaagc ctatgctttt
     7981 ttgaatccaa tcgtcgatgt tatgccggta atacctcttt tcttttttct cttagccttt
     8041 gtttggcaag ccgctgtaag ttttcgatga gatccttaat actgtcctag aaaaattcat
     8101 gatttattcg agaaaaaaaa atctaacaat tgagaaaatc agagacaaaa tcagataagt
     8161 ataggtttta cagtatgaag gaaccctcaa ttcaaatttt aatcgaaaag actacttaga
     8221 cttggagtcc accactcact atgaaaggaa tctttttgtc atgaaaagct ccattcttat
     8281 tgcaaataaa taaatttttg aaactctttt ctatttctac aatttctaga aagaaatcgc
     8341 ttccttgatt tcttggtgtc aaggtcaacg agataggata tgtggtctaa aaaaaggaaa
     8401 tatattctct ctctcttttt ttttatgatc ttggagattg tgtaatgctt actctcaaac
     8461 tctttgttta caccgtagta atattctttg tttcactctt cattttcgga ttcctatcta
     8521 atgatccagg acgtaatccc gggcgcgaag aataaaacaa aaaaagtggg gttccttgct
     8581 tcattaaaca ttaaatgcta ttagcatttg tttgatcgat tccactgtca aaaaccgaaa
     8641 cggaaagaga gggattcgaa ccctcggtac gaataactcg cacaacggat tagcaatccg
     8701 acgctttagt ccactcagcc atctctccta attgaaattg aaaaagaata attactatgt
     8761 tacagttctc aaaaaagaat gataatgctt gaaaaaaaaa aagctcttct ttcattttat
     8821 tctttcttct tatatatatc tttcttatta tatatatata ttttatataa tctatttgaa
     8881 atagaaattt caataaatag attattgtat agataccact tttatcaaca atttcattcc
     8941 attttttttt atagaaatct caaaatatct ttttgataaa aaaaaaggcg ggctttttta
     9001 agttcgaatt tccacggctt ggcctggtca gaccgacccg gccgggctcc ttttttcaaa
     9061 tccaatccat ctttttttat ctatgattga ttatctacga ttcctataat tccgcaatct
     9121 cctttgcttg ctatagaaaa aaatcttggt attttttgaa atctaaagta aaagaataat
     9181 ccgaagcaga aaaggactct ttatcttact ataatatata accaaaaagg cttttctatt
     9241 ctttcttttc tgacttcttc actattttga tttattaata gccaaataat tttggctaaa
     9301 taatcaaaat aaaaaaagcc aaggctaatg agtatccctc tttctaattt tctcaagtct
     9361 tctaacgaaa aacggcaacg ctctcatttt caggattttt ttttctcatc ctatcttgag
     9421 gacgccagag tcccttgttg gacaaagagt ccatttatat acaataatat tgtagcgggt
     9481 atagtttagt ggtaaaagtg tgattcgttc tattaaccca gtcagtagtt aaggggtctt
     9541 tcggtttgat tcatattccg attaaaaact ttatttctta aaaggattta atcctttacc
     9601 tctcaatgaa atattcgagg aataatatac attctcgtga tttgtctcca aaggtcaatt
     9661 ataaattgaa aaattggatt atgaaattac gaaacataat ttttttttta ttggatcaat
     9721 acttccaatt gaataagtat taagtaaagg atccatggat aaagatagaa aagtctattt
     9781 ctaatcgtaa ctaaatcttc aatttttttt ttgatagaat agattgaagc aaaatagcta
     9841 ttaaacgatc actttagttt actagaggca tcgacacccc tttttttctt agctcggtgg
     9901 aaaaagaata aacttttcct aaggattctt aaaaaaagaa ataaagaacg aagtaactag
     9961 aaagattgtt agaatcccac ccttcccttc tttctaaaag gatcatctag aaagcaaagc
    10021 gaattttttt gaatgcagtg aggcagaaaa gctaacatag atgttatgaa ccaaattttt
    10081 atttgctcct gtcttccttt ttttttattt cttgatccca tcctcgcttc cataaaggag
    10141 ccgaatgaaa taaaagtttc atgttcggtt ttgaagtaga gacgttaaaa atcaaaatga
    10201 tggatcaacg tcgactataa cccctagcct tccaagctaa cgatgcgggt tcgattcccg
    10261 ctacccgctt tatattcaaa ttgatcaaat tataatagtt attttatgaa ttcaatgatg
    10321 catgaattca tgcatcattg aattcataaa atatgtaatt ccgaaaatga tctttctttt
    10381 tccaaataag aaaaaaagca aaaaaaaaaa tcatcgtaat gaaaagcgtc cattgtctaa
    10441 tggataggac agaggtcttc taaacctttg gtataggttc aaatcctatt ggacgcaatg
    10501 ctgtttacaa tagacttcca tatccagttt cttttttgat ttccatctac aattatgata
    10561 tcaagaaaga tattttgaat gatttgaata aaagacgctt acttggaaat ataaactttg
    10621 taaatataaa ccacagtaaa ctaaacaaat agctggaatc ttttttattt atatatattt
    10681 tattaagtaa tatgtaagtg aagtagtatt aagattcaaa aaatgatcga ttttttctaa
    10741 ttttctttat ttagaatttg aattgcccac tcaacaattc ttattgttcc tgaagtataa
    10801 aacgttccat ttgttcttga atagcttctt tcaaaagtgt ttccgcttcc tcagtgaata
    10861 tcttggtaga agatatgatt tcttggaact gaggtttatt cgtttttaaa taagtacgta
    10921 acttggcaag aaatttcctt acttgtccaa tttctaatga atcaagataa ccatttgttc
    10981 cggtataaat agtcattatc tgttctgcca cggtaagagg ttccgattgg gattgtttga
    11041 gcaactcacg taatcgttga cctcttgcca attgattctg actggcttta tcgagatcag
    11101 aagcaaattg tgcaaaggct tctaattcga caaattgggc caattccaat tttaatttgc
    11161 cggcgacttg tttcatagct ttaatttgag ccgcggatcc gactctggag acagaaatac
    11221 ccacattaat agcaggtctg attccggcat tgaatagatc ggcggataag aatatttgtc
    11281 cgtctgtaat cgaaattaca ttagtaggaa tataggcgga aacatctccc gactgggtct
    11341 caactattgg taaagcagtc atacttcctt cacctaactg agaacttgat ttagcggctc
    11401 tttctaaaag acgcgaatgc aaataaaaaa catcccccgg ataagcttca cgaccgggag
    11461 gtcttcgtaa tagaagagac atttggcgat aagcctgtgc ttgttttgaa ggatcgtcat
    11521 aaatgattaa agtgtgtcgt ttgcggtaca taaaatattc agccagggct gctcctgtat
    11581 aaggagcgag gtattgtaat gtagctgggg aatccgccat ttcggctacc acaatagtgt
    11641 actccattgc ccccccttct tggaaagtgg tcactacttg agctacagaa gatgcttttt
    11701 gaccaatagc tacataaaca catattacat tttgcccttg ctggttgaga atcgtatctg
    11761 tggctactgc tgttttaccg gtctgtctat ccccaataat taattcgcgc tgaccacgtc
    11821 ctatagggat catcgaatca atagcaataa gccctgtttg aaggggctca taaacggaac
    11881 gtctcgaaat aataccaggc gcgggggatt ctattaaccg agattcagaa gctggaattt
    11941 caccccgacc gtcaataggc ttagccaggg catttataac acgacccaaa taagcctcac
    12001 tcacgggtat ctgagcaatt tttcctgttg cttttacaga acttctctct tggatcatca
    12061 aaccgtcacc cattaataca acaccaacat tatttgattc taaattcaag gcaattccta
    12121 ttgtaccctc ttcaaattct actaattcgc ccgccattac ttcatcaaga ccataaatac
    12181 gagcaatgcc gtcgcccact tgaaggacgg tacctgtatt tacaattttg acttctctag
    12241 tatattgctc aatacgttca cggataatat tactaatttc gtcagctcta aggggtacca
    12301 tgattttttt taattctttt ttggaagcaa aaaaataatg cctatagtta gttataggaa
    12361 agtagtaaaa aagggctaat cagtgagttc cttcattacc ccaaacatag caatattagc
    12421 actaattgta cgtaaatgta attcattgtt caaacaattt tttagagttc ctagagctcc
    12481 ttgtaaagct tgttggaaaa cccgttgccg gacttgatta atcgctcttt cttgttcaaa
    12541 aagaatggtt tcgtttttat aattttctaa ttgttccaaa attttataag ttgaattaat
    12601 caaattcaat ttttctcgtt ctatctcaga gtatccattt actcgaaact gatctgcctc
    12661 catttccact ttccgtaagc gggcctgggc tttttccagc tgttgaacag ctccccttcg
    12721 caattcttct gaatttcgaa tagtattcaa gatcttctgt tttcgattat ctaataaatc
    12781 acttaatgaa agtagattat ctttccattc attttcattt caaaaattcc atgatccctt
    12841 cccgaaccaa acatgaatct ttcaattcat ttggctctca cgctcaatta cttatcaatt
    12901 acttaattga gagagaattc attcccatac atatagatac acatagacta tagatctata
    12961 tatattttgc gtaatgagcc tatcctctcc ctcttttatc tattcctatt tcaaaatatt
    13021 gatctctacc catatttcac aatattgaaa ctgatcaata atgataatcc aagactcaaa
    13081 tattcggagg attcttctga caaaaatata tcaaatatag aaatatatca aatcaaatat
    13141 atatatttgt ttgtataata tagaatttag aattaataga aaatttctaa tgtttaattg
    13201 tgtaattgtc agcaaagttg tttctttttt tttctttcaa atccaaagaa ttcttctaac
    13261 tttatacata ggtcatcaac tcagcattgt aaaaaaggct caaatcattt tatcgatatg
    13321 agtgttttat atcgaaaaag attcgaacca ttcgttttga tttctgtatt gtctaaaaaa
    13381 aaattcttta ttttataaac tgtgtattta taaactaaac tatagtagta gaaagagtac
    13441 cacgccgcat ctgaacttca aacagtttgg ctttaaccat attaacggtc ccagattatt
    13501 ggttaataga gaatcagagt cgatatacca atgaatgaat cacgaaatgc tatggttcta
    13561 aaatatgatt tttgaattga ttcagaagta attcgtggga tgatgcactc tttctagttc
    13621 gaacaaaaaa agtgcagctg ggtggatcca gcctattctt gaaataaaca actcgcacac
    13681 actccctttc caaaaaagat caatacaccg agcactacgc ttagatttat tggatttgtt
    13741 gcaaaaatat cggtattaaa cccgaaactc ccggcagatg gccagtgacc caaggaaacg
    13801 aaagaatcgg ttacattttt catatgatct cctattttgt tttatatgga ctaaaaaaaa
    13861 aaaaaaaggc tttactttga actaagaaaa gggggaagga agaaggggag tcggtgcggt
    13921 aattcctcat cctcaaaaaa aatccttccc atagattatt gtccaacgaa aaagtaattg
    13981 taggagtgaa atcttgatat actttgaaaa agcaaggggt aagtcttaat ccataaaaaa
    14041 aatacagaat tctcgtattt ataggactaa acaaagggat tggcaaataa aagggccaat
    14101 gctacaacca aaccataaat agttaaggct tccataaaag ccaaactaag caataaagta
    14161 cctcgtattt ttccttccgc ctcgggctgt cttgcaatac cttctacagc ttgtcccgca
    14221 gcagtgcctt gaccaacccc aggcccaata gaagcaagtc ctacagctaa cccagcagca
    14281 ataacggaag cggcagaaat caatggattc atgataaatt cctcgcacca aaataaagaa
    14341 aaagaaagaa atagttaatg atacaatcat tcaatgagtt ttggcttaat tattccgtcg
    14401 ctcaaattca accagttgaa gtaactaaaa acttcgaatt gagaattgaa gtaataatat
    14461 tcattattga actctcagaa agaactattt ccatatccct tttttagttc ctatccaaag
    14521 gctttttgtg aatgcataca tacacccttt atccgtccac ttctgttttc caaacctttt
    14581 tttgaatttt ccattatttg tctttatttt atttcatcta tttgatgatt caattgcgat
    14641 agattagatc tatcttgagt tcatatataa ctagttaata tctaatatca tatatacgcg
    14701 tctttctttc ataatggaaa ccaactactc tacttctatc ttagcttcaa tcagattctt
    14761 aaatcttaaa ggatgcgcaa gagttagtgt atagccatta acttacatat acctaattct
    14821 aacccctttc ctaaaaaagg acattttttt gaatctcgtt tgttgtaaat tcgtctcttc
    14881 cttttttatc attatctcac atggatctaa ttataataaa tgaattcatt agaccgactc
    14941 gttgcataga aataaaaaat aacaaagagt atttaattga gctaaattca tgatccggat
    15001 tttaggaaaa agatattttc gatctctttc cttttttttt attagacttt aaaatacatt
    15061 tactaatagt aatagctgaa tcttttttgc tattactcta gatcctttat tttttttatt
    15121 tatgttgcct aagcaaaaaa agactagact atttcaaaaa ctcgtcaatg atgaccctcc
    15181 atggattcgc ctatataagc cgcagctaaa gttgcaaaaa taagagcttg aatcccactt
    15241 gtaaataatc caaggaacat cacaggtata ggaactacta aaggtactaa agaaacaaga
    15301 acaagaacta ctaattcatc ggctaatata ttcccgaaaa gtcgaaaact aagtgataag
    15361 ggttttgtga aatcttctaa aatgttaatg ggtaaaagaa ttggagttgg ttgaatgtat
    15421 ttactaaaat accttaatcc tttttttgaa atacccgcat agaaatatgc tactgacgtg
    15481 agtaaagcta aagcaacagt agtatttata tcattcgtgg gtgcggctaa ctctccatga
    15541 ggtaattcta ttattttcca aggtaaaagg gcacccgacc aattagaaac aaaaataaat
    15601 agaaacatag ttccaataaa aggaacccat ggaccatact cttccccaat ctgagttttg
    15661 gtcacgtctc gaatgaattc aagaacatat tcgaagaaat tttgaccgtc agttggaata
    15721 gtttgtggat ttcgaacagc gagaacggcg gaacctaata agatagcaat tacaacccaa
    15781 gaagtcataa gtacttgggc atggacttgg aaacccccta tttgccaata gaaatgctgg
    15841 ccgacttcca cactagagat atcatataac cccattggtg tgttgatgga acatgatata
    15901 acattcatat tgtcctctga cataaatata actttactta aaataataaa gaattatttt
    15961 gattcaaccc tttcctttta aacttgacca ctcgaattgt atatcttgta taccaactaa
    16021 actaatcaca caatattgac acagtccatt ttttatctct tttgtacgat tcgggaataa
    16081 tatccgactc cataaatcta tatctatgga gttcaaaaat agaataattt attgatctta
    16141 ttattaatca cggatttcgt atatagctag aatggccctc gcaaattgcg aatactaatt
    16201 tgttaagaat taatcgaatt gaagctagag cgtcatcgtt tgctggaatc gaaatatctg
    16261 caagatcggg atcacaattt gtatcaatta aacaaactgt tggaattccc aaagtgatac
    16321 actcccgaag agccgtatat tcttcttgct gctcaactat aattacaata tcaggcaatt
    16381 ctgtcatata ttgaatcccg cccagatatg tttgcaaacg agataattgt ctcttcaaca
    16441 tagctgcatc tcttttcgga agacggttta gtctccccgt cttttgttcc attctcaagt
    16501 ccctgagctt atgaagccgc gtttctgtag tggaccaatt tgttaacata ccaccaagcc
    16561 actttttatt aacataatga caccgagcct ttattgcagc ccgcgctacg gaatcagctg
    16621 ctttattttt ggtaccaaca attaaaaatt gttttccctt acttgctgca tcaaaaacta
    16681 aatcacaagc ttctgataaa aaacgagcag ttctagtgag atttgtaata tgaatacctt
    16741 tatgctttgc atagatatag ggcgccattc gcggattcca tttcctagta ccatgaccaa
    16801 aatgaactcc tgcttccagc atctcttcca aatttatgtt ccaatatctt cttaacattt
    16861 ctcctcacac ttcctctctc tctttttttt tatgaataat aaaagagaga cgaggcacct
    16921 tgaaataaat aattgttccg atggaacctt ctcttctacc ggagattggt cgtttataaa
    16981 cgagccaagt cattagtcat tactttacta ttcataaatt tctttattac attaatttat
    17041 gaattatttt atttattaaa tttatgaagt agttaacaaa tcaaatgacc aaaacaaatc
    17101 aaacatcaaa caacatagtt aaaaggacga atccgctttc tctttcttat gctaagtaag
    17161 ttaaaaataa ttaaatccta taaaagatcg atctgatgta ctatataaat tctttgaaat
    17221 gcaagaatca aaaaattttc cgtggtggaa gaaaatatct ctcatttcca tttccccacg
    17281 aagaaattct tttttttttt tcgaaaagaa tgttgttatg ctgccttgaa gagggtacta
    17341 atcctttgaa tccggttccg gcgggtatca tattccctag aacaacgttc tctttcagtc
    17401 ctttcatcca atcaatacgg ccccgaagag cggcttttgc taaaactcga gcagtttctt
    17461 ggaaacttgc ttcggatata aaactttgag tattcaggga tgctcttgtt attcccaata
    17521 agatggctcg atagtagatc gcttcttcta aagcgcgtcc cgttcgttcc gcgcgtacta
    17581 atccaatgag ttcccctggt aaaaaaatat tagacattcc atcttctgaa accaagactt
    17641 ttgatgttat ttgacgcaca ataatttcta tatgcctatt atggatctgc accccctggg
    17701 atcgataaac cttttgtatt ttattaacca aagagatacg actttgcact atagttagtt
    17761 cagcaccaat caagaatccc caaggaattc caataatttt tgttatacgt tcgttccaac
    17821 cctcaactct cttttctagg ttcatcgata ttgaatcaat cgaacgcact tctaacactt
    17881 gttctacttt tggaagaccc tgcgttatat caccagatct cgatttttca tatataaatg
    17941 taactaaggt atctccttcg taaaggattt cgccataatc cccatgaaca gttgctcctg
    18001 gagtagccaa ataaggcttg gccgttctta ttactataga atcaacacga acaattaaaa
    18061 cttgacccga ttttaggggt ggtccctttt tggatataca tacattttca caaataaact
    18121 gcccaagact cactattgtg gacatttcct cacaattatt attatgataa aaatgatgga
    18181 gaaaatacca actcaaattg aatggattca aaaaactatt actacatggg ctgatattag
    18241 aaattctcct attttcatcc attaaataat atttttgaag tacttgaaaa gtttgtttta
    18301 aattgctaag ctgcaaatat ttcactagcg aggtctgatt ataagttatt aaagggtaaa
    18361 atgatgaatc aaaatccgaa atttgaggga ctgttcctaa agggcccaac aaattcttaa
    18421 ttggaattag aggatctttt ttaatggatt cttttatccc attgtaatat tttacatcgt
    18481 tgaatagacc catgcaaaaa taattagatg atgacaaaat tataaaagat tgggattcct
    18541 tatttctatt caacagcata cgaatagttc cgtggttttg gataaaaaat tgccgaatcc
    18601 ttgctttgga ataagtggaa taaaatggat ttttattgat acgatctgag ccattatcat
    18661 agatcaatcc agaacccgac ggatcattcc tttttctgat atacaaaata tgtgatttca
    18721 ctaagtcgat tcttaagaaa tatcgaagca gcccttttgt acttacttca acaaaggaag
    18781 cgtgggcctc ttcgacggaa gaacttttgt tgtcttggtc ccaattcaag actaaacaag
    18841 tccgaactag ttgaatactt gtgtcataga ttctccaagt tgctttgcca tttccataaa
    18901 ggatatagtt gacaactcca agttgcatat tatccttttc tcgaaagaga tcctggggga
    18961 agagtgttac taaatttata ccgtccgcta tttcatatgt gcttacaggt cgaaccaaaa
    19021 caaaaaactt ttttttgcta ggtgtgatcc gttggacata gatccaattt ttcaattgtt
    19081 ttgatttctt ataatttgtt tttcccgctc ctggtggtat caagatacca ctgtgtcgag
    19141 atattttatc tttttctcca ggaaaatgga tacctccgga aaagatttta agttcaatct
    19201 tttttttttt tttctccact cggaccaatc cggccatttg acttcttgta tttaacgtga
    19261 tttgtgtatt tactccaatg agactattgt tccgtaccat tatagaagag gattcggata
    19321 aaatatgtac ttcctcggga atgaaaaaaa atagatctac tttcatttgg tatttttgct
    19381 taaacttttt gaccccgcca tattcaatta cattatcttt tttgatgatt gaatgcgccc
    19441 ctaccgtccc atattttata attcctgaat tgtttcttct gtattgagaa tcgtcgaaaa
    19501 aaccaagaat actctttcta cggaaaatac catttatggg tatttcaatc gagatacctg
    19561 aaccgggata tgggatgaat tctttctctt gttcttgaat tgattggact ggaataagaa
    19621 atctatttct tcgcctcttt gccaataaat acgaattctc tcggagaata gtggaatata
    19681 ggaaatgata atgcccagtc cctacgattc gatttaattt tgaataatca aaaagaatat
    19741 cttctttttt atcaaatttt ttatcaaaaa aatccgaact caaaaatttg tgtctttctt
    19801 gatcatcatt tactgagaag ctagaaatat atcttctttc ggtagaagta gaaatagaat
    19861 gaatgtttat ttgatcttga tccttgtgga gcgaaaaagg aactacatta aatttgcatg
    19921 aaccccccga taatatccac aagtggcttg ttttgggtaa aatatgtaca ttactatact
    19981 taaattcggg caaatggtac acatcggtac tccagtgcat ttccccctgt aagtcagaat
    20041 aaatatgttt tcgaaccctc tctttaaaat tgaaagtgta tgttcccgcg cgaatctcag
    20101 caatcacttg ttctgatttt acatattggc cattttgaac taaaagaaaa ctttttggtg
    20161 gaatagttac cttatgtaga ataccctcac tcttaataat tacatataag tccatagaac
    20221 ataaaaaggc aggatgccca tgacgcgtac gtgtaggctc aagcaaatcc tcattgaatt
    20281 ggatttttcc attagaaggg gcccgtacat gttctgcagt accccccgta aatactccac
    20341 cggtatgaaa agttcttaat gttaattgag ttccaggttc tccaatggat tgccccgcaa
    20401 taatacctac agcttctccc aactcgacca ggtcgccatg agtgggactc cgaccataac
    20461 ataatcgaca gatccaagat gtactcctac aagtaaaggg agttctaata tatattggtt
    20521 gtgttcgaaa agttatgaat tgggtgacaa gcccaatccc aatatcttga tttcgaatgg
    20581 caatgcatcg cggacccata tatatattgt ctgataatac acgaccaatt aatgtttgga
    20641 taaaaattct ttctggcagt gtcctatttc gaggacttgc agaaatgcct cgagtagtgc
    20701 cacaatctgt tctacgtaca acaatgtgtt gaactacttc aacaagtctg cgcgtaagat
    20761 atccagcatc tgatgttcgt acagcagtat ctacaactcc ttttcgggct ccgtagcaag
    20821 aaattatata ttctgttaaa gaaagtcctt cgcgtaaatt gctttgaatg ggtaaatcaa
    20881 tcatttgccc ctggggatcc gacattaatc ctctcatacc tactaattga tgtacttgag
    20941 atgcatttcc tctagctcct gaaaaagaca ttatatggac tggattaaac gggtcagtca
    21001 tcctaaaatt aagattcatt tcttgtcgca aatattcact tgtagcatac catatctcga
    21061 tagattggcg taatttttct actgcgtgta cattcccaaa atgatggtgt ttttccaaaa
    21121 tcaaactttg ttcttcagca tcttgtacta gccattcctt agaaggtatt gttaaaagat
    21181 catcaattcc taatgaaatg gatatagcag ttgcttgctg aaaacctaga gtttttactt
    21241 gatctaagat atgcgatgta tatgccattc caaaatgatc tatgaatctg ctaataagtc
    21301 gtttaatggc agttccgtct atcactttat tgtgaaatac cagattggcc cgttctgcca
    21361 tacgtacctc cctattccaa tgagttggat tcgacaatgg gtttgagtca atgattggaa
    21421 aacttccttt tctcgatctt aaattgcaca gaaagtcagg tcagggaagg gactcgagtc
    21481 ctagttgaac cggagaaacc caaattcacc ccgccccggt gtctgtcttt gaatttagcg
    21541 accctataat taagtatagg tatcatataa gcaggcccga caaaaacctt gtacagcttc
    21601 ttccatttct cgataaagag aaatatgacc aatagtggtt cggaggtata tccaaagaat
    21661 ttcttttttt acacttctta ttatcagata gtgtccataa atctcatgat aagtacccaa
    21721 agattcatag tgaacttcga tgggagtttc tcttgaagca ataacgcgtt gatctagtcg
    21781 ccaccgaagc cacaaaggac tatctaaatg gattcttttc tgtcgataag ccccaattgc
    21841 atcatgggaa ttacaaaaaa agagttcttt tgtataccta tagttattat tgtcaattct
    21901 ttcattttga gagtttcttc gattacatgg attatatcta tttgcacaaa tacctcgacg
    21961 attcctactt gttaatatat agagaccaat aagcatatct tgggtcggta cagaaatagg
    22021 atccccaata gctggagaca agagattcat atgagaaaac ataagtaaac gagcctccgc
    22081 ttgagcctct aaagacaaag gtacatgaac agccatttga tccccatcaa agtctgcatt
    22141 aaatccctta caaaccaatg gatgtaaaca aatagcacgc ccttccacta aaatgggctc
    22201 gaatgcctgt atccctaatc tatgcagagt aggcgctcta ttcagcaata caggatgccc
    22261 ctgcataact tcttgaagta tttgccatac aatcggcccc ttttcgcgaa ttttactctt
    22321 agcaactcct atgttcgaag caagatgttg tctaattaga ccgcgaatta caaatgtctg
    22381 gaaaagctct attgctattt cgcgaggcaa cccacagcga tgtaatgaaa gtgaggggcc
    22441 aacaacaatg acagaacgcc ccgaataatc aactcgtttc ccaagcagag tctcgcgaaa
    22501 tcttccctct ttgccttcaa ttagatctga aaacgacttg taaacctttt tatgaccgtc
    22561 cctcattggt tgtccgcgaa ttccattatc aagaagtgta tccacggctt cttgtaccaa
    22621 tttttcctgg cacattacta attcccccgg tgtagatcta cttgttgtta atagatcagt
    22681 aagggtatta ttgcgataga taactctcct atagagttca ttaatatctg aactcatgag
    22741 tttacctcca tccatctgaa cgatcggtct caactcggga ggaagaaccg gtaatagaca
    22801 taaaaccatc cattctggtt ctatatttgt tcgaataaaa tgctttgcta attctatgcg
    22861 tctaaccaaa aaatcctttc ttcttccaat tttttgatct tcccattcat tacccgtaag
    22921 cccttcttct cctaattctt tccattctac caacgaaaaa tttataagaa ttcgcaaatc
    22981 tagatcggcc aattgttctc ggatagcagc tgctccggta gaaatttctc gatttcgaaa
    23041 tgtatcaaaa ccttgggtag taaaaaaaag tggaatacta tatttccagg attggatttc
    23101 atattcgaat gaacctcgta atcgtaagaa agtaggtttt ttagtactgg gcctagcaaa
    23161 agaaaaatta ggataggatc ctatgggatc tcccccttca aaatcggaca tgagagtttc
    23221 ctctcatccg gctcaagtag ttacaccaaa taaagataaa gaaaggaatt ctcactttca
    23281 aattctagaa ccccccccaa aaaaaaaggt ctactcctta ctcaagttcc caacgaagac
    23341 caagcaactt ttcatggatt cattcttctt ttctctatat tttatgaatt ctttagtcaa
    23401 ttataaatta ggacataaat gaaatgtgaa attcttgagt agtctatttc ccttcaaatg
    23461 atgaatccct tattcaattt taaattaaag gaatgtcttg gaatttattc ataagggatt
    23521 tacttgtcta tgtactgttc cgctcgatct attaggtccc gccttacctc gatagttata
    23581 ccatacccca acgcccttcc ttaaagaaag cctatatgcg atgtatagac tcccgtaacc
    23641 atgacatatt tgcttacttg aacataattt catttttttt agaaagaaat gggaatgtca
    23701 aaagaaagaa gtcttttttt cacgaggtac aactttcaaa ttcttatttc ttttttacta
    23761 actcgaccat agaccaattc cccttttatt tggcagtctt gaatacgccc ataattctga
    23821 gcttcatgtt actcctccca agagacatgt cagatttggg gcatcccaat tcaattgaat
    23881 gggatgacag tttctcattc ctaatctgta aaatcagaat ttcgatcaaa tcacacatcg
    23941 cagtatacta gcctctctaa ttctttaaga ggtttatcta aaagattcgc aatataacta
    24001 ggaagacgtt tcaaatacca cacgtgagtt actgggcatg ccagttttat gtatcccatt
    24061 tgatatcttc gtatccgaga atcgacaaat tcaactccgc attgttcaca aaatttagga
    24121 tcctcttttt catttccaat tattcgataa tttccacaag cgcaaattcc acttttggta
    24181 ggcccaaaaa ttctttcaca aaataatccg tctttttccg gtttattggt tttgtaatga
    24241 aaagtatagg gttttgtcac ctctccaact atctctccat tgggtaggat ttttttagcc
    24301 caagcgctta tttgttgagg agaaactgat cctattcgga gttgttgatg tttataccgg
    24361 tcgatcatag aagaaaattc tgattcattc cgatcaagct tccttcctat taatctggaa
    24421 gttcttctca gatacaagga aatggttcag ttccaaagcc aaagatcgta attctcgaac
    24481 cagcaatcga aaagattctg gagcatcctc gggtttcggt attgttcctc caatgatcgt
    24541 agtaccaagt acttcttggc gagctctaat atgatcagat ttataagtaa gcatctcttg
    24601 taaaatatga gcaaccccaa acccttctag ggcccaaacc tccatttctc ctacccgttg
    24661 tcctccttgc ttggaccggc ctctaagtgg ttgttgtgta acaagtgcat aatgtccact
    24721 ggaacgccca tgtattttat catcaacttg atgaattaat ttcaaaacat aaggctttcc
    24781 tattagaaca ggttgttcaa aaggatctcc cgttcttcca tcaaatattc tgctttttcc
    24841 cggatattcg ggttcaaata cccaaggatt tgctgtttgc ttactggctt catataattc
    24901 agaaaagacc agttttcgcg aagcctcttg ttcatatctc tcatcaaaag gtgctattcg
    24961 gtaatgtcta tcgagcagac tccccgctaa cccaagtgag cattcaaata tctgtcctac
    25021 attcattcgt gaaggtactc ctaatgggtt caaaaccata tcaacgggtc ttccatcttg
    25081 caaataaggc atatcctgtc taggtaaaat ttttgaaacg atacctttat ttccatgcct
    25141 tccggctact ttatcgccca ctttgatttc gcgtttctgt gaaatatata cacgaatcat
    25201 ttctggatta taagtcgaac cccccttttt ctggatccat ctcacatcga caacccgacc
    25261 cctaccgcct ataggtaatt ttagacaagt ttcctttgaa gtggatacct gaatcccaag
    25321 tatggcccgt aataatctat cttctggagc atacgatgat tctttcgaca actgaggtgt
    25381 taatttacct actaaaatat cgcctgtctc cacccaagat cccagcatca caattccatt
    25441 tttgtctaaa ttgcggagta aatgggcttc taggtgcggt acttcgttag tgatcctttc
    25501 gggaccttga cttgtcatat gagtctgaat ttcgtatttc cgtatgtgaa aagaagtata
    25561 aaaatcttca tataccagac gctcgctaat gagtactgca tcctcaaaat tgtaaccttc
    25621 ccatggcata tatgccacta atatgttttt gcccaaagcg agttcgccac caaccgtagc
    25681 ggcaccgtcc gctaaaattt gtcccttttt aaggcattta ccccgtcgaa cccgtggggt
    25741 ttgatgcata caagtatttt tgttggaacc ttgatacata actaacggaa tgcttagagc
    25801 atccccatta gccaataaga ttgtcttgtc aatatcgata taaatgatct ttccctcgtg
    25861 ttcggctata gcgagaactc ctgaatctag agccacttgg cgttccaacc cagtcccaac
    25921 aatacacttc tcggaacgcg aaagcggaac cgcttggcgt tgcatattag aactcattaa
    25981 agcgcgattc gcatcgttat gctcgataaa aggaatgagg gacgctccaa tagaaaaata
    26041 ttggaagggg aaaatacttc gaagatgaac ctgttcccat acaatagtta ggaattcttg
    26101 gcggtatcga gctggaacaa cttgttcttc ctgaataccc tgattcaagg ccaaggaatt
    26161 tcctgccgct accatataat actcatctct atttggggat aaataaagca tccgtacttt
    26221 ttttgatctc tcaaagattt tataaaatgg actttctaaa gacccccaat gaccaatctt
    26281 ggcatgaatt gataaagatc caataagtcc aacattgata ccttcagacg tgtcaattgg
    26341 acaaatgcgt ccatagtggc taggatggat atctcgtatc cgaaaattag cagttcgacc
    26401 tgtcaatcct ccagggccca aataactcaa ttttctccca tgaactattt gtgtcaatgg
    26461 attggttcga tccaaaactt gagataatgg gtgtaagccg aaaaaggatt cataagtggt
    26521 tgttaatgga gtggaagtta ccaaattctg aggagtcggt atccatttat gcctaatagc
    26581 tccgcatata gttcctctaa ctacattttc taaacgaacc agagccaatc cgaattgatc
    26641 ttgtaagaga tctgctacag aacgaatacg tttatttttc aaatgattcg tatcgtcaag
    26701 tgtatccatt ccaaatttca ttccaatcaa atgatctgca gctgccaata tatctcgcgg
    26761 taacaaaaaa gtattgttct gggatatatt aagattcagt ctttggttca tgtttcggcg
    26821 accaatcctt cctaattcac atctttggtg aaagaatttc ttttgtaatt ccttacataa
    26881 ggattcagaa aatactggat ccccgcctac acaagaaaat tgtagataaa actccaaaat
    26941 ggcattttct tttgagataa tttttttttt ctccttagcg gttaggaaag acaagaaaat
    27001 ctcagggtag caaacattct cgagaatttc tcttagattc gaacccatag ctgatgatag
    27061 aactagaata gatattttct gtttcctact tacacgagcc cagatccttg cttttctatc
    27121 aatctctaat tctaatcttc ctccccaatc tgatattatg gtacctgtat agaccgaaat
    27181 tcccttatga tccaattcag atcggtaata gataccgggg ctttgcaata tttgattgat
    27241 cacaattctg tacagtccat ttactataaa agttcccagg gagttcatta aaggaatgtt
    27301 tccaataaaa atggtttgtt cttgcatatc tttactgggt ttccaaatta atcctgcgga
    27361 tacatataat tcagaagaat atgttagtga ttcgtataca gcatctcttt cttttatcaa
    27421 cggctccact aattgatatg tttccacaaa gatttgaaat tcaatttctt gatctgtatc
    27481 ttcaattttt ggaaacttat aaagttcttc tgttaagccc tgatcaatga acctacaaaa
    27541 tccttcaaat tggatctgat tcaacccagg tattgtagac attcccccat tttcatcccc
    27601 gagcattttg aatttcccat ttatcaaaaa aatcccattc ttttttcatt cttcatcgaa
    27661 tcatatgaat cgatctagca atgatagaat tgaatttata ttctgtttac tgaatcgcat
    27721 gaaatttaac ccaacacgat atatgtatcg aatgtatgaa aaatgaaatg catatgagca
    27781 aaggaagtaa agatttgact caaattggaa tttctattta taacaaacag atacaaaagg
    27841 aaaggagttg ataaatgcca cttagatttt tattttagac ttatgaaatt ttgtataaaa
    27901 tatcaaaaac aataatttca tttttaccat tattatgaga ttacgtattc caatttgatt
    27961 ttgattagat accagaaaaa tcaaacggat tcatgatttg tcctattcat tgagataaag
    28021 atagaataat cagaaaagaa aatagagttc gtttttctaa cacttcattt tttcatggat
    28081 tcctttgttc aaaaaagaat tagcatagaa cagagatatt ttgacctaat tttttttagt
    28141 agaatctttt gaatatgatt gaagttcgta agaaaagagg acggcttgtc tttagcttgt
    28201 ctttactaag catgtgcaga tatagctatg ctgtctatat atacgatatg tctttattcc
    28261 gcttatttac attctattat ataaatgata tttttatttt ctcttcaatc tattcaatga
    28321 aaaaatgaaa gacgagaatt tcttgagaaa ttccctatga gaaaaaaatc ctattcaaag
    28381 aaaatcccca ttaaataact atactatacc tgtctgtgta acaatttctg ttttggggtt
    28441 tacatatact caaaattcct gttataataa gcattggtat tcaaaaaaaa aatcaatgct
    28501 tatttgattg ggtatgtatc tctttttctt tactgctata agcaaagaaa aataggtggg
    28561 gagtggggcc aaaaatcatt catcaattta cagtcaaatt gaaatcatat agttaatggt
    28621 tctagtttgt cctgaatttc tacttttgta actgagaatt cacttttgct ttttttttca
    28681 atagaaaaaa agagggaata ttttcgtctt ttttgtatgt atcattttgg cggcatggcc
    28741 gagcggtaag gcgggggact gcaaatccct ttaccccagt tcaaatccgg gtgtcgcctg
    28801 atcaacaaaa aactcgaaat caatagaaat caaccgttct gtttttttta tataactcgc
    28861 cctatttttt ttttgactct gtgccagtaa tttcactatt atattattag ttaacaataa
    28921 tggaaaaatt ccttcagatt ttattcgttt catatttata gagatagggg acataattca
    28981 catggatata gtaagtcttg cttgggctgc tttaatggta gtctttacat tttccctttc
    29041 actcgtagta tggggaagaa gtggactcta gacgtattac tcgttttata atcagattga
    29101 ggaatcaaac tgtatcaatt tttttttttc taaatggttt tgcaaagcct tttatttgaa
    29161 attcaccgta tcaattaaat tatttaatta atttttatta gtcttccttt ttagatttag
    29221 aaattttttg gttctaatgt agtaaggtat tctatgacta atagagataa ataatatttc
    29281 aatcaaacaa atatttcaat aattcccatc ttcgtattcc gagaatctaa aaggatatgg
    29341 atggtagaca ataaaaaaaa aagaaataaa aaattatttc tcaattttct atttcgatga
    29401 accgtccctt accagagtta tatatgggca atgaggggca aggaaacccc accttttttt
    29461 ttcattttat tttccccttt tttgttcaaa tggaaaagac agaactcttt tgatcatctg
    29521 ttaactcttc aatcaattac ttcttgtaat ttttaatata aaaaagagat tttttgattt
    29581 tcttttttta ttattaataa tatatattcc atttttcttt ccttcatgga tttgattctt
    29641 tttttgatgg ataccgtcat agagaaacta ataagaaatc cgggaattaa aaaaaggcaa
    29701 gacaaagtct tgcgattttt tcagattgaa ataaagacaa ctaaaatcaa acaaagaaat
    29761 aaaattgaga taggacggcg atcacatata tttaattgat atcgacatct atgaagatag
    29821 atatttaaaa ttgatctata ttaagtttgg atcttaatac attacaactt tatacattcc
    29881 taacattcct agaattagaa tagtatagta tgatagaaag aaatatctga atctttctac
    29941 catactatac taatgataag aagtcaagtt ttattcaaat taattgcctt ggctgactgt
    30001 ttttacatat attataagta aaaaagcagt aggaactaga atcaacagcg cagtagcaat
    30061 aaatgctaga atatttactt ccataatttc cccccttttt ttttacttcg caataactcg
    30121 ggatttaatc ccatagagat gaaaatcact tgtaaattca atgcaatgaa ttacatttta
    30181 atgacatcga atcggatcaa tatcatcaat aacaatatct aaactatcaa ataaattcac
    30241 cgtcgagaat ttaatagtat aacataggaa gatcttttat ccacaccaaa tcaaaaattt
    30301 gtgattcctg gtccaaacaa aagaattcgt ttcctttatt gattttcctt tattgatatt
    30361 gttattcttt tccgctcttt cttttctata accaattgcc ccctttcctt gtacaaccat
    30421 ctaatgaagt atcatctgac tacttttccg cttccaatgt ttagaaaaaa aaaaccaagc
    30481 aaaaaagaga aaatataaat tccatttata cgtctatgta cccgataaaa ataccaaaca
    30541 tatgacactc tattttattt tttttaatgg acggaccagg gcaatcaaaa aaagggcccc
    30601 ggtacagtat ctttttgaac cctgaatata ctgagtgcta ccaatcaaaa atgttcgaaa
    30661 tttacataac attctctgtc atccatgggt acgagttgag gtactagaaa ttcccatatt
    30721 ttttgttttg atcagaaatg cgaaaaaaaa agattgttgg gaattcaatg cgtccctccc
    30781 ttttctgtga aaggggaggg acgcattgat ttcttttttt tatccgccgg ggtcgggact
    30841 gacggggctc gaacccgcag cttccgcctt gacagggcgg tgctctgacc agttgaacta
    30901 caatcccagg taaataaaaa agtgtgcagc atacacatat taattatatt gttaatagat
    30961 aatgaaatcc attttttttg atttagaacg gattcctagt tactaggaat ccgttttttt
    31021 cattattgta aaatcaataa aatcgaatcg atcgatatcc atttttcaat gaaaatagtc
    31081 tttttttctt tactcttttc attaaacttt atacacttaa tcatcctgat atggatctag
    31141 atcattagca agggcagaat ttatgggaac aaataaaaat aaataaagca aataaaaaga
    31201 cggtagggat ggatatatca taaaattgga cttttttcct tttattgggc cgagctggat
    31261 ttgaaccagc gtagacatat tgccaacgaa tttacagtcc gtccccatta accgctcggg
    31321 catcgaccca ggaagaatga attctagggt tattgataat ccatgatcaa ctttctttcg
    31381 tagtacccta cccccagggg aattcgaatc cccgctgcct ccttgaaaga gagatgtcct
    31441 aaaccactag acgatggggg catacttggc tgactgccat tatactatcc tcatagtatg
    31501 aggagttttt taaaaattgt caatggaatg atatgactag atatgaaagc tttttccatc
    31561 ttttatgatt ccatttttat tcgtgattta gactcgtgaa tcattcattt tcatcgccac
    31621 tctattctat tagatctaga aatatattct ataaaaaaat gagaaattga gagaattata
    31681 ttctcttaga aaattctatt aaataatact cataatacga aatatagaat tctttaggta
    31741 agtgattggt ctgacataaa ataaaaaagt gtgtgtgttt ttctaaaaaa ggtttggttg
    31801 aggggacaaa tcaaatatct tcattaccta taccaatatt ttgataaact agtttggatc
    31861 tctgtcgaat tgctaaggta catgtatcaa tcaactgaat ttcattgttg aaacaattta
    31921 ttgcattgat atttatcaaa tccaatatca ataaacaaat tgcaccctat ttacttactt
    31981 ttaagtaaat tagaatcgca ttactgaatg aactagtaga tactacgagt ctactgcata
    32041 tacttatata tatagatatt atacgtctac tgattcattc agtaattgaa tcaaatggcc
    32101 cttttaactc agtggtagag taacgccatg gtaaggcgta agtcatcggt tcaaatccga
    32161 taaggggctt ttcttttttt tcctaaacct ccagtacaat ggtagtattc atattgaaag
    32221 gaagaataaa agtgttgttg atatttgtaa taaaaaacca aagcaaataa gtataatagt
    32281 ttaattagaa actatagcat tttttttttt tactaatatc taatctaata ggctatcatt
    32341 ctaatgagct agattggagt taattagaaa agaaaatgga acgtttgttt attataatga
    32401 ataataagaa gtcgtcgttt gaattaacaa attacaaata tatatggatt tctttttatt
    32461 ttcgattaaa ttattacaat ctattgtaaa gaattgtaaa gattagaaat ctacaaaata
    32521 agaaaaagtt aagtagatct aacccattaa atcgtggcta tatccactat tctgatagta
    32581 aaatttaatt ttgatagaga tgaaattgga acagtggtta tttttttctc atatttattt
    32641 tgaccccgca agaatctgtc gatacttcca atgaatcctc ttcttcctag atctcccatt
    32701 ccatagaaat cgaaatcaga tcatgtcttc atgtatcaaa tatttcaata tcaatgcata
    32761 caatagtttt ttttgttcta cgaatgtgat gaaaaatgga tgcgaaaaat aaactttctt
    32821 taatttaacg tcttctatta tttattttaa tatttcttgt attaaattga aaaataggaa
    32881 tttcttcttt ttttctgatc tataatctat aaaagtaaag taaaagttaa cataaaaaaa
    32941 gtattcgtgc ttcgacccgt gaaataaagg gatagcgtct ggcgttttgt tttacattca
    33001 tctgaaggac aatgaaataa aagtaaaaga aagaagacaa taaaagaaaa taagaaaata
    33061 aaaatatacg ataccttagt aatttaatac ccatagaaat tagaagaata cataaattga
    33121 tttttatcaa tctcacaaac aagattcaag aataagatta gttgatgggg gggagaagag
    33181 tagatctgga aattggccaa tagcgatata agaaatcgct tcttccttga attgaagagt
    33241 tcgttcaaaa aagaaattca tctagaaagg aaaaaatttg gttttcgaaa ccatattaat
    33301 aataataaaa aaggggcagc gcacgagaaa tcaaatcata cataaataat caaatcctcg
    33361 aacgccccga aaatgtcata accataacac aaggataagg tgctcggaaa tggttgaagt
    33421 agttgaatag gaggattgct atgactatag cccttggtaa atttaccaaa gatgaaaata
    33481 gtttatttga tattatggat gactggttac gtagggaccg tttcgttttt gtaggttggt
    33541 ccggtctatt gctctttcct tgtgcttatt tcgctttagg gggctggttt acaggtacaa
    33601 cctttgtaac ttcgtggtat actcatggat tggccagttc ctatttggaa ggatgcaatt
    33661 tcttaaccgc cgcagtttcg actcctgcca atagtttagc acattcgttg ttattactat
    33721 ggggtcctga agcccaagga gattttactc gttggtgcca attgggcggt ctgtggacgt
    33781 ttgttgctct ccacggcgct ttcggactaa taggttttat gttacgtcaa tttgaacttg
    33841 ctcgatctgt tcaattgcga ccttataatg caatctcatt ctctggtcca attgctgttt
    33901 ttgtttctgt attcctgatt tatccactag gtcagtctgg ttggttcttt gcgcctagtt
    33961 ttggtgtagc ggctatattt cgattcattc tttttttcca agggtttcat aattggacat
    34021 tgaacccatt tcatatgatg ggagttgccg gtgtattggg cgcggctctg ctatgcgcta
    34081 tccacggtgc taccgtagaa aatactttat ttgaagatgg tgatggtgca aatacattcc
    34141 gtgcatttaa cccaacccaa gctgaagaaa cttattcaat ggtcaccgct aaccgctttt
    34201 ggtcccaaat ctttggggtt gctttttcca ataaacgttg gttacatttc tttatgttat
    34261 ttgtaccagt aaccggttta tggatgagtg cttttggagt agttggtctg gctctgaacc
    34321 tacgcgccta tgacttcgtt tcccaggaaa tccgtgcagc agaagatcct gaatttgaga
    34381 ctttctacac caaaaatatt cttttaaacg aaggtattcg tgcttggatg gcggctcaag
    34441 atcagcctca tgaaaacctt atattccctg aggaggttct accccgtgga aacgctcttt
    34501 aatggaactt tagctttagc cggtcgtgac caagaaacca ccggtttcgc ttggtgggcc
    34561 gggaatgccc gacttatcaa tttatccggt aaactattag gggctcatgt agcccatgct
    34621 ggattaatcg tattctgggc cggagcaatg aacctatttg aagtggctca ttttgtacca
    34681 gaaaaaccta tgtatgaaca aggattaatt ttacttcccc acctagctac tctaggctgg
    34741 ggggtaggtc ctggcggaga agttatagat acctttccat attttgtatc tggagtactt
    34801 cacttaattt cctctgcagt attgggcttt ggcggtattt atcatgcact tctgggacct
    34861 gaaactcttg aagaatcttt tccttttttt ggttatgtat ggaaagatag aaataaaatg
    34921 accacaattt tgggtattca cttaattttg ttaggtatag gtgcttttct tctcgtattc
    34981 aaggctcttt tttttggggg cgtatatgat acctgggctc cgggaggggg cgatgtaaga
    35041 aaaataacca acttgactct tagcccaagt gtgatttttg gttatttact aaaatctccc
    35101 tttggaggag aagggtggat tgttagtgtg gacgatttgg aagatataat tggaggacat
    35161 gtatggttag gttccatttg tatatttggt ggaatctggc atatcttaac taaacctttt
    35221 gcatgggctc gccgtgcact tgtatggtcg ggagaagctt acttgtctta tagtttgggt
    35281 gccctatccg tttttggttt cattgcttgt tgctttgtct ggttcaataa tactgcttac
    35341 ccgagtgagt tttacgggcc cactggacca gaagcttctc aagctcaagc atttactttt
    35401 ctagttagag accaacgtct tggggctaac gtgggatccg ctcagggacc taccggttta
    35461 ggtaaatatc taatgcgttc cccgaccgga gaagtcattt ttgggggaga aactatgcgt
    35521 ttttgggatc tacgtgctcc ttggttagaa cctctgaggg gtcccaatgg tttggacttg
    35581 agtaggttga aaaaagacat acaaccttgg caagaacgtc gttctgcgga atatatgact
    35641 cacgctcctt taggttcttt aaattctgta ggcggcgtag ctactgagat caatgcagtc
    35701 aattatgtct ctccgagaag ctggttagct acttctcatt ttgttctagg attcttccta
    35761 ttcgtgggtc atttatggca cgcgggaaga gctcgcgcag cagcagcggg atttgaaaaa
    35821 ggaattgatc gtgattttga acctgttctt tcgatgactc ctcttaactg agaagggggt
    35881 ccaacactta aattcttaga atcggtttga attcccctta catattcaag gaaccaggtc
    35941 gttcatattt caaaagtatt ctgttttcct ttcttttcaa tttatatcta atccatttgt
    36001 ttttctggct cggctgggtg ggatagccga gccattacct gtttttcgtt atgattttcg
    36061 aaattttttt tttttaagag gaaaagccaa taaagaaatg aattcatcga tcaaaagaaa
    36121 aaaggagaga gagggattcg aaccctcgat aattctttcg aactataccg gttttcaaga
    36181 ccggagctat caaccactca gccatctctc ccagagataa tttctatttt attctaccaa
    36241 atagaacaaa cacggccata cgagttgata ctatcatgta tagaaagata ttgtgtgtga
    36301 atctataggt cgatctatct atatatacag atagatgaga tgcatgatct agcatgtccg
    36361 tttgtgagcg ggaagtcaaa aaaatcacct tggatttaat gtccaaataa aagtggtaag
    36421 ggggttggaa ataagtcata tagaatcaat ggattcaagg taaaatccct ctatgtgggt
    36481 ggctttttat tcaaattgtt tgtttggtcg atatcataga ggggattaaa tggtatagtt
    36541 cttttgttga tagcttggag gattagaaac atgactatag ctttccaatt ggccgttttt
    36601 gcattaattg ctacttcgtc aatcttactg attagcgtac ctgttgtatt tgcttctcct
    36661 gatggttggt tgagtaataa aaatattgta ttttctggta catcattatg gatcggatta
    36721 gtttttctgg tgggtatcct taattctctt atttcttgaa tctatccgct ccagatccaa
    36781 aaaggacccc tcccacaaat tttttggatt gtgagataca ttaaaattta ataaaaaaaa
    36841 aagataagta taagtccccc aaaaatgcaa ataaattgga gggggggctc atcagtcaaa
    36901 cttctgtaat ctgtaattta aataaataga acttgaatga aataaaataa aaaatagatt
    36961 caaaaaaatc tgtattcaac tatattcaaa tatataatac aaatatataa tacaaatata
    37021 taatacaaat atatataaat ttcaaatact tagaaaataa aaattttgaa ttgagaaatt
    37081 ctaaatttag atttagatat aaataaagaa aatagaattc taattatttg aatcttaata
    37141 tatataatta agaagctaat aatatattaa ttatatatta atttttgaat attcaaattc
    37201 tattgataat aattaccttt tgtattgtta attggtttag tgatggaatt tgaaaaaaaa
    37261 aggccctcaa aagagtatct ggtctagctc tgaccaaaaa ttatccagac ctcttgtatc
    37321 aagaacgaac aatgcggata tagttgaatg gtaaaatttc tctttgccaa ggagaagacg
    37381 cgggttcgat tcccgctatc cgcccagggt catttttttt aaaagcaaaa agattcgttc
    37441 cggttgaatg aaatctaata aataccttcc gctctaaaaa aaaaaagcaa agtcttaatt
    37501 aatgaattaa ttactagtta atagtcatat gataaagtct catttttttc aaaaaaatgt
    37561 tgcgggaagg ggatttgaac ccatgacttc aaggttatga gccttgcgag ctaccaaact
    37621 gctctatccc gcgatgaaag gaaaccgaaa ccctagaaac gaaactaatg gacaaacaag
    37681 aattgaatgg gcccctcttc catacctgta caaatagaat agcctattta tacaaaatgg
    37741 taaaggggcc cctctatgat cgtagatcat agaaagaaat agaaaaagga agtgacattt
    37801 taatccttac caacttgatc ttcttgctcc cggcaacaaa catgtctgaa ccatttcacg
    37861 aagtatgtgt ccggatagtc caaagtctct atagttagct cttggtcttc cagtagaaaa
    37921 gcaacgccga tgaagacgtg taggtgcact attacgcggt aaggattgta actttccatg
    37981 aattttccat ttatcactca aggacggaac cttacttatt tctttctttg aggatcggcg
    38041 aatcaaatga tatttttgtt ccagtttttg cctcttcttc tccctatgaa tcaaactttt
    38101 ctttgccata atggttcagt tatttttatt atcaatggta caagtcggat cctagatgta
    38161 gaaatagaag ggggtatacc cccctcccca ttgaaagata ttatcgcgga tatggcacat
    38221 aacataaaga attaaccaaa tttgcccgat gtagaggcaa tcaagaaagc cgcataagtg
    38281 aatatataac ctacagaaaa atgggctaat ccaaccaatc ttgcttgcac aatagaaaga
    38341 gccactggct tatctctcca tcgaatcaaa ttagccaaag gtgtacgttc atgagcccat
    38401 gctaaagttt caatcaattc ctgccaatat cctcgccagg aaattaagaa cataaatcca
    38461 gtagcccaaa caagatgccc aaataagaac atccacgccc agactgatag actattcata
    38521 ccaaaggggt tatacccatt gataagttgg gaagagttta accatagata atctcttaac
    38581 catcccatca aataagtaga agattcatta aactgcgaga cgttaccctg ccataatgtg
    38641 atgtgtttcc aatgccaata aaaagtaacc cacccaatgg tatttaacat ccagaaaact
    38701 gccaaataaa atgcatccca cgccgaaata tcacaagtac caccccgtcc cggaccgtcg
    38761 caaggaaaac tataaccgaa atcctttttg tctggcatta acttcgaccc acgcgcatct
    38821 aaagctcctt ttactaagat caatgtagtt gtatgtaaac ctagagcaat ggcatgatga
    38881 accaagaagt ctccaggacc tattgttaag aatagtgaat tactattttc attaatagca
    38941 tttaaccatc caggtagcca tatgcttcta cccgcattga atgccggtcc atttgttgaa
    39001 gataaaagta catcgaaccc atatgaagtt ttaccatgag cggattgtat ccactgggca
    39061 aatatgggtt cgattaatat ttgtttctcc ggagtaccaa aagcaagcat gacatcatta
    39121 tggacataaa gccccaaagt atggaaccct agaaagaggc tggcccaact taaatgggat
    39181 atgatagctt ctttatggtc taacattctt gccaatacat tatcctcgtt ctgttccgga
    39241 ttgtaatctc taataaaaaa aatagctccg tgggcaaaag cccctgtcat gatgaatccc
    39301 gcgatgtatt ggtgatgggt atataacgca gcttgagtag taaagtcttg tgctatgaaa
    39361 gcataagaag gtaaagagta catgtgttga gctactaagg acgtaataac ccctaaagag
    39421 gctagagcaa ggcctaattg aaaatgaatc gaattgttaa tcgtgtcata aagaccctta
    39481 tgaccacgcc ccaatcgtcc tcccggagga gtatgtgctt ctaaaagatc ttttatactg
    39541 tgaccaattc cgaagttagt tctatacata tgtcccgcaa cgagaaaaat aaaagcaata
    39601 gctaagtgat gatgagcaat atcggtcaac cataaacttt gcgtttgcgg gtggaacccc
    39661 ccgagaaggg ttagaatagc agttcctcct ccttgggaag tgccgaataa atgattactt
    39721 gaatcggggt tttgagcata aagattccac tgacctgaaa aaagtggacc caacccttgg
    39781 ggatgtggca atacatctaa gaaattattc catcgaacat attccccccg ggatccggga
    39841 atagcgacat ggactaaatg ccctgtccaa gccaaggagc ttactccgaa gagtcctgac
    39901 aaatgatgat tcagacgaga ttcggcattt ttgaaccatg aaaggctcgg tttccatttc
    39961 ggttgtagat gtaaccaacc ccctattaag gaaatagcag aaagaaataa tagaaaaaga
    40021 gctccagcat aaagatcttc attagtacgt aacccaattg tataccacca ctgataaaca
    40081 ccagaataag cgatattcac tgggccggag gcgccccctc tagtaaaagc ttccacagcg
    40141 ggttgaccaa aatgaggatc ccaaattgcg tgagcaattg gtcttacatg taagggatcc
    40201 tgtacccatg cctcaaaatt tccttgccaa gctacatgaa agagatttcc ggaagtccac
    40261 agaaaaatta ttgccaattg cccaaagtga gaagcaaaaa tattctgata aagacgttcc
    40321 tcagtaatat catcatgact ctcgaagtca tgcgcggtag caataccaaa ccaaatacga
    40381 cgagtagtgg ggtcctgagc taagccttgg ctaaaccttg gaaatcttaa tgccataatg
    40441 cctttcaaat cctcctagcc attatcctac tgcaataatt cttgctaaga agaatgccca
    40501 tgttgtggca attccaccca gaaggtagtg ggttactcct acagcacgtc cttggacaat
    40561 gctcaaggct ctaggctgag tagcaggagc aacttttaat ttattatgag cccaaacaat
    40621 ggattcaata agttcttgcc aataaccacg tccgctgaat agaaacatta aactaaaagc
    40681 ccatacaaaa tgagcaccta agaaaaaaag accatatgcg gataatgaag aaccataaga
    40741 ctgaattacc tgggatgcct gcgcccataa gaaatcgcgg agccacccat taattgtaat
    40801 tgaactctgc gcaaagtttc ctcctgtgat atgagttacc accccttgat cgcttatact
    40861 accccaaaca tctgactgca ttttccaact gaaatggaat attactaccg aaattgcatt
    40921 gtacatccag aatagtccta agaagacatg atcccaagcg gatacttgac atgtcccccc
    40981 tcttccaggc ccgtcacaag ggaaacgaaa accgagattt gctttatccg gtatcaaacg
    41041 cgagctacga gcaaatagaa cacctttcag gagtatcaat accgttacat gaatcgtaaa
    41101 tgcatggatg tgatgtacca aaaaatctgc ggttcctaat ggaataggta acaaagcaac
    41161 tttgccaccc actgctacta aatcaccgcc tccccaagtc aaactggtgc tcgctgttgc
    41221 accgggcgcc gttgcaccgg gtgctaaggt atgggtgttt tgtatccatt gagcaaagac
    41281 gggttgtaat tgtatagcgg tatctgaaaa catatcttgt ggtcgcccta aagcgctcat
    41341 ggtatcatta tgaatatata aaccaaaact gtgaaagcct aggaatatac atacccagtt
    41401 gagatgtgat atgattgcat cacgatgcct aaggacacga tctaatagat cgttatatcg
    41461 agtagttgga tcatagtctc ttaccataaa aatggctgca tgcgcagcag caccgactat
    41521 gagaaatcca ccaatccaca tgtgatgtgt aaacaatgat agttgtgtac cgtagtcagt
    41581 agctagatat ggataagggg gcatggaata catatgatga gctacaacaa tggttaaaga
    41641 gcctaacata gctaagttaa tagataattg agcatgccat gatgttatta ggatttcata
    41701 gagtccttta tggccttgac ctgtaaatgg acctttatga gcctctaaaa tatcttttag
    41761 actatgacca attccccagc tggtcctata catgtgaccc gctattagga atagaattgc
    41821 aatagctaaa tgatggtgtg caatatcggt caaccataga cccccagtca ctggatctaa
    41881 cccccctcga aaagtaagaa attccgcata ttttgaccaa ttcaaggtaa aaaatggggt
    41941 tgctccctct gcaaaactag gataaagttg ggccaaaagc ccccgattca agataaattc
    42001 atggggaagt gggatctctt taggatctac tccagcattt agaaattggt taatcggtaa
    42061 agatacatgt atttgatgcc ccgcccaaga aagggaccca agccctagta gccctgctaa
    42121 atggtgattc aacatagatt ctacattttg gaaccaagcc aattttgggg ctgctttgtg
    42181 ataatggaac caaccagcaa aaagcattaa ggccgaaaag accaatgcac cgattgcggt
    42241 acaatagagt tgtaattcac tagttattcc agatgctcgc caaatctgaa aaaacccaga
    42301 ggttatttgt attcctcgga aacccccgcc cacatcacca ttcaatattt cttgacctac
    42361 tattggccaa accacctgag cactgggtcc aatgtgagta ggatcactta gccatgcttc
    42421 ataattggaa aaacgagcac cgtggaaata catgccgctc agccaaagaa agatgatgga
    42481 gagttggccg aagtgggcac taaatatttt tcgagagatc tcctccaaat cactggtatg
    42541 gctatcaaaa tcgtgagcat cggcatgtag gttccagatc caagtggtag tatcgggtcc
    42601 tttagctatt gttcttgaga aatgacccgg tctagcccat tcctcgaaag aagtttttac
    42661 gggatcccta tctaccaaaa ttttgacttc tggttccggc gaacgaataa tcattgagtc
    42721 ctcctctttc cggacaacac atacaaagag acctgccaac agtcaagtaa ttagtgaacc
    42781 tatgagagac acttttaatc taattagttt ttcgttctct tcgatctctc atctatctat
    42841 ttttgttagt tatttactag agcaattatg atctggaagt cgatccgggg caagtgttcg
    42901 gatctattat gacataccta gggggcgctc aacggaccct ttttatctta taaaactctt
    42961 ttcagacttt acattggcgc aagaattttt tttgcaacgc ggggtattca tatctcaatt
    43021 agaagttcct agatagagtt aagttctttt tttcttacat agaatacata gaaaagaaat
    43081 agaacaaata tgactctatt ccaaatcacg taagtagtca ttactagtat caatattttt
    43141 tttagtcatt caagagtttt ttttattagt ttgaatcgaa agaaaagaat atcataaaaa
    43201 aaaagtcttc ttttctatgc tatatccgtg gtatatccgt gtaacattta tacctacgaa
    43261 ataccaatga aatagaacga ttttcgaaaa agatataatg aaaaattctt tgattggttc
    43321 ttcccataga aacgatcctt tttatttgac cgacggggcc aacaaaagca aagaatacaa
    43381 agaattaata ttcaaacaaa ttgaaaaatt tgaatatata ttaatatttg atattaatat
    43441 atattataga atttctattt atttatataa atatataata taaattataa tataaaataa
    43501 tataaagaaa atttcataaa aatgaaaata aacaaagcga taatctaatt gatgagaata
    43561 aaaaaagaga gttcttattc gaaccgcttc gtgatcttta accaattctg cgcttcaata
    43621 taattcccag gagtaagcgc tatagcccgt ttccaatatt cagcggcttg atcaaaccaa
    43681 gcctccgcaa tttcagaatc cccctgtcga atggcctgtt ctccacggtc ggaataggcg
    43741 gtcaattcct ttccttggaa ccgtacttga gagttttcta actcatacgg ctcggcagtc
    43801 aattcttttg gcgtctaccc gagccctaat atatatctat atctaactga atgggatttc
    43861 tcatagatct atttgatttt tctcaagtta acgttaacca acaaaaccaa aagaagttaa
    43921 ttacatgagt ttcaaacttg acttttgatt caattaataa tcagttttat cttttctcct
    43981 accttcagaa aaaaagtata ggcattttga aaccctcatt agaattttct gaaaagtaac
    44041 tatctcgctt tcatatcata tagaaattaa tatagaatcc ttgaaaaaga cttcttcctc
    44101 ataaaacaaa gacttactct ccttgggatc tgatgctaca ccgctgctca ataccttagg
    44161 ggatcggctc tattacataa gttgattcct aatttttatc tcataaaatg agataaataa
    44221 gcagttctta ttgtatcgac caaaccttgt aaattgatct ttacggtgct tccgctatca
    44281 attagatctt ttatccatag aaaaaaatat ttaggcatat atatttcttc atatttcgaa
    44341 gtttctttct ttgctacagc tgataaaaat cgttttttgg acgatgcaat atgtagaaat
    44401 cctgcttttt tgagtcttta ttgtcgtatt tgccctttcc tttttttttc tttctatagt
    44461 ggagatagtc gcacgtaatg acagatcaca gccatattat taaaagcttg tggtaagaac
    44521 gggtttcgtt ctagtgcccg aaaatagtat tctaaagctt tcgtatgttc tccgttactt
    44581 gtgtggataa ggcctatgtt atagagtata tagcttcgat catagggatc aatttctagt
    44641 cgcatagctt cataataatt ctgtaacgct tccgcataat tgccttcgga ttgagccgac
    44701 attcgttacg gtcgtcattc aattcaaaaa attctccgtt ccaaaaccgt acgtgagatt
    44761 ttcacctcat acggctcctc ctttatttta tgtgcattat gaaaatcatc cagaatccgt
    44821 ggaattaaag gtcgaaatat tgtcattatg aactcagcgg ggctaatgtt tttacaagaa
    44881 atctctagcc aaccttcttg caaaagatcc tttcttaaca tcaagcgtgc tggtactaga
    44941 taaaaatgta aactccaaca atttctttgt tctcgacgcc tttgaatttc caggaattag
    45001 tcacttcaac agtcttcgat ggttatatgg gtatccaaag tacgaatgag atggatgttt
    45061 gttgtcccaa ccatttcttt ttttcccgat cccgataacg aaaaggagcg ctttataact
    45121 tataacaaag tttttgtttt gttgattcct aggcgtagtg ctccttcctc tatgccgcct
    45181 attgatacta gtgtagtagg attgaaaacc gcaatacaga tcgatgatct ataggtctaa
    45241 cctttcgctc aatactagaa taaacaattc aagtatctga ggttgcatta atcggggata
    45301 cacgacagaa ggaattgctt tatgttataa acttcacctt caaccagcgt cgattttttt
    45361 ttatttcaat agtctttttt ttccgaatcg tgtgtctttt tcctaaggcc gagagcggta
    45421 aagtcaaaat aatcaaatcg caccatctct gtaataagta aatgcctctt tttctcctga
    45481 agttgtcgga attattcgta ataagatatt ggctacgatt gaaaaggtct tatcaataaa
    45541 atttccattt atccgcgatc taggcatagg taaaaaaaaa atccattcta taactctttt
    45601 cattacctct cgtgagaaaa tgatctcaca aacaaaggaa atgtacagta cgaaataaca
    45661 taaaagtaaa cctattcaaa aagggatatg actttctact tcaacttttt ttgaagcttt
    45721 gacagaaaaa aatcaatatt tgaacctaat ttgatttcat acaaatgaaa ttcattagta
    45781 taaaaataaa ctataatata agaataaaat aaaagggaat tattctgatt tcgtcgaagt
    45841 tgaagaatca aagaatttat tctacggatt aggatagatt tggaaaattc gaaaagcttt
    45901 gattaaattt caattattat atgatcaaaa taggaaaaaa aatcgaataa ttgttctatg
    45961 atgaaaatga aaatagaata actgcccttt ttctctttcg tgcatagcag gtatacacta
    46021 tctaataaaa aaaaagtcat gaaaggcttt atattttgat tttgatagtt agaattgatt
    46081 gtcagtaact atcgaacaat ctaatatgaa taactcgcta tttgctcgga ttatcgacca
    46141 taatcattat gtaggaaaga tggccgagcg gttcaaggcg tagcattgga actgctatgt
    46201 agacttttgt ttaccgaggg ttcgaatccc tctctttccg caccttcacc taattcacca
    46261 atgtaactaa ctacaatgta tcaaatacaa ataagaacgg ataccaaaaa agagttagac
    46321 ttttctttga tatagattcc gttttttgat gttgtttgat tttgatatag attctctatt
    46381 cctaatttat gtgatatgaa aaagaaaata cagtaatgta aaaagcagac ataggatgga
    46441 aatttccata aaagatatga taggatagaa atccccgaat tcaatccctt gtcttcattt
    46501 ccttatttac ttaaccttaa cttaagcaaa agggaggggt gcaaatttgt aaagcccttt
    46561 gtttttttat tttagttagg tttaagtctg acgagaataa tattctacga caagcaattc
    46621 atttattttc aaaccgaccc atttcctatc tattatttga ttgactaatc ctttatattg
    46681 taatgtgtga agggtcaaat gttttggtaa ttcctcatgt gtggatgaat ccagataatt
    46741 ttgaattaga gctagagatt tttgttcatc cttcactgaa atgatatctc ggggtttgca
    46801 gcgataactt ggtatatcta ctatacgacc attaactaaa atatgtctat ggttaactaa
    46861 ttgacgggct tgaggaatag ttgaagccat gcccaatcga aaaaggatgt tatccaaacg
    46921 catttcaagt aattgtagca aaacctgacc ggttgaccct tttacctttc cggcgatacg
    46981 aacatattta agtaattgtc gctctgtaag accataatga aaacgcaatt tttgtttttc
    47041 ttctaaacga atacgatatt gagatttttt cccggggcgc gatttatttt taagatcgct
    47101 tccagctcta ggccttttac tagttagtcc cggtaaagcc cccagacggc gtattttttt
    47161 gaaacgaggc cctcggtaac gtgacataaa gactcctttt tttttataaa tttgattgaa
    47221 atttaattta tgaaatttca taaattaaaa taaaaaaaat taaaactgaa ctaaatacta
    47281 aatgaagtga aatccgataa aatgaagtat tgtactacaa acaaatagaa atgagatgca
    47341 ttagatcaat atacatattt ttttgtattg acttttttgt ttgtattttt ttattgcata
    47401 tctactattg tatatctaca aaaattgata tacaataaaa aaatctattt attagataac
    47461 ttctatctat tgatatagaa atggaaacta tatataatct atatagataa ataaaaccaa
    47521 aagaaagccc tttctttttt ttttgttctt gatttctttt ccaaagaaaa gatataactc
    47581 ccccattcat aattgtaagt ttctacgaca taataaaata aagagatttt tggccttttg
    47641 aaaaaaaaaa aaaagggggg gggtgaagaa gttctttatt tcaatcttct ttgatttcaa
    47701 aaaatctgat caatcatgta tgtaaaaaag aaaataaata gaaaaagccg gctatcggaa
    47761 tcgaaccgat gaccatcgca ttacaaatgc gatgctctaa cctctgagct aagcgggctt
    47821 aaataaaaga aattttacat acatgggaat tcgtaaaact cttaggattt tatctattaa
    47881 cgataactta tattttattt aaatgaattt aaataaaaat caaatttcag aatttcaaac
    47941 gttaaattga gtttatagtt ctaaatcaaa tctataatat aaatagaatc tactaaatta
    48001 gattagtaag tgaagttaga ttagtaagtg aagatccttt tgtacatttt tttttttttt
    48061 tgaatttaga attctctaat tatatattag ttatatatta gaagtcgaaa taaagtttaa
    48121 atgctaaatg attcaacctt tttttagact aaataattag aaatataaaa tattaaatag
    48181 aaataaatga aataattagt tagaactata aaattttgtt atcgtatggt tctatataga
    48241 gggtcttcct caaatgtgtc taagaaaaaa aggataagaa tgaaaatgaa atgaaagaga
    48301 aagaggcaac aaaaaaaaag caatccagat aataatgaga cactcctgtc ttttgttttc
    48361 attcggaagg agggctgcag ctaagactaa aacaaagaat cgatcgttcg agtattccac
    48421 caaattgccg cggaaaaata agagttaaga gaaacatatc tatttattta gtgtatatcc
    48481 atcgatattg aatagcaaat ggagaaatga tagaatcact tctgattgga caaaaaaaag
    48541 aaatacgggt ccgcgataga gacgaaagaa gataggcaag aaatcaaaag gggcaacccc
    48601 attcgatata agaatgagta tctaaaaaat gaagtggttc cgtatagcat aaaaataaat
    48661 attaaataaa tgaaaaaaaa aggaggggga aaggcatcat tttgagattg aatctcaaaa
    48721 cacaggggga tatggcgaaa ttggtagacg ctacggactt aattggattg agccttggta
    48781 tggaaaccta ctaagtgata actttcaaat tcagagaaac cctggaatta aaaatgggca
    48841 atcctgagcc aaatcctgtt ttacgaaaat aaataagggt tcgggttcgt aaagaaagaa
    48901 tttaaataaa aaagggatag gtgcagagac tcaatggaag ctgttctaac aaatggggtt
    48961 tgactaccgt tagtaaagga atccttctat cgaaactaca aaaaggataa aagataaacc
    49021 tatacacata cctaaaggta ataaaaaact atctaaaaaa aataaaaaga cgacccaaac
    49081 ccgtatttat atatttttat tttttttctg aaaaatagaa agaattgttg tgaattcgta
    49141 ttgattccaa attgaagaag gaatcaaata caacattcat taatcaaata atttacccca
    49201 tagtttgata aatcttttga acaactggtt aatcggacga gaataaagat agagtcccat
    49261 tctacatgtc aatataaatg ctgacaacaa tgaaatttat agtaagagga aaatccgtcg
    49321 actttaaaaa tcgtgagggt tcaagtccct ctatccccaa cccccaaaac ccgttgacgc
    49381 cctacctgtt tttttttttt tctttttaat tgacatagac gccagtcctc tattaaaatg
    49441 aggatgatgt cttggtaatg gtcgggatag ctcagttggt agagcagagg actgaaaatc
    49501 ctcgtgtcac cagttcaaat ctggttctcg gcatatgagt aattcgtatg aggatctatt
    49561 ctcaaaattt attgatatgg atcaacataa taaatactta tccctctagg tgtctgtaaa
    49621 tgtacctttc tctattttgt agtttttttt ttctatttta tagaaaagta aagagtctat
    49681 tatagtgaaa taaaaaaatt ggattctctt ccttctaaga gatgtgcacg atacaaagtt
    49741 cacagcgcag aatctcttct tttattttag ttcatcctat tgtctcgcct aaaaaaaaat
    49801 aatatatctt taaaaaatct agaatctcaa cgaatcccta attctattgt cttttatttt
    49861 ttttcttagc ctatccataa aaataggaat gatacttcaa ttactctgtt tgatctcgaa
    49921 gaaaaagaga gtgtacaaat attccttgaa tacccggagt tgtataaatg aaaaaaaagg
    49981 tctcttatca ttcaatgagc gtcttgtagt tcataaaaat tgggggcaat ataatcctta
    50041 cgtaagggcc acccgatcca actttcgggc attaagatac gcttcagtcg tggatgattc
    50101 tcatatgaga ttcccaacat gtcataagat tcccgttctt gaaaatccac acttttccaa
    50161 acccagaaaa cagacgggat tctaggatga gcccttggaa caaatacttt tatacatacc
    50221 tcttccggtt gatctacacc atattctatt cttgtaagat gatatacact ggctaacatt
    50281 cctcccggtg ctacatcata ggcacattgt gaacgtagat aattgtaacc gcatacatat
    50341 aaaataacag caatggaatg ccaatcctcg ggctttattt gtaaagtctc tattccttgg
    50401 taatcgaaac ccaaagatct atgaactagc ccatgtttga ctaaccaaac agacaaagga
    50461 ccctgcatct tttttatctc tcccgcattt tcatttggct ttgatttgta atttgtataa
    50521 gatatatatt tcacatttac gatgaaatcc aatttatgaa gattcattcg ttatttgtta
    50581 ttctgaaaaa aacctacctt atctaattta ctaattcttg ggaagatatt gaacttttat
    50641 agttgaaaaa tgtttgaaga gggagctctg aagtagacgg tggttgataa agtaatcccc
    50701 tatcataatt tccagcataa gtactgtgta caagacaaaa cttgtgattg gtagtaaaac
    50761 accgatcacc cccttgagat ctagatctaa ttcgatcctc atagatttct cgagatattt
    50821 tcttacgaag ttttgttata gcatctataa ctgcttccgg tttaggtgga cagcccggca
    50881 aatagacatc tacaggaatt agcttatcaa ctccccgaac agtactataa gaatcggtac
    50941 tgaacatccc ccctgtaatt gtacacgctc ccatagcaat aacatatttt ggttcgggca
    51001 tttgttcata aaatctcact aaagaagggt ccattttcat tgttactgtg ccagccgtta
    51061 aaatgaggtc cgcctgtcta ggactcgatc ttggtaccag tccataccaa tttgaaaaat
    51121 catttaatgt agttgaaata accgaattgt gggtctgtcg atcaagtaag ggaaattcaa
    51181 tagaattcat acttaatgct attttttttt ttattttgac tttttattgt ttcttattat
    51241 ctgaatattc aggaactaag accattccaa tgctcctttt cgccatgcat aaactaaacc
    51301 aacaattagg ataagcacaa aaataaaagc ttctataaat acagataccc ccaatacatc
    51361 aaaactcatt gcccatggat aaagaaaaac cgtttcaaca acaaaaacga gagcaaacat
    51421 ataataacgg attctaaatt gtaaccaagc atcacccatt ggttctatac ccgattcata
    51481 actcgaaagt ttctctggac cttttctaac ggggcctaaa actccagaaa ttagaaatgc
    51541 caaaatagga ataccacttg atattatcag aaatgcccag aaactctcat attcgtaaag
    51601 cagaaacata gacgaactcc tatgaatgtg aaagaaaaaa agaccagatt agttgattcg
    51661 agttggtctt actaaacaat tactaaacaa agagttatag acaacttgaa actgaattcc
    51721 attccaactc gaatcgacta gtttcatttg tatactgggg gatatgtctc gtttttaaga
    51781 tttagtgatt ggaatcctaa tttatttatt ttcattacgc ttatttcgat ttcatatcga
    51841 aatagattga tatgtatagt attatactat acatagatat ttgtactact gtacaaatct
    51901 acaaaacaag ttaaacttgt tcgctttcgc ctcacttcgg tcggattttt ataaaaaaaa
    51961 ttgaaactaa ccaaactcat taaaattcga attaattgtt ttgtttagaa ttttgaattc
    52021 tattctaata ttaatatgta ttaataaaaa aaaaaagagc aattgaagat attgaaatgc
    52081 cttttttttc atttcagttt tatgctctaa ataaccctgc tcccccccag tgagggagct
    52141 tatgggaatt attttcataa agcaaagcaa gcggaagcgg ccagttccaa ccaacaaaga
    52201 atatacaata ctgaggaaaa aatgagacaa cttttttttt gtatttgaat attctttatt
    52261 gttttatttt gttgtaagaa tatctttttt tatttattga ttttgttttg attaattaaa
    52321 atagaaaata gggctatacg gactcgaacc gtagactttc tcggtaaaac agatcgaact
    52381 cattattatc aaaatggatt cgaactcttt caaagaccca acatgcattt tttttttttt
    52441 tgcattgggc tctttcatta gctgatataa agatccgcta gtctaccata tttttactta
    52501 aaagaaaaat aagaagatgg ctccgtgtgc tctcattgat tattttgttt ctgatacggg
    52561 agcactacca aagtttttta gagaagggga ttctcttgac ataggtttgc ctttggctta
    52621 gatcaaccta agttaaatgg agtctctatc atccctgatt aaaaaatcaa acatgaaact
    52681 tcatacaccg taagattcat aggacgaaaa gatcattttt gaggtcttta tactcattaa
    52741 gcctagcatt gaatagaccg gggattcacc ctatcaatat atcaaatcaa ggatgggttc
    52801 gattgattaa tttggctcct acaaaaatgg tagccaatcg agccgaatca tttgtcaggc
    52861 tattgttctc tggttttgtt ccctaaaagg catggagtaa gacatcgact tatcaaaaag
    52921 atcaattgat tgcacgatag acttttctaa aaaacattgg cgcgcgtgta aacgaggtgc
    52981 tctaccaact gagctatagc ccttccttgt gatacagatt tatttgattt ctcctattat
    53041 gttctgtata gaatttcttg tcaagatgaa tattacacag cctcatatct ctttagtccc
    53101 ttttctttga ttggtattgc ttagaagtaa tattgaattt ataattcatc gatggggtag
    53161 gtcccctttt ctttttcttt ataatgataa atgacctact taactcagtg gttagagtat
    53221 tgctttcata cggcggaagt cattggttca aatccaatag taggtagaac ttattagata
    53281 ccactgacct cggtgtctaa taagtttttc tacccacctt cttttagtga ttttgtatct
    53341 ttttcattct atttcagttt caaattttga aaattttcat tttctattaa aaaaaattca
    53401 cttgattgta tttgattcta tttaatcagc agaatcaaac aaaaaggggt gtataaacat
    53461 aagttttttt ttatacagaa attctatttg gatacactaa cttgactaat tacgaaatcg
    53521 aatcgagagc ctcgacgcgt gtcctagctc gtctgagagc tagatttgcc tcaattcttt
    53581 gccgcttgcc ctcagctttc ttcaggttag cttccgctat tttaagagtt tgctgggctt
    53641 cttgtggatc aatgtcacta cccttctccg catcatttac taaaatagtg atttcattat
    53701 ttcctattct agcaaaacca cccatcagag tcatcgttaa ccattgatcg ttaaggcgta
    53761 ttctcaaaat acctatatct accgctgtgg caataggcgc atgatttggt aataccccaa
    53821 tttgtccact attagtagat aaaacaattt ctttcacttt tgaatcccaa acaattcgat
    53881 taggggtgag tacacaaaga tttaaggtca tttcttcaat ttgctctcca tttctaagtt
    53941 tgtagccttc gcagtagctt catcgatgtt acctaccaaa taaaaggcct gctcgggaag
    54001 accatctaat tctccggaaa gaatcaattt aaaccctcta attgtttctg ctagaccaac
    54061 atatttcccc ggggaacccg taaatacttc cgctacgaaa aagggctgtg ataagaaacg
    54121 ctcaattttt cgcgctcttg ctacagttaa tcgatcctct tcggacaatt cgtccaaccc
    54181 aaggatggct ataatgtcct gaagttcttt gtaccgttgt aaggtttgct taactctttg
    54241 cgcagtttca taatgttcct caccaacgat ccgaggttgg agcatagttg atgttgaatc
    54301 taaaggatct acggctgggt agataccttt agcagctaat cctcttgata ggacggtagt
    54361 agcatctaaa tgtgcaaatg ttgtggcagg agcagggtcg gtcaaatcat ccgcgggcac
    54421 ataaactgct tgaatcgaag ttatggatcc ctctttggta gaagtaattc tttcttgcaa
    54481 agaacccatt tcagtactaa gggtaggttg ataacccaca gcggaaggca ttctacccaa
    54541 taaggcggat acttcggatc ctgcttggac aaaacggaaa atattgtcga taaatagaag
    54601 tacgtcttgt tcattaacat ctcggaaata ttctgccata gttagggcag tcaacccaac
    54661 tctcatacga gctcccggtg gttcgttcat ttgaccgtaa actagagcca cttttgattc
    54721 cgcaagatct ttttcattaa ttactccaga ttctttcatt tccatgtaaa gatcatttcc
    54781 ttcgcgagta cgttcaccta ctccgccaaa tacggatacg cccccatgag ctttggcaat
    54841 gttgttgatc aattccataa tgagtactgt tttacctacc ccagcccctc cgaatagtcc
    54901 gatttttcct ccacgacgat aaggagctaa aagatctact actttaattc ctgtttcaaa
    54961 aatagataat tttgtatcta attgtataaa agcaggtgca gatttatgaa taggggctgt
    55021 tgtgcgagta tccacgggac ctaaattatc aataggctct ccaagcacgt tgaaaattcg
    55081 tcctagggtc gctcctccaa ccggaacact tagaggagtt cctgtgtcaa ttacttccat
    55141 tcctctcatt agaccatctg tagcactcat agctacagtc ctaactcgat tatttcctaa
    55201 taattgctgt acttcacaag tcacattaat ttgttgacca gcagtatctc gacccttaac
    55261 taccaaagca ttgtagatat taggcatctt gtccggagga aaggctacat ctagtactgg
    55321 accaattatt tgagaaatac gtcctagatt tttttctttt tcaagcgtgg tggaaacccc
    55381 aggatctgaa gtagcaggat ttattctcat aataagtggt gaactatgtc aatttttttt
    55441 tcgaaaatta tctaataaaa aaaatcttcg atagcaagta ggtcggttaa ttcattcaat
    55501 aagaaatggg aggaagttat cactcaattt cgtccgttgg tatcatgaat acaattcaat
    55561 tgtttactta ttctatttct attcaatttc aatcaaggaa ttttcaagtt gaagcgaccc
    55621 attttcaaaa tatcaactgg atgaataaaa atattgaaaa agtctttcat ttgtctatct
    55681 ttatagacaa taacgcccat cttatctatg gaattcgaac ttgaactcta tttacgattt
    55741 tttatttata tctcattagc ccctttttca tatttgcatt ttaattttag catatcaatg
    55801 taatatattt ttagatccgg cctattcccc cctcttttta tctataccct ttttccatgg
    55861 accaattcgg catattttca catacatata ggatttacat atacaacata tattactgtc
    55921 aagagtgaat ttcttattta tagttctatt aaataaacaa aaaaagaagg gattagaaaa
    55981 aaaaactaca aggattgggt tgcgctatac atatgagaga atatacaata atgctgtatt
    56041 tggtgaatca aataccatgg cctaatctaa taaggaacca ttcggattag ttgataattt
    56101 tttgaaagat tcctgtgaaa aagtttcgtt aactcctaat ttatgtcgag tagaccttgt
    56161 tgtttcgaga attcttaatt catgagttgt agggagggac ttatgtcacc acaaacagag
    56221 actaaagcaa gtgttggatt caaagctggt gttaaagagt ataaattgac ttattatact
    56281 cctgaatatg aaaccaaaga tactgatatc ttggcagcgt tccgagtaac tcctcaacca
    56341 ggagttccgc ctgaggaagc aggggccgcg gtagctgctg aatcttctac tggtacatgg
    56401 acaactgtgt ggaccgacgg gcttaccagc cttgatcgtt acaaagggcg atgctaccac
    56461 atcgagcccg ttcctgggga agaaaatcaa tatatatgtt atgtagctta ccccttagac
    56521 ctttttgaag aaggttctgt tactaacatg tttacttcca ttgttggtaa tgtatttggg
    56581 ttcaaagctc tgcgcgctct acgtctagag gatctgcgaa tccctactgc ttatgttaaa
    56641 actttccaag gtccgcccca tggcatccaa gttgaaagag ataaattgaa caagtacggc
    56701 cgtcccctat tgggatgtac tattaaacct aaattggggt tatccgctaa gaactacggt
    56761 agagcggttt atgaatgtct acgtggtgga cttgatttta ccaaagatga tgagaatgtg
    56821 aactcccaac catttatgcg ttggagagac cgtttcttat tttgtgccga agcaatttat
    56881 aaagcacagg ctgaaacagg tgaaatcaaa gggcattact tgaacgctac tgcgggtaca
    56941 tgtgaagaaa tgatgaaaag ggctgtattt gccagagaat taggagttcc tatcgtaatg
    57001 catgactatt taacgggggg attcacggca aatactagct tggctcatta ttgccgagat
    57061 aatggcctcc ttcttcatat ccaccgcgca atgcacgcag ttattgatag gcagaagaat
    57121 cacggtatgc acttccgtgt actagctaag gccttacgta tgtctggtgg agatcatgtt
    57181 cattctggta cagtagtagg taaacttgaa ggagaaagag acataacttt aggttttgtt
    57241 gatttattac gtgatgattt tattgaaaaa gatcgaagcc gtggtatttt tttcactcaa
    57301 gattgggtct ctctaccagg tgttttgccc gtagcttcag gtggtattca cgtttggcat
    57361 atgcctgctt tgaccgagat ctttggtgat gattccgtac tacaattcgg tgggggaact
    57421 ttaggacacc cttggggaaa tgcaccgggt gccgtcgcta atcgagtagc tctagaagca
    57481 tgtgtacaag ctcgtaatga ggggcgcgat cttgctcgcg agggtaatga aattatccgt
    57541 gaggctagca aatggagtcc tgaactagct gctgcttgtg aaatatggaa agagatcaaa
    57601 tttgaattcc aagcaatgga tactttggat aagtaatccc ttgattacca ttcctttttt
    57661 tagttgaatt gcaattaaac tcggcccaat cttttactaa aaggattgag ccgatcctac
    57721 cctattgtct atatttttga tagatacata tttatttttt ttttgtagat atacacttta
    57781 atctagagta gatatataag atctagatct tatatacaaa aataaaagac taaacacaac
    57841 tctttctatt cttgtattgg ttccaaaatg aatcctatgt atggatcctt aggattggcg
    57901 tattcttttc tatcctatat gccacagttt aggatcatgg attgagccaa gcaggacaat
    57961 cttttctacc tatcctgtat gttgtccttt tcatccgtgt tgaaatagaa acttattgga
    58021 gtagtcgacg atattttacg aaaaaggtta tttatagcgg agaaatctct cttttcaatg
    58081 ggaattttac atactatcat tatggggaaa gtactatttc aattctattt agaattgaaa
    58141 atggacaaag gttccatcag atagactgaa gagaaactcc gagttctcac aaacaaatat
    58201 aaagtataat catttctttc aatattcact cattatttta tttagttaaa aattctggtg
    58261 attgtctata tgcttattag taaatcaaat attcaattaa ttttattttt tattgaatga
    58321 ctattcatct attgtacttt catgtaaata gaggcaagct ctatggaaaa attttggttc
    58381 aattccatat tgtctaaagg gaaattagaa tacagatgtg gactaagtag atcaatggat
    58441 agccttggtc ctatagaaaa tcctagtata agcaaagacc cggttataaa cgatacagaa
    58501 gaagataaaa acattcaggg taagaattct agttattcta gttattacag tactcttgat
    58561 catttaatcg ccggcaaaga catagacatt cggaatttca tttctgatga aacttttttc
    58621 attagggata ctaataggaa cacttattcc atatattttg atattgaaaa tcaaattttt
    58681 gagattgaca atgatcattc ttttttgagt gaattagaaa gtgtgttttc tagtcatagt
    58741 aattcgagta gtcactctag ttggattaat tacattaata gtcgcattga ctcttatctt
    58801 cgttctcaaa tatgtattga tagtttcatt agcggtgaga gttacaattc caatgagagt
    58861 tgcattacga atgacaattc caatgacaat cagagttcca tttcaaattc cgtttatgac
    58921 gaaagggaaa gtcatagtca agatgataat ttcaatacaa aaacaaatgc gagtgataat
    58981 gatttaacta tcgaagaaga atctaatgat ttaaatggaa ctcaaaaata caagcattta
    59041 tgggttcaat gcgaagattg ttatggatta aattataaga aatttttgaa gtcaaaaatg
    59101 catatttgtg aatactgtgg ctatcatttg aaaatgaaca gtttagacag aatcgaactt
    59161 tcgattgatc cgggcacttg gaatcctatg gatgaagaca tgatctctct ggatcccatt
    59221 gaatttgatt ctgaagaggg cgaatttgat tctgaagagg ttgaatttga ttctgaagag
    59281 gaatctgatc aagatcaaga ggaatcttct aaagatcctg aggaatctga tcaagatcca
    59341 gaggaatctt ataaagatcg tattgattct tatcaaagaa agacaggatt aactgaggct
    59401 gttcaaacag gtacaggtca actaaacggt attcctatag caatcggcgt tatggatttt
    59461 cagtttatgg gaggtagtat gggatccgta gtaggtgaga aaatcacacg tttgatcgag
    59521 tatgctacaa atcaatcttt acctcttatt ctagtgtgtg cttccggagg agcacgcatg
    59581 caagaaggaa gtttaagctt gatgcaaatg gctaaaatat cttccgcttt atatgattat
    59641 caatcaaata aaaagttatt ctatgtatct attcttacat ctcctactac tggtggagta
    59701 accgctagtt ttggtatgtt aggggatatc attattgccg aaccggatgc ctatattgca
    59761 tttgcgggta aaagagtaat tgaacaaacg ttgaatacaa cagtacccga gggttcacag
    59821 gaggctgaat atttatttga taagggctta ttcgatctaa ttgtaccacg caaactttta
    59881 aaaggtgttc tgagtgagtt atttcagctc cacgattttt ttcctttgac tccaactcca
    59941 aatcaggtag agccttaagt tataagttca attttttatt tgtatggaaa aggtagttgg
    60001 agttagttta tcagaatcaa agtaggacta atggggtttt ctttcctttg tagcatcaaa
    60061 ttgaattgta gaaataattt ttggaattct tattcttagc gatattactg attactaatg
    60121 agcaatcttt tagtttatta agaagataaa aagggaattc tcccctttgt gaaataaaat
    60181 tagaattagg cgagacaaat aaaaggaatt caatcttcct ctcttgcgga tgtatataga
    60241 attcaaatat agaaaaaaat agatatagag tttttgatct ttcgatatct cgcgataatt
    60301 ctatttttac taaaataaaa tcctccttcc cttcttggat cggggtcaaa ttctaacgaa
    60361 tctcattttt caaaaatttt gactaacact cttttttttt atttattatt cgtagatttg
    60421 aataataaat caagtggatt attatacaga tatctttcga tcgtcattaa cagtccttgt
    60481 acttttttta ttagatatat atctactata aaactaatta catattcatt agtttagttt
    60541 attacttagt aattagtttt atagtagtat aatatacgaa ttctaatata attgttaatt
    60601 attattgaga tatctttata agtaacaata acaggtacaa atataaaatt gaggtaccca
    60661 ttctatgaca actctcaaca gcttaccctc tatttttgtg cctttagtgg gcctagtatt
    60721 tccggcaatt gcaatggctt ctttatcttt atatgttcaa aaaactaaga ttttttagat
    60781 gcgatgggac caagacaaaa tttgatctat tttttcaaaa cttagatatc atggatatct
    60841 atattagtag aatattgtat aacaagtagt ttttccaaat agaaatcaaa aagctatttc
    60901 ttatgcatgc gtattcgtaa acacgatgta tgggtaaatt aatagtagct gtggactggg
    60961 atcgcagcag atggatgata taaagtccat gtatcatagg tatgtagatc tttatggggg
    61021 atcctataaa gtaaagggga ttcttttaga tctaagtaat tcgatggatt attcctaaag
    61081 gttcacaaat agtgctagct gattagagtt acttcggaaa caaaataaaa aatcaaaatt
    61141 aaaatatatg cttattatct caattccaat aaaatgcaac tggatctggt atgtatgagt
    61201 tggccatcag aatctatatg gatagaattt atagcggggt ctagaaaaac aagcaatttc
    61261 tgctgggctt ttatcctttt tttttgttca ttaggatttt tattggttgg aacttctagt
    61321 tatcttggta gaaatttgat atctttattt ccgtctcagc aaatagtttt ttttccgcaa
    61381 ggaatcgtga tgtctttcta tgggattgcg ggtctcttta ttagttccta tttatggtgc
    61441 acaattgcgt ggaatgtagg tagtggttat gatcgattcg ataaaaaaga aggactagtg
    61501 tgtatttttc gttggggatt ccctgggaaa aaccgtcgca tctttctacg attccttatc
    61561 aaggatattc aatctatcag aatagaagtt aaagaaggta tttctgttcg tcgtgtcctt
    61621 tatatagaaa tcagaggtca gggtgccgtt cctttgactc gtactgatga aaatttgact
    61681 ccgcgagaaa ttgagcaaaa agctgcggaa ttggcctatt tcttgcgcgt accgattcaa
    61741 ttgagaaatg aagaataaat tcaatcaaat gcggcaagag gaaaaaactc aagtcaagaa
    61801 cccctttttt tctagagcat aacctaactg aactttttta agaatcccca ttcattcttc
    61861 gagccaaagc aggcgtatac gtaagaatca taacctaaaa caaaaccatt ttttttttac
    61921 ttgctatttt tatcaagatt ctttcgtctc gaaatccgca tagaatcata tttattactt
    61981 gaacttgaag gggttctttt gagcatttat cgaaagagga caattgcttc gaatcggatc
    62041 aatttgaatc tctggaaata atattctata tatttatatt ttcactcgaa tttgaagtgg
    62101 attcttatca tatttttgac ttctatattt tagattcaag ggctaagcac ttaataaaaa
    62161 agcagagaat caattcctgg gattactatc tatcttataa tggaactcct gcttgataga
    62221 aagattagat tgcctagagt caatgaaaga ggtggttcat taataattca cagatgaaaa
    62281 aatgttaaaa aaaaaaaaga aaacattcat tccccttcta tatcttgcat ctataatatt
    62341 tttgccctgg tggatttcgc tctcattcaa taaaagtatt aaatcctggg ttacaaattg
    62401 gtggaatact gggcaatgcg aaactttctt gaatgacatt cacgaaaaga gtattctagt
    62461 acaattcata gaattagagg aactcttcct cttggacgaa atgataaaag aatacccgga
    62521 aacacatcta ccaaaacttc atataggaat acacaaagaa acgatccaat tggtcacgat
    62581 tcacaatgaa gattgtatcc atatgatttt gcacttctcg acaaatataa tctatttctt
    62641 tattctaagt agttattcca ttttaggtaa tgaggaactt gttattatta actcttggct
    62701 tcaagaattc ctatctaatt taagtgacac aataaaagct ttttctattc ttttattaac
    62761 ggatttctgt attggattcc attcaaccca cggttgggaa ctaatgattg gttatatcta
    62821 caaggatttt gggtttgctt ataatgatca aattctatct ggtcttgttt ccacctttcc
    62881 tgtcattcta gatacaattt taaaatattg gatctttcat tatttaaatc gcgtatctcc
    62941 gtcacttgta gttatttatc attcaataaa tgattgagaa atgattcact gatccaaatc
    63001 caattcaaat ataaagtttg tttgttactt tgtatacaag catgcaaagt cgaacttact
    63061 ttattctttc tacccgtcga ggggggaatt gctgctatct ttcggtaaaa ttttttgagt
    63121 atttttagtt ttagtataca gtaaataaca aaatggtgga taggggacta gactagcgac
    63181 ctaccaaatt ttattgtaga aattttcggg atcaacgatt ggaccatgca aactcaaaat
    63241 accttttctt ggataaagga agagattact cgatctattt ccctatcggt catgatatat
    63301 ataataaccg gcgcatccat ttcaaacgca tatcccattt ttgcacagca gggttatgaa
    63361 aatccacgag aagcaactgg gcgtattgta tgtgctaatt gccatttagc taataagccc
    63421 gtggatattg aggttccaca agcggtactt ccggatactg tatttgaagc agttgttaga
    63481 attccttatg atatgcaact gaaacaagtt cttgctaatg gtaagaaagg cgctttgaat
    63541 gtaggggctg ttcttatttt accggagggc tttgaattag caccgctcga tcgtatttcg
    63601 cccgagatga aagaaaagat aggcaatctg tcttttcaga gttatcgccc cactaaaaaa
    63661 aatattcttg ttataggccc cgttcctggt cagaaatata gtgaaattac ctttccgatt
    63721 ctttccccag accctgctac taataaggat attcatttct taaaatatcc gatatatgta
    63781 ggcggaaaca ggggaagggg tcagatttat cctgacggta gcaaaagtaa caatacagtt
    63841 tataatgcta caacagcggg tatagtaagc aaaatcatac gaaaagaaaa agggggatac
    63901 gatataacca taacagatcc atcggacggg cgtcaagtgg ttgatattat ccctccagga
    63961 ccagaacttc ttgtttcaga gggtgaatct attaaactcg atcaaccatt aacaagtaat
    64021 cctaatgtgg gtgggtttgg tcagggggat gcggaaatag tacttcaaga cccattacgt
    64081 gttcaaggcc ttttgttctt ctttgcatct attgttttgg cacaaatctt tttggttctt
    64141 aaaaagaaac agtttgagaa ggttcaattg tttgagatga atttctagat ccgtggattt
    64201 atcaacatga aattcgtaaa aacgaatcaa actctttctg gccattgggt tagttaggta
    64261 tgatcaaaaa aagtatgaaa tttgcttgtt tacatctctt tcccccatat aagatatgcc
    64321 tggaattcct tttatcgcat ttctaatatg tatatttatt gtgaagaaca ctgtttggcc
    64381 ttaccccttc tttgcttttt tcaatcccaa tttgataggt gtgactcgat ccctattcgt
    64441 gtgtcagatc gaaatgttca aaaataggtt ttttctgttc taatatctaa tagaatctaa
    64501 tttgactaga tactaaacat acgataagta agaggagcct agaaaggaag gataactgag
    64561 agaacacaaa taattagagg gagtcttttt cgtcttcgac acaagaaagg gatgtataaa
    64621 agcccctttc ttgtgtcgaa ataataaaag ttcttggtgg cattcgtcaa aaatttctat
    64681 tcttagtttc tatttttccc tatttttcag aggctttttt tactagtttt ttttagattt
    64741 ctatttcaaa tttagactta gacatagtag aactttactc tatttatttt agtattagta
    64801 tcgcaccaaa gtttgaaatt ttttataagt tcattgattc tattttctca caaaaaattc
    64861 ttattattaa taagaaagaa ttcaacgggc ccctccctcg cgaatcaggc aaagaaagaa
    64921 gagacgggcc cgttgagttc ttctgctttc atgtctacaa ctcgggccgt ccaattttta
    64981 tagggatgaa cccaatccag aatatgaacc ataaaagaaa atacctatta aaccgatcac
    65041 aagaatacca gttaccgtac ctattaccca aagaggaatc cttccagtag tatcggccat
    65101 ttattctgcc tccctccaca tttctttcat caagtggcca tgctaaagac ataaacagtc
    65161 atagataatt ctgagatgcg atccttccga gtgggataag agaatttcta ttattatttt
    65221 ttactactct cttattttct cttacttaat tgaagaaata attggaaaat aaaacagcaa
    65281 gtacaaaaat gagtaataac ccccaatata gactggtacg atttaattca acattttgtt
    65341 cgttcgggtt tgattgtgtc atagctctta taattaattc agattaggtt tatcgttgga
    65401 tgaactgcat tgctgatatt gaccccaaaa agaaaacggt aggtacagct agtccgtgaa
    65461 cagccaacca tcgcactgta aaaattggat aggttcgatc tatggtcatc gggtcctcct
    65521 aaaaagatct actaaattca tcgagttgtt ccaaaggatc aaaacgaccg gttattaatg
    65581 gaattccttg tcgactctct gtaaaatact cgtttggacg agggctccca aacacatcat
    65641 aagctaaacc cgtgctgacg aataaccaac ccgcaatgaa tagggaaggt atagtaatac
    65701 tatgaatgac ccagtatcga atactggtaa taatatcagc aaaagaacgt tctcctgtgc
    65761 ttccagacat gctgagctcc acatattctt gtagggaatc gattccgcaa aagaggagat
    65821 cggtaaatgc aaattcactg aaattccatc tttgtgagat cgtcaatatt gtaccaaagg
    65881 cgtttttaga gtatatcgaa tcagtatagc tatccttctt ctaacacagc aacgtaattt
    65941 caattagttt tgacatgaag tggtagattc tttctttctt cttcttgttt gtcgatgtat
    66001 aacaaccatg tatcgtgtaa tagaaaattc ctcaaattcc ttcctgtatc gaataggggc
    66061 tttcttctct tatttattgg ccccgggtta gaaactcaag atcgggtaaa cggcgaatca
    66121 aagaggttgg tttctaattt ataaaaattc gtaaaggaaa ttctcatatt ttaaaaagtt
    66181 aattatgtgc gaaataaaaa atagaaaaat tctatttttt gcgtagttgc ataagaggtt
    66241 ttggtttttt tgtaatcccc ccttttttcc ttttttttat tgggtattca tctaatgaca
    66301 agtaagagaa gcatagtaga tagtattaaa atagataaaa aaagaacaac gaataaaaaa
    66361 attctaataa taaaatattt gggatgtggg gattgttcta ttgttgtatt agatctaaac
    66421 aaaggatttt tcttgaccta acttgaaaga tgaggtttta tgctttattt aataaaaaaa
    66481 aagacaaaaa aacctataaa ataaaggaaa agataattga aattactaat taagttaagg
    66541 ttaagtaagt taagagtttt aaagccaatc tagttggaaa aagggatttt tcttttttga
    66601 gtgatctcgt cacattatat ctttttttta ttatcattcg ataaattttg tggctgaatc
    66661 cactcgacta ctgaatctac aaaggaaaga aaaaaaggta aacaaggggg gtataaggtc
    66721 actatattat tctatctaat tagaaaataa aatacatttg agacaatgac aatcaaaaaa
    66781 gcaaagaaaa tattttccaa ttttttcttc catattttga ttcaaatttt tcaatgaagt
    66841 tacatggcgc agttttgatt attctttttt ttttttttta gtttactcaa gatcaatatt
    66901 tttccaatga atcaactgcg ttgattctga atcacggaag gactactaga tgtcaaagat
    66961 gctgaatttc ttttgtttct actcctgcct gccatgccag tctattttgg tttttgtttt
    67021 gtgaatattg tctataatga ttgatgaatc aaaaagttgc aattgaactt attacttcaa
    67081 ttagtatttt tgcttatcct cgtctctttc aaaaatgaaa atttaggaaa gtgctttcta
    67141 aacatatgta taaaaagaac atatttcatt tagccccctc atgcctacga taactagtta
    67201 tttcggtttt ttagtagtgg ctttaactat aacctcagct ttatttattg gtctgagtaa
    67261 gatacgactt atttgaaaat ttattgaatt tgaatgaacg aacaatttat aaaaacagat
    67321 tcttatttac tattgcatag attctatagt tctttactgc gctaactatc aattctaatt
    67381 atccgtcatt gagattcatg ggcaatacgg attcacattt atggatagat attacctctc
    67441 tttttccctt tcaaaaaaaa atcaaaatga ttgaagtttt tctatttgga atcgtcttag
    67501 gtctaattcc cattactttg gctggattat tcgtgactgc atatttacaa tatagacgtg
    67561 gcgatcagtt ggacctttga ttaattaata tctctttcct tttttttttt ttttttactc
    67621 acccccccct ctttattaat tcatttaatt gaatctaggg gaggtcaagt cagattgcta
    67681 ttgaattttt ttatttcaat tttggtttgg tgtcatttat tttctaccta acaagagcag
    67741 aatcacgctc tgtaggattt gaacctacga cattgggttt tggagaccca cgttctaccg
    67801 aactgaacta agagcgcttt cttatcacaa taagataagg ctgtaataga aaggggagga
    67861 ttcttttata tatataaagg atatcttgca cacctatact attatactat tatatatgat
    67921 atagaataat agtattaaag attctgtatg ctcaatttta attgatctaa aattgctcct
    67981 tcgttactgc tcaaaggaga agtaataggt agggatgaca ggatttgaac ccgtgacatt
    68041 ttgtacccaa aacaaacgcg ctaccaagct gcgctacatc cctttcaatt ggtttacagt
    68101 gtcattatag agaatccctg tcttgttttc cacactttga attcctatat tgatatagaa
    68161 tatcaatttt tcttgctact tccccttttt tatctcatat tatataagga ccctataaca
    68221 aattaattta ttaataaatt aatctttttt gtggaaattc ttgggtggaa agttacatat
    68281 ttttctgttt taagaaaatg aaaatcttat ctatcaaata attgtccatt ttaatttgga
    68341 ttagggattt cgcatccaaa tagataaaaa gaagtggtcc ttaactacat attcatctga
    68401 ttatatatct agtaccatat tgtaatacaa taaaaagggg gttttaaatg cgagatctaa
    68461 aaacatatct ttccgtagca ccagtactaa gtactctatg gtttggttct ttagcaggtt
    68521 tattgataga gatcaatcgt ttattcccgg atgcgttaac atttcctttt ttttcattct
    68581 agttatttat tggcgtggga cggggtgaag gagattagag atacaatcaa atatctgatc
    68641 cccccctttt ttttttttcg ctttttagaa taagggatag tagattcaac cgcaccgaaa
    68701 ttcggggttc aggctccaat taaattacta gtcgaggaaa aacggaaatg cggctaaggc
    68761 aacatctatc aaatattcta cactacaaaa gggcttcaat taaatactcc actgtgattc
    68821 tattctaaat tattctgatt ctaaatctaa aaaaattaga aatcattgta ttacttattt
    68881 tttactataa tcttttttta tagatttcaa tttattacta cgaaatcatt cctaatttga
    68941 tttttagtta gcaacttttt ttttcttatt tgtttttgac cctaaaatca ataggatagg
    69001 gtggggtgga ttaaaaccta aagggggttc atggctaaga gtaaagatgt ccgagtaacg
    69061 attattttgg aatgcaccaa ttgtgttcga aacggtatta ataaagaatc aacgggcatt
    69121 tcccgatata ttactcaaaa aaatcgacac aatacgccca gtcgattgga attgaggaaa
    69181 ttctgtccct attgttacaa acatacaact cacggggaga taaagaaata gatcaaatcg
    69241 agtgcctgta tgtcatatgt taccgctctc tcaaggaata ttaaaatatg acttacttta
    69301 ggtatagaat tagttatatg taatgccact attagtacat agaatagatt attctttttt
    69361 tttctatata attatatatt acatatacat aaatctagaa taatgaataa acaaagaaaa
    69421 tcttataaat tccataattt ggtccgatct aaataggact aaattagatt ttcaaattta
    69481 agaattagaa atatggataa ggataggatt tttattttta gagataagga ataaacaaat
    69541 tatggataaa tccaagcgat cttttcgtag gcgtttgccc ccgatccaat cgggggatcg
    69601 aattgattat agaaacatga gtttaattag tcgatttatt agtgaacaag gaaagatatt
    69661 atctaggcga gtaaatagat tgactttaaa acaacaacga ttaattacta ttgctataaa
    69721 acgagctcgt attttatctt tgttaccctt tcttaataat cagaaacaat ttgaaagagg
    69781 ggaatcggtc gctagaacta gaggtcttag aactagaact aaataaaaaa agtgtgctta
    69841 tccttccatt ttcaattgaa tcaaaattca aatccgaact caagcgtagg ttgatgtttt
    69901 attcgaaaaa tccgaaaatc aaacaaaccg aaattccctt gtaatgttgt aagaataata
    69961 aaaataaaag aatcgagtcg ggaaaggaaa atcctttttt ttgctctttt tgttttgatg
    70021 accttatcat catcatcatc ttttttcgta ctaatttcta ttccaccctc tccgagttta
    70081 ttctcgagga aactccattt aaagtattcc ggtggattcc ttccgattca cttattcttt
    70141 ttctttatta atattttttt taataaatcg ctttggaaat catataaaga caattcctat
    70201 ttaatatagc tatttgtgca agtattttac gattaagaag caactgctta cggtacaggt
    70261 tgtgtagtag tgtactatac ctataggata ccgattccgc gcgaattgct gcatttattc
    70321 gagtgatcca caaacgacga aaatctcttt ttttcctacc tctatcccga tgcgccgaaa
    70381 acaaagctct tattctttgt tgaataatag tttgagtcac ttttgaatga gcccctcgaa
    70441 aacctgatac aaagaaacgc atttttgttc gacgtctccg agctatatat cctcgtttaa
    70501 ttctggtcat tgaagaaaag aaactttgat gaataactca ttctttcttt cggttattct
    70561 ttttcccttt actagtctat taataacaaa acggattctt ccaatgtata aaataaaaat
    70621 tccaatggct tttgctacta taaccgtccc gaccacgagt ttttgccttt tttaggcatt
    70681 ttattttgcc tataaataag aacttaaata ttaggtataa aaaaagcata atcactcaaa
    70741 gagtagtaaa tagaaatggc taactagtgg gttccatcgt ctctatggtt acttcttaaa
    70801 cggtgaggtc ctctctatac accggagctc cttacttcat ttaatcaatg aatgctatgg
    70861 gtaacttgta caattcacac tttttggctc taccccccat gtccaataat agatctttca
    70921 caatcagaga cctatcttat acagtaacgg tattcaatta tgaaaatgag ttgggtagct
    70981 gaccctctta gtccgttctt ggaagcataa ttttttccct tttcaaatag gattttaacc
    71041 gcttaatgga taagcatttg ctaccaatgg atactttttt ttcatcttaa attacaaatg
    71101 gaagtgattg gatttgcacc aatggaaacc ataaatttgg tacacagtaa gatatgttaa
    71161 atctatcttt tttatttttt agatagtgaa gagaagtatt tactggtact gatcattgat
    71221 actgaaaaag aaagggttga cttttgtttc agctcatgat cggaacgagt cgcacataca
    71281 ccctagtaca tgttcctcga cgttgaggac atcccccaag agcaggggat ttcgtggcat
    71341 ttctgattgg ctgtcttgcc tttctaataa gttgtttaat agttggcatg ctaaaccata
    71401 tacataatgg gctggtttag atcgatccta accggatgaa attctaaatt ccttcttttg
    71461 atgttgaata ttatatagaa atagaatatt aaccccttac cttaccttaa ggttaacttt
    71521 tcttaactga agtggttaag aaaagttaag aaagaaggaa taagataagg aagggggtta
    71581 aatcacttaa ctttcaattg tgaatttgcg ttaaatcgat gctattctga caatgacatt
    71641 atccgatatt atcaacaatt ccatgatctt tggcttctgt tgctgacata aaactatctc
    71701 tttccaggtc gcgccatata gcaaacatgc tctggcccgt ttggtctaca taagccgtta
    71761 tgatgctgtt gcgaatgcgt attagttcgt cagtttccat ggtatattgt cccgtttttt
    71821 cgtcacaata agcggaagcg ggttgatgca tcattaccct agcgtgaggg aatgccgtac
    71881 gtttggaacg ttttcctccg actaagataa aggatgccac tgaagcggcc aatgacacgc
    71941 acgttgtaga cacatttaag cattgcatag tatcgtaaag aactagtccg ggaactacag
    72001 atccaccaga agagtttata aacaaaaaga tatctctggt atcaaactcc ccaccaagat
    72061 acaacataag agaaacaagt tgattcgaga tctcgctccc aacatcttgg aataaaaaaa
    72121 gatttctttg ttgataaagt ccgttgtata aatcaaccca agatgcatct tcgtcttcag
    72181 gcattctgaa aggtactttt ggcataccaa gcggcataaa ctaaaagaaa aaagaattaa
    72241 atactcaatt tcactttgat atggaagcgt aacaatggat ttattgtctt aataccattg
    72301 gtctttagtt tatcctattt tttattttaa tcctattttt attttataca tagattgaat
    72361 aatagtcaag gtcataaaaa aaaagaaaac agaatgaatg aaaaagaatt cttacgaatg
    72421 tgccctttga atgatgaaca aatatgggca cattcgttca tagaaaatga gattaacccc
    72481 cattgcgtat tgatacttat cggatataga atagatctgc ttctcttttt cttcttctga
    72541 accagactct tccattacat tatttagtaa attaaatatc gaacaaagcg taatcttttc
    72601 tccgaaatag tccaccgagg gggaggtacg tagcctattc caatgcaata aagttacaga
    72661 gtgtctattt ttcgttgata aaggggtatt tccatgggtt tgccttggta tcgtgttcat
    72721 accgtcgtat tgaatgatcc tggccgtttg ctttctgttc atataatgca cacagccctg
    72781 gttgctggtt gggccggttc gatggctcta tatgaattag cagtttttga tccttctgac
    72841 cccgttcttg atccaatgtg gagacagggt atgtttgtta tccccttcat gactcgttta
    72901 ggaataacca attcatgggg cggttggagt attacagggg ggactataac caattcgggt
    72961 atttggagtt acgaaggtgt agccggagca catattgtgt tttctggctt gtgcttcttg
    73021 gcagctattt ggcattgggt gtattgggat ctggaaattt ttagcgatga gcgcacagga
    73081 aaaccttctt tggatttgcc caagatcttt ggaattcatt tatttctctc aggagtggct
    73141 tgttttggtt ttggcgcatt tcatgtaaca ggattatatg gtcctggaat atgggtgtcc
    73201 gatccttatg ggctaactgg aaaggtacaa cctgtaaatc cagcatgggg tgtggaaggt
    73261 tttgatcctt ttgttccggg aggaatagcc tctcatcata ttgcagcggg gacattgggc
    73321 atattagcgg gcttattcca tcttagtgtt cgcccgcccc aacgtttata caaaggatta
    73381 cgtatgggaa atattgaaac cgtcctttcc agtagtatcg ctgctgtctt ttttgcggct
    73441 tttgttgttg ctggaactat gtggtatggt tcatcaacga ctcccatcga attatttggt
    73501 cctactcgtt atcaatggga tcagggatac ttccagcaag aaatatatcg aagggttagt
    73561 gctgggctag ccgaaaatca aactttatcc gaagcttggt ctaaaattcc cgaaaagttg
    73621 gctttttatg attacattgg caataatccg gcgaaagggg gattattcag ggcgggttca
    73681 atggacaacg gggatgggat agccgttggg tggttaggac accctatctt tagagataaa
    73741 gaagggcgtg aactttttgt tcgtcgtatg cctacttttt ttgaaacatt tccggttgtt
    73801 ttggtagacg gagatggaat tgttagagcc gatgtccctt ttagaagggc agaatcaaag
    73861 tatagtgttg aacaagtagg tgtaactgtt gagttctatg gtggcgaact taatggcata
    73921 agttatagcg atcctgctac tgtgaaaaaa tatgctagac gtgctcaatt gggtgaaatt
    73981 tttgaattag atcgtgctac tttgaaatct gatggtgttt ttcgtagcag tccaagaggt
    74041 tggtttactt ttggacatgc ctcgtttgct ctgctcttct ttttcgggca catttggcat
    74101 ggtgctagaa ccctgttcag agatgttttt gctggtattg atccggattt ggatgctcaa
    74161 gtagaatttg gagcattcca aaaacttgga gatccaacta caagaagaca agtagtttga
    74221 ttcaagattg ctttgtcatt ttggcttcta ttttttcttt tctgtttgtg atttgacata
    74281 ggcttaggtt gctggaaaaa tcttgatttc aatcactacc tttttatccc cgctttttct
    74341 ccaggagatg atccaaaata aacaggcatg gaagctataa ttgtaaacca caatcgaatt
    74401 tatggaagca ttggtttata catttctttt agtatcgact ctagggatca tttttttcgc
    74461 tatctttttt cgagaaccgc ctaaagttcc aactaaaaaa tgaaatgatt tttcattccc
    74521 tcagttaaag taatgagcct caaaatattc tattttgagg ctcattattt taactagtcc
    74581 ccgtgttcct cgaatggatc tcttagttgt tgagagggtt gcccaaaggc agtatataag
    74641 gcgtacccag taaaacttac aagtaaacca gatatagaaa tggcgactaa ggttgctggt
    74701 tccattatta taaaatttca agaccacaat ggatctatga taagatcgtt tatttacaac
    74761 ggaatggtat acaaagtcaa cagatctcat tgaatacaaa ataagattta ttatggctac
    74821 acaaactgtt gagggtagtt ctagatttaa tccaaggcca aagccaacta ctatagggtc
    74881 ttttttgaaa ccattgaatt cggaatatgg taaagtggcc cctggatggg gaacgactcc
    74941 tttgatgggt attgcaatgg ctctatttgc agtattccta tctattattt tggagattta
    75001 taattcttct gttttactgg atggaattgc gatgaattag attcacaaga actgcgaagc
    75061 ctgagttttt caatcaaaaa aaagcgaata ggtctcgtat tttagcccat gttttttggc
    75121 agttcgaccg caaaatttct ttttttttct gtatttccgg aatatgagtg tgcgacttgt
    75181 tataattgat cctattgata gtacagaaaa agggatctgt cgtcttgata gagatcgttt
    75241 tagcccgtcg aatattcatt ttagtatctg gagcacggaa tatatgaaat agatcacgaa
    75301 gtgttcgaac tacgattcat atttaatatt caaaccaaac ctcgcagccg gactaaaaaa
    75361 aaaaaatgaa aagaaaatga attctaaata gaaagatttt ttattctttc aaattctaat
    75421 ttctttatgt ttattttgat caaaggacaa agctttcttt ctattgttct atctaatcat
    75481 taaataagtt gatgattcaa cggttcttac tcagggaatc tttgtgctta gtttcaagat
    75541 ttttttattg aattatcgtg gttctagtat gaatctgggg tttcaattga ttcatagggt
    75601 cttaacaaga taatgcctat caataataaa gtcaataatc actaataaag aaaaaaagtg
    75661 atattccaat aataaatcaa atcaaagaaa aaaaaattag gtaggtaaag agaagattca
    75721 agaggcctgt aatgatcaac ataaagacga atgcgccgac ttgagttttt ggcattctaa
    75781 ttacaaagaa aagaagggct atttttactt gtttgtatct tttctttaga taaaaaagat
    75841 tgaatgaaag ggtgaagaag tttcaaactt tcaattctgt cttcctttcc gtcagccagt
    75901 attggagtgt tttttttttt gagccgtacg agatgaaatt ctcatatacg gttctaagag
    75961 ggggagtcct cgttcttggt ttacctatct caataaagtc tatgattggt tcgaagaacg
    76021 tctcgagatt caggcgattg cagatgatat aactagtaaa tatgttcctc ctcatgttaa
    76081 catattttat tgtctaggag gaattacgct tacttgtttt ttagtacaag tagctacagg
    76141 gtttgctatg actttttact atcgtccaac tgtgactgag gcctttgctt ctgttcaata
    76201 cataatgact gaagctaact ttggttggtt aatccgatcg gttcatcgat ggtcggcaag
    76261 tatgatggtc ttaatgatga tcctgcacgt atttcgtgtt tatctcacgg gtggttttaa
    76321 aaaacctcgg gaattaactt ggattacggg cgtagttctg ggtgtattga cggcatcttt
    76381 tggtgtaaca ggttattctc tacctcggga ccaaattggc tattgggcag ttaaaattgt
    76441 aacaggcgta ccggacgcta ttccagtaat aggatcgcct ttggtagagt tattacgtgg
    76501 aagtgctagt gtaggacaat ccactttgac ccgtttttat agtttacaca cttttgtatt
    76561 acctcttctt actgccgtat ttatgttaat gcatttctta atgatacgta agcaaggcat
    76621 ttctggtcct ttataaagaa tatagatcag atcatagata ttttgaattt attatttatc
    76681 ttattatatt atttatctta ttagttggag gaggaatata tatatatata tatatagtat
    76741 ttcattgcta caaatatgga ttattaaaaa aaaaaaaata agacatgtgt ttggatattt
    76801 cctttcaact ctacaagatt ctattattta tttgacatga atagttgagg ggaattctcc
    76861 gaagagaaag tggattatgg gagtgtgtga cttgaactat tgattggagc cgtgcagaag
    76921 tatttctttc tctgctacat tagaattcac aaccaaatgt atctttgttc caaccgccgt
    76981 gtaagttcca taccatacaa aggataggct ggttcacttg aagagaatct tttctatgat
    77041 cagacctgac cgatatcttg catgaacggg ctccgtaaga tccagtagaa taagggattt
    77101 ggcccaatca aaattcatat gttttagctt ttttttttta ctttttttat tatttcttac
    77161 atagtatgga aatgcattca tttcctctgc atcgacccga tttattatat atactatcgg
    77221 agtgaaacaa aggatctaaa gaagagcaaa ggctagacta tattagtaac aagtaaatct
    77281 tttgtatgtg aaaaatattg atctttttgg gggagaagag cgaatcacag gcaaggtgtg
    77341 agacaaccca gaaagcactt gatcataatc aactttgtaa gccaagccta cttgggtatt
    77401 gagcattttt ttacctgtaa gaattgaatt tcttggaatg tatagtttca aattttgaaa
    77461 cttgaatcgg ataacttttt tcttatctat aattagatgg aatatagaat catttatata
    77521 tgtatggata agatatagat ttagtttatt atgtatccat ttgtgtccat ttgattcgat
    77581 tggttcttgc ttgagccgga tgatgaaaaa ttatcatgtc cggctctgtc gggggatgga
    77641 tttataagaa ttcacctatc ccaataacaa aaaaccctga tttgaacgat cctgtattaa
    77701 gggctaaatt agctaaaggt atgggtcata attattatgg agaacccgca tggccaaatg
    77761 atcttttata tatttttccc gtagtaattc tcggtactat tgcctgtaat gtaggcttag
    77821 ccgttctaga accttcaatg attggtgaac ccgcggatcc atttgcaact cctttggaaa
    77881 tactacccga atggtatttt tttcccgtat ttcaaatact tcgtacagta cctaacaagt
    77941 tattgggtgt tcttttaatg gtttcagtgc ctgtgggatt attaacagta ccctttttgg
    78001 aaaatattaa taaattccaa aatccatttc gccgtccggt agcaacaacc gtctttttga
    78061 ttggtactgc agtagccctg tggttgggca ttggagcaac attgccaatt gataaatccc
    78121 taactttagg tcttttttaa ttttaaatgg attcgcttat taaattcagt caattgtaag
    78181 taaaataaca cggtgtgtgt atctagggag aattcacttt cactttgaag tgactattcc
    78241 ctagatacat tatttattca attctggccc gactatatag attcggattg tgctgaagat
    78301 tgaatgaaaa cctattcttt tttgtaaatc aatttcaaaa tgctttttta cttcttttct
    78361 ataatgtcca atatctgttt tacatcttct ctgtgaaaat gttcaatttt cataaggtct
    78421 tcctggctct tattcaaaag gtcgaaaaat gtatgtatat tggacgtttt aagacaatta
    78481 tagattctgg gaggcaactc tgattggtca ataaaaaaaa atttcaatgc tatttctttt
    78541 ttcttttttc ttagtttagt taatttatca taaaaaggaa aaaaaggtaa actaaccttg
    78601 tgttgaatgt tctctaaatg tgacttttcc tcttccgcat gtagaaaagg aataaataag
    78661 tcaatcaaat tccgggaagc ttcgtgaagt gcttctttag gagttaaact tccatttgtc
    78721 catatttcga gaaaaagtat ttcttgtttt ttattaccat tcccataaga atgaatacta
    78781 tgatttacat ttcgaaccgg catgaataca acattatcta taggataact tttgtcgtga
    78841 aagttatttg gcgtttttat accgtatcct ctattccttt caatttgtaa tccaatacac
    78901 aaataaattg gttctgttag gctagctata tgctgtgtat tatcaattat ttccacagag
    78961 ggcggtaaga tgatgtcttg agaagttaca tatccgggac ctttgacaca aataaatgcc
    79021 ttgcgagttc catacagatt acttctcaat acaatttctt tcaaattcat taaaatttca
    79081 tgtaccgatt cttgaatacc cgctatgcta gaatattcat gtggtacttt ctcagatttt
    79141 gcgcgtgtaa tacatgttcc ttctatttct ccaagcaaag cccttcgcat cgcaatgcct
    79201 attgtgtcgg cctggccttt cataagcgga gatagaataa agcgtccata ataaagacgt
    79261 ttactatcta ttcttgattc aacacacttc cactgtagtg tccgagtaga tacttttact
    79321 ttctctcgaa ccatagtaat attctttttg tctttgatca actcattaaa tcatttattt
    79381 ctcttgaaat ctctttagtc tttttttttt tattcctaca cacgtctttt tttaggaggt
    79441 ctacagccat tatgtggcat aggagttaca tcccgtacaa aatttaatac taaaccactt
    79501 ctacggatag ctcgtaatgc tgcatctctt ccgagacccg gaccttttat cataacttct
    79561 gctcgttgca taccttgatc cactactgct cgaatagcat ttcctgctgc gatttgagca
    79621 gcaaagggcg tccctcttct tgtacccctg aatccacaag taccggcaga ggaccaagaa
    79681 atcacccgac cccttacatc tgtaacagta ataatggtgt tattgaaact tgcttgaaca
    79741 tgaataacta cctttggtat tctacgtgca tccttacgtg aaccaatgcg cacattcctg
    79801 cgtgaaccga cttttggtat aggttttgcc atattttatc attttataaa aataagtcag
    79861 agatatatgg atatatccat ttcatgtcaa aatagatctt ctatatttta tttgtttatc
    79921 cttttcttta aaattgaaga ttgctttagc agtctctttt ttttttttac tagaagaatt
    79981 atccttgtct ttgtttatgt ctcgggttgg aacaaattac aataattcgt cccctcctgc
    80041 ggattagcct acatttttca caaattttac gaacagaagc ccttattttc atagctgtta
    80101 ttccttaatc ccgaattcgt tggaagaaaa taagtttctt gaaatttttg aaccctcaaa
    80161 cgagccccct gaaaggaatc ttgaagttga aaaaaccact taattattct aacccttgtt
    80221 agggatttta acaattatat gtccgggggg gttgaatcat aatgatttac tttaaatcaa
    80281 ttgaaattga atttttaccc tatctactta taatatgtat acgtataaaa aacttctttt
    80341 ggtcgtttct aaagcataat ctacaatcat atattcatta tccaaaggaa tctcgaccat
    80401 atcattgaga aaaaattcat gaaggtttaa ttactgaatt tttttttttg ttctttcatt
    80461 ccagttccag gtacttcgaa gtatcaacta atgtagcaca ggaggagtca tagtaatatt
    80521 tagtcgacaa tttgcccttt tctttttttt ttttcacaaa taagaaggtt tcagatacaa
    80581 ttcggatatt atatctataa tatatggatt gattaccata tataacacaa aatttctccg
    80641 ccgattcctt ctagtcgagc gtctcggtct gtcattatac cttgagaagt agaaagaatt
    80701 acaataccta tcccgcctaa tattctagga atattttgat agttagaata gattcgtaga
    80761 ccgggtcggc ttatccgttt taaatttaaa gtagtttgat atggtccttt cctatttctt
    80821 ctatgttgta gggttaaaac aaaaaagtct ttattgcttt cctgatgttt tcttacgttc
    80881 tcgataaaac cttctcgtaa aagtatttta acaatggttt cggtgatttt agttgatgct
    80941 attcgaatcg ttccttttct attcatgtca gcatttcgta tagaggttat tatttcagca
    81001 ataggatccc tccccatcgt aaattcttct ttctcccgaa ttttgatata atcaacatgt
    81061 tttttgattt attagtatta aaggtatatg cataagacat aatataatct acttgagaca
    81121 taatccacaa caaatctata taatttcaag aatttcgttt aaatagagaa ttctattgaa
    81181 gttatcatct tatacttata atacttcagg agctaatgaa acgattttag tgaaatttaa
    81241 ctgtctcaat tcccgggcga ttgctccaaa aattcgagtt ccttttggat ttccttcttg
    81301 atcaattaca actgcagcat tgtcatcata tcgtattata ataccgttgt cacgcttgag
    81361 ttctttacaa gtacgtacaa ttacagctct gatcacttct gatctttcca gaggtgtatt
    81421 gggtattgct tccttgatta cagcaacaat aacgtcacca atatgagcat atcggcgatt
    81481 actggctcct atgattcgaa tacacatcaa tttttgggct ccgctgttat ctgctacatt
    81541 caaaatggtc tgaggttgaa tcatttttga atctcttctt tcaatgcaac aaaggacgaa
    81601 gaaaaaaaga aatattgttt gtcaaaaaaa gaaaatccac aattgttttt gaatttctaa
    81661 gacctctttc tcttggtttt ctatatttct atcctgaaat aatgaattga gtttttatag
    81721 gcatttttga tgctgcaatt aaaatagcct ttctggctat attttcggcc actccaccca
    81781 tttcataaag gattttacca ggtttaacga cagctaccca atattcggga gatcctttgc
    81841 ccgaacccat gcgtgtttcc gtaggtctta ctgtaactgg tttgtctgga aatatacgta
    81901 cccatatttt tccaccccgt cgtatatttc gtgtcattgc gcgccggccg gcttctattt
    81961 gtctagatgt aatccaagca ggttcaagtg cttgaagagc atatcggcca aaacaaatac
    82021 gattgccgct acaagatatt cctttcagtc ttcctctatg ttgtttacgg aatctggttc
    82081 ttttcgggtt atagttgatg tctctttctc aattccatct ctactacaga actggacatg
    82141 agcaatttct tctcatccag ctcctcgcaa aaaagaaaaa aagttttaat aataataatt
    82201 aataaataaa actccatttt ttttttttaa taaaaaagag attgaatcat gggattcttt
    82261 aaaatcagat ttcattcaat ctattctaaa tttgtatatt ttatttaaat ataatatata
    82321 gaattcaatc tggattttat tttcatttat agataattaa tgtcttgtta taaggaatgc
    82381 tttttttttg cattttgcat catattcatt tcatattgga tcaacatgag taattcaata
    82441 aaactttcgc gggcgaatat ttactctttc tatatctatt tgaattatag ggttatctca
    82501 tgacctctca gaattcgaat aaaaagattg gtctctggtt tattccgcca tcccacccat
    82561 gaataattag gattcgtttt tctttttaag agaatcctct gcatttacgg gttccgtcgt
    82621 tcccatcgct tctcgattaa tggttaggtc tgaatttaac aatggagcct ccaatcaaat
    82681 tgcttaattt tctcttgaat caatcttctc agtctttatt gactcaaggc tcttgcttta
    82741 ttttttgttc gatgaataga tattcattta attaggaatg aattttgatt gatgccttat
    82801 tacattgcct ttttttattt atgagatgcc ttatagacct tacatatagg aatcctatat
    82861 catgactctt tctttttctc tctttctctc atccttccat ttatctgtct atttgtttgt
    82921 tatttcgctt tacaacttat actcataatc agattggttt ttcctttgat tatgcaaaag
    82981 aagctgtcag ttgctataat gatatgactg atatatcata tctttactga tttcttggat
    83041 ccagataatg cgaagcgatg agttggttat tagtcttaga gttattagtt catactatag
    83101 gccggtctgg tccattttgt gaatcctaat cttaaaaaaa aaaaacaacg agtcacacac
    83161 taagcatagc aaatcaaata atcaatcaaa tttttattca accttataga atttagaact
    83221 gctcattttt tttttttttt ttgattgaac gtcaaaaatg aaagaatttt ttgttttttt
    83281 gttatatctc gaaatagaat ctaaagacaa ctaaaatact attcttatta ttctttgtct
    83341 ataaatatcc aaattttgat tcctaatacc ccatagatag tccgaactgt ataggaagaa
    83401 taattaattt tcgccccaat ggtttgtaga ggaaccctgc cctctctgat ccagtctacg
    83461 cgtgcaatat cttttccgtt aatacgccct gatatttgta cttgaattcc ttttgtattc
    83521 gcctgctcag ttaattcaat agcctttttc attgcttttc gacaagaaac tctattcttt
    83581 aattgtccgg ctataaattc tgcaagaatg ttagggtgtc cataagggtt tgcgattctt
    83641 gtaacagcaa tgttgatttt tcggttcaca tatttaagtt ctttttgtac attcatctgt
    83701 aattcttcga ttcttcccgg cctatcttca attaagaatt tcggaaatcc catatagatt
    83761 atgacttgaa tcaaatcaat tcttttttga atttctatac gtgcaattcc ctcgacacca
    83821 gaagatattc tcatattttt ttgtacataa ttcttgatac agtctcttat ttttttatct
    83881 tcttggagac cctcggaata tttttttggt tgtgcaaacc aaatagaatg atgactttgg
    83941 gttgtaccaa gtctgaaacc aagtggattt attttttgtc ccataatccc ccatttccaa
    84001 tactctgact agtatatata tcatgatatg ttctatttgt gtgcttattt ctccatccag
    84061 gttttttaaa atacatggcg gattcttgat agatttcatc taaagatata tctctcaata
    84121 caatagttat atggcaggtg ggttttttta tctgataact acgtcctcga gctcgaggtt
    84181 gtagtctttt catagtattg ccctcattta cttcggcttt actaattact aaagaggctt
    84241 ggttgaaacc catgttgtga ttagcatttg ctgctgcaga ataaaccaat tttaaaatgg
    84301 gataacatgc tcgataaggc atgagttcta gtatcataag tgtttcgtca taagaacgtc
    84361 cacgaatctg atcaattact cttcgtgctt tgtgagcaga catacgtata tgttgaccta
    84421 aagcatatac ttctctatat gggttcttct ttatcttttt tttctctatc ataaggttta
    84481 cctctcactc ataaatctag attttattta ttaacggcga gatttgttat cgcttttcgg
    84541 atgtccgcgg aaatttatag taggtgaaaa ttctcccaat ttatgtccta ccatacgatc
    84601 cgttatataa ataggcagat gttctcttcc attatggata gcgatagtat ggccgatcat
    84661 tgtgggtata atggtagatg cccgggacca agttcttatt atttcttttt ctgctttttt
    84721 attaagcctt tctatttttt ttaataaatg atttgctaca aagggatttt tttttagtga
    84781 acgtgccaca gttaattaac tcctcttttt tttttgcaaa aacgaagaaa gaaatttgct
    84841 ctcctatttc ctacggcgac gaagaatcaa attatcacta tatttattcc tttttctact
    84901 tcttcttcca agtgcaggat aaccccaagg ggttgcgggt ttttttctac caatcggagc
    84961 cctcccttca ccacccccat ggggatggtc tacagggttc ataacaactc ctcttactac
    85021 aggacgctta cctagccaac atttagatcc ggctctaccc aaacttttct ggttcacccc
    85081 aacattcccc acttgtccga ctgttgccga gcagtttttg gatatcaaac ggacctctcc
    85141 agaaggtaat tttaatgtgg ccgatttccc ctcttttgca atcagtttcg ctacagcacc
    85201 cgctgctcta gctaattgtc caccctttcc aagtgtgatt tctatgttat gtatggccgt
    85261 gcctaagggc atatcggttg aagtagattc ctttttttga tcaatcaaaa tcccttccca
    85321 aactgtacaa gctttttcca aagcatacgg ctttctggat gtagatgatg atatctatac
    85381 agatggatat atatatatcg taaaattctt atctatatca tacaataaag taccacatga
    85441 atggatatat aggaatccaa atctgccgaa ccactcatgt tatgatcttc tacatcctag
    85501 gtcttcccgt tccgtcatct ggcttatgtt cttcatgtag cattcagacc gaatgactct
    85561 atgaaattac gtcgatactt ccacatattt atgggtaacg taggagacat ctctattttt
    85621 cccccgggga atctttagaa ttaccactgc ttagctttca atttgcctct gaccatcaaa
    85681 tgaaatgtga ataacccgtc ctcctctctt tgaaacaagg ggcgcttctg gttctgtcgg
    85741 tgcttgaaac agttttgtct tctccatatt actatctctc tagagtcaat aattatatat
    85801 gaggaactac tgaactcaat cacttgctgc ccttactctt cagttttctg ttgaggtcta
    85861 tcctgtagag gtactcaaat tggatcagtg atcgatttct aggtttcgtc gtaaacctaa
    85921 ttggttactc ccaattacgt aaatcaatag ttcaaaccgc actcaaaggt agggcatttc
    85981 ccattttgat aggaacttct gtaccagaaa caatggtatc tccaattata gcccctctgg
    86041 gatgtaaaat atatctcttc tcaccatccc catagtgtat gagacaaacg tatgcatttc
    86101 gattagggtc gtattctatg gttacgattc taccatatat gtctctttca tttcgtcgaa
    86161 aatcgatttt acggtataaa cgcttatgac ctccccctct atgccttgcg gtaatgattc
    86221 ctctggcatt acgaccttta ccacaacgat gctgtccata gatcaaatta tttcgtggat
    86281 tggatttcac ttgactgtct acggctccat tgcgtgtgcc cggggtagaa gttttgtata
    86341 aatgtatcgc catgctatta agtattttga tttaagttct tttctttcta agaggtggaa
    86401 tagaataacc cggttgaagc gtaatgatca tacgcttgta atgcattgta tgtcccataa
    86461 tgggtcccat tcttctaccc tttccgggga gtcgattact attcatagct attaccttga
    86521 caccaaagaa gagttcgacc caatgcttga tttctgtcct agttgatcct gattcgacat
    86581 taaaagtata ttgatttttc gccaataacc gaatactttt gtctgtaaat actgcatatt
    86641 tgattccatc cataaatcta ttttcttccc tatgagttct agtctcaata agaatgctag
    86701 ttcagttctt actgttcata tgttatgata tgaatatacc acaccgattc gttatgtata
    86761 gatgatgaga ttccattgat aaagagtcaa ttccaataga cttcttggag ggtcccattg
    86821 gcgtgcatcc agtaggaatt gaacctacga attcgccaat tatgagttgg gcgctttaac
    86881 cattcagcca tggatgctta gcggggatcc tcgtacatgg tgaataacca aattccaatt
    86941 gaaatgaaat ctttaggata aatcaatgca atttaaatca tagaataatc atataattct
    87001 aattatcata gaataaagaa atatcgtata taaatatcat atataaatat cataattata
    87061 aagtatcatt attatccatt taggaggtat ggagagatga aggggcgtca attcaaattc
    87121 tgggttttcg aattgcgaga gatattgaga gagatcaaga attctcacta tttattagat
    87181 tcatggaccc aattcaattc agtgggatct ttccttaaca tttttttcca ccaagaacgt
    87241 tttctaaaac tctcggaccc ccgaattttg ggtatcctac tttcacgcaa ttcacagggt
    87301 tcaacaagca atcgatattt cacgatcaag ggtatcaagg gtgtagtaca tttcacgacc
    87361 aagggtgtac tactatttgt agtagcggtc cttatatatc gtattaacaa tcgaaatatg
    87421 gtcgaaagaa aaaatctcta tttgacaggg cttcttccta tacttatgaa tcccattgga
    87481 ccgagaaatg atgcattgga agaatctttt gggtcttcca atgtcaatag gttgattgtt
    87541 tcgctcctgt caaaaggaaa aaagatctct gagttcctgg atccgaaaga gagtacttgg
    87601 gttcccccaa taactaaaaa gtgtatcatg cctgaatcca actggggttc gcggtggtgg
    87661 aggaactgga tcggaaaaaa gaaggattct agtggtaaga tatctaatga aaccgtcgct
    87721 ggaattgaga tctcattcaa agagaaagat atcaaatatc tggagtttcc ctttgtatat
    87781 tatatggatg atccgatcca caaggaccgt gattgggaat tgtttgatcg tctttctccg
    87841 agtaagaggc aaaacatatt gaattcggga cagctattcg aaatcttagt gaaagactgg
    87901 atttgttatc tcatgtttgc ttttcgtgaa caaataccaa ttgaagtgga gggtttcttc
    87961 aaacaacaag gggctgggtc aactattcaa tcaaatgata ttgagcatgt ttcccatctc
    88021 ttttcgagaa gcaagtgggc tatttctttg caaaattgtg ctcaatttca tatgtggcaa
    88081 ttccgccaag atctcttcgg tagtcggggg aagaatccgc acgaatcgga ttttttgagg
    88141 aacatatcga gagagaattg gatttggtta gacaatgtgt ggttggtaag caaggatcga
    88201 atttttagca aggtacggaa tgtatcgtca aatattcaat atcattccac aagatctagt
    88261 ttcgttcaag taacggattc tagccaattg aaaggatctt ttgatcaatc cagagatcgt
    88321 tttgattcca ttagtaatga ggattcggaa tatcacacat tgatcaatca aagagagatt
    88381 caacaactaa aagaaagatc gattctttgg gatccttcct ttcttcaaac ggaacgaaga
    88441 gagatagaat cagaccgatt ccctaaacgc gtttctggat cttcctcaaa gtcccggcta
    88501 ttcacggaac gtgagaagcg gatgaataat aatctgcttc cggaagaaat cgaagaattt
    88561 cttgggaatc ctacaagatc cattcgttct tttttctctg acatatggtc agaacttcat
    88621 ctgggttcga atcctactga gaggttcact aaagatcaga aattgttgaa gaaagaacaa
    88681 gatgtttctt ttgtcccttt caggcgatcg gaaaataaag aaatagtgaa tatatccaag
    88741 ataattacgt atttacaaaa taccgtctca attcatccta tttcatcata tccgggatgc
    88801 gatatggttc cgaaggatga actgggtagt tcttcattct tgaacaaaaa tccatttttt
    88861 gatttatttc atctattcca tgacctgaac agggggggat acacgttaca ccacgatttt
    88921 gaatcagaag agagatttca agaaatggca gatctattca ctctatcaat aaccgagccg
    88981 gatctggtgt atcataagag atttgccctt tctattgatt cctacggatt ggatcaaaaa
    89041 caattcttga atgaggccgg ggatgaatcg aaaaagaaat ctttattggt tctacctcct
    89101 attttttatg aagaaaatga atctttttat cgaaggatca gaaacaaatg ggtccggatc
    89161 tcctgcggga atgatttgga agatccaaaa ccaaaaagag tggtatttgc tagcaacaac
    89221 ataatggagg cagtcaatca atctatcttg atccgaaatc tgattcaaat ccaatatagc
    89281 acccatgggt acataagaaa tgtattgaat cgattctttt taatgaatag atccgatcgc
    89341 aacttcgagt atggaattca aagggatcaa ataagaaatg gtactctgaa tcatagaact
    89401 ctaatgaaat atacgatcaa ccgacattta tcgaatttga aaaagagtca gaacaaacgg
    89461 ttcgatcctc ttattttgat ttctcgaacc gagagataca tgaatcggga tcctaatgca
    89521 tatagataca aatggtccaa tgggagcaag aatttccagg agcatttaga acatttcgtt
    89581 tctgagcaga agagccgttt tcaagtagtg ttcgatcgat tacatattaa tcaatattcg
    89641 attgattggt ctgaggttat cgataaaaaa gatttgtcta agtcacttct tctctttttg
    89701 tctaactcac ttcctttttt ctttgtgagt ttcgggaata tcccccttca taggtctgag
    89761 atccacatct atgaattgaa aggtacaaat gatcaactct gcaatcagtt gttagaatca
    89821 ataggtcttc aaatcgttca ttttcaaaaa ttgaaacctt tcttattgga tgatcataat
    89881 acttctcaaa aatcgaaatt cttgatcaat ggaggaacaa tatcacaatt tttgttcaat
    89941 aagataccaa agcggatgat tgactcattc catactagaa ataatagcag gaaatctttt
    90001 gataacacgg attcctattt ctcaatgata tcccacgatc aagacaattg gctgaatccc
    90061 gtgaaaccat ttcatagaag ttcattgata tcttcttttt ataaagcaaa tcgacttcga
    90121 ttcttgaata atccacatca cttctccttc tattgtaaca aaagattccc tttttatgtg
    90181 gaaaaggccc gtatcaagaa ttctgatttt acgtacggac aattcctcaa tatcttgttc
    90241 attcgcaaca aaatattttc tttgtgcggt ggtaaaaaaa aacatgcttt tttggagaga
    90301 gatactattt caccttcacc aatcgagtcg caggtatcta acatattcat atctaatgat
    90361 tttccacaaa gtggtgacga aaggtataac ttgtacaaat ctttccagtt tgcaattcga
    90421 tccgatccat tagttcgtag agctatttac tcgattgcag acatttctgg aacacctcta
    90481 aaagagggac aaaaagtcaa ttttgaaaga actttttgtc aacctctttc agatatgaat
    90541 ctatctgatt cagaagagaa gaacttgcat cagtatctca atttcaattc aaacatgggt
    90601 ttgattcaca ctccatgttc tgagaaatat ttaccatccg aaaagaggaa aaaacggagt
    90661 ctttgtctaa agaaatgcgt tgagaaaggg cagatgtata gaacctttca tcaacgaaag
    90721 agtgcttttt caactcgctt aaaatcaaaa tggaatctat tccaaacata tatgccatgg
    90781 ttctttactt caacagggtg caaatatcta agtttgatat tgttagatac tttttcagac
    90841 ctattgccga tactaagtag cagccgtcaa atattggtat ccatttttca tgatattatg
    90901 catggatcag cgcgaattct tcagaaaaaa ttgtggaaga cacgacggaa tcggataagt
    90961 gagatttcga ttaagtgttt acaaaatttt cttctgtccg aagaaaagat tcatcgaaat
    91021 aatgagtcac cattgatatc gacacatctg agctcgccaa atgttcagga gttcctctat
    91081 tcaatccttt tccttcttct tgttgctgga catctcgttt gtacacgtct tttctttgtt
    91141 tcccgagcct atagtgagtt acagacagag ttcgaaaaga tcaaatcttt gatgaatcca
    91201 tcatacatga ttgagttgcg aaaacttctg gataggtatc ccacatctga actgaattct
    91261 ttctggttaa agttcaagaa tctctttcta gttgctctgc aacaattagg atattctata
    91321 cgttctaaga agaaatattt gaatatcaat ctcatcgatc tcataagtat cataccaaat
    91381 cccatcaatc gaatcatttt ttcgagaaat acgagacatc taagtcatac aagtaaagag
    91441 atctattcat tgataagaaa aagagaaaac gtgggcgatc attggattga tgataatcca
    91501 atagaattct ggttcgcgaa cagtgattcg attagtgata aagaaagaga cttcttggtt
    91561 cagttctcca tctccacctt aacggcagaa aaaagtattg atcaaattct attgagtctg
    91621 actcatagcg atcatttatc aaagaatgac tctgcttatc aaatgattga acaaccggga
    91681 gcaatttact tacgatactt agttgacatt catcaaaagt atctaatgaa ttatgagttc
    91741 aatacatcct gtttagcaga aaggcggata ttccttgcta attatcagac aatcacttat
    91801 tcacaaactt cgtgtggggc taatagtttt catttcccgt ctcatggaaa acccttttcg
    91861 ctccgcttag ccttatcccc ctctaggggt attttagtga taggttctat aggaagcgga
    91921 cgatcctatt tggtcaaata cctaacgaca aactcctatc ttcctttcat tacagtattt
    91981 ctgaacaagt tcccggatag caagcctagg gagttggttc ttgatgagga ggatgagagt
    92041 gactatgatg ttagtgactc tattgatgct agtgactcta ttgatgctag tgacgatatt
    92101 gatactagtg accttgatag ggagttgcgg cgtatagagt ggctagctga ggatgtgatg
    92161 aatgagttca ccaatattga actgctggcg gaagtagacc gattttttat cacccttcac
    92221 ttcgaattag caaaagcaat gtctccttgc ataatatgga ttccagacat tcatgatctg
    92281 gatatgaatg agtcgaagga cttatccctc ggtctattag tgaactatct ctccagggat
    92341 tgtgaaagat gttctactag aaatattctt gttattgctt cgactcatat tccccaaaaa
    92401 gtggatcccg ctctaatagc cccgaatcaa ttcaatacat gtattaagat acgaaggctt
    92461 cttattccac aacaacgaaa gcgctttttc actctttcat atactagggg atttcacttg
    92521 gaaaagaaaa tgttccatac taatcgattc gggtccacag ccatgggttc caatgcacga
    92581 gatcttgtag cacttgccaa tgaggcccta tcaattagta ttacacagaa gaaatcaatt
    92641 ctagacacta atacaattag atctgctctt catagacaaa cttgggattt gcgagcccat
    92701 gtaataccgg ttcaggatca cgggatcctt ttctatcaga taggaagggc tgttgtgcaa
    92761 aaagtacttc taggaaattg cctcctagat cctatatcta tctatataaa gaagcaattg
    92821 tgtgaagaag gggatcctta tttgtacaaa tggtacttcg aacttggaac gagcatgaag
    92881 aaattaacga tacttcttta tcttttgagt tgttctgccg gatcggtcgc tcaagacctt
    92941 tggtctctac ccggacccga tgaaaaaaat aggatcactt cttatcggtt cgttgagaat
    93001 gattctgatc tagttcatgg cctagtagaa atagaaggcg ctctgatggc atcctcgcgg
    93061 acagaaagag attgcagtcg gtttgataat gatcgagtga aattccttct tcggcccgaa
    93121 ccaaggaatc ccttatatat gatgcaaaat ggatcttatt ctatcgttga tcagaaattt
    93181 ctctatcaaa aatacgaatc ggagtttgaa gaaggggaaa tagaggaggg tttcttcgat
    93241 cacatagact gggctcctag aatatggcgc ccttgggaat ttctatttga ttgtatcgaa
    93301 aggcccaatg aattgggatt tccctattgg gccggtcggg ggatccttta tgatgaaaag
    93361 gatgagcttc aagaggagga tcagcttcaa gaggaggatg agcgtcaaga ggaggatgag
    93421 cttcaagagg gggattcgga gttcttgcag agtgaaacca tgcagtaccc gccacgagct
    93481 agattttcca aagaacaagg cttttttcga ataagccaat tcatttggga ccccccggat
    93541 ccactctttt ccctattcaa agatgagccc tttgtctctg tcttttcaca tcgagaattc
    93601 tttgcagatg aagatgaaga gatgttaaag gggcttctta ttcttactgc caaaatggat
    93661 cctcttccat ctctatctaa acgctggttt ctcaagaata ggaaaaaaaa gcacttcgaa
    93721 ttcttgattc atcgccagag atggcttaga accaatagtt cattatctaa tggattttcc
    93781 cgttctaata ttcgatccga gagttatcag tatttatcaa atctgttcct atctcacgga
    93841 aggctattgg atcaaatggc aaagacattg ttgagaaaaa gatggctttt ctcggatgaa
    93901 atgaaaattg gattcatgta acaggagaag ggtttcccat tacttagccg gaaagatatg
    93961 tggtcatgag gattaagtgg aacggaattg actgggtggt agagtcgcgg aaacacttct
    94021 ttcttccatg gagcttagct ccatggaaga atatgctact gctgaaacat ggaagaattg
    94081 aaatcttaga tcaaaacact atgtatggac ggtatgaact gcctaaacaa gaattcttga
    94141 acagcgaaca accagagcta ttactcacta catcaaaaaa tttccattaa tgaaagatgt
    94201 aaatccattg gaaaatcaaa aatacgcatg tcagatgaaa tggtttttgc tatctgctcc
    94261 aataacgaat cattggttta actgaataac taaataaaat agatagacct ttctcttcgt
    94321 ctcaggtcga tggatcttcc cgattggaag atcccctata tggataatag acattccagt
    94381 tgaccgagcc taattctaat tgtttttggt tcgaagcaaa gatatccacg gggcggttcg
    94441 ccctattcac gaccgagaag tactggattc tctttcggat aggtcctgaa aggagaagga
    94501 aagctggaat gccaccaggc gtctattatt gaattcaccc gacccgatag tacccatttt
    94561 tggaacgtcc agtgccaaag tcactgaatg ggtagtcgcc aatccctaaa acggactatg
    94621 taatgcactt tatctgctgg gttacggggg gcattttacc agaggtttag attgtatcaa
    94681 tccacccttg tgtgattcct gttgaagcat atactcgggg gtgggtgcag ggcagacgat
    94741 ttcaaagcag attccccatt cattagatag agaggatcac caagattttg tgatccgctg
    94801 ccgaacttat tccaattcaa tgagcattct caatattatg ccttgaagag gactcgaacc
    94861 tccacgctct ttagcacgag attttgagtc tcgcgtgtct accatttcac caccaaggca
    94921 tcttgaaagt aaatcgtatt ccatgaatat gatatctatc tagtgtgatg tatggaatat
    94981 atgacaaagg tggagtgttg gagtatttct attgatcggc catgtcatat aggccaagtc
    95041 ggacatccaa ttgcttcgat ttgaagtatc cagaggatgt cttatatata ttaagattct
    95101 attaaaaaga tggacaatca aacctatttc tttctcgatt caatagaaga aaaaaagaaa
    95161 agaggtgaat agggtccaaa ataaggagag atctgtaatg taaaaagaag gcccgattac
    95221 gcccattcct aatcctaaat ggaatgtaac gacgtaggga tccatatgta aacatagtct
    95281 ctatttagat ttagataggc tcgaatgacc cttctcataa tgagaatgta tataacccta
    95341 ttccggtctg gcccgatatg gaatgaactt ataatctata atctgattat agattataag
    95401 ttcataaccc tagcccattc cctttttggg cggaacagat ctactaattc tttgattcca
    95461 gttagtaaag agggatcttg aactaagaaa tagattctag aagctaaact aaaaaagggt
    95521 atcctgagca attgcaataa ttgggttcat tgatattcct ggtatagtag atgctatcac
    95581 acatacaatc atactcaatt cgatggaatt ttttgatctt aaaggggata ttctataatt
    95641 tcgcacgtga ggggttattt cttggtttcg tccagtcatt aataacttga ttatttttaa
    95701 ataatagtag atagaaacaa cgctcgtaag gagtcctatt gaaaccaaga aatagaggcc
    95761 tgcctgccat ccacaccaga ataaatgtag ttttccgaaa aaacctgcga gtggaggaag
    95821 gcctcctaga gataagagac atagagctaa agagagagcc aaaaaaggat cttttgtgta
    95881 taatcctgca taatctcgaa tgttatcagt tccggtacgt agaccaaata agacaatgca
    95941 agcaaaagtt cctagattca tggagatata gaacagcata taagttatca tgctcgcata
    96001 tccaccattt gagtctccga caattattcc aataattaca tatccgattt gacctatgga
    96061 cgaatacgca agcatacgtt tcatgcttgt ttgagtaata gcaatgagat tccccaatat
    96121 catgctaaga atagctagga tttccagaag aagatgccat tcgtttgatg agaaataaaa
    96181 aggaatatcg aaaattcgag tggctgaagc cgaagcagct actttcgaag taacagaaag
    96241 aaaagcaacg actggagtag gagagtcaga gtcgaaaaga ggattcctca cttctttctc
    96301 tcattcaaaa ccgtgcatga gactttcatc tcgcacggct cctaagtgat aaaagtaaag
    96361 aagaacttat cttctttttt tttttattat taccttcctc gcgtatgtat aagatcgaac
    96421 ccattcgatt tctaaaacgg attactaatc cttaactttt cgaggaatcc ttcatcagtg
    96481 gttgtgaatg acttattttt ctccatcttt tcgaccttga ttccgtagga gtaagtcaga
    96541 aagattgaga aatagaacca tctgatttga ttcgttctca atagccatga gatgatcatc
    96601 ttagggtgat ccttttgtcg acggatgctc ctattacact cgtagtctct gaaggatgag
    96661 aaccaactat gtagcatcta catcaagaat tcaagtattg tatacgtcat tagtccgatc
    96721 ctttgtagga actacccgta ataacgaact tgcaaaatgg atctgtttat cataaagaga
    96781 atcgttgttc ctgaccctgc ttcgccttaa ttgttatttg aacaagtcaa agttatgtct
    96841 tggtctgagt gggaatagca tttctcttct gcatgtccat ggagttttga aaaatccaaa
    96901 catcccagag atagatagag aggtaggaat ttatcgaacg aaccgcactc cttcgtatac
    96961 gtcaggagtc cattgatgag aaggggctgg ggaaagcttg aacccaattc ctacagtgat
    97021 gaatataagc gcaattgaaa ttcctgggga gttatacatt tgtgtattga taagaccatt
    97081 cactatttct tgaagctcga tctctccccc ggatgaacca tatagccaag agaaaccatg
    97141 aaccagaata gaagagcttg ccccacccat gagtaaatat ttcgtagtag cctcattaga
    97201 ccgtacatct ttcttggtat atccagataa taggtaggag cataaactga aacattctgg
    97261 agctacaaag atagttatta aatcgttagc accgcataaa aacattcctc ctagagtcgc
    97321 tgttaatacg aataacagaa actctgttat agccatttct gtacattcaa tgtactctac
    97381 ggatagagga atacatagag ttgaacatag taaaataaga aattgaaaga tttcgttgaa
    97441 attgttcgtt tggaaatttc ccgaaaagct aatcataggt tcttctctcc atcggaacaa
    97501 tagggccgtt atgctcatta ctaaacttgt tgaagagatg aaatataacc aaggtatatc
    97561 tttttgatca gaggttgaat cgatcatcag aagaagaatt aggccaaaaa tgaggataca
    97621 ttctgggaaa ataaaacttc catcgaagag aagcaaatga aaggctttca taaaaattct
    97681 cgtagaatcg agaatgaagt tttcattctg tacatgccaa atcatgaatt agtaactgca
    97741 tccaatctcc aaaaaaatcc caattgtttc gaactttcta tttttggaat ggaatatttg
    97801 tggaatcccc atgaattagg atcaaacctt attccatggt atttacatga gattcctctt
    97861 tcttattctt aagcaagtcc ccgagagggc ttagttgatc catgatttat gttttatctt
    97921 tcgtttcctt ttcgtttgtt tcgagaacga tcaattccga ttctttcttt ttctattgat
    97981 tcttttacga tcgagatgta tggatccatg gatctatgtg tctatataga tcctgttcgt
    98041 ggattaacga aaatgtgcaa aagctctatt tgcctctgcc attctatgag tctcttcctt
    98101 tttgcgtatg gcatcgccac tccctttggc agcatccact aattcggaac ttaatttgaa
    98161 agccatattt cgacccggac gttttcggga tgcccctaat aaccaacgaa cggcaagtgc
    98221 ttttccttgt gcggatccta tttcaatagg aacttgctgg gtcgatccgc ttacacgtct
    98281 tgcttttact gctatatcgg gagttactcc acgtattgct tgacgtaaaa cagatagcgg
    98341 atttgtttct gtcttttgtt gaatcttttt caaggctcga tagagaattt gataagccaa
    98401 tgattttttt ccgtgtttca gaatacggtt aaccaacatg ttaactaatc gattacgata
    98461 aattggatcg gattttgcag tttttttttc tgcagtacct cggcgtgaca tgagcgtgaa
    98521 aggggttcaa gaatcagttt tctttttata agggctaaaa tcatttattt tggctttttg
    98581 gccccatatt gtagggtgga tctcgaaaga tatgaaagat ctccctccaa gccgtacata
    98641 cgactttcat cgaatacggt tttccgcaga attcaatatg tatctatgag atcgagtatg
    98701 gaattctgtt gactcacttt aaattgagta tccgtttccc tccctttcct gctaggattg
    98761 gaaatcctgt attttacata tccatacgat taagtccttg ggtttccgaa atagtgtaaa
    98821 aagaagtgct tcgaatcatt gctatttgac ccggacccgt tctaaaaaag tcgaggcatt
    98881 tcgaattgtt tgttgacacg gacgaagtca gggaaaacct cttaaattat ttcaatattg
    98941 gaccttggac atataataag ttccgaatca aatctcctta gaaagaagat cttttgtctc
    99001 atggtagcct gctacagtcc ccttacgaaa ctttcgttat tgggttagcc atacacttca
    99061 catgtttcta gcgattcaca tggcatcatc aaatgataca agtcttggat aagaatctac
    99121 aacgcactag aacgcccttg ttgacgatcc tttactccga cagcatctag ggttcctcga
    99181 acaatgtgat atctcacacc gggtaaatcc ttaacccttc cccctcttac taagactaca
    99241 gaatgttctt gtgaattatg gccaatacca ggtatataag cagtgatttc aaacccagag
    99301 gttaatcgta ctctggcaac tttacgtaag gcagagtttg gttttttggg ggtgatagtg
    99361 gaaaagttga cagataagtc acccttactg ccactctaca gaaccataca tgagattttc
    99421 acctcatacg gctcctcgtt caattctttc gaagtcgttg ggttctcttc ctcgttccag
    99481 aatgtcctcc cctcttccac tccgtcccga agagtaacta ggacaaattc agtcacgttt
    99541 tcatgttcca atcgaacact ttccattttt gattattctc aaaagagaag atttttttta
    99601 ccaaacatcc gcggatccaa tcacacgatc ttataataag aacaagagat ctttctcgat
    99661 caatcccctt gcccctcatt cttcgagaat cagaaagatc cttttcaagt ttgaatttgt
    99721 tcatttggaa tctgggttct tatacttcat ttttatttct ttttattctt ttttttttga
    99781 tttctttttt tgattttatt cccttccgtc attctttaag tctcataggt ttgatcctat
    99841 agaatctaac ccattttctc attgagcgag gggtacgaaa tcaatctgat tgatttttcg
    99901 atcaaatatg tgaaatcttc ggttttttcc tctttatcta tccctatccc ataggtacag
    99961 catttgaatc aatagagaac cttttcctct gtatctatat gaatcgatat tattccattc
   100021 tccttactga tacctcccaa ggaaaaaacc gaattggatc ccaaattgac gggttagtgt
   100081 gagcttatcc atgcggttat gcattcttcg aataggaatc cattttctga aagatcctgg
   100141 ctttcgtgct ttggtgggtc tccgagatcc tttcgacgac ctatgttgtg ttgaagggat
   100201 atctatatga tccgatcgat tgcgtaaagc ccgcggtagc agcagaaccg gggaaagtat
   100261 acagaaaaga cagttctttt ctttctatta gattagtatt ttctattata ttaagattcg
   100321 tattagttag cgatcccggc tccgtgagtc ctttcttccg tgattaactg ttggcgccag
   100381 tcccacattt tgtctctgtg gaccgaggag aaaggaggct cagcgggaag aggattgtac
   100441 catgagagag ggggtcaacc tctgtcaaat atacaacatg gattctggca atgcaatgta
   100501 gttgggcttt catgctgatc cgaatgaatc atcttttcca cggaggtaaa tctttgcctt
   100561 tgcccgctag gcaagaggat agcaaattac aaattctgtt tcggtaggac atgtatttct
   100621 attactatga aattcattaa tgaagtaatt aatcgtggga ttagcattac cctttttttt
   100681 atagtgacga atcttgtatg tgttcctaag aaaaagagaa ggaatttgtc aaaatttcgg
   100741 ggtcttagag ggtcgtggaa atccataaga actcttgaat ggaactaagg aactccagtt
   100801 ccttcggaaa tggtaagatc tttggcgcaa taagaagggg ttgatccgta tcatcttgac
   100861 ttggttctga tttctctatt tttttaagaa taccgcttct cctacccgta tcgaatagaa
   100921 catgctgggg caaaccttct tcatgtaaaa cctgcttgat ttagatcggg agaatcgtac
   100981 ggttttatga aaccacgtgc tatggctcga atccgtagtc aatcctattt ccgataggag
   101041 cagttgacaa ttgaatccaa ctttttccat gattttcgta tccgtaatag tgcgaaagga
   101101 aagcccggct ccaagttgtt caagaatagt ggcggtgttg agtttctcga tcctttgtct
   101161 taggattagt cagttctatt tcttgatggg ggcagggaag ggatataact cagcggtaga
   101221 gtgtcacctt gacatggtgg aagtcatcag ttcgagcctg attatcccta aacccaatgt
   101281 gggtttttct attttgtctt gctcccctcg aataagaatg gataagaggc ttgtgggatt
   101341 gacgtgaggg gggagggatg gctatatttc tgggagcgaa ctccaggcga atatgaagcg
   101401 catggagaca agttatgcct tggaatgaaa gacaattccg aaccaaacca gctttgtcta
   101461 cgaacaagga agctataagt aatgcaacta tgaatctcat ggagagttcg atcctggctc
   101521 aggatgaacg ctggcggcat gcttaacaca tgcaagtcgg acgggaagtg gtgtttccag
   101581 tggcggacgg gtgagtaacg cgtaagaacc tgcccttggg aggggaacaa cagctggaaa
   101641 cggctgctaa taccccgtag gctgaggagc aaaaggagga atccgcccga ggaggggctc
   101701 gcgtctgatt agctagttgg tgaggcaata gcttaccaag gcgatgatca gtagctggtc
   101761 cgagaggatg atcagccaca ctgggactga gacacggccc agactcctac gggaggcagc
   101821 agtggggaat tttccgcaat gggcgaaagc ctgacggagc aatgccgcgt ggaggtagaa
   101881 ggcccacggg tcatgaactc cttttcccgg agaagaagca atgacggtat ctggggaata
   101941 agcatcggct aactctgtgc cagcagccgc ggtaatacgg aggatgcaag cgttatccgg
   102001 aatgattggg cgtaaagcgt ctgtaggtgg ctttttaagt ccgccgtcaa atcccagggc
   102061 tcaaccctgg acaggcggtg gaaactacca agctggagta cggtaggggc agagggaatt
   102121 tccggtggag cggtgaaatg cgtagagatc ggaaagaaca ccaagggcga aagcactctg
   102181 ctgggccgac actgacactg agagacgaaa gctaggggag cgaatgggat tagatacccc
   102241 agtagtccta gccgtaaaca atggatacta ggcgctgtgc gtatcgaccc gtgcagtgct
   102301 ggagctaacg cgttaagtat cccgcctggg gagtacgttc gcaagaatga aactcaaagg
   102361 aattgacggg ggcccgcaca agcggtggag catgtggttt aattcgatgc aaagcgaaga
   102421 accttaccag ggcttgacat gccgcgaatc ctcttgaaag agaggggtgc cttcgggaac
   102481 gcggacacag gtggtgcatg gctgtcgtca gctcgtgccg taaggtgttg ggttaagtcc
   102541 cgcaacgagc gcaaccctcg tgtttagttg ccaccgttga gtttggaacc ctgagcagac
   102601 tgccggtgat aagccggagg aaggtgagga tgacgtcaag tcatcatgcc ccttatgccc
   102661 tgggcgacac acgtgctaca atggacggga caaagggtcg cgatcccgcg agggcgagct
   102721 aactccaaaa acccgtcctc agttcggatt gcaggctgca actcgcctgc atgaagccgg
   102781 aatcgctagt aatcgccggt cagccatacg gcggtgaatt cgttcccggg ccttgtacac
   102841 accgcccgtc acactatggg agctggccat gcccgaagtc gttaccttaa ccgcaaggag
   102901 ggggatgccg aaggcagggc tagtgactgg agtgaagtcg taacaaggta gccgtactgg
   102961 aaggtgcggc tggattacct ccttttcagg gagagctaat gcttgttggg tattttgatt
   103021 tgacactgct tcacacccaa aaagaagcga gctacgtctg agttcaactt ggagatggaa
   103081 gccttctttt gtttctcgac ggtgaagtaa gaccaagccc atgagcttct tatcctaggt
   103141 cagaacaagt tgataggatc cccttttatg cccccatgtc cctcccgtgt ggcgacatgg
   103201 gggcgtaaaa aggaaagaga gggatggggt ttctctcgct tttctttttg catagcgggc
   103261 ccccagcggg aggcccgcac gacgggctat tagctcagtg gtagagcgcg cccctgataa
   103321 ttgcgtcgtt gtgcctgggc tgtgagggct ctcagccaca tggatagttc aatgtgctca
   103381 tcagcgcctg accctgagat gtggatcatc caaggcacat tagcatggcg tacttctcct
   103441 gttcgagccg gggtttgaaa ccaaacttct cctcaggagg atagatgggg cgattcaggt
   103501 gagatccaat gtagatccaa ctttctattc actcgtggga tctgggcggt ccggggggga
   103561 ccaccatggc tcctctcttc tcgataatcc atacatccct tatcagtgta tggacagcta
   103621 tctctcgagc acaggtttag gttcggcctc aatggaaaaa tgaaatggag cacctaacaa
   103681 cgtatcttca cagaccaaga actacgagat cgcccctttc attctggggt gacggaggga
   103741 tcgtaccatt cgagcctttt tttttcatgc ttttcccgga ggtctggaga aagctgcaat
   103801 caataggatt ttcctaatcc tcccttcccg aaaggaagag cgtgaaattc tttttccttt
   103861 ccgcagggac caggggattg gatctagccg taagacgaat gcttggctga taaataattc
   103921 acttcttggt cttcgacccc ctcagtcact acgaacgccc ccgctcagtg caatgggatg
   103981 tgtctattta tctatctctt gactcgaaat gggagcaggt ttgaaaaagg atcttagagt
   104041 gtttagggtt gggccaagag ggtctcttaa cgccctcttt tttcttccca tcggagttat
   104101 ttcttatttc acaagtactt gccgtggtga ggaagaaaag aagggggaac aagcacactt
   104161 ggagagcgca gtacaacgga gagttgtatg ctgcgttcgg gaaggatgaa tcgctcccga
   104221 aaaggaatct attgattctc tcccaattgg ttggaccgta ggtgcgatga tttacttcac
   104281 gggcgaggtc tctggttcaa gtccaggatg gcccagctgc gccaaggaaa agaatagaag
   104341 aagcatctga ctccttcatg catgctccac ttggctcggg ggatatagct cagttggtag
   104401 agctccgctc ttgcaattgg gtcgttgcga ttacgggttg ggtgtctaat tgtccaggcg
   104461 gtaatgatag tatcttgtac ctgaaccggt ggctcacttt ttctaagtaa tggggaagag
   104521 gaccgaaaca tgccactgaa agactctact gagacaaaga tgggctgtca agaacgtgta
   104581 gaggaggtag gatgggtggt tggtcagatc tagtatggat cgtacatgga cggtagttgg
   104641 agtcggcggc tcccctaggt ttaggttccc tcatctggga tccctgggga agaggatcaa
   104701 gttggccctt gcgaacagct tgatgcacta tctcccttca accctttgag cgaaatgcgg
   104761 caaaaggaag gaaaatccat ggaccaaccc catcgtctcc accccgtagg aactacgaga
   104821 tcaccccaag gacgccttcg gtatccaggg gtcgcggacc gaccatagaa ccctgttcaa
   104881 taagtggaat gcattagctg tccgctctca ggttgggcag taagggtcgg agaagggcaa
   104941 tcactcattc ttaaaaccag cattcttaag accaaaggtc ggggtggaaa aggggggaaa
   105001 gctctccgtt cctggttctc ctgtagctgg atcctccgga accacaagaa tccttagtta
   105061 gaatgggatt ccaactcagc accttttttt tttgagattt tgagaagagt tgctctttgg
   105121 agagcacagt acgatgaaag ttgtaagctg tgttcggggg ggagttattg tctatcgttg
   105181 gcctctatgg tagaatcaat cagtcggggg cctgagaggc ggtggtttac cctgtggcgg
   105241 atgtcagcgg ttcgagtccg cttatctcca actcgtgaac ttagccgaaa caaagctata
   105301 tgatagtacc cgatttttcc gattcggcag ttcaatctat tatttatcat tcatggacgt
   105361 tgataagatc cttccattta gcagcacctt aggatggcat agccttaaag tgaaaagtga
   105421 agggcgaggt tcaaacgagg aaaggcttac ggtggatacc taggcaccca gagacgagga
   105481 agggcgtagt aagcgacgaa atgcttcggg gagttgaaaa taagcgtaga tccggagatt
   105541 cccgaatagg tcaacctttc gaactgctgc tgaatccatg ggcaggcaag agacaacctg
   105601 gcgaactgaa acatcttagt agccggagga aaagaaagca aaagcgattc ccgtagtagc
   105661 ggcgagcgaa atgggagcag cctaaaccgt gaaaacgggg ttgtgggaga gcaataaaag
   105721 cgtcgtgctg ctaggcgaag cagtagagtg ctgcacccta gatggcgaga gtccagtagc
   105781 cgaaagcatc actagcttac gctctgaccc gagtagcatg gggcacgtgg aatcccgtgt
   105841 gaatcagcaa ggaccacctt gcaaggctaa atactcctgg gtgaccgata gcgaagtagt
   105901 accgtgaggg aagggtgaaa agaacccccg tcggggagtg aaatagaaca tgaaaccgta
   105961 agctcccaag cagtgggagg agcccagggc tctgaccgcg tgcctgttga agaatgagcc
   106021 ggcgactcat aggcagtggc ttggttaagg gaacccaccg gagccgtagc gaaagcgagt
   106081 cttcataggg caattgtcac tgcttatgga cccgaacctg ggtgatctat ccatgaccag
   106141 gatgaagctt gggtgaaact aagtggaggt ccgaaccgac tgatgttgaa gaatcagcgg
   106201 atgagttgtg gttaggggtg aaatgccact cgaacccaga gctagctggt tctccccgaa
   106261 atgcgttgag gcgcagcagt tgactggaca tctaggggta aagcactgtt tcggtgcggg
   106321 ctgcgagagc ggtaccaaat cgaggcaaac tctgaatact agatatgacc tcaaaataac
   106381 aggggtcaag gtcggccagt gagacgatgg gggataagct tcattgtcga gagggaaaca
   106441 gcccggatca ccagctaagg cccctaaatg accgctcagt gataaaggag gtaggggtgc
   106501 agagacagcc aggaggtttg cctagaagca gccacccttg aaagagtgcg taatagctca
   106561 ctgatcgagc gctcttgcgc cgaagatgaa cggggctaag cgatctgccg aagctgtggg
   106621 atgaaaaaat gcatcggtag gggagcgttc cgccttaggg ggaagcaccc gcgcgagcgg
   106681 gggtggacga agcggaagcg agaatgtcgg cttgagtaac gcaaacattg gtgagaatcc
   106741 aatgccccga aaacccaagg gttcctccgc aaggttcgtc cacggagggt gagtcagggc
   106801 ctaagatcag gccgaaaggc gtagtcgatg gacaacaggt gaatattcct gtactacccc
   106861 ttgttggtcc cgagggacgg aggaggctag gttagccgaa agatggttat cggttcaagg
   106921 acgcaaggtg cccctgcttt ttcagggtaa gaaggggtag agaaaatgcc ccgagccaat
   106981 gttcgagtac caggcgctac agcgctgaag taacccatgc tatactccca ggaaaagctc
   107041 gaacgacctt caacaaaagg gtacctgtac ccgaaaccga cacaggtggg taggtagaga
   107101 atacctaggg gcgcgagaca actctctcta aggaactcgg caaaatagcc ccgtaacttc
   107161 gggagaaggg gtgcctcctc acaaaggggg tcgcagtgac caggcccggg cgactgttta
   107221 ccaaaaacac aggtctccgc aaagtcgtaa gaccatgtat gggggctgac gcctgcccag
   107281 tgccggaagg tcaaggaagt tggtgacctg atgacagggg agccggcgac cgaagccccg
   107341 gtgaacggcg gccgtaacta taacggtcct aaggtagcga aattccttgt cgggtaagtt
   107401 ccgacccgca cgaaaggcgt aacgatctgg gcactgtctc ggagagagac tcggtgaaat
   107461 agacatgtct gtgaagatgc ggactacccg cacctggaca gaaagaccct atgaagcttc
   107521 actgttccct gggattggct ttgggctttt cctgcgcagc ttaggtggaa ggcgaagaag
   107581 gcctccttca gggggggctc gagccatcag tgagatacca ctctggaaga gctagaattc
   107641 taaccttgtg tcaggaccta cgggccaagg gacagtctca ggtagacagt ttctatgggg
   107701 cgtaggcctc ccaaaaggta acggaggcgt gcaaaggttt cctcgggccg gacggagatt
   107761 ggccctcgag tgcaaaggca gaagggagct tgactgcaag acccacccgt cgagcaggga
   107821 cgaaagtcgg ccttagtgat ccgacggtgc cgagtggaag ggccgtcgct caacggataa
   107881 aagttactct agggataaca ggctgatctt ccccaagagc tcacatcgac gggaaggttt
   107941 ggcacctcga tgtcggctct tcgccacctg gggctgtagt atgttccaag ggttgggctg
   108001 ttcgcccatt aaagcggtac gtgagctggg ttcagaacgt cgtgagacag ttcggtccat
   108061 atccggtgtg ggcgttagag cattgagagg acctttccct agtacgagag gaccgggaag
   108121 gacgcacctc tggtgtacca gttatcgtgc ccacggtaaa cgctgggtag ccaagtgcgg
   108181 agcggataac tgctgaaagc atctaagtag taagcccacc ccaagatgag tgctctccta
   108241 ttccgacttc cccagagcct ccggtagcac agccgcgacg gcaaggggtt ctctgtccct
   108301 gcggggatcg agtgacagaa gttttgagaa ttcaagagaa ggtcacggcg agacgagccg
   108361 tttatcatta cgataggtgt caagtggaag tgcagtgatg tatgcagctg aggcatccta
   108421 acagaccggt agacttgaac cttgttccta catgacccga tcaattcgat caggcactcg
   108481 ccatctattt tcattgttca actctttgac aacatgaaaa aaccaaaagc tctgccctcc
   108541 ctctctatct attcatggga tggaagggcg gaggcctttg gtgtcccttc cagtcaagaa
   108601 tcgggcctca gaatcactag ccaatatgct tttctttttt tcgcacgcct ttcttcgttc
   108661 atggttcgat attctggtgt cctaggcgta gaggaacaac accaatccat cccgaacttg
   108721 gtggttaaac tctactgcgg tgacgatact gtaggggggg tcctgcggaa aaatagctcg
   108781 acgccaggat gataaaaact taacacctct cattcttatt actttttcaa tacgaaaaag
   108841 aaaccaaaaa tgaaaaacaa aaaggtcgtc ttattcaaaa ccccaattat gaaatcccct
   108901 ctctcccact tcacacctcg gaacgcaccg ttcttataga gagaaaggcg ctttcacatc
   108961 ttcttaaccc ggaaatggct ggggagagga aaggttcctt tttttttttt agggtactcc
   109021 tgggaacaga cccagtggag acgaggtggg gcctgtagct cagaggatta gagcacgtgg
   109081 ctacgaacca cggtgtcggg ggttcgaatc cctcctcgcc cacaaccggc ccaaaaggga
   109141 agggcctttc cctctggggg taggaaaatc atgattggga tagcggacca aaagctatgg
   109201 aactggggcg cgggtctttt gccgaaatgg agtggccttt tgactttcaa atataaattt
   109261 acatatggta aagccggcca aaacaaaaaa caaaattagc atcttttttt ttgttttacg
   109321 ccccataact cttcctcagc caggcttgga cagaatggca gagcaagtac aagtattagt
   109381 agcatacaaa aatggcaaaa atgcgctcct cgccattaaa ttaatgtgtt tgctcgcggt
   109441 aattgcggcc tctcgggaga atcgatgact gcatctttga tccatttgct agtactagta
   109501 catctgagaa ttcttaattg gctggttgta aatagcccca agactatgga acaaaggatt
   109561 atcccggacc tagaccgagg tattgacggc gattctcaaa tatcgcagaa cagaatgtga
   109621 tacgatgaga tagaatgcaa tagaaataaa gacacagaga acgggttacc tactcctact
   109681 cttaatgatc aaagcgaacc ttttcattct gacattctgt aattcggaat gaatcaaatc
   109741 tccccaagta ggattcgaac ctacgaccag tcagttaaca gccgaccgct ctaccactga
   109801 gctactgagg aacaacggga gattagatct catagagttc aattcccatt ctcaacccat
   109861 gaccaatatg aactcgaagt ttccttcgta acccccggaa cttcttcgta gtggccccgt
   109921 tccatgcctc atttcatagg gaacctcaaa gtggctctat ttcattatat tccatccata
   109981 tcccaattcc attcatttaa tatccctttc tttagtgtca ttgacataag agatgtcgtt
   110041 tctagtctat ctctttgtat ttctatatat ggaaagtgaa aaaagattat catagaataa
   110101 tatgatatta tcatagaata atatcatatt atcatagaat aacaaaaaaa tggaattgaa
   110161 atagaacaac gggaggtttg tgatgatttt caaatcttat atttttcttt ttacaccagg
   110221 tgatctaata tacttatgca tgaagatcac ccaaaaagat tatcatagaa taatatcata
   110281 ttatcataga ttaacaaaaa aaaatggaat tgaaatcgaa caggaggagg ttttataatg
   110341 attttcaaat cttatatatt tttttttaga ccaggtgatc taatatactt atgcatgagg
   110401 ataagcaatt cggtcgttgg ggtcggactc tattatggat ttctgaccac attctccata
   110461 gggccctcct atctcttctc tctccgagcc ctggctatgg aagaaggaga agaaggaaac
   110521 gagaagaagg tagcagcaac aactggtttt cttgtgggac agctcatgat gttcatatcg
   110581 atctattacg cgcccctcca tatagcattg gggagacccc atacaataac tgtcctagct
   110641 ctaccctatc ttttgtttca tttcttctgg aacaatcaca aagacttttt tgattatgga
   110701 tctactaaca gaaattcaat gcgtaatctt aacattcaat gtgtattcct gaataatctc
   110761 atttttcaat tattcaacca tttcatttta ccaagttcaa tgttagccag attagtcaac
   110821 gtttatatgt ttcgatgcaa caacaagatt ttatttgtaa caagtagttt agttggttgg
   110881 ttaattggtc aaattttatt cataaaatgg gttgggttgg tattagtatg gatacagcaa
   110941 aatcattcta ttaggtctaa tgtacttatt cgatctaagt ttagattggt attagtgtgg
   111001 atacagcaaa aaagttctat taggtttaat gtacttattc gatctaataa gtatcttgct
   111061 tctcttgctt atcagtataa gtaccttgtg tcaaaattaa gatccattgt gtcagaatta
   111121 agaaactcta tggctcgaat ctttagtact ttcttattta ttacctgtat ctactattta
   111181 ggaagaatac cgtcacccat tttgactaag caactgaaag gaacctcaga aatggaagaa
   111241 atagaaaaaa aagtttccgc aaggaggggg actaaaacta aagaggaaga agaggtattc
   111301 accgaagaag atccttctcc ttcccttttt tcggaagaaa gggaggatcc ggacaaaatc
   111361 gatgaaaggg aagagatccg agtgaacgga aagaaaaaaa aaaaaagaaa agatgaactc
   111421 ctgactcttc tttttgattc atgggttgaa aactctcttg tgattcttct ttttgattct
   111481 aacaaatgga atcgaccatt tcgttatata aaaaacaatc aatttcaaaa tgctgtaaaa
   111541 aatgaaatgt cacaatattt tttttataca tgtcaaagtg atggaaaaga aaggatatct
   111601 tttatgtatc cgccgagttt gtcaactttt aaagaaataa tagaaaaaaa gatatccttt
   111661 ttcacaacag aaaaattatt atctgatcaa ttgtataatg attgtaattt gaccaatgat
   111721 ctaaaacggc taaacaaaac tgacgagttt ataaatagag tcagaacttt agataaagaa
   111781 tcttttgata taggtatatt tgaacaaaaa actcaattgt gtaatgatga aactaaaaaa
   111841 gaatattttc ctaaaaaaaa tgatccgttc ttatatgggc cctatcgtgg aagaatcaaa
   111901 aaagggtttt caccccctag cataaatcaa atatataaaa aaaaaaaaat gggggaattt
   111961 tggataaata agattcatgc tctacttctt actaatgatt atcgcgaatt gaaacaaaca
   112021 atagacaaac tcaacaatag tagatcatta ttaacaaaaa agaagctttc tttatttcga
   112081 tttcgagaac ccaaacatca aactattcat tcaaatgtag ttataactaa gtccagtgat
   112141 caaagaagta gaaaaagatc tattgaaata aaggaaataa gtaaaaaggt ccctcgatgg
   112201 ccatactact tactcgatga tttgcaacta gaggaaggag aaaccggcga agaaagggta
   112261 gaattggatt ctcaaattcg tttaagaaaa tacaagtata tggtcatttt tgatgatagc
   112321 gaagattcta atgagcctga tccagcaggc gaaatcgctt ggatacgtta tttaccatac
   112381 tcggattttc gtcgaaatct aataaaaggt tctatgcgtg cccaaaggcg taaaacggtt
   112441 acttgccaac tcttctatca agcaaaggcg cattcccctc tttttgtgga cagaatagac
   112501 agacgccttt tttctttttt ggacagaata gacagaggcc ttttttcttt tttgaacaga
   112561 atagacagac gccttttttc ttttgatagt ttcggacgga tgaaaggcat ttttcaaaat
   112621 ttgatgtcta aaaaaagcaa aaaattacaa atctctgatt atacaaaaga aaaaagaaag
   112681 gttgaaaaat accaagacga agagagaatg cgaatggaaa tagcagaagc ttgggatacc
   112741 attacatatg ctcaagcagt aagaggtttt ttattagtag gccaatcaat tcttcggaaa
   112801 tatattcgat tgcctttatt aataatagct aagaatattg cgcgtatttt cttatttcaa
   112861 ggtcccgaat ggtccgaaga cttcaaggat tggaatcgag aaatgcatat tcgatgcact
   112921 tataatggtg ttgaattatc cgacaaagaa tttccaaaaa actggttaac agacggtatt
   112981 cagataaaaa tcttatttcc tttttacctg aaaccttggc accgatctaa gttaaaaccc
   113041 ttgaaaacac agaaagcgca aaaaaatgat ttttgttttt taacaatttt tggaccggaa
   113101 actgaccatc cttttggtcc ccctcgaaaa ctaaaagggt cttcattttt tgaacctatt
   113161 tttaaagaac tgaaaaaaaa agtgaaaaaa ttgaaaaaga agtcttttat agtttttaat
   113221 gtttttaaag aacgagcaaa atttcttcga aaggtgtcaa aagaaataaa aaaatggagc
   113281 atcaaaaact acgaattggg tgaaactaaa accgacgatt ctataatgaa taatcagatg
   113341 attcgtgaat cacctattca aattcgatct acagaatgga caaatttttc actgacagaa
   113401 aaaaaaatga aagatctgac tgagagaaca agtacaatca acaagaaact agaaagaatt
   113461 ctaaatgaga agaaaaatgg atttctaact caagaaaaaa atatgaattc taataaaaaa
   113521 agttatcata ataaaatatt agaatcatta aaaaaatttt gtcaaatatt aaaaagaaga
   113581 aatactcgat taatccgtaa atttgatttt tttatcaaat ttttcatgga aaaaatatac
   113641 atagattttt ttctatgtat cattaatatt gcaagaacca atgcacaact ttttattgaa
   113701 tcaagaaaaa aaatgatcga gaaatccatt tccaataaga aagaaaatga aaaaagaatt
   113761 aagaaaagaa atacaaaaaa atttcacttt attttaacta aaaaaaattc ccttgataat
   113821 attcaaaata agaattcaac aactttttgt aactcgtcct ccttctcgca agcatatgta
   113881 ttttataaaa tatcgcaaac tcgagttatt aacttctata aattcaagtc tatccttcaa
   113941 tatcatggaa catctctttt tattaaaaat gaaataaagg atttttttcg gaaagaggga
   114001 atttttcatt ctggattgag acataaagac ttttggcatt ctgaaaggaa tcaatggaaa
   114061 aactggttaa gggggcatta tcaatatgat ttctctcaga ttatctggct taaattagta
   114121 ccagaaaaat ggcgaaataa agtcaatcga cactgtatga ctcaaaaaaa cgattttaac
   114181 aaatggggct catatgaaaa agaaggatta attcatgatg aaaaacaaaa tgattttgaa
   114241 cctgattcat tactgaatca agaatctaaa aaatcatcta attttaaaaa acatcataga
   114301 catgattttt tctcatataa atctattaat tatgaagaga agaaagactc atatatttat
   114361 agatcaccat tacaaataaa tagtaaagaa gatatttttg ataattacaa gatagataaa
   114421 cgcaaatttt ttgatatgcc agacgggcta cctatttata attatctagg agaaaatgat
   114481 attatggctg aggagaaatt tccagataga aaattttgta ggtggaaaat gattgatttt
   114541 tgccttagaa ataataaggt cgagattcat tactgggcca atagcggcac caagaataag
   114601 aatcaaaaaa tgaagagggg tcctttttct ttaccaattt atcaaaattc aaaaatcaac
   114661 ccattcaaaa aaaaaaaaga tccttctttg acaaaaaaaa aagatccttc tttgacaaaa
   114721 aaaaaagatc cttttttgac aaaaaaaaaa agatccttct ttgattggat ggaaatgaat
   114781 gaggaaatag taggtcgtat tagttcgaat ccagaactag aactttggtt cttcccagaa
   114841 tttgtgccac tatataatgc atataagatt caaccgggga tcataccaat aaaattactt
   114901 cttttcaact ttcatttgaa tggaaataaa aacattaaga aaaacattac tgaaagtaac
   114961 cctttaatag aatcaaagaa aaaaaaaaga attcttagat tcgagaatag aaatcaagaa
   115021 gaaaaagatc ctctaaacca aggggaaggg gctcctctat cagatgaaaa tggaggtaga
   115081 tcaggcataa aaaaacaacg tagaaaaaaa aaggccaaca tgagccccga agctatagag
   115141 ctttattcct tcctagaaag ttttttctat tttcaattga gctgggaaag ggttctaaat
   115201 aaaaaaatgg tcaataatat tagagcctat tgtctcctgc ttagattgat aaatccaaag
   115261 gacgttgcta tatcctatct taaacgggga gaactgactg tggatatttg gactctaaaa
   115321 aggcacactc ctagagaatt aagtacaagc ggaacattga ttatcgaacc gacttatcct
   115381 tatccgtcta taaaaaacga tggacaattg attctatatc aaaccatagg tatttttttg
   115441 gttcataaga ataaatacct tcataagaat aaataccaaa ggaatcaaaa atttcgagaa
   115501 tggtttgata agaatcaatt tgatgaatcc attttaagac atcaaaaaat gactcaaaat
   115561 agagacaaaa atcattatga tttctttgtt cctgaaacta ttttatcccc taaaggccgt
   115621 agagaattac gaattctata ttttttaaac tcaagggata gaaatgatat acatagaaat
   115681 ccggtatttt gcaatcaggt aaaaaactgt ggtcaagttt taaatagagg caaatatctc
   115741 ggtatcgata aaaataaact aattaaaatg aagttctttc tttggcccaa ttatcgacta
   115801 gaagatttag cttgtatgaa tcgctattgg tttaatactc ataatggcag tcgtttcagt
   115861 atggtcagga tacatatgta tccacggttg aaaatttgtt agttacaagt ccatttacat
   115921 gaattttgcc atatatacat atattattag gtaatagaat acgtcggcta tatgaaaaca
   115981 aatagataga cgcgaggatt gtcttacatt ccatcctgaa agaggatact aatttaatga
   116041 catacatatt atcaattaga tctataaata aatgaacaaa atcttcttat tttatttgta
   116101 taggaataca aaaaaagata agaagatttt gttcatttat ttattttata aaataggaag
   116161 tttataatga acttaaggtc attctgtata tcaaaatgac taatattatt attactgatt
   116221 aatcaaattc acatcaaaaa atgagaaatt ataaaagggg ataagatttt gttttatggt
   116281 aaaaaattca ttcatctcag ttatttttca agaaaaaaaa gaagaaaagc gggggtctgt
   116341 tgactttcaa atagtaagtt tcaccaataa gatacgaaga cttacttccc atttggaatt
   116401 gcacagaaaa gactattcat ctcagagagg tctacgaaaa attctgggaa aacgtcaacg
   116461 gctgctgtct tacttatcaa agaaaaatcg agtacgctat aaagaattaa ttagtgagtt
   116521 ggatattcgg gagttaaaaa atcgttaatt taaaaatttt tacttagttt tttcatttat
   116581 tggatcttga gaattttgat aaacttcttt tcgttttcag caattcatgt aagaatgaat
   116641 cgaggaaaaa cttatgaata gaccagctac agaaagagac cttatgatag tcaatatggg
   116701 acctcaccac ccatcaatgc acggtgttct tcgtctcatt gttaccctag acggtgaaaa
   116761 tgttgttgac tgcgaaccaa tattaggtta tttacacaga ggaatggaaa aaattgcgga
   116821 aaaccgaaca attatacaat ttttacctta tgtaacacgt tgggattatt tagctactat
   116881 gttcacagaa gcaataaccg taaatggacc agaacaattg ggaaatattc aagtgcctaa
   116941 aagagcgagc tatatcagag tcattatgtt ggagttaagt cgtctagttt ctcatctgtt
   117001 atggcttgga ccttttatgg cggatattgg cgcacagacc ccttttttct atattttcag
   117061 agaaagagaa ttagtatatg atctattcga agctgcgact gggatgagaa tgatgcataa
   117121 ttattttcgt atcggaggag tagcagccga cctgccttat ggctggatag ataaatgttt
   117181 ggatttctgc gattattttt taacaggagt tgttgaatat caaaaactta ttacgcgaaa
   117241 tcccattttt ttagaacgag ttgaaggagt aggcattatt agtggagaag aagcaataaa
   117301 ttggggttta tccggaccga tgctacgagc atctggaata caatgggatc ttcgtaaagt
   117361 tgatcattat gagtgttacg acgaatttca ttgggaaatc cagtggcaaa aagaaggaga
   117421 ctcgttagct cgttatttag tccgaatcag tgaaatgacg gaatccataa aaataattca
   117481 acaggccctg gaaggaattc cagggggtcc ctatgagaat ttagaaatcc gatgctttga
   117541 tagagaaagg gatccagaat ggaatgattt tgaatatcga ttcattagta aaaaaccttc
   117601 tcccacattt gaattgccga agcaagaact ttatgcgaga gttgaagccc caaagggaga
   117661 attgggaatt tttctaatag gggacaaaag ttgttttcct tggagatgga aaattcgccc
   117721 gccgggtttt atcaatttgc aaattcttcc tcagttagtt aaaggaatga aattggctga
   117781 tattatgacg atactaggta gcatagatat cattatggga gaagttgatc gttgaaatga
   117841 tagtttatac aacagaaaca gaaatagaag tacaagatat tcattctttt tccagattgg
   117901 aatttttcaa agaggtctat ggaatcgtat ggatctttgt ccctattttg actcttgtat
   117961 tggggatcac agtaggcgta ctggtaattg tatggttaga aagagagata tccgcaggaa
   118021 tacaacaacg tattgggcct gaatacgccg gtcctttggg aattcttcaa gctctagcag
   118081 atgggacaaa actgcttttc aaagagaatc tttttccagc tagaggaaat acccgtttat
   118141 tcagtattgg accatctata gcagtcatat ctattttact aagtttttta gtaattcctt
   118201 ttagctatca tcttgtttta gctgatctca atatcggtat ttttttatgg attgccattt
   118261 caagtattgc ccctgttggc cttcttatgt caggatacgg atcgaataat aaatattcct
   118321 ttttaggtgg tttacgagct gctgctcaat cgattagtta tgaaatacca ttaactttat
   118381 gtgttttatc aatatctcta cgtgcgattc gttgaaatac aaacttttct ttcttttccc
   118441 tattcattct tttctttcgc tttagaaaac aaaacaagtt gaacgaattg aatagatatt
   118501 ctttattatc cttttggttg ataaagtaaa ttagatagtt atatatgagt gaaagaaagc
   118561 agcttatcaa tttgcagtaa aaaaaaaaaa aatggagtct catttcctat gtacaagaca
   118621 agagttaagt ggaaataaac ataagcggaa gaggtccttt accccaagac tggttgatta
   118681 gacaacccag cttgaagcgg gctcaaaaga tcaaccgtat ggccttttca ctatcctttg
   118741 tatgaattac ctaccataca tgtattatca aacgaaacgg gcgattgaac aaaaaatgag
   118801 tggatgatta ggaacacaaa aatgcacaaa ggattagtaa tggagattat ggaaattttc
   118861 taaaaagata tttctgcata acataaaaag aatactaatt ggggctttaa attggtagaa
   118921 atgataaggc agtacttccc gcgattccga tccagagtat gctcctatcc acccattaaa
   118981 gcaatgacta tcaggaacga aataatcctt tctttttgat ttttgtttta gccccttctc
   119041 ttatatcggt tttataagaa agaagaatag gaacgaaaaa caaacaagag aaaaaaaaaa
   119101 gaaatctttt ttattccgtc tttttcatat atttagcata gatttagaga gatataattt
   119161 gtctcatgat tcattagcta atgtaacgtc taattccttt tcgtaatcga aaatgatggg
   119221 ttgaaataaa ctatttattg atatttctga aaggagtttt ttatttaagg attaagttat
   119281 tactcaacaa agtcaaatta ttaacgggtg agatcaattc ggaagcgcct tttttgatta
   119341 ttcttttaga gtatagcaga cggaattcca ttggtataat tttggaccct caaatagatt
   119401 ttgactcttt ctattctaca accatagcta gctaaatagt aaataatact gatctggtcc
   119461 ttagattttt tttgacccac gaggagccgt atgaggcgaa aacctcatgt acggttctgg
   119521 aatagcggtg ggaacagtga tgttatcacc gactatgatt atctaacagt tcaagtacag
   119581 ttgatatagt tgaggcgcag tcaaaatatg gtttttgggg atggaatttg tggcgtcagc
   119641 ctataggatt tctcgttttt ctaatttctg ccctagccga atgcgagaga ttaccctttg
   119701 atttaccaga agcggaggaa gaattagtag caggttatca aaccgaatat tcgggtatca
   119761 aatttggttt attttatgtt gcttcctatc taaatctatt actttcttcg ttatttgtaa
   119821 cggttcttta cttgggtggt tggaatattt ccattccata catatttgtt cctgagctat
   119881 ttgaaataaa taaagtggat ggaatctttg gaactacaat tggtatcttt attacattag
   119941 ctaaaactta tttgttcttg tttatttcta tcacaacaag atggacttta cctaggttaa
   120001 gaatggacca acttttaaat cttggatgga aatttctttt accaatatct ctcggtaatc
   120061 tattattaac aacctctttt caactttttt cactgtaaat agcaaacaat agacttggtt
   120121 caagttcaaa caagagaaag aaacgaagat caaactattc atatagattc ctgatatgtt
   120181 ccctatggta actgggttca tgaattatgg tcaacaaaca gtacgagcag caaggtacat
   120241 tggtcaaagt ttcatgatta ccttatccca cgcaaatcgt ttgcctgtaa ctattcaata
   120301 tccttatgaa aaattaatca catcggagcg tttccgtggc cgaatccatt tcgaatttga
   120361 taaatgtatt gcttgtgaag tatgtgttcg tgtatgtcct atagatctgc ctgttgttga
   120421 ttggaaattt gaaactgata ttcgaaaaaa acgattactt aattacagta ttgatttcgg
   120481 aatttgtata ttttgtggta actgtgttga gtattgtcca acaaattgtt tatcgatgac
   120541 tgaagaatat gaactttcta cttacgaccg tcacgagttg aattataatc aaattgcttt
   120601 gggccgttta ccaatgtcag taattgatga ttatacaatt cgaacaattt tgaattcgcc
   120661 tcaaagaaaa actgagtagg taaccgccct ataaataaag agaaattacc aattcttaag
   120721 gttccgtttt ttggtttaaa ttaaaagaat gagataaggt ctttctcttt gtttggccaa
   120781 taatgaaaaa ttcaactaga aattcattgg ttgatgagaa tttcgacttt tttattaaaa
   120841 atctatcaat agagtcgtaa ttttttcgaa atatatactt tcaaaaaata tccttattct
   120901 ttcttaattt aagaaaataa aagaatcaaa aaagaaactg tccaacaatt gtacccatat
   120961 catacctaat agattagaat tgaattcaat taggaaccta tcataaaatg aaaatcaaaa
   121021 aaacctttag ttttttcccg gtcgggtcaa tacgatcatg aaaagcattt caatttatct
   121081 cctattttac atataatgga tttgcctgga ccaatacacg attttcttat agttttactg
   121141 ggatcgggtc ttatattagg gggactggga gtagtattac ttaccaatcc aatttattct
   121201 gccttttcgt tgggattggt tcttgtttgt atatccttat tctatattct ttcaaattca
   121261 cattttgtag ccgctgccca gctccttatt tatgtaggag ccataaatgt tttaatcata
   121321 tttgctgtca tgttcatgaa gggttcagaa tattacaagg atttgaatct gtcgatcgtt
   121381 ggggatgggg ttacttcact ggtttgtaca agtattcttc tttcgctaat tactactatt
   121441 ttcgatacgt catggtacgg gattatttgg actacaagat caaaccaact tatagaacaa
   121501 gatttgataa gtaatagtca acaaattgga attcatttat caacagattt ttttcttccg
   121561 tttgaactga tttcaataat tcttttagtt ggtttgatag gcgcaattgc tgtggctcgt
   121621 cagtaataaa tcgttataac tagcaacagc aaacaatcca aatttcactt tcttctatgt
   121681 tatcccacct atttcacaaa aattctattt gaatactgtt catgtctaaa agggagattc
   121741 ttttatttga tctattttca atacattctt ttgttccgta cttgttttgt tctattctag
   121801 tcaatctcga atctgttgaa tttttgttca tattgaaatg aaccaacatt gataaggagt
   121861 tggtcaatga tgctcgaaca tgtacttgtt ttgagtgcct atttattttc tatcggtatt
   121921 tatggattaa tcacgagtcg aaacatggtt agggctctta tgtgtcttga acttatattg
   121981 aatgcagtta atatcaattt tgtaacattt tctgattttt ttgatagtcg ccagttaaag
   122041 ggagatattt tctcaatttt tgttatagct attgcagccg ctgaagcagc tattgggttg
   122101 gctattgttt cgtcaattta tcgtaacaga aaatcaacgc gtatcaatca atcgacttta
   122161 ttgaataagt aggaataata aattgaataa gtaggaataa taatcaaaat tagaatatcc
   122221 accaatttga attagcatgt agaatatgtt agaatctaga ttctatttac gaaaacgtaa
   122281 taaatcaaag tatcttagcc acttctcatg agctgatcca gaagtccatt gattagaaaa
   122341 tttctggtaa atcgttgatt catctggcgt ttaaatatat gattcattta caagtttact
   122401 agatcgaaat ttgataacgt tcaaaaattc atagatccca tgtcacattc agtaaaaatt
   122461 tatgatacat gcatagggtg tacccaatgt gtccgagcgt gccccaccga tgtgttagaa
   122521 atgatacctt gggatggatg caaagctaaa caaattgctt ccgccccaag aacagaagac
   122581 tgtgttggtt gtaagagatg tgaatctgcc tgtccaacgg atttcttgag tgttcgagtt
   122641 tatttatggc atgaaacaac tcgaagtatg ggtctagctt attgatatgt tccgtaaaac
   122701 ccacttgaat acattttgaa tacattttct tttttactga aaaaacccgt actcaaaaaa
   122761 aaagaataaa gattctattt tcgagcgcgg gtttttctgg tccaagtgta tcttgtcttt
   122821 accacgaatt attttccttg gttaacaata attgtagttt tgccaatatc tgcgggctct
   122881 ttaattttct ttcttcctca tagaggaaat aagctaatta ggtggtatac catttctata
   122941 tccaccttag aactacttct aatgacctat gtattttgtt atcatttcca attggacgat
   123001 caattaatcc agctggcgga agattataaa tggatcaatt tttttgattt ttactggaga
   123061 ttgggaatag atggactttc tataggacct attttactga caggatttat cacaacttta
   123121 gctactttag cggcttggcc agttactcgg gattcccgac tattccattt cctgatgtta
   123181 gcaatgtaca gtggtcaaat aggatcattt tcttctcgag accttttgct ttttttcatc
   123241 atgtgggagt tagaattaat tcctgtttat ctacttctat ctatgtgggg gggaaagaaa
   123301 cgtctgtatt cagctacaaa gtttattttg tacactgcgg gaggttccat ttttctatta
   123361 gtaggggttt tgggtatcgg tttatatggt tctaatgaac caacattcaa ttttgaaaca
   123421 ttagctaatc aatcgtatcc tctcgcactg gaaataatat tctatattgg atttcttatt
   123481 gcttttgctg tcaaatcacc gattataccc ttacatacat ggttaccaga cacccatggg
   123541 gaggcacatt atagtacttg tatgcttcta gccggaatct tattaaaaat gggagcatat
   123601 ggattagttc ggatcaatat ggaattatta ccccatgctc attctatatt ttctccctgg
   123661 ttgatgatag taggcacaat gcaaataatt tatgcagctt caacatctct tgctcaacgt
   123721 aatttaaaaa aaagaatagc ctattcctct gtatctcata tgggtttcat aattatagga
   123781 attggctcta taaacgatac gggactcaac ggagcctttt tacaaataat atctcatgga
   123841 tttattggcg ctgcactttt tttcttggca ggaacgagtt atgatagaat acgtcttgtt
   123901 tatctcgacg aaatgggcgg aatggctctt ccaattccaa aaatgtttac gatgttcagt
   123961 atcttatcga tggcttctct tgcattaccg ggcatgagtg gttttgttgc agaattgata
   124021 gtcttttttg gaataattag cagtcaaaaa ttttttttaa tgccaaaaat cttaattatt
   124081 tttgtaatgg caattggaat gatattaact cctatttatt tattatctat gttacgtcaa
   124141 atattctacg gatacaagct atttaatgct ccaaactcct ctttttttga ttctggacca
   124201 agagagttat ttgtttcgat ctctatcttt ctacccgtaa taggtattgg tatttatccg
   124261 gatttcgttt tatcactatc gggtgagaaa gtcgaagcta ttctagctaa ttatttttat
   124321 agataggttt taggaatcaa aaaaagaaat cctatttaaa ataattttga aaatgattcg
   124381 ctttacaatt gaaaaaggtg aaaaaaaaaa attcttttta aagaaagtaa aaataaaatt
   124441 gaatttgaat cagatatgtt tggcctttgt gagaaccttt tgaatcaagt acaagtagcg
   124501 gagtgattca aaaggttctt ttcttggcgg cttacattaa gttttcttat gtatattcta
   124561 tgctgtccta tgtttgtatt tgttctgctt tttcattcaa ttcgatgtta atggaaatga
   124621 accatagcta tgtaaaccta ttcctaatag attgacccca aaatagcata tccaaattat
   124681 aagaaagccc gcggaagcca caattgcaga atttacacct tccaaatttt gatttgttcg
   124741 ggtatgtaaa taaatcgcga atatggtcca agtaataaat gcccaagttt ccttgggatc
   124801 ccaattccaa tatgatcccc atgcctcatt agcccatact gctcccgaaa gaatccctat
   124861 ggttaaaaag agaaacccga gactaataat acgataactc caataatcca attgttgaac
   124921 caattgatac ctgtaataat ttcgagaata aataaaataa gtgtttagta aaacattctt
   124981 tctctcatcc aggtatttca tttccccaaa ggaaaatgcc gtatttaata aaatattgct
   125041 tttgctaaaa atctttatga cttttcgaaa tgtaatgact agaagggcta ctgataataa
   125101 tgatccacat aaaagagctg catagccaaa taccatcata cttacgtgca tcattaacca
   125161 ctgggattgg agagcaggta ctaatagcgc ggattgatgc attttggtta aaagacccga
   125221 agtaacaaag ccttgggtaa aaatagcact tgatgcggtt attgcactta aagcattttt
   125281 atgcttttta aaatgaaaat aggaaaccat atgaataatg gagaaactcc atgaaagaaa
   125341 gattaatgat tcatataaat tacttaatgg aaaatgcccc gaataaatcc aacgagtgac
   125401 taataatcct gttatacaga aaagggtggc tatcataccc ctttctgatg aatcatatag
   125461 tcctacgact tcatcgacta ataaagttaa aaaatgaatt gtaattacaa ttgaaacgat
   125521 cgaaaaggat atatgagtta atatatgttc taaaattgaa aaaatcataa aataaagatt
   125581 atgaaaaaag gagaagagaa ggtttctcga ttattattat atggaatgga aattcggaat
   125641 ttttttattt tattatagga tttatattat acctttttta taagacgcta tgccgccact
   125701 cggactcgaa ccgagatgct ctagcactgc ttcctaagag cagcgtgtct accaatttca
   125761 ccatagcggc ttgctcaaaa taataataac tcatgtttta ttcatattca accgtcgaga
   125821 ttgaatgaag gggtcaatcc aatgcaatat tgattttgta ggaagcttta aaattgatga
   125881 ataaaaacag gtttcatttc aatagaagtt tgagggttaa aaaaagaatc tttattatcc
   125941 tttttttatt taattaaaaa tttctagttt ctaaagtaaa gtagcaagaa cggaagtttt
   126001 gtagttcctg ttttactaaa atcgaacttt ttcgttctaa ctaaaaaacg aaaaagttgt
   126061 gacttccatt catgaataga gctcaaaatg ttatttatca tttccgtttg ttaataattc
   126121 atttgattta catataatat gatttttatg aatgaatcat tgaataaaga agatggtttt
   126181 gagtatcaca atttaaacat ggcatctaca gatttaaaag gatttctaat ttaaaattcg
   126241 aaaaaaatga cttgcttcat cttcccatac aaacatagga ttttttttca ctttaaattg
   126301 aggcattatt tgtgtatcca ctaaatagga aaaggtctct ttcccaattg ggtttatggg
   126361 aaggatatat agtaattcag agtaatacta ctttagattc agaaagttac aaaatgaaaa
   126421 cttcatcaat gagtttcaag aacccattga ttttgactaa actaaggatc ttatatatct
   126481 tctgctataa taataataaa ttatagataa taaatacgat atagaaaata gaaataaaac
   126541 actaacaagt tattataata cacaaatagg aataggcgat ggggaaataa gaatccccca
   126601 ccccgaaaaa aaaaagaaaa gatgaactca actaattaca aaattattca aaaatgaaaa
   126661 gtaaattact actaaaaaat aaaaaaagaa atacataaaa aatgaaaaat aatagataag
   126721 tagaaatgcg actttcccct tcataaaaag tatctatata agcacgatta tatgaccaat
   126781 tatataaaaa aaaaaaaatt gattattttg tcccaaattt ttctattagg tcctcttttc
   126841 acaaaaaaaa ttaaagaagt tgaaattttg taaagacgaa taaaaaggat gctataaata
   126901 ttccaaaaaa agctatactg attgaaaaaa ttgcatttgt gaaaaattca taccaatcta
   126961 cagaatcttt tgaattttga tgtaaaagat aaatagctgg agttaacaat ttagataata
   127021 tatctaaatg aatttcttgt tgattgaaag gaattcctat aactccaata aagagagtaa
   127081 atagaaccaa taaaaggata gaaaatagca tagtattatc cgattcatga ggataataaa
   127141 aagttttatt agattcaaaa tgagtaatag tcagaaaagc ctcccttttg actttactcc
   127201 gaatttcata tggcttcttc caaaacaaaa aagtatgttg gttattatta gttgttaata
   127261 aagagaataa tagcgttcct actaaaaaag ccgtttttgt aattggcaca tgttttctta
   127321 aaccgcccat aaaaacaaga ttctggcttt tatacggaga atatccaaca acagcttcca
   127381 ttgaatgaat aattgattca gatcctaaaa acaataatgc tttcgaatag gcatgagtaa
   127441 tcaaatgata taaagcggct tgataagatc ccatgcccaa agctaacatt atataaccca
   127501 attgagacat tgtagaatag gctaagcctc tcttaatatc tttttgagca acagctaaag
   127561 tagcccctaa gagtactgtt actatgccta tgaaagatat tagcttcatt atggaaggta
   127621 tgaatataaa aataggtaca aagcgggcta caagaaaaat ccccgctgct accatagtag
   127681 cagcatgaat aagagccgaa ataggagtag gtccttccat agcatcaggt aagcatacat
   127741 gaaggggaaa ttgtgcggat ttagcaattg cgccaccaaa taaaagaaag gcacataaag
   127801 taagaaataa aaactgaccc tgattttttg aaattaaaat aaagttattg catagttcga
   127861 acaaatcttg aaattcaaaa ctgcctatta tccaataaag gcctaagatt cctaataata
   127921 atccaaaatc gcctatatga ttagttacaa atgctttttg acaagcattt gctgcaaggg
   127981 gtcgtgtgaa ccaaaaacct attaatagat aagaacacat tccaaccagt tcccaataaa
   128041 tataaatttg tatcaaatta gaactagtaa ctaatcccaa cattgaagta ttgaataaac
   128101 tcagataagc aaaaaatctc aaatatccct gatcatgaga catataattg tcactataaa
   128161 taagaacaaa aattccaaca gtagttatta atattaacat aatggaagta agtgaatcaa
   128221 gaaagtagcc gaactcaaaa gataaatcat tattgatggc ccaagaccat acatattgat
   128281 atgtggaact tctattaatt tgttgaatag atagatcaac cgaaaaaagc ataactatac
   128341 ttaacaataa aatactggga aaagcccaca tgcggcgaag gttttttgtt gatgtcggaa
   128401 aaagcagaag tcctactcct attaaaatag gaagtggaac caaaggtatg atccatgaat
   128461 atttatatgt atactccata aaaacttttt tttcttactt aatacttaat aattttcttg
   128521 aagactttta ttcttgttca ttccaataaa taagatttac gcttatttta taaaaaaaaa
   128581 gtgtttgata tttttatttc cgttctttac atattattat taatataacg aaaaaatttg
   128641 tgaaaaataa aaaagatttt ttttttttga aaacagtcta ttttagaaat attgaaattt
   128701 agaagtatag aagaattcaa attgagagga ataaaatgaa aagtaaagta tatatttttt
   128761 ttataaatgt ctttcacata ctagtatagt actaaatcat ttcttttttt cgaatggcag
   128821 ttccaaaaaa acgtatttct atatcaaaaa agcgtattcg taaaaatatt tggaaaaaga
   128881 aagggtatcg agcagcgttg aaagcttttt cattagcaaa atctctttct acaggaaatt
   128941 caaaaagttt tttttctatg tcaaatacaa ataaataaat aaaaaatgct tgaataattt
   129001 tttttctact tatctattat ttttcatttt ttatgtattt ctttttttat tttttagtag
   129061 taatttactt ttcatttttg aataattttg taattagttg agttcatctt ttcttttttt
   129121 tttcggggtg ggggattctt atttccccat cgcctattcc tatttgtgta ttataataac
   129181 ttgttagtgt tttatttcta ttttctatat cgtatttatt atctataatt tattattatt
   129241 atagcagaag atatataaga tccttagttt agtcaaaatc aatgggttct tgaaactcat
   129301 tgatgaagtt ttcattttgt aactttctga atctaaagta gtattactct gaattactat
   129361 atatccttcc cataaaccca attgggaaag agaccttttc ctatttagtg gatacacaaa
   129421 taatgcctca atttaaagtg aaaaaaaatc ctatgtttgt atgggaagat gaagcaagtc
   129481 atttttttcg aattttaaat tagaaatcct tttaaatctg tagatgccat gtttaaattg
   129541 tgatactcaa aaccatcttc tttattcaat gattcattca taaaaatcat attatatgta
   129601 aatcaaatga attattaaca aacggaaatg ataaataaca ttttgagctc tattcatgaa
   129661 tggaagtcac aactttttcg ttttttagtt agaacgaaaa agttcgattt tagtaaaaca
   129721 ggaactacaa aacttccgtt cttgctactt tactttagaa actagaaatt tttaattaaa
   129781 taaaaaaagg ataataaaga ttcttttttt aaccctcaaa cttctattga aatgaaacct
   129841 gtttttattc atcaatttta aagcttccta caaaatcaat attgcattgg attgacccct
   129901 tcattcaatc tcgacggttg aatatgaata aaacatgagt tattattatt ttgagcaagc
   129961 cgctatggtg aaattggtag acacgctgct cttaggaagc agtgctagag catctcggtt
   130021 cgagtccgag tggcggcata gcgtcttata aaaaaggtat aatataaatc ctataataaa
   130081 ataaaaaaat tccgaatttc cattccatat aataataatc gagaaacctt ctcttctcct
   130141 tttttcataa tctttatttt atgatttttt caattttaga acatatatta actcatatat
   130201 ccttttcgat cgtttcaatt gtaattacaa ttcatttttt aactttatta gtcgatgaag
   130261 tcgtaggact atatgattca tcagaaaggg gtatgatagc cacccttttc tgtataacag
   130321 gattattagt cactcgttgg atttattcgg ggcattttcc attaagtaat ttatatgaat
   130381 cattaatctt tctttcatgg agtttctcca ttattcatat ggtttcctat tttcatttta
   130441 aaaagcataa aaatgcttta agtgcaataa ccgcatcaag tgctattttt acccaaggct
   130501 ttgttacttc gggtctttta accaaaatgc atcaatccgc gctattagta cctgctctcc
   130561 aatcccagtg gttaatgatg cacgtaagta tgatggtatt tggctatgca gctcttttat
   130621 gtggatcatt attatcagta gcccttctag tcattacatt tcgaaaagtc ataaagattt
   130681 ttagcaaaag caatatttta ttaaatacgg cattttcctt tggggaaatg aaatacctgg
   130741 atgagagaaa gaatgtttta ctaaacactt attttattta ttctcgaaat tattacaggt
   130801 atcaattggt tcaacaattg gattattgga gttatcgtat tattagtctc gggtttctct
   130861 ttttaaccat agggattctt tcgggagcag tatgggctaa tgaggcatgg ggatcatatt
   130921 ggaattggga tcccaaggaa acttgggcat ttattacttg gaccatattc gcgatttatt
   130981 tacatacccg aacaaatcaa aatttggaag gtgtaaattc tgcaattgtg gcttccgcgg
   131041 gctttcttat aatttggata tgctattttg gggtcaatct attaggaata ggtttacata
   131101 gctatggttc atttccatta acatcgaatt gaatgaaaaa gcagaacaaa tacaaacata
   131161 ggacagcata gaatatacat aagaaaactt aatgtaagcc gccaagaaaa gaaccttttg
   131221 aatcactccg ctacttgtac ttgattcaaa aggttctcac aaaggccaaa catatctgat
   131281 tcaaattcaa ttttattttt actttcttta aaaagaattt ttttttttca cctttttcaa
   131341 ttgtaaagcg aatcattttc aaaattattt taaataggat ttcttttttt gattcctaaa
   131401 acctatctat aaaaataatt agctagaata gcttcgactt tctcacccga tagtgataaa
   131461 acgaaatccg gataaatacc aatacctatt acgggtagaa agatagagat cgaaacaaat
   131521 aactctcttg gtccagaatc aaaaaaagag gagtttggag cattaaatag cttgtatccg
   131581 tagaatattt gacgtaacat agataataaa taaataggag ttaatatcat tccaattgcc
   131641 attacaaaaa taattaagat ttttggcatt aaaaaaaatt tttgactgct aattattcca
   131701 aaaaagacta tcaattctgc aacaaaacca ctcatgcccg gtaatgcaag agaagccatc
   131761 gataagatac tgaacatcgt aaacattttt ggaattggaa gagccattcc gcccatttcg
   131821 tcgagataaa caagacgtat tctatcataa ctcgttcctg ccaagaaaaa aagtgcagcg
   131881 ccaataaatc catgagatat tatttgtaaa aaggctccgt tgagtcccgt atcgtttata
   131941 gagccaattc ctataattat gaaacccata tgagatacag aggaataggc tattcttttt
   132001 tttaaattac gttgagcaag agatgttgaa gctgcataaa ttatttgcat tgtgcctact
   132061 atcatcaacc agggagaaaa tatagaatga gcatggggta ataattccat attgatccga
   132121 actaatccat atgctcccat ttttaataag attccggcta gaagcataca agtactataa
   132181 tgtgcctccc catgggtgtc tggtaaccat gtatgtaagg gtataatcgg tgatttgaca
   132241 gcaaaagcaa taagaaatcc aatatagaat attatttcca gtgcgagagg atacgattga
   132301 ttagctaatg tttcaaaatt gaatgttggt tcattagaac catataaacc gatacccaaa
   132361 acccctacta atagaaaaat ggaacctccc gcagtgtaca aaataaactt tgtagctgaa
   132421 tacagacgtt tctttccccc ccacatagat agaagtagat aaacaggaat taattctaac
   132481 tcccacatga tgaaaaaaag caaaaggtct cgagaagaaa atgatcctat ttgaccactg
   132541 tacattgcta acatcaggaa atggaatagt cgggaatccc gagtaactgg ccaagccgct
   132601 aaagtagcta aagttgtgat aaatcctgtc agtaaaatag gtcctataga aagtccatct
   132661 attcccaatc tccagtaaaa atcaaaaaaa ttgatccatt tataatcttc cgccagctgg
   132721 attaattgat cgtccaattg gaaatgataa caaaatacat aggtcattag aagtagttct
   132781 aaggtggata tagaaatggt ataccaccta attagcttat ttcctctatg aggaagaaag
   132841 aaaattaaag agcccgcaga tattggcaaa actacaatta ttgttaacca aggaaaataa
   132901 ttcgtggtaa agacaagata cacttggacc agaaaaaccc gcgctcgaaa atagaatctt
   132961 tattcttttt ttttgagtac gggttttttc agtaaaaaag aaaatgtatt caaaatgtat
   133021 tcaagtgggt tttacggaac atatcaataa gctagaccca tacttcgagt tgtttcatgc
   133081 cataaataaa ctcgaacact caagaaatcc gttggacagg cagattcaca tctcttacaa
   133141 ccaacacagt cttctgttct tggggcggaa gcaatttgtt tagctttgca tccatcccaa
   133201 ggtatcattt ctaacacatc ggtggggcac gctcggacac attgggtaca ccctatgcat
   133261 gtatcataaa tttttactga atgtgacatg ggatctatga atttttgaac gttatcaaat
   133321 ttcgatctag taaacttgta aatgaatcat atatttaaac gccagatgaa tcaacgattt
   133381 accagaaatt ttctaatcaa tggacttctg gatcagctca tgagaagtgg ctaagatact
   133441 ttgatttatt acgttttcgt aaatagaatc tagattctaa catattctac atgctaattc
   133501 aaattggtgg atattctaat tttgattatt attcctactt attcaattta ttattcctac
   133561 ttattcaata aagtcgattg attgatacgc gttgattttc tgttacgata aattgacgaa
   133621 acaatagcca acccaatagc tgcttcagcg gctgcaatag ctataacaaa aattgagaaa
   133681 atatctccct ttaactggcg actatcaaaa aaatcagaaa atgttacaaa attgatatta
   133741 actgcattca atataagttc aagacacata agagccctaa ccatgtttcg actcgtgatt
   133801 aatccataaa taccgataga aaataaatag gcactcaaaa caagtacatg ttcgagcatc
   133861 attgaccaac tccttatcaa tgttggttca tttcaatatg aacaaaaatt caacagattc
   133921 gagattgact agaatagaac aaaacaagta cggaacaaaa gaatgtattg aaaatagatc
   133981 aaataaaaga atctcccttt tagacatgaa cagtattcaa atagaatttt tgtgaaatag
   134041 gtgggataac atagaagaaa gtgaaatttg gattgtttgc tgttgctagt tataacgatt
   134101 tattactgac gagccacagc aattgcgcct atcaaaccaa ctaaaagaat tattgaaatc
   134161 agttcaaacg gaagaaaaaa atctgttgat aaatgaattc caatttgttg actattactt
   134221 atcaaatctt gttctataag ttggtttgat cttgtagtcc aaataatccc gtaccatgac
   134281 gtatcgaaaa tagtagtaat tagcgaaaga agaatacttg tacaaaccag tgaagtaacc
   134341 ccatccccaa cgatcgacag attcaaatcc ttgtaatatt ctgaaccctt catgaacatg
   134401 acagcaaata tgattaaaac atttatggct cctacataaa taaggagctg ggcagcggct
   134461 acaaaatgtg aatttgaaag aatatagaat aaggatatac aaacaagaac caatcccaac
   134521 gaaaaggcag aataaattgg attggtaagt aatactactc ccagtccccc taatataaga
   134581 cccgatccca gtaaaactat aagaaaatcg tgtattggtc caggcaaatc cattatatgt
   134641 aaaataggag ataaattgaa atgcttttca tgatcgtatt gacccgaccg ggaaaaaact
   134701 aaaggttttt ttgattttca ttttatgata ggttcctaat tgaattcaat tctaatctat
   134761 taggtatgat atgggtacaa ttgttggaca gtttcttttt tgattctttt attttcttaa
   134821 attaagaaag aataaggata ttttttgaaa gtatatattt cgaaaaaatt acgactctat
   134881 tgatagattt ttaataaaaa agtcgaaatt ctcatcaacc aatgaatttc tagttgaatt
   134941 tttcattatt ggccaaacaa agagaaagac cttatctcat tcttttaatt taaaccaaaa
   135001 aacggaacct taagaattgg taatttctct ttatttatag ggcggttacc tactcagttt
   135061 ttctttgagg cgaattcaaa attgttcgaa ttgtataatc atcaattact gacattggta
   135121 aacggcccaa agcaatttga ttataattca actcgtgacg gtcgtaagta gaaagttcat
   135181 attcttcagt catcgataaa caatttgttg gacaatactc aacacagtta ccacaaaata
   135241 tacaaattcc gaaatcaata ctgtaattaa gtaatcgttt ttttcgaata tcagtttcaa
   135301 atttccaatc aacaacaggc agatctatag gacatacacg aacacatact tcacaagcaa
   135361 tacatttatc aaattcgaaa tggattcggc cacggaaacg ctccgatgtg attaattttt
   135421 cataaggata ttgaatagtt acaggcaaac gatttgcgtg ggataaggta atcatgaaac
   135481 tttgaccaat gtaccttgct gctcgtactg tttgttgacc ataattcatg aacccagtta
   135541 ccatagggaa catatcagga atctatatga atagtttgat cttcgtttct ttctcttgtt
   135601 tgaacttgaa ccaagtctat tgtttgctat ttacagtgaa aaaagttgaa aagaggttgt
   135661 taataataga ttaccgagag atattggtaa aagaaatttc catccaagat ttaaaagttg
   135721 gtccattctt aacctaggta aagtccatct tgttgtgata gaaataaaca agaacaaata
   135781 agttttagct aatgtaataa agataccaat tgtagttcca aagattccat ccactttatt
   135841 tatttcaaat agctcaggaa caaatatgta tggaatggaa atattccaac cacccaagta
   135901 aagaaccgtt acaaataacg aagaaagtaa tagatttaga taggaagcaa cataaaataa
   135961 accaaatttg atacccgaat attcggtttg ataacctgct actaattctt cctccgcttc
   136021 tggtaaatca aagggtaatc tctcgcattc ggctagggca gaaattagaa aaacgagaaa
   136081 tcctataggc tgacgccaca aattccatcc ccaaaaacca tattttgact gcgcctcaac
   136141 tatatcaact gtacttgaac tgttagataa tcatagtcgg tgataacatc actgttccca
   136201 ccgctattcc agaaccgtac atgaggtttt cgcctcatac ggctcctcgt gggtcaaaaa
   136261 aaatctaagg accagatcag tattatttac tatttagcta gctatggttg tagaatagaa
   136321 agagtcaaaa tctatttgag ggtccaaaat tataccaatg gaattccgtc tgctatactc
   136381 taaaagaata atcaaaaaag gcgcttccga attgatctca cccgttaata atttgacttt
   136441 gttgagtaat aacttaatcc ttaaataaaa aactcctttc agaaatatca ataaatagtt
   136501 tatttcaacc catcattttc gattacgaaa aggaattaga cgttacatta gctaatgaat
   136561 catgagacaa attatatctc tctaaatcta tgctaaatat atgaaaaaga cggaataaaa
   136621 aagatttctt ttttttttct cttgtttgtt tttcgttcct attcttcttt cttataaaac
   136681 cgatataaga gaaggggcta aaacaaaaat caaaaagaaa ggattatttc gttcctgata
   136741 gtcattgctt taatgggtgg ataggagcat actctggatc ggaatcgcgg gaagtactgc
   136801 cttatcattt ctaccaattt aaagccccaa ttagtattct ttttatgtta tgcagaaata
   136861 tctttttaga aaatttccat aatctccatt actaatcctt tgtgcatttt tgtgttccta
   136921 atcatccact cattttttgt tcaatcgccc gtttcgtttg ataatacatg tatggtaggt
   136981 aattcataca aaggatagtg aaaaggccat acggttgatc ttttgagccc gcttcaagct
   137041 gggttgtcta atcaaccagt cttggggtaa aggacctctt ccgcttatgt ttatttccac
   137101 ttaactcttg tcttgtacat aggaaatgag actccatttt tttttttttt actgcaaatt
   137161 gataagctgc tttctttcac tcatatataa ctatctaatt tactttatca accaaaagga
   137221 taataaagaa tatctattca attcgttcaa cttgttttgt tttctaaagc gaaagaaaag
   137281 aatgaatagg gaaaagaaag aaaagtttgt atttcaacga atcgcacgta gagatattga
   137341 taaaacacat aaagttaatg gtatttcata actaatcgat tgagcagcag ctcgtaaacc
   137401 acctaaaaag gaatatttat tattcgatcc gtatcctgac ataagaaggc caacaggggc
   137461 aatacttgaa atggcaatcc ataaaaaaat accgatattg agatcagcta aaacaagatg
   137521 atagctaaaa ggaattacta aaaaacttag taaaatagat atgactgcta tagatggtcc
   137581 aatactgaat aaacgggtat ttcctctagc tggaaaaaga ttctctttga aaagcagttt
   137641 tgtcccatct gctagagctt gaagaattcc caaaggaccg gcgtattcag gcccaatacg
   137701 ttgttgtatt cctgcggata tctctctttc taaccataca attaccagta cgcctactgt
   137761 gatccccaat acaagagtca aaatagggac aaagatccat acgattccat agacctcttt
   137821 gaaaaattcc aatctggaaa aagaatgaat atcttgtact tctatttctg tttctgttgt
   137881 ataaactatc atttcaacga tcaacttctc ccataatgat atctatgcta cctagtatcg
   137941 tcataatatc agccaatttc attcctttaa ctaactgagg aagaatttgc aaattgataa
   138001 aacccggcgg gcgaattttc catctccaag gaaaacaact tttgtcccct attagaaaaa
   138061 ttcccaattc tccctttggg gcttcaactc tcgcataaag ttcttgcttc ggcaattcaa
   138121 atgtgggaga aggtttttta ctaatgaatc gatattcaaa atcattccat tctggatccc
   138181 tttctctatc aaagcatcgg atttctaaat tctcataggg accccctgga attccttcca
   138241 gggcctgttg aattattttt atggattccg tcatttcact gattcggact aaataacgag
   138301 ctaacgagtc tccttctttt tgccactgga tttcccaatg aaattcgtcg taacactcat
   138361 aatgatcaac tttacgaaga tcccattgta ttccagatgc tcgtagcatc ggtccggata
   138421 aaccccaatt tattgcttct tctccactaa taatgcctac tccttcaact cgttctaaaa
   138481 aaatgggatt tcgcgtaata agtttttgat attcaacaac tcctgttaaa aaataatcgc
   138541 agaaatccaa acatttatct atccagccat aaggcaggtc ggctgctact cctccgatac
   138601 gaaaataatt atgcatcatt ctcatcccag tcgcagcttc gaatagatca tatactaatt
   138661 ctctttctct gaaaatatag aaaaaagggg tctgtgcgcc aatatccgcc ataaaaggtc
   138721 caagccataa cagatgagaa actagacgac ttaactccaa cataatgact ctgatatagc
   138781 tcgctctttt aggcacttga atatttccca attgttctgg tccatttacg gttattgctt
   138841 ctgtgaacat agtagctaaa taatcccaac gtgttacata aggtaaaaat tgtataattg
   138901 ttcggttttc cgcaattttt tccattcctc tgtgtaaata acctaatatt ggttcgcagt
   138961 caacaacatt ttcaccgtct agggtaacaa tgagacgaag aacaccgtgc attgatgggt
   139021 ggtgaggtcc catattgact atcataaggt ctctttctgt agctggtcta ttcataagtt
   139081 tttcctcgat tcattcttac atgaattgct gaaaacgaaa agaagtttat caaaattctc
   139141 aagatccaat aaatgaaaaa actaagtaaa aatttttaaa ttaacgattt tttaactccc
   139201 gaatatccaa ctcactaatt aattctttat agcgtactcg atttttcttt gataagtaag
   139261 acagcagccg ttgacgtttt cccagaattt ttcgtagacc tctctgagat gaatagtctt
   139321 ttctgtgcaa ttccaaatgg gaagtaagtc ttcgtatctt attggtgaaa cttactattt
   139381 gaaagtcaac agacccccgc ttttcttctt ttttttcttg aaaaataact gagatgaatg
   139441 aattttttac cataaaacaa aatcttatcc ccttttataa tttctcattt tttgatgtga
   139501 atttgattaa tcagtaataa taatattagt cattttgata tacagaatga ccttaagttc
   139561 attataaact tcctatttta taaaataaat aaatgaacaa aatcttctta tctttttttg
   139621 tattcctata caaataaaat aagaagattt tgttcattta tttatagatc taattgataa
   139681 tatgtatgtc attaaattag tatcctcttt caggatggaa tgtaagacaa tcctcgcgtc
   139741 tatctatttg ttttcatata gccgacgtat tctattacct aataatatat gtatatatgg
   139801 caaaattcat gtaaatggac ttgtaactaa caaattttca accgtggata catatgtatc
   139861 ctgaccatac tgaaacgact gccattatga gtattaaacc aatagcgatt catacaagct
   139921 aaatcttcta gtcgataatt gggccaaaga aagaacttca ttttaattag tttattttta
   139981 tcgataccga gatatttgcc tctatttaaa acttgaccac agttttttac ctgattgcaa
   140041 aataccggat ttctatgtat atcatttcta tcccttgagt ttaaaaaata tagaattcgt
   140101 aattctctac ggcctttagg ggataaaata gtttcaggaa caaagaaatc ataatgattt
   140161 ttgtctctat tttgagtcat tttttgatgt cttaaaatgg attcatcaaa ttgattctta
   140221 tcaaaccatt ctcgaaattt ttgattcctt tggtatttat tcttatgaag gtatttattc
   140281 ttatgaacca aaaaaatacc tatggtttga tatagaatca attgtccatc gttttttata
   140341 gacggataag gataagtcgg ttcgataatc aatgttccgc ttgtacttaa ttctctagga
   140401 gtgtgccttt ttagagtcca aatatccaca gtcagttctc cccgtttaag ataggatata
   140461 gcaacgtcct ttggatttat caatctaagc aggagacaat aggctctaat attattgacc
   140521 atttttttat ttagaaccct ttcccagctc aattgaaaat agaaaaaact ttctaggaag
   140581 gaataaagct ctatagcttc ggggctcatg ttggcctttt tttttctacg ttgttttttt
   140641 atgcctgatc tacctccatt ttcatctgat agaggagccc cttccccttg gtttagagga
   140701 tctttttctt cttgatttct attctcgaat ctaagaattc tttttttttt ctttgattct
   140761 attaaagggt tactttcagt aatgtttttc ttaatgtttt tatttccatt caaatgaaag
   140821 ttgaaaagaa gtaattttat tggtatgatc cccggttgaa tcttatatgc attatatagt
   140881 ggcacaaatt ctgggaagaa ccaaagttct agttctggat tcgaactaat acgacctact
   140941 atttcctcat tcatttccat ccaatcaaag aaggatcttt ttttttttgt caaaaaagga
   141001 tctttttttt ttgtcaaaga aggatctttt ttttttgtca aagaaggatc tttttttttt
   141061 ttgaatgggt tgatttttga attttgataa attggtaaag aaaaaggacc cctcttcatt
   141121 ttttgattct tattcttggt gccgctattg gcccagtaat gaatctcgac cttattattt
   141181 ctaaggcaaa aatcaatcat tttccaccta caaaattttc tatctggaaa tttctcctca
   141241 gccataatat cattttctcc tagataatta taaataggta gcccgtctgg catatcaaaa
   141301 aatttgcgtt tatctatctt gtaattatca aaaatatctt ctttactatt tatttgtaat
   141361 ggtgatctat aaatatatga gtctttcttc tcttcataat taatagattt atatgagaaa
   141421 aaatcatgtc tatgatgttt tttaaaatta gatgattttt tagattcttg attcagtaat
   141481 gaatcaggtt caaaatcatt ttgtttttca tcatgaatta atccttcttt ttcatatgag
   141541 ccccatttgt taaaatcgtt tttttgagtc atacagtgtc gattgacttt atttcgccat
   141601 ttttctggta ctaatttaag ccagataatc tgagagaaat catattgata atgccccctt
   141661 aaccagtttt tccattgatt cctttcagaa tgccaaaagt ctttatgtct caatccagaa
   141721 tgaaaaattc cctctttccg aaaaaaatcc tttatttcat ttttaataaa aagagatgtt
   141781 ccatgatatt gaaggataga cttgaattta tagaagttaa taactcgagt ttgcgatatt
   141841 ttataaaata catatgcttg cgagaaggag gacgagttac aaaaagttgt tgaattctta
   141901 ttttgaatat tatcaaggga atttttttta gttaaaataa agtgaaattt ttttgtattt
   141961 cttttcttaa ttcttttttc attttctttc ttattggaaa tggatttctc gatcattttt
   142021 tttcttgatt caataaaaag ttgtgcattg gttcttgcaa tattaatgat acatagaaaa
   142081 aaatctatgt atattttttc catgaaaaat ttgataaaaa aatcaaattt acggattaat
   142141 cgagtatttc ttctttttaa tatttgacaa aattttttta atgattctaa tattttatta
   142201 tgataacttt ttttattaga attcatattt ttttcttgag ttagaaatcc atttttcttc
   142261 tcatttagaa ttctttctag tttcttgttg attgtacttg ttctctcagt cagatctttc
   142321 attttttttt ctgtcagtga aaaatttgtc cattctgtag atcgaatttg aataggtgat
   142381 tcacgaatca tctgattatt cattatagaa tcgtcggttt tagtttcacc caattcgtag
   142441 tttttgatgc tccatttttt tatttctttt gacacctttc gaagaaattt tgctcgttct
   142501 ttaaaaacat taaaaactat aaaagacttc tttttcaatt ttttcacttt ttttttcagt
   142561 tctttaaaaa taggttcaaa aaatgaagac ccttttagtt ttcgaggggg accaaaagga
   142621 tggtcagttt ccggtccaaa aattgttaaa aaacaaaaat catttttttg cgctttctgt
   142681 gttttcaagg gttttaactt agatcggtgc caaggtttca ggtaaaaagg aaataagatt
   142741 tttatctgaa taccgtctgt taaccagttt tttggaaatt ctttgtcgga taattcaaca
   142801 ccattataag tgcatcgaat atgcatttct cgattccaat ccttgaagtc ttcggaccat
   142861 tcgggacctt gaaataagaa aatacgcgca atattcttag ctattattaa taaaggcaat
   142921 cgaatatatt tccgaagaat tgattggcct actaataaaa aacctcttac tgcttgagca
   142981 tatgtaatgg tatcccaagc ttctgctatt tccattcgca ttctctcttc gtcttggtat
   143041 ttttcaacct ttcttttttc ttttgtataa tcagagattt gtaatttttt gcttttttta
   143101 gacatcaaat tttgaaaaat gcctttcatc cgtccgaaac tatcaaaaga aaaaaggcgt
   143161 ctgtctattc tgttcaaaaa agaaaaaagg cctctgtcta ttctgtccaa aaaagaaaaa
   143221 aggcgtctgt ctattctgtc cacaaaaaga ggggaatgcg cctttgcttg atagaagagt
   143281 tggcaagtaa ccgttttacg cctttgggca cgcatagaac cttttattag atttcgacga
   143341 aaatccgagt atggtaaata acgtatccaa gcgatttcgc ctgctggatc aggctcatta
   143401 gaatcttcgc tatcatcaaa aatgaccata tacttgtatt ttcttaaacg aatttgagaa
   143461 tccaattcta ccctttcttc gccggtttct ccttcctcta gttgcaaatc atcgagtaag
   143521 tagtatggcc atcgagggac ctttttactt atttccttta tttcaataga tctttttcta
   143581 cttctttgat cactggactt agttataact acatttgaat gaatagtttg atgtttgggt
   143641 tctcgaaatc gaaataaaga aagcttcttt tttgttaata atgatctact attgttgagt
   143701 ttgtctattg tttgtttcaa ttcgcgataa tcattagtaa gaagtagagc atgaatctta
   143761 tttatccaaa attcccccat tttttttttt ttatatattt gatttatgct agggggtgaa
   143821 aacccttttt tgattcttcc acgatagggc ccatataaga acggatcatt ttttttagga
   143881 aaatattctt ttttagtttc atcattacac aattgagttt tttgttcaaa tatacctata
   143941 tcaaaagatt ctttatctaa agttctgact ctatttataa actcgtcagt tttgtttagc
   144001 cgttttagat cattggtcaa attacaatca ttatacaatt gatcagataa taatttttct
   144061 gttgtgaaaa aggatatctt tttttctatt atttctttaa aagttgacaa actcggcgga
   144121 tacataaaag atatcctttc ttttccatca ctttgacatg tataaaaaaa atattgtgac
   144181 atttcatttt ttacagcatt ttgaaattga ttgtttttta tataacgaaa tggtcgattc
   144241 catttgttag aatcaaaaag aagaatcaca agagagtttt caacccatga atcaaaaaga
   144301 agagtcagga gttcatcttt tctttttttt tttttctttc cgttcactcg gatctcttcc
   144361 ctttcatcga ttttgtccgg atcctccctt tcttccgaaa aaagggaagg agaaggatct
   144421 tcttcggtga atacctcttc ttcctcttta gttttagtcc ccctccttgc ggaaactttt
   144481 ttttctattt cttccatttc tgaggttcct ttcagttgct tagtcaaaat gggtgacggt
   144541 attcttccta aatagtagat acaggtaata aataagaaag tactaaagat tcgagccata
   144601 gagtttctta attctgacac aatggatctt aattttgaca caaggtactt atactgataa
   144661 gcaagagaag caagatactt attagatcga ataagtacat taaacctaat agaacttttt
   144721 tgctgtatcc acactaatac caatctaaac ttagatcgaa taagtacatt agacctaata
   144781 gaatgatttt gctgtatcca tactaatacc aacccaaccc attttatgaa taaaatttga
   144841 ccaattaacc aaccaactaa actacttgtt acaaataaaa tcttgttgtt gcatcgaaac
   144901 atataaacgt tgactaatct ggctaacatt gaacttggta aaatgaaatg gttgaataat
   144961 tgaaaaatga gattattcag gaatacacat tgaatgttaa gattacgcat tgaatttctg
   145021 ttagtagatc cataatcaaa aaagtctttg tgattgttcc agaagaaatg aaacaaaaga
   145081 tagggtagag ctaggacagt tattgtatgg ggtctcccca atgctatatg gaggggcgcg
   145141 taatagatcg atatgaacat catgagctgt cccacaagaa aaccagttgt tgctgctacc
   145201 ttcttctcgt ttccttcttc tccttcttcc atagccaggg ctcggagaga gaagagatag
   145261 gagggcccta tggagaatgt ggtcagaaat ccataataga gtccgacccc aacgaccgaa
   145321 ttgcttatcc tcatgcataa gtatattaga tcacctggtc taaaaaaaaa tatataagat
   145381 ttgaaaatca ttataaaacc tcctcctgtt cgatttcaat tccatttttt tttgttaatc
   145441 tatgataata tgatattatt ctatgataat ctttttgggt gatcttcatg cataagtata
   145501 ttagatcacc tggtgtaaaa agaaaaatat aagatttgaa aatcatcaca aacctcccgt
   145561 tgttctattt caattccatt tttttgttat tctatgataa tatgatatta ttctatgata
   145621 atatcatatt attctatgat aatctttttt cactttccat atatagaaat acaaagagat
   145681 agactagaaa cgacatctct tatgtcaatg acactaaaga aagggatatt aaatgaatgg
   145741 aattgggata tggatggaat ataatgaaat agagccactt tgaggttccc tatgaaatga
   145801 ggcatggaac ggggccacta cgaagaagtt ccgggggtta cgaaggaaac ttcgagttca
   145861 tattggtcat gggttgagaa tgggaattga actctatgag atctaatctc ccgttgttcc
   145921 tcagtagctc agtggtagag cggtcggctg ttaactgact ggtcgtaggt tcgaatccta
   145981 cttggggaga tttgattcat tccgaattac agaatgtcag aatgaaaagg ttcgctttga
   146041 tcattaagag taggagtagg taacccgttc tctgtgtctt tatttctatt gcattctatc
   146101 tcatcgtatc acattctgtt ctgcgatatt tgagaatcgc cgtcaatacc tcggtctagg
   146161 tccgggataa tcctttgttc catagtcttg gggctattta caaccagcca attaagaatt
   146221 ctcagatgta ctagtactag caaatggatc aaagatgcag tcatcgattc tcccgagagg
   146281 ccgcaattac cgcgagcaaa cacattaatt taatggcgag gagcgcattt ttgccatttt
   146341 tgtatgctac taatacttgt acttgctctg ccattctgtc caagcctggc tgaggaagag
   146401 ttatggggcg taaaacaaaa aaaaagatgc taattttgtt ttttgttttg gccggcttta
   146461 ccatatgtaa atttatattt gaaagtcaaa aggccactcc atttcggcaa aagacccgcg
   146521 ccccagttcc atagcttttg gtccgctatc ccaatcatga ttttcctacc cccagaggga
   146581 aaggcccttc ccttttgggc cggttgtggg cgaggaggga ttcgaacccc cgacaccgtg
   146641 gttcgtagcc acgtgctcta atcctctgag ctacaggccc cacctcgtct ccactgggtc
   146701 tgttcccagg agtaccctaa aaaaaaaaaa ggaacctttc ctctccccag ccatttccgg
   146761 gttaagaaga tgtgaaagcg cctttctctc tataagaacg gtgcgttccg aggtgtgaag
   146821 tgggagagag gggatttcat aattggggtt ttgaataaga cgaccttttt gtttttcatt
   146881 tttggtttct ttttcgtatt gaaaaagtaa taagaatgag aggtgttaag tttttatcat
   146941 cctggcgtcg agctattttt ccgcaggacc ccccctacag tatcgtcacc gcagtagagt
   147001 ttaaccacca agttcgggat ggattggtgt tgttcctcta cgcctaggac accagaatat
   147061 cgaaccatga acgaagaaag gcgtgcgaaa aaaagaaaag catattggct agtgattctg
   147121 aggcccgatt cttgactgga agggacacca aaggcctccg cccttccatc ccatgaatag
   147181 atagagaggg agggcagagc ttttggtttt ttcatgttgt caaagagttg aacaatgaaa
   147241 atagatggcg agtgcctgat cgaattgatc gggtcatgta ggaacaaggt tcaagtctac
   147301 cggtctgtta ggatgcctca gctgcataca tcactgcact tccacttgac acctatcgta
   147361 atgataaacg gctcgtctcg ccgtgacctt ctcttgaatt ctcaaaactt ctgtcactcg
   147421 atccccgcag ggacagagaa ccccttgccg tcgcggctgt gctaccggag gctctgggga
   147481 agtcggaata ggagagcact catcttgggg tgggcttact acttagatgc tttcagcagt
   147541 tatccgctcc gcacttggct acccagcgtt taccgtgggc acgataactg gtacaccaga
   147601 ggtgcgtcct tcccggtcct ctcgtactag ggaaaggtcc tctcaatgct ctaacgccca
   147661 caccggatat ggaccgaact gtctcacgac gttctgaacc cagctcacgt accgctttaa
   147721 tgggcgaaca gcccaaccct tggaacatac tacagcccca ggtggcgaag agccgacatc
   147781 gaggtgccaa accttcccgt cgatgtgagc tcttggggaa gatcagcctg ttatccctag
   147841 agtaactttt atccgttgag cgacggccct tccactcggc accgtcggat cactaaggcc
   147901 gactttcgtc cctgctcgac gggtgggtct tgcagtcaag ctcccttctg cctttgcact
   147961 cgagggccaa tctccgtccg gcccgaggaa acctttgcac gcctccgtta ccttttggga
   148021 ggcctacgcc ccatagaaac tgtctacctg agactgtccc ttggcccgta ggtcctgaca
   148081 caaggttaga attctagctc ttccagagtg gtatctcact gatggctcga gccccccctg
   148141 aaggaggcct tcttcgcctt ccacctaagc tgcgcaggaa aagcccaaag ccaatcccag
   148201 ggaacagtga agcttcatag ggtctttctg tccaggtgcg ggtagtccgc atcttcacag
   148261 acatgtctat ttcaccgagt ctctctccga gacagtgccc agatcgttac gcctttcgtg
   148321 cgggtcggaa cttacccgac aaggaatttc gctaccttag gaccgttata gttacggccg
   148381 ccgttcaccg gggcttcggt cgccggctcc cctgtcatca ggtcaccaac ttccttgacc
   148441 ttccggcact gggcaggcgt cagcccccat acatggtctt acgactttgc ggagacctgt
   148501 gtttttggta aacagtcgcc cgggcctggt cactgcgacc ccctttgtga ggaggcaccc
   148561 cttctcccga agttacgggg ctattttgcc gagttcctta gagagagttg tctcgcgccc
   148621 ctaggtattc tctacctacc cacctgtgtc ggtttcgggt acaggtaccc ttttgttgaa
   148681 ggtcgttcga gcttttcctg ggagtatagc atgggttact tcagcgctgt agcgcctggt
   148741 actcgaacat tggctcgggg cattttctct accccttctt accctgaaaa agcaggggca
   148801 ccttgcgtcc ttgaaccgat aaccatcttt cggctaacct agcctcctcc gtccctcggg
   148861 accaacaagg ggtagtacag gaatattcac ctgttgtcca tcgactacgc ctttcggcct
   148921 gatcttaggc cctgactcac cctccgtgga cgaaccttgc ggaggaaccc ttgggttttc
   148981 ggggcattgg attctcacca atgtttgcgt tactcaagcc gacattctcg cttccgcttc
   149041 gtccaccccc gctcgcgcgg gtgcttcccc ctaaggcgga acgctcccct accgatgcat
   149101 tttttcatcc cacagcttcg gcagatcgct tagccccgtt catcttcggc gcaagagcgc
   149161 tcgatcagtg agctattacg cactctttca agggtggctg cttctaggca aacctcctgg
   149221 ctgtctctgc acccctacct cctttatcac tgagcggtca tttaggggcc ttagctggtg
   149281 atccgggctg tttccctctc gacaatgaag cttatccccc atcgtctcac tggccgacct
   149341 tgacccctgt tattttgagg tcatatctag tattcagagt ttgcctcgat ttggtaccgc
   149401 tctcgcagcc cgcaccgaaa cagtgcttta cccctagatg tccagtcaac tgctgcgcct
   149461 caacgcattt cggggagaac cagctagctc tgggttcgag tggcatttca cccctaacca
   149521 caactcatcc gctgattctt caacatcagt cggttcggac ctccacttag tttcacccaa
   149581 gcttcatcct ggtcatggat agatcaccca ggttcgggtc cataagcagt gacaattgcc
   149641 ctatgaagac tcgctttcgc tacggctccg gtgggttccc ttaaccaagc cactgcctat
   149701 gagtcgccgg ctcattcttc aacaggcacg cggtcagagc cctgggctcc tcccactgct
   149761 tgggagctta cggtttcatg ttctatttca ctccccgacg ggggttcttt tcacccttcc
   149821 ctcacggtac tacttcgcta tcggtcaccc aggagtattt agccttgcaa ggtggtcctt
   149881 gctgattcac acgggattcc acgtgcccca tgctactcgg gtcagagcgt aagctagtga
   149941 tgctttcggc tactggactc tcgccatcta gggtgcagca ctctactgct tcgcctagca
   150001 gcacgacgct tttattgctc tcccacaacc ccgttttcac ggtttaggct gctcccattt
   150061 cgctcgccgc tactacggga atcgcttttg ctttcttttc ctccggctac taagatgttt
   150121 cagttcgcca ggttgtctct tgcctgccca tggattcagc agcagttcga aaggttgacc
   150181 tattcgggaa tctccggatc tacgcttatt ttcaactccc cgaagcattt cgtcgcttac
   150241 tacgcccttc ctcgtctctg ggtgcctagg tatccaccgt aagcctttcc tcgtttgaac
   150301 ctcgcccttc acttttcact ttaaggctat gccatcctaa ggtgctgcta aatggaagga
   150361 tcttatcaac gtccatgaat gataaataat agattgaact gccgaatcgg aaaaatcggg
   150421 tactatcata tagctttgtt tcggctaagt tcacgagttg gagataagcg gactcgaacc
   150481 gctgacatcc gccacagggt aaaccaccgc ctctcaggcc cccgactgat tgattctacc
   150541 atagaggcca acgatagaca ataactcccc cccgaacaca gcttacaact ttcatcgtac
   150601 tgtgctctcc aaagagcaac tcttctcaaa atctcaaaaa aaaaaggtgc tgagttggaa
   150661 tcccattcta actaaggatt cttgtggttc cggaggatcc agctacagga gaaccaggaa
   150721 cggagagctt tccccccttt tccaccccga cctttggtct taagaatgct ggttttaaga
   150781 atgagtgatt gcccttctcc gacccttact gcccaacctg agagcggaca gctaatgcat
   150841 tccacttatt gaacagggtt ctatggtcgg tccgcgaccc ctggataccg aaggcgtcct
   150901 tggggtgatc tcgtagttcc tacggggtgg agacgatggg gttggtccat ggattttcct
   150961 tccttttgcc gcatttcgct caaagggttg aagggagata gtgcatcaag ctgttcgcaa
   151021 gggccaactt gatcctcttc cccagggatc ccagatgagg gaacctaaac ctaggggagc
   151081 cgccgactcc aactaccgtc catgtacgat ccatactaga tctgaccaac cacccatcct
   151141 acctcctcta cacgttcttg acagcccatc tttgtctcag tagagtcttt cagtggcatg
   151201 tttcggtcct cttccccatt acttagaaaa agtgagccac cggttcaggt acaagatact
   151261 atcattaccg cctggacaat tagacaccca acccgtaatc gcaacgaccc aattgcaaga
   151321 gcggagctct accaactgag ctatatcccc cgagccaagt ggagcatgca tgaaggagtc
   151381 agatgcttct tctattcttt tccttggcgc agctgggcca tcctggactt gaaccagaga
   151441 cctcgcccgt gaagtaaatc atcgcaccta cggtccaacc aattgggaga gaatcaatag
   151501 attccttttc gggagcgatt catccttccc gaacgcagca tacaactctc cgttgtactg
   151561 cgctctccaa gtgtgcttgt tcccccttct tttcttcctc accacggcaa gtacttgtga
   151621 aataagaaat aactccgatg ggaagaaaaa agagggcgtt aagagaccct cttggcccaa
   151681 ccctaaacac tctaagatcc tttttcaaac ctgctcccat ttcgagtcaa gagatagata
   151741 aatagacaca tcccattgca ctgagcgggg gcgttcgtag tgactgaggg ggtcgaagac
   151801 caagaagtga attatttatc agccaagcat tcgtcttacg gctagatcca atcccctggt
   151861 ccctgcggaa aggaaaaaga atttcacgct cttcctttcg ggaagggagg attaggaaaa
   151921 tcctattgat tgcagctttc tccagacctc cgggaaaagc atgaaaaaaa aaggctcgaa
   151981 tggtacgatc cctccgtcac cccagaatga aaggggcgat ctcgtagttc ttggtctgtg
   152041 aagatacgtt gttaggtgct ccatttcatt tttccattga ggccgaacct aaacctgtgc
   152101 tcgagagata gctgtccata cactgataag ggatgtatgg attatcgaga agagaggagc
   152161 catggtggtc ccccccggac cgcccagatc ccacgagtga atagaaagtt ggatctacat
   152221 tggatctcac ctgaatcgcc ccatctatcc tcctgaggag aagtttggtt tcaaaccccg
   152281 gctcgaacag gagaagtacg ccatgctaat gtgccttgga tgatccacat ctcagggtca
   152341 ggcgctgatg agcacattga actatccatg tggctgagag ccctcacagc ccaggcacaa
   152401 cgacgcaatt atcaggggcg cgctctacca ctgagctaat agcccgtcgt gcgggcctcc
   152461 cgctgggggc ccgctatgca aaaagaaaag cgagagaaac cccatccctc tctttccttt
   152521 ttacgccccc atgtcgccac acgggaggga catgggggca taaaagggga tcctatcaac
   152581 ttgttctgac ctaggataag aagctcatgg gcttggtctt acttcaccgt cgagaaacaa
   152641 aagaaggctt ccatctccaa gttgaactca gacgtagctc gcttcttttt gggtgtgaag
   152701 cagtgtcaaa tcaaaatacc caacaagcat tagctctccc tgaaaaggag gtaatccagc
   152761 cgcaccttcc agtacggcta ccttgttacg acttcactcc agtcactagc cctgccttcg
   152821 gcatccccct ccttgcggtt aaggtaacga cttcgggcat ggccagctcc catagtgtga
   152881 cgggcggtgt gtacaaggcc cgggaacgaa ttcaccgccg tatggctgac cggcgattac
   152941 tagcgattcc ggcttcatgc aggcgagttg cagcctgcaa tccgaactga ggacgggttt
   153001 ttggagttag ctcgccctcg cgggatcgcg accctttgtc ccgtccattg tagcacgtgt
   153061 gtcgcccagg gcataagggg catgatgact tgacgtcatc ctcaccttcc tccggcttat
   153121 caccggcagt ctgctcaggg ttccaaactc aacggtggca actaaacacg agggttgcgc
   153181 tcgttgcggg acttaaccca acaccttacg gcacgagctg acgacagcca tgcaccacct
   153241 gtgtccgcgt tcccgaaggc acccctctct ttcaagagga ttcgcggcat gtcaagccct
   153301 ggtaaggttc ttcgctttgc atcgaattaa accacatgct ccaccgcttg tgcgggcccc
   153361 cgtcaattcc tttgagtttc attcttgcga acgtactccc caggcgggat acttaacgcg
   153421 ttagctccag cactgcacgg gtcgatacgc acagcgccta gtatccattg tttacggcta
   153481 ggactactgg ggtatctaat cccattcgct cccctagctt tcgtctctca gtgtcagtgt
   153541 cggcccagca gagtgctttc gcccttggtg ttctttccga tctctacgca tttcaccgct
   153601 ccaccggaaa ttccctctgc ccctaccgta ctccagcttg gtagtttcca ccgcctgtcc
   153661 agggttgagc cctgggattt gacggcggac ttaaaaagcc acctacagac gctttacgcc
   153721 caatcattcc ggataacgct tgcatcctcc gtattaccgc ggctgctggc acagagttag
   153781 ccgatgctta ttccccagat accgtcattg cttcttctcc gggaaaagga gttcatgacc
   153841 cgtgggcctt ctacctccac gcggcattgc tccgtcaggc tttcgcccat tgcggaaaat
   153901 tccccactgc tgcctcccgt aggagtctgg gccgtgtctc agtcccagtg tggctgatca
   153961 tcctctcgga ccagctactg atcatcgcct tggtaagcta ttgcctcacc aactagctaa
   154021 tcagacgcga gcccctcctc gggcggattc ctccttttgc tcctcagcct acggggtatt
   154081 agcagccgtt tccagctgtt gttcccctcc caagggcagg ttcttacgcg ttactcaccc
   154141 gtccgccact ggaaacacca cttcccgtcc gacttgcatg tgttaagcat gccgccagcg
   154201 ttcatcctga gccaggatcg aactctccat gagattcata gttgcattac ttatagcttc
   154261 cttgttcgta gacaaagctg gtttggttcg gaattgtctt tcattccaag gcataacttg
   154321 tctccatgcg cttcatattc gcctggagtt cgctcccaga aatatagcca tccctccccc
   154381 ctcacgtcaa tcccacaagc ctcttatcca ttcttattcg aggggagcaa gacaaaatag
   154441 aaaaacccac attgggttta gggataatca ggctcgaact gatgacttcc accatgtcaa
   154501 ggtgacactc taccgctgag ttatatccct tccctgcccc catcaagaaa tagaactgac
   154561 taatcctaag acaaaggatc gagaaactca acaccgccac tattcttgaa caacttggag
   154621 ccgggctttc ctttcgcact attacggata cgaaaatcat ggaaaaagtt ggattcaatt
   154681 gtcaactgct cctatcggaa ataggattga ctacggattc gagccatagc acgtggtttc
   154741 ataaaaccgt acgattctcc cgatctaaat caagcaggtt ttacatgaag aaggtttgcc
   154801 ccagcatgtt ctattcgata cgggtaggag aagcggtatt cttaaaaaaa tagagaaatc
   154861 agaaccaagt caagatgata cggatcaacc ccttcttatt gcgccaaaga tcttaccatt
   154921 tccgaaggaa ctggagttcc ttagttccat tcaagagttc ttatggattt ccacgaccct
   154981 ctaagacccc gaaattttga caaattcctt ctctttttct taggaacaca tacaagattc
   155041 gtcactataa aaaaaagggt aatgctaatc ccacgattaa ttacttcatt aatgaatttc
   155101 atagtaatag aaatacatgt cctaccgaaa cagaatttgt aatttgctat cctcttgcct
   155161 agcgggcaaa ggcaaagatt tacctccgtg gaaaagatga ttcattcgga tcagcatgaa
   155221 agcccaacta cattgcattg ccagaatcca tgttgtatat ttgacagagg ttgaccccct
   155281 ctctcatggt acaatcctct tcccgctgag cctcctttct cctcggtcca cagagacaaa
   155341 atgtgggact ggcgccaaca gttaatcacg gaagaaagga ctcacggagc cgggatcgct
   155401 aactaatacg aatcttaata taatagaaaa tactaatcta atagaaagaa aagaactgtc
   155461 ttttctgtat actttccccg gttctgctgc taccgcgggc tttacgcaat cgatcggatc
   155521 atatagatat cccttcaaca caacataggt cgtcgaaagg atctcggaga cccaccaaag
   155581 cacgaaagcc aggatctttc agaaaatgga ttcctattcg aagaatgcat aaccgcatgg
   155641 ataagctcac actaacccgt caatttggga tccaattcgg ttttttcctt gggaggtatc
   155701 agtaaggaga atggaataat atcgattcat atagatacag aggaaaaggt tctctattga
   155761 ttcaaatgct gtacctatgg gatagggata gataaagagg aaaaaaccga agatttcaca
   155821 tatttgatcg aaaaatcaat cagattgatt tcgtacccct cgctcaatga gaaaatgggt
   155881 tagattctat aggatcaaac ctatgagact taaagaatga cggaagggaa taaaatcaaa
   155941 aaaagaaatc aaaaaaaaaa gaataaaaag aaataaaaat gaagtataag aacccagatt
   156001 ccaaatgaac aaattcaaac ttgaaaagga tctttctgat tctcgaagaa tgaggggcaa
   156061 ggggattgat cgagaaagat ctcttgttct tattataaga tcgtgtgatt ggatccgcgg
   156121 atgtttggta aaaaaaatct tctcttttga gaataatcaa aaatggaaag tgttcgattg
   156181 gaacatgaaa acgtgactga atttgtccta gttactcttc gggacggagt ggaagagggg
   156241 aggacattct ggaacgagga agagaaccca acgacttcga aagaattgaa cgaggagccg
   156301 tatgaggtga aaatctcatg tatggttctg tagagtggca gtaagggtga cttatctgtc
   156361 aacttttcca ctatcacccc caaaaaacca aactctgcct tacgtaaagt tgccagagta
   156421 cgattaacct ctgggtttga aatcactgct tatatacctg gtattggcca taattcacaa
   156481 gaacattctg tagtcttagt aagaggggga agggttaagg atttacccgg tgtgagatat
   156541 cacattgttc gaggaaccct agatgctgtc ggagtaaagg atcgtcaaca agggcgttct
   156601 agtgcgttgt agattcttat ccaagacttg tatcatttga tgatgccatg tgaatcgcta
   156661 gaaacatgtg aagtgtatgg ctaacccaat aacgaaagtt tcgtaagggg actgtagcag
   156721 gctaccatga gacaaaagat cttctttcta aggagatttg attcggaact tattatatgt
   156781 ccaaggtcca atattgaaat aatttaagag gttttccctg acttcgtccg tgtcaacaaa
   156841 caattcgaaa tgcctcgact tttttagaac gggtccgggt caaatagcaa tgattcgaag
   156901 cacttctttt tacactattt cggaaaccca aggacttaat cgtatggata tgtaaaatac
   156961 aggatttcca atcctagcag gaaagggagg gaaacggata ctcaatttaa agtgagtcaa
   157021 cagaattcca tactcgatct catagataca tattgaattc tgcggaaaac cgtattcgat
   157081 gaaagtcgta tgtacggctt ggagggagat ctttcatatc tttcgagatc caccctacaa
   157141 tatggggcca aaaagccaaa ataaatgatt ttagccctta taaaaagaaa actgattctt
   157201 gaaccccttt cacgctcatg tcacgccgag gtactgcaga aaaaaaaact gcaaaatccg
   157261 atccaattta tcgtaatcga ttagttaaca tgttggttaa ccgtattctg aaacacggaa
   157321 aaaaatcatt ggcttatcaa attctctatc gagccttgaa aaagattcaa caaaagacag
   157381 aaacaaatcc gctatctgtt ttacgtcaag caatacgtgg agtaactccc gatatagcag
   157441 taaaagcaag acgtgtaagc ggatcgaccc agcaagttcc tattgaaata ggatccgcac
   157501 aaggaaaagc acttgccgtt cgttggttat taggggcatc ccgaaaacgt ccgggtcgaa
   157561 atatggcttt caaattaagt tccgaattag tggatgctgc caaagggagt ggcgatgcca
   157621 tacgcaaaaa ggaagagact catagaatgg cagaggcaaa tagagctttt gcacattttc
   157681 gttaatccac gaacaggatc tatatagaca catagatcca tggatccata catctcgatc
   157741 gtaaaagaat caatagaaaa agaaagaatc ggaattgatc gttctcgaaa caaacgaaaa
   157801 ggaaacgaaa gataaaacat aaatcatgga tcaactaagc cctctcgggg acttgcttaa
   157861 gaataagaaa gaggaatctc atgtaaatac catggaataa ggtttgatcc taattcatgg
   157921 ggattccaca aatattccat tccaaaaata gaaagttcga aacaattggg atttttttgg
   157981 agattggatg cagttactaa ttcatgattt ggcatgtaca gaatgaaaac ttcattctcg
   158041 attctacgag aatttttatg aaagcctttc atttgcttct cttcgatgga agttttattt
   158101 tcccagaatg tatcctcatt tttggcctaa ttcttcttct gatgatcgat tcaacctctg
   158161 atcaaaaaga tataccttgg ttatatttca tctcttcaac aagtttagta atgagcataa
   158221 cggccctatt gttccgatgg agagaagaac ctatgattag cttttcggga aatttccaaa
   158281 cgaacaattt caacgaaatc tttcaatttc ttattttact atgttcaact ctatgtattc
   158341 ctctatccgt agagtacatt gaatgtacag aaatggctat aacagagttt ctgttattcg
   158401 tattaacagc gactctagga ggaatgtttt tatgcggtgc taacgattta ataactatct
   158461 ttgtagctcc agaatgtttc agtttatgct cctacctatt atctggatat accaagaaag
   158521 atgtacggtc taatgaggct actacgaaat atttactcat gggtggggca agctcttcta
   158581 ttctggttca tggtttctct tggctatatg gttcatccgg gggagagatc gagcttcaag
   158641 aaatagtgaa tggtcttatc aatacacaaa tgtataactc cccaggaatt tcaattgcgc
   158701 ttatattcat cactgtagga attgggttca agctttcccc agccccttct catcaatgga
   158761 ctcctgacgt atacgaagga gtgcggttcg ttcgataaat tcctacctct ctatctatct
   158821 ctgggatgtt tggatttttc aaaactccat ggacatgcag aagagaaatg ctattcccac
   158881 tcagaccaag acataacttt gacttgttca aataacaatt aaggcgaagc agggtcagga
   158941 acaacgattc tctttatgat aaacagatcc attttgcaag ttcgttatta cgggtagttc
   159001 ctacaaagga tcggactaat gacgtataca atacttgaat tcttgatgta gatgctacat
   159061 agttggttct catccttcag agactacgag tgtaatagga gcatccgtcg acaaaaggat
   159121 caccctaaga tgatcatctc atggctattg agaacgaatc aaatcagatg gttctatttc
   159181 tcaatctttc tgacttactc ctacggaatc aaggtcgaaa agatggagaa aaataagtca
   159241 ttcacaacca ctgatgaagg attcctcgaa aagttaagga ttagtaatcc gttttagaaa
   159301 tcgaatgggt tcgatcttat acatacgcga ggaaggtaat aataaaaaaa aaaagaagat
   159361 aagttcttct ttacttttat cacttaggag ccgtgcgaga tgaaagtctc atgcacggtt
   159421 ttgaatgaga gaaagaagtg aggaatcctc ttttcgactc tgactctcct actccagtcg
   159481 ttgcttttct ttctgttact tcgaaagtag ctgcttcggc ttcagccact cgaattttcg
   159541 atattccttt ttatttctca tcaaacgaat ggcatcttct tctggaaatc ctagctattc
   159601 ttagcatgat attggggaat ctcattgcta ttactcaaac aagcatgaaa cgtatgcttg
   159661 cgtattcgtc cataggtcaa atcggatatg taattattgg aataattgtc ggagactcaa
   159721 atggtggata tgcgagcatg ataacttata tgctgttcta tatctccatg aatctaggaa
   159781 cttttgcttg cattgtctta tttggtctac gtaccggaac tgataacatt cgagattatg
   159841 caggattata cacaaaagat ccttttttgg ctctctcttt agctctatgt ctcttatctc
   159901 taggaggcct tcctccactc gcaggttttt tcggaaaact acatttattc tggtgtggat
   159961 ggcaggcagg cctctatttc ttggtttcaa taggactcct tacgagcgtt gtttctatct
   160021 actattattt aaaaataatc aagttattaa tgactggacg aaaccaagaa ataacccctc
   160081 acgtgcgaaa ttatagaata tcccctttaa gatcaaaaaa ttccatcgaa ttgagtatga
   160141 ttgtatgtgt gatagcatct actataccag gaatatcaat gaacccaatt attgcaattg
   160201 ctcaggatac ccttttttag tttagcttct agaatctatt tcttagttca agatccctct
   160261 ttactaactg gaatcaaaga attagtagat ctgttccgcc caaaaaggga atgggctagg
   160321 gttatgaact tataatctat aatcagatta tagattataa gttcattcca tatcgggcca
   160381 gaccggaata gggttatata cattctcatt atgagaaggg tcattcgagc ctatctaaat
   160441 ctaaatagag actatgttta catatggatc cctacgtcgt tacattccat ttaggattag
   160501 gaatgggcgt aatcgggcct tctttttaca ttacagatct ctccttattt tggaccctat
   160561 tcacctcttt tctttttttc ttctattgaa tcgagaaaga aataggtttg attgtccatc
   160621 tttttaatag aatcttaata tatataagac atcctctgga tacttcaaat cgaagcaatt
   160681 ggatgtccga cttggcctat atgacatggc cgatcaatag aaatactcca acactccacc
   160741 tttgtcatat attccataca tcacactaga tagatatcat attcatggaa tacgatttac
   160801 tttcaagatg ccttggtggt gaaatggtag acacgcgaga ctcaaaatct cgtgctaaag
   160861 agcgtggagg ttcgagtcct cttcaaggca taatattgag aatgctcatt gaattggaat
   160921 aagttcggca gcggatcaca aaatcttggt gatcctctct atctaatgaa tggggaatct
   160981 gctttgaaat cgtctgccct gcacccaccc ccgagtatat gcttcaacag gaatcacaca
   161041 agggtggatt gatacaatct aaacctctgg taaaatgccc cccgtaaccc agcagataaa
   161101 gtgcattaca tagtccgttt tagggattgg cgactaccca ttcagtgact ttggcactgg
   161161 acgttccaaa aatgggtact atcgggtcgg gtgaattcaa taatagacgc ctggtggcat
   161221 tccagctttc cttctccttt caggacctat ccgaaagaga atccagtact tctcggtcgt
   161281 gaatagggcg aaccgccccg tggatatctt tgcttcgaac caaaaacaat tagaattagg
   161341 ctcggtcaac tggaatgtct attatccata taggggatct tccaatcggg aagatccatc
   161401 gacctgagac gaagagaaag gtctatctat tttatttagt tattcagtta aaccaatgat
   161461 tcgttattgg agcagatagc aaaaaccatt tcatctgaca tgcgtatttt tgattttcca
   161521 atggatttac atctttcatt aatggaaatt ttttgatgta gtgagtaata gctctggttg
   161581 ttcgctgttc aagaattctt gtttaggcag ttcataccgt ccatacatag tgttttgatc
   161641 taagatttca attcttccat gtttcagcag tagcatattc ttccatggag ctaagctcca
   161701 tggaagaaag aagtgtttcc gcgactctac cacccagtca attccgttcc acttaatcct
   161761 catgaccaca tatctttccg gctaagtaat gggaaaccct tctcctgtta catgaatcca
   161821 attttcattt catccgagaa aagccatctt tttctcaaca atgtctttgc catttgatcc
   161881 aatagccttc cgtgagatag gaacagattt gataaatact gataactctc ggatcgaata
   161941 ttagaacggg aaaatccatt agataatgaa ctattggttc taagccatct ctggcgatga
   162001 atcaagaatt cgaagtgctt ttttttccta ttcttgagaa accagcgttt agatagagat
   162061 ggaagaggat ccattttggc agtaagaata agaagcccct ttaacatctc ttcatcttca
   162121 tctgcaaaga attctcgatg tgaaaagaca gagacaaagg gctcatcttt gaatagggaa
   162181 aagagtggat ccggggggtc ccaaatgaat tggcttattc gaaaaaagcc ttgttctttg
   162241 gaaaatctag ctcgtggcgg gtactgcatg gtttcactct gcaagaactc cgaatccccc
   162301 tcttgaagct catcctcctc ttgacgctca tcctcctctt gaagctgatc ctcctcttga
   162361 agctcatcct tttcatcata aaggatcccc cgaccggccc aatagggaaa tcccaattca
   162421 ttgggccttt cgatacaatc aaatagaaat tcccaagggc gccatattct aggagcccag
   162481 tctatgtgat cgaagaaacc ctcctctatt tccccttctt caaactccga ttcgtatttt
   162541 tgatagagaa atttctgatc aacgatagaa taagatccat tttgcatcat atataaggga
   162601 ttccttggtt cgggccgaag aaggaatttc actcgatcat tatcaaaccg actgcaatct
   162661 ctttctgtcc gcgaggatgc catcagagcg ccttctattt ctactaggcc atgaactaga
   162721 tcagaatcat tctcaacgaa ccgataagaa gtgatcctat ttttttcatc gggtccgggt
   162781 agagaccaaa ggtcttgagc gaccgatccg gcagaacaac tcaaaagata aagaagtatc
   162841 gttaatttct tcatgctcgt tccaagttcg aagtaccatt tgtacaaata aggatcccct
   162901 tcttcacaca attgcttctt tatatagata gatataggat ctaggaggca atttcctaga
   162961 agtacttttt gcacaacagc ccttcctatc tgatagaaaa ggatcccgtg atcctgaacc
   163021 ggtattacat gggctcgcaa atcccaagtt tgtctatgaa gagcagatct aattgtatta
   163081 gtgtctagaa ttgatttctt ctgtgtaata ctaattgata gggcctcatt ggcaagtgct
   163141 acaagatctc gtgcattgga acccatggct gtggacccga atcgattagt atggaacatt
   163201 ttcttttcca agtgaaatcc cctagtatat gaaagagtga aaaagcgctt tcgttgttgt
   163261 ggaataagaa gccttcgtat cttaatacat gtattgaatt gattcggggc tattagagcg
   163321 ggatccactt tttggggaat atgagtcgaa gcaataacaa gaatatttct agtagaacat
   163381 ctttcacaat ccctggagag atagttcact aatagaccga gggataagtc cttcgactca
   163441 ttcatatcca gatcatgaat gtctggaatc catattatgc aaggagacat tgcttttgct
   163501 aattcgaagt gaagggtgat aaaaaatcgg tctacttccg ccagcagttc aatattggtg
   163561 aactcattca tcacatcctc agctagccac tctatacgcc gcaactccct atcaaggtca
   163621 ctagtatcaa tatcgtcact agcatcaata gagtcactag catcaataga gtcactaaca
   163681 tcatagtcac tctcatcctc ctcatcaaga accaactccc taggcttgct atccgggaac
   163741 ttgttcagaa atactgtaat gaaaggaaga taggagtttg tcgttaggta tttgaccaaa
   163801 taggatcgtc cgcttcctat agaacctatc actaaaatac ccctagaggg ggataaggct
   163861 aagcggagcg aaaagggttt tccatgagac gggaaatgaa aactattagc cccacacgaa
   163921 gtttgtgaat aagtgattgt ctgataatta gcaaggaata tccgcctttc tgctaaacag
   163981 gatgtattga actcataatt cattagatac ttttgatgaa tgtcaactaa gtatcgtaag
   164041 taaattgctc ccggttgttc aatcatttga taagcagagt cattctttga taaatgatcg
   164101 ctatgagtca gactcaatag aatttgatca atactttttt ctgccgttaa ggtggagatg
   164161 gagaactgaa ccaagaagtc tctttcttta tcactaatcg aatcactgtt cgcgaaccag
   164221 aattctattg gattatcatc aatccaatga tcgcccacgt tttctctttt tcttatcaat
   164281 gaatagatct ctttacttgt atgacttaga tgtctcgtat ttctcgaaaa aatgattcga
   164341 ttgatgggat ttggtatgat acttatgaga tcgatgagat tgatattcaa atatttcttc
   164401 ttagaacgta tagaatatcc taattgttgc agagcaacta gaaagagatt cttgaacttt
   164461 aaccagaaag aattcagttc agatgtggga tacctatcca gaagttttcg caactcaatc
   164521 atgtatgatg gattcatcaa agatttgatc ttttcgaact ctgtctgtaa ctcactatag
   164581 gctcgggaaa caaagaaaag acgtgtacaa acgagatgtc cagcaacaag aagaaggaaa
   164641 aggattgaat agaggaactc ctgaacattt ggcgagctca gatgtgtcga tatcaatggt
   164701 gactcattat ttcgatgaat cttttcttcg gacagaagaa aattttgtaa acacttaatc
   164761 gaaatctcac ttatccgatt ccgtcgtgtc ttccacaatt ttttctgaag aattcgcgct
   164821 gatccatgca taatatcatg aaaaatggat accaatattt gacggctgct acttagtatc
   164881 ggcaataggt ctgaaaaagt atctaacaat atcaaactta gatatttgca ccctgttgaa
   164941 gtaaagaacc atggcatata tgtttggaat agattccatt ttgattttaa gcgagttgaa
   165001 aaagcactct ttcgttgatg aaaggttcta tacatctgcc ctttctcaac gcatttcttt
   165061 agacaaagac tccgtttttt cctcttttcg gatggtaaat atttctcaga acatggagtg
   165121 tgaatcaaac ccatgtttga attgaaattg agatactgat gcaagttctt ctcttctgaa
   165181 tcagatagat tcatatctga aagaggttga caaaaagttc tttcaaaatt gactttttgt
   165241 ccctctttta gaggtgttcc agaaatgtct gcaatcgagt aaatagctct acgaactaat
   165301 ggatcggatc gaattgcaaa ctggaaagat ttgtacaagt tatacctttc gtcaccactt
   165361 tgtggaaaat cattagatat gaatatgtta gatacctgcg actcgattgg tgaaggtgaa
   165421 atagtatctc tctccaaaaa agcatgtttt tttttaccac cgcacaaaga aaatattttg
   165481 ttgcgaatga acaagatatt gaggaattgt ccgtacgtaa aatcagaatt cttgatacgg
   165541 gccttttcca cataaaaagg gaatcttttg ttacaataga aggagaagtg atgtggatta
   165601 ttcaagaatc gaagtcgatt tgctttataa aaagaagata tcaatgaact tctatgaaat
   165661 ggtttcacgg gattcagcca attgtcttga tcgtgggata tcattgagaa ataggaatcc
   165721 gtgttatcaa aagatttcct gctattattt ctagtatgga atgagtcaat catccgcttt
   165781 ggtatcttat tgaacaaaaa ttgtgatatt gttcctccat tgatcaagaa tttcgatttt
   165841 tgagaagtat tatgatcatc caataagaaa ggtttcaatt tttgaaaatg aacgatttga
   165901 agacctattg attctaacaa ctgattgcag agttgatcat ttgtaccttt caattcatag
   165961 atgtggatct cagacctatg aagggggata ttcccgaaac tcacaaagaa aaaaggaagt
   166021 gagttagaca aaaagagaag aagtgactta gacaaatctt ttttatcgat aacctcagac
   166081 caatcaatcg aatattgatt aatatgtaat cgatcgaaca ctacttgaaa acggctcttc
   166141 tgctcagaaa cgaaatgttc taaatgctcc tggaaattct tgctcccatt ggaccatttg
   166201 tatctatatg cattaggatc ccgattcatg tatctctcgg ttcgagaaat caaaataaga
   166261 ggatcgaacc gtttgttctg actctttttc aaattcgata aatgtcggtt gatcgtatat
   166321 ttcattagag ttctatgatt cagagtacca tttcttattt gatccctttg aattccatac
   166381 tcgaagttgc gatcggatct attcattaaa aagaatcgat tcaatacatt tcttatgtac
   166441 ccatgggtgc tatattggat ttgaatcaga tttcggatca agatagattg attgactgcc
   166501 tccattatgt tgttgctagc aaataccact ctttttggtt ttggatcttc caaatcattc
   166561 ccgcaggaga tccggaccca tttgtttctg atccttcgat aaaaagattc attttcttca
   166621 taaaaaatag gaggtagaac caataaagat ttctttttcg attcatcccc ggcctcattc
   166681 aagaattgtt tttgatccaa tccgtaggaa tcaatagaaa gggcaaatct cttatgatac
   166741 accagatccg gctcggttat tgatagagtg aatagatctg ccatttcttg aaatctctct
   166801 tctgattcaa aatcgtggtg taacgtgtat ccccccctgt tcaggtcatg gaatagatga
   166861 aataaatcaa aaaatggatt tttgttcaag aatgaagaac tacccagttc atccttcgga
   166921 accatatcgc atcccggata tgatgaaata ggatgaattg agacggtatt ttgtaaatac
   166981 gtaattatct tggatatatt cactatttct ttattttccg atcgcctgaa agggacaaaa
   167041 gaaacatctt gttctttctt caacaatttc tgatctttag tgaacctctc agtaggattc
   167101 gaacccagat gaagttctga ccatatgtca gagaaaaaag aacgaatgga tcttgtagga
   167161 ttcccaagaa attcttcgat ttcttccgga agcagattat tattcatccg cttctcacgt
   167221 tccgtgaata gccgggactt tgaggaagat ccagaaacgc gtttagggaa tcggtctgat
   167281 tctatctctc ttcgttccgt ttgaagaaag gaaggatccc aaagaatcga tctttctttt
   167341 agttgttgaa tctctctttg attgatcaat gtgtgatatt ccgaatcctc attactaatg
   167401 gaatcaaaac gatctctgga ttgatcaaaa gatcctttca attggctaga atccgttact
   167461 tgaacgaaac tagatcttgt ggaatgatat tgaatatttg acgatacatt ccgtaccttg
   167521 ctaaaaattc gatccttgct taccaaccac acattgtcta accaaatcca attctctctc
   167581 gatatgttcc tcaaaaaatc cgattcgtgc ggattcttcc cccgactacc gaagagatct
   167641 tggcggaatt gccacatatg aaattgagca caattttgca aagaaatagc ccacttgctt
   167701 ctcgaaaaga gatgggaaac atgctcaata tcatttgatt gaatagttga cccagcccct
   167761 tgttgtttga agaaaccctc cacttcaatt ggtatttgtt cacgaaaagc aaacatgaga
   167821 taacaaatcc agtctttcac taagatttcg aatagctgtc ccgaattcaa tatgttttgc
   167881 ctcttactcg gagaaagacg atcaaacaat tcccaatcac ggtccttgtg gatcggatca
   167941 tccatataat atacaaaggg aaactccaga tatttgatat ctttctcttt gaatgagatc
   168001 tcaattccag cgacggtttc attagatatc ttaccactag aatccttctt ttttccgatc
   168061 cagttcctcc accaccgcga accccagttg gattcaggca tgatacactt tttagttatt
   168121 gggggaaccc aagtactctc tttcggatcc aggaactcag agatcttttt tccttttgac
   168181 aggagcgaaa caatcaacct attgacattg gaagacccaa aagattcttc caatgcatca
   168241 tttctcggtc caatgggatt cataagtata ggaagaagcc ctgtcaaata gagatttttt
   168301 ctttcgacca tatttcgatt gttaatacga tatataagga ccgctactac aaatagtagt
   168361 acacccttgg tcgtgaaatg tactacaccc ttgataccct tgatcgtgaa atatcgattg
   168421 cttgttgaac cctgtgaatt gcgtgaaagt aggataccca aaattcgggg gtccgagagt
   168481 tttagaaaac gttcttggtg gaaaaaaatg ttaaggaaag atcccactga attgaattgg
   168541 gtccatgaat ctaataaata gtgagaattc ttgatctctc tcaatatctc tcgcaattcg
   168601 aaaacccaga atttgaattg acgccccttc atctctccat acctcctaaa tggataataa
   168661 tgatacttta taattatgat atttatatat gatatttata tacgatattt ctttattcta
   168721 tgataattag aattatatga ttattctatg atttaaattg cattgattta tcctaaagat
   168781 ttcatttcaa ttggaatttg gttattcacc atgtacgagg atccccgcta agcatccatg
   168841 gctgaatggt taaagcgccc aactcataat tggcgaattc gtaggttcaa ttcctactgg
   168901 atgcacgcca atgggaccct ccaagaagtc tattggaatt gactctttat caatggaatc
   168961 tcatcatcta tacataacga atcggtgtgg tatattcata tcataacata tgaacagtaa
   169021 gaactgaact agcattctta ttgagactag aactcatagg gaagaaaata gatttatgga
   169081 tggaatcaaa tatgcagtat ttacagacaa aagtattcgg ttattggcga aaaatcaata
   169141 tacttttaat gtcgaatcag gatcaactag gacagaaatc aagcattggg tcgaactctt
   169201 ctttggtgtc aaggtaatag ctatgaatag taatcgactc cccggaaagg gtagaagaat
   169261 gggacccatt atgggacata caatgcatta caagcgtatg atcattacgc ttcaaccggg
   169321 ttattctatt ccacctctta gaaagaaaag aacttaaatc aaaatactta atagcatggc
   169381 gatacattta tacaaaactt ctaccccggg cacacgcaat ggagccgtag acagtcaagt
   169441 gaaatccaat ccacgaaata atttgatcta tggacagcat cgttgtggta aaggtcgtaa
   169501 tgccagagga atcattaccg caaggcatag agggggaggt cataagcgtt tataccgtaa
   169561 aatcgatttt cgacgaaatg aaagagacat atatggtaga atcgtaacca tagaatacga
   169621 ccctaatcga aatgcatacg tttgtctcat acactatggg gatggtgaga agagatatat
   169681 tttacatccc agaggggcta taattggaga taccattgtt tctggtacag aagttcctat
   169741 caaaatggga aatgccctac ctttgagtgc ggtttgaact attgatttac gtaattggga
   169801 gtaaccaatt aggtttacga cgaaacctag aaatcgatca ctgatccaat ttgagtacct
   169861 ctacaggata gacctcaaca gaaaactgaa gagtaagggc agcaagtgat tgagttcagt
   169921 agttcctcat atataattat tgactctaga gagatagtaa tatggagaag acaaaactgt
   169981 ttcaagcacc gacagaacca gaagcgcccc ttgtttcaaa gagaggagga cgggttattc
   170041 acatttcatt tgatggtcag aggcaaattg aaagctaagc agtggtaatt ctaaagattc
   170101 cccgggggaa aaatagagat gtctcctacg ttacccataa atatgtggaa gtatcgacgt
   170161 aatttcatag agtcattcgg tctgaatgct acatgaagaa cataagccag atgacggaac
   170221 gggaagacct aggatgtaga agatcataac atgagtggtt cggcagattt ggattcctat
   170281 atatccattc atgtggtact ttattgtatg atatagataa gaattttacg atatatatat
   170341 atccatctgt atagatatca tcatctacat ccagaaagcc gtatgctttg gaaaaagctt
   170401 gtacagtttg ggaagggatt ttgattgatc aaaaaaagga atctacttca accgatatgc
   170461 ccttaggcac ggccatacat aacatagaaa tcacacttgg aaagggtgga caattagcta
   170521 gagcagcggg tgctgtagcg aaactgattg caaaagaggg gaaatcggcc acattaaaat
   170581 taccttctgg agaggtccgt ttgatatcca aaaactgctc ggcaacagtc ggacaagtgg
   170641 ggaatgttgg ggtgaaccag aaaagtttgg gtagagccgg atctaaatgt tggctaggta
   170701 agcgtcctgt agtaagagga gttgttatga accctgtaga ccatccccat gggggtggtg
   170761 aagggagggc tccgattggt agaaaaaaac ccgcaacccc ttggggttat cctgcacttg
   170821 gaagaagaag tagaaaaagg aataaatata gtgataattt gattcttcgt cgccgtagga
   170881 aataggagag caaatttctt tcttcgtttt tgcaaa
//
