# Supplementary material for: Evolutionary dynamics of the chloroplast genome in Daphne (Thymelaeaceae): comparative analysis with related genera and insights into phylogenetics
Source: FEBS Open Bio. 2025 Oct 16;16(3):503–19. doi: 10.1002/2211-5463.70143 (PMC12955755; doi:10.1002/2211-5463.70143)
Supplement: Supplementary file 11 — Data S2. Annotated chloroplast genome sequences of all newly assembled species (GenBank format). [file FEB4-16-503-s005.zip › Daphne feddei.gb]

LOCUS       Daphne_feddei         171084 bp    DNA     circular PLN 07-SEP-2025
DEFINITION  Daphne feddei chloroplast, complete genome.
ACCESSION   NC_056320
KEYWORDS    RefSeq.
SOURCE      chloroplast Daphne feddei
  ORGANISM  Daphne feddei
            Eukaryota; Viridiplantae; Streptophyta; Embryophyta; Tracheophyta;
            Spermatophyta; Magnoliopsida; eudicotyledons; Gunneridae;
            Pentapetalae; rosids; malvids; Malvales; Thymelaeaceae; Daphne.
REFERENCE   1  (bases 1 to 171084)
  CONSRTM   NCBI Genome Project
  TITLE     Direct Submission
  JOURNAL   Submitted (19-JUN-2021) National Center for Biotechnology
            Information, NIH, Bethesda, MD 20894, USA
REFERENCE   2  (bases 1 to 171084)
  AUTHORS   Yuan,Y.
  TITLE     Direct Submission
  JOURNAL   Submitted (11-NOV-2020) China Academy of Chinese Medical Sciences,
            National Resource Center for Chinese Materia Medica, South Street
            inner Dongzhimen No. 16, Dongcheng District, Beijing, Beijing
            100700, China
COMMENT     PROVISIONAL REFSEQ: This record has not yet been subject to final
            NCBI review. The reference sequence is identical to MW246154.
            ##Assembly-Data-START## Assembly Method :: GetOrganelle v. v1.6.2d
            Sequencing Technology :: Illumina ##Assembly-Data-END##
            COMPLETENESS: full length.
FEATURES             Location/Qualifiers
     misc_feature    1..84837
                     /note="large single copy (LSC)"
     tRNA            complement(51..124)
                     /gene="trnH-GUG"
                     /locus_tag="FKS56_pgt001"
                     /product="tRNA-His"
                     /db_xref="GeneID:40491980"
     gene            complement(51..124)
                     /gene="trnH-GUG"
                     /locus_tag="FKS56_pgt001"
                     /db_xref="GeneID:40491980"
     CDS             complement(456..1517)
                     /gene="psbA"
                     /locus_tag="FKS56_pgp091"
                     /codon_start=1
                     /transl_table=11
                     /product="photosystem II protein D1"
                     /protein_id="YP_009663801.1"
                     /db_xref="GeneID:40491913"
     gene            complement(456..1517)
                     /gene="psbA"
                     /locus_tag="FKS56_pgp091"
                     /db_xref="GeneID:40491913"
     tRNA            join(complement(4311..4347),complement(1787..1821))
                     /gene="trnK-UUU"
                     /locus_tag="FKS56_pgt002"
                     /product="tRNA-Lys"
                     /db_xref="GeneID:40491914"
     gene            complement(1787..4347)
                     /gene="trnK-UUU"
                     /locus_tag="FKS56_pgt002"
                     /db_xref="GeneID:40491914"
     CDS             complement(2078..3634)
                     /gene="matK"
                     /locus_tag="FKS56_pgp090"
                     /codon_start=1
                     /transl_table=11
                     /product="maturase K"
                     /protein_id="YP_009663802.1"
                     /db_xref="GeneID:40491915"
     gene            complement(2078..3634)
                     /gene="matK"
                     /locus_tag="FKS56_pgp090"
                     /db_xref="GeneID:40491915"
     CDS             join(complement(6185..6224),complement(5034..5233))
                     /gene="rps16"
                     /locus_tag="FKS56_pgp089"
                     /codon_start=1
                     /transl_table=11
                     /product="ribosomal protein S16"
                     /protein_id="YP_009663803.1"
                     /db_xref="GeneID:40491916"
     gene            complement(5034..6224)
                     /gene="rps16"
                     /locus_tag="FKS56_pgp089"
                     /db_xref="GeneID:40491916"
     tRNA            complement(7502..7573)
                     /gene="trnQ-UUG"
                     /locus_tag="FKS56_pgt003"
                     /product="tRNA-Gln"
                     /db_xref="GeneID:40491917"
     gene            complement(7502..7573)
                     /gene="trnQ-UUG"
                     /locus_tag="FKS56_pgt003"
                     /db_xref="GeneID:40491917"
     CDS             7938..8123
                     /gene="psbK"
                     /locus_tag="FKS56_pgp088"
                     /codon_start=1
                     /transl_table=11
                     /product="photosystem II protein K"
                     /protein_id="YP_009663804.1"
                     /db_xref="GeneID:40491918"
     gene            7938..8123
                     /gene="psbK"
                     /locus_tag="FKS56_pgp088"
                     /db_xref="GeneID:40491918"
     CDS             8560..8670
                     /gene="psbI"
                     /locus_tag="FKS56_pgp087"
                     /codon_start=1
                     /transl_table=11
                     /product="photosystem II protein I"
                     /protein_id="YP_009663805.1"
                     /db_xref="GeneID:40491919"
     gene            8560..8670
                     /gene="psbI"
                     /locus_tag="FKS56_pgp087"
                     /db_xref="GeneID:40491919"
     tRNA            complement(8756..8843)
                     /gene="trnS-GCU"
                     /locus_tag="FKS56_pgt004"
                     /product="tRNA-Ser"
                     /db_xref="GeneID:40491920"
     gene            complement(8756..8843)
                     /gene="trnS-GCU"
                     /locus_tag="FKS56_pgt004"
                     /db_xref="GeneID:40491920"
     tRNA            join(9590..9612,10337..10385)
                     /gene="trnG-UCC"
                     /locus_tag="FKS56_pgt005"
                     /product="tRNA-Gly"
                     /db_xref="GeneID:40491921"
     gene            9590..10385
                     /gene="trnG-UCC"
                     /locus_tag="FKS56_pgt005"
                     /db_xref="GeneID:40491921"
     tRNA            10542..10613
                     /gene="trnR-UCU"
                     /locus_tag="FKS56_pgt006"
                     /product="tRNA-Arg"
                     /db_xref="GeneID:40491922"
     gene            10542..10613
                     /gene="trnR-UCU"
                     /locus_tag="FKS56_pgt006"
                     /db_xref="GeneID:40491922"
     CDS             complement(10897..12417)
                     /gene="atpA"
                     /locus_tag="FKS56_pgp086"
                     /codon_start=1
                     /transl_table=11
                     /product="ATP synthase CF1 alpha subunit"
                     /protein_id="YP_009663806.1"
                     /db_xref="GeneID:40491923"
     gene            complement(10897..12417)
                     /gene="atpA"
                     /locus_tag="FKS56_pgp086"
                     /db_xref="GeneID:40491923"
     CDS             join(complement(13801..13944),complement(12492..12902))
                     /gene="atpF"
                     /locus_tag="FKS56_pgp085"
                     /codon_start=1
                     /transl_table=11
                     /product="ATP synthase CF0 subunit I"
                     /protein_id="YP_009663807.1"
                     /db_xref="GeneID:40491924"
     gene            complement(12492..13944)
                     /gene="atpF"
                     /locus_tag="FKS56_pgp085"
                     /db_xref="GeneID:40491924"
     CDS             complement(14188..14433)
                     /gene="atpH"
                     /locus_tag="FKS56_pgp084"
                     /codon_start=1
                     /transl_table=11
                     /product="ATP synthase CF0 C subunit"
                     /protein_id="YP_009663808.1"
                     /db_xref="GeneID:40491925"
     gene            complement(14188..14433)
                     /gene="atpH"
                     /locus_tag="FKS56_pgp084"
                     /db_xref="GeneID:40491925"
     CDS             complement(15285..16028)
                     /gene="atpI"
                     /locus_tag="FKS56_pgp083"
                     /codon_start=1
                     /transl_table=11
                     /product="ATP synthase CF0 A subunit"
                     /protein_id="YP_009663809.1"
                     /db_xref="GeneID:40491926"
     gene            complement(15285..16028)
                     /gene="atpI"
                     /locus_tag="FKS56_pgp083"
                     /db_xref="GeneID:40491926"
     CDS             complement(16268..16978)
                     /gene="rps2"
                     /locus_tag="FKS56_pgp082"
                     /codon_start=1
                     /transl_table=11
                     /product="ribosomal protein S2"
                     /protein_id="YP_009663810.1"
                     /db_xref="GeneID:40491927"
     gene            complement(16268..16978)
                     /gene="rps2"
                     /locus_tag="FKS56_pgp082"
                     /db_xref="GeneID:40491927"
     CDS             complement(17349..21482)
                     /gene="rpoC2"
                     /locus_tag="FKS56_pgp081"
                     /codon_start=1
                     /transl_table=11
                     /product="RNA polymerase beta subunit"
                     /protein_id="YP_009663811.1"
                     /db_xref="GeneID:40491928"
     gene            complement(17349..21482)
                     /gene="rpoC2"
                     /locus_tag="FKS56_pgp081"
                     /db_xref="GeneID:40491928"
     CDS             join(complement(24066..24497),complement(21679..23295))
                     /gene="rpoC1"
                     /locus_tag="FKS56_pgp080"
                     /codon_start=1
                     /transl_table=11
                     /product="RNA polymerase beta' subunit"
                     /protein_id="YP_009663812.1"
                     /db_xref="GeneID:40491929"
     gene            complement(21679..24497)
                     /gene="rpoC1"
                     /locus_tag="FKS56_pgp080"
                     /db_xref="GeneID:40491929"
     CDS             complement(24523..27735)
                     /gene="rpoB"
                     /locus_tag="FKS56_pgp079"
                     /codon_start=1
                     /transl_table=11
                     /product="RNA polymerase beta subunit"
                     /protein_id="YP_009663813.1"
                     /db_xref="GeneID:40491930"
     gene            complement(24523..27735)
                     /gene="rpoB"
                     /locus_tag="FKS56_pgp079"
                     /db_xref="GeneID:40491930"
     tRNA            28894..28964
                     /gene="trnC-GCA"
                     /locus_tag="FKS56_pgt007"
                     /product="tRNA-Cys"
                     /db_xref="GeneID:40491931"
     gene            28894..28964
                     /gene="trnC-GCA"
                     /locus_tag="FKS56_pgt007"
                     /db_xref="GeneID:40491931"
     CDS             29146..29235
                     /gene="petN"
                     /locus_tag="FKS56_pgp078"
                     /codon_start=1
                     /transl_table=11
                     /product="cytochrome b6/f complex subunit VIII"
                     /protein_id="YP_009663814.1"
                     /db_xref="GeneID:40491932"
     gene            29146..29235
                     /gene="petN"
                     /locus_tag="FKS56_pgp078"
                     /db_xref="GeneID:40491932"
     CDS             complement(30142..30246)
                     /gene="psbM"
                     /locus_tag="FKS56_pgp077"
                     /codon_start=1
                     /transl_table=11
                     /product="photosystem II protein M"
                     /protein_id="YP_009663815.1"
                     /db_xref="GeneID:40491933"
     gene            complement(30142..30246)
                     /gene="psbM"
                     /locus_tag="FKS56_pgp077"
                     /db_xref="GeneID:40491933"
     tRNA            complement(30741..30814)
                     /gene="trnD-GUC"
                     /locus_tag="FKS56_pgt008"
                     /product="tRNA-Asp"
                     /db_xref="GeneID:40491934"
     gene            complement(30741..30814)
                     /gene="trnD-GUC"
                     /locus_tag="FKS56_pgt008"
                     /db_xref="GeneID:40491934"
     tRNA            complement(31153..31236)
                     /gene="trnY-GUA"
                     /locus_tag="FKS56_pgt009"
                     /product="tRNA-Tyr"
                     /db_xref="GeneID:40491935"
     gene            complement(31153..31236)
                     /gene="trnY-GUA"
                     /locus_tag="FKS56_pgt009"
                     /db_xref="GeneID:40491935"
     tRNA            complement(31296..31368)
                     /gene="trnE-UUC"
                     /locus_tag="FKS56_pgt010"
                     /product="tRNA-Glu"
                     /db_xref="GeneID:40491936"
     gene            complement(31296..31368)
                     /gene="trnE-UUC"
                     /locus_tag="FKS56_pgt010"
                     /db_xref="GeneID:40491936"
     tRNA            32039..32110
                     /gene="trnT-GGU"
                     /locus_tag="FKS56_pgt011"
                     /product="tRNA-Thr"
                     /db_xref="GeneID:40491937"
     gene            32039..32110
                     /gene="trnT-GGU"
                     /locus_tag="FKS56_pgt011"
                     /db_xref="GeneID:40491937"
     CDS             33382..34443
                     /gene="psbD"
                     /locus_tag="FKS56_pgp076"
                     /codon_start=1
                     /transl_table=11
                     /product="photosystem II protein D2"
                     /protein_id="YP_009663816.1"
                     /db_xref="GeneID:40491938"
     gene            33382..34443
                     /gene="psbD"
                     /locus_tag="FKS56_pgp076"
                     /db_xref="GeneID:40491938"
     CDS             34391..35812
                     /gene="psbC"
                     /locus_tag="FKS56_pgp075"
                     /codon_start=1
                     /transl_table=11
                     /product="photosystem II CP43 chlorophyll apoprotein"
                     /protein_id="YP_009663817.1"
                     /db_xref="GeneID:40491939"
     gene            34391..35812
                     /gene="psbC"
                     /locus_tag="FKS56_pgp075"
                     /db_xref="GeneID:40491939"
     tRNA            complement(36064..36152)
                     /gene="trnS-UGA"
                     /locus_tag="FKS56_pgt012"
                     /product="tRNA-Ser"
                     /db_xref="GeneID:40491940"
     gene            complement(36064..36152)
                     /gene="trnS-UGA"
                     /locus_tag="FKS56_pgt012"
                     /db_xref="GeneID:40491940"
     CDS             36512..36700
                     /gene="psbZ"
                     /locus_tag="FKS56_pgp074"
                     /codon_start=1
                     /transl_table=11
                     /product="photosystem II protein Z"
                     /protein_id="YP_009663818.1"
                     /db_xref="GeneID:40491941"
     gene            36512..36700
                     /gene="psbZ"
                     /locus_tag="FKS56_pgp074"
                     /db_xref="GeneID:40491941"
     tRNA            37261..37331
                     /gene="trnG-GCC"
                     /locus_tag="FKS56_pgt013"
                     /product="tRNA-Gly"
                     /db_xref="GeneID:40491942"
     gene            37261..37331
                     /gene="trnG-GCC"
                     /locus_tag="FKS56_pgt013"
                     /db_xref="GeneID:40491942"
     tRNA            complement(37486..37559)
                     /gene="trnfM-CAU"
                     /locus_tag="FKS56_pgt014"
                     /product="tRNA-fMet"
                     /db_xref="GeneID:40491943"
     gene            complement(37486..37559)
                     /gene="trnfM-CAU"
                     /locus_tag="FKS56_pgt014"
                     /db_xref="GeneID:40491943"
     CDS             complement(37733..38035)
                     /gene="rps14"
                     /locus_tag="FKS56_pgp073"
                     /codon_start=1
                     /transl_table=11
                     /product="ribosomal protein S14"
                     /protein_id="YP_009663819.1"
                     /db_xref="GeneID:40491944"
     gene            complement(37733..38035)
                     /gene="rps14"
                     /locus_tag="FKS56_pgp073"
                     /db_xref="GeneID:40491944"
     CDS             complement(38158..40362)
                     /gene="psaB"
                     /locus_tag="FKS56_pgp072"
                     /codon_start=1
                     /transl_table=11
                     /product="photosystem I P700 chlorophyll a apoprotein A2"
                     /protein_id="YP_009663820.1"
                     /db_xref="GeneID:40491945"
     gene            complement(38158..40362)
                     /gene="psaB"
                     /locus_tag="FKS56_pgp072"
                     /db_xref="GeneID:40491945"
     CDS             complement(40388..42640)
                     /gene="psaA"
                     /locus_tag="FKS56_pgp071"
                     /codon_start=1
                     /transl_table=11
                     /product="photosystem I P700 chlorophyll a apoprotein A1"
                     /protein_id="YP_009663821.1"
                     /db_xref="GeneID:40491946"
     gene            complement(40388..42640)
                     /gene="psaA"
                     /locus_tag="FKS56_pgp071"
                     /db_xref="GeneID:40491946"
     CDS             join(complement(45364..45489),complement(44396..44623),
                     complement(43496..43648))
                     /gene="ycf3"
                     /locus_tag="FKS56_pgp070"
                     /codon_start=1
                     /transl_table=11
                     /product="hypothetical chloroplast RF34"
                     /protein_id="YP_009663822.1"
                     /db_xref="GeneID:40491947"
     gene            complement(43496..45489)
                     /gene="ycf3"
                     /locus_tag="FKS56_pgp070"
                     /db_xref="GeneID:40491947"
     tRNA            46076..46162
                     /gene="trnS-GGA"
                     /locus_tag="FKS56_pgt015"
                     /product="tRNA-Ser"
                     /db_xref="GeneID:40491948"
     gene            46076..46162
                     /gene="trnS-GGA"
                     /locus_tag="FKS56_pgt015"
                     /db_xref="GeneID:40491948"
     CDS             complement(46504..47109)
                     /gene="rps4"
                     /locus_tag="FKS56_pgp069"
                     /codon_start=1
                     /transl_table=11
                     /product="ribosomal protein S4"
                     /protein_id="YP_009663823.1"
                     /db_xref="GeneID:40491949"
     gene            complement(46504..47109)
                     /gene="rps4"
                     /locus_tag="FKS56_pgp069"
                     /db_xref="GeneID:40491949"
     tRNA            complement(47664..47736)
                     /gene="trnT-UGU"
                     /locus_tag="FKS56_pgt016"
                     /product="tRNA-Thr"
                     /db_xref="GeneID:40491950"
     gene            complement(47664..47736)
                     /gene="trnT-UGU"
                     /locus_tag="FKS56_pgt016"
                     /db_xref="GeneID:40491950"
     tRNA            join(48640..48673,49225..49274)
                     /gene="trnL-UAA"
                     /locus_tag="FKS56_pgt017"
                     /product="tRNA-Leu"
                     /db_xref="GeneID:40491951"
     gene            48640..49274
                     /gene="trnL-UAA"
                     /locus_tag="FKS56_pgt017"
                     /db_xref="GeneID:40491951"
     tRNA            49371..49443
                     /gene="trnF-GAA"
                     /locus_tag="FKS56_pgt018"
                     /product="tRNA-Phe"
                     /db_xref="GeneID:40491952"
     gene            49371..49443
                     /gene="trnF-GAA"
                     /locus_tag="FKS56_pgt018"
                     /db_xref="GeneID:40491952"
     CDS             complement(49901..50377)
                     /gene="ndhJ"
                     /locus_tag="FKS56_pgp068"
                     /codon_start=1
                     /transl_table=11
                     /product="NADH dehydrogenase subunit J"
                     /protein_id="YP_009663824.1"
                     /db_xref="GeneID:40491953"
     gene            complement(49901..50377)
                     /gene="ndhJ"
                     /locus_tag="FKS56_pgp068"
                     /db_xref="GeneID:40491953"
     CDS             complement(50513..51196)
                     /gene="ndhK"
                     /locus_tag="FKS56_pgp067"
                     /codon_start=1
                     /transl_table=11
                     /product="NADH dehydrogenase subunit K"
                     /protein_id="YP_009663825.1"
                     /db_xref="GeneID:40491954"
     gene            complement(50513..51196)
                     /gene="ndhK"
                     /locus_tag="FKS56_pgp067"
                     /db_xref="GeneID:40491954"
     CDS             complement(51260..51622)
                     /gene="ndhC"
                     /locus_tag="FKS56_pgp066"
                     /codon_start=1
                     /transl_table=11
                     /product="NADH dehydrogenase subunit 3"
                     /protein_id="YP_009663826.1"
                     /db_xref="GeneID:40491955"
     gene            complement(51260..51622)
                     /gene="ndhC"
                     /locus_tag="FKS56_pgp066"
                     /db_xref="GeneID:40491955"
     tRNA            join(complement(52980..53017),complement(52343..52377))
                     /gene="trnV-UAC"
                     /locus_tag="FKS56_pgt019"
                     /product="tRNA-Val"
                     /db_xref="GeneID:40491956"
     gene            complement(52343..53017)
                     /gene="trnV-UAC"
                     /locus_tag="FKS56_pgt019"
                     /db_xref="GeneID:40491956"
     tRNA            53208..53280
                     /gene="trnM-CAU"
                     /locus_tag="FKS56_pgt020"
                     /product="tRNA-Met"
                     /db_xref="GeneID:40491957"
     gene            53208..53280
                     /gene="trnM-CAU"
                     /locus_tag="FKS56_pgt020"
                     /db_xref="GeneID:40491957"
     CDS             complement(53524..53925)
                     /gene="atpE"
                     /locus_tag="FKS56_pgp065"
                     /codon_start=1
                     /transl_table=11
                     /product="ATP synthase CF1 epsilon subunit"
                     /protein_id="YP_009663827.1"
                     /db_xref="GeneID:40491958"
     gene            complement(53524..53925)
                     /gene="atpE"
                     /locus_tag="FKS56_pgp065"
                     /db_xref="GeneID:40491958"
     CDS             complement(53922..55424)
                     /gene="atpB"
                     /locus_tag="FKS56_pgp064"
                     /codon_start=1
                     /transl_table=11
                     /product="ATP synthase CF1 beta subunit"
                     /protein_id="YP_009663828.1"
                     /db_xref="GeneID:40491959"
     gene            complement(53922..55424)
                     /gene="atpB"
                     /locus_tag="FKS56_pgp064"
                     /db_xref="GeneID:40491959"
     CDS             56217..57650
                     /gene="rbcL"
                     /locus_tag="FKS56_pgp063"
                     /codon_start=1
                     /transl_table=11
                     /product="ribulose-1,5-bisphosphate carboxylase/oxygenase
                     large subunit"
                     /protein_id="YP_009663829.1"
                     /db_xref="GeneID:40491960"
     gene            56217..57650
                     /gene="rbcL"
                     /locus_tag="FKS56_pgp063"
                     /db_xref="GeneID:40491960"
     CDS             58377..59972
                     /gene="accD"
                     /locus_tag="FKS56_pgp062"
                     /codon_start=1
                     /transl_table=11
                     /product="acetyl-CoA carboxylase carboxyltransferase beta
                     subunit"
                     /protein_id="YP_009663830.1"
                     /db_xref="GeneID:40491961"
     gene            58377..59972
                     /gene="accD"
                     /locus_tag="FKS56_pgp062"
                     /db_xref="GeneID:40491961"
     CDS             60705..60818
                     /gene="psaI"
                     /locus_tag="FKS56_pgp061"
                     /codon_start=1
                     /transl_table=11
                     /product="photosystem I subunit VIII"
                     /protein_id="YP_009663831.1"
                     /db_xref="GeneID:40491962"
     gene            60705..60818
                     /gene="psaI"
                     /locus_tag="FKS56_pgp061"
                     /db_xref="GeneID:40491962"
     CDS             61235..61798
                     /gene="ycf4"
                     /locus_tag="FKS56_pgp060"
                     /codon_start=1
                     /transl_table=11
                     /product="photosystem I assembly protein Ycf4"
                     /protein_id="YP_009663832.1"
                     /db_xref="GeneID:40491963"
     gene            61235..61798
                     /gene="ycf4"
                     /locus_tag="FKS56_pgp060"
                     /db_xref="GeneID:40491963"
     CDS             62322..63017
                     /gene="cemA"
                     /locus_tag="FKS56_pgp059"
                     /codon_start=1
                     /transl_table=11
                     /product="envelope membrane protein"
                     /protein_id="YP_009663833.1"
                     /db_xref="GeneID:40491964"
     gene            62322..63017
                     /gene="cemA"
                     /locus_tag="FKS56_pgp059"
                     /db_xref="GeneID:40491964"
     CDS             63266..64228
                     /gene="petA"
                     /locus_tag="FKS56_pgp058"
                     /codon_start=1
                     /transl_table=11
                     /product="cytochrome f"
                     /protein_id="YP_009663834.1"
                     /db_xref="GeneID:40491965"
     gene            63266..64228
                     /gene="petA"
                     /locus_tag="FKS56_pgp058"
                     /db_xref="GeneID:40491965"
     CDS             complement(65018..65140)
                     /gene="psbJ"
                     /locus_tag="FKS56_pgp057"
                     /codon_start=1
                     /transl_table=11
                     /product="photosystem II protein J"
                     /protein_id="YP_009663835.1"
                     /db_xref="GeneID:40491966"
     gene            complement(65018..65140)
                     /gene="psbJ"
                     /locus_tag="FKS56_pgp057"
                     /db_xref="GeneID:40491966"
     CDS             complement(65286..65402)
                     /gene="psbL"
                     /locus_tag="FKS56_pgp056"
                     /codon_start=1
                     /transl_table=11
                     /product="photosystem II protein L"
                     /protein_id="YP_009663836.1"
                     /db_xref="GeneID:40491967"
     gene            complement(65286..65402)
                     /gene="psbL"
                     /locus_tag="FKS56_pgp056"
                     /db_xref="GeneID:40491967"
     CDS             complement(65430..65549)
                     /gene="psbF"
                     /locus_tag="FKS56_pgp055"
                     /codon_start=1
                     /transl_table=11
                     /product="photosystem II cytochrome b559 beta subunit"
                     /protein_id="YP_009663837.1"
                     /db_xref="GeneID:40491968"
     gene            complement(65430..65549)
                     /gene="psbF"
                     /locus_tag="FKS56_pgp055"
                     /db_xref="GeneID:40491968"
     CDS             complement(65559..65810)
                     /gene="psbE"
                     /locus_tag="FKS56_pgp054"
                     /codon_start=1
                     /transl_table=11
                     /product="photosystem II protein V"
                     /protein_id="YP_009663838.1"
                     /db_xref="GeneID:40491969"
     gene            complement(65559..65810)
                     /gene="psbE"
                     /locus_tag="FKS56_pgp054"
                     /db_xref="GeneID:40491969"
     CDS             67217..67312
                     /gene="petL"
                     /locus_tag="FKS56_pgp053"
                     /codon_start=1
                     /transl_table=11
                     /product="cytochrome b6/f complex subunit VI"
                     /protein_id="YP_009663839.1"
                     /db_xref="GeneID:40491970"
     gene            67217..67312
                     /gene="petL"
                     /locus_tag="FKS56_pgp053"
                     /db_xref="GeneID:40491970"
     CDS             67506..67619
                     /gene="petG"
                     /locus_tag="FKS56_pgp052"
                     /codon_start=1
                     /transl_table=11
                     /product="cytochrome b6/f complex subunit V"
                     /protein_id="YP_009663840.1"
                     /db_xref="GeneID:40491971"
     gene            67506..67619
                     /gene="petG"
                     /locus_tag="FKS56_pgp052"
                     /db_xref="GeneID:40491971"
     tRNA            complement(67777..67849)
                     /gene="trnW-CCA"
                     /locus_tag="FKS56_pgt021"
                     /product="tRNA-Trp"
                     /db_xref="GeneID:40491972"
     gene            complement(67777..67849)
                     /gene="trnW-CCA"
                     /locus_tag="FKS56_pgt021"
                     /db_xref="GeneID:40491972"
     tRNA            complement(68043..68116)
                     /gene="trnP-UGG"
                     /locus_tag="FKS56_pgt022"
                     /product="tRNA-Pro"
                     /db_xref="GeneID:40491973"
     gene            complement(68043..68116)
                     /gene="trnP-UGG"
                     /locus_tag="FKS56_pgt022"
                     /db_xref="GeneID:40491973"
     CDS             68481..68615
                     /gene="psaJ"
                     /locus_tag="FKS56_pgp051"
                     /codon_start=1
                     /transl_table=11
                     /product="photosystem I subunit IX"
                     /protein_id="YP_009663841.1"
                     /db_xref="GeneID:40491974"
     gene            68481..68615
                     /gene="psaJ"
                     /locus_tag="FKS56_pgp051"
                     /db_xref="GeneID:40491974"
     CDS             69065..69265
                     /gene="rpl33"
                     /locus_tag="FKS56_pgp050"
                     /codon_start=1
                     /transl_table=11
                     /product="ribosomal protein L33"
                     /protein_id="YP_009663842.1"
                     /db_xref="GeneID:40491975"
     gene            69065..69265
                     /gene="rpl33"
                     /locus_tag="FKS56_pgp050"
                     /db_xref="GeneID:40491975"
     CDS             69576..69860
                     /gene="rps18"
                     /locus_tag="FKS56_pgp049"
                     /codon_start=1
                     /transl_table=11
                     /product="ribosomal protein S18"
                     /protein_id="YP_009663843.1"
                     /db_xref="GeneID:40491976"
     gene            69576..69860
                     /gene="rps18"
                     /locus_tag="FKS56_pgp049"
                     /db_xref="GeneID:40491976"
     CDS             complement(70194..70544)
                     /gene="rpl20"
                     /locus_tag="FKS56_pgp048"
                     /codon_start=1
                     /transl_table=11
                     /product="ribosomal protein L20"
                     /protein_id="YP_009663844.1"
                     /db_xref="GeneID:40491977"
     gene            complement(70194..70544)
                     /gene="rpl20"
                     /locus_tag="FKS56_pgp048"
                     /db_xref="GeneID:40491977"
     CDS             join(complement(71310..71423),156539..156770,
                     157308..157333)
                     /gene="rps12"
                     /locus_tag="FKS56_pgp047"
                     /trans_splicing
                     /codon_start=1
                     /transl_table=11
                     /product="ribosomal protein S12"
                     /protein_id="YP_009663845.1"
                     /db_xref="GeneID:40491978"
     CDS             join(complement(71310..71423),complement(99152..99383),
                     complement(98589..98614))
                     /gene="rps12"
                     /locus_tag="FKS56_pgp046"
                     /trans_splicing
                     /codon_start=1
                     /transl_table=11
                     /product="ribosomal protein S12"
                     /protein_id="YP_009663800.1"
                     /db_xref="GeneID:40492048"
     gene            join(complement(71310..71423),156539..156770,
                     157308..157333)
                     /gene="rps12"
                     /locus_tag="FKS56_pgp047"
                     /trans_splicing
                     /db_xref="GeneID:40491978"
     gene            join(complement(71310..71423),complement(99152..99383),
                     complement(98589..98614))
                     /gene="rps12"
                     /locus_tag="FKS56_pgp046"
                     /trans_splicing
                     /db_xref="GeneID:40492048"
     CDS             72733..74259
                     /gene="psbB"
                     /locus_tag="FKS56_pgp045"
                     /codon_start=1
                     /transl_table=11
                     /product="photosystem II 47 kDa protein"
                     /protein_id="YP_009663846.1"
                     /db_xref="GeneID:40491979"
     gene            72733..74259
                     /gene="psbB"
                     /locus_tag="FKS56_pgp045"
                     /db_xref="GeneID:40491979"
     CDS             74441..74542
                     /gene="psbT"
                     /locus_tag="FKS56_pgp044"
                     /codon_start=1
                     /transl_table=11
                     /product="photosystem II protein T"
                     /protein_id="YP_009663847.1"
                     /db_xref="GeneID:40491981"
     gene            74441..74542
                     /gene="psbT"
                     /locus_tag="FKS56_pgp044"
                     /db_xref="GeneID:40491981"
     CDS             complement(74613..74744)
                     /gene="psbN"
                     /locus_tag="FKS56_pgp043"
                     /codon_start=1
                     /transl_table=11
                     /product="photosystem II protein N"
                     /protein_id="YP_009663848.1"
                     /db_xref="GeneID:40491982"
     gene            complement(74613..74744)
                     /gene="psbN"
                     /locus_tag="FKS56_pgp043"
                     /db_xref="GeneID:40491982"
     CDS             74852..75079
                     /gene="psbH"
                     /locus_tag="FKS56_pgp042"
                     /codon_start=1
                     /transl_table=11
                     /product="photosystem II protein H"
                     /protein_id="YP_009663849.1"
                     /db_xref="GeneID:40491983"
     gene            74852..75079
                     /gene="psbH"
                     /locus_tag="FKS56_pgp042"
                     /db_xref="GeneID:40491983"
     CDS             join(75203..75208,76033..76674)
                     /gene="petB"
                     /locus_tag="FKS56_pgp041"
                     /codon_start=1
                     /transl_table=11
                     /product="cytochrome b6"
                     /protein_id="YP_009663850.1"
                     /db_xref="GeneID:40491984"
     gene            75203..76674
                     /gene="petB"
                     /locus_tag="FKS56_pgp041"
                     /db_xref="GeneID:40491984"
     CDS             join(76899..76906,77688..78162)
                     /gene="petD"
                     /locus_tag="FKS56_pgp040"
                     /codon_start=1
                     /transl_table=11
                     /product="cytochrome b6/f complex subunit IV"
                     /protein_id="YP_009663851.1"
                     /db_xref="GeneID:40491985"
     gene            76899..78162
                     /gene="petD"
                     /locus_tag="FKS56_pgp040"
                     /db_xref="GeneID:40491985"
     CDS             complement(78370..79356)
                     /gene="rpoA"
                     /locus_tag="FKS56_pgp039"
                     /codon_start=1
                     /transl_table=11
                     /product="RNA polymerase alpha subunit"
                     /protein_id="YP_009663852.1"
                     /db_xref="GeneID:40491986"
     gene            complement(78370..79356)
                     /gene="rpoA"
                     /locus_tag="FKS56_pgp039"
                     /db_xref="GeneID:40491986"
     CDS             complement(79438..79854)
                     /gene="rps11"
                     /locus_tag="FKS56_pgp038"
                     /codon_start=1
                     /transl_table=11
                     /product="ribosomal protein S11"
                     /protein_id="YP_009663853.1"
                     /db_xref="GeneID:40491987"
     gene            complement(79438..79854)
                     /gene="rps11"
                     /locus_tag="FKS56_pgp038"
                     /db_xref="GeneID:40491987"
     CDS             complement(80002..80115)
                     /gene="rpl36"
                     /locus_tag="FKS56_pgp037"
                     /codon_start=1
                     /transl_table=11
                     /product="ribosomal protein L36"
                     /protein_id="YP_009663854.1"
                     /db_xref="GeneID:40491988"
     gene            complement(80002..80115)
                     /gene="rpl36"
                     /locus_tag="FKS56_pgp037"
                     /db_xref="GeneID:40491988"
     CDS             complement(80634..81038)
                     /gene="rps8"
                     /locus_tag="FKS56_pgp036"
                     /codon_start=1
                     /transl_table=11
                     /product="ribosomal protein S8"
                     /protein_id="YP_009663855.1"
                     /db_xref="GeneID:40491989"
     gene            complement(80634..81038)
                     /gene="rps8"
                     /locus_tag="FKS56_pgp036"
                     /db_xref="GeneID:40491989"
     CDS             complement(81217..81585)
                     /gene="rpl14"
                     /locus_tag="FKS56_pgp035"
                     /codon_start=1
                     /transl_table=11
                     /product="ribosomal protein L14"
                     /protein_id="YP_009663856.1"
                     /db_xref="GeneID:40491990"
     gene            complement(81217..81585)
                     /gene="rpl14"
                     /locus_tag="FKS56_pgp035"
                     /db_xref="GeneID:40491990"
     CDS             join(complement(83180..83188),complement(81710..82108))
                     /gene="rpl16"
                     /locus_tag="FKS56_pgp034"
                     /codon_start=1
                     /transl_table=11
                     /product="ribosomal protein L16"
                     /protein_id="YP_009663857.1"
                     /db_xref="GeneID:40491991"
     gene            complement(81710..83188)
                     /gene="rpl16"
                     /locus_tag="FKS56_pgp034"
                     /db_xref="GeneID:40491991"
     CDS             complement(83344..84000)
                     /gene="rps3"
                     /locus_tag="FKS56_pgp033"
                     /codon_start=1
                     /transl_table=11
                     /product="ribosomal protein S3"
                     /protein_id="YP_009663858.1"
                     /db_xref="GeneID:40491992"
     gene            complement(83344..84000)
                     /gene="rps3"
                     /locus_tag="FKS56_pgp033"
                     /db_xref="GeneID:40491992"
     CDS             complement(83985..84488)
                     /gene="rpl22"
                     /locus_tag="FKS56_pgp032"
                     /codon_start=1
                     /transl_table=11
                     /product="ribosomal protein L22"
                     /protein_id="YP_009663859.1"
                     /db_xref="GeneID:40491993"
     gene            complement(83985..84488)
                     /gene="rpl22"
                     /locus_tag="FKS56_pgp032"
                     /db_xref="GeneID:40491993"
     CDS             complement(84527..84805)
                     /gene="rps19"
                     /locus_tag="FKS56_pgp031"
                     /codon_start=1
                     /transl_table=11
                     /product="ribosomal protein S19"
                     /protein_id="YP_009663860.1"
                     /db_xref="GeneID:40491994"
     gene            complement(84527..84805)
                     /gene="rps19"
                     /locus_tag="FKS56_pgp031"
                     /db_xref="GeneID:40491994"
     repeat_region   84838..126729
                     /note="inverted repeat B (IRB)"
                     /rpt_type="inverted"
     CDS             join(complement(85988..86378),complement(84869..85302))
                     /gene="rpl2"
                     /locus_tag="FKS56_pgp030"
                     /codon_start=1
                     /transl_table=11
                     /product="ribosomal protein L2"
                     /protein_id="YP_009663861.1"
                     /db_xref="GeneID:40491995"
     gene            complement(84869..86378)
                     /gene="rpl2"
                     /locus_tag="FKS56_pgp030"
                     /db_xref="GeneID:40491995"
     CDS             complement(86397..86678)
                     /gene="rpl23"
                     /locus_tag="FKS56_pgp029"
                     /codon_start=1
                     /transl_table=11
                     /product="ribosomal protein L23"
                     /protein_id="YP_009663862.1"
                     /db_xref="GeneID:40491996"
     gene            complement(86397..86678)
                     /gene="rpl23"
                     /locus_tag="FKS56_pgp029"
                     /db_xref="GeneID:40491996"
     tRNA            complement(86849..86922)
                     /gene="trnI-CAU"
                     /locus_tag="FKS56_pgt023"
                     /product="tRNA-Ile"
                     /db_xref="GeneID:40491997"
     gene            complement(86849..86922)
                     /gene="trnI-CAU"
                     /locus_tag="FKS56_pgt023"
                     /db_xref="GeneID:40491997"
     CDS             87122..93946
                     /gene="ycf2"
                     /locus_tag="FKS56_pgp028"
                     /codon_start=1
                     /transl_table=11
                     /product="Ycf2"
                     /protein_id="YP_009663863.1"
                     /db_xref="GeneID:40491998"
     gene            87122..93946
                     /gene="ycf2"
                     /locus_tag="FKS56_pgp028"
                     /db_xref="GeneID:40491998"
     tRNA            complement(94864..94944)
                     /gene="trnL-CAA"
                     /locus_tag="FKS56_pgt024"
                     /product="tRNA-Leu"
                     /db_xref="GeneID:40491999"
     gene            complement(94864..94944)
                     /gene="trnL-CAA"
                     /locus_tag="FKS56_pgt024"
                     /db_xref="GeneID:40491999"
     CDS             join(complement(96973..97749),complement(95534..96289))
                     /gene="ndhB"
                     /locus_tag="FKS56_pgp027"
                     /codon_start=1
                     /transl_table=11
                     /product="NADH dehydrogenase subunit 2"
                     /protein_id="YP_009663864.1"
                     /db_xref="GeneID:40492000"
     gene            complement(95534..97749)
                     /gene="ndhB"
                     /locus_tag="FKS56_pgp027"
                     /db_xref="GeneID:40492000"
     CDS             complement(98068..98535)
                     /gene="rps7"
                     /locus_tag="FKS56_pgp026"
                     /codon_start=1
                     /transl_table=11
                     /product="ribosomal protein S7"
                     /protein_id="YP_009663865.1"
                     /db_xref="GeneID:40492001"
     gene            complement(98068..98535)
                     /gene="rps7"
                     /locus_tag="FKS56_pgp026"
                     /db_xref="GeneID:40492001"
     tRNA            101210..101281
                     /gene="trnV-GAC"
                     /locus_tag="FKS56_pgt025"
                     /product="tRNA-Val"
                     /db_xref="GeneID:40492002"
     gene            101210..101281
                     /gene="trnV-GAC"
                     /locus_tag="FKS56_pgt025"
                     /db_xref="GeneID:40492002"
     rRNA            101506..102996
                     /gene="rrn16"
                     /locus_tag="FKS56_pgr008"
                     /product="16S ribosomal RNA"
                     /db_xref="GeneID:40492003"
     gene            101506..102996
                     /gene="rrn16"
                     /locus_tag="FKS56_pgr008"
                     /db_xref="GeneID:40492003"
     tRNA            join(103295..103331,104292..104326)
                     /gene="trnI-GAU"
                     /locus_tag="FKS56_pgt026"
                     /product="tRNA-Ile"
                     /db_xref="GeneID:40492004"
     gene            103295..104326
                     /gene="trnI-GAU"
                     /locus_tag="FKS56_pgt026"
                     /db_xref="GeneID:40492004"
     tRNA            join(104390..104427,105248..105282)
                     /gene="trnA-UGC"
                     /locus_tag="FKS56_pgt027"
                     /product="tRNA-Ala"
                     /db_xref="GeneID:40492005"
     gene            104390..105282
                     /gene="trnA-UGC"
                     /locus_tag="FKS56_pgt027"
                     /db_xref="GeneID:40492005"
     rRNA            105442..108251
                     /gene="rrn23"
                     /locus_tag="FKS56_pgr007"
                     /product="23S ribosomal RNA"
                     /db_xref="GeneID:40492006"
     gene            105442..108251
                     /gene="rrn23"
                     /locus_tag="FKS56_pgr007"
                     /db_xref="GeneID:40492006"
     rRNA            108350..108452
                     /gene="rrn4.5"
                     /locus_tag="FKS56_pgr006"
                     /product="4.5S ribosomal RNA"
                     /db_xref="GeneID:40492007"
     gene            108350..108452
                     /gene="rrn4.5"
                     /locus_tag="FKS56_pgr006"
                     /db_xref="GeneID:40492007"
     rRNA            108682..108802
                     /gene="rrn5"
                     /locus_tag="FKS56_pgr005"
                     /product="5S ribosomal RNA"
                     /db_xref="GeneID:40492008"
     gene            108682..108802
                     /gene="rrn5"
                     /locus_tag="FKS56_pgr005"
                     /db_xref="GeneID:40492008"
     tRNA            109061..109134
                     /gene="trnR-ACG"
                     /locus_tag="FKS56_pgt028"
                     /product="tRNA-Arg"
                     /db_xref="GeneID:40492009"
     gene            109061..109134
                     /gene="trnR-ACG"
                     /locus_tag="FKS56_pgt028"
                     /db_xref="GeneID:40492009"
     tRNA            complement(109752..109823)
                     /gene="trnN-GUU"
                     /locus_tag="FKS56_pgt029"
                     /product="tRNA-Asn"
                     /db_xref="GeneID:40492010"
     gene            complement(109752..109823)
                     /gene="trnN-GUU"
                     /locus_tag="FKS56_pgt029"
                     /db_xref="GeneID:40492010"
     CDS             110350..115914
                     /gene="ycf1"
                     /locus_tag="FKS56_pgp025"
                     /codon_start=1
                     /transl_table=11
                     /product="Ycf1"
                     /protein_id="YP_009663866.1"
                     /db_xref="GeneID:40492011"
     gene            110350..115914
                     /gene="ycf1"
                     /locus_tag="FKS56_pgp025"
                     /db_xref="GeneID:40492011"
     CDS             116288..116560
                     /gene="rps15"
                     /locus_tag="FKS56_pgp024"
                     /codon_start=1
                     /transl_table=11
                     /product="ribosomal protein S15"
                     /protein_id="YP_009663867.1"
                     /db_xref="GeneID:40492012"
     gene            116288..116560
                     /gene="rps15"
                     /locus_tag="FKS56_pgp024"
                     /db_xref="GeneID:40492012"
     CDS             116666..117847
                     /gene="ndhH"
                     /locus_tag="FKS56_pgp023"
                     /codon_start=1
                     /transl_table=11
                     /product="NADH dehydrogenase subunit 7"
                     /protein_id="YP_009663868.1"
                     /db_xref="GeneID:40492013"
     gene            116666..117847
                     /gene="ndhH"
                     /locus_tag="FKS56_pgp023"
                     /db_xref="GeneID:40492013"
     CDS             join(117849..118406,119563..120102)
                     /gene="ndhA"
                     /locus_tag="FKS56_pgp022"
                     /codon_start=1
                     /transl_table=11
                     /product="NADH-plastoquinone oxidoreductase subunit 1"
                     /protein_id="YP_009663869.1"
                     /db_xref="GeneID:40492014"
     gene            117849..120102
                     /gene="ndhA"
                     /locus_tag="FKS56_pgp022"
                     /db_xref="GeneID:40492014"
     CDS             120180..120683
                     /gene="ndhI"
                     /codon_start=1
                     /transl_table=11
                     /product="NADH dehydrogenase subunit I"
     gene            120180..120683
                     /gene="ndhI"
     CDS             121100..121630
                     /gene="ndhG"
                     /locus_tag="FKS56_pgp021"
                     /codon_start=1
                     /transl_table=11
                     /product="NADH dehydrogenase subunit 6"
                     /protein_id="YP_009663870.1"
                     /db_xref="GeneID:40492015"
     gene            121100..121630
                     /gene="ndhG"
                     /locus_tag="FKS56_pgp021"
                     /db_xref="GeneID:40492015"
     CDS             121871..122176
                     /gene="ndhE"
                     /locus_tag="FKS56_pgp020"
                     /codon_start=1
                     /transl_table=11
                     /product="NADH dehydrogenase subunit 4L"
                     /protein_id="YP_009663871.1"
                     /db_xref="GeneID:40492016"
     gene            121871..122176
                     /gene="ndhE"
                     /locus_tag="FKS56_pgp020"
                     /db_xref="GeneID:40492016"
     CDS             122444..122689
                     /gene="psaC"
                     /locus_tag="FKS56_pgp019"
                     /codon_start=1
                     /transl_table=11
                     /product="photosystem I subunit VII"
                     /protein_id="YP_009663872.1"
                     /db_xref="GeneID:40492017"
     gene            122444..122689
                     /gene="psaC"
                     /locus_tag="FKS56_pgp019"
                     /db_xref="GeneID:40492017"
     CDS             122828..124330
                     /gene="ndhD"
                     /locus_tag="FKS56_pgp018"
                     /codon_start=1
                     /transl_table=11
                     /product="NADH dehydrogenase subunit 4"
                     /protein_id="YP_009663873.1"
                     /db_xref="GeneID:40492018"
     gene            122828..124330
                     /gene="ndhD"
                     /locus_tag="FKS56_pgp018"
                     /db_xref="GeneID:40492018"
     CDS             complement(124601..125572)
                     /gene="ccsA"
                     /locus_tag="FKS56_pgp017"
                     /codon_start=1
                     /transl_table=11
                     /product="cytochrome c biogenesis protein"
                     /protein_id="YP_009663874.1"
                     /db_xref="GeneID:40492019"
     gene            complement(124601..125572)
                     /gene="ccsA"
                     /locus_tag="FKS56_pgp017"
                     /db_xref="GeneID:40492019"
     tRNA            complement(125695..125774)
                     /gene="trnL-UAG"
                     /locus_tag="FKS56_pgt030"
                     /product="tRNA-Leu"
                     /db_xref="GeneID:40492020"
     gene            complement(125695..125774)
                     /gene="trnL-UAG"
                     /locus_tag="FKS56_pgt030"
                     /db_xref="GeneID:40492020"
     gene            complement(126631..128654)
                     /gene="ndhF"
     misc_feature    126730..129192
                     /note="small single copy (SSC)"
     CDS             129004..129168
                     /gene="rpl32"
                     /locus_tag="FKS56_pgp015"
                     /codon_start=1
                     /transl_table=11
                     /product="ribosomal protein L32"
                     /protein_id="YP_009663875.1"
                     /db_xref="GeneID:40492022"
     gene            129004..129168
                     /gene="rpl32"
                     /locus_tag="FKS56_pgp015"
                     /db_xref="GeneID:40492022"
     repeat_region   129193..171084
                     /note="inverted repeat A (IRA)"
                     /rpt_type="inverted"
     tRNA            130148..130227
                     /gene="trnL-UAG"
                     /locus_tag="FKS56_pgt031"
                     /product="tRNA-Leu"
                     /db_xref="GeneID:40492023"
     gene            130148..130227
                     /gene="trnL-UAG"
                     /locus_tag="FKS56_pgt031"
                     /db_xref="GeneID:40492023"
     CDS             130350..131321
                     /gene="ccsA"
                     /locus_tag="FKS56_pgp014"
                     /codon_start=1
                     /transl_table=11
                     /product="cytochrome c biogenesis protein"
                     /protein_id="YP_009663876.1"
                     /db_xref="GeneID:40492024"
     gene            130350..131321
                     /gene="ccsA"
                     /locus_tag="FKS56_pgp014"
                     /db_xref="GeneID:40492024"
     CDS             complement(131592..133094)
                     /gene="ndhD"
                     /locus_tag="FKS56_pgp013"
                     /codon_start=1
                     /transl_table=11
                     /product="NADH dehydrogenase subunit 4"
                     /protein_id="YP_009663877.1"
                     /db_xref="GeneID:40492025"
     gene            complement(131592..133094)
                     /gene="ndhD"
                     /locus_tag="FKS56_pgp013"
                     /db_xref="GeneID:40492025"
     CDS             complement(133233..133478)
                     /gene="psaC"
                     /locus_tag="FKS56_pgp012"
                     /codon_start=1
                     /transl_table=11
                     /product="photosystem I subunit VII"
                     /protein_id="YP_009663878.1"
                     /db_xref="GeneID:40492026"
     gene            complement(133233..133478)
                     /gene="psaC"
                     /locus_tag="FKS56_pgp012"
                     /db_xref="GeneID:40492026"
     CDS             complement(133746..134051)
                     /gene="ndhE"
                     /locus_tag="FKS56_pgp011"
                     /codon_start=1
                     /transl_table=11
                     /product="NADH dehydrogenase subunit 4L"
                     /protein_id="YP_009663879.1"
                     /db_xref="GeneID:40492027"
     gene            complement(133746..134051)
                     /gene="ndhE"
                     /locus_tag="FKS56_pgp011"
                     /db_xref="GeneID:40492027"
     CDS             complement(134292..134822)
                     /gene="ndhG"
                     /locus_tag="FKS56_pgp010"
                     /codon_start=1
                     /transl_table=11
                     /product="NADH dehydrogenase subunit 6"
                     /protein_id="YP_009663880.1"
                     /db_xref="GeneID:40492028"
     gene            complement(134292..134822)
                     /gene="ndhG"
                     /locus_tag="FKS56_pgp010"
                     /db_xref="GeneID:40492028"
     CDS             complement(135239..135742)
                     /gene="ndhI"
                     /codon_start=1
                     /transl_table=11
                     /product="NADH dehydrogenase subunit I"
     gene            complement(135239..135742)
                     /gene="ndhI"
     CDS             join(complement(137516..138073),
                     complement(135820..136359))
                     /gene="ndhA"
                     /locus_tag="FKS56_pgp009"
                     /codon_start=1
                     /transl_table=11
                     /product="NADH-plastoquinone oxidoreductase subunit 1"
                     /protein_id="YP_009663881.1"
                     /db_xref="GeneID:40492029"
     gene            complement(135820..138073)
                     /gene="ndhA"
                     /locus_tag="FKS56_pgp009"
                     /db_xref="GeneID:40492029"
     CDS             complement(138075..139256)
                     /gene="ndhH"
                     /locus_tag="FKS56_pgp008"
                     /codon_start=1
                     /transl_table=11
                     /product="NADH dehydrogenase subunit 7"
                     /protein_id="YP_009663882.1"
                     /db_xref="GeneID:40492030"
     gene            complement(138075..139256)
                     /gene="ndhH"
                     /locus_tag="FKS56_pgp008"
                     /db_xref="GeneID:40492030"
     CDS             complement(139362..139634)
                     /gene="rps15"
                     /locus_tag="FKS56_pgp007"
                     /codon_start=1
                     /transl_table=11
                     /product="ribosomal protein S15"
                     /protein_id="YP_009663883.1"
                     /db_xref="GeneID:40492031"
     gene            complement(139362..139634)
                     /gene="rps15"
                     /locus_tag="FKS56_pgp007"
                     /db_xref="GeneID:40492031"
     CDS             complement(140008..145572)
                     /gene="ycf1"
                     /locus_tag="FKS56_pgp006"
                     /codon_start=1
                     /transl_table=11
                     /product="Ycf1"
                     /protein_id="YP_009663884.1"
                     /db_xref="GeneID:40492032"
     gene            complement(140008..145572)
                     /gene="ycf1"
                     /locus_tag="FKS56_pgp006"
                     /db_xref="GeneID:40492032"
     tRNA            146099..146170
                     /gene="trnN-GUU"
                     /locus_tag="FKS56_pgt032"
                     /product="tRNA-Asn"
                     /db_xref="GeneID:40492033"
     gene            146099..146170
                     /gene="trnN-GUU"
                     /locus_tag="FKS56_pgt032"
                     /db_xref="GeneID:40492033"
     tRNA            complement(146788..146861)
                     /gene="trnR-ACG"
                     /locus_tag="FKS56_pgt033"
                     /product="tRNA-Arg"
                     /db_xref="GeneID:40492034"
     gene            complement(146788..146861)
                     /gene="trnR-ACG"
                     /locus_tag="FKS56_pgt033"
                     /db_xref="GeneID:40492034"
     rRNA            complement(147120..147240)
                     /gene="rrn5"
                     /locus_tag="FKS56_pgr004"
                     /product="5S ribosomal RNA"
                     /db_xref="GeneID:40492035"
     gene            complement(147120..147240)
                     /gene="rrn5"
                     /locus_tag="FKS56_pgr004"
                     /db_xref="GeneID:40492035"
     rRNA            complement(147470..147572)
                     /gene="rrn4.5"
                     /locus_tag="FKS56_pgr003"
                     /product="4.5S ribosomal RNA"
                     /db_xref="GeneID:40492036"
     gene            complement(147470..147572)
                     /gene="rrn4.5"
                     /locus_tag="FKS56_pgr003"
                     /db_xref="GeneID:40492036"
     rRNA            complement(147671..150480)
                     /gene="rrn23"
                     /locus_tag="FKS56_pgr002"
                     /product="23S ribosomal RNA"
                     /db_xref="GeneID:40492037"
     gene            complement(147671..150480)
                     /gene="rrn23"
                     /locus_tag="FKS56_pgr002"
                     /db_xref="GeneID:40492037"
     tRNA            join(complement(151495..151532),
                     complement(150640..150674))
                     /gene="trnA-UGC"
                     /locus_tag="FKS56_pgt034"
                     /product="tRNA-Ala"
                     /db_xref="GeneID:40492038"
     gene            complement(150640..151532)
                     /gene="trnA-UGC"
                     /locus_tag="FKS56_pgt034"
                     /db_xref="GeneID:40492038"
     tRNA            join(complement(152591..152627),
                     complement(151596..151630))
                     /gene="trnI-GAU"
                     /locus_tag="FKS56_pgt035"
                     /product="tRNA-Ile"
                     /db_xref="GeneID:40492039"
     gene            complement(151596..152627)
                     /gene="trnI-GAU"
                     /locus_tag="FKS56_pgt035"
                     /db_xref="GeneID:40492039"
     rRNA            complement(152926..154416)
                     /gene="rrn16"
                     /locus_tag="FKS56_pgr001"
                     /product="16S ribosomal RNA"
                     /db_xref="GeneID:40492040"
     gene            complement(152926..154416)
                     /gene="rrn16"
                     /locus_tag="FKS56_pgr001"
                     /db_xref="GeneID:40492040"
     tRNA            complement(154641..154712)
                     /gene="trnV-GAC"
                     /locus_tag="FKS56_pgt036"
                     /product="tRNA-Val"
                     /db_xref="GeneID:40492041"
     gene            complement(154641..154712)
                     /gene="trnV-GAC"
                     /locus_tag="FKS56_pgt036"
                     /db_xref="GeneID:40492041"
     CDS             157387..157854
                     /gene="rps7"
                     /locus_tag="FKS56_pgp005"
                     /codon_start=1
                     /transl_table=11
                     /product="ribosomal protein S7"
                     /protein_id="YP_009663885.1"
                     /db_xref="GeneID:40492042"
     gene            157387..157854
                     /gene="rps7"
                     /locus_tag="FKS56_pgp005"
                     /db_xref="GeneID:40492042"
     CDS             join(158173..158949,159633..160388)
                     /gene="ndhB"
                     /locus_tag="FKS56_pgp004"
                     /codon_start=1
                     /transl_table=11
                     /product="NADH dehydrogenase subunit 2"
                     /protein_id="YP_009663886.1"
                     /db_xref="GeneID:40492043"
     gene            158173..160388
                     /gene="ndhB"
                     /locus_tag="FKS56_pgp004"
                     /db_xref="GeneID:40492043"
     tRNA            160978..161058
                     /gene="trnL-CAA"
                     /locus_tag="FKS56_pgt037"
                     /product="tRNA-Leu"
                     /db_xref="GeneID:40492044"
     gene            160978..161058
                     /gene="trnL-CAA"
                     /locus_tag="FKS56_pgt037"
                     /db_xref="GeneID:40492044"
     CDS             complement(161976..168800)
                     /gene="ycf2"
                     /locus_tag="FKS56_pgp003"
                     /codon_start=1
                     /transl_table=11
                     /product="Ycf2"
                     /protein_id="YP_009663887.1"
                     /db_xref="GeneID:40492049"
     gene            complement(161976..168800)
                     /gene="ycf2"
                     /locus_tag="FKS56_pgp003"
                     /db_xref="GeneID:40492049"
     tRNA            169000..169073
                     /gene="trnI-CAU"
                     /locus_tag="FKS56_pgt038"
                     /product="tRNA-Ile"
                     /db_xref="GeneID:40492045"
     gene            169000..169073
                     /gene="trnI-CAU"
                     /locus_tag="FKS56_pgt038"
                     /db_xref="GeneID:40492045"
     CDS             169244..169525
                     /gene="rpl23"
                     /locus_tag="FKS56_pgp002"
                     /codon_start=1
                     /transl_table=11
                     /product="ribosomal protein L23"
                     /protein_id="YP_009663888.1"
                     /db_xref="GeneID:40492046"
     gene            169244..169525
                     /gene="rpl23"
                     /locus_tag="FKS56_pgp002"
                     /db_xref="GeneID:40492046"
     CDS             join(169544..169934,170620..171053)
                     /gene="rpl2"
                     /locus_tag="FKS56_pgp001"
                     /codon_start=1
                     /transl_table=11
                     /product="ribosomal protein L2"
                     /protein_id="YP_009663889.1"
                     /db_xref="GeneID:40492047"
     gene            169544..171053
                     /gene="rpl2"
                     /locus_tag="FKS56_pgp001"
                     /db_xref="GeneID:40492047"
ORIGIN      
        1 ttaaaattaa ttttaatatt tttaaaatct tttttttttt ttgttcatgg gcgaacgacg
       61 ggaattgaac ccgcgagtgg tggattcaca atccactgcc ttaatccact tggctacatc
      121 cgcccctctt ttttttttat aatattttgt ttcgctttga tttaaattga aaacagtaaa
      181 ataagaactt cacaaaagat tggtaaggac tgatccattt atagaaatta tatatatata
      241 tgagtacaaa acaaaggtat gatactaaac caaacccatt aaaatgaccc tttccttttt
      301 tttttgttat gagaaagtaa agtcaagata aagaaaaaaa cttaggtaaa taaaagaaag
      361 actattaaaa ataaaataaa ggggcaatac caatcctctt ggtattgccc ctttattttt
      421 cctttcaaaa aattgtatac actaagacaa aagtcttatc catttgtaga tggagcttca
      481 atagcagcta gatctagagg gaaattatga gcattacgtt catgcataac ttccatacca
      541 aggttagcac ggttaataat atcagcccag gtattaatta cacgaccttg actatcaact
      601 acggattggt tgaaattgaa accgtttagg ttgaaagcca tagtgctgat acctaaagca
      661 gtgaaccaga tacctacaac aggccaagca gctaagaaga agtgtaaaga acgagaattg
      721 ttgaaactag catattggaa gatcaatcgg ccaaaataac catgagcagc tacaatattg
      781 taggtttctt cctcttgacc gaatctgtaa ccttcatttg cagattcgtt ttctgtagtt
      841 tccctgatca aactagaagt taccaaggaa ccatgcatag cactgaatag ggagccgccg
      901 aatacaccag ctacgcctag catgtgaaat gggtgcataa ggatattgtg ttcagcctgg
      961 aatacaatca taaagttgaa agtaccagag attcctagag gcataccatc agaaaaactt
     1021 ccttgaccaa ttggatagat caagaaaacg gcggtagcag ctgcaacagg agctgaatat
     1081 gcaacagcga tccaagggcg catacccaaa cggaaactaa gttcccactc acgacccatg
     1141 tagcaagcta caccaagtaa gaagtgaaga acgattagct cataaggacc accattgtat
     1201 aaccattcat caacggatgc cgcttcccag atcgggtaaa agtgcaaacc tatagctgca
     1261 gaagtaggaa taatggcacc agaaataata ttgtttccat aaagtagaga tccagaaaca
     1321 ggttcacgaa taccgtcaat atccactgga ggagcagcaa tgaatgcgat aatgaataca
     1381 gaagttgcgg tcaataaagt aggaatcatc aacacaccaa accatccgat gtaaagacgg
     1441 ttttctgtgc tagttatcca gttacagaag cgaccccata ggctttcgct ttcgcgtctc
     1501 tctaaaattg cagtcatggt aaaatcttgg tttatttaat catcagggac tcccaagcac
     1561 acaaattctc tagaaataga gaatcgaggg cttgttattt aacagtataa catgacttat
     1621 atacacgtgt caaccaatat caaattgaaa aaagagacct atgattttat ctagatttat
     1681 catatttttt tgtctaatca taaaaataaa gttccttaat tatcaaaaaa tatatattga
     1741 ttgatataca tatgaatcta atttcaatat tagaatcata atggaatggg ttgcccggga
     1801 ctcgaacccg gaactagtcg gatggagtag aaaatttcct tgttaaaatg aaataggtaa
     1861 aaaatccctc cccaaaccgt gcttgcattt ttcattgcac acggctttct ctatgtatac
     1921 atctaaaatg ctctttcttc cttaaacaaa acaggactct aaaaaagttg ttaattgaat
     1981 actcagtgga tcatccctta cttacttgta attatattct tactgcatga acatttaata
     2041 attaataaaa agaatgaatt cttctactat ctcttaatca taaatttttt ttttgagcgt
     2101 ttgataaaaa attatcactc atgattgacc tgatagaaaa aatatccaaa taccaaaccc
     2161 gcccccgata taactttcga aaagtagaag aagtttttgg taagatcaaa gaaagaaatt
     2221 gttcttcttc cgtaaggaat tcttcaaaaa agcccgaacc taatctcttc gaaaaaagac
     2281 gtacagtact tttgtgttta cgagccaaag ttttaagaca agaaagccga agtatgtatt
     2341 ttcctcgata caaactcttt ttttttgagg atccactgta ataatgagaa aaatttctgc
     2401 atatacgcac aaatcggtcg ataatatccg aatctggcaa atcaacccag gttggcttac
     2461 taatgggatg tcctgatgcg ttacaaaaat tcgctttcga caatgatcca atcatagaaa
     2521 taattggaat ttttgtatcc aacttcttga tagtattatc tattagaaat aagttttcta
     2581 gcatttgact ccgtaccacg gaaggattta attgcacatt tgaaagatag cctaaaaagt
     2641 caagagaata tttgcataat tgctttatac ggacccttcc tgattgagac catacgtaaa
     2701 aatgatattg ccataaattt ataaagtaat atttccactt attcatcaga agaggcgtat
     2761 cctttgaagc gagaatccat tttccttgat atctaacaaa atgtatgaag ggatccttga
     2821 acaagcatag gttgttctga aaatcattcg aagagacttt tacaagatgt ttgatttttt
     2881 catagaaata gattcgttca agaaagatta cataagatat tgatcgtaaa tgataggact
     2941 gattacggag aaaaaggaaa atgaatttgc attcacatat atgagaatta tataggaaca
     3001 agaagaatct tggattcaaa atagaaatgc atttctgtga agtactaaga ctcttcaaat
     3061 ttaaatactc gtagaaaaaa agaagccgta ataaatgcaa aaaagaggca tcttttaacc
     3121 agtagcggag ggcttgaacc aagatttcaa gatggatggg gtggggtatt actacatcta
     3181 acacagaatt taaatgtgag aatttgtcct ctaaaaaagg aaatattgaa taaattgatt
     3241 ttaaattatg atattttgct acttctttcc cttgtaaata agacactact cgtagggaaa
     3301 atggaatttc cacaatgact gcaaatcctg ccgatattat ttgagaatac aaattcttat
     3361 tcttattgtg cccaaaaatt tgattttgtt tcgaatcatt agcagaaata aacaaaagat
     3421 tctcttgata cattcgagca attaaacgtt tcacaattag tgaactggat ttattgtcat
     3481 aacgcacact ttccaacaaa attgatgatt tatttctatc gaaaacataa tcatgagcaa
     3541 gcgcataaat atactcccga aaaatcagcg ggtataggaa gtcatattgg cgagatctat
     3601 ttagatctaa atatagttgt tgaaattcct ccatttcaaa ctcaaattga accaaagcaa
     3661 gggtggggga tctaatcggt tatcaaatga tacatagtgc gatagagtca aaccaaggta
     3721 ttatcatagt aagaataaac aataatagat acctcgaaga taggtggatt catcaacgga
     3781 ttctctacac tctccttttt catttaattg atgtatgttt gttctaagat aagaagatgg
     3841 ttggaaatcc tttatttttt tttttcaacc taatcgctct tttgattttg gaaaaaaaaa
     3901 gatgttatct ttatcaatat actgcttctt ttacacattc atgcttaatc cctaagaaat
     3961 agggaataac tatatagaat agttaggact caaaaaaaat aaaaaatcca ctcatgagaa
     4021 agatatttac cccattaggc actcatttag ttttaacggt taattagatc gggtaatcat
     4081 tcaaatcaaa ttaagaaaag aagctcgttg cttttagttt tcccataatt gggtccgtct
     4141 ctaggactct atccatttat tcactcgacc aaactttaaa ttctttattg atacgacatg
     4201 ctattttttc catgtattcc tttcaggatc agtcgcggtc ttagaaactc taccgatggt
     4261 ctggacgaat ccctttcttc ataaaaatgt gtaaaagatg ctagccgcac ttaaaagccg
     4321 agtactctac cgttgagtta gcaaccccaa aaagaaatag aatatggaga tataaccgga
     4381 atcaaaaatg tggaatttca taacacaatc aaaacattca attagtaata aattgaataa
     4441 aattcaaatt tctactcgat tctaagcatt cgttcagatc cgcgaaaaat acaagaaatt
     4501 ctcatataaa ataaaaacat agaactagaa aaagtgaaaa ttgatagagc acttcttgtg
     4561 ttaaccattt ttattcatta aaaaacttct tctatcaggc aaaaaataga atttcttgta
     4621 tcacaacaaa ttcaaagaat ccataagtca aaacccaatc tctgcggcat gaataaggat
     4681 aaatagaaat ggatctattt atctacgatc aaattatatt tgtttgatac attgttgtca
     4741 atacgattgt gactgtttaa tataaatgat tatcaaagaa tataaaaaac tataagaatc
     4801 aaatgaaaaa atagatttca attttttgat tagtttgttt tcttagtatt ttattataag
     4861 aaataaaata ctaagaaaac gctataaata gagcaaagga gggggaggaa ataataaaga
     4921 aaaattgatt caaagctcta tatgagtcat ccacaccctc ttttttgtat tttattaatg
     4981 aaatttgtat ttcattaata aaaaatcaat gacatttttt taactaaaaa aaattaagtt
     5041 ccgtaaaccc ccgccttctt taaaatgtca tgaacagttc ctgtaggttg agcgcccctt
     5101 tcaagaaaat ataaaatagc aggaacattc aaatgggttt gattatatat cggatcataa
     5161 aaacccactt ttcgaagatc tcttccttct cttcgggatc gaacatcaac tgcaacaatt
     5221 cgataaaagg ctcattggga tagaatagat ggaattgaat aataaacacc ccccccagaa
     5281 acgtataaga agttttctcc tcgtacggct caaaaaaaaa tgattagaag ttaagttata
     5341 tctatgtgta catgaaatta gaatgccaaa tcgatccata atccagcaaa tccgtgggac
     5401 atttaactcc ttctttttac tctttctttt tccttctttc ttatttttaa gaaaaagcaa
     5461 aaaacattcg tactctcata actcaagttg gataactctc aactagctcc aaaaatactt
     5521 agctagtttt tttttattga gtggtctcta acccctttct tttttttttg tcttatttag
     5581 aatctagttt gattctttat tctgatctgg tgattgagat aattgaaaac ggtatttcct
     5641 tgttccggga tcctttaact tgaatcattg ggtttagaca ttacttcgga gatctttaat
     5701 catttcaaaa aaatggcagc aacatgcccc tttttctctt ttttgtgttt gtgatctctt
     5761 tctatcaagg aatcatatga acaattgatt cccgcatgag aatcttttga tcgaaagagc
     5821 tttaccaatt ccaactagtt tgcttttttt ttatttgaaa atgctttgag tcagaccctt
     5881 tccgtttcta tatgaaaaat agacttatgt acgaagttgt tccaacttat tgatttgatt
     5941 tacattaact aaccctagat cctttccctt taaaaatcaa atcaatattt tctactcgag
     6001 ctccacccta tactgtttat atcccaaccc aacaaaaacg cgggttatga tagaaaagag
     6061 tagaaaagaa tgtcgagcca agagcacctt catttctatt ttctatatag tttcaatata
     6121 gtaaaaaaag gtggtggttt gttttaatat ccacagcaaa ttgaccatgt ccttcaagtc
     6181 gcacgttgct ttctaccaca tcgcttcaaa cgaagtttta ccataacata aaattcctcc
     6241 ggtttttaat aggtgtgtaa ataattaatt gaattacgga attatgaata gtcatcggtt
     6301 cagtcagtac gtagtaatct atagaacgta gtaatctata gctcttccta atatacttaa
     6361 tattaaactg attgaattct tctatatgaa tctattcata ttatgaatag attcatatca
     6421 aatatgaaaa taataaagaa ataggtaatt tatgatgaag aaaaagtctc agtaataatt
     6481 taaattaacc ctattttgta tgaatactaa attttgtatg aatactaact ctattttgta
     6541 tgaatacaat atatatatat atatatatat atatttcata tttctttttt attacaaaat
     6601 tacaaaaaaa aatataccag aaatattctc aattttaaat aaatttaaat aaaagcaaat
     6661 aaataaaaaa acgaatcttt ttgaatccgc cttacgttgg ttgcatcttc aaataagttg
     6721 atagaataga ttcgacaatc taatattttt tcaattcaat ataaatattg aattgaaaaa
     6781 atttcctatt ttattttaaa atagttagat agaaaaagaa atccaatttt tttgaattga
     6841 attgtataaa aaagactgat gaaggataaa gtggaatttc actgtttttc ttttatttca
     6901 ttctgaaata gaaaatcaga atgacaaagt aggggaaatt gccgtattca gaagaaattc
     6961 tggatattct atgttaaata tttagtttct gtttagtttc atatctataa ttaaggtaag
     7021 gattcacaaa caaaatacaa aacaaaatag taatattcaa aaaaattgca ctattaggtt
     7081 agcaatccct gtgtataaac attccctcct ttttttgcga ggcttctttg gcttgaggtc
     7141 caactaatct ttctcgaaag tagagcggat gggagatatg aatcacaccc acgtcaattg
     7201 tttatagaat tacaattatt cattagaacc aaacaccaaa taacctaaga ggttcaaaga
     7261 aaaaaaaaga ttttcgtatc taatatctaa tttgattttt tatcaataaa atttggactg
     7321 ggcatagaca gatattcaaa ttgatatctt acattattga ttaaccccta tctactctcc
     7381 caattggttt tttggggaat gataaatcat aaaagaatgc ccgatttttg atcttatctt
     7441 aaaaggcggt taagaaagat ccactttttt tcttttatct gatatagaaa acaaatagac
     7501 tctgggacgg aaggattcga accttcgaat agcgggacca aaacccgttg ccttaccact
     7561 tggccacgcc ccatttttat ttctatttaa aactactaaa gagtaatatg ggtattcctt
     7621 tttcgtcaat tcgagttcct aaaatgtatg aaatagatta gtttattgtt aggattttga
     7681 caggtctaga tatataattc aaccgaattt attgatcatt atatagaatt caattaagat
     7741 attgtatgaa agtctcattt cttcaattct cttctaaaaa aaaaaaatgg aagggctttt
     7801 ttgattggat aagttcaaag aaatatgtgt tttttttttt aatcagactt ctttttattt
     7861 ctttattttt tccttatctc aaaatagatt aataacttaa tcaaaataat atccaagaaa
     7921 aaaaaaatga atttgttatg cttaatatct ttaatttgat caatatttgt tttaattcta
     7981 cgtcgttttc ggatagtttt ttattcgcca aattgcccga agcctatgct tttttgaatc
     8041 caatcgtcga tgttatgccg gtaatacctc ttttcttttt tctcttagcc tttgtttggc
     8101 aagccgctgt aagttttcga tgagatcctt aatactgtcc tagaaaaatt catgatttat
     8161 tcgagaaaaa aaaatctaac aattgagaaa atcagagaca aaatcagata agtataggtt
     8221 ttacagtatg aaggaaccct caattcaaac tttgaaattt tttgatagcc gtgataaatc
     8281 tgggttacct catttcctca ttccaacccg tttttaatcg aaaagactac ttagacttgg
     8341 agtccaccac tcactatgaa aggaatcttt ttgtcatgaa aagctccatt cttattgcaa
     8401 ataaataaat ttttgaaact cttttctatt tctacaattt ctagaaagaa atcgcttcct
     8461 tgatttcttg gtgtcaaggt caacgagata ggatatgtgg tctaaaaaaa ggaaatatat
     8521 tctctctctc ttttttttta tgatcttgga gattgtgtaa tgcttactct caaactcttt
     8581 gtttacaccg tagtaatatt ctttgtttca ctcttcatct tcggattcct atctaatgat
     8641 ccaggacgta atcccgggcg cgaagaataa aacaaaaaaa gtggggttcc ttgcttcatt
     8701 aaacattaaa tgctattagc atttgtttga tcgattccac tgtcaaaaac cgaaacggaa
     8761 agagagggat tcgaaccctc ggtacgaata actcgcacaa cggattagca atccgacgct
     8821 ttagtccact cagccatctc tcctaattga aattgaaaaa gaataattac tatgttacag
     8881 ttctcaaaaa agaatgataa tgcttgaaaa aaaaagctct tctttcattt tattctttct
     8941 tcttatatat atctttctta ttatatatat atatatttta tctaatctat ttgaaataga
     9001 aatttcaata aatagattat tgtatagata ccacttttat caacaatttc attccatttt
     9061 tttttataga aatctcaaaa tatctttttg ataaaaaaaa aaggcgggct tttttaagtt
     9121 cgaatttcca cggcttggcc tggtcagacc gacccggccg ggctcctttt ttcaaatcca
     9181 atccattttt ttttatctat gattgattat ctacgattcc tataattccg caatctcctt
     9241 tgcttgctat agaaaaaaat cttggtattt tttgaaatct aaagtaaaag aataatccga
     9301 agcagaaaag gactctttat cttactataa tatataacca aaaaggcttt tctattcttt
     9361 cttttctgac ttcttcacta ttttgattta ttaatagcca aataattttg gctaaataat
     9421 caaaaaaaaa agccaaggct aatgagtatc cctctttcta attttctcaa gtcttctaac
     9481 gaaaaacggc aacgctctca ttttcaggat tttttttttc tcatcctatc ttgaggacgc
     9541 cagagtccct tgttcgacaa agagtccatt tatatacaat aatattgtag cgggtatagt
     9601 ttagtggtaa aagtgtgatt cgttctatta acccagtcag tagttaaggg gtctttcggt
     9661 ttgattcata ttccgattaa aaactttatt tcttaaaagg atttaatcct ttacctctca
     9721 atgaaatatt cgaggaataa tatacattct cgtgatttgt ctccaaaggt caattataaa
     9781 ttgaaaaatt ggattatgaa attacgaaac ataatttttt tttattggat caatacttcc
     9841 aattgaataa gtattaagta aaggatccat ggataaagat agaaaagtct atttctaatc
     9901 gtaactaaat cttcaatttt tttttttgat agaatagatt gaagcaaaat agctattaaa
     9961 cgatcacttt agtttactag aggcatcgac accccttttt ttcttagctc ggtggaaaaa
    10021 gaataaactt ttcctaagga ttcttaaaaa aagaaataaa gaacgaagta actagaaaga
    10081 ttgttagaat cccacccttc ccttctttct aaaaggatca tctagaaagc aaagcgaatt
    10141 tttttgaatg cagtgaggca gaaaagctaa catagatgtt atgaaccaaa tttttatttg
    10201 ctcctgtctt cctttttttt ttatttcttg atcccatcct cccttccata aaggagccga
    10261 atgaaataaa agtttcatgt tcggttttga agtagagacg ttaaaaatca aaatgatgga
    10321 tcaacgtcga ctataacccc tagccttcca agctaacgat gcgggttcga ttcccgctac
    10381 ccgctttata ttcaaattga tcaaattcta atagttattt tatgaattca atgatgcatg
    10441 aattcatgca tcattgaatt cataaaatat gtaattccta aaatgatctt tctttttcca
    10501 aataagaaaa aaagcaaaaa aaaaaatcat cgtaatgaaa agcgtccatt gtctaatgga
    10561 taggacagag gtcttctaaa cctttggtat aggttcaaat cctattggac gcaatgctgt
    10621 ttacaataga cttccatatc cagtttcttt tttgatttcc atctacaatt atgatatcaa
    10681 gaaagatatt ttgaatgatt tgaataaaag acgcttactt ggaaatataa actttgtaaa
    10741 tataaaccac agtaaactaa acaaatagct ggaatctttt ttatttatat atattttatt
    10801 aagtaatatg taagtgaagt agtattaaga ttcaaaaaat gatcgatttt ttctaatttt
    10861 ctttatttag aatttgaatt gcccactcaa caattcttat tgttcctgaa gtataaaacg
    10921 ttccatttgt tcttgaatag cttctttcaa aagtgtttcc gcttcctcag tgaatatctt
    10981 ggtagaagat atgatttctt ggaactgagg tttattcgtt tttaaataag tacgtaactt
    11041 ggcaagaaat ttccttactt gtccaatttc taatgaatca agataaccat ttgttccggt
    11101 ataaatagtc attatctgtt ctgccacggt aagaggttcc gattgggatt gtttgagcaa
    11161 ctcacgtaat cgttgacctc ttgccaattg attctgacta gctttatcga gatcagaagc
    11221 aaattgtgca aaggcttcta attcgacaaa ttgggccaat tccaatttta atttgccggc
    11281 gacttgtttc atagctttaa tttgagccgc ggatccgact ctggagacag aaatacccac
    11341 attaatagca ggtctgattc cggcattgaa tagatcggcg gataagaata tttgtccgtc
    11401 tgtaatcgaa attacattag taggaatata ggcggaaaca tctcccgact gggtctcaac
    11461 tattggtaaa gcagtcatac ttccttcacc taactgagaa cttgatttag cggctctttc
    11521 taaaagacgc gaatgcaaat aaaaaacatc ccccggataa gcttcacgac cgggaggtct
    11581 tcgtaataga agagacattt ggcgataagc ctgtgcttgt tttgaaggat cgtcataaat
    11641 gattaaagtg tgtcgtttgc ggtacataaa atattcagcc agggctgctc ctgtataagg
    11701 agcgaggtat tgtaatgtag ctggggaatc cgccatttcg gctaccacaa tagtgtactc
    11761 cattgccccc ccttcttgga aagtggtcac tacttgagct acagaagatg ctttttgacc
    11821 aatagctaca taaacacata ttacattttg cccttgctgg ttgagaatcg tatctgtggc
    11881 tactgctgtt ttaccggtct gtctatcccc aataattaat tcgcgctgac cacgtcctat
    11941 agggatcatc gaatcaatag caataagccc tgtttgaagg ggctcataaa cggaacgtct
    12001 cgaaataata ccaggcgcgg gggattctat taaccgagat tcagaagctg gaatttcacc
    12061 ccgaccgtca ataggcttag ccagggcatt tataacacga cccaaataag cctcactcac
    12121 gggtatctga gcaatttttc ctgttgcttt tacagaactt ctctcttgga tcatcaaacc
    12181 gtcacccatt aatacaacac caacattatt tgattctaaa ttcaaggcaa ttcctattgt
    12241 accctcttca aattctacta attcgcccgc cattacttca tcaagaccat aaatacgagc
    12301 aatgccgtcg cccacttgaa ggacggtacc tgtatttaca attttgactt ctctagtata
    12361 ttgctcaata cgttcacgga taatattact aatttcgtca gctctaaggg gtaccatgat
    12421 tttttttaat tcttttttgg aagcaaaaaa ataatgccta tagttagtta taggaaagta
    12481 gtaaaaaagg gctaatcagt gagttccttc attaccccaa acatagcaat attagcacta
    12541 attgtacgta aatgtaattc attgttcaaa caatttttta gagttcctag agctccttgt
    12601 aaagcttgtt ggaaaacccg ttgccggact tgattaatcg ctctttcttg ttcaaaaaga
    12661 atggtttcgt ttttataatt ttctaattgt tccaaaattt tataagttga attaatcaaa
    12721 ttcaattttt ctcgttctat ctcagagtat ccatttactc gaaactgatc tgcctccatt
    12781 tccactttcc gtaagcgggc ctgggctttt tccagctgtt gaacagctcc ccttcgcaat
    12841 tcttctgaat ttcgaatagt attcaagatc ttctgttttc gattatctaa taaatcactt
    12901 aatgaaagta gattatcttt ccattcattt tcatttcaaa aattccatga tcccttcccg
    12961 aaccaaacat gaatctttca attcatttgg ctctcacgct caattactta tcaattactt
    13021 aattgagaga gaattcattc ccatacatat agatacacat agactataga tctatatata
    13081 ttttgcgtaa tgagcctatc ctctccctct tttatctatt cctatttcaa aatattgatc
    13141 tctacccata tttcacaata ttgaaactga tcaataatga taatccaaga ctaaaatatt
    13201 cggaggattc ttctgacaaa aatatatcaa atatagaaat atatcaaatc aaatatatat
    13261 atttgtttgt ataatataga atttagaatt aatagaaaat ttataatgtt taattgtgta
    13321 attgtcagca aagttgtttc tttttttttc tttcaaatcc aaagaattct tctaacttta
    13381 tacataggtc atcaactcag cattgtaaaa aaggctcaaa tcattttatc gatatgagtg
    13441 ttttatatcg aaaaagattc gaaccattcg ttttgatttc tgtattgtct aaaaaaaatt
    13501 ctttatttta taaactgtgt atttataaac taaactatag tagtagaaag agtaccacgc
    13561 cgcatctgaa cttcaaacag tttggcttta accatattaa cggtcccaga ttattggtta
    13621 atagagaatc agagtcgata taccaatgaa tgaatcacga aatgctatgg ttctaaaata
    13681 tgatttttga attgattcag aagtaattcg tgggatgatg cactcttttt cttcctagtt
    13741 cgaacaaaaa aagtgcagct gggtggatcc agcctattct tgaaataaac aactcgcaca
    13801 cactcccttt ccaaaaaaga tcaatacacc gagcactacg cttagattta ttggatttgt
    13861 tgcaaaaata tcggtattaa acccgaaact cccggcagat ggccagtgac ccaaggaaac
    13921 gaaagaatcg gttacatttt tcatatgatc tcctattttg ttttatatgt atggactaaa
    13981 aaaaaaaagg ctttactttg aactaagaaa agggggaagg aagaagggga gtcggtgcgg
    14041 taattcctca tcctcaaaaa aaatccttcc catagattat tgtccaacga aaaagtaatt
    14101 gtaggagtga aatcttgata tactttgaaa aagcaagggg taagtcttaa tccataaaaa
    14161 aaatacagaa ttctcgtatt tataggacta aacaaaggga ttggcaaata aaagggccaa
    14221 tgctacaacc aaaccataaa tagttaaggc ttccataaaa gccaaactaa gcaataaagt
    14281 acctcgtatt tttccttccg cctcgggctg tcttgcaata ccttctacag cttgtcccgc
    14341 agcagtgcct tgaccaaccc caggcccaat agaagcaagt cctacagcta acccagcagc
    14401 aataacggaa gcggcagaaa tcaatggatt catgataaat tcctcgcacc aaaataaaga
    14461 aaaagaaaga aatagttaat gatacaatca ttcaatgagt tttggcttaa ttattccgtc
    14521 gctcaaattc aaccagttga agtaactaaa aacttcgaat tgagaattga agtaataata
    14581 ttcattattg aactctcaga aagaactatt tccatatccc ttttttagtt cctatccaaa
    14641 ggatttttgt gaatgcatac atacaccctt tatccgtcca cttctgtttt ccaaaccttt
    14701 tttttaattt tccattattt gtctttattt tatttcatct atttgttgat tcaattgcga
    14761 tagattagat atatcttgag ttcatatata actagttaat atctaatatc atatatacgc
    14821 gtctttcttt cataatggaa accaactact ctacttttat cttagcttca atcagattct
    14881 taaatcttaa aggatgcgca agagttagtg tatagccatt aacttacata tacctaattc
    14941 taaccccttt cctaaaaaag gacatttttt tgaatctcgt ttgttgtaaa ttcgtctctt
    15001 catttattat cattatctca catggatcta attataataa atgaattcat tagaccgact
    15061 cgttgcatag aaataaaaaa taacaaagag tatttaattg agctaaattc atgatccgga
    15121 ttttaggaaa aagatctttt cgatctcttt cctttttttt tattagactt taaaatacat
    15181 ttactaatag taatagctga atcttttttg ctattactct agatccttta tttttttatt
    15241 tatgttgcct aagcaaaaaa agactagact atttcaaaaa ctcgtcaatg atgaccctcc
    15301 atggattcgc ctatataagc cgcagctaaa gttgcaaaaa taagagcttg aatcccactt
    15361 gtaaataatc caaggaacat cacaggtata ggaactacta aaggtactaa agaaacaaga
    15421 acaagaacta ctaattcatc ggctaatata ttcccgaaaa gtcgaaaact aagtgataag
    15481 ggttttgtga aatcttctaa aatgttaatg ggtaaaagaa ttggagttgg ttgaatgtat
    15541 ttactaaaat accttaatcc tttttttgaa atacccgcat agaaatatgc tactgacgtg
    15601 agtaaagcta aagcaacagt agtatttata tcattcgtgg gtgcggctaa ctctccatga
    15661 ggtaattcta ttattttcca aggtaaaagg gcacccgacc aattagaaac aaaaataaat
    15721 agaaacatag ttccaataaa aggaacccat ggaccatact cttccccaat ctgagttttg
    15781 gtcacgtctc gaatgaattc aagaacatat tcgaagaaat tttgaccgtc agttggaata
    15841 gtttgtggat ttcgaacagc gagaacggcg gaacctaata agatagcaat tacaacccaa
    15901 gaagtcataa gtacttgggc atggacttgg aaacccccta tttgccaata gaaatgctgg
    15961 ccgacttcca cactagagat atcatataac cccattggtg tgttgatgga acatgatata
    16021 acattcatat tgtcctctga cataaatata actttactta aaataataaa gaattatttt
    16081 gattcaaccc tttcctttta aacttgacca ctcgaattgt atatcttgta taccaactaa
    16141 actaatcaca caatattgac acagtccatt ttttatctct tttgtacgat tcgggaataa
    16201 tatccgactc cataaatcta tatctatgga gttcaaaaat agaataattt attgatctta
    16261 ttattaatca cggatttcgt atatagctag aatggccctc gcaaattgcg aatactaatt
    16321 tgttaagaat taatcgaatt gaagctagag cgtcatcatt tgctggaatc gaaatatctg
    16381 caagatcggg atcacaattt gtatcaatta aacaaactgt tggaattccc aaagtgatac
    16441 actcccgaag agccgtatat tcttcttgct gctcaactat aattacaata tcaggcaatt
    16501 ctgtcatata ttgaatcccg cccagatatg tttgcaaacg agataattgt ctcttcaaca
    16561 tagctgcatc tcttttcgga agacggttta gtctccccgt cttttgttcc attctcaagt
    16621 ccctgagctt atgaagccgc gtttctgtag tggaccaatt tgttaacata ccaccaagcc
    16681 actttttatt aacataatga caccgagcct ttattgcagc ccgcgctacg gaatcagctg
    16741 ctttattttt ggtaccaaca attaaaaatt gttttccctt acttgctgca tcaaaaacta
    16801 aatcacaagc ttctgataaa aaacgagcag ttctagtgag atttgtaata tgaatacctt
    16861 tatgctttgc atagatatag ggcgccattc gcggattcca tttcctagta ccatgaccaa
    16921 aatgaactcc tgcttccagc atctcttcca aatttatgtt ccaatatctt cttaacattt
    16981 ctcctcacac ttcctctctc tctttttttt ttatgaataa taaaagagag acgaggcacc
    17041 ttgaaataaa taattgttcc gatggaacct tctcttctac cggagattgg tcgtttataa
    17101 acgagccaag tcattagtca ttactttact attcataaat ttctttatta cattaattta
    17161 tgaattattt gatttattaa atttatgaag tagttaacaa atcaaatgac caaaacaaat
    17221 caaacatcaa acaacatagt taaaaggacg aatccgcttt ctctttctta tgctaagtaa
    17281 gttaaaaata attaaatcct ataaaagatc gatctgatgt actatataaa ttctttgaaa
    17341 tgcaagaatc aaaaaatttt ccgtggtgga agaaaatatc tctcatttcc atttccccac
    17401 gaagaaattc tttttttttt ttcgaaaaga atgttgttat gctgccttga agagggtact
    17461 aatcctttga atccggttcc ggcgggtatc atattcccta gaacaacgtt ctctttcagt
    17521 cctttcatcc aatcaatacg gccccgaaga gcggcttttg ctaaaactcg agcagtttct
    17581 tggaaacttg cttcggatat aaaactttga gtattcaggg atgctcttgt tattcccaat
    17641 aagatggctc gatagtagat cgcttcttct aaagcgcgtc ccgttcgttc cgcgcgtact
    17701 aatccaatga gttcccctgg taaaaaaata ttagacattc catcttctga aaccaagact
    17761 tttgatgtta tttgacgcac aataatttct atatgcctat tatggatctg caccccctgg
    17821 gatcgataaa ccttttgtat tttattaacc aaagagatac gactttgcac tatagttagt
    17881 tcagcaccaa tcaagaatcc ccaaggaatt ccaataattt ttgttatacg ttcgttccaa
    17941 ccctcaactc tcttttctag gttcatcgat attgaatcaa tcgaacgcac ttctaacact
    18001 tgttctactt ttggaagacc ctgcgttata tcaccagatc tcgatttttc atatataaat
    18061 gtaactaagg tatctccttc gtaaaggatt tcgccataat ccccatgaac agttgctcct
    18121 ggagtagcca aataaggctt ggccgttctt attactatag aatcaacacg aacaattaaa
    18181 acttgacccg attttagggg tggtcccttt ttggatatac atacattttc acaaataaac
    18241 tgcccaagac tcactattgt ggacatttcc tcacaattat tattatgata aaaatgatgg
    18301 agaaaatacc aactcaaatt gaatggattc aaaaaactat tactacatgg gctgatatta
    18361 gaaattctcc tattttcatc cattaaataa tatttttgaa gtacttgaaa agtttgtttt
    18421 aaattgctaa gctgcaaata tttcactagc gaggtctgat tataagttat taaagggtaa
    18481 aatgatgaat caaaatccga aatttgaggg actgttccta aagggcccaa caaattctta
    18541 attggaatta gaggatcttt tttaatggat tcttttatcc cattgtaata ttttacatcg
    18601 ttgaatagac ccatgcaaaa ataattagat gatgacaaaa ttataaaaga ttgggattcc
    18661 ttatttctat tcaacagcat acgaatagtt ccgtggtttt ggataaaaaa ttgccgaatc
    18721 cttgctttgg aataagtgga ataaaatgga tttttattga tacgatctga gccattatca
    18781 tagatcaatc cagaacccga cggatcattc ctttttctga tatacaaaat atgtgatttc
    18841 actaagtcga ttcttaagaa atatcgaagc agcccttttg tacttacttc aacaaaggaa
    18901 gcgtgggcct cttcgacgga agaacttttg ttgtcttggt cccaattcaa gactaaacaa
    18961 gtccgaacta gttgaatact tgtgtcatag attctccaag ttgctttgcc atttccataa
    19021 aggatatagt tgacaactcc aagttgcata ttatcctttt ctcgaaagag atcctggggg
    19081 aagagtgtta ctaaatttat accgtccgct atttcatatg tgcttacagg tcgaaccaaa
    19141 acaaaaaact tttttttgct aggtgtgatc cgttggacat agatccaatt tttcaattgt
    19201 tttgatttct tataatttgt ttttcccgct cctggtggta tcaagatacc actgtgtcga
    19261 gatattttat ctttttctcc aggaaaatgg atacctccgg aaaatatttt aagttcaatc
    19321 tttttttttt ttttctccac tcggaccaat ccggccattt gacttcttgt atttaacgtg
    19381 atttgtgtat ttactccaat gagactattg ttccgtacca ttatagaaga ggattcggat
    19441 aaaatatgta cttcctcggg aatgaaaaaa aatagatcta ctttcatttg gtatttttgc
    19501 ttaaactttt tgaccccgcc atattcaatt acattatctt ttttgatgat tgaatgcgcc
    19561 cctaccgtcc catattttat aattcctgaa ttgtttcttc tgtattgaga atcgtcgaaa
    19621 aaaccaagaa tactctttct acggaaaata ccatttatgg gtatttcaat cgagatacct
    19681 gaaccgggat atgggatgaa ttctttctct tgttcttgaa ttgattggac tggaataaga
    19741 aatctatttc ttcgcctctt tgccaataaa tacgaattct ctcggagaat agtggaatat
    19801 aggaaatgat aatgcccagt ccctacgatt cgatttaatt ttgaataatc aaaaagaata
    19861 tcttcttttt tatcaaattt tttatcaaaa aaatccgaac tcaaaaattt gtatctttct
    19921 tgatcatcat ttactgagaa gctagaaata tatcttcttt cggtagaagt agaaatagaa
    19981 tgaatgttta tttgatcttg atccttgtgg agcgaaaaag gaactacatt aaatttgcat
    20041 gaaccccccg ataatatcca caagtggctt gttttgggta aaatatgtac attactatac
    20101 ttaaattcgg gcaaatggta cacatcggta ctccagtgca tttccccctg taagtcagaa
    20161 taaatatgtt ttcgaaccct ctctttaaaa ttgaaagtgt atgttcccgc gcgaatctca
    20221 gcaatcactt gttctgattt tacatattgg ccattttgaa ctaaaagaaa actttttggt
    20281 ggaatagtta ccttatgtag aataccctca ctcttaataa ttacatataa gtccatagaa
    20341 cataaaaagg caggatgccc atgacgcgta cgtgtaggct caagcaaatc ctcattgaat
    20401 tggatttttc cattagaagg ggcccgtaca tgttctgcag taccccccgt aaatactcca
    20461 ccggtatgaa aagttcttaa tgttaattga gttccaggtt ctccaatgga ttgccccgca
    20521 ataataccta cagcttctcc caactcgacc aggtcgccat gagtgggact ccgaccataa
    20581 cataatcgac agatccaaga tgtactccta caagtaaagg gagttctaat atatattggt
    20641 tgtgttcgaa aagttatgaa ttgggtgaca agcccaatcc caatatcttg atttcgaatg
    20701 gcaatgcatc gcggacccat atatatattg tctgataata cacgaccaat taatgtttgg
    20761 ataaaaattc tttctggcag tgtcctattt cgaggacttg cagaaatgcc tcgagtagtg
    20821 ccacaatctg ttctacgtac aacaatgtgt tgaactactt caacaagtct gcgcgtaaga
    20881 tatccagcat ctgatgttcg tacagcagta tctacaactc cttttcgggc tccgtagcaa
    20941 gaaattatat attctgttaa agaaagtcct tcgcgtaaat tgctttgaat gggtaaatca
    21001 atcatttgcc cctggggatc cgacattaat cctctcatac ctactaattg atgtacttga
    21061 gatgcatttc ctctagctcc tgaaaaagac attatatgga ctggattaaa cgggtcagtc
    21121 atcctaaaat taagattcat ttcttgtcgc aaatattcac ttgtagcata ccatatctcg
    21181 atagattggc gtaatttttc tactgcgtgt acattcccaa aatgatggtg tttttccaaa
    21241 atcaaacttt gttcttcagc atcttgtact agccattcct tagaaggtat tgttaaaaga
    21301 tcatcaattc ctaatgaaat ggatatagca gttgcttgct gaaaacctag agtttttact
    21361 tgatctaaga tatgcgatgt atatgccatt ccaaaatgat ctatgaatct gctaataagt
    21421 cgtttaatgg cagttccgtc tatcacttta ttgtgaaata ccagattggc ccgttctgcc
    21481 atacgtacct ccctattcca atgagttgga ttcgacaatg ggtttgagtc aatgattgga
    21541 aaacttcctt ttctcgatct taaattgcac agaaagtcag gtcagggaag ggactcgagt
    21601 cctagttgaa ccggagaaac ccaaattcac cccgccccgg tgtctgtcat agaatttttg
    21661 aatttagcga ccctataatt aagtataggt atcatataag caggcccgac aaaaaccttg
    21721 tacagcttct tccatttctc gataaagaga aatatgacca atagtggttc ggaggtatat
    21781 ccaaagaatt tcttttttta cacttcttat tatcagatag tgtccataaa tctcatgata
    21841 agtacccaaa gattcatagt gaacttcgat gggagtttct cttgaagcaa taacgcgttg
    21901 atctagtcgc caccgaagcc acaaaggact atctaaatgg attcttttct gtcgataagc
    21961 cccaattgca tcatgggaat tacaaaaaaa gagttctttt gtatacctat agttattatt
    22021 gtcaattctt tcattttgat agtttcttcg attacatgga ttatatctat ttgcacaaat
    22081 acctcgacga ttcctacttg ttaatatata gagaccaata agcatatctt gggtcggtac
    22141 agaaatagga tccccaatag ctggagacaa gagattcata tgagaaaaca taagtaaacg
    22201 agcctccgct tgagcctcta aagacaaagg tacatgaaca gccatttgat ccccatcaaa
    22261 gtctgcatta aatcccttac aaaccaatgg atgtaaacaa atagcacgcc cttccactaa
    22321 aatgggctcg aatgcctgta tccctaatct atgcagagta ggcgctctat tcagcaatac
    22381 aggatgcccc tgcataactt cttgaagtat ttgccatata atcggcccct tttcgcgaat
    22441 tttactctta gcaactccta tgttcgaagc aagatgttgt ctaattagac cgcgaattac
    22501 aaatgtctgg aaaagctcta ttgctatttc gcgaggcaac ccacagcgat gtaatgaaag
    22561 tgaggggcca acaacaatga cagaacgccc cgaataatca actcgtttcc caagcagagt
    22621 ctcgcgaaat cttccctctt tgccttcaat tagatctgaa aacgacttgt aaaccttttt
    22681 atgaccgtcc ctcattggtt gtccgcgaat tccattatca agaagtgtat ccacggcttc
    22741 ttgtaccaat ttttcctggc acattactaa ttcccccggt gtagatctac ttgttgttaa
    22801 tagatcagta agggtattat tgcgatagat aactctccta tagagttcat taatatctga
    22861 actcatgagt ttacctccat ccatctgaac gatcggtctc aactcgggag gaagaaccgg
    22921 taatagacat aaaaccatcc attctggttc tatatttgtt cgaataaaat gctttgctaa
    22981 ttctatgcgt ctaaccaaaa aatcctttct tcttccaatt ttttgatctt cccattcatt
    23041 acccgtaagc ccttcttctc ctaattcttt ccattctacc aacgaaaaat ttataagaat
    23101 tcgcaaatct agatcggcca attgttctcg gatagcagct gctccggtag aaatttctcg
    23161 atttcgaaat gtatcaaaac cttgggtagt aaaaaaaagt ggaatactat atttccagga
    23221 ttggatttca tattcgaatg aacctcgtaa tcgtaagaaa gtaggttttt tagtgctggg
    23281 cctagcaaaa gaaaaattag gataggatcc tatgggatct cccccttcaa aatcggacat
    23341 gagagtttcc tctcatccgg ctcaagtagt tacaccaaat aaagctaaag aaaggaattc
    23401 tcactttcaa attctagaac ccccccaaaa aaaaaaggtc tactccttac tcaagttccc
    23461 aacgaagacc aagcaacttt tcattgattc attcttcttt tctctagatt ttatgaattc
    23521 tttagtcaat tataaattag gacataaatg aaatgtgaaa ttcttgagta gtctatttcc
    23581 cttcaaatga tgaatccctt attcaatttt aaattaaagg aatgtcttgg aatttattca
    23641 taagggattt acttgtctat gtactgttcc gctcgatcta ttaggtcccg ccttacctcg
    23701 atagttatac cataccccaa cgcccttcct taaagaaagc ctatatgcga tgtatagact
    23761 cccgtaacca tgacatattt gcttacttga acataatttc atttttttta gaaagaaatg
    23821 ggaatgtcaa aagaaagaag tctttttttc acgaggtaca actttcaaat tcttatttct
    23881 tttttactaa ctcgaccata gaccaattcc ccttttattt ggcagtcttg aatacgccca
    23941 taattctgag cttcatgtta ctcctcccaa gagacatgtc agatttgggg catcccaatt
    24001 caattgaatg ggatgacagt ttctcattcc taatctgtaa aatcagaatt tcgatcaaat
    24061 cacacatcgc agtatactag cctctctaat tctttaagag gtttatctaa aagattcgca
    24121 atataactag gaagacgttt caaataccac acgtgagtta ctgggcatgc cagttttatg
    24181 tatcccattt gatatcttcg tatccgagaa tcgacaaatt caactccgca ttgttcacaa
    24241 aatttaggat cctctttttc atttccaatt attcgataat ttccacaagc gcaaattcca
    24301 cttttggtag gcccaaaaat tctttcacaa aataatccgt ctttttccgg tttattggtt
    24361 ttgtaatgaa aagtataggg ttttgtcacc tctccaacta tctctccatt gggtaggatt
    24421 tttttagccc aagcgcttat ttgttgagga gaaactgatc ctattcggag ttgttgatgt
    24481 ttataccggt cgatcataga agaaaattct gattcattcc gatcaagctt ccttcctatt
    24541 aatctggaag ttcttctcag atacaaggaa atggttcagt tccaaagcca aagatcgtaa
    24601 ttctcgaacc agcaatcgaa aagattctgg agcatcctcg ggtttcggta ttgttcctcc
    24661 aatgatcgta gtaccaagta cttcttggcg agctctaata tgatcagatt tataagtaag
    24721 catctcttgt aaaatatgag caaccccaaa cccttctagg gcccaaacct ccatttctcc
    24781 tacccgttgt cctccttgct tggaccggcc tctaagtggt tgttgtgtaa caagtgcata
    24841 atgtccactg gaacgcccat gtattttatc atcaacttga tgaattaatt tcaaaacata
    24901 aggctttcct attagaacag gttgttcaaa aggatctccc gttcttccat caaatattct
    24961 gctttttccc ggatattcgg gttcaaatac ccaaggattt gctgtttgct tactggcttc
    25021 atataattca gaaaagacca gttttcgcga agcctcttgt tcatatctct catcaaaagg
    25081 tgctattcgg taatgtctat cgagcagact ccccgctaac ccaagtgagc attcaaatat
    25141 ctgtcctaca ttcattcgtg aaggtactcc taatgggttc aaaaccatat caacgggtct
    25201 tccatcttgc aaataaggca tatcctgtct aggtaaaatt tttgaaacga tacctttatt
    25261 tccatgcctt ccggctactt tatcgcccac tttgatttcg cgtttctgtg aaatatatac
    25321 acgaatcatt tctggattat aagtcgaacc cccctttttc tggatccatc tcacatcgac
    25381 aacccgaccc ctaccgccta taggtaattt tagacaagtt tcctttgaag tggatacctg
    25441 aatcccaagt atggcccgta ataatctatc ttctggagca tacgatgatt ctttcgacaa
    25501 ctgaggtgtt aatttaccta ctaaaatatc gcctgtctcc acccaagatc ccagcatcac
    25561 aattccattt ttgtctaaat tgcggagtaa atgggcttct aggtgcggta cttcgttagt
    25621 gatcctttcg ggaccttgac ttgtcatatg agtctgaatt tcgtatttcc gtatgtgaaa
    25681 agaagtataa aaatcttcat ataccagacg ctcgctaatg agtactgcat cctcaaaatt
    25741 gtaaccttcc catggcatat atgccactaa tatgtttttg cccaaagcga gttcgccacc
    25801 aaccgtagcg gcaccgtccg ctaaaatttg tcccttttta aggcatttac cccgtcgaac
    25861 ccgtggggtt tgatgcatac aagtattttt gttggaacct tgatacataa ctaacggaat
    25921 gcttagagca tccccattag ccaataagat tgtcttgtca atatcgatat aaatgatctt
    25981 tccctcgtgt tcggctatag cgagaactcc tgaatctaga gccacttggc gttccaaccc
    26041 agtcccaaca atacacttct cggaacgcga aagcggaacc gcttggcgtt gcatattaga
    26101 actcattaaa gcgcgattcg catcgttatg ctcgataaaa ggaatgaggg acgctccaat
    26161 agaaaaatat tggaagggga aaatacttcg aagatgaacc tgttcccatg caatagttag
    26221 gaattcttgg cggtatcgag ctggaacaac ttgttcttcc tgaataccct gattcaaggc
    26281 caaggaattt cctgccgcta ccatataata ctcatctcta tttggggata aataaagcat
    26341 ccgtactttt tttgatctct caaagatttt ataaaatgga ctttctaaag acccccaatg
    26401 accaatcttg gcatgaattg ataaagatcc aataagtcca acattgatac cttcagacgt
    26461 gtcaattgga caaatgcgtc catagtggct aggatggata tctcgtatcc gaaaattagc
    26521 agttcgacct gtcaatcctc cagggcccaa ataactcaat tttctcccat gaactatttg
    26581 tgtcaatgga ttggttcgat ccaaaacttg agataatggg tgtaagccga aaaaggattc
    26641 ataagtggtt gttaatggag tggaagttac caaattctga ggagtcggta tccatttatg
    26701 cctaatagct ccgcatatag ttcctctaac tacattttct aaacgaacca gagccaatcc
    26761 gaattgatct tgtaagagat ctgctacaga acgaatacgt ttatttttca aatgattcgt
    26821 atcgtcaagt gtatccattc caaatttcat tccaatcaaa tgatctgcag ctgccaatat
    26881 atctcgcggt aacaaaaaag tattgttctg ggatatatta agattcagtc tttggttcat
    26941 gtttcggcga ccaatccttc ctaattcaca tctttggtga aagaatttct tttgtaattc
    27001 cttacataag gattcagaaa atactggatc cccgcctaca caagaaaatt gtagataaaa
    27061 ctccaaaatg gcattttctt ttgagataat tttttttttc tccttagcgg ttaggaaaga
    27121 caagaaaatc tcagggtagc aaacattctc gagaatttct cttagattcg aacccatagc
    27181 tgatgataga actagaatag atattttctg tttcctactt acacgagccc agatccttgc
    27241 ttttctatca atctctaatt ctaatcttcc tccccaatct gatattatgg tacctgtata
    27301 gaccgaaatt cccttatgat ccaattcaga tcggtaatag ataccggggc tttgcaatat
    27361 ttgattgatc acaattctgt acagtccatt tactataaaa gttcccaggg agttcattaa
    27421 aggaatgttt ccaataaaaa tggtttgttc ttgcatatct ttactgggtt tccaaattaa
    27481 tcctgcggat acatataatt cagaagaata tgttagtgat tcgtatacag catctctttc
    27541 ttttatcaac ggctccacta attgatatgt ttccacaaag atttgaaatt caatttcttg
    27601 atctgtatct tcaatttttg gaaacttata aagttcttct gttaagccct gatcaatgaa
    27661 cctacaaaat ccttcaaatt ggatctgatt caacccaggt attgtagaca ttcccccatt
    27721 ttcatccccg agcattttga atttcccatt tatcaaaaaa atcccattct tttttcattc
    27781 ttcatcgaat catatgaatc gatctagcaa tgatagaatt gaatttatat tctgtttact
    27841 gaatcgcatg aaatttaacc caacacgata tatgtatcga atgtatgaaa aatgaaatgc
    27901 atatgagcaa aggaagtaaa gatttgactc aaattggaat ttctatttat aacaaacaga
    27961 tacaaaagga aaggagttga taaatgccac ttagattttt attttagact tatgaaattt
    28021 tgtataaaat atcaaaaaca ataatttcat ttttaccatt attatgagat tacgtattcc
    28081 aatttgattt tgattagata ccagaaaaat caaacggatt catgatttgt cctattcatt
    28141 gagataaaga tagaataatc agaaaagaaa atagagttcg tttttctaac acttcatttt
    28201 ttcatggatt cctttgttca aaaaagaatt agcatagaac agagatattt tgacctaatt
    28261 ttttttagta gaatcttttg aatatgattg aagttcgtaa gaaaagagga cggcttgtct
    28321 ttagcttgtc tttactaagc atgtgcagat atagctatgc tgtctatata tacgatatgt
    28381 ctttattccg cttatttaca ttctattata tagaagcctt attttattgg ggctgcgcta
    28441 tcaaaaatga tatttttatt ttctcttcaa tctattcaat gaaaaaatga aagacgagaa
    28501 tttcttgaga aattccctat gagaaaaaaa tcctattcaa agaaaatccc cattaaataa
    28561 ctatactata cctgtctgtg taacaattta tgttttgggg tttacatata ctcaaaattc
    28621 ctgttataat aagcattggt attcaaaaaa aaaatcaatg cttatttgat tgggtatgta
    28681 tctctttttc tttactgcta taagcaaaga aaaataggtg gggagtgggg ccaaaaatca
    28741 ttcatcaatt tacagtcaaa ttgaaatcat atagttaatg gttctagttt gtcctgaatt
    28801 tctacttttg taactgagaa ttcacttttg cttttttttt tttcaataga aaaaaagagg
    28861 gaatattttc gtcttttttg tatgtatcat tttggcggca tggccgagcg gtaaggcggg
    28921 ggactgcaaa tccctttacc ccagttcaaa tccgggtgtc gcctgatcaa caaaaaactc
    28981 gaaatcaata gaaatcaacc gttctgtttt ttttatataa ctcgccctat ttttttttga
    29041 ctctgtgcca gtaatttcac tattatatta ttagttaaca ataatggaaa aattccttca
    29101 gattttattc gtttcatatt tatagagata ggggacataa ttcacatgga tatagtaagt
    29161 cttgcttggg ctgctttaat ggtagtcttt acattttccc tttcactcgt agtatgggga
    29221 agaagtggac tctagacgta ttactcgttt tataatcaga ttgaggaatc aaactgtatc
    29281 aatttttttt tctaaatggt tttgcaaagc cttttatttg aaattcaccg tatcaattaa
    29341 attatttaat taatttttat tagtcttcct ttttagattt agaaattttt tggttctaat
    29401 gtagtaaggt attctatgac taatagagat aaataatatt tcaatcaaac aaatatttca
    29461 ataattccca tcttcgtatt ccgagaatct aaaaggatat ggatggtaga caataaaaaa
    29521 aaaagaaata aaaaattatt tctcaatttt ctatttcgat gaaccgtccc ttaccagagt
    29581 tatatatggg caatgagggg caaggaaacc ccaccttttt ttttcatttt atttccccct
    29641 tttttgttca aatggaaaag acagaactct tttgatcatc tgttaactct tcaatcaatt
    29701 acttcttgta atttttaata taaaaaagag attttttgat tttctttttt tattattaat
    29761 aatatatatt ccatttttct ttccttcatg gatttgattc tttttttgat ggataccgtc
    29821 atagagaaac taataagaaa tccgggaatt aaaaaatggc aagacaaagt cttgcgattt
    29881 tttcagattg aaataaagac aactaaaatc aaacaaagaa ataaaattga gataggacgg
    29941 cgatcacata tatttaattg atatcgacat ctatgaagat agatattaaa aattgatcta
    30001 tattaagttt ggatcttaat acattacaac tttatacatt cctaacattc ctagaattag
    30061 aatagtatag tatgatagaa agaaatatct gaatctttct accatactat actaatgata
    30121 agaagtcaag ttttattcaa attaattgcc ttggctgact gtttttacat atattataag
    30181 taaaaaagca gtaggaacta gaatcaacag cgcagtagca ataaatgcta gaatatttac
    30241 ttccataatt tccccccttt tttttttact tcgcaataac tcgggattta atcccataga
    30301 gatgaaaatc acttgtaaat tcaatgcaat gaattacatt ttaatgacat cgaatcggat
    30361 caatatcatc aataacaata tctaaactat caaatcaatt caccgtcgag aatttaatag
    30421 tataacatag gaagatcttt tatccacacc aaatcaaaaa tttgtgattc ctggtccaaa
    30481 caaaagaatt cgtttccttt attgattttc ctttattgat attgttattc ttttccgctc
    30541 tttcttttct ataaccaatt gccccctttc cttgtacaac catctaatga agtatcatct
    30601 gactactttt ccgcttccaa tgtttagaaa aaaaaaacca agcaaaaaag agaaaatata
    30661 aattccattt atacgtctat gtacccgata aaaataccaa acatatgaca ctctattttc
    30721 ttttttttat ccgccggggt cgggactgac ggggctcgaa cccgcagctt ccgccttgac
    30781 agggcggtgc tctgaccagt tgaactacaa tcccaggtaa ataaaaaagt gtgcagcata
    30841 cacatattaa ttttattgtt aatagataat gaaagccatt ttttttgatt tagaacggat
    30901 tcctagtaac taggaatccg tttttttcat tattgtcaaa tcaataaaat cgaatcgatc
    30961 gatatccatt tttcaatgaa aatagtcttt ttttctttac tcttttcatt aaactttata
    31021 cacttaatca tcctgatatg gatctagatc attagcaagg gcagaattta tgggaacaaa
    31081 taaaaataaa taaagcaaat aaaaagacgg tagggatgga tatataataa aattggactt
    31141 ttttcctttt attgggccga gctggatttg aaccagcgta gacatattgc caacgaattt
    31201 acagtccgtc cccattaacc gctcgggcat cgacccagga agaatgaatt ctagggttat
    31261 tgataatcca tgatcaactt tctttcgtag taccctaccc ccaggggaat tcgaatcccc
    31321 gctgcctcct tgaaagagag atgtcctaaa ccactagacg atgggggcat acttggctga
    31381 ctgccattat actatcctca tagtatgagg agttttttaa aaattgtcaa tggaatgata
    31441 tgactagata tgaaagcttt ttccatcttt tatgattcca tttttattcg tgatttagac
    31501 tcgtgaatca ttcattttca tcgccactct attctattag atctagaaat atattctata
    31561 aaaaaatgag aaattgagat aattatattc tcttagaaaa ttctattaaa taatactcat
    31621 aatacgaaat atagaattct ttaggtaagt gattggtctg acataaaata aaaataaaaa
    31681 agtgtgtgtg tttttctaaa aaaggtttgg ttgaggggac aaatcaaata tcttcattac
    31741 ctataccaat attttgataa actaatttgg atctctgtcg aattgctaag gtacatgtat
    31801 caatcaactg aatttcattt tgttctgata gaagaatttt ggtcagtgtt gaaacaattt
    31861 attgcattga tatttatcaa atctaatatc aataaacaaa ttgcacccta tttacttact
    31921 tttaagtaaa ttagaatcgc attactgaat gaactagtag atactacgag tctactgcat
    31981 atacttatat atatagatat tatacgtcta ctgattcatt cagtaattga atcaaatggc
    32041 ccttttaact cagtggtaga gtaacgccat ggtaaggcgt aagtcatcgg ttcaaatccg
    32101 ataaggggct tttctttttt ttcctaaacc tccagtacaa tggtagtatt catattgaaa
    32161 ggaagaataa aagtgttgtt gatatttgta ataaaaaacc aaagcaaata agtataatag
    32221 tttaattaga aactatagca tttttttttt ttactaatat ctaatctaat aggctatcat
    32281 tctaatgagc tagattggag ttaattagaa aagaaaatgg aacgtttgtt tattataatg
    32341 aataataaga agtcgtcgtt tgaattaaca aattacaaat atatatggat ttctttttat
    32401 tttcgattaa attattacaa tctattgtaa agaattgtaa agattagaaa tctacaaaat
    32461 aagaaaaagt taagtagatc taacccatta aatcgtggct atatccacta ttctgatagt
    32521 aaaatttaat tttgatagag atgaaattgg aacagtggtt atttttttct catatttatt
    32581 ttgaccccgc aagaatctgt cgatacttcc aatgaatcct cttcttccta gatctcccat
    32641 tccatataaa tcgaaatcag atcatgtctt catgtatcaa atatttcaat atcaatgcat
    32701 acaatagttt tttttgttct acgaatgtga tgaaaaatgg atgcgaaaaa gaaactttct
    32761 ttaatttaac gtcttctatt atttatttta atatttcttg tattaaattg aaaaatagga
    32821 atttattctt tttttctgat ctataatcta taaaagtaaa gtaaaagtta acataaaaaa
    32881 agtattcgtg cttcgacccg tgaaataaag ggatagcgtc tggcgttttg ttttacattc
    32941 atctgaagga caatgaaata aaagtaaaag aaagaagaca ataaaagaaa ataagaaaat
    33001 aaaaatatac gataccttag taatttaata cccatagaaa ttagaagaat acataaattg
    33061 atttttatca atctcacaaa caagattcaa gaataagatt agttgatggg ggggagaaga
    33121 gtagatctgg aaattggcca atagcgatat aagaaatcgc ttcttccttg aattgaagag
    33181 ttcgttcaaa aaagaaattc atctagaaag gaaaaaattt ggttttcgaa accatattaa
    33241 taataataaa aaaggggcag cgcacgagaa atcaaatcat acataaataa tcaaatcctc
    33301 gaacgccccg aaaatgtcat aaccataaca caaggataag gtgctcggaa atggttgaag
    33361 tagttgaata ggaggattgc tatgactata gcccttggta aatttaccaa agatgaaaat
    33421 agtttatttg atattatgga tgactggtta cgtagggacc gtttcgtttt tgtaggttgg
    33481 tccggtctat tgctctttcc ttgtgcttat ttcgctttag ggggctggtt tacaggtaca
    33541 acctttgtaa cttcgtggta tactcatgga ttggccagtt cctatttgga aggatgcaat
    33601 ttcttaaccg ccgcagtttc gactcctgcc aatagtttag cacattcgtt gttgttacta
    33661 tggggtcctg aagcccaagg agattttact cgttggtgcc aattgggcgg tctgtggacg
    33721 tttgttgctc tccacggcgc tttcggacta ataggtttta tgttacgtca atttgaactt
    33781 gctcgatctg ttcaattgcg accttataat gcaatctcat tctctggtcc aattgctgtt
    33841 tttgtttctg tattcctgat ttatccacta ggtcagtctg gttggttctt tgcgcctagt
    33901 tttggtgtag cggctatatt tcgattcatt ctttttttcc aagggtttca taattggaca
    33961 ttgaacccat ttcatatgat gggagttgcc ggtgtattgg gcgcggctct gctatgcgct
    34021 atccacggtg ctaccgtaga aaatacttta tttgaagatg gtgatggtgc aaatacattc
    34081 cgtgcattta acccaaccca agctgaagaa acttattcaa tggtcaccgc taaccgcttt
    34141 tggtcccaaa tctttggggt tgctttttcc aataaacgtt ggttacattt ctttatgtta
    34201 tttgtaccag taaccggttt atggatgagt gcttttggag tagttggtct ggctctgaac
    34261 ctacgcgcct atgacttcgt ttcccaggaa atccgtgcag cagaagatcc tgaatttgag
    34321 actttctaca ccaaaaatat tcttttaaac gaaggtattc gtgcttggat ggcggctcaa
    34381 gatcagcctc atgaaaacct tatattccct gaggaggttc taccccgtgg aaacgctctt
    34441 taatggaact ttagctttag ccggtcgtga ccaagaaacc accggtttcg cttggtgggc
    34501 cgggaatgcc cgacttatca atttatccgg taaactatta ggggctcatg tagcccatgc
    34561 tggattaatc gtattctggg ccggagcaat gaacctattt gaagtggctc attttgtacc
    34621 agaaaaacct atgtatgaac aaggattaat tttacttccc cacctagcta ctctaggctg
    34681 gggggtaggt cctggcggag aagttataga tacctttcca tattttgtat ctggagtact
    34741 tcacttaatt tcctctgcag tattgggctt tggcggtatt tatcatgcac ttctgggacc
    34801 tgaaactctt gaagaatctt ttcctttttt tggttatgta tggaaagata gaaataaaat
    34861 gaccacaatt ttgggtattc acttaatttt gttaggtata ggtgcttttc ttctcgtatt
    34921 caaggctctt ttttttgggg gcgtatatga tacctgggct ccgggagggg gcgatgtaag
    34981 aaaaataacc aacttgactc ttagcccaag tgtgattttt ggttatttac taaaatctcc
    35041 ctttggagga gaagggtgga ttgttagtgt ggacgatttg gaagatataa ttggaggaca
    35101 tgtatggtta ggttccattt gtatatttgg tggaatctgg catatcttaa ctaaaccttt
    35161 tgcatgggct cgccgtgcac ttgtatggtc gggagaagct tacttgtctt atagtttggg
    35221 tgccctatcc gtttttggtt tcattgcttg ttgctttgtc tggttcaata atactgctta
    35281 cccgagtgag ttttacgggc ccactggacc agaagcttct caagctcaag catttacttt
    35341 tctagttaga gaccaacgtc ttggggctaa cgtgggatcc gctcagggac ctaccggttt
    35401 aggtaaatat ctaatgcgtt ccccgaccgg agaagtcatt tttgggggag aaactatgcg
    35461 tttttgggat ctacgtgctc cttggttaga acctctgagg ggtcccaatg gtttggactt
    35521 gagtaggttg aaaaaagaca tacaaccttg gcaagaacgt cgttctgcgg aatatatgac
    35581 tcacgctcct ttaggttctt taaattctgt aggcggcgta gctactgaga tcaatgcagt
    35641 caattatgtc tctccgagaa gctggttagc tacttctcat tttgttctag gattcttcct
    35701 attcgtgggt catttatggc acgcgggaag agctcgcgca gcagcagcgg gatttgaaaa
    35761 aggaattgat cgtgattttg aacctgttct ttcgatgact cctcttaact gagaaggggg
    35821 tccaacactt aaattcttag aatcggtttg aattcccctt acatattcaa ggaaccaggt
    35881 cgttcatatt tcaaaagtat tctgttttcc tttcttttca atttatatct aatccatttg
    35941 tttttctggc tcggctgggt gggatagccg agccattacc tgtttttcgt tatgattttc
    36001 gaaatttttt ttttttaaga ggaaaagcca ataaagaaat gaattcatcg atcaaaagaa
    36061 aaaaggagag agagggattc gaaccctcga taattctttc gaactatacc ggttttcaag
    36121 accggagcta tcaaccactc agccatctct cccagagata atttctattt tattctacca
    36181 aatagaacaa acacggccat atgagttgat actatcatgt atagaaagat attgtgtgtg
    36241 aatctatagg tcgatctatc tatatataca gatagatgag atgcatgatc tagcatgtcc
    36301 gtttgtgagc gggaagtcaa aaaaatcacc ttggatttaa tgtccaaata aaagtggtaa
    36361 gggggttgga aataagtcat atagaatcaa tggattcaag gtaaaatccc tctatgtggg
    36421 tggcttttta ttcaaattgt ttgtttggtc gatatcatag aggggattaa atggtatagt
    36481 tcttttgttg atagcttgga ggattagaaa catgactata gctttccaat tggccgtttt
    36541 tgcattaatt gctacttcgt caatcttact gattagcgta cctgttgtat ttgcttctcc
    36601 tgatggttgg ttgagtaata aaaatattgt attttctggt acatcattat ggatcggatt
    36661 agtttttctg gtgggtatcc ttaattctct tatttcttga atctatccgc tacagatcca
    36721 aaaaggaccc ctcccacaaa ttttttggat tgtgagatac attaaaattt aataaaaaaa
    36781 aagataagta taagtccccc aaaaatgcaa ataaattgga gggggggctc atcagtcaaa
    36841 cttctgtaat ctgtaattta aataaataga acttgaatga aataaaataa aaaatagatt
    36901 caaaaaaatc tgtattcaac tatattcaaa tatataatac aaatatataa tacaaatata
    36961 tataaatttc aaatacttag aaaatgaaaa ttttgaattg agaaattcaa aatttagatt
    37021 tagatataaa taaagaaaat agaattctaa ttatttgaat cttaatatat ataattaaga
    37081 agctaataat atattaatta tatattaatt tcttaatatt caaattctat tgataataat
    37141 taccttttgt attgttaatt ggtttagtga tggaattaaa aaaaaaaagg ccctcaaaag
    37201 agtatctggt ctagctctga ccaaaaatta tccagacctc ttgtatcaag aacgaacaat
    37261 gcggatatag ttgaatggta aaatttctct ttgccaagga gaagacgcgg gttcgattcc
    37321 cgctatccgc ccagggtcat ttttttaaaa agcaaaaaga ttcgttccgg ttgaatgaaa
    37381 tctaataaat accttccgct ctaaaaaaaa aagcaaagtc ttaattaatg aattaattac
    37441 tagttaatag tcatatgata aagtctcatt tttttgaaaa aaatgttgcg ggaaggggat
    37501 ttgaacccat gacttcaagg ttatgagcct tgcgagctac caaactgctc tatcccgcga
    37561 tgaaaggaaa ccgaaaccct agaaacgaaa ctaatggaca aacaagaatt gaatgggccc
    37621 ctcttccata cctgtacaaa tagaatagcc tatttataca aaatggtaaa ggggcccctc
    37681 tatgatcgta gatcatagaa agaaatagaa aaaggaagtg acattttaat ccttaccaac
    37741 ttgatcttct tgctcccggc aacaaacatg tctgaaccat ttcacgaagt atgtgtccgg
    37801 atagtccaaa gtctctatag ttagctcttg gtcttccagt agaaaagcaa cgccgatgaa
    37861 gacgtgtagg tgcactatta cgcggtaagg attgtaactt tccatgaatt ttccatttat
    37921 cactcaagga cggaacctta cttatttctt tctttgagga tcggcgaatc aaatgatatt
    37981 tttgttccag tttttgcctc ttcttctccc tatgaatcaa acttttcttt gccataatgg
    38041 ttcagttatt tttattatca atggtacaag tcggatccta gatgtagaaa tagaaggggg
    38101 tatacccccc tccccattga aagatattat cgcggatatg gcacataaca taaagaatta
    38161 accaaatttg cccgatgtag aggcaatcaa gaaagccgca taagtgaata tataacctac
    38221 agaaaaatgg gctaatccaa ccaatcttgc ttgcacaata gaaagagcca ctggcttatc
    38281 tctccatcga atcaaattag ccaaaggtgt acgttcatga gcccatgcta aagtttcaat
    38341 caattcctgc caatatcctc gccaggaaat taagaacata aatccagtag cccaaacaag
    38401 atgcccaaat aagaacatcc acgcccagac tgatagacta ttcataccaa aggggttata
    38461 cccattgata agttgggaag agtttaacca tagataatct cttaaccatc ccatcaaata
    38521 agtagaagat tcattaaact gcgagacgtt accctgccat aatgtgatgt gtttccaatg
    38581 ccaataaaaa gtaacccacc caatggtatt taacatccag aaaactgcca aataaaatgc
    38641 atcccacgcc gaaatatcac aagtaccacc ccgtcccgga ccgtcgcaag gaaaactata
    38701 accgaaatcc tttttgtctg gcattaactt cgacccacgc gcatctaaag ctccttttac
    38761 taagatcaat gtagttgtat gtaaacctag agcaatggca tgatgaacca agaagtctcc
    38821 aggacctatt gttaagaata gtgaattact attttcatta atagcattta accatccagg
    38881 tagccatatg cttctacccg cattgaatgc cggtccattt gttgaagata aaagtacatc
    38941 gaacccatat gaagttttac catgagcgga ttgtatccac tgggcaaata tgggttcgat
    39001 taatatttgt ttctccggag taccaaaagc aagcatgaca tcattatgga cataaagccc
    39061 caaagtatgg aaccctagaa agaggctggc ccaacttaaa tgggatatga tagcttcttt
    39121 atggtctaac attcttgcca atacattatc ctcgttctgt tccggattgt aatctctaat
    39181 aaaaaaaata gctccgtggg caaaagcccc tgtcatgatg aatcccgcga tgtattggtg
    39241 atgggtatat aacgcagctt gagtagtaaa gtcttgtgct atgaaagcat aagaaggtaa
    39301 agagtacatg tgttgagcta ctaaggacgt aataacccct aaagaggcta gagcaaggcc
    39361 taattgaaaa tgaatcgaat tgttaatcgt gtcataaaga cccttatgac cacgccccaa
    39421 tcgtcctccc ggaggagtat gtgcttctaa aagatctttt atactgtgac caattccgaa
    39481 gttagttcta tacatatgtc ccgcaacgag aaaaataaaa gcaatagcta agtgatgatg
    39541 agcaatatcg gtcaaccata aactttgcgt ttgcgggtgg aaccccccga gaagggttag
    39601 aatagcagtt cctcctcctt gggaagtgcc gaataaatga ttacttgaat cggggttttg
    39661 agcataaaga ttccactgac ctgaaaaaag tggacccaac ccttggggat gtggcaatac
    39721 atctaagaaa ttattccatc gaacatattc cccccgggat ccgggaatag cgacatggac
    39781 taaatgccct gtccaagcca aggagcttac tccgaagagt cctgacaaat gatgattcag
    39841 acgagattcg gcatttttga accatgaaag gctcggtttc catttcggtt gtagatgtaa
    39901 ccaaccccct attaaggaaa tagcagaaag aaataataga aaaagagctc cagcataaag
    39961 atcttcatta gtacgtaacc caattgtata ccaccactga taaacaccag aataagcgat
    40021 attcactggg ccggaggcgc cccctctagt aaaagcttcc acagcgggtt gaccaaaatg
    40081 aggatcccaa attgcgtgag caattggtct tacatgtaag ggatcctgta cccatgcctc
    40141 aaaatttcct tgccaagcta catgaaagag atttccggaa gtccacagaa aaattattgc
    40201 caattgccca aagtgagaag caaaaatatt ctgataaaga cgttcctcag taatatcatc
    40261 atgactctcg aagtcatgcg cggtagcaat accaaaccaa atacgacgag tagtggggtc
    40321 ctgagctaag ccttggctaa accttggaaa tcttaatgcc ataatgcctt tcaaatcctc
    40381 ctagccatta tcctactgca ataattcttg ctaagaagaa tgcccatgtt gtggcaattc
    40441 cacccagaag gtagtgggtt actcctacag cacgtccttg gacaatgctc aaggctctag
    40501 gctgagtagc aggagcaact tttaatttat tatgagccca aacaatggat tcaataagtt
    40561 cttgccaata accacgtccg ctgaatagaa acattaaact aaaagcccat acaaaatgag
    40621 cacctaagaa aaaaagacca tatgcggata atgaagaacc ataagactga attacctggg
    40681 atgcctgcgc ccataagaaa tcgcggagcc acccattaat tgtaattgaa ctctgcgcaa
    40741 agtttcctcc tgtgatatga gttaccaccc cttgatcgct tatactaccc caaacatctg
    40801 actgcatttt ccaactgaaa tggaatatta ctaccgaaat tgcattgtac atccagaata
    40861 gtcctaagaa gacatgatcc caagcggata cttgacatgt cccccctctt ccaggcccgt
    40921 cacaagggaa acgaaaaccg agatttgctt tatccggtat caaacgcgag ctacgagcaa
    40981 atagaacacc tttcaggagt atcaataccg ttacatgaat cgtaaatgca tggatgtgat
    41041 gtaccaaaaa atctgcggtt cctaatggaa taggtaacaa agcaactttg ccacccactg
    41101 ctactaaatc accgcctccc caagtcaaac tggtgctcgc tgttgcaccg ggcgccgttg
    41161 caccgggtgc taaggtatgg gtgttttgta tccattgagc aaagacgggt tgtaattgta
    41221 tagcggtatc tgaaaacata tcttgtggtc gccctaaagc gctcatggta tcattatgaa
    41281 tatataaacc aaaactgtga aagcctagga atatacatac ccagttgaga tgtgatatga
    41341 ttgcatcacg atgcctaagg acacgatcta atagatcgtt atatcgagta gttggatcat
    41401 agtctcttac cataaaaatg gctgcatgcg cagcagcacc gactatgaga aatccaccaa
    41461 tccacatgtg atgtgtaaac aatgatagtt gtgtaccgta gtcagtagct agatatggat
    41521 aagggggcat ggaatacata tgatgagcta caacaatggt taaagagcct aacatagcta
    41581 agttaataga taattgagca tgccatgatg ttattaggat ttcatagagt cctttatggc
    41641 cttgacctgt aaatggacct ttatgagcct ctaaaatatc ttttagacta tgaccaattc
    41701 cccagctggt cctatacatg tgacccgcta ttaggaatag aattgcaata gctaaatgat
    41761 ggtgtgcaat atcggtcaac catagacccc cagtcactgg atctaacccc cctcgaaaag
    41821 taagaaattc cgcatatttt gaccaattca aggtaaaaaa tggggttgct ccctctgcaa
    41881 aactaggata aagttgggcc aaaagccccc gattcaagat aaattcatgg ggaagtggga
    41941 tctctttagg atctactcca gcatttagaa attggttaat cggtaaagat acatgtattt
    42001 gatgccccgc ccaagaaagg gacccaagcc ctagtagccc tgctaaatgg tgattcaaca
    42061 tagattctac attttggaac caagccaatt ttggggctgc tttgtgataa tggaaccaac
    42121 cagcaaaaag cattaaggcc gaaaagacca atgcaccgat tgcggtacaa tagagttgta
    42181 attcactagt tattccagat gctcgccaaa tctgaaaaaa cccagaggtt atttgtattc
    42241 ctcggaaacc cccgcccaca tcaccattca atatttcttg acctactatt ggccaaacca
    42301 cctgagcact gggtccaatg tgagtaggat cacttagcca tgcttcataa ttggaaaaac
    42361 gagcaccgtg gaaatacatg ccgctcagcc aaagaaagat gatggagagt tggccgaagt
    42421 gggcactaaa tatttttcga gagatctcct ccaaatcact ggtatggcta tcaaaatcgt
    42481 gagcatcggc atgtaggttc cagatccaag tggtagtatc gggtccttta gctattgttc
    42541 ttgagaaatg acccggtcta gcccattcct cgaaagaagt ttttacggga tccctatcta
    42601 ccaaaatttt gacttctggt tccggcgaac gaataatcat tgagtcctcc tctttccgga
    42661 caacacatac aaagagacct gccaacagtc aagtaattag tgaacctatg agagacactt
    42721 ttaatctaat tagtttttcg ttctcttcga tctctcatct atctattttt gttagttatt
    42781 tactagagca attatgatct ggaagtcgat ccggggcaag tgttcggatc tattatgaca
    42841 tacctagggg gcgctcaacg gacccttttt atcttataaa actcttttca gactttacat
    42901 tggcgcaaga attttttttg caacgcgggg tattcatatc tcaattagaa gttcctagat
    42961 agagttaagt tctttttttc ttacatagaa tacatagaaa agaaatagaa caaatatgac
    43021 tctattccaa atcacgtaag tagtcattac tagtatcaat atttttttta gtcattcaag
    43081 agtttttttt attagtttga atcgaaagaa aagaatatca taaaaaaaaa gtcttctttt
    43141 ctatgctata tccgtggtat atccgtgtaa catttatacc tacgaaatac caatgaaata
    43201 gaacgatttt cgaaaaagat ataatgaaaa attctttgat tggttcttcc catagaaacg
    43261 atccttttta tttgaccgac ggggccaaca aaagcaaaga atacaaagaa ttaatattca
    43321 aacaaattca aaaatttgaa tatatattaa tatttgatat taatatatat tatagaattt
    43381 ctatttattt atataaattt ataatatata atataaaata atataaagaa aatttcataa
    43441 aaatgaaaat aaacaaagcg ataatctaat tgatgagaat aaaaaaagag agttcttatt
    43501 cgaaccgctt cgtgatcttt aaccaattct gcgcttcaat ataattccca ggagtaagcg
    43561 ctatagcccg tttccaatat tcagcggctt gatcaaacca agcctccgca atttcagaat
    43621 ccccctgtcg aatggcctgt tctccacggt cggaataggc ggtcaattcc tttccttgga
    43681 accgtacttg agagttttct aactcatacg gctcggcagt caattctttt ggcgtctacc
    43741 cgagccctaa tatatatcta tatctaactg aatgggattt ctcatagatc tatttgattt
    43801 ttctcaagtt aacgttaacc aacaaaacca aaagaagtta attacatgag tttcaaactt
    43861 gacttttgat tcaattaata atcagtttta tcttttctcc taccttcaga aaaaaagtat
    43921 aggcattttg aaaccctcat tagaattttc tgaaaagtaa ctatctcgct ttcatatcat
    43981 atagaaatta atatagaatc cttgaaaaag acttcttcct cataaaacaa agacttactc
    44041 tccttgggat ctgatgctac accgctgctc aataccttag gggatcggct ctattacata
    44101 agttgattcc taatttttat ctcataaaat gagataaata agcagttctt attgtatcgc
    44161 ccaaaccttg taaattgatc tttacggtgc ttccgctatc aattagatct tttatccata
    44221 gaaaaaaata tttaggcata tatatttctt catatttcga agtttctttc tttgctacag
    44281 ctgataaaaa tcgttttttg gacgatgcaa tatgtagaaa tcctgctttt ttgagtcttt
    44341 attgtcgtat ttgccctttc cttttttttt ctttctatag tggagatagt cgcacgtaat
    44401 gacagatcac agccatatta ttaaaagctt gtggtaagaa cgggtttcgt tctagtgccc
    44461 gaaaatagta ttctaaagct ttcgtatgtt ctccgttact tgtgtggata aggcctatgt
    44521 tatagagtat atagcttcga tcatagggat caatttctag tcgcatagct tcataataat
    44581 tctgtaacgc ttccgcataa ttgccttcgg attgagccga cattcgttac ggtcgtcatt
    44641 caattcaaaa aattctccgt tccaaaaccg tacgtgagat tttcacctca tacggctcct
    44701 cctttatttt atgtgcatta tgaaaatcat ccagaatccg tggaattaaa ggtcgaaata
    44761 ttgtcattat gaactcagcg gggctaatgt ttttacaaga aatctctagc caaccttctt
    44821 gcaaaagatc ctttcttaac atcaagcgtg ctggtactag ataaaaatgt aaactccaac
    44881 aatttctttg ttctcgacgc ctttgaattt ccaggaatta gtcacttcaa cagtcttcga
    44941 tggttatatg ggtatccaaa gtacgaatga gatggatgtt tgttgtccca accatttctt
    45001 tttttcccga tcccgataac gaaaaggagc gctttataac ttataacaaa gtttttgttt
    45061 tgttgattcc taggcgtagt gctccttcct ctatgccgcc tattgatact agtgtagtag
    45121 gattgaaaac cgcaatacag atcgatgatc tataggtcta acctttcgct caatactaga
    45181 ataaacaatt caagtatctg aggttgcatt aatcggggat acacgacaga aggaattgct
    45241 ttatgttata aacttcacct tcaaccagcg tcgatttttt ttttatttca atagtctttt
    45301 ttttccgaat cgtgtgtctt tttcctaagg ccgagagcgg taaagtcaaa ataatcaaat
    45361 cgcaccatct ctgtaataag taaatgcctc tttttctcct gaagttgtcg gaattattcg
    45421 taataagata ttggctacga ttgaaaaggt cttatcaata aaatttccat ttatccgcga
    45481 tctaggcata ggtaaaaaaa aaatccattc tataactctt ttcattacct ctcgtgagaa
    45541 aatgatctca caaacaaagg aaatgtacag tacgaaataa cataaaagta aacctattca
    45601 aaaagggata tgactttcta cttcaacttt ttttgaagct ttgacagaaa aaaataaata
    45661 tttgaaccta atttgatttc atacaaatga aattcattag tataaaaata aactataata
    45721 taagaataaa ataaaaggga attattctga tttcgtcgaa gttgaagaat caaagaattt
    45781 attctacgga ttaggataga tttggaaaat tcgaaaagct ttgattaaat ttcaattatt
    45841 atatgatcaa aataggaaaa aaaatcgaat aattgttcta tgatgaaaat gaaaatagaa
    45901 taactgccct ttttctcttt cgtgcatagc aggtatacac tatctaataa aaaaaaagtc
    45961 atgaaaggct ttatattttg attttgatag ttagaattga ttatcagtaa ctatcgaaca
    46021 atctaatatg aataactcgc tatttgctcg gattatcgac cataatcatt atgtaggaaa
    46081 gatggccgag cggttcaagg cgtagcattg gaactgctat gtagactttt gtttaccgag
    46141 ggttcgaatc cctctctttc cgcaccttca cctaattcac caatgtaact aactacaatg
    46201 tatcaaatac aaataagaac ggataccaaa aaagagttag acttttcttt gatatagatt
    46261 ccgttttttg atgttgtttg attttgatat agattctcta ttcctaattt atgtgatatg
    46321 aaaaagaaaa tacagtaatg taaaaagcag acataggatg gaaatttcca taaaagatat
    46381 gataggatag aaatccccga attcaatccc ttgtcttcat ttccttattt acttaacctt
    46441 aacttaagca aaagggaggg gtgcaaattt gtaaagccct ttgttttttt attttagtta
    46501 ggtttaagtc tgacgagaat aatattctac gacaagcaat tcatttattt tcaaaccgac
    46561 ccatttccta tctattattt gattgactaa tcctttatat tgtaatgtgt gaagggtcaa
    46621 atgttttggt aattcctcat gtgtggatga atccagataa ttttgaatta gagctagaga
    46681 tttttgttca tccttcactg aaatgatatc tcggggtttg cagcgataac ttggtatatc
    46741 tactatacga ccattaacta aaatatgtct atggttaact aattgacggg cttgaggaat
    46801 agttgaagcc atgcccaatc gaaaaaggat gttatccaaa cgcatttcaa gtaattgtag
    46861 caaaacctga ccggttgacc cttttgcctt tccggcgata cgaacatatt taagtaattg
    46921 tcgctctgta agaccataat gaaaacgcaa tttttgtttt tcttctaaac gaatacgata
    46981 ttgagatttt ttcccggggc gcgattgatt tttaagatcg cttccagctc taggcctttt
    47041 actagttagt cccggtaaag cccccagacg gcgtattttt ttgaaacgag gccctcggta
    47101 acgtgacata aagactcctt tttttttata aatttgattg aaatttaatt tatgaaattt
    47161 cataaattaa aataaaaaaa attaaaactg aactaaatac taaatgaagt gaaatccgat
    47221 aaaatgaagt attgtactac aaacaaatag aaatgagatg cattagatca atatacatat
    47281 ttttttgtat tgactttttt gtttgtattt ttttattgca tatctactat tgtatatcta
    47341 caaaaattga tatacaataa aaaaatctat ttattagata acttctatct attgatatag
    47401 aaatggaaac tatatataat ctatatagat aaataaaacc aaaagaaagc cctttctttt
    47461 ttttttgttc ttgatttctt ttccaaagaa aagatataac tcccccattc ataattgtaa
    47521 gtttctacga cataataaaa taaagagatt tttggccttt tgaaaaaaaa aaaggggggg
    47581 gtgaagaagt tctttatttc aatcttcttt gatttcaaaa aatctgatca atcatgtatg
    47641 taaaaaagaa aataaataga aaaagccggc tatcggaatc gaaccgatga ccatcgcatt
    47701 acaaatgcga tgctctaacc tctgagctaa gcgggcttaa ataaaagaaa ttttacatac
    47761 atgggaattc gtaaaactct taggatttta tctattaacg ataacttata ttttatttaa
    47821 atgaatttaa ataaaaatca aatttcagaa tttcaaacgt taaattgagt ttatagttct
    47881 aaatcaaatc tataatataa atagaatcta ctaaattaga ttagtaagtg aagatccttt
    47941 tgtacatttg tacatttttt tttttgaatt tagaattctc taattatata ttagttatat
    48001 tatatattag ttatatatta gaagtcgaaa taaagtttaa atgctaaatg attcaacctt
    48061 tttttagact aaataatata aaatattaaa tagaaataaa tgaaataatt agttagaact
    48121 ataaaatttt gttatcgtat ggttctatat agagggtctt cctcaaatgt gtctaagaaa
    48181 aaaaggataa gaatgaaaat gaaatgaaag agaaagaggc aacaaaaaaa agcaatccag
    48241 ataataatga gacactcctg tcttttgttt tcattcggaa ggagggctgc agctaagact
    48301 aaaacaaaga atcgatcgtt cgagtattcc accaaattgc cgcggaaaaa taagagttaa
    48361 gagaaacata tctatttatt tagtgtatat ccatcgatat tgaatagcaa atggagaaat
    48421 gatagaatca cttctgattg gacaaaaaaa agagatacgg gtccgcgata gagacgaaag
    48481 aagataggca agaaatcaaa aggggcaacc ccattcgata taagaatgag tatctaaaaa
    48541 atgaagtggt tccgtatagc ataaaaataa atattaaata aatgaaaaaa aaaaaggagg
    48601 gggaaaggca ttattttgag attgaatctc aaaacacagg gggatatggc gaaattggta
    48661 gacgctacgg acttaattgg attgagcctt ggtatggaaa cctactaagt gagaactttc
    48721 aaattcagag aaaccctgga attaaaaatg ggcaatcctg agccaaatcc tgttttacga
    48781 aaataaataa gggttcgggt tcgtaaagaa agaatttaaa taaaaaaggg ataggtgcag
    48841 agactcaatg gaagctgttc taacaaatgg ggtttgacta ccgttagtaa aggaatcctt
    48901 ctatcgaaac tacagaaagg ataaaagata aacctataca catacctaaa ggtaataaaa
    48961 aactatctaa aaaaaaaaaa aagacgaccc aaacccgtat ttatatattt tttatttttt
    49021 ttctgaaaaa tagaaagaaa tgttgtgaat tcgtattgat tccaaattga agaaggaatc
    49081 aaatacaaca ttcattaatc aaataattta ccccatagtt tgataaatct tttgaacaac
    49141 tggttaatcg gacgagaata aagatagagt cccattctac atgtcaatat aaatgctgac
    49201 aacaatgaaa tttatagtaa gaggaaaatc cgtcgacttt aaaaatcgtg agggttcaag
    49261 tccctctatc cccaaccccc aaaacccgtt gacgccctac ctgttttttt tttttttaat
    49321 tgacatagac gccagtcctc tattaaaatg aggatgatgt cttggtaatg gtcgggatag
    49381 ctcagttggt agagcagagg actgaaaatc ctcgtgtcac cagttcaaat ctggttctcg
    49441 gcatatgagt aattcgtatg aggatctatt ctcaaaattg attgatatgg atcaacataa
    49501 taaatactta tccctctagg tgtctgtaaa tggacctttc tctattttgt agtttttttt
    49561 ttctatttta tagaaaagta aagagtctat tatagtgaaa taaaaaaatt ggattctctt
    49621 ccttctaaga gatgtgcacg atacaaagtt cacagcgcag aatctcttct tttattttag
    49681 ttcatcctat tgtctcgcct aaaaaaaaag aatatatctt taaaaaatct agaatctcaa
    49741 cgaatcccta attctattgt cttttatttt ttttcttagc ctatccataa aaataggaat
    49801 gatacttcaa ttactctgtt tgatctcgaa gaaaaagaga gtgtacaaat attccttgaa
    49861 tacccggagt tgtataaatg aaaaaaaggt ctcttatcat tcaatgagcg tcttgtagtt
    49921 cataaaaatt gggggcaata taatccttac gtaagggcca cccgatccaa ctttcgggca
    49981 ttaagatacg cttcagtcgt ggatgattct catatgagat tcccaacatg tcataagatt
    50041 cccgttcttg aaaatccaca cttttccaaa cccagaaaac agacgggatt ctaggatgag
    50101 cccttggaac aaatactttt atacatacct cttccggttg atctacacca tattctattc
    50161 ttgtaagatg atatacactg gctaacattc ctcccggtgc tacatcatag gcacattgtg
    50221 aacgtagata attgtaaccg catacatata aaataacagc aatggaatgc caatcctcgg
    50281 gctttatttg taaagtctct attccttggt aatcgaaacc caaagatcta tgaactagcc
    50341 catgtttgac taaccaaaca gacaaaggac cctgcatctt ttttatctct cccgcatttt
    50401 catttggctt tgatttgtaa tttgtataag atatatattt cacatttacg atgaaatcca
    50461 atttatgaag attcattcgt tatttgttat tctgaaaaaa aacctacctt atctaattta
    50521 ctaattcttg ggaagatatt gaacttttat agttgaaaaa tgtttgaaga gggagctctg
    50581 aagtagacgg tggttgataa agtaatcccc tatcataatt tccagcataa gtactgtgta
    50641 caagacaaaa cttgtgattg gtagtaaaac accgatcacc cccttgagat ctagatctaa
    50701 ttcgatcctc atagatttct cgagatattt tcttacgaag ttttgttata gcatctataa
    50761 ctgcttccgg tttaggtgga cagcccggca aatagacatc tacaggaatt agcttatcaa
    50821 ctccccgaac agtactataa gaatcggtac tgaacatccc ccctgtaatt gtacacgctc
    50881 ccatagcaat aacatatttt ggttcgggca tttgttcata taatctcact aaagaagggg
    50941 ccattttcat tgttactgtg ccagccgtta aaatgaggtc cgcctgtcta ggactcgatc
    51001 ttggtaccag tccataacga tcaaagtcga atcgtgagcc tattaatgaa gcaaattcaa
    51061 tgaagcaaca gctggtacca taaagaagtg gccataaact ggagagtctt gaccaatttg
    51121 aaaaatcatt taatgtagtt gaaataaccg aattgtgggt ctgtcgatca agtaagggaa
    51181 attcaataga attcatactt aatgctattt ttttttattt tgacttttta ttgtttctta
    51241 ttatctgaat attcaggaac taagaccatt ccaatgctcc ttttcgccat gcataaacta
    51301 aaccaacaat taggataagc acaaaaatca aagcttctat aaatacagat acccccaata
    51361 catcaaaact cattgcccat ggataaagaa aaaccgtttc aacatcaaaa acaacaaaaa
    51421 cgagagcaaa catataataa cggattcgaa attgtaacca agcatcaccc attggttcta
    51481 tacccgattc ataactcgaa agtttctctg gaccttttct aacggggcct aaaactccag
    51541 aaattagaaa tgccaaaata ggaataccac ttgatattat cagaaatgcc cagaaactct
    51601 catattcgta aagcagaaac atagacgaac tcctatgaat gtgaaagaaa aaaagaccag
    51661 attagttgat tcgagttggt cttactaaac aattactaaa caaagagtta tagacaactt
    51721 gaaactgaat tccattccaa ctcgaatcga ctagtttcat ttgtatactg ggggatatgt
    51781 ctcgttttta agatttagtg attggaatcc taatttattt attttcatta cgcttatttc
    51841 gatttcatat cgaaatagat tgatatgtat agtattatac tatacataga tatttgtact
    51901 actgtacaaa tctacaaaac aagttaaact tgttcgcttt cgcctcactt cggtcggatt
    51961 tttataaaaa aaattgaaac taaccaaact cattaaaatt tgaattaatt gttttgttta
    52021 gaattttgaa ttctattcta atattaatat gtattaataa aaaaaaaaag agcaattgaa
    52081 gatattgaaa tgcctttttt tttcatttca gttttatgct ctaaataacc ctgctcccca
    52141 ccagtgaggg agcttatggg aatgattttc ataaagcaaa gcaagcggaa gcggccagtt
    52201 ccaaccaaca aagaatatac aatactgagg aaaaaatgag acaacttttt ttttgtattt
    52261 gaatattctt tattgtttta ttttgttgta agaatatctt tttttattta ttgattttgt
    52321 tttgattaat taaaatagaa aatagggcta tacggactcg aaccgtagac tttctcggta
    52381 aaacagatcg aactaattat tatcaaaatg gattcgaact ctttcaaaga cccaacatgc
    52441 attttttttt tttttgcatt gggctctttc attagctgat ataaagatcc gctagtctac
    52501 catattttta cttaaaagaa aaataagaag atggctccgt gtgctctcat tgattatttt
    52561 gtttctgata cgggagcact accaaagttt tttagagaag gggattctct tgacataggt
    52621 ttgcctttgg cttagatcaa cctaagttaa atggagtctc tatcatccct gattaaaaaa
    52681 tcaaacatga aacttcatac accgtaagat tcataggacg aaaagatcat ttttgaggtc
    52741 cttatactca ttaagcctag cattgaatag accggggatt caccctatca atatatcaaa
    52801 tcaaggatgg gttcgattga ttaatttggc tcctacaaaa atggtagcca atcgagccga
    52861 atcatttgtc aggctattgt tctctggttt tgttccctaa aaggcatgga gtaagacatc
    52921 gacttatcaa aaagatcaat tgattgcacg atagactttt ctaaaaaaca ttggcgcgcg
    52981 tgtaaacgag gtgctctacc aactgagcta tagcccttcc ttgtgataca gatttatttg
    53041 atttctccta ttatgttctg tatagaattt cttgtcaaga tgaatattac acagcctcat
    53101 atctctttag tcccttttct ttgattggta ttgcttagaa gtaatattga atttagaatt
    53161 catcgatggg gtaggtcccc ttttcttttt ctttataatg ataaatgacc tacttaactc
    53221 agtggttaga gtattgcttt catacggcgg aagtcattgg ttcaaatcca atagtaggta
    53281 gaacttatta gataccactg acctcggtgt ctaataagtt tttctaccca ccttctttta
    53341 gtgattttgt atctttttca ttctatttca gtttcaaatt ttgaaaattt tcattttcta
    53401 ttaaaaaaaa ttcacttgat tgtatttgat tctatttaat cagcagaatc aaacaaaaag
    53461 gggtgtataa acataagttt ttttttatac agaaattcta tttggataca ctaacttgac
    53521 taattacgaa atcgaatcga gagcctcgac gcgtgtccta gctcgtctga gagctagatt
    53581 tgcctcaatt ctttgccgct tgccctcagc tttcttcagg ttagcttccg ctattttaag
    53641 agtttgctgg gcttcttgtg gatcaatgtc actacccttc tccgcatcat ttactaaaat
    53701 agtgatttca ttatttccta ttctagcaaa accacccatc agagtcatcg ttaaccattg
    53761 atcgttaagg cgtattctca aaatacctat atctaccgct gtggcaatag gcgcatgatt
    53821 tggtaatacc ccaatttgtc cactattagt agataaaaca atttctttca cttttgaatc
    53881 ccaaacaatt cgattagggg tgagtacaca aagatttaag gtcatttctt caatttgctc
    53941 tccatttcta agtttgtagc cttcgcagta gcttcatcga tgttacctac caaataaaag
    54001 gcctgctcgg gaagaccatc taattctccg gaaagaatca atttaaaccc tctaattgtt
    54061 tctgctagac caacatattt ccccggggaa cccgtaaata cttccgctac gaaaaagggc
    54121 tgtgataaga aacgctcaat ttttcgcgct cttgctacag ttaatcgatc ctcttcggac
    54181 aattcgtcca acccaaggat ggctataatg tcctgaagtt ctttgtaccg ttgtaaggtt
    54241 tgcttaactc tttgcgcagt ttcataatgt tcctcaccaa cgatccgagg ttggagcata
    54301 gttgatgttg aatctaaagg atctacggct gggtagatac ctttagcagc taatcctctt
    54361 gataggacgg tagtagcatc taaatgtgca aatgttgtgg caggagcagg gtcggtcaaa
    54421 tcatccgcgg gcacataaac tgcttgaatc gaagttatgg atccctcttt ggtagaagta
    54481 attctttctt gcaaagaacc catttcagta ctaagggtag gttgataacc cacagcggaa
    54541 ggcattctac ccaataaggc ggatacttcg gatcctgctt ggacaaaacg gaaaatattg
    54601 tcgataaata gaagtacgtc ttgttcatta acatctcgga aatattctgc catagttagg
    54661 gcagtcaacc caactctcat acgagctccc ggtggttcgt tcatttgacc gtaaactaga
    54721 gccacttttg attccgcaag atctttttca ttaattactc cagattcttt catttccatg
    54781 taaagatcat ttccttcgcg agtacgttca cctactccgc caaatacgga tacgccccca
    54841 tgagctttgg caatgttgtt gatcaattcc ataatgagta ctgttttacc taccccagcc
    54901 cctccgaata gtccgatttt tcctccacga cgataaggag ctaaaagatc tactacttta
    54961 attcctgttt caaaaataga taattttgta tctaattgta taaaagcagg tgcagattta
    55021 tgaatagggg ctgttgtgcg agtatccacg ggacctaaat tatcaatagg ctctccaagc
    55081 acgttgaaaa ttcgtcctag ggtcgctcct ccaaccggaa cacttagagg agttcctgtg
    55141 tcaattactt ccattcctct cattagacca tctgtagcac tcatagctac agtcctaact
    55201 cgattatttc ctaataattg ctgtacttca caagtcacat taatttgttg accagcagta
    55261 tctcgaccct taactaccaa agcattgtag atattaggca tcttgtccgg aggaaaggct
    55321 acatctagta ctggaccaat gatttgagaa atacgtccta gatttttttc tttttcaagc
    55381 gtggtggaaa ccccaggatc tgaagtagca ggatttattc tcataataag tggtgaacta
    55441 tgtcaatttt tttttcgaaa attatctaat aaaaaaaatc ttcgatagca agtaggtcgg
    55501 ttaattcatt caataagaaa tgggaggaag ttatcactca atttcgtccg ttggtatcat
    55561 gaatacaatt caattgttta cttattctat ttctattcaa tttcaatcaa ggaattttca
    55621 agttgaagcg acccattttc aaaatatcaa ctggatgaat aaaaatattg aaaaagtctt
    55681 tcatttgtct atctttatag acaataacgc ccatcttatc tatggaattc gaacttgaac
    55741 tctatttacg attttttatt tatatctcat tagccccttt ttcatatttg cattttaatt
    55801 ttagcatatc aatgtaatat atttttagat ccggcctatt cccccctctt tttatctata
    55861 ccctttttcc atggaccaat tcggcatatt ttcacataca tataggattt acatatacaa
    55921 catatattac tgtcaagagt gaatttctta tttatagttc tattaaataa aaaaaaaaag
    55981 aagggattag aaaaaaaaac tacaaggatt gggttgcgct atacatatga gagaatatac
    56041 aataatgctg tatttggtga atcaaatacc atggcctaat ctaataagga accattcgga
    56101 ttagttgata attttttgaa agattcctgt gaaaaagttt cgttaactcc taatttatgt
    56161 cgagtagacc ttgttgtttc gagaattctt aattcatgag ttgtagggag ggacttatgt
    56221 caccacaaac agagactaaa gcaagtgttg gattcaaagc tggtgttaaa gagtataaat
    56281 tgacttatta tactcctgaa tatgaaacca aagatactga tatcttggca gcgttccgag
    56341 taactcctca accaggagtt ccgcctgagg aagcaggggc cgcggtagct gctgaatctt
    56401 ctactggtac atggacaact gtgtggaccg acgggcttac cagccttgat cgttacaaag
    56461 ggcgatgcta ccacatcgag cccgttcctg gggaagaaaa tcaatatata tgttatgtag
    56521 cttacccctt agaccttttt gaagaaggtt ctgttactaa catgtttact tccattgttg
    56581 gtaatgtatt tgggttcaaa gctctgcgcg ctctacgtct agaggatctg cgaatcccta
    56641 ctgcttatgt taaaactttc caaggtccgc cccatggcat ccaagttgaa agagataaat
    56701 tgaacaagta cggccgtccc ctattgggat gtactattaa acctaaattg gggttatccg
    56761 ctaagaacta cggtagagcg gtttatgaat gtctacgtgg tggacttgat tttaccaaag
    56821 atgatgagaa tgtgaactcc caaccattta tgcgttggag agaccgtttc ttattttgtg
    56881 ccgaagcaat ttataaagca caggctgaaa caggtgaaat caaagggcat tacttgaacg
    56941 ctactgcggg tacatgtgaa gatatgatga aaagggctgt atttgccaga gaattaggag
    57001 ttcctatcgt aatgcatgac tatttaacgg ggggattcac ggcaaatact agcttggctc
    57061 attattgccg agataatggc ctccttcttc atatccaccg cgcaatgcac gcagttattg
    57121 ataggcagaa gaatcacggt atgcacttcc gtgtactagc taaggcctta cgtatgtctg
    57181 gtggagatca tgttcatgct ggtacagtag taggtaaact tgaaggagaa agagacataa
    57241 ctttaggttt tgttgattta ttacgtgatg attttattga aaaagatcga agccgtggta
    57301 tttatttcac tcaagattgg gtctctctac caggtgtttt gcccgtagct tcaggtggta
    57361 ttcacgtttg gcatatgcct gctttgaccg agatctttgg tgatgattcc gtactacaat
    57421 tcggtggggg aactttagga cacccttggg gaaatgcacc gggtgccgtc gctaatcgag
    57481 tagctctaga agcatgtgta caagctcgta atgaggggcg cgatcttgct cgcgagggta
    57541 atgaaattat ccgtgaggct agcaaatgga gtcctgaact agctgctgct tgtgaagtat
    57601 ggaaagagat caaatttgaa ttccaagcaa tggatacttt ggataagtaa tcccttgatt
    57661 accattcctt tttttagttg aattgcaatt aaactcggcc caatctttta ctaaaaggat
    57721 tgagccgatc ctaccctatt gtctatattt ttgatagata catatttatt ttttttttgt
    57781 agatatacac tttaatctag agtagatata taagatctag atcttatata caaaaataaa
    57841 agactaaaca caactctttc tattcttgta ttggttccaa aatgaatcct atgtatggat
    57901 ccttaggatt ggcgtattct tttctatcct atatgccaca gtttaggatc atggattgag
    57961 ccaagcagga caatcttttc tacctatcct gtatgttgtc cttttcatcc gtgttgaaat
    58021 agaaacttat tggagtagtc gacgatattt tacgaaaaag gttatttata gcggagaaat
    58081 ctctcttttc aatgggaatt ttacatacta tcattatggg gaaagtacta tttcaattct
    58141 atttagaatt gaaaatggac aaaggttcca tcagatagac tgaagagaaa ctccgagttc
    58201 tcacaaacaa atataaagta taatcatttc tttcaatatt cactcattat tttatttagt
    58261 taaaaattct ggtgattgtc tatatgctta ttagtaaatc aaatattcaa ttaattttat
    58321 tttttattga atgactattc atctattgta ctttcatgta aatagaggca agctctatgg
    58381 aaaaattttg gttcaattcc atattgtcta aagggaaatt agaatacaga tgtggactaa
    58441 gtagatcaat ggatagcctt ggtcctatag aaaatcctag tataagcaaa gacccggtta
    58501 taaacgatac agaagaagat aaaaacattc agggtaagaa ttctagttat tctagttatt
    58561 acagtactct tgatcattta atcgccggca aagacataga cattcggaat ttcatttctg
    58621 atgaaacttt tttcattagg gatactaata ggaacactta ttccatatat tttgatattg
    58681 aaaataaaat ttttgagatt gacaatgatc attctttttt gagtgaatta gaaagtgtgt
    58741 tttctagtca tagtaattct agtagtcact ctagttggat taattacatt aatagtcgca
    58801 ttgactctta tcttcgttct caaatatgta ttgatagttt cattagcggt gagagttaca
    58861 attccaatga gagttgcatt acgaatgaca attccaatga caatcagagt tccatttcaa
    58921 attccgttta tgacgaaagg gaaagtcata gtcaagatga taatttcaat acaaaaacaa
    58981 atgcgagtga taatgattta actatcgaag aagaatctaa tgatttaaat ggaactcaaa
    59041 aatacaagca tttatgggtt caatgcgaag attgttatgg attaaattat aagaaatttt
    59101 tgaagtcaaa aatgcatatt tgtgaatact gtggctatca tttgaaaatg aacagtttag
    59161 acagaatcga actttcgatt gatccgggca cttggaatcc tatggatgaa gacatgatct
    59221 ctctggatcc cattgaattt gattctgaag agggcgaatt tgattctgaa gaggttgaat
    59281 ttgattctga agaggaatct gatcaagatc aagaggaatc ttctaaagat cctgaggaat
    59341 ctgatcaaga tccagaggaa tcttataaag atcgtattga ttcttatcaa agaaagacag
    59401 gattaactga ggctgttcaa acaggtacag gtcaactaaa cggtattcct atagcaatcg
    59461 gcgttatgga ttttcagttt atgggaggta gtatgggatc cgtagtaggt gagaaaatca
    59521 cacgtttgat cgagtatgct acaaatcaat ctttacctct tattctagtg tgtgcttccg
    59581 gaggagcacg catgcaagaa ggaagtttaa gcttgatgca aatggctaaa atatcttccg
    59641 ctttatatga ttatcaatca aataaaaagt tattctatgt atctattctt acatctccta
    59701 ctactggtgg agtaaccgct agttttggta tgttagggga tatcattatt gccgaaccgg
    59761 atgcctatat tgcatttgcg ggtaaaagag taattgaaca aacgttgaat acaacagtac
    59821 ccgagggttc acaggaggct gaatatttat ttgataaggg cttattcgat ctaattgtac
    59881 cacgcaaact tttaaaaggt gttctgagtg agttatttca gctccacgat ttttttcctt
    59941 tgactccaac tccaaatcag gtagagcctt aagttataag ttcaattttt tatttgtata
    60001 gaaaaggtag ttggagttag tttatcagaa tcaaagtagg actaatgggg ttttctttcc
    60061 tttgtagcat caaattgaat tgtagaaata atttttggaa ttcttattct tagcgatatt
    60121 actgattact aatgagcaat cttttagttt attaagaaga taaaaaggga attctcccct
    60181 ttgtgaaatg aaattagaat taggcgagac aaataaaagg aattcaatct tcctctcttg
    60241 cggatgtata tagaattcaa atatagaaaa aaatagatat agagtttttg atctttcgat
    60301 atctcgcgag aattctattt ttactaaaat aaaatcctcc ttcccttctt ggatcggggt
    60361 aaaattctaa cgaatctcat ttttcaaaaa ttttgactaa cactcttttt tttgatttat
    60421 tattcgtaga tttgaataat aaatcaaaaa aaaaattcag aataataaat caagtggatt
    60481 attatacaga tatctttcga tcgtcattaa cagtccttgt acttttttta ttagatatat
    60541 atctactata aaactaatta catattcatt agtttagttt attacttagt aattagtttt
    60601 atagtagtat aatatacgaa ttctaatata attgttaatt attattgaga tatctttata
    60661 agtaacaata acaggtacaa atataaaatt gaggtaccca ttctatgaca actctcaaca
    60721 gcttaccctc tatttttgtg cctttagtgg gcctagtatt tccggcaatt gcaatggctt
    60781 ctttatcttt atatgttcaa aaaactaaga ttttttagat gcgatgggac caagacaaaa
    60841 tttgatctat tttttcaaaa cttagatatc atggatatct atattagtag aatattgtat
    60901 aacaagtagt ttttccaaat agaaatcaaa aagctatttc ttatgcatgc gtattcgtaa
    60961 acacgatgta tgggtaaatg aatagtagct gtggactggg atcgcagcag atggatgata
    61021 taaagtccat gtatcatagg tatgtagatc tttatggggg atcctataaa gtaaagggga
    61081 ttcttttaga tctaagtaat tcgatggatt attcctaaag gttcacaaat agtgctagct
    61141 gattagagtt acttcggaaa caaaataaaa aatcaaaatt aaaatatatg cttattatct
    61201 caattccaat aaaatgcaac tggatctggt atgtatgagt tggccatcag aatctatatg
    61261 gatagaattt atagcggggt ctagaaaaac aagcaatttc tgctgggctt ttatcctttt
    61321 tttttgttca ttaggatttt tattggttgg aacttctagt tatcttggta gaaatttgat
    61381 atctttattt ccgtctcagc aaatagtttt ttttccgcaa ggaatcgtga tgtctttcta
    61441 tgggattgcg ggtctcttta ttagttccta tttatggtgc acaattgcgt ggaatgtagg
    61501 tagtggttat gatcgattcg ataaaaaaga aggactagtg tgtatttttc gttggggatt
    61561 ccctgggaaa aaccgtcgca tctttctacg attccttatc aaggatattc aatctatcag
    61621 aatagaagtt aaagaaggta tttctgttcg tcgtgtcctt tatatagaaa tcagaggtca
    61681 gggtgccgtt cctttgactc gtactgatga aaatttgact ccgcgagaaa ttgagcaaaa
    61741 agctgcggaa ttggcctatt tcttgcgcgt accgattcaa ttgagaaatg aagaataaat
    61801 tcaatcaaat gcggcaagag gaaaaaactc aagtcaagaa cccctttttt tctagagcat
    61861 aacctaactg aactttttta agaatcccca ttcattcttc gagccaaagc aggcgtatac
    61921 gtaagaatca taacctaaaa caaaaccatt ttttttttac ttgctatttt tatcaagatt
    61981 ctttcgtctc gaaatccgca tagaatcata tttattactt gaacttgaag gggttctttt
    62041 gagcatttat cgaaagagga caattgcttc gaatcggatc aatttgaatc tctggaaata
    62101 atattctata tatttatatt ttcactcgaa tttgaagtgg attcttatca tatttttgac
    62161 ttctatattt tagattcaag ggctaagcac ttaataaaaa agcagagaat caattcctgg
    62221 gattactatc tatcttataa tggaactcct gcttgataga aagattagat tgcctagagt
    62281 caatgaaaga ggtggttcat taataattca cagatgaaaa aatgttaaaa aaaaaaaaga
    62341 aaacattaat tccccttcta tatcttgcat ctataatatt tttgccctgg tggatttcgc
    62401 tctcattcaa taaaagtatt aaatcctggg ttacaaattg gtggaatact gggcaatgcg
    62461 aaactttctt gaatgacatt cacgaaaaga gtattctagt acaattcata gaattagagg
    62521 aactcttcct cttggacgaa atgataaaag aatacccgga aacacatcta ccaaaacttc
    62581 atataggaat acacaaagaa acgatccaat tggtcacgat tcacaatgaa gattgtatcc
    62641 atatgatttt gcacttctcg acaaatataa tctatttctt tattctaagt agttattcca
    62701 ttttaggtaa tgaggaactt gttattatta actcttggct tcaagaattc ctatctaatt
    62761 taagtgacac aataaaagct ttttctattc ttttattaac ggatttctgt attggattcc
    62821 attcaaccca cggttgggaa ctaatgattg gttatatcta caaggatttt gggtttgctt
    62881 ataatgatca aattctatct ggtcttgttt ccacctttcc tgtcattcta gatacaattt
    62941 taaaatattg gatctttcat tatttaaatc gcgtatctcc gtcacttgta gttatttatc
    63001 attcaataaa tgattgagaa attattcact gatccaaatc caattcaaat ataaagtttg
    63061 tttgttactt tgtatacaag catgcaaagt cgaacttact ttattctttc tacccgtcga
    63121 ggggggaatt gctgctatct ttcggtaaaa ttttttgagt atttttagtt ttagtataca
    63181 gtaaataaca aaatggtgga taggggacta gactagcgac ctaccaaatt ttattgtaga
    63241 aattttcggg atcaacgatt ggaccatgca aactcaaaat accttttctt ggataaagga
    63301 agagattact cgatctattt ccctatcggt catgatatat ataataaccg gcgcatccat
    63361 ttcaaacgca tatcccattt ttgcacagca gggttatgaa aatccacgag aagcaactgg
    63421 gcgtattgta tgtgctaatt gccatttagc taataagccc gtggatattg aggttccaca
    63481 agcggtactt ccggatactg tatttgaagc agttgttaga attccttatg atatgcaact
    63541 gaaacaagtt cttgctaatg gtaagaaagg cgctttgaat gtaggggctg ttcttatttt
    63601 accggagggc tttgaattag caccgctcga tcgtatttcg cccgagatga aagaaaagat
    63661 aggcaatctg tcttttcaga gttatcgccc cactaaaaaa aatattcttg ttataggccc
    63721 cgttcctggt cagaaatata gtgaaattac ctttccgatt ctttccccag accctgctac
    63781 taataaggat attcatttct taaaatatcc gatatatgta ggcggaaaca ggggaagggg
    63841 tcagatttat cctgacggta gcaaaagtaa caatacagtt tataatgcta caacagcggg
    63901 tatagtaagc aaaatcatac gaaaagaaaa agggggatac gatataacca taacagatcc
    63961 atcggacggg cgtcaagtgg ttgatattat ccctccagga ccagaacttc ttgtttcaga
    64021 gggtgaatct attaaactcg atcaaccatt aacaagtaat cctaatgtgg gtgggtttgg
    64081 tcagggggat gcggaaatag tacttcaaga cccattacgt gttcaaggcc ttttgttctt
    64141 ctttgcatct attgttttgg cacaaatctt tttggttctt aaaaagaaac agtttgagaa
    64201 ggttcaattg tttgagatga atttctagat ccgtggattt atcaacatga aattcgtaaa
    64261 aacgaatcaa actctttctg gccattgggt tagttaggta tgatcaaaaa aagtatgaaa
    64321 tttgcttgtt tacatctctt tcccccatat aagatatgcc tggaattcct tttatcgcat
    64381 ttctaatatg tatatttatt gtgaagaaca ctgtttggcc ttaccccttc tttgcttttt
    64441 tcaatcccaa tttgataggt gtgactcgat ccctattcgt gtgtcagatc gaaatgttca
    64501 aaaataggtt ttttctgttc taatatctaa tagaatctaa tttgactaga tactaaacat
    64561 acgataagta agaggagcct agaaaggaag gataactgag agaacacaaa taattagagg
    64621 gagtcttttt cgtcttcgac acaagaaagg gatgtataaa agcccctttc ttgtgtcgaa
    64681 ataataaaag ttcttggtgg cattcgtcaa aaatttctat tcttagtttc tatttttccc
    64741 tatttttcag agcctttttt tactagtttt ttttagattt ctatttaaaa tttagactta
    64801 gacatagtag aactttactc tatttatttt agtattagta tcgcaccaaa gtttgaaatt
    64861 ttttataagt tcattgattc tattttctca caaaaaattc ttattattaa taagaaagaa
    64921 ttcaacgggc ccctccctcg cgaatcaggc aaagaaagaa gagacgggcc cgttgagttc
    64981 ttctgctttc atgtctacaa ctcgggccgt ccaattttta tagggatgaa cccaatccag
    65041 aatatgaacc ataaaagaaa atacctatta aaccgatcac aagaatacca gttaccgtac
    65101 ctattaccca aagaggaatc cttccagtag tatcggccat ttattctgcc tccctccaca
    65161 tttctttcat caagtggcca tgctaaagac ataaacagtc atagataatt ctgagatgcg
    65221 atccttccga gtgggataag agaatttcta ttattatttt ttactactct cttattttct
    65281 cttacttaat tgaagaaata attggaaaat aaaacagcaa gtacaaaaat gagtaataac
    65341 ccccaatata gactggtacg atttaattca acattttgtt cgttcgggtt tgattgtgtc
    65401 atagctctta taattaattc agattaggtt tatcgttgga tgaactgcat tgctgatatt
    65461 gaccccaaaa agaaaacggt aggtacagct agtccgtgaa cagccaacca tcgcactgta
    65521 aaaattggat aggttcgatc tatggtcatc gggtcctcct aaaaagatct actaaattca
    65581 tcgagttgtt ccaaaggatc aaaacgaccg gttattaatg gaattccttg tcgactctct
    65641 gtaaaatact cgtttgggcg agggctccca aacacatcat aagctaaacc cgtgctgacg
    65701 aataaccaac ccgcaatgaa tagggaaggt atagtaatac tatgaatgac ccagtatcga
    65761 atactggtaa taatatcagc aaaagaacgt tctcctgtgc ttccagacat gctgagctcc
    65821 acatattctt gtagggaatc gattccgcaa aagaggagat cggtaaatgc aaattcactg
    65881 aaattccatc tttgtgagat cgtcaatatt gtaccaaagg cgtttttaga gtatatcgaa
    65941 tcagtatagc tatccttctt ctaacacagc aacgtaattt caattagttt tgacatgaag
    66001 tggtagattc tttctttctt cttcttgttt gtcgatgtat aacaaccatg tatcgtgtaa
    66061 tagaaaattc ctcaaattcc ttcctgtatc gaataggggc tttcttctct tatttattgg
    66121 ccccgggtta gaaactcaag atcgggtaaa cggcgaatca aagaggttgg tttctaattt
    66181 ctaaaaattc gtaaaggaaa ttctcatatt ttaaaaagtt aattatgtgc gaaataaaaa
    66241 atagaaaaat tctatttttt gcgtagttgc ataagaggtt ttggtttttt tgtaatcccc
    66301 ccttttttcc ttttttttat tgggtattca tctaatgaca agtaagagaa gcatagtaga
    66361 tagtattaaa atagataaaa aaagaacaac gaataaaaaa attctaataa taaaatattt
    66421 gggatgtggg gattgttcta ttgttgtatt agatctaaac aaaggatttt tcttgaccta
    66481 acttgaaaga tgaggtttta tgctttattt aataaaaaaa aagacaaaaa aacctataaa
    66541 ataaaggaaa agataattga aattactaat taagttaagg ttaagtaagt taagagtttt
    66601 aaagccaatc tagttggaaa aagggatttt tcttttttga gtgatctcgt cacattatat
    66661 ctttttttga ttatcattcg ataaattttg tggctgaatc cactcgacta ctgaatctac
    66721 aaaggaaaga aaaaaaggta aacaaggggg gtataaggtc actatattat tctatctaat
    66781 tagaaaataa aatacatttg agacaatgac aatcaaaaaa ccaaagaaaa gattttccaa
    66841 ttttttattc catattttga ttcaaatttt tcaatgaagt tacatggcgc agttttgatt
    66901 attctttttt tttttagttt actcaagatc aatatttttc caatgaatca actgcgttga
    66961 ttctgaatca cggaaggact actagatgtc aaagatgctg aatttctttt gtttctactc
    67021 ctgcctgcca tgccagtcta ttttggtttt tgttttgtga atattgtcta taatgattga
    67081 tgaatcaaaa agttgcaatt gaacttatta cttcaattag tatttttgct tatcctcgtc
    67141 tctttcaaaa atgaaaattt aggaaagtgc tttctaaaca tatgtataaa aagaacatat
    67201 ttcatttagc cccctcatgc ctacgataac tagttatttc ggttttttag tagtggcttt
    67261 aactataacc tcagctttat ttattggtct gagtaagata cgacttattt gaaaatttat
    67321 tgaatttgaa tgaacgaaca atttataaaa acagattctt atttactatt gcatagattc
    67381 tatagttctt tactgcgcta actatcaatt ctaattatcc gtcattgaga ttcatgggca
    67441 atacggattc acatttatgg atagatatta cctctctttt tccctttcaa aaaaaaaaaa
    67501 taaaaatgat tgaagttttt ctatttggaa tcgtcttagg tctaattccc attactttgg
    67561 ctggattatt cgtgactgca tatttacaat atagacgtgg cgatcagttg gacctttgat
    67621 taattaatat ctctttcctt tttttttttg actcaccccc cctctttatt aattcattta
    67681 attgaatcta ggggaggtca agtcagattg ctattgaatt tttttatttc aattttggtt
    67741 tggtgtcatt tattttctac ctaacaagag cagaatcacg ctctgtagga tttgaaccta
    67801 cgacattggg ttttggagac ccacgttcta ccgaactgaa ctaagagcgc tttcttatca
    67861 caataagata aggctgtaat agaaagggga ggattctttt atatatataa aggatatctt
    67921 gcacacctat actattatac tattatatat gatctagaat aatagtatta aagattctgt
    67981 atgctcaatt ttaattgatc taaaattgct ccttcgttac tgctcaaagg agaagtaata
    68041 ggtagggatg acaggatttg aacccgtgac attttgtacc caaaacaaac gcgctaccaa
    68101 gctgcgctac atccctttca attggtttat agtgtcatta tagagaatcc ctgtcttgtt
    68161 ttccacactt tgaattccta tattgatata gaatatcaat ttttcttgct acttcccctt
    68221 ttttatctca tattatataa ggaccctata acaaattaat ttattaataa attaatcttt
    68281 tttgtggaaa ttcttgggtg gaaagttaca tatttttctg ttttaagaaa atgaaaatct
    68341 tatctatcaa ataattgtcc attttaattt ggattaggga tttcgcatcc aaatagataa
    68401 aaagaagtgg tccttaacta catattcatc tgattatata tctagtacca tattgtaata
    68461 caataaaaag ggggttttaa atgcgagatc taaaaacata tctttccgta gcaccagtac
    68521 taagtactct atggtttggt tctttagcag gtttattgat agagatcaat cgtttattcc
    68581 cggatgcgtt aacatttcct tttttttcat tctagttatt tattggcgtg ggacggggtg
    68641 aaggagatta gagatacaat caaatatctg atcccccccc tttttttttt ttcgcttttt
    68701 agaataaggg atagtagatt caaccgcacc gaaattcggg gttcaggctc caattaaatt
    68761 actagtcgag gaaaaacgga aatgcggcta aggcaacatc tatcaaatat tctacactac
    68821 aaaagggctt caattaaata ctccactgtg attctattct aaattattct gattctaaat
    68881 ctaaaaaaat tagaaatcat tgtattactt attatttact ataatctttt tttatagatt
    68941 tcaatttatt actatgaaat cattcctaat ttgattttta gttagcaact ttttttttct
    69001 tatttgtttt tgaccctaaa atcaatagga tagggtgggg tggattaaaa cctaaagggg
    69061 gttcatggct aagagtaaag atgtccgagt aacgattatt ttggaatgca ccaattgtgt
    69121 tcgaaacggt attaataaag aatcaacggg catttcccga tatattactc aaaaaaatcg
    69181 acacaatacg cccagtcgat tggaattgag gaaattctgt ccctattgtt acaaacatac
    69241 aactcacggg gagataaaga aatagataaa atcgagtgcc tgtatgtcat atgttaccgc
    69301 tctctcaagg aatattaaaa tatgacttac tttaggtata gaattagtta tatgtaatgc
    69361 cactattagt acatagaata gattattctt tttttttcta tataattatt tattacatat
    69421 acataaatct agaataatga ataaacaaag caaatctttt aaattccata atttggtccg
    69481 atctaaatag gactaaatta gattttcaaa tttaagaatt agaaatatgg ataaggatag
    69541 gatttttatt tttagagata aggaataaac aaattatgga taaatccaag cgatcttttc
    69601 gtaggcgttt gcccccgatc caatcggggg atcgaattga ttatagaaac atgagtttaa
    69661 ttagtcgatt tattagtgaa caaggaaaga tattatctag gcgagtaaat agattgactt
    69721 taaaacaaca acgattaatt actattgcta taaaacgagc tcgtatttta tctttgttac
    69781 cctttcttaa taatcagaaa caatttgaaa gaggggaatc ggtcgctaga actagaggtc
    69841 ttagaactag aactaaataa aaaaagtgtg cttatccttc cattttcaat tgaatcaaaa
    69901 ttcaaatccg aactcaagcg taggttgatg ttttattcga aaaatccgaa aataaaacaa
    69961 actgaaattc ccttgtaatg ttgtaagaat aataaaaata aaagaatcga gtcgggaaag
    70021 gaaaatcctt ttttttgctc tttttgtttt gatgacctta tcatcatcat catctttttt
    70081 cgtactaatt tctattccac cctctccgag tttattctcg aggaaactcc atttaaagta
    70141 ttccggtgga ttccttccga ttcacttatt ctttttcttt attaatattt tttttaataa
    70201 atcgctttgg aaatcatata aagacaattc ctatttaata tagctatttg tgcaagtatt
    70261 ttacgattaa gaagcaactg cttacggtac aggttgtgta gtagtgtact atacctatag
    70321 gataccgatt ccgcgcgaat tgctgcattt attcgagtga tccacaaacg acgaaaatct
    70381 ctttttttcc tacctctatc ccgatgcgcc gaaaacaaag ctcttattct ttgttgaata
    70441 atagtttgag tcacttttga atgagcccct cgaaaacctg atacaaagaa acgcattttt
    70501 gttcgacgtc tccgagctat atatcctcgt ttaattctgg tcattgaaga aaagaaactt
    70561 tgatgaataa ctcattcttt ctttcggtta ttctttttcc ctttactagt ctattaataa
    70621 caaaacggat tcttccaatg tataaaataa aaattccaat ggcttttgct actataaccg
    70681 tcccgaccac gagtttttgc cttttttagg cattttattt tgcctataaa taagaactta
    70741 aatattaggt ataaaaaaag cataatcact caaagagtag taaatagaaa tggctaacta
    70801 gtgggttcca tcgtctctat ggttacttct taaacggtga ggtcctctct atacaccgga
    70861 gctccttact tcatttaatc aatgaatgct atgggtaact tgtacaattc acactttttg
    70921 gctctacccc ccatgtccaa taatagatct ttcacaatca gagacctatc ttatacagta
    70981 acggtattca attatgaaaa tgagttgggt agctgaccct cttagtccgt tcttggaagc
    71041 ataatttttt cccttttcaa ataggatttt aaccgcttaa tggataagca tttgctacca
    71101 atggatactt ttttttcatc ttaaattaca aatggaagtg attggatttg caccaatgga
    71161 aaccataaat ttggtacaca gtaagatatg ttaaatctat cttttttatt ttttagatag
    71221 tgaagagaag tatttactgg tactgatcat tgatactgaa aaagaaaggg ttgacttttg
    71281 tttcagctca tgatcggaac gagtcgcaca tacaccctag tacatgttcc tcgacgttga
    71341 ggacatcccc caagagcagg ggatttcgtg gcatttctga ttggctgtct tgcctttcta
    71401 ataagttgtt taatagttgg catgctaaac catatacata atgggctggt ttagatcgat
    71461 cctaaccgga tgaaattcta aattccttct tttgatgttg aatattatat agaaatagaa
    71521 tattaacccc ttaccttacc ttaccttaag gttaactttt cttaactgaa gtggttaaga
    71581 aaagttaaga aagaaggaat aagataagga agggggttaa atcacttaac tttcaattgt
    71641 gaatttgcgt taaatcgatg ctattctgac aatgacatta tccgatatta tcaacaattc
    71701 catgatcttt ggcttctgtt gctgacataa aactatctct ttccaggtcg cgccatatag
    71761 caaacatgct ctggcccgtt tggtctacat aagccgttat gatgctgttg cgaatgcgta
    71821 ttagttcgtc agtttccatg gtatattgtc ccgttttttc gtcacaataa gcggaagcgg
    71881 gttgatgcat cattacccta gcgtgaggga atgccgtacg tttggaacgt tttcctccga
    71941 ctaagataaa ggatgccact gaagcggcca atgacacgca cgttgtagac acatttaagc
    72001 attgcatagt atcgtaaaga actagtccgg gaactacaga tccaccagaa gagtttataa
    72061 acaaaaagat atctctggta tcaaactccc caccaagata caacataaga gaaacaagtt
    72121 gattcgagat ctcgctccca acatcttgga ataaaaaaag atttctttgt tgataaagtc
    72181 cgttgtataa atcaacccaa gatgcatctt cgtcttcagg cattctgaaa ggtacttttg
    72241 gcataccaag cggcataaac taaaagaaaa aagaattaaa tactcaattt cactttgata
    72301 tggaagcgta acaatggatt tattgtctta ataccattgg tctttagttt atcctatttt
    72361 ttattttaat cctattttta ttttatacat agattgaata atagtcaagg tcataaaaaa
    72421 aaagaaaaca gaatgaatga aaaagaattc ttacgaatgt gccctttgaa tgatgaacaa
    72481 atatgggcac attcgttcat agaaaatgag attaaccccc attgcgtatt gatacttatc
    72541 ggatatagaa tagatctgct tctctttttc ttcttctgaa ccagactctt ccattacatt
    72601 atttagtaaa ttaaatatcg aacaaagcgt aatcttttct ccgaaatagt ccaccgaggg
    72661 ggaggtacgc agcctattcc aatgcaataa agttacagag tgtctatttt tcgttgataa
    72721 aggggtattt ccatgggttt gccttggtat cgtgttcata ccgtcgtatt gaatgatcct
    72781 ggccgtttgc tttctgttca tataatgcac acagccctgg ttgctggttg ggccggttcg
    72841 atggctctat atgaattagc agtttttgat ccttctgacc ccgttcttga tccaatgtgg
    72901 agacagggta tgtttgttat ccccttcatg actcgtttag gaataaccaa ttcatggggc
    72961 ggttggagta ttacaggggg gactataacc aattcgggta tttggagtta cgaaggtgta
    73021 gccggagcac atattgtgtt ttctggcttg tgcttcttgg cagctatttg gcattgggtg
    73081 tattgggatc tggaaatttt tagcgatgag cgcacaggaa aaccttcttt ggatttgccc
    73141 aagatctttg gaattcattt atttctctca ggagtggctt gttttggttt tggcgcattt
    73201 catgtaacag gattatatgg tcctggaata tgggtgtccg atccttatgg gctaactgga
    73261 aaggtacaac ctgtaaatcc agcatggggt gtggaaggtt ttgatccttt tgttccggga
    73321 ggaatagcct ctcatcatat tgcagcgggg acattgggca tattagcggg cttattccat
    73381 cttagtgttc gcccgcccca acgtttatac aaaggattac gtatgggaaa tattgaaacc
    73441 gtcctttcca gtagtatcgc tgctgtcttt tttgcggctt ttgttgttgc tggaactatg
    73501 tggtatggtt catcaacgac tcccatcgaa ttatttggtc ctactcgtta tcaatgggat
    73561 cagggatact tccagcaaga aatatatcga agggttagtg ctgggctagc cgaaaatcaa
    73621 actttatccg aagcttggtc taaaattccc gaaaagttgg ctttttatga ttacattggc
    73681 aataatccgg cgaaaggggg attattcagg gcgggttcaa tggacaacgg ggatgggata
    73741 gccgttgggt ggttaggaca ccctatcttt agagataaag aagggcgtga actttttgtt
    73801 cgtcgtatgc ctactttttt tgaaacattt ccggttgttt tggtagacgg agatggaatt
    73861 gttagagccg atgtcccttt tagaagggca gaatcaaagt atagtgttga acaagtaggt
    73921 gtaactgttg agttctatgg tggcgaactt aatggcataa gttatagcga tcctgctact
    73981 gtgaaaaaat atgctagacg tgctcaattg ggtgaaattt ttgaattaga tcgtgctact
    74041 ttgaaatctg atggtgtttt tcgtagcagt ccaagaggtt ggtttacttt tggacatgcc
    74101 tcgtttgctc tgctcttctt tttcgggcac atttggcatg gtgctagaac cctgttcaga
    74161 gatgtttttg ctggtattga tccggatttg gatgctcaag tagaatttgg agcattccaa
    74221 aaacttggag atccaactac aagaagacaa gtagtttgat tcaagattgc tttgtcattt
    74281 tggcttctat tttttctttt ctgtttgtga tttgacatag gcttaggttg ctggaaaaat
    74341 cttgatttca atcactacct ttttatcccc gctttttctc caggagatga tccaaaataa
    74401 acaggcatgg aagctataat tgtaaaccac aatcgaattt atggaagcat tggtttatac
    74461 atttctttta gtatcgactc tagggatcat ttttttcgct atcttttttc gagaaccgcc
    74521 taaagttcca actaaaaaat gaaatgattt ttcattccct cagttaaagt aatgagcctc
    74581 aaaatattct attttgaggc tcattatttt aactagtccc cgtgttcctc gaatggatct
    74641 cttagttgtt gagagggttg cccaaaggca gtatataagg cgtacccagt aaaacttaca
    74701 agtaaaccag atatagaaat ggcgactaag gttgctggtt ccattattat aaaatttcaa
    74761 gaccacaatg gatctatgat aagatcgttt atttacaacg gaatggtata caaagtcaac
    74821 agatctcatt gaatacaaaa taagatttat tatggctaca caaactgttg agggtagttc
    74881 tagatttaat ccaaggccaa agccaactac tatagggtct tttttgaaac cattgaattc
    74941 ggaatatggt aaagtggccc ctggatgggg aacgactcct ttgatgggta ttgcaatggc
    75001 tctatttgca gtattcctat ctattatttt ggagatttat aattcttctg ttttactgga
    75061 tggaattgcg atgaattaga ttcacaagaa ctgcgaagcc cgagtttttc aatcaaaaaa
    75121 aagcgaatag gtctcgtatt ttagcccatg ttttttggca gttcgaccgc aaaatttatt
    75181 tttttttctg tatttccgga atatgagtgt gcgacttgtt ataattgatc ctattgatag
    75241 tacagaaaaa gggatctgtc gtcttgatag agatcgtttt agcccgtcga atattcattt
    75301 tagtatctgg agcacggaat atatgaaata gatcacgaag tgttcgaact acgattcata
    75361 ttgaatattc aaaccaaacc tcgcagccgg actaaaaaaa aaaaattcaa agaaaatgaa
    75421 ttctaaatag aaagattttt tattctttca aattctaatt tctttatgtt tattttgatc
    75481 aaaggacaaa gctttctttc tattgttcta tctaatcatt aaataagttg atgattcaat
    75541 ggttcttact cagggaatct ttgtgcttag tttcaagatt tttttattga attatcgtgg
    75601 ttctagtatg aatctggggt ttcaattgat tcatagggtc ttaacaagat aatgcctatc
    75661 aataataaag taaataatca ctaataaaga aaaaaagtga tattccaata ataaatcaaa
    75721 gcaaagaaaa ataaattagg taggtaaaga gaagattcaa gaggcctgta atgatcaaca
    75781 taaagacgaa tgcgccgact tgagtttttg gcattctaat tacaaagaaa agaagggcta
    75841 tttttacttg tttgtatctt ttctttagat aaaaaagatt gaatgaaagg gtgaagaagt
    75901 ttcaaacttt caattctgtc ttcctttccg tcagccagta ttggggtgtt ttttttttga
    75961 gccgtacgag atgaaattct catatacggt tctaagaggg ggagtcctcg ttcttggttt
    76021 acctatctca ataaagtcta tgattggttc gaagaacgtc tcgagattca ggcgattgca
    76081 gatgatataa ctagtaaata tgttcctcct catgttaaca tattttattg tctaggagga
    76141 attacgctta cttgtttttt agtacaagta gctacagggt ttgctatgac tttttactat
    76201 cgtccaactg tgactgaggc ctttgcttct gttcaataca taatgactga agctaacttt
    76261 ggttggttaa tccgatcggt tcatcgatgg tcggcaagta tgatggtctt aatgatgatc
    76321 ctgcacgtat ttcgtgttta tctcacgggt ggttttaaaa aacctcggga attaacttgg
    76381 attacgggcg tagttctggg tgtattgacg gcatcttttg gtgtaacagg ttattctcta
    76441 cctcgggacc aaattggcta ttgggcagtt aaaattgtaa caggcgtacc ggacgctatt
    76501 ccagtaatag gatcgccttt ggtagagtta ttacgtggaa gtgctagtgt aggacaatcc
    76561 actttgaccc gtttttatag tttacacact tttgtattac ctcttcttac tgccgtattt
    76621 atgttaatgc atttcttaat gatacgtaag caaggcattt ctggtccttt ataaagaata
    76681 tagatcagat catagatatt ttgaatttat tatttatctt attagttgga ggaggaatat
    76741 atatatatat atatatatag tatttcattg ctacaaatat ggattattaa aaaaaaaaaa
    76801 taagacatgt gtttggatat ttcctttcaa ctctacaaga ttctattatt tatttgacat
    76861 gaatagttga ggggaattct ccgaagagaa agtggattat gggagtgtgt gacttgaact
    76921 attgattgga gccgtgcaga agtatttctt tctctgctac attagaattc acaaccaaat
    76981 gtatctttgt tccaaccgcc gtgtaagttc cataccatac aaaggatagg ctggttcact
    77041 tgaagagaat cttttctatg atcagacctg accgatatct tgcatgaacg ggctccgtaa
    77101 gatccagtag aataagggat ttggcccaat caaaattcat atgttttagc tttttttttt
    77161 tacttttttt attatttctt acatagtatg gaaatgcatt catttcctct gcatcgaccc
    77221 gatttattat atatactatc ggagtgaaac aaaggatcta aagaagagca aaggctagac
    77281 tatattagta acaagtaaat cttttgtatg tgaaaaatat tgatcttttt gggggagaag
    77341 agcgaatcac aggcaaggtg tgagacaacc cagaaagcac ttgatcataa tcaactttgt
    77401 aagccaagcc tacttgggta ttgagcattt ttttacctgt aagaattgaa tttcttggaa
    77461 tgtatagttt caaattttga aacttgaatc ggataacttt tttcttatct ataattagat
    77521 ggaatataga atcatttata tatgtatgga taagatatat atttagttta ttatgtatcc
    77581 atttgtgtcc atttgattcg attggttctt gcttgagccg gatgatgaaa aattatcatg
    77641 tccggctctg tcgggggatg gatttataag aattcaccta tcccaataac aaaaaaccct
    77701 gatttgaacg atcctgtatt aagggctaaa ttagctaaag gtatgggtca taattattat
    77761 ggagaacccg catggccaaa tgatctttta tatatttttc ccgtagtaat tctcggtact
    77821 attgcctgta atgtaggctt agccgttcta gaaccttcaa tgattggtga acccgcggat
    77881 ccatttgcaa ctcctttgga aatactaccc gaatggtatt tttttcccgt atttcaaata
    77941 cttcgtacag tacctaacaa gttattgggt gttcttttaa tggtttcagt gcctgtggga
    78001 ttattaacag tacccttttt ggaaaatatt aataaattcc aaaatccatt tcgccgtccg
    78061 gtagcaacaa ccgtcttttt gattggtact gcagtagccc tgtggttggg cattggagca
    78121 acattgccaa ttgataaatc cctaacttta ggtctttttt aattttaaat ggattcgctt
    78181 attaaattca gtcaattgta agtaaaataa cacggtgtgt gtatctaggg agaattcact
    78241 ttcactttga agtgactatt ccctagatac attatttatt caattatggc ccgactatat
    78301 agattcggat tgtgctgaag attgaatgaa aacctattct tttttgtaaa tcaatttcaa
    78361 aatgcttttt tacttctttt ctataatgtc caatatctgt tttacatctt ctctgtgaaa
    78421 atgttcaatt ttaataaggt cttcctggct cttattcaaa aggtcgaaaa atgtatgtat
    78481 attggacgtt ttaagacaat tatagattct gggaggcaac tctgattggt caataaaaaa
    78541 aaatttcaat gctatttctt ttttcttttt tcttagttta gttaatttat cataaaaagg
    78601 aaaaaaaggt aaactaacct tgtgttgaat gttctctaaa tgtgactttt cctcttccgc
    78661 atgtagaaaa ggaataaata agtcaatcaa attccgggaa gcttcgtgaa gtgcttcttt
    78721 aggagttaaa cttccatttg tccatatttc gagaaaaagt atttcttgtt ttttattacc
    78781 attcccataa gaatgaatac tatgatttac atttcgaacc ggcatgaata caacattatc
    78841 tataggataa cttttgtcgt gaaagttatt tggcgttttt ataccgtatc ctctattcct
    78901 ttcaatttgt aatccaatac acaaataaat tggttctgtt aggctagcta tatgctgtgt
    78961 attatcaatt atttccacag agggcggtaa gatgatgtct tgagaagtta catatccggg
    79021 acctttgaca caaataaatg ccttgcgagt tccatacaga ttacttctca atacaatttc
    79081 tttcaaattc attaaaattt catgtaccga ttcttgaata cccgctatgc tagaatattc
    79141 atgtggtact ttctcagatt ttgcgcgtgt aatacatgtt ccttctattt ctccaagcaa
    79201 agcccttcgc atcgcaatgc ctattgtgtc ggcctggcct ttcataagcg gagatagaat
    79261 aaagcgtcca taataaagac gtttactatc tattcttgat tcaacacact tccactgtag
    79321 tgtccgagta gatactttta ctttctctcg aaccatagta atattctttt tgtctttgat
    79381 caactcatta aatcatttat ttctcttgaa atctctttag tctttttttt tttattccta
    79441 cacacgtctt tttttaggag gtctacagcc attatgtggc ataggagtta catcccgtac
    79501 aaaatttaat actaaaccac ttctacggat agctcgtaat gctgcatctc ttccgagacc
    79561 cggacctttt atcataactt ctgctcgttg cataccttga tccactactg ctcgaatagc
    79621 atttcctgct gcgatttgag cagcaaaggg cgtccctctt cttgtacccc tgaatccaca
    79681 agtaccggca gaggaccaag aaatcacccg accccttaca tctgtaacag taataatggt
    79741 gttattgaaa cttgcttgaa catgaataac tacctttggt attctacgtg catccttacg
    79801 tgaaccaatg cgcacattcc tgcgtgaacc gacttttggt ataggttttg ccatatttta
    79861 tcattttata aaaataagtc agagatatat ggatatatcc atttcatgtc aaaatagatc
    79921 ttctatattt tatttgttta tccttttctt taaaattgaa gattgcttta gcagtctctt
    79981 tttttttttt tactagaaga attatccttg tctttgttta tgtctcgggt tggaacaaat
    80041 tacaataatt cgtcccctcc tgcggattag cctacatttt tcacaaattt tacgaacaga
    80101 agcccttatt ttcatagctg ttattcctta atcgcgaatt cgttggaaga aaataagttt
    80161 cttgaaattt ttgaaccctc aaacgagccc cctgaaagga atcttgaagt tgaaaaaacc
    80221 acttaattat tctaaccctt gttagggatt ttaacaatta tatgtccggg gggttgaatc
    80281 ataatgattt actttaaatc aattgaaatt gaatttttac cctatctact tataatatgt
    80341 atacgtataa aaaacttctt ttggtcgttt ctaaagcata atctacaatc atatattcat
    80401 tatccaaagg aatctcgacc atatcattga gaaaaaattc atgaaggttt cattactgaa
    80461 tttttttttt tgttctttca ttccagttcc aggtacttcg aagtatcaac taatgtagca
    80521 caggaggagt catagtaata tttagtcgac aatttgccct tttctttttt tttttcacaa
    80581 ataagaaggt ttcagataca attcggatat tatatctata atatatggat tgattaccat
    80641 atataacaca aaatttctcc gccgattcct tctagtcgag cgtctcggtc tgtcattata
    80701 ccttgagaag tagaaagaat tacaatacct atcccgccta atattctagg aatattttga
    80761 tagttagaat agattcgtag accgggtcgg cttatccgtt ttaaatttaa agtagtttga
    80821 tatggtcctt tcctatttct tctatgttgt agggttaaaa caaaaaagtc tttattgctt
    80881 tcctgatgtt ttcttacgtt ctcgataaaa ccttctcgta aaagtatttt aacaatggtt
    80941 tcggtgatgt tagttgatgc tattcgaatc gttccttttc tattcatgtc agcatttcgt
    81001 atagaggtta ttatttcagc aataggatcc ctccccatcg taaattcttc tttctcccga
    81061 attttgatat aatcaacatg ttttttgatt tattagtatt aaaggtatat gcataagaca
    81121 taatataatc tacttgagac ataatccaca acaaatctat ataatttcaa gaatttcgtt
    81181 taaatagaga attctattga agttatcatc ttatacttat aatacttcag gagctaatga
    81241 aacgatttta gtgaaattta actgtctcaa ttcccgggcg attgctccaa aaattcgagt
    81301 tccttttgga tttccttctt gatcaattac aactgcagca ttgtcatcat atcgtattat
    81361 aataccgttg tcacgcttga gttctttaca agtacgtaca attacagctc tgatcacttc
    81421 tgatctttcc agaggtgtat tgggtattgc ttccttgatt acagcaacaa taacgtcacc
    81481 aatatgagca tatcggcgat tactggctcc tatgattcga atacacatca atttttgggc
    81541 tccgctgtta tctgctacat tcaaaatggt ctgaggttga atcatttttg aatctcttct
    81601 ttcaatgcaa caaaggacga agaaaaaaag aaatattgtt tgtcaaaaaa agaaaatcca
    81661 caattgtttt tgaatttcta agacctcttt ctcttggttt tctatatttc tatcctgaaa
    81721 taatgaattg agtttttata ggcatttttg atgctgcaat taaaatagcc tttctggcta
    81781 tattttcggc cactccaccc atttcataaa ggattttacc aggtttaacg acagctaccc
    81841 aatattcggg agatcctttg cccgaaccca tgcgtgtttc cgtaggtctt actgtaactg
    81901 gtttgtctgg aaatatacgt acccatattt ttccaccccg tcgtatattt cgtgtcattg
    81961 cgcgccggcc ggcttctatt tgtctagatg taatccaagc aggttcaagt gcttgaagag
    82021 catatcggcc aaaacaaata cgattgccgc tacaagatat tcctttcagt cttcctctat
    82081 gttgtttacg gaatctggtt cttttcgggt tatagttgat gtctctttct caattccatc
    82141 tctactacag aactggacat gagcaatttc ttctcatcca gctcctcgca aaaaagaaaa
    82201 aaagttttaa taataataat taataaataa aactccattt tttttttttt ataaaaaaga
    82261 gattgaatca tgggattctt taaaatcaga tttcattcaa tctattctaa atttgtatat
    82321 tttatttaaa tataatatat agaattcaat ctggatttta ttttcattta tagataatta
    82381 atgtcttgtt ataaggaatg cttttttttt gcattttgca tcatattcat ttcatattgg
    82441 atcaacatga gtaattcaat aaaactttcg cgggcgaata tttactcttt ctatatctat
    82501 ttgaattata gggttatctc atgacctctc agaattcgaa taaaaagatt ggtctctggt
    82561 ttattccgcc atcccaccca tgaataatta ggattcgttt ttctttttaa gagaatcctc
    82621 tgcatttacg ggttccgtcg ttcccatcgc ttctcgatta atggttaggt ctgaatttaa
    82681 caatggagcc tccaatcaaa ttgcttaatt ttctcttgaa tcaatcttct cagtctttat
    82741 tgactcaagg ctcttgcttg attttttgtt cgatgaatag atattcattt aattaggaat
    82801 gaattttgat tgatgcctta ttacattgcc tttttttatt tatgagatgc cttatagacc
    82861 ttacatatag gaatcctata tcatgactct ttctttttct ctctttctct catccttcca
    82921 tttatctgtc tatttgtttg ttatttcgct ttacaactta tactcataat cagattggtt
    82981 tttcctttga ttatgcaaaa gaagctgtca gttgctataa tgatatgact gatatatcat
    83041 atctttactg atttcttgga tccagataat gcgaagcgat gagttggtta ttagtcttag
    83101 agttattagt tcatactata ggccggtctg gtccattttg tgaatcctaa tcttaaaaaa
    83161 aaaaaacaac gagtcacaca ctaagcatag caaatcaaat aatcaatcaa atttttattc
    83221 aaccttatat aatttagaac tgctcatttt ttttttttga ttgaacgtca aaaatgaaag
    83281 aattttttgt ttttttgtta tatctcgaaa tagaatctaa agacaactaa aatactattc
    83341 ttattattct ttgtctataa atatccaaat tttgattcct aataccccat agatagtccg
    83401 aactgtatag gaagaataat taattttcgc cccaatggtt tgtagaggaa ccctgccctc
    83461 tctgatccag tctacgcgtg caatatcttt tccgttaata cgccctgata tttgtacttg
    83521 aattcctttt gtattcgcct gctcagttaa ttcaatagcc tttttcattg cttttcgaca
    83581 agaaactcta ttctttaatt gtccggctat aaattctgca agaatgttag ggtgtccata
    83641 agggtttgcg attcttgtaa cagcaatgtt gatttttcgg ttcacatatt taagttcttt
    83701 ttgtacattc atctgtaatt cttcgattct tcccggccta tcttcaatta agaatttcgg
    83761 aaatcccata tagattatga cttgaatcaa atcaattctt ttttgaattt ctatacgtgc
    83821 aattccctcg acaccagaag atattctcat atttttttgt acataattct tgatacagtc
    83881 tcttattttt ttatcttctt ggagaccctc ggaatatttt tttggttgtg caaaccaaat
    83941 agaatgatga ctttgggttg taccaagtct gaaaccaagt ggatttattt tttgtcccat
    84001 aatcccccat ttccaatact ctgactagta tatatatcat gatatgttct atttgtgtgc
    84061 ttatttctcc atccaggttt tttaaaatac atggcggatt cttgatagat ttcatctaaa
    84121 gatatatctc tcaatacaat agttatatgg caggtgggtt tttttatctg ataactacgt
    84181 cctcgagctc gaggttgtag tcttttcata gtattgccct catttacttc ggctttacta
    84241 attactaaag aggcttggtt gaaacccatg ttgtgattag catttgctgc tgcagaataa
    84301 accaatttta aaatgggata acatgctcga taaggcatga gttctagtat cataagtgtt
    84361 tcgtcataag aacgtccacg aatctgatca attactcttc gtgctttgtg agcagacata
    84421 cgtatatgtt gacctaaagc atatacttct ctatatgggt tcttctttat cttttttttc
    84481 tctatcataa ggtttacctc tcactcataa atctagattt tatttattaa cggcgagatt
    84541 tgttatcgct tttcggatgt ccgcggaaat ttatagtagg tgaaaattct cccaatttat
    84601 gtcctaccat acgatccgtt atataaatag gcagatgttc tcttccatta tggatagcga
    84661 tagtatggcc gatcattgtg ggtataatgg tagatgcccg ggaccaagtt cttattattt
    84721 ctttttctgc ttttttatta agcctttcta ttttttttaa taaatgattt gctacaaagg
    84781 gatttttttt tagtgaacgt gccacagtta attaactcct cttttttctt tttttttttt
    84841 gcaaaaacga agaaagaaat ttgctctcct atttcctacg gcgacgaaga atcaaattat
    84901 cactatattt attccttttt ctacttcttc ttccaagtgc aggataaccc caaggggttg
    84961 cgggtttttt tctaccaatc ggagccctcc cttcaccacc cccatgggga tggtctacag
    85021 ggttcataac aactcctctt actacaggac gcttacctag ccaacattta gatccggctc
    85081 tacccaaact tttctggttc accccaacat tccccacttg tccgactgtt gccgagcagt
    85141 ttttggatat caaacggacc tctccagaag gtaattttaa tgtggccgat ttcccctctt
    85201 ttgcaatcag tttcgctaca gcacccgctg ctctagctaa ttgtccaccc tttccaagtg
    85261 tgatttctat gttatgtatg gccgtgccta agggcatatc ggttgaagta gattcctttt
    85321 tttgatcaat caaaatccct tcccaaactg tacaagcttt ttccaaagca tacggctttc
    85381 tggatgtaga tgatgatatc tatacagatg gatatatata tatcgtaaaa ttcttatcta
    85441 tatcatacaa taaagtacca catgaatgga tatataggaa tccaaatctg ccgaaccact
    85501 catgttatga tcttctacat cctaggtctt cccgttccgt catctggctt atgttcttca
    85561 tgtagcattc agaccgaatg actctatgaa attacgtcga tacttccaca tatttatggg
    85621 taacgtagga gacatctcta tttttccccc ggggaatctt tagaattacc actgcttagc
    85681 tttcaatttg cctctgacca tcaaatgaaa tgtgaataac ccgtcctcct ctctttgaaa
    85741 caaggggcgc ttctggttct gtcggtgctt gaaacagttt tgtcttctcc atattactat
    85801 ctctctagag tcaataatta tatatgagga actactgaac tcaatcactt gctgccctta
    85861 ctcttcagtt ttctgttgag gtctatcctg tagaggtact caaattggat cagtgatcga
    85921 tttctaggtt tcgtcgtaaa cctaattggt tactcccaat tacgtaaatc aatagttcaa
    85981 accgcactca aaggtagggc atttcccatt ttgataggaa cttctgtacc agaaacaatg
    86041 gtatctccaa ttatagcccc tctgggatgt aaaatatatc tcttctcacc atccccatag
    86101 tgtatgagac aaacgtatgc atttcgatta gggtcgtatt ctatggttac gattctacca
    86161 tatatgtctc tttcatttcg tcgaaaatcg attttacggt ataaacgctt atgacctccc
    86221 cctctatgcc ttgcggtaat gattcctctg gcattacgac ctttaccaca acgatgctgt
    86281 ccatagatca aattatttcg tggattggat ttcacttgac tgtctacggc tccattgcgt
    86341 gtgcccgggg tagaagtttt gtataaatgt atcgccatgc tattaagtat tttgatttaa
    86401 gttcttttct ttctaagagg tggaatagaa taacccggtt gaagcgtaat gatcatacgc
    86461 ttgtaatgca ttgtatgtcc cataatgggt cccattcttc taccctttcc ggggagtcga
    86521 tgactattca tagctattac cttgacacca aagaagagtt cgacccaatg cttgatttct
    86581 gtcctagttg atcctgattc gacattaaaa gtatattgat ttttcgccaa taaccgaata
    86641 cttttgtctg taaatactgc atatttgatt ccatccataa atctattttc ttccctatga
    86701 gttctagtct caataagaat gctagttcag ttcttactgt tcatatgtta tgatatgaat
    86761 ataccacacc gattcgttat gtatagatga tgagattcca ttgataaaga gtcaattcca
    86821 atagacttct tggagggtcc cattggcgtg catccagtag gaattgaacc tacgaattcg
    86881 ccaattatga gttgggcgct ttaaccattc agccatggat gcttagcggg gatcctcgta
    86941 catggtgaat aaccaaattc caattgaaat gaaatcttta ggataaatca atgcaattta
    87001 aatcatagaa taatcatata attctaatta tcatagaata aagaaatatc gtatataaat
    87061 atcatatata aatatcataa ttataaagta tcattattat ccatttagga ggtatggaga
    87121 gatgaagggg cgtcaattca aattctgggt tttcgaattg cgagagatat tgagagagat
    87181 caagaattct cactatttat tagattcatg gacccaattc aattcagtgg gatctttcct
    87241 taacattttt ttccaccaag aacgttttct aaaactctcg gacccccgaa ttttgggtat
    87301 cctactttca cgcaattcac agggttcaac aagcaatcga tatttcacga tcaagggtat
    87361 caagggtgta gtacatttca cgaccaaggg tgtactacta tttgtagtag cggtccttat
    87421 atatcgtatt aacaatcgaa atatggtcga aagaaaaaat ctctatttga cagggcttct
    87481 tcctatactt atgaatccca ttggaccgag aaatgatgca ttggaagaat cttttgggtc
    87541 ttccaatgtc aataggttga ttgtttcgct cctgtcaaaa ggaaaaaaga tctctgagtt
    87601 cctggatccg aaagagagta cttgggttcc cccaataact aaaaagtgta tcatgcctga
    87661 atccaactgg ggttcgcggt ggtggaggaa ctggatcgga aaaaagaagg attctagtgg
    87721 taagatatct aatgaaaccg tcgctggaat tgagatctca ttcaaagaga aagatatcaa
    87781 atatctggag tttccctttg tatattatat ggatgatccg atccacaagg accgtgattg
    87841 ggaattgttt gatcgtcttt ctccgagtaa gaggcaaaac atattgaatt cgggacagct
    87901 attcgaaatc ttagtgaaag actggatttg ttatctcatg tttgcttttc gtgaacaaat
    87961 accaattgaa gtggagggtt tcttcaaaca acaaggggct gggtcaacta ttcaatcaaa
    88021 tgatattgag catgtttccc atctcttttc gagaagcaag tgggctattt ctttgcaaaa
    88081 ttgtgctcaa tttcatatgt ggcaattccg ccaagatctc ttcggtagtc gggggaagaa
    88141 tccgcacgaa tcggattttt tgaggaacat atcgagagag aattggattt ggttagacaa
    88201 tgtgtggttg gtaagcaagg atcgaatttt tagcaaggta cggaatgtat cgtcaaatat
    88261 tcaatatcat tccacaagat ctagtttcgt tcaagtaacg gattctagcc aattgaaagg
    88321 atcttttgat caatccagag atcgttttga ttccattagt aatgaggatt cggaatatca
    88381 cacattgatc aatcaaagag agattcaaca actaaaagaa agatcgattc tttgggatcc
    88441 ttcctttctt caaacggaac gaagagagat agaatcagac cgattcccta aacgcgtttc
    88501 tggatcttcc tcaaagtccc ggctattcac ggaacgtgag aagcggatga ataatcatct
    88561 gcttccggaa gaaatcgaag aatttcttgg gaatcctaca agatccattc gttctttttt
    88621 ctctgacata tggtcagaac ttcatctggg ttcgaatcct actgagaggt tcactaaaga
    88681 tcagaaattg ttgaagaaag aacaagatgt ttcttttgtc cctttcaggc gatcggaaaa
    88741 taaagaaata gtgaatatat ccaagataat tacgtattta caaaataccg tctcaattca
    88801 tcctatttca tcatatccgg gatgcgatat ggttccgaag gatgaactgg gtagttcttc
    88861 attcttgaac aaaaatccat tttttgattt atttcatcta ttccatgacc tgaacagggg
    88921 gggatacacg ttacaccacg attttgaatc agaagagaga tttcaagaaa tggcagatct
    88981 attcactcta tcaataaccg agccggatct ggtgtatcat aagagatttg ccctttctat
    89041 tgattcctac ggattggatc aaaaacaatt cttgaatgag gccggggatg aatcgaaaaa
    89101 gaaatcttta ttggttctac ctcctatttt ttatgaagaa aatgaatctt tttatcgaag
    89161 gatcagaaac aaatgggtcc ggatctcctg cgggaatgat ttggaagatc caaaaccaaa
    89221 aagagtggta tttgctagca acaacataat ggaggcagtc aatcaatcta tcttgatccg
    89281 aaatctgatt caaatccaat atagcaccca tgggtacata agaaatgtat tgaatcgatt
    89341 ctttttaatg aatagatccg atcgcaactt cgagtatgga attcaaaggg atcaaataag
    89401 aaatggtact ctgaatcata gaactctaat gaaatatacg atcaaccgac atttatcgaa
    89461 tttgaaaaag agtcagaaca aacggttcga tcctcttatt ttgatttctc gaaccgagag
    89521 atacatgaat cgggatccta atgcatatag atacaaatgg tccaatggga gcaagaattt
    89581 ccaggagcat ttagaacatt tcgtttctga gcagaagagc cgttttcaag tagtgttcga
    89641 tcgattacat attaatcaat attcgattga ttggtctgag gttatcgata aaaaagattt
    89701 gtctaagtca cttcttctct ttttgtctaa ctcacttcct tttttctttg tgagtttcgg
    89761 gaatatcccc cttcataggt ctgagatcca catctatgaa ttgaaaggta caaatgatca
    89821 actctgcaat cagttgttag aatcaatagg tcttcaaatc gttcattttc aaaaattgaa
    89881 acctttctta ttggatgatc ataatacttc tcaaaaatcg aaattcttga tcaatggagg
    89941 aacaatatca ccatttttgt tcaataagat accaaagcgg atgattgact cattccatac
    90001 tagaaataat agcaggaaat cttttgataa cacggattcc tatttctcaa tgatatccca
    90061 cgatcaagac aattggctga atcccgtgaa accatttcat agaagttcat tgatatcttc
    90121 tttttataaa gcaaatcgac ttcgattctt gaataatcca catcacttct ccttctattg
    90181 taacaaaaga ttcccttttt atgtggaaaa ggcccgtatc aagaattctg attttacgta
    90241 cggacaattc ctcaatatct tgttcattcg caacaaaata ttttctttgt gcggtggtaa
    90301 aaaaaaacat gcttttttgg agagagatac tatttcacct tcaccaatcg agtcgcaggt
    90361 atctaacata ttcatatcta atgattttcc acaaagtggt gacgaaaggt ataacttgta
    90421 caaatctttc cagtttgcaa ttcgatccga tccattagtt cgtagagcta tttactcgat
    90481 tgcagacatt tctggaacac ctctaaaaga gggacaaaaa gtcaattttg aaagaacttt
    90541 ttgtcaacct ctttcagata tgaatctatc tgattcagaa gagaagaact tgcatcagta
    90601 tctcaatttc aattcaaaca tgggtttgat tcacactcca tgttctgaga aatatttacc
    90661 atccgaaaag aggaaaaaac ggagtctttg tctaaagaaa tgcgttgaga aagggcagat
    90721 gtatagaacc tttcatcaac gaaagagtgc tttttcaact cgcttaaaat caaaatggaa
    90781 tctattccaa acatatatgc catggttctt tacttcaaca gggtgcaaat atctaagttt
    90841 gatattgtta gatacttttt cagacctatt gccgatacta agtagcagcc gtcaaatatt
    90901 ggtatccatt tttcatgata ttatgcatgg atcagcgcga attcttcaga aaaaattgtg
    90961 gaagacacga cggaatcgga taagtgagat ttcgattaag tgtttacaaa attttcttct
    91021 gtccgaagaa aagattcatc gaaataatga gtcaccattg atatcgacac atctgagctc
    91081 gccaaatgtt caggagttcc tctattcaat ccttttcctt cttcttgttg ctggacatct
    91141 cgtttgtaca cgtcttttct ttgtttcccg agcctatagt gagttacaga cagagttcga
    91201 aaagatcaaa tctttgatga atccatcata catgattgag ttgcgaaaac ttctggatag
    91261 gtatcccaca tctgaactga attctttctg gttaaagttc aagaatctct ttctagttgc
    91321 tctgcaacaa ttaggatatt ctatacgttc taagaagaaa tatttgaata tcaatctcat
    91381 cgatctcata agtatcatac caaatcccat caatcgaatc attttttcga gaaatacgag
    91441 acatctaagt catacaagta aagagatcta ttcattgata agaaaaagag aaaacgtggg
    91501 cgatcattgg attgatgata atccaataga attctggttc gcgaacagtg attcgattag
    91561 tgataaagaa agagacttct tggttcagtt ctccatctcc accttaacgg cagaaaaaag
    91621 tattgatcaa attctattga gtctgactca tagcgatcat ttatcaaaga atgactctgc
    91681 ttatcaaatg attgaacaac cgggagcaat ttacttacga tacttagttg acattcatca
    91741 aaagtatcta atgaattatg agttcaatac atcctgttta gcagaaaggc ggatattcct
    91801 tgctaattat cagacaatca cttattcaca aacttcgtgt ggggctaata gttttcattt
    91861 cccgtctcat ggaaaaccct tttcgctccg cttagcctta tccccctcta ggggtatttt
    91921 agtgataggt tctataggaa gcggacgatc ctatttggtc aaatacctaa cgacaaactc
    91981 ctatcttcct ttcattacag tatttctgaa caagttcccg gatagcaagc ctagggagtt
    92041 ggttcttgat gaggaggatg agagtgacta tgatgttagt gactctattg atgctagtga
    92101 ctctattgat gctagtgacg atattgatac tagtgacctt gatagggagt tgcggcgtat
    92161 agagtggcta gctgaggatg tgatgaatga gttcaccaat attgaactgc tggcggaagt
    92221 agaccgattt tttatcaccc ttcacttcga attagcaaaa gcaatgtctc cttgcataat
    92281 atggattcca gacattcatg atctggatat gaatgagtcg aaggacttat ccctcggtct
    92341 attagtgaac tatctctcca gggattgtga aagatgttct actagaaata ttcttgttat
    92401 tgcttcgact catattcccc aaaaagtgga tcccgctcta atagccccga atcaattcaa
    92461 tacatgtatt aagatacgaa ggcttcttat tccacaacaa cgaaagcgct ttttcactct
    92521 ttcatatact aggggatttc acttggaaaa gaaaatgttc catactaatc gattcgggtc
    92581 cacagccatg ggttccaatg cacgagatct tgtagcactt gccaatgagg ccctatcaat
    92641 tagtattaca cagaagaaat caattctaga cactaataca attagatctg ctcttcatag
    92701 acaaacttgg gatttgcgag cccatgtaat accggttcag gatcacggga tccttttcta
    92761 tcagatagga agggctgttg tgcaaaaagt acttctagga aattgcctcc tagatcctat
    92821 atctatctat ataaagaagc aattgtgtga agaaggggat ccttatttgt acaaatggta
    92881 cttcgaactt ggaacgagca tgaagaaatt aacgatactt ctttatcttt tgagttgttc
    92941 tgccggatcg gtcgctcaag acctttggtc tctacccgga cccgatgaaa aaaataggat
    93001 cacttcttat cggttcgttg agaatgattc tgatctagtt catggcctag tagaaataga
    93061 aggcgctctg atggcatcct cgcggacaga aagagattgc agtcggtttg ataatgatcg
    93121 agtgaaattc cttcttcggc ccgaaccaag gaatccctta tatatgatgc aaaatggatc
    93181 ttattctatc gttgatcaga aatttctcta tcaaaaatac gaatcggagt ttgaagaagg
    93241 ggaaatagag gagggtttct tcgatcacat agactgggct cctagaatat ggcgcccttg
    93301 ggaatttcta tttgattgta tcgaaaggcc caatgaattg ggatttccct attgggccgg
    93361 tcgggggatc ctttatgatg aaaaggatga gcttcaagag gaggatcagc ttcaagagga
    93421 ggatgagcgt caagaggagg atgagcttca agagggggat tcggagttct tgcagagtga
    93481 aaccatgcag tacccgccac gagctagatt ttccaaagaa caaggctttt ttcgaataag
    93541 ccaattcatt tgggaccccc cggatccact cttttcccta ttcaaagatg agccctttgt
    93601 ctctgtcttt tcacatcgag aattctttgc agatgaagat gaagagatgt taaaggggct
    93661 tcttattctt actgccaaaa tggatcctct tccatctcta tctaaacgct ggtttctcaa
    93721 gaataggaaa aaaaagcact tcgaattctt gattcatcgc cagagatggc ttagaaccaa
    93781 tagttcatta tctaatggat tttcccgttc taatattcga tccgagagtt atcagtattt
    93841 atcaaatctg ttcctatctc acggaaggct attggatcaa atggcaaaga cattgttgag
    93901 aaaaagatgg cttttctcgg atgaaatgaa aattggattc atgtaacagg agaagggttt
    93961 cccattactt agccggaaag atatgtggtc atgaggatta agtggaacgg aattgactgg
    94021 gtggtagagt cgcggaaaca cttctttctt ccatggagct tagctccatg gaagaatatg
    94081 ctactgctga aacatggaag aattgaaatc ttagatcaaa acactatgta tggacggtat
    94141 gaactgccta aacaagaatt cttgaacagc gaacaaccag agctattact cactacatca
    94201 aaaaatttcc attaatgaaa gatgtaaatc cattggaaaa tcaaaaatac gcatgtcaga
    94261 tgaaatggtt tttgctatct gctccaataa cgaatcattg gtttaactga ataactaaat
    94321 aaaatagata gacctttctc ttcgtctcag gtcgatggat cttcccgatt ggaagatccc
    94381 ctatatggat aatagacatt ccagttgacc gagcctaatt ctaattgttt ttggttcgaa
    94441 gcaaagatat ccacggggcg gttcgcccta ttcacgaccg agaagtactg gattctcttt
    94501 cggataggtc ctgaaaggag aaggaaagct ggaatgccac caggcgtcta ttattgaatt
    94561 cacccgaccc gatagtaccc atttttggaa cgtccagtgc caaagtcact gaatgggtag
    94621 tcgccaatcc ctaaaacgga ctatgtaatg cactttatct gctgggttac ggggggcatt
    94681 ttaccagagg tttagattgt atcaatccac ccttgtgtga ttcctgttga agcatatact
    94741 cgggggtggg tgcagggcag acgatttcaa agcagattcc ccattcatta gatagagagg
    94801 atcaccaaga ttttgtgatc cgctgccgaa cttattccaa ttcaatgagc attctcaata
    94861 ttatgccttg aagaggactc gaacctccac gctctttagc acgagatttt gagtctcgcg
    94921 tgtctaccat ttcaccacca aggcatcttg aaagtaaatc gtattccatg aatatgatat
    94981 ctatctagtg tgatgtatgg aatatatgac aaaggtggag tgttggagta tttctattga
    95041 tcggccatgt catataggcc aagtcggaca tccaattgct tcgatttgaa gtatccagag
    95101 gatgtcttat atatattaag attctattaa aaagatggac aatcaaacct atttctttct
    95161 cgattcaata gaagaaaaaa agaaaagagg tgaatagggt ccaaaataag gagagatctg
    95221 taatgtaaaa agaaggcccg attacgccca ttcctaatcc taaatggaat gtaacgacgt
    95281 agggatccat atgtaaacat agtctctatt tagatttaga taggctcgaa tgacccttct
    95341 cataatgaga atgtatataa ccctattccg gtctggcccg atatggaatg aacttataat
    95401 ctataatctg attatagatt ataagttcat aaccctagcc cattcccttt ttgggcggaa
    95461 cagatctact aattctttga ttccagttag taaagaggga tcttgaacta agaaatagat
    95521 tctagaagct aaactaaaaa agggtatcct gagcaattgc aataattggg ttcattgata
    95581 ttcctggtat agtagatgct atcacacata caatcatact caattcgatg gaattttttg
    95641 atcttaaagg ggatattcta taatttcgca cgtgaggggt tatttcttgg tttcgtccag
    95701 tcattaataa cttgattatt tttaaataat agtagataga aacaacgctc gtaaggagtc
    95761 ctattgaaac caagaaatag aggcctgcct gccatccaca ccagaataaa tgtagttttc
    95821 cgaaaaaacc tgcgagtgga ggaaggcctc ctagagataa gagacataga gctaaagaga
    95881 gagccaaaaa aggatctttt gtgtataatc ctgcataatc tcgaatgtta tcagttccgg
    95941 tacgtagacc aaataagaca atgcaagcaa aagttcctag attcatggag atatagaaca
    96001 gcatataagt tatcatgctc gcatatccac catttgagtc tccaacaatt attccaataa
    96061 ttacatatcc gatttgacct atggacgaat acgcaagcat acgtttcatg cttgtttgag
    96121 taatagcaat gagattcccc aatatcatgc taagaatagc taggatttcc agaagaagat
    96181 gccattcgtt tgatgagaaa taaaaaggaa tatcgaaaat tcgagtggct gaagccgaag
    96241 cagctacttt cgaagtaaca gaaagaaaag caacgactgg agtaggagag tcagagtcga
    96301 aaagaggatt cctcacttct ttctctcatt caaaaccgtg catgagactt tcatctcgca
    96361 cggctcctaa gtgataaaag taaagaagaa cttatcttct ttttttttta ttattacctt
    96421 cctcgcgtat gtataagatc gaacccattc gatttctaaa acggattact aatccttaac
    96481 ttttcgagga atccttcatc agtggttgtg aatgactgat ttttctccat cttttcgacc
    96541 ttgattccgt aggagtaagt cagaaagatt gagaaataga accatctgat ttgattcgtt
    96601 ctcaatagcc atgagatgat catcttaggg tgatcctttt gtcgacggat gctcctatta
    96661 cactcgtagt ctctgaagga tgagaaccaa ctatgtagca tctacatcaa gaattcaagt
    96721 attgtatacg tcattagtcc gatcctttgt aggaactacc cgtaataacg aacttgcaaa
    96781 atggatctgt ttatcataaa gagaatcgtt gttcctgacc ctgcttcgcc ttaattgtta
    96841 tttgaacaag tcaaagttat gtcttggtct gagtgggaat agcatttctc ttctgcatgt
    96901 ccatggagtt ttgaaaaatc caaacatccc agagatagat agagaggtag gaatttatcg
    96961 aacgaaccgc actccttcgt atacgtcagg agtccattga tgagaagggg ctggggaaag
    97021 cttgaaccca attcctacag tgatgaatat aagcgcaatt gaaattcctg gggagttata
    97081 catttgtgta ttgataagac cattcactat ttcttgaagc tcgatctctc ccccggatga
    97141 accatatagc caagagaaac catgaaccag aatagaagag cttgccccac ccatgagtaa
    97201 atatttcgta gtagcctcat tagaccgtac atctttcttg gtatatccag ataataggta
    97261 ggagcataaa ctgaaacatt ctggagctac aaagatagtt attaaatcgt tagcaccgca
    97321 taaaaacatt cctcctagag tcgctgttaa tacgaataac agaaactctg ttatagccat
    97381 ttctgtacat tcaatgtact ctacggatag aggaatacat agagttgaac atagtaaaat
    97441 aagaaattga aagatttcgt tgaaattgtt cgtttggaaa tttcccgaaa agctaatcat
    97501 aggttcttct ctccatcgga acaatagggc cgttatgctc attactaaac ttgttgaaga
    97561 gatgaaatat aaccaaggta tatctttttg atcagaggtt gaatcgatca tcagaagaag
    97621 aattaggcca aaaatgagga tacattctgg gaaaataaaa cttccatcga agagaagcaa
    97681 atgaaaggct ttcataaaaa ttctcgtaga atcgagaatg aagttttcat tctgtacatg
    97741 ccaaatcatg aattagtaac tgcatccaat ctccaaaaaa atcccaattg tttcgaactt
    97801 tctatttttg gaatggaata tttgtggaat ccccatgaat taggatcaaa ccttattcca
    97861 tggtatttac atgagattcc tctttcttat tcttaagcaa gtccccgaga gggcttagtt
    97921 gatccatgat ttatgtttta tctttcgttt ccttttcgtt tgtttcgaga acgatcaatt
    97981 ccgattcttt ctttttctat tgattctttt acgatcgaga tgtatggatc catggatcta
    98041 tgtgtctata tagatcctgt tcgtggatta acgaaaatgt gcaaaagctc tatttgcctc
    98101 tgccattcta tgagtctctt cctttttgcg tatggcatcg ccactccctt tggcagcatc
    98161 cactaattcg gaacttaatt tgaaagccat atttcgaccc ggacgttttc gggatgcccc
    98221 taataaccaa cgaacggcaa gtgcttttcc ttgtgcggat cctatttcaa taggaacttg
    98281 ctgggtcgat ccgcttacac gtcttgcttt tactgctata tcgggagtta ctccacgtat
    98341 tgcttgacgt aaaacagata gcggatttgt ttctgtcttt tgttgaatct ttttcaaggc
    98401 tcgatagaga atttgataag ccaatgattt ttttccgtgt ttcagaatac ggttaaccaa
    98461 catgttaact aatcgattac gataaattgg atcggatttt gcagtttttt tttctgcagt
    98521 acctcggcgt gacatgagcg tgaaaggggt tcaagaatca gttttctttt tataagggct
    98581 aaaatcattt attttggctt tttggcccca tattgtaggg tggatctcga aagatatgaa
    98641 agatctccct ccaagccgta catacgactt tcatcgaata cggttttccg cagaattcaa
    98701 tatgtatcta tgagatcgag tatggaattc tgttgactca ctttaaattg agtatccgtt
    98761 tccctccctt tcctgctagg attggaaatc ctgtatttta catatccata cgattaagtc
    98821 cttgggtttc cgaaatagtg taaaaagaag tgcttcgaat cattgctatt tgacccggac
    98881 ccgttctaaa aaagtcgagg catttcgaat tgtttgttga cacggacgaa gtcagggaaa
    98941 acctcttaaa ttatttcaat attggacctt ggacatataa taagttccga atcaaatctc
    99001 cttagaaaga agatcttttg tctcatggta gcctgctaca gtccccttac gaaactttcg
    99061 ttattgggtt agccatacac ttcacatgtt tctagcgatt cacatggcat catcaaatga
    99121 tacaagtctt ggataagaat ctacaacgca ctagaacgcc cttgttgacg atcctttact
    99181 ccgacagcat ctagggttcc tcgaacaatg tgatatctca caccgggtaa atccttaacc
    99241 cttccccctc ttactaagac tacagaatgt tcttgtgaat tatggccaat accaggtata
    99301 taagcagtga tttcaaaccc agaggttaat cgtactctgg caactttacg taaggcagag
    99361 tttggttttt tgggggtgat agtggaaaag ttgacagata agtcaccctt actgccactc
    99421 tacagaacca tacatgagat tttcacctca tacggctcct cgttcaattc tttcgaagtc
    99481 gttgggttct cttcctcgtt ccagaatgtc ctcccctctt ccactccgtc ccgaagagta
    99541 actaggacaa attcagtcac gttttcatgt tccaatcgaa cactttccat ttttgattat
    99601 tctcaaaaga gaagattttt tttaccaaac atccgcggat ccaatcacac gatcttataa
    99661 taagaacaag agatctttct cgatcaatcc ccttgcccct cattcttcga gaatcagaaa
    99721 gatccttttc aagtttgaat ttgttcattt ggaatctggg ttcttatact tcatttttat
    99781 ttctttttat tctttttttt ttgattttat tcccttccgt cattctttaa gtctcatagg
    99841 tttgatccta tagaatctaa cccattttct cattgagcga ggggtacgaa atcaatctga
    99901 ttgatttttc gatcaaatat gtgaaatctt cggttttttc ctctttatct atccctatcc
    99961 cataggtaca gcatttgaat caatagagaa ccttttcctc tgtatctata tgaatcgata
   100021 ttattccatt ctccttactg atacctccca aggaaaaaac cgaattggat cccaaattga
   100081 cgggttagtg tgagcttatc catgcggtta tgcattcttc gaataggaat ccattttctg
   100141 aaagatcctg gctttcgtgc tttggtgggt ctccgagatc ctttcgacga cctatgttgt
   100201 gttgaaggga tatctatatg atccgatcga ttgcgtaaag cccgcggtag cagcagaacc
   100261 ggggaaagta tacagaaaag acagttcttt tctttctatt agattagtat tttctattat
   100321 attaagattc gtattagtta gcgatcccgg ctccgtgagt cctttcttcc gtgattaact
   100381 gttggcgcca gtcccacatt ttgtctctgt ggaccgagga gaaaggaggc tcagcgggaa
   100441 gaggattgta ccatgagaga gggggtcaac ctctgtcaaa tatacaacat ggattctggc
   100501 aatgcaatgt agttgggctt tcatgctgat ccgaatgaat catcttttcc acggaggtaa
   100561 atctttgcct ttgcccgcta ggcaagagga tagcaaatta caaattctgt ttcggtagga
   100621 catgtatttc tattactatg aaattcatta atgaagtaat taatcgtggg attagcatta
   100681 cccttttttt tatagtgacg aatcttgtat gtgttcctaa gaaaaagaga aggaatttgt
   100741 caaaatttcg gggtcttaga gggtcgtgga aatccataag aactcttgaa tggaactaag
   100801 gaactccagt tccttcggaa atggtaagat ctttggcgca ataagaaggg gttgatccgt
   100861 atcatcttga cttggttctg atttctctat ttttttaaga ataccgcttc tcctacccgt
   100921 atcgaataga acatgctggg gcaaaccttc ttcatgtaaa acctgcttga tttagatcgg
   100981 gagaatcgta cggttttatg aaaccacgtg ctatggctcg aatccgtagt caatcctatt
   101041 tccgatagga gcagttgaca attgaatcca actttttcca tgattttcgt atccgtaata
   101101 gtgcgaaagg aaagcccggc tccaagttgt tcaagaatag tggcggtgtt gagtttctcg
   101161 atcctttgtc ttaggattag tcagttctat ttcttgatgg gggcagggaa gggatataac
   101221 tcagcggtag agtgtcacct tgacatggtg gaagtcatca gttcgagcct gattatccct
   101281 aaacccaatg tgggtttttc tattttgtct tgctcccctc gaataagaat ggataagagg
   101341 cttgtgggat tgacgtgagg ggggagggat ggctatattt ctgggagcga actccaggcg
   101401 aatatgaagc gcatggagac aagttatgcc ttggaatgaa agacaattcc gaaccaaacc
   101461 agctttgtct acgaacaagg aagctataag taatgcaact atgaatctca tggagagttc
   101521 gatcctggct caggatgaac gctggcggca tgcttaacac atgcaagtcg gacgggaagt
   101581 ggtgtttcca gtggcggacg ggtgagtaac gcgtaagaac ctgcccttgg gaggggaaca
   101641 acagctggaa acggctgcta ataccccgta ggctgaggag caaaaggagg aatccgcccg
   101701 aggaggggct cgcgtctgat tagctagttg gtgaggcaat agcttaccaa ggcgatgatc
   101761 agtagctggt ccgagaggat gatcagccac actgggactg agacacggcc cagactccta
   101821 cgggaggcag cagtggggaa ttttccgcaa tgggcgaaag cctgacggag caatgccgcg
   101881 tggaggtaga aggcccacgg gtcatgaact ccttttcccg gagaagaagc aatgacggta
   101941 tctggggaat aagcatcggc taactctgtg ccagcagccg cggtaatacg gaggatgcaa
   102001 gcgttatccg gaatgattgg gcgtaaagcg tctgtaggtg gctttttaag tccgccgtca
   102061 aatcccaggg ctcaaccctg gacaggcggt ggaaactacc aagctggagt acggtagggg
   102121 cagagggaat ttccggtgga gcggtgaaat gcgtagagat cggaaagaac accaagggcg
   102181 aaagcactct gctgggccga cactgacact gagagacgaa agctagggga gcgaatggga
   102241 ttagataccc cagtagtcct agccgtaaac aatggatact aggcgctgtg cgtatcgacc
   102301 cgtgcagtgc tggagctaac gcgttaagta tcccgcctgg ggagtacgtt cgcaagaatg
   102361 aaactcaaag gaattgacgg gggcccgcac aagcggtgga gcatgtggtt taattcgatg
   102421 caaagcgaag aaccttacca gggcttgaca tgccgcgaat cctcttgaaa gagaggggtg
   102481 ccttcgggaa cgcggacaca ggtggtgcat ggctgtcgtc agctcgtgcc gtaaggtgtt
   102541 gggttaagtc ccgcaacgag cgcaaccctc gtgtttagtt gccaccgttg agtttggaac
   102601 cctgagcaga ctgccggtga taagccggag gaaggtgagg atgacgtcaa gtcatcatgc
   102661 cccttatgcc ctgggcgaca cacgtgctac aatggacggg acaaagggtc gcgatcccgc
   102721 gagggcgagc taactccaaa aacccgtcct cagttcggat tgcaggctgc aactcgcctg
   102781 catgaagccg gaatcgctag taatcgccgg tcagccatac ggcggtgaat tcgttcccgg
   102841 gccttgtaca caccgcccgt cacactatgg gagctggcca tgcccgaagt cgttacctta
   102901 accgcaagga gggggatgcc gaaggcaggg ctagtgactg gagtgaagtc gtaacaaggt
   102961 agccgtactg gaaggtgcgg ctggattacc tccttttcag ggagagctaa tgcttgttgg
   103021 gtattttgat ttgacactgc ttcacaccca aaaagaagcg agctacgtct gagttcaact
   103081 tggagatgga agccttcttt tgtttctcga cggtgaagta agaccaagcc catgagcttc
   103141 ttatcctagg tcagaacaag ttgataggat ccccttttat gcccccatgt ccctcccgtg
   103201 tggcgacatg ggggcgtaaa aaggaaagag agggatgggg tttctctcgc ttttcttttt
   103261 gcatagcggg cccccagcgg gaggcccgca cgacgggcta ttagctcagt ggtagagcgc
   103321 gcccctgata attgcgtcgt tgtgcctggg ctgtgagggc tctcagccac atggatagtt
   103381 caatgtgctc atcagcgcct gaccctgaga tgtggatcat ccaaggcaca ttagcatggc
   103441 gtacttctcc tgttcgagcc ggggtttgaa accaaacttc tcctcaggag gatagatggg
   103501 gcgattcagg tgagatccaa tgtagatcca actttctatt cactcgtggg atctgggcgg
   103561 tccggggggg accaccatgg ctcctctctt ctcgataatc catacatccc ttatcagtgt
   103621 atggacagct atctctcgag cacaggttta ggttcggcct caatggaaaa atgaaatgga
   103681 gcacctaaca acgtatcttc acagaccaag aactacgaga tcgccccttt cattctgggg
   103741 tgacggaggg atcgtaccat tcgagccttt ttttttcatg cttttcccgg aggtctggag
   103801 aaagctgcaa tcaataggat tttcctaatc ctcccttccc gaaaggaaga gcgtgaaatt
   103861 ctttttcctt tccgcaggga ccaggggatt ggatctagcc gtaagacgaa tgcttggctg
   103921 ataaataatt cacttcttgg tcttcgaccc cctcagtcac tacgaacgcc cccgctcagt
   103981 gcaatgggat gtgtctattt atctatctct tgactcgaaa tgggagcagg tttgaaaaag
   104041 gatcttagag tgtttagggt tgggccaaga gggtctctta acgccctctt ttttcttccc
   104101 atcggagtta tttcttattt cacaagtact tgccgtggtg aggaagaaaa gaagggggaa
   104161 caagcacact tggagagcgc agtacaacgg agagttgtat gctgcgttcg ggaaggatga
   104221 atcgctcccg aaaaggaatc tattgattct ctcccaattg gttggaccgt aggtgcgatg
   104281 atttacttca cgggcgaggt ctctggttca agtccaggat ggcccagctg cgccaaggaa
   104341 aagaatagaa gaagcatctg actccttcat gcatgctcca cttggctcgg gggatatagc
   104401 tcagttggta gagctccgct cttgcaattg ggtcgttgcg attacgggtt gggtgtctaa
   104461 ttgtccaggc ggtaatgata gtatcttgta cctgaaccgg tggctcactt tttctaagta
   104521 atggggaaga ggaccgaaac atgccactga aagactctac tgagacaaag atgggctgtc
   104581 aagaacgtgt agaggaggta ggatgggtgg ttggtcagat ctagtatgga tcgtacatgg
   104641 acggtagttg gagtcggcgg ctcccctagg tttaggttcc ctcatctggg atccctgggg
   104701 aagaggatca agttggccct tgcgaacagc ttgatgcact atctcccttc aaccctttga
   104761 gcgaaatgcg gcaaaaggaa ggaaaatcca tggaccaacc ccatcgtctc caccccgtag
   104821 gaactacgag atcaccccaa ggacgccttc ggtatccagg ggtcgcggac cgaccataga
   104881 accctgttca ataagtggaa tgcattagct gtccgctctc aggttgggca gtaagggtcg
   104941 gagaagggca atcactcatt cttaaaacca gcattcttaa gaccaaaggt cggggtggaa
   105001 aaggggggaa agctctccgt tcctggttct cctgtagctg gatcctccgg aaccacaaga
   105061 atccttagtt agaatgggat tccaactcag cacctttttt tttttgagat tttgagaaga
   105121 gttgctcttt ggagagcaca gtacgatgaa agttgtaagc tgtgttcggg ggggagttat
   105181 tgtctatcgt tggcctctat ggtagaatca atcagtcggg ggcctgagag gcggtggttt
   105241 accctgtggc ggatgtcagc ggttcgagtc cgcttatctc caactcgtga acttagccga
   105301 aacaaagcta tatgatagta cccgattttt ccgattcggc agttcaatct attatttatc
   105361 attcatggac gttgataaga tccttccatt tagcagcacc ttaggatggc atagccttaa
   105421 agtgaaaagt gaagggcgag gttcaaacga ggaaaggctt acggtggata cctaggcacc
   105481 cagagacgag gaagggcgta gtaagcgacg aaatgcttcg gggagttgaa aataagcgta
   105541 gatccggaga ttcccgaata ggtcaacctt tcgaactgct gctgaatcca tgggcaggca
   105601 agagacaacc tggcgaactg aaacatctta gtagccggag gaaaagaaag caaaagcgat
   105661 tcccgtagta gcggcgagcg aaatgggagc agcctaaacc gtgaaaacgg ggttgtggga
   105721 gagcaataaa agcgtcgtgc tgctaggcga agcagtagag tgctgcaccc tagatggcga
   105781 gagtccagta gccgaaagca tcactagctt acgctctgac ccgagtagca tggggcacgt
   105841 ggaatcccgt gtgaatcagc aaggaccacc ttgcaaggct aaatactcct gggtgaccga
   105901 tagcgaagta gtaccgtgag ggaagggtga aaagaacccc cgtcggggag tgaaatagaa
   105961 catgaaaccg taagctccca agcagtggga ggagcccagg gctctgaccg cgtgcctgtt
   106021 gaagaatgag ccggcgactc ataggcagtg gcttggttaa gggaacccac cggagccgta
   106081 gcgaaagcga gtcttcatag ggcaattgtc actgcttatg gacccgaacc tgggtgatct
   106141 atccatgacc aggatgaagc ttgggtgaaa ctaagtggag gtccgaaccg actgatgttg
   106201 aagaatcagc ggatgagttg tggttagggg tgaaatgcca ctcgaaccca gagctagctg
   106261 gttctccccg aaatgcgttg aggcgcagca gttgactgga catctagggg taaagcactg
   106321 tttcggtgcg ggctgcgaga gcggtaccaa atcgaggcaa actctgaata ctagatatga
   106381 cctcaaaata acaggggtca aggtcggcca gtgagacgat gggggataag cttcattgtc
   106441 gagagggaaa cagcccggat caccagctaa ggcccctaaa tgaccgctca gtgataaagg
   106501 aggtaggggt gcagagacag ccaggaggtt tgcctagaag cagccaccct tgaaagagtg
   106561 cgtaatagct cactgatcga gcgctcttgc gccgaagatg aacggggcta agcgatctgc
   106621 cgaagctgtg ggatgaaaaa atgcatcggt aggggagcgt tccgccttag ggggaagcac
   106681 ccgcgcgagc gggggtggac gaagcggaag cgagaatgtc ggcttgagta acgcaaacat
   106741 tggtgagaat ccaatgcccc gaaaacccaa gggttcctcc gcaaggttcg tccacggagg
   106801 gtgagtcagg gcctaagatc aggccgaaag gcgtagtcga tggacaacag gtgaatattc
   106861 ctgtactacc ccttgttggt cccgagggac ggaggaggct aggttagccg aaagatggtt
   106921 atcggttcaa ggacgcaagg tgcccctgct ttttcagggt aagaaggggt agagaaaatg
   106981 ccccgagcca atgttcgagt accaggcgct acagcgctga agtaacccat gctatactcc
   107041 caggaaaagc tcgaacgacc ttcaacaaaa gggtacctgt acccgaaacc gacacaggtg
   107101 ggtaggtaga gaatacctag gggcgcgaga caactctctc taaggaactc ggcaaaatag
   107161 ccccgtaact tcgggagaag gggtgcctcc tcacaaaggg ggtcgcagtg accaggcccg
   107221 ggcgactgtt taccaaaaac acaggtctcc gcaaagtcgt aagaccatgt atgggggctg
   107281 acgcctgccc agtgccggaa ggtcaaggaa gttggtgacc tgatgacagg ggagccggcg
   107341 accgaagccc cggtgaacgg cggccgtaac tataacggtc ctaaggtagc gaaattcctt
   107401 gtcgggtaag ttccgacccg cacgaaaggc gtaacgatct gggcactgtc tcggagagag
   107461 actcggtgaa atagacatgt ctgtgaagat gcggactacc cgcacctgga cagaaagacc
   107521 ctatgaagct tcactgttcc ctgggattgg ctttgggctt ttcctgcgca gcttaggtgg
   107581 aaggcgaaga aggcctcctt cagggggggc tcgagccatc agtgagatac cactctggaa
   107641 gagctagaat tctaaccttg tgtcaggacc tacgggccaa gggacagtct caggtagaca
   107701 gtttctatgg ggcgtaggcc tcccaaaagg taacggaggc gtgcaaaggt ttcctcgggc
   107761 cggacggaga ttggccctcg agtgcaaagg cagaagggag cttgactgca agacccaccc
   107821 gtcgagcagg gacgaaagtc ggccttagtg atccgacggt gccgagtgga agggccgtcg
   107881 ctcaacggat aaaagttact ctagggataa caggctgatc ttccccaaga gctcacatcg
   107941 acgggaaggt ttggcacctc gatgtcggct cttcgccacc tggggctgta gtatgttcca
   108001 agggttgggc tgttcgccca ttaaagcggt acgtgagctg ggttcagaac gtcgtgagac
   108061 agttcggtcc atatccggtg tgggcgttag agcattgaga ggacctttcc ctagtacgag
   108121 aggaccggga aggacgcacc tctggtgtac cagttatcgt gcccacggta aacgctgggt
   108181 agccaagtgc ggagcggata actgctgaaa gcatctaagt agtaagccca ccccaagatg
   108241 agtgctctcc tattccgact tccccagagc ctccggtagc acagccgcga cggcaagggg
   108301 ttctctgtcc ctgcggggat cgagtgacag aagttttgag aattcaagag aaggtcacgg
   108361 cgagacgagc cgtttatcat tacgataggt gtcaagtgga agtgcagtga tgtatgcagc
   108421 tgaggcatcc taacagaccg gtagacttga accttgttcc tacatgaccc gatcaattcg
   108481 atcaggcact cgccatctat tttcattgtt caactctttg acaacatgaa aaaaccaaaa
   108541 gctctgccct ccctctctat ctattcatgg gatggaaggg cggaggcctt tggtgtccct
   108601 tccagtcaag aatcgggcct cagaatcact agccaatatg cttttctttt tttcgcacgc
   108661 ctttcttcgt tcatggttcg atattctggt gtcctaggcg tagaggaaca acaccaatcc
   108721 atcccgaact tggtggttaa actctactgc ggtgacgata ctgtaggggg ggtcctgcgg
   108781 aaaaatagct cgacgccagg atgataaaaa cttaacacct ctcattctta ttactttttc
   108841 aatacgaaaa agaaaccaaa aatgaaaaac aaaaaggtcg tcttattcaa aaccccaatt
   108901 atgaaatccc ctctctccca cttcacacct cggaacgcac cgttcttata gagagaaagg
   108961 cgctttcaca tcttcttaac ccggaaatgg ctggggagag gaaaggttcc tttttttttt
   109021 ttagggtact cctgggaaca gacccagtgg agacgaggtg gggcctgtag ctcagaggat
   109081 tagagcacgt ggctacgaac cacggtgtcg ggggttcgaa tccctcctcg cccacaaccg
   109141 gcccaaaagg gaagggcctt tccctctggg ggtaggaaaa tcatgattgg gatagcggac
   109201 caaaagctat ggaactgggg cgcgggtctt ttgccgaaat ggagtggcct tttgactttc
   109261 aaatataaat ttacatatgg taaagccggc caaaacaaaa aacaaaatta gcatcttttt
   109321 ttttgtttta cgccccataa ctcttcctca gccaggcttg gacagaatgg cagagcaagt
   109381 acaagtatta gtagcataca aaaatggcaa aaatgcgctc ctcgccatta aattaatgtg
   109441 tttgctcgcg gtaattgcgg cctctcggga gaatcgatga ctgcatcttt gatccatttg
   109501 ctagtactag tatatctgag aattcttaat tggctggttg taaatagccc caagactatg
   109561 gaacaaagga ttatcccgga cctagaccga ggtattgacg gcgattctca aatatcgcag
   109621 aacagaatgt gatacgatga gatagaatgc aatagaaata aagacacaga gaacgggtta
   109681 cctactccta ctcttaatga tcaaagcgaa ccttttcatt ctgacattct gtaattcgga
   109741 atgaatcaaa tctccccaag taggattcga acctacgacc agtcagttaa cagccgaccg
   109801 ctctaccact gagctactga ggaacaacgg gagattagat ctcatagagt tcaattccca
   109861 ttctcaaccc atgaccaata tgaactcgaa gtttccttcg taacccccgg aacttcttcg
   109921 tagtggcccc gttccatgcc tcatttcata gggaacctca aagtggctct atttcattat
   109981 attccatcca tatcccaatt ccattcattt aatatccctt tctttagtgt cattgacata
   110041 agagatgtcg tttctagtct atctctttgt atttctatat atggaaagtg aaaaaagatt
   110101 atcatagaat aatatgatat tatcatagaa taatatcata ttatcataga ataacaaaaa
   110161 aatggaattg aaatagaaca acgggaggtt tgtgatgatt ttcaaatctt atatttttct
   110221 ttttacacca ggtgatctaa tatacttatg catgaagatc acccaaaaag attatcatag
   110281 aataatatca tattatcata gattaacaaa aaaaaatgga attgaaatcg aacaggagga
   110341 ggttttataa tgattttcaa atcttatata ttttttttta gaccaggtga tctaatatac
   110401 ttatgcatga ggataagcaa ttcggtcgtt ggggtcggac tctattatgg atttctgacc
   110461 acattctcca tagggccctc ctatctcttc tctctccgag ccctggctat ggaagaagga
   110521 gaagaaggaa acgagaagaa ggtagcagca acaactggtt ttcttgtggg acagctcatg
   110581 atgttcatat cgatctatta cgcgcccctc catatagcat tggggagacc ccatacaata
   110641 actgtcctag ctctacccta tcttttgttt catttcttct ggaacaatca caaagacttt
   110701 tttgattatg gatctactaa cagaaattca atgcgtaatc ttaacattca atgtgtattc
   110761 ctgaataatc tcatttttca attattcaac catttcattt taccaagttc aatgttatcc
   110821 agattagtca acgtttatat gtttcgatgc aacaacaaga ttttatttgt aacaagtagt
   110881 ttagttggtt ggttaattgg tcaaatttta ttcataaaat gggttgggtt ggtattagta
   110941 tggatacagc aaaatcattc tattaggtct aatgtactta ttcgatctaa gtttagattg
   111001 gtattagtgt ggatacagca aaaaagttct attaggttta atgtacttat tcgatctaat
   111061 aagtatcttg cttctcttgc ttatcagtat aagtaccttg tgtcaaaatt aagatccatt
   111121 gtgtcagaat taagaaactc tatggctcga atctttagta ctttcttatt tattacctgt
   111181 atctactatt taggaagaat accgtcaccc attttgacta agcaactgaa aggaacctca
   111241 gaaatggaag aaatagaaaa aaaagtttcc gcaaggaggg ggactaaaac taaagaggaa
   111301 gaagaggtat tcaccgaaga agatccttct ccttcccttt tttcggaaga aagggaggat
   111361 ccggacaaaa tcgatgaaag ggaagagatc cgagtgaacg gaaagaaaaa aaaaaaaaga
   111421 aaagatgaac tcctgactct tctttttgat tcatgggttg aaaactctct tgtgattctt
   111481 ctttttgatt ctaacaaatg gaatcgacca tttcgttata taaaaaacaa tcaatttcaa
   111541 aatgctgtaa aaaatgaaat gtcacaatat tttttttata catgtcaaag tgatggaaaa
   111601 gaaaggatat cttttatgta tccgccgagt ttgtcaactt ttaaagaaat aatagaaaaa
   111661 aagatatcct ttttcacaac agaaaaatta ttatctgatc aattgtataa tgattgtaat
   111721 ttgaccaatg atctaaaacg gctaaacaaa actgacgagt ttataaatag agtcagaact
   111781 ttagataaag aatcttttga tataggtata tttgaacaaa aaactcaatt gtgtaatgat
   111841 gaaactaaaa aagaatattt tcctaaaaaa aatgatccgt tcttatatgg gccctatcgt
   111901 ggaagaatca aaaaagggtt ttcaccccct agcataaatc aaatatataa aaaaaaaaaa
   111961 atgggggaat tttggataaa taagattcat gctctacttc ttactaatga ttatcgcgaa
   112021 ttgaaacaaa caatagacaa actcaacaat agtagatcat tattaacaaa aaagaagctt
   112081 tctttatttc gatttcgaga acccaaacat caaactattc attcaaatgt agttataact
   112141 aagtccagtg atcaaagaag tagaaaaaga tctattgaaa taaaggaaat aagtaaaaag
   112201 gtccctcgat ggccatacta cttactcgat gatttgcaac tagaggaagg agaaaccggc
   112261 gaagaaaggg tagaattgga ttctcaaatt cgtttaagaa aatacaagta tatggtcatt
   112321 tttgatgata gcgaagattc taatgagcct gatccagcag gcgaaatcgc ttggatacgt
   112381 tatttaccat actcggattt tcgtcgaaat ctaataaaag gttctatgcg tgcccaaagg
   112441 cgtaaaacgg ttacttgcca actcttctat caagcaaagg cgcattcccc tctttttgtg
   112501 gacagaatag acagacgcca tttttctttt ttggacagaa tagacagagg ccttttttct
   112561 tttttgaaca gaatagacag acgccttttt tcttttgata gtttcggacg gatgaaaggc
   112621 atttttcaaa atttgatgtc taaaaaaagc aaaaaattac aaatctctga ttatacaaaa
   112681 gaaaaaagaa aggttgaaaa ataccaagac gaagagagaa tgcgaatgga aatagcagaa
   112741 gcttgggata ccattacata tgctcaagca gtaagaggtt ttttattagt aggccaatca
   112801 attcttcgga aatatattcg attgccttta ttaataatag ctaagaatat tgcgcgtatt
   112861 ttcttatttc aaggtcccga atggtccgaa gacttcaagg attggaatcg agaaatgcat
   112921 attcgatgca cttataatgg tgttgaatta tccgacaaag aatttccaaa aaactggtta
   112981 acagacggta ttcagataaa aatcttattt cctttttacc tgaaaccttg gcaccgatct
   113041 aagttaaaac ccttgaaaac acagaaagcg caaaaaaatg atttttgttt tttaacaatt
   113101 tttggaccgg aaactgacca tccttttggt ccccctcgaa aactaaaagg gtcttcattt
   113161 tttgaaccta tttttaaaga actgaaaaaa aaagtgaaaa aattgaaaaa gaagtctttt
   113221 atagttttta atgtttttaa agaacgagca aaatttcttc gaaaggtgtc aaaagaaata
   113281 aaaaaatgga gcatcaaaaa ctacgaattg ggtgaaacta aaaccgacga ttctataatg
   113341 aataatcaga tgattcgtga atcacctatt caaattcgat ctacagaatg gacaaatttt
   113401 tcactgacag aaaaaaaaat gaaagatctg actgagagaa caagtacaat caacaagaaa
   113461 ctagaaagaa ttctaaatga gaagaaaaat ggatttctaa ctcaagaaaa aaatatgaat
   113521 tctaataaaa aaagttatca taataaaata ttagaatcat taaaaaaatt ttgtcaaata
   113581 ttaaaaagaa gaaatactcg attaatccgt aaatttgatt tttttatcaa atttttcatg
   113641 gaaaaaatat acatagattt ttttctatgt atcattaata ttgcaagaac caatgcacaa
   113701 ctttttattg aatcaagaaa aaaaatgatc gagaaatcca tttccaataa gaaagaaaat
   113761 gaaaaaagaa ttaagaaaag aaatacaaaa aaatttcact ttattttaac taaaaaaaat
   113821 tcccttgata atattcaaaa taagaattca acaacttttt gtaactcgtc ctccttctcg
   113881 caagcatatg tattttataa aatatcgcaa actcgagtta ttaacttcta taaattcaag
   113941 tctatccttc aatattatgg aacatctctt tttcttaaaa atgaaataaa ggattttttt
   114001 cggaaagagg gaatttttca ttctggattg agacataaag acttttggca ttctgaaagg
   114061 aatcaatgga aaaactggtt aagggggcat tatcaatatg atttctctca gattatctgg
   114121 cttaaattag taccagaaaa atggcgaaat aaagtcaatc gacactgtat gactcaaaaa
   114181 aacgatttta acaaatgggg ctcatatgaa aaagaaggat taattcatga tgaaaaacaa
   114241 aatgattttg aacctgattc attactgaat caagaatcta aaaaatcatc taattttaaa
   114301 aaacatcata gacatgattt tttctcatat aaatctatta attatgaaga gaagaaagac
   114361 tcatatattt atagatcacc attacaaata aatagtaaag aagatatttt tgataattac
   114421 aagatagata aacgcaaatt ttttgatatg ccagacgggc tacctattta taattatcta
   114481 ggagaaaatg atattatggc tgaggagaaa tttccagata gaaaattttg taggtggaaa
   114541 atgattgatt tttgccttag aaataataag gtcgagattc attactgggc caatagcggc
   114601 accaagaata agaatcaaaa aatgaagagg ggtccttttt ctttaccaat ttatcaaaat
   114661 tcaaaaatca acccattcaa aaaaaaaaaa gatccttctt tgacaaaaaa aaaagatcct
   114721 tctttgacaa aaaaaaaaga tccttttttg acaaaaaaaa aaagatcctt ctttgattgg
   114781 atggaaatga atgaggaaat agtaggtcgt attagttcga atccagaact agaactttgg
   114841 ttcttcccag aatttgtgcc actatataat gcatataaga ttcaaccggg gatcatacca
   114901 ataaaattac ttcttttcaa ctttcatttg aatggaaata aaaacattaa gaaaaacatt
   114961 actgaaagta accctttaat agaatcaaag aaaaaaaaaa gaattcttag attcgagaat
   115021 agaaatcaag aagaaaaaga tcctctaaac caaggggaag gggctcctct atcagatgaa
   115081 aatggaggta gatcaggcat aaaaaaacaa cgtagaaaaa aaaaggccaa catgagcccc
   115141 gaagctatag agctttattc cttcctagaa agttttttct attttcaatt gagctgggaa
   115201 agggttctaa ataaaaaaat ggtcaataat attagagcct attgtctcct gcttagattg
   115261 ataaatccaa aggacgttgc tatatcctat cttaaacggg gagaactgac tgtggatatt
   115321 tggactctaa aaaggcacac tcctagagaa ttaagtacaa gcggaacatt gattatcgaa
   115381 ccgacttatc cttatccgtc tataaaaaac gatggacaat tgattctata tcaaaccata
   115441 ggtatttttt tggttcataa gaataaatac cttcataaga ataaatacca aaggaatcaa
   115501 aaatttcgag aatggtttga taagaatcaa tttgatgaat ccattttaag acatcaaaaa
   115561 atgactcaaa atagagacaa aaatcattat gatttctttg ttcctgaaac tattttatcc
   115621 cctaaaggcc gtagagaatt acgaattcta tattttttaa actcaaggga tagaaatgat
   115681 atacatagaa atccggtatt ttgcaatcag gtaaaaaact gtggtcaagt tttaaataga
   115741 ggcaaatatc tcggtatcga taaaaataaa ctaattaaaa tgaagttctt tctttggccc
   115801 aattatcgac tagaagattt agcttgtatg aatcgctatt ggtttaatac tcataatggc
   115861 agtcgtttca gtatggtcag gatacatatg tatccacggt tgaaaatttg ttagttacaa
   115921 gtccatttac atgaattttg ccatatatac atatattatt aggtaataga atacgtcggc
   115981 tatatgaaaa caaatagata gacgcgagga ttgtcttaca ttccatcctg aaagaggata
   116041 ctaatttaat gacatacata ttatcaatta gatctataaa tgaatgaaca aaatcttctt
   116101 atcttttttt gtattcctat acaaataaaa taagaagatt ttgttcattt atttatttta
   116161 taaaatagga agtttataat gaacttaagg tcattctgta tatcaaaatg actaatatta
   116221 ttattactga ttaatcaaat tcacatcaaa aaatgagaaa ttataaaagg ggataagatt
   116281 ttgttttatg gtaaaaaatt cattcatctc agttattttt caagaaaaaa aagaagaaaa
   116341 gcgggggtct gttgactttc aaatagtcag tttcaccaat aagatacgaa gacttacttc
   116401 ccatttggaa ttgcacagaa aagactattc atctcagaga ggtctacgaa aaattctggg
   116461 aaaacgtcaa cggctgctgt cttacttatc aaagaaaaat cgagtacgct ataaagaatt
   116521 aattagtgag ttggatattc gggagttaaa aaatcgttaa tttaaaaatt tttacttagt
   116581 tttttcattt attggatctt gagaattttg ataaacttct tttcgttttc agcaattcat
   116641 gtaagaatga atcgaggaaa aacttatgaa tagaccagct acagaaagag accttatgat
   116701 agtcaatatg ggacctcacc acccatcaat gcacggtgtt cttcgtctca ttgttaccct
   116761 agacggtgaa aatgttgttg actgcgaacc aatattaggt tatttacaca gaggaatgga
   116821 aaaaattgcg gaaaaccgaa caattataca atttttacct tatgtaacac gttgggatta
   116881 tttagctact atgttcacag aagcaataac cgtaaatgga ccagaacaat tgggaaatat
   116941 tcaagtgcct aaaagagcga gctatatcag agtcattatg ttggagttaa gtcgtctagt
   117001 ttctcatctg ttatggcttg gaccttttat ggcggatatt ggcgcacaga cccctttttt
   117061 ctatattttc agagaaagag aattagtata tgatctattc gaagctgcga ctgggatgag
   117121 aatgatgcat aattattttc gtatcggagg agtagcagcc gacctgcctt atggctggat
   117181 agataaatgt ttggatttct gcgattattt tttaacagga gttgttgaat atcaaaaact
   117241 tattacgcga aatcccattt ttttagaacg agttgaagga gtaggcatta ttagtggaga
   117301 agaagcaata aattggggtt tatccggacc gatgctacga gcatctggaa tacaatggga
   117361 tcttcgtaaa gttgatcatt atgagtgtta cgacgaattt cattgggaaa tccagtggca
   117421 aaaagaagga gactcgttag ctcgttattt agtccgaatc agtgaaatga cggaatccat
   117481 aaaaataatt caacaggccc tggaaggaat tccagggggt ccctatgaga atttagaaat
   117541 ccgatgcttt gatagagaaa gggatccaga atggaatgat tttgaatatc gattcattag
   117601 taaaaaacct tctcccacat ttgaattgcc gaagcaagaa ctttatgcga gagttgaagc
   117661 cccaaaggga gaattgggaa tttttctaat aggggacaaa agttgttttc cttggagatg
   117721 gaaaattcgc ccgccgggtt ttatcaattt gcaaattctt cctcagttag ttaaaggaat
   117781 gaaattggct gatattatga cgatactagg tagcatagat atcattatgg gagaagttga
   117841 tcgttgaaat gatagtttat acaacagaaa tagaagtaca agatattcat tctttttcca
   117901 gattggaatt tttcaaagag gtctatggaa tcgtatggat ctttgtccct attttgactc
   117961 ttgtattggg gatcacagta ggcgtactgg taattgtatg gttagaaaga gagatatccg
   118021 caggaataca acaacgtatt gggcctgaat acgccggtcc tttgggaatt cttcaagctc
   118081 tagcagatgg gacaaaactg cttttcaaag agaatctttt tccagctaga ggaaataccc
   118141 gtttattcag tattggacca tctatagcag tcatatctat tttactaagt tttttagtaa
   118201 ttccttttag ctatcatctt gttttagctg atctcaatat cggtattttt ttatggattg
   118261 ccatttcaag tattgcccct gttggccttc ttatgtcagg atacggatcg aataataaat
   118321 attccttttt aggtggttta cgagctgctg ctcaatcgat tagttatgaa ataccattaa
   118381 ctttatgtgt tttatcaata tctctacgtg cgattcgttg aaatacaaac ttttctttct
   118441 tttccctatt cattcttttc tttcgcttta gaaaacaaaa caagttgaac gaattgaata
   118501 gatattcttt attatccttt tggttgataa agtaaattag atagttatat atgagtgaaa
   118561 gaaagcagct tatcaatttg cagtaaaaaa aaaaaaatgg agtctcattt cctatgtaca
   118621 agacaagagt taagtggaaa taaacataag cggaagaggt cctttacccc aagactggtt
   118681 gattagacaa cccagcttga agcgggctca aaagatcaac cgtatggcct tttcactatc
   118741 ctttgtatga attacctacc atacatgtat tatcaaacga aacgggcgat tgaacaaaaa
   118801 atgagtggat gattaggaac acaaaaatgc acaaaggatt agtaatggag attatggaaa
   118861 ttatctaaaa agatatttct gcataacata aaaagaatac taattggggc tttaaattgg
   118921 tagaaatgat aaggcagtac ttcccgcgat tccgatccag agtatgctcc tatccaccca
   118981 ttaaagcaat gactatcagg aacgaaataa tcctttcttt ttgatttttg ttttagcccc
   119041 ttctcttata tcggttttat aagaaagaag aataggaacg aaaaacaaac aagagaaaaa
   119101 aaaagaaatc ttttttattc cgtctttttc atatatttag catagattta gagagatata
   119161 atttgtctca tgattcatta gctaatgtaa cgtctaattc cttttcgtaa tcgaaaatga
   119221 tgggttgaaa taaactattt attgatattt ctgaaaggag ttttttattt aaggattaag
   119281 ttattactca acaaagtcaa attattaacg ggtgagatca attcggaagc gccttttttg
   119341 attattcttt tagagtatag cagacggaat tccattggta taattttgga ccctcaaata
   119401 gattttgact ctttctattc tacaaccata gctagctaaa tagtaaataa tactgatctg
   119461 gtccttagat tttttttgac ccacgaggag ccgtatgagg cgaaaacctc atgtacggtt
   119521 ctggaatagc ggtgggaaca gtgatgttat caccgactat gattatctaa cagttcaagt
   119581 acagttgata tagttgaggc gcagtcaaaa tatggttttt ggggatggaa tttgtggcgt
   119641 cagcctatag gatttctcgt ttttctaatt tctgccctag ccgaatgcga gagattaccc
   119701 tttgatttac cagaagcgga ggaagaatta gtagcaggtt atcaaaccga atattcgggt
   119761 atcaaatttg gtttatttta tgttgcttcc tatctaaatc tattactttc ttcgttattt
   119821 gtaacggttc tttacttggg tggttggaat atttccattc catacatatt tgttcctgag
   119881 ctatttgaaa taaataaagt ggatggaatc tttggaacta caattggtat ctttattaca
   119941 ttagctaaaa cttatttgtt cttgtttatt tttatcacaa caagatggac tttacctagg
   120001 ttaagaatgg accaactttt aaatcttgga tggaaatttc ttttaccaat atctctcggt
   120061 aatctattat taacaacctc ttttcaactt ttttcactgt aaatagcaaa caatagactt
   120121 ggttcaagtt caaacaagag aaagaaacga agatcaaact attcatatag attcctgata
   120181 tgttccctat ggtaactggg ttcatgaatt atggtcaaca aacagtacga gcagcaaggt
   120241 acattggtca aagtttcatg attaccttat cccacgcaaa tcgtttgcct gtaactattc
   120301 aatatcctta tgaaaaatta atcacatcgg agcgtttccg tggccgaatc catttcgaat
   120361 ttgataaatg tattgcttgt gaagtatgtg ttcgtgtatg tcctatagat ctgcctgttg
   120421 ttgattggaa atttgaaact gatattcgaa aaaaacgatt acttaattac agtattgatt
   120481 tcggaatttg tatattttgt ggtaactgtg ttgagtattg tccaacaaat tgtttatcga
   120541 tgactgaaga atatgaactt tctacttacg accgtcacga gttgaattat aatcaaattg
   120601 ctttgggccg tttaccaatg tcagtaattg atgattatac aattcgaaca attttgaatt
   120661 cgcctcaaag aaaaactgag taggtaaccg ccctataaat aaagagaaat taccaattct
   120721 taaggttccg ttttttggtt taaattaaaa gaatgagata aggtctttct ctttgtttgg
   120781 ccaataatga aaaattcaac tagaaattca ttggttgatg agaatttcga cttttttatt
   120841 aaaaatctat caatagagtc gtaatttttt cgaaatatat actttcaaaa aatatcctta
   120901 ttctttctta atttaagaaa ataaaagaat caaaaaagaa actgtccaac aattgtaccc
   120961 atatcatacc taatagatta gaattgaatt caattaggaa cctatcataa aatgaaaatc
   121021 aaaaaaacct ttagtttttt cccggtcggg tcaatacgat catgaaaagc atttcaattt
   121081 atctcctatt ttacatataa tggatttgcc tggaccaata cacgattttc ttatagtttt
   121141 actgggatcg ggtcttatat tagggggact gggagtagta ttacttacca atccaattta
   121201 ttctgccttt tcgttgggat tggttcttgt ttgtatatcc ttattctata ttctttcaaa
   121261 ttcacatttt gtagccgctg cccagctcct tatttatgta ggagccataa atgttttaat
   121321 catatttgct gtcatgttca tgaagggttc agaatattac aaggatttga atctgtcgat
   121381 cgttggggat ggggttactt cactggtttg tacaagtatt cttctttcgc taattactac
   121441 tattttcgat acgtcatggt acgggattat ttggactaca agatcaaacc aacttataga
   121501 acaagatttg ataagtaata gtcaacaaat tggaattcat ttatcaacag atttttttct
   121561 tccgtttgaa ctgatttcaa taattctttt agttggtttg ataggcgcaa ttgctgtggc
   121621 tcgtcagtaa taaatcgtta taactagcaa cagcaaacaa tccaaatttc actttcttct
   121681 atgttatccc acctatttca caaaaattct atttgaatac tgttcatgtc taaaagggag
   121741 attcttttat ttgatctatt ttcaatacat tcttttgttc cgtacttgtt ttgttctatt
   121801 ctagtcaatc tcgaatctgt tgaatttttg ttcatattga aatgaaccaa cattgataag
   121861 gagttggtca atgatgctcg aacatgtact tgttttgagt gcctatttat tttctatcgg
   121921 tatttatgga ttaatcacga gtcgaaacat ggttagggct cttatgtgtc ttgaacttat
   121981 attgaatgca gttaatatca attttgtaac attttctgat ttttttgata gtcgccagtt
   122041 aaagggagat attttctcaa tttttgttat agctattgca gccgctgaag cagctattgg
   122101 gttggctatt gtttcgtcaa tttatcgtaa cagaaaatca acgcgtatca atcaatcgac
   122161 tttattgaat aagtaggaat aataaattga ataagtagga ataataatca aaattagaat
   122221 atccaccaat ttgaattagc atgtagaata tgttagaatc tagattctat ttacgaaaac
   122281 gtaataaatc aaagtatctt agccacttct catgagctga tccagaagtc cattgattag
   122341 aaaatttctg gtaaatcgtt gattcatctg gcgtttaaat atatgattca tttacaagtt
   122401 tactagatcg aaatttgata acgttcaaaa attcatagat cccatgtcac attcagtaaa
   122461 aatttatgat acatgcatag ggtgtaccca atgtgtccga gcgtgcccca ccgatgtgtt
   122521 agaaatgata ccttgggatg gatgcaaagc taaacaaatt gcttccgccc caagaacaga
   122581 agactgtgtt ggttgtaaga gatgtgaatc tgcctgtcca acggatttct tgagtgttcg
   122641 agtttattta tggcatgaaa caactcgaag tatgggtcta gcttattgat atgttccgta
   122701 aaacccactt gaatacattt tgaatacatt ttctttttta ctgaaaaaac ccgtactcaa
   122761 aaaaaaagaa taaagattct attttcgagc gcgggttttt ctggtccaag tgtatcttgt
   122821 ctttaccacg aattattttc cttggttaac aataattgta gttttgccaa tatctgcggg
   122881 ctctttaatt ttctttcttc ctcatagagg aaataagcta attaggtggt ataccatttc
   122941 tatatccacc ttagaactac ttctaatgac ctatgtattt tgttatcatt tccaattgga
   123001 cgatccatta atccagctgg cggaagatta taaatggatc aatttttttg atttttactg
   123061 gagattggga atagatggac tttctatagg acctatttta ctgacaggat ttatcacaac
   123121 tttagctact ttagcggctt ggccagttac tcgggattcc cgactattcc atttcctgat
   123181 gttagcaatg tacagtggtc aaataggatc attttcttct cgagaccttt tgcttttttt
   123241 catcatgtgg gagttagaat taattcctgt ttatctactt ctatctatgt gggggggaaa
   123301 gaaacgtctg tattcagcta caaagtttat tttgtacact gcgggaggtt ccatttttct
   123361 attagtaggg gttttgggta tcggtttata tggttctaat gaaccaacat tcaattttga
   123421 aacattagct aatcaatcgt atcctctcgc actggaaata atattctata ttggatttct
   123481 tattgctttt gctgtcaaat caccgattat acccttacat acatggttac cagacaccca
   123541 tggggaggca cattatagta cttgtatgct tctagccgga atcttattaa aaatgggagc
   123601 atatggatta gttcggatca atatggaatt attaccccat gctcattcta tattttctcc
   123661 ctggttgatg atagtaggca caatgcaaat aatttatgca gcttcaacat ctcttgctca
   123721 acgtaattta aaaaaaagaa tagcctattc ctctgtatct catatgggtt tcataattat
   123781 aggaattggc tctataaacg atacgggact caacggagcc tttttacaaa taatatctca
   123841 tggatttatt ggcgctgcac tttttttctt ggcaggaacg agttatgata gaatacgtct
   123901 tgtttatctc gacgaaatgg gcggaatggc tcttccaatt ccaaaaatgt ttacgatgtt
   123961 cagtatctta tcgatggctt ctcttgcatt accgggcatg agtggttttg ttgcagaatt
   124021 gatagtcttt tttggaataa ttagcagtca aaaatttttt ttaatgccaa aaatcttaat
   124081 tatttttgta atggcaattg gaatgatatt aactcctatt tatttattat ctatgttacg
   124141 tcaaatattc tacggataca agctatttaa tgctccaaac tcctcttttt ttgattctgg
   124201 accaagagag ttatttgttt cgatctctat ctttctaccc gtaataggta ttggtattta
   124261 tccggatttc gttttatcac tatcgggtga gaaagtcgaa gctattctag ctaattattt
   124321 ttatagatag gttttaggaa tcaaaaaaag aaatcctatt taaaataatt ttgaaaatga
   124381 ttcgctttac aattgaaaaa ggtgaaaaaa aaaaattctt tttaaagaaa gtaaaaataa
   124441 aattgaattt gaatcagata tgtttggcct ttgtgagaac cttttgaatc aagtacaagt
   124501 agcggagtga ttcaaaaggt tcttttcttg gcggcttaca ttaagttttc ttatgtatat
   124561 tctatgctgt cctatgtttg tatttgttct gctttttcat tcaattcgat gttaatggaa
   124621 atgaaccata gctatgtaaa cctattccta atagattgac cccaaaatag catatccaaa
   124681 ttataagaaa gcccgcggaa gccacaattg cagaatttac accttccaaa ttttgatttg
   124741 ttcgggtatg taaataaatc gcgaatatgg tccaagtaat aaatgcccaa gtttccttgg
   124801 gatcccaatt ccaatatgat ccccatgcct cattagccca tactgctccc gaaagaatcc
   124861 ctatggttaa aaagagaaac ccgagactaa taatacgata actccaataa tccaattgtt
   124921 gaaccaattg atacctgtaa taatttcgag aataaataaa ataagtgttt agtaaaacat
   124981 tctttctctc atccaggtat ttcatttccc caaaggaaaa tgccgtattt aataaaatat
   125041 tgcttttgct aaaaatcttt atgacttttc gaaatgtaat gactagaagg gctactgata
   125101 ataatgatcc acataaaaga gctgcatagc caaataccat catacttacg tgcatcatta
   125161 accactggga ttggagagca ggtactaata gcgcggattg atgcattttg gttaaaagac
   125221 ccgaagtaac aaagccttgg gtaaaaatag cacttgatgc ggttattgca cttaaagcat
   125281 ttttatgctt tttaaaatga aaataggaaa ccatatgaat aatggagaaa ctccatgaaa
   125341 gaaagattaa tgattcatat aaattactta atggaaaatg ccccgaataa atccaacgag
   125401 tgactaataa tcctgttata cagaaaaggg tggctatcat acccctttct gatgaatcat
   125461 atagtcctac gacttcatcg actaataaag ttaaaaaatg aattgtaatt acaattgaaa
   125521 cgatcgaaaa ggatatatga gttaatatat gttctaaaat tgaaaaaatc ataaaataaa
   125581 gattatgaaa aaaggagaag agaaggtttc tcgattatta ttatatggaa tggaaattcg
   125641 gaattttttt attttattat aggatttata ttataccttt tttataagac gctatgccgc
   125701 cactcggact cgaaccgaga tgctctagca ctgcttccta agagcagcgt gtctaccaat
   125761 ttcaccatag cggcttgctc aaaataataa taactcatgt tttattcata ttcaaccgtc
   125821 gagattgaat gaaggggtca atccaatgca atattgattt tgtaggaagc tttaaaattg
   125881 atgaataaaa acaggtttca tttcaataga agtttgaggg ttaaaaaaag aatctttatt
   125941 atcctttttt tatttaatta aaaatttcta gtttctaaag taaagtagca agaacggaag
   126001 ttttgtagtt cctgttttac taaaatcgaa ctttttcgtt ctaactaaaa aacgaaaaag
   126061 ttgtgacttc cattcatgaa tagagctcaa aatgttattt atcatttccg tttgttaata
   126121 attcatttga tttacatata atatgatttt tatgaatgaa tcattgaata aagaagatgg
   126181 ttttgagtat cacaatttaa acatggcatc tacagattta aaaggatttc taatttaaaa
   126241 ttcgaaaaaa atgacttgct tcatcttccc atacaaacat aggatttttt ttaactttaa
   126301 attgaggcat tatttgtgta tccactaaat aggaaaaggt ctctttccca attgggttta
   126361 tgggaaggat atatagtaat tcagagtaat actactttag attcagaaag ttacaaaatg
   126421 aaaacttcat caatgagttt caagaaccca ttgattttga ctaaactaag gatcttatat
   126481 atcttctgct ataataataa taaattatag ataataaata cgatatagaa aatagaaata
   126541 aaacactaac aagttattat aatacacaaa taggaatagg cgatggggaa ataagaatcc
   126601 cccaccccga aaaaaaaaga aaagatgaac tcaactaatt acaaaattat tcaaaaatga
   126661 aaagtaaatt actactaaaa aataaaaaaa gaaatacata aaaaatgaaa aataatagat
   126721 aagtagaaat gcgacttccc cctatgtatt ttatactttc tcctattaaa aaacaggaaa
   126781 tgcctaaccc atttagaatt ccatcaatag ttcgcgtatc aaaaaattcg gttagttcag
   126841 ataatcgtct tatagttttt gttaaggaca tgtcataaaa agtatctata taagcacgat
   126901 tatatgacca attatataaa aaattgatta ttttgtccct aatttttcta ttaggtcctc
   126961 ttttcacaaa aaaattaaag aagttgaaat tttctaaaga cgaataaaaa ggattatata
   127021 aaaaggatgc tataaatatt ccaaaaaaag ctatactgac tgaaaaaatt gcatttgtga
   127081 aaaattcata ccaatctaca gaatcttttg aattttgatg taaaagatca atagctggag
   127141 ttaacaattt agataatata tctaaatgaa tttcttgttg attgaaagga attcctataa
   127201 ctccaataaa gagagtaaat agaaccaata aaaggataga aaatagcata gtattatccg
   127261 attcatgagg ataataaaaa attttattag attcaaaatg agtaatagtc agaaaagcct
   127321 cccttttgac tttactccga atttcatatg gcttcttcca aaacaaaaaa gtatgttggt
   127381 tattattagt tgttaataaa gagaataaag gaaaatttct gttaatcgtt tttttatctt
   127441 ctttacccca taattttatt gaataaaata aactactttt ttttccactg taattttgaa
   127501 aattaatatt caaatgtcct tcaaaagtaa ctaaatagat ccgaaacata taaaatgccg
   127561 ttaatccagc tgtgaaccaa gctattaatg aaaaaagtga cgaatacatc caactatcat
   127621 tcagaatttc atcttttgac caaaaacagg caagaggcgg aataccacaa agggaaagcg
   127681 ttcctactaa aaaagccgtt tttgtaattg gcacatgttt tcttaaaccg cccataaaaa
   127741 caagattctg gcttttatac ggagaatatc caacaacagc ttccattgaa tgaataattg
   127801 atccagatcc taaaaacaat aatgctttcg aataggcatg agtaatcaaa tgatataaag
   127861 cggctcgata agatcccatg cccaaagcta acattatata acccaattga gacattgtag
   127921 aataggctaa gcctctctta atatcttttt gagcaacagc taaagtagcc cctaagagta
   127981 ctgttactat gcctatgaaa gatattagct tcattatgga aggtatgaat ataaaaatag
   128041 gtacaaagcg ggctacaaga aaaatccccg ctgctaccat agtagcagca tgaataagag
   128101 ccgaaatagg agtaggtcct tccatagcat caggtaacca tacatgaagg ggaaattgtg
   128161 cggatttagc aattgcgcca ccaaataaaa gaaaggcaca taaagtaaga aaaaaaaact
   128221 gaccctaatt ttttgaaatt aaaataaagt tattgcatag ttcgaacaaa tcttgaaatt
   128281 caaaactgcc tattatccaa tacatgagac atataattgt cactataaat aagaacaaaa
   128341 attccaacag tagttattaa tattaacata atggaagtaa gtgaatcaag aaagtagccg
   128401 aactcaaaag ataaatcatt attgatggcc caagaccata catattgata tgtggaactt
   128461 ctattaattt gttgaataca tagatcaacc gaaaaaagca taactatact taacaataaa
   128521 atactgggaa aagcccacat gcggcgaagg ttttttgttg atgtcggaaa aagcagaagt
   128581 cctactccta ttaaaatagg aataggaagt ggaaccaaag gtatgatcca tgaatattga
   128641 tatgtatact ccataaaaac ttttttttct tacttaatac ttaataatta tacttaataa
   128701 ttttcttgaa gacttttatt cttgttcatt ccaataaata agatttacgc ttattttata
   128761 aaaaaaaagt gtttgatatt tttatttccg ttctttacat attatgatta atataacgaa
   128821 aaaatttgcg aaaaataaaa aagatttctt ttttttgaaa acagtctatt ttataaatat
   128881 tgaaatttag aagtatagaa gaattcaaat tgagaggaat aaaatgaaaa gtaaagtata
   128941 tatatttttt ttataaatgt ctttcacata ctagtatagt actaaatcat ttcttttttt
   129001 cgaatggcag ttccaaaaaa acgtacttct atatcaaaaa agcgtattcg taaaaatatt
   129061 tggaaaaaga aagggtatcg agcagcgttg aaagcttttt cattagcaaa atctctttct
   129121 acaggaaatt caaaaagttt tttttctatg tcaaatacaa ataaataaat aaaaaatgct
   129181 tgaataattt tttttctact tatctattat ttttcatttt ttatgtattt ctttttttat
   129241 tttttagtag taatttactt ttcatttttg aataattttg taattagttg agttcatctt
   129301 ttcttttttt ttcggggtgg gggattctta tttccccatc gcctattcct atttgtgtat
   129361 tataataact tgttagtgtt ttatttctat tttctatatc gtatttatta tctataattt
   129421 attattatta tagcagaaga tatataagat ccttagttta gtcaaaatca atgggttctt
   129481 gaaactcatt gatgaagttt tcattttgta actttctgaa tctaaagtag tattactctg
   129541 aattactata tatccttccc ataaacccaa ttgggaaaga gaccttttcc tatttagtgg
   129601 atacacaaat aatgcctcaa tttaaagtta aaaaaaatcc tatgtttgta tgggaagatg
   129661 aagcaagtca tttttttcga attttaaatt agaaatcctt ttaaatctgt agatgccatg
   129721 tttaaattgt gatactcaaa accatcttct ttattcaatg attcattcat aaaaatcata
   129781 ttatatgtaa atcaaatgaa ttattaacaa acggaaatga taaataacat tttgagctct
   129841 attcatgaat ggaagtcaca actttttcgt tttttagtta gaacgaaaaa gttcgatttt
   129901 agtaaaacag gaactacaaa acttccgttc ttgctacttt actttagaaa ctagaaattt
   129961 ttaattaaat aaaaaaagga taataaagat tcttttttta accctcaaac ttctattgaa
   130021 atgaaacctg tttttattca tcaattttaa agcttcctac aaaatcaata ttgcattgga
   130081 ttgacccctt cattcaatct cgacggttga atatgaataa aacatgagtt attattattt
   130141 tgagcaagcc gctatggtga aattggtaga cacgctgctc ttaggaagca gtgctagagc
   130201 atctcggttc gagtccgagt ggcggcatag cgtcttataa aaaaggtata atataaatcc
   130261 tataataaaa taaaaaaatt ccgaatttcc attccatata ataataatcg agaaaccttc
   130321 tcttctcctt ttttcataat ctttatttta tgattttttc aattttagaa catatattaa
   130381 ctcatatatc cttttcgatc gtttcaattg taattacaat tcatttttta actttattag
   130441 tcgatgaagt cgtaggacta tatgattcat cagaaagggg tatgatagcc acccttttct
   130501 gtataacagg attattagtc actcgttgga tttattcggg gcattttcca ttaagtaatt
   130561 tatatgaatc attaatcttt ctttcatgga gtttctccat tattcatatg gtttcctatt
   130621 ttcattttaa aaagcataaa aatgctttaa gtgcaataac cgcatcaagt gctattttta
   130681 cccaaggctt tgttacttcg ggtcttttaa ccaaaatgca tcaatccgcg ctattagtac
   130741 ctgctctcca atcccagtgg ttaatgatgc acgtaagtat gatggtattt ggctatgcag
   130801 ctcttttatg tggatcatta ttatcagtag cccttctagt cattacattt cgaaaagtca
   130861 taaagatttt tagcaaaagc aatattttat taaatacggc attttccttt ggggaaatga
   130921 aatacctgga tgagagaaag aatgttttac taaacactta ttttatttat tctcgaaatt
   130981 attacaggta tcaattggtt caacaattgg attattggag ttatcgtatt attagtctcg
   131041 ggtttctctt tttaaccata gggattcttt cgggagcagt atgggctaat gaggcatggg
   131101 gatcatattg gaattgggat cccaaggaaa cttgggcatt tattacttgg accatattcg
   131161 cgatttattt acatacccga acaaatcaaa atttggaagg tgtaaattct gcaattgtgg
   131221 cttccgcggg ctttcttata atttggatat gctattttgg ggtcaatcta ttaggaatag
   131281 gtttacatag ctatggttca tttccattaa catcgaattg aatgaaaaag cagaacaaat
   131341 acaaacatag gacagcatag aatatacata agaaaactta atgtaagccg ccaagaaaag
   131401 aaccttttga atcactccgc tacttgtact tgattcaaaa ggttctcaca aaggccaaac
   131461 atatctgatt caaattcaat tttattttta ctttctttaa aaagaatttt tttttttcac
   131521 ctttttcaat tgtaaagcga atcattttca aaattatttt aaataggatt tctttttttg
   131581 attcctaaaa cctatctata aaaataatta gctagaatag cttcgacttt ctcacccgat
   131641 agtgataaaa cgaaatccgg ataaatacca atacctatta cgggtagaaa gatagagatc
   131701 gaaacaaata actctcttgg tccagaatca aaaaaagagg agtttggagc attaaatagc
   131761 ttgtatccgt agaatatttg acgtaacata gataataaat aaataggagt taatatcatt
   131821 ccaattgcca ttacaaaaat aattaagatt tttggcatta aaaaaaattt ttgactgcta
   131881 attattccaa aaaagactat caattctgca acaaaaccac tcatgcccgg taatgcaaga
   131941 gaagccatcg ataagatact gaacatcgta aacatttttg gaattggaag agccattccg
   132001 cccatttcgt cgagataaac aagacgtatt ctatcataac tcgttcctgc caagaaaaaa
   132061 agtgcagcgc caataaatcc atgagatatt atttgtaaaa aggctccgtt gagtcccgta
   132121 tcgtttatag agccaattcc tataattatg aaacccatat gagatacaga ggaataggct
   132181 attctttttt ttaaattacg ttgagcaaga gatgttgaag ctgcataaat tatttgcatt
   132241 gtgcctacta tcatcaacca gggagaaaat atagaatgag catggggtaa taattccata
   132301 ttgatccgaa ctaatccata tgctcccatt tttaataaga ttccggctag aagcatacaa
   132361 gtactataat gtgcctcccc atgggtgtct ggtaaccatg tatgtaaggg tataatcggt
   132421 gatttgacag caaaagcaat aagaaatcca atatagaata ttatttccag tgcgagagga
   132481 tacgattgat tagctaatgt ttcaaaattg aatgttggtt cattagaacc atataaaccg
   132541 atacccaaaa cccctactaa tagaaaaatg gaacctcccg cagtgtacaa aataaacttt
   132601 gtagctgaat acagacgttt ctttcccccc cacatagata gaagtagata aacaggaatt
   132661 aattctaact cccacatgat gaaaaaaagc aaaaggtctc gagaagaaaa tgatcctatt
   132721 tgaccactgt acattgctaa catcaggaaa tggaatagtc gggaatcccg agtaactggc
   132781 caagccgcta aagtagctaa agttgtgata aatcctgtca gtaaaatagg tcctatagaa
   132841 agtccatcta ttcccaatct ccagtaaaaa tcaaaaaaat tgatccattt ataatcttcc
   132901 gccagctgga ttaatggatc gtccaattgg aaatgataac aaaatacata ggtcattaga
   132961 agtagttcta aggtggatat agaaatggta taccacctaa ttagcttatt tcctctatga
   133021 ggaagaaaga aaattaaaga gcccgcagat attggcaaaa ctacaattat tgttaaccaa
   133081 ggaaaataat tcgtggtaaa gacaagatac acttggacca gaaaaacccg cgctcgaaaa
   133141 tagaatcttt attctttttt tttgagtacg ggttttttca gtaaaaaaga aaatgtattc
   133201 aaaatgtatt caagtgggtt ttacggaaca tatcaataag ctagacccat acttcgagtt
   133261 gtttcatgcc ataaataaac tcgaacactc aagaaatccg ttggacaggc agattcacat
   133321 ctcttacaac caacacagtc ttctgttctt ggggcggaag caatttgttt agctttgcat
   133381 ccatcccaag gtatcatttc taacacatcg gtggggcacg ctcggacaca ttgggtacac
   133441 cctatgcatg tatcataaat ttttactgaa tgtgacatgg gatctatgaa tttttgaacg
   133501 ttatcaaatt tcgatctagt aaacttgtaa atgaatcata tatttaaacg ccagatgaat
   133561 caacgattta ccagaaattt tctaatcaat ggacttctgg atcagctcat gagaagtggc
   133621 taagatactt tgatttatta cgttttcgta aatagaatct agattctaac atattctaca
   133681 tgctaattca aattggtgga tattctaatt ttgattatta ttcctactta ttcaatttat
   133741 tattcctact tattcaataa agtcgattga ttgatacgcg ttgattttct gttacgataa
   133801 attgacgaaa caatagccaa cccaatagct gcttcagcgg ctgcaatagc tataacaaaa
   133861 attgagaaaa tatctccctt taactggcga ctatcaaaaa aatcagaaaa tgttacaaaa
   133921 ttgatattaa ctgcattcaa tataagttca agacacataa gagccctaac catgtttcga
   133981 ctcgtgatta atccataaat accgatagaa aataaatagg cactcaaaac aagtacatgt
   134041 tcgagcatca ttgaccaact ccttatcaat gttggttcat ttcaatatga acaaaaattc
   134101 aacagattcg agattgacta gaatagaaca aaacaagtac ggaacaaaag aatgtattga
   134161 aaatagatca aataaaagaa tctccctttt agacatgaac agtattcaaa tagaattttt
   134221 gtgaaatagg tgggataaca tagaagaaag tgaaatttgg attgtttgct gttgctagtt
   134281 ataacgattt attactgacg agccacagca attgcgccta tcaaaccaac taaaagaatt
   134341 attgaaatca gttcaaacgg aagaaaaaaa tctgttgata aatgaattcc aatttgttga
   134401 ctattactta tcaaatcttg ttctataagt tggtttgatc ttgtagtcca aataatcccg
   134461 taccatgacg tatcgaaaat agtagtaatt agcgaaagaa gaatacttgt acaaaccagt
   134521 gaagtaaccc catccccaac gatcgacaga ttcaaatcct tgtaatattc tgaacccttc
   134581 atgaacatga cagcaaatat gattaaaaca tttatggctc ctacataaat aaggagctgg
   134641 gcagcggcta caaaatgtga atttgaaaga atatagaata aggatataca aacaagaacc
   134701 aatcccaacg aaaaggcaga ataaattgga ttggtaagta atactactcc cagtccccct
   134761 aatataagac ccgatcccag taaaactata agaaaatcgt gtattggtcc aggcaaatcc
   134821 attatatgta aaataggaga taaattgaaa tgcttttcat gatcgtattg acccgaccgg
   134881 gaaaaaacta aaggtttttt tgattttcat tttatgatag gttcctaatt gaattcaatt
   134941 ctaatctatt aggtatgata tgggtacaat tgttggacag tttctttttt gattctttta
   135001 ttttcttaaa ttaagaaaga ataaggatat tttttgaaag tatatatttc gaaaaaatta
   135061 cgactctatt gatagatttt taataaaaaa gtcgaaattc tcatcaacca atgaatttct
   135121 agttgaattt ttcattattg gccaaacaaa gagaaagacc ttatctcatt cttttaattt
   135181 aaaccaaaaa acggaacctt aagaattggt aatttctctt tatttatagg gcggttacct
   135241 actcagtttt tctttgaggc gaattcaaaa ttgttcgaat tgtataatca tcaattactg
   135301 acattggtaa acggcccaaa gcaatttgat tataattcaa ctcgtgacgg tcgtaagtag
   135361 aaagttcata ttcttcagtc atcgataaac aatttgttgg acaatactca acacagttac
   135421 cacaaaatat acaaattccg aaatcaatac tgtaattaag taatcgtttt tttcgaatat
   135481 cagtttcaaa tttccaatca acaacaggca gatctatagg acatacacga acacatactt
   135541 cacaagcaat acatttatca aattcgaaat ggattcggcc acggaaacgc tccgatgtga
   135601 ttaatttttc ataaggatat tgaatagtta caggcaaacg atttgcgtgg gataaggtaa
   135661 tcatgaaact ttgaccaatg taccttgctg ctcgtactgt ttgttgacca taattcatga
   135721 acccagttac catagggaac atatcaggaa tctatatgaa tagtttgatc ttcgtttctt
   135781 tctcttgttt gaacttgaac caagtctatt gtttgctatt tacagtgaaa aaagttgaaa
   135841 agaggttgtt aataatagat taccgagaga tattggtaaa agaaatttcc atccaagatt
   135901 taaaagttgg tccattctta acctaggtaa agtccatctt gttgtgataa aaataaacaa
   135961 gaacaaataa gttttagcta atgtaataaa gataccaatt gtagttccaa agattccatc
   136021 cactttattt atttcaaata gctcaggaac aaatatgtat ggaatggaaa tattccaacc
   136081 acccaagtaa agaaccgtta caaataacga agaaagtaat agatttagat aggaagcaac
   136141 ataaaataaa ccaaatttga tacccgaata ttcggtttga taacctgcta ctaattcttc
   136201 ctccgcttct ggtaaatcaa agggtaatct ctcgcattcg gctagggcag aaattagaaa
   136261 aacgagaaat cctataggct gacgccacaa attccatccc caaaaaccat attttgactg
   136321 cgcctcaact atatcaactg tacttgaact gttagataat catagtcggt gataacatca
   136381 ctgttcccac cgctattcca gaaccgtaca tgaggttttc gcctcatacg gctcctcgtg
   136441 ggtcaaaaaa aatctaagga ccagatcagt attatttact atttagctag ctatggttgt
   136501 agaatagaaa gagtcaaaat ctatttgagg gtccaaaatt ataccaatgg aattccgtct
   136561 gctatactct aaaagaataa tcaaaaaagg cgcttccgaa ttgatctcac ccgttaataa
   136621 tttgactttg ttgagtaata acttaatcct taaataaaaa actcctttca gaaatatcaa
   136681 taaatagttt atttcaaccc atcattttcg attacgaaaa ggaattagac gttacattag
   136741 ctaatgaatc atgagacaaa ttatatctct ctaaatctat gctaaatata tgaaaaagac
   136801 ggaataaaaa agatttcttt ttttttctct tgtttgtttt tcgttcctat tcttctttct
   136861 tataaaaccg atataagaga aggggctaaa acaaaaatca aaaagaaagg attatttcgt
   136921 tcctgatagt cattgcttta atgggtggat aggagcatac tctggatcgg aatcgcggga
   136981 agtactgcct tatcatttct accaatttaa agccccaatt agtattcttt ttatgttatg
   137041 cagaaatatc tttttagata atttccataa tctccattac taatcctttg tgcatttttg
   137101 tgttcctaat catccactca ttttttgttc aatcgcccgt ttcgtttgat aatacatgta
   137161 tggtaggtaa ttcatacaaa ggatagtgaa aaggccatac ggttgatctt ttgagcccgc
   137221 ttcaagctgg gttgtctaat caaccagtct tggggtaaag gacctcttcc gcttatgttt
   137281 atttccactt aactcttgtc ttgtacatag gaaatgagac tccatttttt tttttttact
   137341 gcaaattgat aagctgcttt ctttcactca tatataacta tctaatttac tttatcaacc
   137401 aaaaggataa taaagaatat ctattcaatt cgttcaactt gttttgtttt ctaaagcgaa
   137461 agaaaagaat gaatagggaa aagaaagaaa agtttgtatt tcaacgaatc gcacgtagag
   137521 atattgataa aacacataaa gttaatggta tttcataact aatcgattga gcagcagctc
   137581 gtaaaccacc taaaaaggaa tatttattat tcgatccgta tcctgacata agaaggccaa
   137641 caggggcaat acttgaaatg gcaatccata aaaaaatacc gatattgaga tcagctaaaa
   137701 caagatgata gctaaaagga attactaaaa aacttagtaa aatagatatg actgctatag
   137761 atggtccaat actgaataaa cgggtatttc ctctagctgg aaaaagattc tctttgaaaa
   137821 gcagttttgt cccatctgct agagcttgaa gaattcccaa aggaccggcg tattcaggcc
   137881 caatacgttg ttgtattcct gcggatatct ctctttctaa ccatacaatt accagtacgc
   137941 ctactgtgat ccccaataca agagtcaaaa tagggacaaa gatccatacg attccataga
   138001 cctctttgaa aaattccaat ctggaaaaag aatgaatatc ttgtacttct atttctgttg
   138061 tataaactat catttcaacg atcaacttct cccataatga tatctatgct acctagtatc
   138121 gtcataatat cagccaattt cattccttta actaactgag gaagaatttg caaattgata
   138181 aaacccggcg ggcgaatttt ccatctccaa ggaaaacaac ttttgtcccc tattagaaaa
   138241 attcccaatt ctccctttgg ggcttcaact ctcgcataaa gttcttgctt cggcaattca
   138301 aatgtgggag aaggtttttt actaatgaat cgatattcaa aatcattcca ttctggatcc
   138361 ctttctctat caaagcatcg gatttctaaa ttctcatagg gaccccctgg aattccttcc
   138421 agggcctgtt gaattatttt tatggattcc gtcatttcac tgattcggac taaataacga
   138481 gctaacgagt ctccttcttt ttgccactgg atttcccaat gaaattcgtc gtaacactca
   138541 taatgatcaa ctttacgaag atcccattgt attccagatg ctcgtagcat cggtccggat
   138601 aaaccccaat ttattgcttc ttctccacta ataatgccta ctccttcaac tcgttctaaa
   138661 aaaatgggat ttcgcgtaat aagtttttga tattcaacaa ctcctgttaa aaaataatcg
   138721 cagaaatcca aacatttatc tatccagcca taaggcaggt cggctgctac tcctccgata
   138781 cgaaaataat tatgcatcat tctcatccca gtcgcagctt cgaatagatc atatactaat
   138841 tctctttctc tgaaaatata gaaaaaaggg gtctgtgcgc caatatccgc cataaaaggt
   138901 ccaagccata acagatgaga aactagacga cttaactcca acataatgac tctgatatag
   138961 ctcgctcttt taggcacttg aatatttccc aattgttctg gtccatttac ggttattgct
   139021 tctgtgaaca tagtagctaa ataatcccaa cgtgttacat aaggtaaaaa ttgtataatt
   139081 gttcggtttt ccgcaatttt ttccattcct ctgtgtaaat aacctaatat tggttcgcag
   139141 tcaacaacat tttcaccgtc tagggtaaca atgagacgaa gaacaccgtg cattgatggg
   139201 tggtgaggtc ccatattgac tatcataagg tctctttctg tagctggtct attcataagt
   139261 ttttcctcga ttcattctta catgaattgc tgaaaacgaa aagaagttta tcaaaattct
   139321 caagatccaa taaatgaaaa aactaagtaa aaatttttaa attaacgatt ttttaactcc
   139381 cgaatatcca actcactaat taattcttta tagcgtactc gatttttctt tgataagtaa
   139441 gacagcagcc gttgacgttt tcccagaatt tttcgtagac ctctctgaga tgaatagtct
   139501 tttctgtgca attccaaatg ggaagtaagt cttcgtatct tattggtgaa actgactatt
   139561 tgaaagtcaa cagacccccg cttttcttct tttttttctt gaaaaataac tgagatgaat
   139621 gaatttttta ccataaaaca aaatcttatc cccttttata atttctcatt ttttgatgtg
   139681 aatttgatta atcagtaata ataatattag tcattttgat atacagaatg accttaagtt
   139741 cattataaac ttcctatttt ataaaataaa taaatgaaca aaatcttctt attttatttg
   139801 tataggaata caaaaaaaga taagaagatt ttgttcattc atttatagat ctaattgata
   139861 atatgtatgt cattaaatta gtatcctctt tcaggatgga atgtaagaca atcctcgcgt
   139921 ctatctattt gttttcatat agccgacgta ttctattacc taataatata tgtatatatg
   139981 gcaaaattca tgtaaatgga cttgtaacta acaaattttc aaccgtggat acatatgtat
   140041 cctgaccata ctgaaacgac tgccattatg agtattaaac caatagcgat tcatacaagc
   140101 taaatcttct agtcgataat tgggccaaag aaagaacttc attttaatta gtttattttt
   140161 atcgataccg agatatttgc ctctatttaa aacttgacca cagtttttta cctgattgca
   140221 aaataccgga tttctatgta tatcatttct atcccttgag tttaaaaaat atagaattcg
   140281 taattctcta cggcctttag gggataaaat agtttcagga acaaagaaat cataatgatt
   140341 tttgtctcta ttttgagtca ttttttgatg tcttaaaatg gattcatcaa attgattctt
   140401 atcaaaccat tctcgaaatt tttgattcct ttggtattta ttcttatgaa ggtatttatt
   140461 cttatgaacc aaaaaaatac ctatggtttg atatagaatc aattgtccat cgttttttat
   140521 agacggataa ggataagtcg gttcgataat caatgttccg cttgtactta attctctagg
   140581 agtgtgcctt tttagagtcc aaatatccac agtcagttct ccccgtttaa gataggatat
   140641 agcaacgtcc tttggattta tcaatctaag caggagacaa taggctctaa tattattgac
   140701 cattttttta tttagaaccc tttcccagct caattgaaaa tagaaaaaac tttctaggaa
   140761 ggaataaagc tctatagctt cggggctcat gttggccttt ttttttctac gttgtttttt
   140821 tatgcctgat ctacctccat tttcatctga tagaggagcc ccttcccctt ggtttagagg
   140881 atctttttct tcttgatttc tattctcgaa tctaagaatt cttttttttt tctttgattc
   140941 tattaaaggg ttactttcag taatgttttt cttaatgttt ttatttccat tcaaatgaaa
   141001 gttgaaaaga agtaatttta ttggtatgat ccccggttga atcttatatg cattatatag
   141061 tggcacaaat tctgggaaga accaaagttc tagttctgga ttcgaactaa tacgacctac
   141121 tatttcctca ttcatttcca tccaatcaaa gaaggatctt tttttttttg tcaaaaaagg
   141181 atcttttttt tttgtcaaag aaggatcttt tttttttgtc aaagaaggat cttttttttt
   141241 tttgaatggg ttgatttttg aattttgata aattggtaaa gaaaaaggac ccctcttcat
   141301 tttttgattc ttattcttgg tgccgctatt ggcccagtaa tgaatctcga ccttattatt
   141361 tctaaggcaa aaatcaatca ttttccacct acaaaatttt ctatctggaa atttctcctc
   141421 agccataata tcattttctc ctagataatt ataaataggt agcccgtctg gcatatcaaa
   141481 aaatttgcgt ttatctatct tgtaattatc aaaaatatct tctttactat ttatttgtaa
   141541 tggtgatcta taaatatatg agtctttctt ctcttcataa ttaatagatt tatatgagaa
   141601 aaaatcatgt ctatgatgtt ttttaaaatt agatgatttt ttagattctt gattcagtaa
   141661 tgaatcaggt tcaaaatcat tttgtttttc atcatgaatt aatccttctt tttcatatga
   141721 gccccatttg ttaaaatcgt ttttttgagt catacagtgt cgattgactt tatttcgcca
   141781 tttttctggt actaatttaa gccagataat ctgagagaaa tcatattgat aatgccccct
   141841 taaccagttt ttccattgat tcctttcaga atgccaaaag tctttatgtc tcaatccaga
   141901 atgaaaaatt ccctctttcc gaaaaaaatc ctttatttca tttttaagaa aaagagatgt
   141961 tccataatat tgaaggatag acttgaattt atagaagtta ataactcgag tttgcgatat
   142021 tttataaaat acatatgctt gcgagaagga ggacgagtta caaaaagttg ttgaattctt
   142081 attttgaata ttatcaaggg aatttttttt agttaaaata aagtgaaatt tttttgtatt
   142141 tcttttctta attctttttt cattttcttt cttattggaa atggatttct cgatcatttt
   142201 ttttcttgat tcaataaaaa gttgtgcatt ggttcttgca atattaatga tacatagaaa
   142261 aaaatctatg tatatttttt ccatgaaaaa tttgataaaa aaatcaaatt tacggattaa
   142321 tcgagtattt cttcttttta atatttgaca aaattttttt aatgattcta atattttatt
   142381 atgataactt tttttattag aattcatatt tttttcttga gttagaaatc catttttctt
   142441 ctcatttaga attctttcta gtttcttgtt gattgtactt gttctctcag tcagatcttt
   142501 catttttttt tctgtcagtg aaaaatttgt ccattctgta gatcgaattt gaataggtga
   142561 ttcacgaatc atctgattat tcattataga atcgtcggtt ttagtttcac ccaattcgta
   142621 gtttttgatg ctccattttt ttatttcttt tgacaccttt cgaagaaatt ttgctcgttc
   142681 tttaaaaaca ttaaaaacta taaaagactt ctttttcaat tttttcactt tttttttcag
   142741 ttctttaaaa ataggttcaa aaaatgaaga cccttttagt tttcgagggg gaccaaaagg
   142801 atggtcagtt tccggtccaa aaattgttaa aaaacaaaaa tcattttttt gcgctttctg
   142861 tgttttcaag ggttttaact tagatcggtg ccaaggtttc aggtaaaaag gaaataagat
   142921 ttttatctga ataccgtctg ttaaccagtt ttttggaaat tctttgtcgg ataattcaac
   142981 accattataa gtgcatcgaa tatgcatttc tcgattccaa tccttgaagt cttcggacca
   143041 ttcgggacct tgaaataaga aaatacgcgc aatattctta gctattatta ataaaggcaa
   143101 tcgaatatat ttccgaagaa ttgattggcc tactaataaa aaacctctta ctgcttgagc
   143161 atatgtaatg gtatcccaag cttctgctat ttccattcgc attctctctt cgtcttggta
   143221 tttttcaacc tttctttttt cttttgtata atcagagatt tgtaattttt tgcttttttt
   143281 agacatcaaa ttttgaaaaa tgcctttcat ccgtccgaaa ctatcaaaag aaaaaaggcg
   143341 tctgtctatt ctgttcaaaa aagaaaaaag gcctctgtct attctgtcca aaaaagaaaa
   143401 atggcgtctg tctattctgt ccacaaaaag aggggaatgc gcctttgctt gatagaagag
   143461 ttggcaagta accgttttac gcctttgggc acgcatagaa ccttttatta gatttcgacg
   143521 aaaatccgag tatggtaaat aacgtatcca agcgatttcg cctgctggat caggctcatt
   143581 agaatcttcg ctatcatcaa aaatgaccat atacttgtat tttcttaaac gaatttgaga
   143641 atccaattct accctttctt cgccggtttc tccttcctct agttgcaaat catcgagtaa
   143701 gtagtatggc catcgaggga cctttttact tatttccttt atttcaatag atctttttct
   143761 acttctttga tcactggact tagttataac tacatttgaa tgaatagttt gatgtttggg
   143821 ttctcgaaat cgaaataaag aaagcttctt ttttgttaat aatgatctac tattgttgag
   143881 tttgtctatt gtttgtttca attcgcgata atcattagta agaagtagag catgaatctt
   143941 atttatccaa aattccccca tttttttttt tttatatatt tgatttatgc tagggggtga
   144001 aaaccctttt ttgattcttc cacgataggg cccatataag aacggatcat tttttttagg
   144061 aaaatattct tttttagttt catcattaca caattgagtt ttttgttcaa atatacctat
   144121 atcaaaagat tctttatcta aagttctgac tctatttata aactcgtcag ttttgtttag
   144181 ccgttttaga tcattggtca aattacaatc attatacaat tgatcagata ataatttttc
   144241 tgttgtgaaa aaggatatct ttttttctat tatttcttta aaagttgaca aactcggcgg
   144301 atacataaaa gatatccttt cttttccatc actttgacat gtataaaaaa aatattgtga
   144361 catttcattt tttacagcat tttgaaattg attgtttttt atataacgaa atggtcgatt
   144421 ccatttgtta gaatcaaaaa gaagaatcac aagagagttt tcaacccatg aatcaaaaag
   144481 aagagtcagg agttcatctt ttcttttttt ttttttcttt ccgttcactc ggatctcttc
   144541 cctttcatcg attttgtccg gatcctccct ttcttccgaa aaaagggaag gagaaggatc
   144601 ttcttcggtg aatacctctt cttcctcttt agttttagtc cccctccttg cggaaacttt
   144661 tttttctatt tcttccattt ctgaggttcc tttcagttgc ttagtcaaaa tgggtgacgg
   144721 tattcttcct aaatagtaga tacaggtaat aaataagaaa gtactaaaga ttcgagccat
   144781 agagtttctt aattctgaca caatggatct taattttgac acaaggtact tatactgata
   144841 agcaagagaa gcaagatact tattagatcg aataagtaca ttaaacctaa tagaactttt
   144901 ttgctgtatc cacactaata ccaatctaaa cttagatcga ataagtacat tagacctaat
   144961 agaatgattt tgctgtatcc atactaatac caacccaacc cattttatga ataaaatttg
   145021 accaattaac caaccaacta aactacttgt tacaaataaa atcttgttgt tgcatcgaaa
   145081 catataaacg ttgactaatc tggataacat tgaacttggt aaaatgaaat ggttgaataa
   145141 ttgaaaaatg agattattca ggaatacaca ttgaatgtta agattacgca ttgaatttct
   145201 gttagtagat ccataatcaa aaaagtcttt gtgattgttc cagaagaaat gaaacaaaag
   145261 atagggtaga gctaggacag ttattgtatg gggtctcccc aatgctatat ggaggggcgc
   145321 gtaatagatc gatatgaaca tcatgagctg tcccacaaga aaaccagttg ttgctgctac
   145381 cttcttctcg tttccttctt ctccttcttc catagccagg gctcggagag agaagagata
   145441 ggagggccct atggagaatg tggtcagaaa tccataatag agtccgaccc caacgaccga
   145501 attgcttatc ctcatgcata agtatattag atcacctggt ctaaaaaaaa atatataaga
   145561 tttgaaaatc attataaaac ctcctcctgt tcgatttcaa ttccattttt ttttgttaat
   145621 ctatgataat atgatattat tctatgataa tctttttggg tgatcttcat gcataagtat
   145681 attagatcac ctggtgtaaa aagaaaaata taagatttga aaatcatcac aaacctcccg
   145741 ttgttctatt tcaattccat ttttttgtta ttctatgata atatgatatt attctatgat
   145801 aatatcatat tattctatga taatcttttt tcactttcca tatatagaaa tacaaagaga
   145861 tagactagaa acgacatctc ttatgtcaat gacactaaag aaagggatat taaatgaatg
   145921 gaattgggat atggatggaa tataatgaaa tagagccact ttgaggttcc ctatgaaatg
   145981 aggcatggaa cggggccact acgaagaagt tccgggggtt acgaaggaaa cttcgagttc
   146041 atattggtca tgggttgaga atgggaattg aactctatga gatctaatct cccgttgttc
   146101 ctcagtagct cagtggtaga gcggtcggct gttaactgac tggtcgtagg ttcgaatcct
   146161 acttggggag atttgattca ttccgaatta cagaatgtca gaatgaaaag gttcgctttg
   146221 atcattaaga gtaggagtag gtaacccgtt ctctgtgtct ttatttctat tgcattctat
   146281 ctcatcgtat cacattctgt tctgcgatat ttgagaatcg ccgtcaatac ctcggtctag
   146341 gtccgggata atcctttgtt ccatagtctt ggggctattt acaaccagcc aattaagaat
   146401 tctcagatat actagtacta gcaaatggat caaagatgca gtcatcgatt ctcccgagag
   146461 gccgcaatta ccgcgagcaa acacattaat ttaatggcga ggagcgcatt tttgccattt
   146521 ttgtatgcta ctaatacttg tacttgctct gccattctgt ccaagcctgg ctgaggaaga
   146581 gttatggggc gtaaaacaaa aaaaaagatg ctaattttgt tttttgtttt ggccggcttt
   146641 accatatgta aatttatatt tgaaagtcaa aaggccactc catttcggca aaagacccgc
   146701 gccccagttc catagctttt ggtccgctat cccaatcatg attttcctac ccccagaggg
   146761 aaaggccctt cccttttggg ccggttgtgg gcgaggaggg attcgaaccc ccgacaccgt
   146821 ggttcgtagc cacgtgctct aatcctctga gctacaggcc ccacctcgtc tccactgggt
   146881 ctgttcccag gagtacccta aaaaaaaaaa aggaaccttt cctctcccca gccatttccg
   146941 ggttaagaag atgtgaaagc gcctttctct ctataagaac ggtgcgttcc gaggtgtgaa
   147001 gtgggagaga ggggatttca taattggggt tttgaataag acgacctttt tgtttttcat
   147061 ttttggtttc tttttcgtat tgaaaaagta ataagaatga gaggtgttaa gtttttatca
   147121 tcctggcgtc gagctatttt tccgcaggac cccccctaca gtatcgtcac cgcagtagag
   147181 tttaaccacc aagttcggga tggattggtg ttgttcctct acgcctagga caccagaata
   147241 tcgaaccatg aacgaagaaa ggcgtgcgaa aaaaagaaaa gcatattggc tagtgattct
   147301 gaggcccgat tcttgactgg aagggacacc aaaggcctcc gcccttccat cccatgaata
   147361 gatagagagg gagggcagag cttttggttt tttcatgttg tcaaagagtt gaacaatgaa
   147421 aatagatggc gagtgcctga tcgaattgat cgggtcatgt aggaacaagg ttcaagtcta
   147481 ccggtctgtt aggatgcctc agctgcatac atcactgcac ttccacttga cacctatcgt
   147541 aatgataaac ggctcgtctc gccgtgacct tctcttgaat tctcaaaact tctgtcactc
   147601 gatccccgca gggacagaga accccttgcc gtcgcggctg tgctaccgga ggctctgggg
   147661 aagtcggaat aggagagcac tcatcttggg gtgggcttac tacttagatg ctttcagcag
   147721 ttatccgctc cgcacttggc tacccagcgt ttaccgtggg cacgataact ggtacaccag
   147781 aggtgcgtcc ttcccggtcc tctcgtacta gggaaaggtc ctctcaatgc tctaacgccc
   147841 acaccggata tggaccgaac tgtctcacga cgttctgaac ccagctcacg taccgcttta
   147901 atgggcgaac agcccaaccc ttggaacata ctacagcccc aggtggcgaa gagccgacat
   147961 cgaggtgcca aaccttcccg tcgatgtgag ctcttgggga agatcagcct gttatcccta
   148021 gagtaacttt tatccgttga gcgacggccc ttccactcgg caccgtcgga tcactaaggc
   148081 cgactttcgt ccctgctcga cgggtgggtc ttgcagtcaa gctcccttct gcctttgcac
   148141 tcgagggcca atctccgtcc ggcccgagga aacctttgca cgcctccgtt accttttggg
   148201 aggcctacgc cccatagaaa ctgtctacct gagactgtcc cttggcccgt aggtcctgac
   148261 acaaggttag aattctagct cttccagagt ggtatctcac tgatggctcg agccccccct
   148321 gaaggaggcc ttcttcgcct tccacctaag ctgcgcagga aaagcccaaa gccaatccca
   148381 gggaacagtg aagcttcata gggtctttct gtccaggtgc gggtagtccg catcttcaca
   148441 gacatgtcta tttcaccgag tctctctccg agacagtgcc cagatcgtta cgcctttcgt
   148501 gcgggtcgga acttacccga caaggaattt cgctacctta ggaccgttat agttacggcc
   148561 gccgttcacc ggggcttcgg tcgccggctc ccctgtcatc aggtcaccaa cttccttgac
   148621 cttccggcac tgggcaggcg tcagccccca tacatggtct tacgactttg cggagacctg
   148681 tgtttttggt aaacagtcgc ccgggcctgg tcactgcgac cccctttgtg aggaggcacc
   148741 ccttctcccg aagttacggg gctattttgc cgagttcctt agagagagtt gtctcgcgcc
   148801 cctaggtatt ctctacctac ccacctgtgt cggtttcggg tacaggtacc cttttgttga
   148861 aggtcgttcg agcttttcct gggagtatag catgggttac ttcagcgctg tagcgcctgg
   148921 tactcgaaca ttggctcggg gcattttctc taccccttct taccctgaaa aagcaggggc
   148981 accttgcgtc cttgaaccga taaccatctt tcggctaacc tagcctcctc cgtccctcgg
   149041 gaccaacaag gggtagtaca ggaatattca cctgttgtcc atcgactacg cctttcggcc
   149101 tgatcttagg ccctgactca ccctccgtgg acgaaccttg cggaggaacc cttgggtttt
   149161 cggggcattg gattctcacc aatgtttgcg ttactcaagc cgacattctc gcttccgctt
   149221 cgtccacccc cgctcgcgcg ggtgcttccc cctaaggcgg aacgctcccc taccgatgca
   149281 ttttttcatc ccacagcttc ggcagatcgc ttagccccgt tcatcttcgg cgcaagagcg
   149341 ctcgatcagt gagctattac gcactctttc aagggtggct gcttctaggc aaacctcctg
   149401 gctgtctctg cacccctacc tcctttatca ctgagcggtc atttaggggc cttagctggt
   149461 gatccgggct gtttccctct cgacaatgaa gcttatcccc catcgtctca ctggccgacc
   149521 ttgacccctg ttattttgag gtcatatcta gtattcagag tttgcctcga tttggtaccg
   149581 ctctcgcagc ccgcaccgaa acagtgcttt acccctagat gtccagtcaa ctgctgcgcc
   149641 tcaacgcatt tcggggagaa ccagctagct ctgggttcga gtggcatttc acccctaacc
   149701 acaactcatc cgctgattct tcaacatcag tcggttcgga cctccactta gtttcaccca
   149761 agcttcatcc tggtcatgga tagatcaccc aggttcgggt ccataagcag tgacaattgc
   149821 cctatgaaga ctcgctttcg ctacggctcc ggtgggttcc cttaaccaag ccactgccta
   149881 tgagtcgccg gctcattctt caacaggcac gcggtcagag ccctgggctc ctcccactgc
   149941 ttgggagctt acggtttcat gttctatttc actccccgac gggggttctt ttcacccttc
   150001 cctcacggta ctacttcgct atcggtcacc caggagtatt tagccttgca aggtggtcct
   150061 tgctgattca cacgggattc cacgtgcccc atgctactcg ggtcagagcg taagctagtg
   150121 atgctttcgg ctactggact ctcgccatct agggtgcagc actctactgc ttcgcctagc
   150181 agcacgacgc ttttattgct ctcccacaac cccgttttca cggtttaggc tgctcccatt
   150241 tcgctcgccg ctactacggg aatcgctttt gctttctttt cctccggcta ctaagatgtt
   150301 tcagttcgcc aggttgtctc ttgcctgccc atggattcag cagcagttcg aaaggttgac
   150361 ctattcggga atctccggat ctacgcttat tttcaactcc ccgaagcatt tcgtcgctta
   150421 ctacgccctt cctcgtctct gggtgcctag gtatccaccg taagcctttc ctcgtttgaa
   150481 cctcgccctt cacttttcac tttaaggcta tgccatccta aggtgctgct aaatggaagg
   150541 atcttatcaa cgtccatgaa tgataaataa tagattgaac tgccgaatcg gaaaaatcgg
   150601 gtactatcat atagctttgt ttcggctaag ttcacgagtt ggagataagc ggactcgaac
   150661 cgctgacatc cgccacaggg taaaccaccg cctctcaggc ccccgactga ttgattctac
   150721 catagaggcc aacgatagac aataactccc ccccgaacac agcttacaac tttcatcgta
   150781 ctgtgctctc caaagagcaa ctcttctcaa aatctcaaaa aaaaaaaggt gctgagttgg
   150841 aatcccattc taactaagga ttcttgtggt tccggaggat ccagctacag gagaaccagg
   150901 aacggagagc tttcccccct tttccacccc gacctttggt cttaagaatg ctggttttaa
   150961 gaatgagtga ttgcccttct ccgaccctta ctgcccaacc tgagagcgga cagctaatgc
   151021 attccactta ttgaacaggg ttctatggtc ggtccgcgac ccctggatac cgaaggcgtc
   151081 cttggggtga tctcgtagtt cctacggggt ggagacgatg gggttggtcc atggattttc
   151141 cttccttttg ccgcatttcg ctcaaagggt tgaagggaga tagtgcatca agctgttcgc
   151201 aagggccaac ttgatcctct tccccaggga tcccagatga gggaacctaa acctagggga
   151261 gccgccgact ccaactaccg tccatgtacg atccatacta gatctgacca accacccatc
   151321 ctacctcctc tacacgttct tgacagccca tctttgtctc agtagagtct ttcagtggca
   151381 tgtttcggtc ctcttcccca ttacttagaa aaagtgagcc accggttcag gtacaagata
   151441 ctatcattac cgcctggaca attagacacc caacccgtaa tcgcaacgac ccaattgcaa
   151501 gagcggagct ctaccaactg agctatatcc cccgagccaa gtggagcatg catgaaggag
   151561 tcagatgctt cttctattct tttccttggc gcagctgggc catcctggac ttgaaccaga
   151621 gacctcgccc gtgaagtaaa tcatcgcacc tacggtccaa ccaattggga gagaatcaat
   151681 agattccttt tcgggagcga ttcatccttc ccgaacgcag catacaactc tccgttgtac
   151741 tgcgctctcc aagtgtgctt gttccccctt cttttcttcc tcaccacggc aagtacttgt
   151801 gaaataagaa ataactccga tgggaagaaa aaagagggcg ttaagagacc ctcttggccc
   151861 aaccctaaac actctaagat cctttttcaa acctgctccc atttcgagtc aagagataga
   151921 taaatagaca catcccattg cactgagcgg gggcgttcgt agtgactgag ggggtcgaag
   151981 accaagaagt gaattattta tcagccaagc attcgtctta cggctagatc caatcccctg
   152041 gtccctgcgg aaaggaaaaa gaatttcacg ctcttccttt cgggaaggga ggattaggaa
   152101 aatcctattg attgcagctt tctccagacc tccgggaaaa gcatgaaaaa aaaaggctcg
   152161 aatggtacga tccctccgtc accccagaat gaaaggggcg atctcgtagt tcttggtctg
   152221 tgaagatacg ttgttaggtg ctccatttca tttttccatt gaggccgaac ctaaacctgt
   152281 gctcgagaga tagctgtcca tacactgata agggatgtat ggattatcga gaagagagga
   152341 gccatggtgg tcccccccgg accgcccaga tcccacgagt gaatagaaag ttggatctac
   152401 attggatctc acctgaatcg ccccatctat cctcctgagg agaagtttgg tttcaaaccc
   152461 cggctcgaac aggagaagta cgccatgcta atgtgccttg gatgatccac atctcagggt
   152521 caggcgctga tgagcacatt gaactatcca tgtggctgag agccctcaca gcccaggcac
   152581 aacgacgcaa ttatcagggg cgcgctctac cactgagcta atagcccgtc gtgcgggcct
   152641 cccgctgggg gcccgctatg caaaaagaaa agcgagagaa accccatccc tctctttcct
   152701 ttttacgccc ccatgtcgcc acacgggagg gacatggggg cataaaaggg gatcctatca
   152761 acttgttctg acctaggata agaagctcat gggcttggtc ttacttcacc gtcgagaaac
   152821 aaaagaaggc ttccatctcc aagttgaact cagacgtagc tcgcttcttt ttgggtgtga
   152881 agcagtgtca aatcaaaata cccaacaagc attagctctc cctgaaaagg aggtaatcca
   152941 gccgcacctt ccagtacggc taccttgtta cgacttcact ccagtcacta gccctgcctt
   153001 cggcatcccc ctccttgcgg ttaaggtaac gacttcgggc atggccagct cccatagtgt
   153061 gacgggcggt gtgtacaagg cccgggaacg aattcaccgc cgtatggctg accggcgatt
   153121 actagcgatt ccggcttcat gcaggcgagt tgcagcctgc aatccgaact gaggacgggt
   153181 ttttggagtt agctcgccct cgcgggatcg cgaccctttg tcccgtccat tgtagcacgt
   153241 gtgtcgccca gggcataagg ggcatgatga cttgacgtca tcctcacctt cctccggctt
   153301 atcaccggca gtctgctcag ggttccaaac tcaacggtgg caactaaaca cgagggttgc
   153361 gctcgttgcg ggacttaacc caacacctta cggcacgagc tgacgacagc catgcaccac
   153421 ctgtgtccgc gttcccgaag gcacccctct ctttcaagag gattcgcggc atgtcaagcc
   153481 ctggtaaggt tcttcgcttt gcatcgaatt aaaccacatg ctccaccgct tgtgcgggcc
   153541 cccgtcaatt cctttgagtt tcattcttgc gaacgtactc cccaggcggg atacttaacg
   153601 cgttagctcc agcactgcac gggtcgatac gcacagcgcc tagtatccat tgtttacggc
   153661 taggactact ggggtatcta atcccattcg ctcccctagc tttcgtctct cagtgtcagt
   153721 gtcggcccag cagagtgctt tcgcccttgg tgttctttcc gatctctacg catttcaccg
   153781 ctccaccgga aattccctct gcccctaccg tactccagct tggtagtttc caccgcctgt
   153841 ccagggttga gccctgggat ttgacggcgg acttaaaaag ccacctacag acgctttacg
   153901 cccaatcatt ccggataacg cttgcatcct ccgtattacc gcggctgctg gcacagagtt
   153961 agccgatgct tattccccag ataccgtcat tgcttcttct ccgggaaaag gagttcatga
   154021 cccgtgggcc ttctacctcc acgcggcatt gctccgtcag gctttcgccc attgcggaaa
   154081 attccccact gctgcctccc gtaggagtct gggccgtgtc tcagtcccag tgtggctgat
   154141 catcctctcg gaccagctac tgatcatcgc cttggtaagc tattgcctca ccaactagct
   154201 aatcagacgc gagcccctcc tcgggcggat tcctcctttt gctcctcagc ctacggggta
   154261 ttagcagccg tttccagctg ttgttcccct cccaagggca ggttcttacg cgttactcac
   154321 ccgtccgcca ctggaaacac cacttcccgt ccgacttgca tgtgttaagc atgccgccag
   154381 cgttcatcct gagccaggat cgaactctcc atgagattca tagttgcatt acttatagct
   154441 tccttgttcg tagacaaagc tggtttggtt cggaattgtc tttcattcca aggcataact
   154501 tgtctccatg cgcttcatat tcgcctggag ttcgctccca gaaatatagc catccctccc
   154561 ccctcacgtc aatcccacaa gcctcttatc cattcttatt cgaggggagc aagacaaaat
   154621 agaaaaaccc acattgggtt tagggataat caggctcgaa ctgatgactt ccaccatgtc
   154681 aaggtgacac tctaccgctg agttatatcc cttccctgcc cccatcaaga aatagaactg
   154741 actaatccta agacaaagga tcgagaaact caacaccgcc actattcttg aacaacttgg
   154801 agccgggctt tcctttcgca ctattacgga tacgaaaatc atggaaaaag ttggattcaa
   154861 ttgtcaactg ctcctatcgg aaataggatt gactacggat tcgagccata gcacgtggtt
   154921 tcataaaacc gtacgattct cccgatctaa atcaagcagg ttttacatga agaaggtttg
   154981 ccccagcatg ttctattcga tacgggtagg agaagcggta ttcttaaaaa aatagagaaa
   155041 tcagaaccaa gtcaagatga tacggatcaa ccccttctta ttgcgccaaa gatcttacca
   155101 tttccgaagg aactggagtt ccttagttcc attcaagagt tcttatggat ttccacgacc
   155161 ctctaagacc ccgaaatttt gacaaattcc ttctcttttt cttaggaaca catacaagat
   155221 tcgtcactat aaaaaaaagg gtaatgctaa tcccacgatt aattacttca ttaatgaatt
   155281 tcatagtaat agaaatacat gtcctaccga aacagaattt gtaatttgct atcctcttgc
   155341 ctagcgggca aaggcaaaga tttacctccg tggaaaagat gattcattcg gatcagcatg
   155401 aaagcccaac tacattgcat tgccagaatc catgttgtat atttgacaga ggttgacccc
   155461 ctctctcatg gtacaatcct cttcccgctg agcctccttt ctcctcggtc cacagagaca
   155521 aaatgtggga ctggcgccaa cagttaatca cggaagaaag gactcacgga gccgggatcg
   155581 ctaactaata cgaatcttaa tataatagaa aatactaatc taatagaaag aaaagaactg
   155641 tcttttctgt atactttccc cggttctgct gctaccgcgg gctttacgca atcgatcgga
   155701 tcatatagat atcccttcaa cacaacatag gtcgtcgaaa ggatctcgga gacccaccaa
   155761 agcacgaaag ccaggatctt tcagaaaatg gattcctatt cgaagaatgc ataaccgcat
   155821 ggataagctc acactaaccc gtcaatttgg gatccaattc ggttttttcc ttgggaggta
   155881 tcagtaagga gaatggaata atatcgattc atatagatac agaggaaaag gttctctatt
   155941 gattcaaatg ctgtacctat gggataggga tagataaaga ggaaaaaacc gaagatttca
   156001 catatttgat cgaaaaatca atcagattga tttcgtaccc ctcgctcaat gagaaaatgg
   156061 gttagattct ataggatcaa acctatgaga cttaaagaat gacggaaggg aataaaatca
   156121 aaaaaaaaag aataaaaaga aataaaaatg aagtataaga acccagattc caaatgaaca
   156181 aattcaaact tgaaaaggat ctttctgatt ctcgaagaat gaggggcaag gggattgatc
   156241 gagaaagatc tcttgttctt attataagat cgtgtgattg gatccgcgga tgtttggtaa
   156301 aaaaaatctt ctcttttgag aataatcaaa aatggaaagt gttcgattgg aacatgaaaa
   156361 cgtgactgaa tttgtcctag ttactcttcg ggacggagtg gaagagggga ggacattctg
   156421 gaacgaggaa gagaacccaa cgacttcgaa agaattgaac gaggagccgt atgaggtgaa
   156481 aatctcatgt atggttctgt agagtggcag taagggtgac ttatctgtca acttttccac
   156541 tatcaccccc aaaaaaccaa actctgcctt acgtaaagtt gccagagtac gattaacctc
   156601 tgggtttgaa atcactgctt atatacctgg tattggccat aattcacaag aacattctgt
   156661 agtcttagta agagggggaa gggttaagga tttacccggt gtgagatatc acattgttcg
   156721 aggaacccta gatgctgtcg gagtaaagga tcgtcaacaa gggcgttcta gtgcgttgta
   156781 gattcttatc caagacttgt atcatttgat gatgccatgt gaatcgctag aaacatgtga
   156841 agtgtatggc taacccaata acgaaagttt cgtaagggga ctgtagcagg ctaccatgag
   156901 acaaaagatc ttctttctaa ggagatttga ttcggaactt attatatgtc caaggtccaa
   156961 tattgaaata atttaagagg ttttccctga cttcgtccgt gtcaacaaac aattcgaaat
   157021 gcctcgactt ttttagaacg ggtccgggtc aaatagcaat gattcgaagc acttcttttt
   157081 acactatttc ggaaacccaa ggacttaatc gtatggatat gtaaaataca ggatttccaa
   157141 tcctagcagg aaagggaggg aaacggatac tcaatttaaa gtgagtcaac agaattccat
   157201 actcgatctc atagatacat attgaattct gcggaaaacc gtattcgatg aaagtcgtat
   157261 gtacggcttg gagggagatc tttcatatct ttcgagatcc accctacaat atggggccaa
   157321 aaagccaaaa taaatgattt tagcccttat aaaaagaaaa ctgattcttg aacccctttc
   157381 acgctcatgt cacgccgagg tactgcagaa aaaaaaactg caaaatccga tccaatttat
   157441 cgtaatcgat tagttaacat gttggttaac cgtattctga aacacggaaa aaaatcattg
   157501 gcttatcaaa ttctctatcg agccttgaaa aagattcaac aaaagacaga aacaaatccg
   157561 ctatctgttt tacgtcaagc aatacgtgga gtaactcccg atatagcagt aaaagcaaga
   157621 cgtgtaagcg gatcgaccca gcaagttcct attgaaatag gatccgcaca aggaaaagca
   157681 cttgccgttc gttggttatt aggggcatcc cgaaaacgtc cgggtcgaaa tatggctttc
   157741 aaattaagtt ccgaattagt ggatgctgcc aaagggagtg gcgatgccat acgcaaaaag
   157801 gaagagactc atagaatggc agaggcaaat agagcttttg cacattttcg ttaatccacg
   157861 aacaggatct atatagacac atagatccat ggatccatac atctcgatcg taaaagaatc
   157921 aatagaaaaa gaaagaatcg gaattgatcg ttctcgaaac aaacgaaaag gaaacgaaag
   157981 ataaaacata aatcatggat caactaagcc ctctcgggga cttgcttaag aataagaaag
   158041 aggaatctca tgtaaatacc atggaataag gtttgatcct aattcatggg gattccacaa
   158101 atattccatt ccaaaaatag aaagttcgaa acaattggga tttttttgga gattggatgc
   158161 agttactaat tcatgatttg gcatgtacag aatgaaaact tcattctcga ttctacgaga
   158221 atttttatga aagcctttca tttgcttctc ttcgatggaa gttttatttt cccagaatgt
   158281 atcctcattt ttggcctaat tcttcttctg atgatcgatt caacctctga tcaaaaagat
   158341 ataccttggt tatatttcat ctcttcaaca agtttagtaa tgagcataac ggccctattg
   158401 ttccgatgga gagaagaacc tatgattagc ttttcgggaa atttccaaac gaacaatttc
   158461 aacgaaatct ttcaatttct tattttacta tgttcaactc tatgtattcc tctatccgta
   158521 gagtacattg aatgtacaga aatggctata acagagtttc tgttattcgt attaacagcg
   158581 actctaggag gaatgttttt atgcggtgct aacgatttaa taactatctt tgtagctcca
   158641 gaatgtttca gtttatgctc ctacctatta tctggatata ccaagaaaga tgtacggtct
   158701 aatgaggcta ctacgaaata tttactcatg ggtggggcaa gctcttctat tctggttcat
   158761 ggtttctctt ggctatatgg ttcatccggg ggagagatcg agcttcaaga aatagtgaat
   158821 ggtcttatca atacacaaat gtataactcc ccaggaattt caattgcgct tatattcatc
   158881 actgtaggaa ttgggttcaa gctttcccca gccccttctc atcaatggac tcctgacgta
   158941 tacgaaggag tgcggttcgt tcgataaatt cctacctctc tatctatctc tgggatgttt
   159001 ggatttttca aaactccatg gacatgcaga agagaaatgc tattcccact cagaccaaga
   159061 cataactttg acttgttcaa ataacaatta aggcgaagca gggtcaggaa caacgattct
   159121 ctttatgata aacagatcca ttttgcaagt tcgttattac gggtagttcc tacaaaggat
   159181 cggactaatg acgtatacaa tacttgaatt cttgatgtag atgctacata gttggttctc
   159241 atccttcaga gactacgagt gtaataggag catccgtcga caaaaggatc accctaagat
   159301 gatcatctca tggctattga gaacgaatca aatcagatgg ttctatttct caatctttct
   159361 gacttactcc tacggaatca aggtcgaaaa gatggagaaa aatcagtcat tcacaaccac
   159421 tgatgaagga ttcctcgaaa agttaaggat tagtaatccg ttttagaaat cgaatgggtt
   159481 cgatcttata catacgcgag gaaggtaata ataaaaaaaa aagaagataa gttcttcttt
   159541 acttttatca cttaggagcc gtgcgagatg aaagtctcat gcacggtttt gaatgagaga
   159601 aagaagtgag gaatcctctt ttcgactctg actctcctac tccagtcgtt gcttttcttt
   159661 ctgttacttc gaaagtagct gcttcggctt cagccactcg aattttcgat attccttttt
   159721 atttctcatc aaacgaatgg catcttcttc tggaaatcct agctattctt agcatgatat
   159781 tggggaatct cattgctatt actcaaacaa gcatgaaacg tatgcttgcg tattcgtcca
   159841 taggtcaaat cggatatgta attattggaa taattgttgg agactcaaat ggtggatatg
   159901 cgagcatgat aacttatatg ctgttctata tctccatgaa tctaggaact tttgcttgca
   159961 ttgtcttatt tggtctacgt accggaactg ataacattcg agattatgca ggattataca
   160021 caaaagatcc ttttttggct ctctctttag ctctatgtct cttatctcta ggaggccttc
   160081 ctccactcgc aggttttttc ggaaaactac atttattctg gtgtggatgg caggcaggcc
   160141 tctatttctt ggtttcaata ggactcctta cgagcgttgt ttctatctac tattatttaa
   160201 aaataatcaa gttattaatg actggacgaa accaagaaat aacccctcac gtgcgaaatt
   160261 atagaatatc ccctttaaga tcaaaaaatt ccatcgaatt gagtatgatt gtatgtgtga
   160321 tagcatctac tataccagga atatcaatga acccaattat tgcaattgct caggataccc
   160381 ttttttagtt tagcttctag aatctatttc ttagttcaag atccctcttt actaactgga
   160441 atcaaagaat tagtagatct gttccgccca aaaagggaat gggctagggt tatgaactta
   160501 taatctataa tcagattata gattataagt tcattccata tcgggccaga ccggaatagg
   160561 gttatataca ttctcattat gagaagggtc attcgagcct atctaaatct aaatagagac
   160621 tatgtttaca tatggatccc tacgtcgtta cattccattt aggattagga atgggcgtaa
   160681 tcgggccttc tttttacatt acagatctct ccttattttg gaccctattc acctcttttc
   160741 tttttttctt ctattgaatc gagaaagaaa taggtttgat tgtccatctt tttaatagaa
   160801 tcttaatata tataagacat cctctggata cttcaaatcg aagcaattgg atgtccgact
   160861 tggcctatat gacatggccg atcaatagaa atactccaac actccacctt tgtcatatat
   160921 tccatacatc acactagata gatatcatat tcatggaata cgatttactt tcaagatgcc
   160981 ttggtggtga aatggtagac acgcgagact caaaatctcg tgctaaagag cgtggaggtt
   161041 cgagtcctct tcaaggcata atattgagaa tgctcattga attggaataa gttcggcagc
   161101 ggatcacaaa atcttggtga tcctctctat ctaatgaatg gggaatctgc tttgaaatcg
   161161 tctgccctgc acccaccccc gagtatatgc ttcaacagga atcacacaag ggtggattga
   161221 tacaatctaa acctctggta aaatgccccc cgtaacccag cagataaagt gcattacata
   161281 gtccgtttta gggattggcg actacccatt cagtgacttt ggcactggac gttccaaaaa
   161341 tgggtactat cgggtcgggt gaattcaata atagacgcct ggtggcattc cagctttcct
   161401 tctcctttca ggacctatcc gaaagagaat ccagtacttc tcggtcgtga atagggcgaa
   161461 ccgccccgtg gatatctttg cttcgaacca aaaacaatta gaattaggct cggtcaactg
   161521 gaatgtctat tatccatata ggggatcttc caatcgggaa gatccatcga cctgagacga
   161581 agagaaaggt ctatctattt tatttagtta ttcagttaaa ccaatgattc gttattggag
   161641 cagatagcaa aaaccatttc atctgacatg cgtatttttg attttccaat ggatttacat
   161701 ctttcattaa tggaaatttt ttgatgtagt gagtaatagc tctggttgtt cgctgttcaa
   161761 gaattcttgt ttaggcagtt cataccgtcc atacatagtg ttttgatcta agatttcaat
   161821 tcttccatgt ttcagcagta gcatattctt ccatggagct aagctccatg gaagaaagaa
   161881 gtgtttccgc gactctacca cccagtcaat tccgttccac ttaatcctca tgaccacata
   161941 tctttccggc taagtaatgg gaaacccttc tcctgttaca tgaatccaat tttcatttca
   162001 tccgagaaaa gccatctttt tctcaacaat gtctttgcca tttgatccaa tagccttccg
   162061 tgagatagga acagatttga taaatactga taactctcgg atcgaatatt agaacgggaa
   162121 aatccattag ataatgaact attggttcta agccatctct ggcgatgaat caagaattcg
   162181 aagtgctttt ttttcctatt cttgagaaac cagcgtttag atagagatgg aagaggatcc
   162241 attttggcag taagaataag aagccccttt aacatctctt catcttcatc tgcaaagaat
   162301 tctcgatgtg aaaagacaga gacaaagggc tcatctttga atagggaaaa gagtggatcc
   162361 ggggggtccc aaatgaattg gcttattcga aaaaagcctt gttctttgga aaatctagct
   162421 cgtggcgggt actgcatggt ttcactctgc aagaactccg aatccccctc ttgaagctca
   162481 tcctcctctt gacgctcatc ctcctcttga agctgatcct cctcttgaag ctcatccttt
   162541 tcatcataaa ggatcccccg accggcccaa tagggaaatc ccaattcatt gggcctttcg
   162601 atacaatcaa atagaaattc ccaagggcgc catattctag gagcccagtc tatgtgatcg
   162661 aagaaaccct cctctatttc cccttcttca aactccgatt cgtatttttg atagagaaat
   162721 ttctgatcaa cgatagaata agatccattt tgcatcatat ataagggatt ccttggttcg
   162781 ggccgaagaa ggaatttcac tcgatcatta tcaaaccgac tgcaatctct ttctgtccgc
   162841 gaggatgcca tcagagcgcc ttctatttct actaggccat gaactagatc agaatcattc
   162901 tcaacgaacc gataagaagt gatcctattt ttttcatcgg gtccgggtag agaccaaagg
   162961 tcttgagcga ccgatccggc agaacaactc aaaagataaa gaagtatcgt taatttcttc
   163021 atgctcgttc caagttcgaa gtaccatttg tacaaataag gatccccttc ttcacacaat
   163081 tgcttcttta tatagataga tataggatct aggaggcaat ttcctagaag tactttttgc
   163141 acaacagccc ttcctatctg atagaaaagg atcccgtgat cctgaaccgg tattacatgg
   163201 gctcgcaaat cccaagtttg tctatgaaga gcagatctaa ttgtattagt gtctagaatt
   163261 gatttcttct gtgtaatact aattgatagg gcctcattgg caagtgctac aagatctcgt
   163321 gcattggaac ccatggctgt ggacccgaat cgattagtat ggaacatttt cttttccaag
   163381 tgaaatcccc tagtatatga aagagtgaaa aagcgctttc gttgttgtgg aataagaagc
   163441 cttcgtatct taatacatgt attgaattga ttcggggcta ttagagcggg atccactttt
   163501 tggggaatat gagtcgaagc aataacaaga atatttctag tagaacatct ttcacaatcc
   163561 ctggagagat agttcactaa tagaccgagg gataagtcct tcgactcatt catatccaga
   163621 tcatgaatgt ctggaatcca tattatgcaa ggagacattg cttttgctaa ttcgaagtga
   163681 agggtgataa aaaatcggtc tacttccgcc agcagttcaa tattggtgaa ctcattcatc
   163741 acatcctcag ctagccactc tatacgccgc aactccctat caaggtcact agtatcaata
   163801 tcgtcactag catcaataga gtcactagca tcaatagagt cactaacatc atagtcactc
   163861 tcatcctcct catcaagaac caactcccta ggcttgctat ccgggaactt gttcagaaat
   163921 actgtaatga aaggaagata ggagtttgtc gttaggtatt tgaccaaata ggatcgtccg
   163981 cttcctatag aacctatcac taaaataccc ctagaggggg ataaggctaa gcggagcgaa
   164041 aagggttttc catgagacgg gaaatgaaaa ctattagccc cacacgaagt ttgtgaataa
   164101 gtgattgtct gataattagc aaggaatatc cgcctttctg ctaaacagga tgtattgaac
   164161 tcataattca ttagatactt ttgatgaatg tcaactaagt atcgtaagta aattgctccc
   164221 ggttgttcaa tcatttgata agcagagtca ttctttgata aatgatcgct atgagtcaga
   164281 ctcaatagaa tttgatcaat acttttttct gccgttaagg tggagatgga gaactgaacc
   164341 aagaagtctc tttctttatc actaatcgaa tcactgttcg cgaaccagaa ttctattgga
   164401 ttatcatcaa tccaatgatc gcccacgttt tctctttttc ttatcaatga atagatctct
   164461 ttacttgtat gacttagatg tctcgtattt ctcgaaaaaa tgattcgatt gatgggattt
   164521 ggtatgatac ttatgagatc gatgagattg atattcaaat atttcttctt agaacgtata
   164581 gaatatccta attgttgcag agcaactaga aagagattct tgaactttaa ccagaaagaa
   164641 ttcagttcag atgtgggata cctatccaga agttttcgca actcaatcat gtatgatgga
   164701 ttcatcaaag atttgatctt ttcgaactct gtctgtaact cactataggc tcgggaaaca
   164761 aagaaaagac gtgtacaaac gagatgtcca gcaacaagaa gaaggaaaag gattgaatag
   164821 aggaactcct gaacatttgg cgagctcaga tgtgtcgata tcaatggtga ctcattattt
   164881 cgatgaatct tttcttcgga cagaagaaaa ttttgtaaac acttaatcga aatctcactt
   164941 atccgattcc gtcgtgtctt ccacaatttt ttctgaagaa ttcgcgctga tccatgcata
   165001 atatcatgaa aaatggatac caatatttga cggctgctac ttagtatcgg caataggtct
   165061 gaaaaagtat ctaacaatat caaacttaga tatttgcacc ctgttgaagt aaagaaccat
   165121 ggcatatatg tttggaatag attccatttt gattttaagc gagttgaaaa agcactcttt
   165181 cgttgatgaa aggttctata catctgccct ttctcaacgc atttctttag acaaagactc
   165241 cgttttttcc tcttttcgga tggtaaatat ttctcagaac atggagtgtg aatcaaaccc
   165301 atgtttgaat tgaaattgag atactgatgc aagttcttct cttctgaatc agatagattc
   165361 atatctgaaa gaggttgaca aaaagttctt tcaaaattga ctttttgtcc ctcttttaga
   165421 ggtgttccag aaatgtctgc aatcgagtaa atagctctac gaactaatgg atcggatcga
   165481 attgcaaact ggaaagattt gtacaagtta tacctttcgt caccactttg tggaaaatca
   165541 ttagatatga atatgttaga tacctgcgac tcgattggtg aaggtgaaat agtatctctc
   165601 tccaaaaaag catgtttttt tttaccaccg cacaaagaaa atattttgtt gcgaatgaac
   165661 aagatattga ggaattgtcc gtacgtaaaa tcagaattct tgatacgggc cttttccaca
   165721 taaaaaggga atcttttgtt acaatagaag gagaagtgat gtggattatt caagaatcga
   165781 agtcgatttg ctttataaaa agaagatatc aatgaacttc tatgaaatgg tttcacggga
   165841 ttcagccaat tgtcttgatc gtgggatatc attgagaaat aggaatccgt gttatcaaaa
   165901 gatttcctgc tattatttct agtatggaat gagtcaatca tccgctttgg tatcttattg
   165961 aacaaaaatg gtgatattgt tcctccattg atcaagaatt tcgatttttg agaagtatta
   166021 tgatcatcca ataagaaagg tttcaatttt tgaaaatgaa cgatttgaag acctattgat
   166081 tctaacaact gattgcagag ttgatcattt gtacctttca attcatagat gtggatctca
   166141 gacctatgaa gggggatatt cccgaaactc acaaagaaaa aaggaagtga gttagacaaa
   166201 aagagaagaa gtgacttaga caaatctttt ttatcgataa cctcagacca atcaatcgaa
   166261 tattgattaa tatgtaatcg atcgaacact acttgaaaac ggctcttctg ctcagaaacg
   166321 aaatgttcta aatgctcctg gaaattcttg ctcccattgg accatttgta tctatatgca
   166381 ttaggatccc gattcatgta tctctcggtt cgagaaatca aaataagagg atcgaaccgt
   166441 ttgttctgac tctttttcaa attcgataaa tgtcggttga tcgtatattt cattagagtt
   166501 ctatgattca gagtaccatt tcttatttga tccctttgaa ttccatactc gaagttgcga
   166561 tcggatctat tcattaaaaa gaatcgattc aatacatttc ttatgtaccc atgggtgcta
   166621 tattggattt gaatcagatt tcggatcaag atagattgat tgactgcctc cattatgttg
   166681 ttgctagcaa ataccactct ttttggtttt ggatcttcca aatcattccc gcaggagatc
   166741 cggacccatt tgtttctgat ccttcgataa aaagattcat tttcttcata aaaaatagga
   166801 ggtagaacca ataaagattt ctttttcgat tcatccccgg cctcattcaa gaattgtttt
   166861 tgatccaatc cgtaggaatc aatagaaagg gcaaatctct tatgatacac cagatccggc
   166921 tcggttattg atagagtgaa tagatctgcc atttcttgaa atctctcttc tgattcaaaa
   166981 tcgtggtgta acgtgtatcc ccccctgttc aggtcatgga atagatgaaa taaatcaaaa
   167041 aatggatttt tgttcaagaa tgaagaacta cccagttcat ccttcggaac catatcgcat
   167101 cccggatatg atgaaatagg atgaattgag acggtatttt gtaaatacgt aattatcttg
   167161 gatatattca ctatttcttt attttccgat cgcctgaaag ggacaaaaga aacatcttgt
   167221 tctttcttca acaatttctg atctttagtg aacctctcag taggattcga acccagatga
   167281 agttctgacc atatgtcaga gaaaaaagaa cgaatggatc ttgtaggatt cccaagaaat
   167341 tcttcgattt cttccggaag cagatgatta ttcatccgct tctcacgttc cgtgaatagc
   167401 cgggactttg aggaagatcc agaaacgcgt ttagggaatc ggtctgattc tatctctctt
   167461 cgttccgttt gaagaaagga aggatcccaa agaatcgatc tttcttttag ttgttgaatc
   167521 tctctttgat tgatcaatgt gtgatattcc gaatcctcat tactaatgga atcaaaacga
   167581 tctctggatt gatcaaaaga tcctttcaat tggctagaat ccgttacttg aacgaaacta
   167641 gatcttgtgg aatgatattg aatatttgac gatacattcc gtaccttgct aaaaattcga
   167701 tccttgctta ccaaccacac attgtctaac caaatccaat tctctctcga tatgttcctc
   167761 aaaaaatccg attcgtgcgg attcttcccc cgactaccga agagatcttg gcggaattgc
   167821 cacatatgaa attgagcaca attttgcaaa gaaatagccc acttgcttct cgaaaagaga
   167881 tgggaaacat gctcaatatc atttgattga atagttgacc cagccccttg ttgtttgaag
   167941 aaaccctcca cttcaattgg tatttgttca cgaaaagcaa acatgagata acaaatccag
   168001 tctttcacta agatttcgaa tagctgtccc gaattcaata tgttttgcct cttactcgga
   168061 gaaagacgat caaacaattc ccaatcacgg tccttgtgga tcggatcatc catataatat
   168121 acaaagggaa actccagata tttgatatct ttctctttga atgagatctc aattccagcg
   168181 acggtttcat tagatatctt accactagaa tccttctttt ttccgatcca gttcctccac
   168241 caccgcgaac cccagttgga ttcaggcatg atacactttt tagttattgg gggaacccaa
   168301 gtactctctt tcggatccag gaactcagag atcttttttc cttttgacag gagcgaaaca
   168361 atcaacctat tgacattgga agacccaaaa gattcttcca atgcatcatt tctcggtcca
   168421 atgggattca taagtatagg aagaagccct gtcaaataga gattttttct ttcgaccata
   168481 tttcgattgt taatacgata tataaggacc gctactacaa atagtagtac acccttggtc
   168541 gtgaaatgta ctacaccctt gatacccttg atcgtgaaat atcgattgct tgttgaaccc
   168601 tgtgaattgc gtgaaagtag gatacccaaa attcgggggt ccgagagttt tagaaaacgt
   168661 tcttggtgga aaaaaatgtt aaggaaagat cccactgaat tgaattgggt ccatgaatct
   168721 aataaatagt gagaattctt gatctctctc aatatctctc gcaattcgaa aacccagaat
   168781 ttgaattgac gccccttcat ctctccatac ctcctaaatg gataataatg atactttata
   168841 attatgatat ttatatatga tatttatata cgatatttct ttattctatg ataattagaa
   168901 ttatatgatt attctatgat ttaaattgca ttgatttatc ctaaagattt catttcaatt
   168961 ggaatttggt tattcaccat gtacgaggat ccccgctaag catccatggc tgaatggtta
   169021 aagcgcccaa ctcataattg gcgaattcgt aggttcaatt cctactggat gcacgccaat
   169081 gggaccctcc aagaagtcta ttggaattga ctctttatca atggaatctc atcatctata
   169141 cataacgaat cggtgtggta tattcatatc ataacatatg aacagtaaga actgaactag
   169201 cattcttatt gagactagaa ctcataggga agaaaataga tttatggatg gaatcaaata
   169261 tgcagtattt acagacaaaa gtattcggtt attggcgaaa aatcaatata cttttaatgt
   169321 cgaatcagga tcaactagga cagaaatcaa gcattgggtc gaactcttct ttggtgtcaa
   169381 ggtaatagct atgaatagtc atcgactccc cggaaagggt agaagaatgg gacccattat
   169441 gggacataca atgcattaca agcgtatgat cattacgctt caaccgggtt attctattcc
   169501 acctcttaga aagaaaagaa cttaaatcaa aatacttaat agcatggcga tacatttata
   169561 caaaacttct accccgggca cacgcaatgg agccgtagac agtcaagtga aatccaatcc
   169621 acgaaataat ttgatctatg gacagcatcg ttgtggtaaa ggtcgtaatg ccagaggaat
   169681 cattaccgca aggcatagag ggggaggtca taagcgttta taccgtaaaa tcgattttcg
   169741 acgaaatgaa agagacatat atggtagaat cgtaaccata gaatacgacc ctaatcgaaa
   169801 tgcatacgtt tgtctcatac actatgggga tggtgagaag agatatattt tacatcccag
   169861 aggggctata attggagata ccattgtttc tggtacagaa gttcctatca aaatgggaaa
   169921 tgccctacct ttgagtgcgg tttgaactat tgatttacgt aattgggagt aaccaattag
   169981 gtttacgacg aaacctagaa atcgatcact gatccaattt gagtacctct acaggataga
   170041 cctcaacaga aaactgaaga gtaagggcag caagtgattg agttcagtag ttcctcatat
   170101 ataattattg actctagaga gatagtaata tggagaagac aaaactgttt caagcaccga
   170161 cagaaccaga agcgcccctt gtttcaaaga gaggaggacg ggttattcac atttcatttg
   170221 atggtcagag gcaaattgaa agctaagcag tggtaattct aaagattccc cgggggaaaa
   170281 atagagatgt ctcctacgtt acccataaat atgtggaagt atcgacgtaa tttcatagag
   170341 tcattcggtc tgaatgctac atgaagaaca taagccagat gacggaacgg gaagacctag
   170401 gatgtagaag atcataacat gagtggttcg gcagatttgg attcctatat atccattcat
   170461 gtggtacttt attgtatgat atagataaga attttacgat atatatatat ccatctgtat
   170521 agatatcatc atctacatcc agaaagccgt atgctttgga aaaagcttgt acagtttggg
   170581 aagggatttt gattgatcaa aaaaaggaat ctacttcaac cgatatgccc ttaggcacgg
   170641 ccatacataa catagaaatc acacttggaa agggtggaca attagctaga gcagcgggtg
   170701 ctgtagcgaa actgattgca aaagagggga aatcggccac attaaaatta ccttctggag
   170761 aggtccgttt gatatccaaa aactgctcgg caacagtcgg acaagtgggg aatgttgggg
   170821 tgaaccagaa aagtttgggt agagccggat ctaaatgttg gctaggtaag cgtcctgtag
   170881 taagaggagt tgttatgaac cctgtagacc atccccatgg gggtggtgaa gggagggctc
   170941 cgattggtag aaaaaaaccc gcaacccctt ggggttatcc tgcacttgga agaagaagta
   171001 gaaaaaggaa taaatatagt gataatttga ttcttcgtcg ccgtaggaaa taggagagca
   171061 aatttctttc ttcgtttttg caaa
//
