# Supplementary material for: Evolutionary dynamics of the chloroplast genome in Daphne (Thymelaeaceae): comparative analysis with related genera and insights into phylogenetics
Source: FEBS Open Bio. 2025 Oct 16;16(3):503–19. doi: 10.1002/2211-5463.70143 (PMC12955755; doi:10.1002/2211-5463.70143)
Supplement: Supplementary file 11 — Data S2. Annotated chloroplast genome sequences of all newly assembled species (GenBank format). [file FEB4-16-503-s005.zip › Daphne giraldii.gb]

LOCUS       Daphne_giraldii       171643 bp    DNA     circular PLN 07-SEP-2025
DEFINITION  Daphne giraldii voucher 51-aky4280 chloroplast, complete genome.
ACCESSION   NC_044085
KEYWORDS    RefSeq.
SOURCE      chloroplast Daphne giraldii
  ORGANISM  Daphne giraldii
            Eukaryota; Viridiplantae; Streptophyta; Embryophyta; Tracheophyta;
            Spermatophyta; Magnoliopsida; eudicotyledons; Gunneridae;
            Pentapetalae; rosids; malvids; Malvales; Thymelaeaceae; Daphne.
REFERENCE   1  (bases 1 to 171643)
  AUTHORS   Yan,F., Tao,X., Wang,Q.-L., Juan,Z.Y., Zhang,C.-M. and Yu,H.L.
  TITLE     The complete chloroplast genome sequence of the medicinal shrub
            Daphne Giraldii Nitsche. (Thymelaeaceae)
  JOURNAL   Mitochondrial DNA B Resour 4 (2), 2685-2686 (2019)
REFERENCE   2  (bases 1 to 171643)
  CONSRTM   NCBI Genome Project
  TITLE     Direct Submission
  JOURNAL   Submitted (01-AUG-2019) National Center for Biotechnology
            Information, NIH, Bethesda, MD 20894, USA
REFERENCE   3  (bases 1 to 171643)
  AUTHORS   Liu,M. and Li,Z.
  TITLE     Direct Submission
  JOURNAL   Submitted (18-JUN-2019) College of life science, Northwest
            University, 229#, Northen Taibai road, Xi'an, Shaanxi province
            710069, China
COMMENT     PROVISIONAL REFSEQ: This record has not yet been subject to final
            NCBI review. The reference sequence is identical to MN080709.
            COMPLETENESS: full length.
FEATURES             Location/Qualifiers
     misc_feature    1..85171
                     /note="large single copy (LSC)"
     tRNA            complement(16..89)
                     /gene="trnH-GUG"
                     /locus_tag="FKS56_pgt001"
                     /product="tRNA-His"
                     /db_xref="GeneID:40491980"
     gene            complement(16..89)
                     /gene="trnH-GUG"
                     /locus_tag="FKS56_pgt001"
                     /db_xref="GeneID:40491980"
     CDS             complement(418..1479)
                     /gene="psbA"
                     /locus_tag="FKS56_pgp091"
                     /codon_start=1
                     /transl_table=11
                     /product="photosystem II protein D1"
                     /protein_id="YP_009663801.1"
                     /db_xref="GeneID:40491913"
     gene            complement(418..1479)
                     /gene="psbA"
                     /locus_tag="FKS56_pgp091"
                     /db_xref="GeneID:40491913"
     tRNA            join(complement(4283..4319),complement(1749..1783))
                     /gene="trnK-UUU"
                     /locus_tag="FKS56_pgt002"
                     /product="tRNA-Lys"
                     /db_xref="GeneID:40491914"
     gene            complement(1749..4319)
                     /gene="trnK-UUU"
                     /locus_tag="FKS56_pgt002"
                     /db_xref="GeneID:40491914"
     CDS             complement(2087..3613)
                     /gene="matK"
                     /locus_tag="FKS56_pgp090"
                     /codon_start=1
                     /transl_table=11
                     /product="maturase K"
                     /protein_id="YP_009663802.1"
                     /db_xref="GeneID:40491915"
     gene            complement(2087..3613)
                     /gene="matK"
                     /locus_tag="FKS56_pgp090"
                     /db_xref="GeneID:40491915"
     CDS             join(complement(6146..6185),complement(5013..5212))
                     /gene="rps16"
                     /locus_tag="FKS56_pgp089"
                     /codon_start=1
                     /transl_table=11
                     /product="ribosomal protein S16"
                     /protein_id="YP_009663803.1"
                     /db_xref="GeneID:40491916"
     gene            complement(5013..6185)
                     /gene="rps16"
                     /locus_tag="FKS56_pgp089"
                     /db_xref="GeneID:40491916"
     tRNA            complement(7395..7466)
                     /gene="trnQ-UUG"
                     /locus_tag="FKS56_pgt003"
                     /product="tRNA-Gln"
                     /db_xref="GeneID:40491917"
     gene            complement(7395..7466)
                     /gene="trnQ-UUG"
                     /locus_tag="FKS56_pgt003"
                     /db_xref="GeneID:40491917"
     CDS             7826..8011
                     /gene="psbK"
                     /locus_tag="FKS56_pgp088"
                     /codon_start=1
                     /transl_table=11
                     /product="photosystem II protein K"
                     /protein_id="YP_009663804.1"
                     /db_xref="GeneID:40491918"
     gene            7826..8011
                     /gene="psbK"
                     /locus_tag="FKS56_pgp088"
                     /db_xref="GeneID:40491918"
     CDS             8447..8557
                     /gene="psbI"
                     /locus_tag="FKS56_pgp087"
                     /codon_start=1
                     /transl_table=11
                     /product="photosystem II protein I"
                     /protein_id="YP_009663805.1"
                     /db_xref="GeneID:40491919"
     gene            8447..8557
                     /gene="psbI"
                     /locus_tag="FKS56_pgp087"
                     /db_xref="GeneID:40491919"
     tRNA            complement(8642..8729)
                     /gene="trnS-GCU"
                     /locus_tag="FKS56_pgt004"
                     /product="tRNA-Ser"
                     /db_xref="GeneID:40491920"
     gene            complement(8642..8729)
                     /gene="trnS-GCU"
                     /locus_tag="FKS56_pgt004"
                     /db_xref="GeneID:40491920"
     tRNA            join(9472..9494,10218..10266)
                     /gene="trnG-UCC"
                     /locus_tag="FKS56_pgt005"
                     /product="tRNA-Gly"
                     /db_xref="GeneID:40491921"
     gene            9472..10266
                     /gene="trnG-UCC"
                     /locus_tag="FKS56_pgt005"
                     /db_xref="GeneID:40491921"
     tRNA            10404..10475
                     /gene="trnR-UCU"
                     /locus_tag="FKS56_pgt006"
                     /product="tRNA-Arg"
                     /db_xref="GeneID:40491922"
     gene            10404..10475
                     /gene="trnR-UCU"
                     /locus_tag="FKS56_pgt006"
                     /db_xref="GeneID:40491922"
     CDS             complement(10760..12280)
                     /gene="atpA"
                     /locus_tag="FKS56_pgp086"
                     /codon_start=1
                     /transl_table=11
                     /product="ATP synthase CF1 alpha subunit"
                     /protein_id="YP_009663806.1"
                     /db_xref="GeneID:40491923"
     gene            complement(10760..12280)
                     /gene="atpA"
                     /locus_tag="FKS56_pgp086"
                     /db_xref="GeneID:40491923"
     CDS             join(complement(13665..13808),complement(12356..12766))
                     /gene="atpF"
                     /locus_tag="FKS56_pgp085"
                     /codon_start=1
                     /transl_table=11
                     /product="ATP synthase CF0 subunit I"
                     /protein_id="YP_009663807.1"
                     /db_xref="GeneID:40491924"
     gene            complement(12356..13808)
                     /gene="atpF"
                     /locus_tag="FKS56_pgp085"
                     /db_xref="GeneID:40491924"
     CDS             complement(14053..14298)
                     /gene="atpH"
                     /locus_tag="FKS56_pgp084"
                     /codon_start=1
                     /transl_table=11
                     /product="ATP synthase CF0 C subunit"
                     /protein_id="YP_009663808.1"
                     /db_xref="GeneID:40491925"
     gene            complement(14053..14298)
                     /gene="atpH"
                     /locus_tag="FKS56_pgp084"
                     /db_xref="GeneID:40491925"
     CDS             complement(15449..16192)
                     /gene="atpI"
                     /locus_tag="FKS56_pgp083"
                     /codon_start=1
                     /transl_table=11
                     /product="ATP synthase CF0 A subunit"
                     /protein_id="YP_009663809.1"
                     /db_xref="GeneID:40491926"
     gene            complement(15449..16192)
                     /gene="atpI"
                     /locus_tag="FKS56_pgp083"
                     /db_xref="GeneID:40491926"
     CDS             complement(16432..17142)
                     /gene="rps2"
                     /locus_tag="FKS56_pgp082"
                     /codon_start=1
                     /transl_table=11
                     /product="ribosomal protein S2"
                     /protein_id="YP_009663810.1"
                     /db_xref="GeneID:40491927"
     gene            complement(16432..17142)
                     /gene="rps2"
                     /locus_tag="FKS56_pgp082"
                     /db_xref="GeneID:40491927"
     CDS             complement(17526..21641)
                     /gene="rpoC2"
                     /locus_tag="FKS56_pgp081"
                     /codon_start=1
                     /transl_table=11
                     /product="RNA polymerase beta subunit"
                     /protein_id="YP_009663811.1"
                     /db_xref="GeneID:40491928"
     gene            complement(17526..21641)
                     /gene="rpoC2"
                     /locus_tag="FKS56_pgp081"
                     /db_xref="GeneID:40491928"
     CDS             join(complement(24224..24655),complement(21838..23454))
                     /gene="rpoC1"
                     /locus_tag="FKS56_pgp080"
                     /codon_start=1
                     /transl_table=11
                     /product="RNA polymerase beta' subunit"
                     /protein_id="YP_009663812.1"
                     /db_xref="GeneID:40491929"
     gene            complement(21838..24655)
                     /gene="rpoC1"
                     /locus_tag="FKS56_pgp080"
                     /db_xref="GeneID:40491929"
     CDS             complement(24681..27893)
                     /gene="rpoB"
                     /locus_tag="FKS56_pgp079"
                     /codon_start=1
                     /transl_table=11
                     /product="RNA polymerase beta subunit"
                     /protein_id="YP_009663813.1"
                     /db_xref="GeneID:40491930"
     gene            complement(24681..27893)
                     /gene="rpoB"
                     /locus_tag="FKS56_pgp079"
                     /db_xref="GeneID:40491930"
     tRNA            29040..29110
                     /gene="trnC-GCA"
                     /locus_tag="FKS56_pgt007"
                     /product="tRNA-Cys"
                     /db_xref="GeneID:40491931"
     gene            29040..29110
                     /gene="trnC-GCA"
                     /locus_tag="FKS56_pgt007"
                     /db_xref="GeneID:40491931"
     CDS             29302..29391
                     /gene="petN"
                     /locus_tag="FKS56_pgp078"
                     /codon_start=1
                     /transl_table=11
                     /product="cytochrome b6/f complex subunit VIII"
                     /protein_id="YP_009663814.1"
                     /db_xref="GeneID:40491932"
     gene            29302..29391
                     /gene="petN"
                     /locus_tag="FKS56_pgp078"
                     /db_xref="GeneID:40491932"
     CDS             complement(30298..30402)
                     /gene="psbM"
                     /locus_tag="FKS56_pgp077"
                     /codon_start=1
                     /transl_table=11
                     /product="photosystem II protein M"
                     /protein_id="YP_009663815.1"
                     /db_xref="GeneID:40491933"
     gene            complement(30298..30402)
                     /gene="psbM"
                     /locus_tag="FKS56_pgp077"
                     /db_xref="GeneID:40491933"
     tRNA            complement(31171..31244)
                     /gene="trnD-GUC"
                     /locus_tag="FKS56_pgt008"
                     /product="tRNA-Asp"
                     /db_xref="GeneID:40491934"
     gene            complement(31171..31244)
                     /gene="trnD-GUC"
                     /locus_tag="FKS56_pgt008"
                     /db_xref="GeneID:40491934"
     tRNA            complement(31585..31668)
                     /gene="trnY-GUA"
                     /locus_tag="FKS56_pgt009"
                     /product="tRNA-Tyr"
                     /db_xref="GeneID:40491935"
     gene            complement(31585..31668)
                     /gene="trnY-GUA"
                     /locus_tag="FKS56_pgt009"
                     /db_xref="GeneID:40491935"
     tRNA            complement(31728..31800)
                     /gene="trnE-UUC"
                     /locus_tag="FKS56_pgt010"
                     /product="tRNA-Glu"
                     /db_xref="GeneID:40491936"
     gene            complement(31728..31800)
                     /gene="trnE-UUC"
                     /locus_tag="FKS56_pgt010"
                     /db_xref="GeneID:40491936"
     tRNA            32466..32537
                     /gene="trnT-GGU"
                     /locus_tag="FKS56_pgt011"
                     /product="tRNA-Thr"
                     /db_xref="GeneID:40491937"
     gene            32466..32537
                     /gene="trnT-GGU"
                     /locus_tag="FKS56_pgt011"
                     /db_xref="GeneID:40491937"
     CDS             33824..34885
                     /gene="psbD"
                     /locus_tag="FKS56_pgp076"
                     /codon_start=1
                     /transl_table=11
                     /product="photosystem II protein D2"
                     /protein_id="YP_009663816.1"
                     /db_xref="GeneID:40491938"
     gene            33824..34885
                     /gene="psbD"
                     /locus_tag="FKS56_pgp076"
                     /db_xref="GeneID:40491938"
     CDS             34833..36254
                     /gene="psbC"
                     /locus_tag="FKS56_pgp075"
                     /codon_start=1
                     /transl_table=11
                     /product="photosystem II CP43 chlorophyll apoprotein"
                     /protein_id="YP_009663817.1"
                     /db_xref="GeneID:40491939"
     gene            34833..36254
                     /gene="psbC"
                     /locus_tag="FKS56_pgp075"
                     /db_xref="GeneID:40491939"
     tRNA            complement(36504..36592)
                     /gene="trnS-UGA"
                     /locus_tag="FKS56_pgt012"
                     /product="tRNA-Ser"
                     /db_xref="GeneID:40491940"
     gene            complement(36504..36592)
                     /gene="trnS-UGA"
                     /locus_tag="FKS56_pgt012"
                     /db_xref="GeneID:40491940"
     CDS             36959..37147
                     /gene="psbZ"
                     /locus_tag="FKS56_pgp074"
                     /codon_start=1
                     /transl_table=11
                     /product="photosystem II protein Z"
                     /protein_id="YP_009663818.1"
                     /db_xref="GeneID:40491941"
     gene            36959..37147
                     /gene="psbZ"
                     /locus_tag="FKS56_pgp074"
                     /db_xref="GeneID:40491941"
     tRNA            37708..37778
                     /gene="trnG-GCC"
                     /locus_tag="FKS56_pgt013"
                     /product="tRNA-Gly"
                     /db_xref="GeneID:40491942"
     gene            37708..37778
                     /gene="trnG-GCC"
                     /locus_tag="FKS56_pgt013"
                     /db_xref="GeneID:40491942"
     tRNA            complement(37934..38007)
                     /gene="trnfM-CAU"
                     /locus_tag="FKS56_pgt014"
                     /product="tRNA-fMet"
                     /db_xref="GeneID:40491943"
     gene            complement(37934..38007)
                     /gene="trnfM-CAU"
                     /locus_tag="FKS56_pgt014"
                     /db_xref="GeneID:40491943"
     CDS             complement(38181..38483)
                     /gene="rps14"
                     /locus_tag="FKS56_pgp073"
                     /codon_start=1
                     /transl_table=11
                     /product="ribosomal protein S14"
                     /protein_id="YP_009663819.1"
                     /db_xref="GeneID:40491944"
     gene            complement(38181..38483)
                     /gene="rps14"
                     /locus_tag="FKS56_pgp073"
                     /db_xref="GeneID:40491944"
     CDS             complement(38606..40810)
                     /gene="psaB"
                     /locus_tag="FKS56_pgp072"
                     /codon_start=1
                     /transl_table=11
                     /product="photosystem I P700 chlorophyll a apoprotein A2"
                     /protein_id="YP_009663820.1"
                     /db_xref="GeneID:40491945"
     gene            complement(38606..40810)
                     /gene="psaB"
                     /locus_tag="FKS56_pgp072"
                     /db_xref="GeneID:40491945"
     CDS             complement(40836..43088)
                     /gene="psaA"
                     /locus_tag="FKS56_pgp071"
                     /codon_start=1
                     /transl_table=11
                     /product="photosystem I P700 chlorophyll a apoprotein A1"
                     /protein_id="YP_009663821.1"
                     /db_xref="GeneID:40491946"
     gene            complement(40836..43088)
                     /gene="psaA"
                     /locus_tag="FKS56_pgp071"
                     /db_xref="GeneID:40491946"
     CDS             join(complement(45788..45913),complement(44822..45049),
                     complement(43921..44073))
                     /gene="ycf3"
                     /locus_tag="FKS56_pgp070"
                     /codon_start=1
                     /transl_table=11
                     /product="hypothetical chloroplast RF34"
                     /protein_id="YP_009663822.1"
                     /db_xref="GeneID:40491947"
     gene            complement(43921..45913)
                     /gene="ycf3"
                     /locus_tag="FKS56_pgp070"
                     /db_xref="GeneID:40491947"
     tRNA            46499..46585
                     /gene="trnS-GGA"
                     /locus_tag="FKS56_pgt015"
                     /product="tRNA-Ser"
                     /db_xref="GeneID:40491948"
     gene            46499..46585
                     /gene="trnS-GGA"
                     /locus_tag="FKS56_pgt015"
                     /db_xref="GeneID:40491948"
     CDS             complement(46927..47532)
                     /gene="rps4"
                     /locus_tag="FKS56_pgp069"
                     /codon_start=1
                     /transl_table=11
                     /product="ribosomal protein S4"
                     /protein_id="YP_009663823.1"
                     /db_xref="GeneID:40491949"
     gene            complement(46927..47532)
                     /gene="rps4"
                     /locus_tag="FKS56_pgp069"
                     /db_xref="GeneID:40491949"
     tRNA            complement(48093..48165)
                     /gene="trnT-UGU"
                     /locus_tag="FKS56_pgt016"
                     /product="tRNA-Thr"
                     /db_xref="GeneID:40491950"
     gene            complement(48093..48165)
                     /gene="trnT-UGU"
                     /locus_tag="FKS56_pgt016"
                     /db_xref="GeneID:40491950"
     tRNA            join(49078..49111,49662..49711)
                     /gene="trnL-UAA"
                     /locus_tag="FKS56_pgt017"
                     /product="tRNA-Leu"
                     /db_xref="GeneID:40491951"
     gene            49078..49711
                     /gene="trnL-UAA"
                     /locus_tag="FKS56_pgt017"
                     /db_xref="GeneID:40491951"
     tRNA            49810..49882
                     /gene="trnF-GAA"
                     /locus_tag="FKS56_pgt018"
                     /product="tRNA-Phe"
                     /db_xref="GeneID:40491952"
     gene            49810..49882
                     /gene="trnF-GAA"
                     /locus_tag="FKS56_pgt018"
                     /db_xref="GeneID:40491952"
     CDS             complement(50354..50830)
                     /gene="ndhJ"
                     /locus_tag="FKS56_pgp068"
                     /codon_start=1
                     /transl_table=11
                     /product="NADH dehydrogenase subunit J"
                     /protein_id="YP_009663824.1"
                     /db_xref="GeneID:40491953"
     gene            complement(50354..50830)
                     /gene="ndhJ"
                     /locus_tag="FKS56_pgp068"
                     /db_xref="GeneID:40491953"
     CDS             complement(50965..51648)
                     /gene="ndhK"
                     /locus_tag="FKS56_pgp067"
                     /codon_start=1
                     /transl_table=11
                     /product="NADH dehydrogenase subunit K"
                     /protein_id="YP_009663825.1"
                     /db_xref="GeneID:40491954"
     gene            complement(50965..51648)
                     /gene="ndhK"
                     /locus_tag="FKS56_pgp067"
                     /db_xref="GeneID:40491954"
     CDS             complement(51713..52075)
                     /gene="ndhC"
                     /locus_tag="FKS56_pgp066"
                     /codon_start=1
                     /transl_table=11
                     /product="NADH dehydrogenase subunit 3"
                     /protein_id="YP_009663826.1"
                     /db_xref="GeneID:40491955"
     gene            complement(51713..52075)
                     /gene="ndhC"
                     /locus_tag="FKS56_pgp066"
                     /db_xref="GeneID:40491955"
     tRNA            join(complement(53429..53466),complement(52794..52828))
                     /gene="trnV-UAC"
                     /locus_tag="FKS56_pgt019"
                     /product="tRNA-Val"
                     /db_xref="GeneID:40491956"
     gene            complement(52794..53466)
                     /gene="trnV-UAC"
                     /locus_tag="FKS56_pgt019"
                     /db_xref="GeneID:40491956"
     tRNA            53657..53729
                     /gene="trnM-CAU"
                     /locus_tag="FKS56_pgt020"
                     /product="tRNA-Met"
                     /db_xref="GeneID:40491957"
     gene            53657..53729
                     /gene="trnM-CAU"
                     /locus_tag="FKS56_pgt020"
                     /db_xref="GeneID:40491957"
     CDS             complement(53972..54373)
                     /gene="atpE"
                     /locus_tag="FKS56_pgp065"
                     /codon_start=1
                     /transl_table=11
                     /product="ATP synthase CF1 epsilon subunit"
                     /protein_id="YP_009663827.1"
                     /db_xref="GeneID:40491958"
     gene            complement(53972..54373)
                     /gene="atpE"
                     /locus_tag="FKS56_pgp065"
                     /db_xref="GeneID:40491958"
     CDS             complement(54370..55872)
                     /gene="atpB"
                     /locus_tag="FKS56_pgp064"
                     /codon_start=1
                     /transl_table=11
                     /product="ATP synthase CF1 beta subunit"
                     /protein_id="YP_009663828.1"
                     /db_xref="GeneID:40491959"
     gene            complement(54370..55872)
                     /gene="atpB"
                     /locus_tag="FKS56_pgp064"
                     /db_xref="GeneID:40491959"
     CDS             56665..58098
                     /gene="rbcL"
                     /locus_tag="FKS56_pgp063"
                     /codon_start=1
                     /transl_table=11
                     /product="ribulose-1,5-bisphosphate carboxylase/oxygenase
                     large subunit"
                     /protein_id="YP_009663829.1"
                     /db_xref="GeneID:40491960"
     gene            56665..58098
                     /gene="rbcL"
                     /locus_tag="FKS56_pgp063"
                     /db_xref="GeneID:40491960"
     CDS             58819..60429
                     /gene="accD"
                     /locus_tag="FKS56_pgp062"
                     /codon_start=1
                     /transl_table=11
                     /product="acetyl-CoA carboxylase carboxyltransferase beta
                     subunit"
                     /protein_id="YP_009663830.1"
                     /db_xref="GeneID:40491961"
     gene            58819..60429
                     /gene="accD"
                     /locus_tag="FKS56_pgp062"
                     /db_xref="GeneID:40491961"
     CDS             61160..61273
                     /gene="psaI"
                     /locus_tag="FKS56_pgp061"
                     /codon_start=1
                     /transl_table=11
                     /product="photosystem I subunit VIII"
                     /protein_id="YP_009663831.1"
                     /db_xref="GeneID:40491962"
     gene            61160..61273
                     /gene="psaI"
                     /locus_tag="FKS56_pgp061"
                     /db_xref="GeneID:40491962"
     CDS             61695..62258
                     /gene="ycf4"
                     /locus_tag="FKS56_pgp060"
                     /codon_start=1
                     /transl_table=11
                     /product="photosystem I assembly protein Ycf4"
                     /protein_id="YP_009663832.1"
                     /db_xref="GeneID:40491963"
     gene            61695..62258
                     /gene="ycf4"
                     /locus_tag="FKS56_pgp060"
                     /db_xref="GeneID:40491963"
     CDS             62787..63482
                     /gene="cemA"
                     /locus_tag="FKS56_pgp059"
                     /codon_start=1
                     /transl_table=11
                     /product="envelope membrane protein"
                     /protein_id="YP_009663833.1"
                     /db_xref="GeneID:40491964"
     gene            62787..63482
                     /gene="cemA"
                     /locus_tag="FKS56_pgp059"
                     /db_xref="GeneID:40491964"
     CDS             63731..64693
                     /gene="petA"
                     /locus_tag="FKS56_pgp058"
                     /codon_start=1
                     /transl_table=11
                     /product="cytochrome f"
                     /protein_id="YP_009663834.1"
                     /db_xref="GeneID:40491965"
     gene            63731..64693
                     /gene="petA"
                     /locus_tag="FKS56_pgp058"
                     /db_xref="GeneID:40491965"
     CDS             complement(65483..65605)
                     /gene="psbJ"
                     /locus_tag="FKS56_pgp057"
                     /codon_start=1
                     /transl_table=11
                     /product="photosystem II protein J"
                     /protein_id="YP_009663835.1"
                     /db_xref="GeneID:40491966"
     gene            complement(65483..65605)
                     /gene="psbJ"
                     /locus_tag="FKS56_pgp057"
                     /db_xref="GeneID:40491966"
     CDS             complement(65751..65867)
                     /gene="psbL"
                     /locus_tag="FKS56_pgp056"
                     /codon_start=1
                     /transl_table=11
                     /product="photosystem II protein L"
                     /protein_id="YP_009663836.1"
                     /db_xref="GeneID:40491967"
     gene            complement(65751..65867)
                     /gene="psbL"
                     /locus_tag="FKS56_pgp056"
                     /db_xref="GeneID:40491967"
     CDS             complement(65895..66014)
                     /gene="psbF"
                     /locus_tag="FKS56_pgp055"
                     /codon_start=1
                     /transl_table=11
                     /product="photosystem II cytochrome b559 beta subunit"
                     /protein_id="YP_009663837.1"
                     /db_xref="GeneID:40491968"
     gene            complement(65895..66014)
                     /gene="psbF"
                     /locus_tag="FKS56_pgp055"
                     /db_xref="GeneID:40491968"
     CDS             complement(66024..66275)
                     /gene="psbE"
                     /locus_tag="FKS56_pgp054"
                     /codon_start=1
                     /transl_table=11
                     /product="photosystem II protein V"
                     /protein_id="YP_009663838.1"
                     /db_xref="GeneID:40491969"
     gene            complement(66024..66275)
                     /gene="psbE"
                     /locus_tag="FKS56_pgp054"
                     /db_xref="GeneID:40491969"
     CDS             67592..67687
                     /gene="petL"
                     /locus_tag="FKS56_pgp053"
                     /codon_start=1
                     /transl_table=11
                     /product="cytochrome b6/f complex subunit VI"
                     /protein_id="YP_009663839.1"
                     /db_xref="GeneID:40491970"
     gene            67592..67687
                     /gene="petL"
                     /locus_tag="FKS56_pgp053"
                     /db_xref="GeneID:40491970"
     CDS             67879..67992
                     /gene="petG"
                     /locus_tag="FKS56_pgp052"
                     /codon_start=1
                     /transl_table=11
                     /product="cytochrome b6/f complex subunit V"
                     /protein_id="YP_009663840.1"
                     /db_xref="GeneID:40491971"
     gene            67879..67992
                     /gene="petG"
                     /locus_tag="FKS56_pgp052"
                     /db_xref="GeneID:40491971"
     tRNA            complement(68151..68223)
                     /gene="trnW-CCA"
                     /locus_tag="FKS56_pgt021"
                     /product="tRNA-Trp"
                     /db_xref="GeneID:40491972"
     gene            complement(68151..68223)
                     /gene="trnW-CCA"
                     /locus_tag="FKS56_pgt021"
                     /db_xref="GeneID:40491972"
     tRNA            complement(68437..68510)
                     /gene="trnP-UGG"
                     /locus_tag="FKS56_pgt022"
                     /product="tRNA-Pro"
                     /db_xref="GeneID:40491973"
     gene            complement(68437..68510)
                     /gene="trnP-UGG"
                     /locus_tag="FKS56_pgt022"
                     /db_xref="GeneID:40491973"
     CDS             68851..68985
                     /gene="psaJ"
                     /locus_tag="FKS56_pgp051"
                     /codon_start=1
                     /transl_table=11
                     /product="photosystem I subunit IX"
                     /protein_id="YP_009663841.1"
                     /db_xref="GeneID:40491974"
     gene            68851..68985
                     /gene="psaJ"
                     /locus_tag="FKS56_pgp051"
                     /db_xref="GeneID:40491974"
     CDS             69426..69626
                     /gene="rpl33"
                     /locus_tag="FKS56_pgp050"
                     /codon_start=1
                     /transl_table=11
                     /product="ribosomal protein L33"
                     /protein_id="YP_009663842.1"
                     /db_xref="GeneID:40491975"
     gene            69426..69626
                     /gene="rpl33"
                     /locus_tag="FKS56_pgp050"
                     /db_xref="GeneID:40491975"
     CDS             69936..70220
                     /gene="rps18"
                     /locus_tag="FKS56_pgp049"
                     /transl_table=11
                     /product="ribosomal protein S18"
                     /protein_id="YP_009663843.1"
                     /db_xref="GeneID:40491976"
     gene            69936..70220
                     /gene="rps18"
                     /locus_tag="FKS56_pgp049"
                     /db_xref="GeneID:40491976"
     CDS             complement(70589..70939)
                     /gene="rpl20"
                     /locus_tag="FKS56_pgp048"
                     /codon_start=1
                     /transl_table=11
                     /product="ribosomal protein L20"
                     /protein_id="YP_009663844.1"
                     /db_xref="GeneID:40491977"
     gene            complement(70589..70939)
                     /gene="rpl20"
                     /locus_tag="FKS56_pgp048"
                     /db_xref="GeneID:40491977"
     CDS             join(complement(71702..71815),157104..157335,
                     157873..157898)
                     /gene="rps12"
                     /locus_tag="FKS56_pgp047"
                     /trans_splicing
                     /codon_start=1
                     /transl_table=11
                     /product="ribosomal protein S12"
                     /protein_id="YP_009663845.1"
                     /db_xref="GeneID:40491978"
     CDS             join(complement(71702..71815),complement(99480..99711),
                     complement(98917..98942))
                     /gene="rps12"
                     /locus_tag="FKS56_pgp046"
                     /trans_splicing
                     /codon_start=1
                     /transl_table=11
                     /product="ribosomal protein S12"
                     /protein_id="YP_009663800.1"
                     /db_xref="GeneID:40492048"
     gene            join(complement(71702..71815),157104..157335,
                     157873..157898)
                     /gene="rps12"
                     /locus_tag="FKS56_pgp047"
                     /trans_splicing
                     /db_xref="GeneID:40491978"
     gene            join(complement(71702..71815),complement(99480..99711),
                     complement(98917..98942))
                     /gene="rps12"
                     /locus_tag="FKS56_pgp046"
                     /trans_splicing
                     /db_xref="GeneID:40492048"
     CDS             73125..74651
                     /gene="psbB"
                     /locus_tag="FKS56_pgp045"
                     /codon_start=1
                     /transl_table=11
                     /product="photosystem II 47 kDa protein"
                     /protein_id="YP_009663846.1"
                     /db_xref="GeneID:40491979"
     gene            73125..74651
                     /gene="psbB"
                     /locus_tag="FKS56_pgp045"
                     /db_xref="GeneID:40491979"
     CDS             74839..74940
                     /gene="psbT"
                     /locus_tag="FKS56_pgp044"
                     /codon_start=1
                     /transl_table=11
                     /product="photosystem II protein T"
                     /protein_id="YP_009663847.1"
                     /db_xref="GeneID:40491981"
     gene            74839..74940
                     /gene="psbT"
                     /locus_tag="FKS56_pgp044"
                     /db_xref="GeneID:40491981"
     CDS             complement(75011..75142)
                     /gene="psbN"
                     /locus_tag="FKS56_pgp043"
                     /codon_start=1
                     /transl_table=11
                     /product="photosystem II protein N"
                     /protein_id="YP_009663848.1"
                     /db_xref="GeneID:40491982"
     gene            complement(75011..75142)
                     /gene="psbN"
                     /locus_tag="FKS56_pgp043"
                     /db_xref="GeneID:40491982"
     CDS             75250..75477
                     /gene="psbH"
                     /locus_tag="FKS56_pgp042"
                     /codon_start=1
                     /transl_table=11
                     /product="photosystem II protein H"
                     /protein_id="YP_009663849.1"
                     /db_xref="GeneID:40491983"
     gene            75250..75477
                     /gene="psbH"
                     /locus_tag="FKS56_pgp042"
                     /db_xref="GeneID:40491983"
     CDS             join(75601..75606,76434..77075)
                     /gene="petB"
                     /locus_tag="FKS56_pgp041"
                     /codon_start=1
                     /transl_table=11
                     /product="cytochrome b6"
                     /protein_id="YP_009663850.1"
                     /db_xref="GeneID:40491984"
     gene            75601..77075
                     /gene="petB"
                     /locus_tag="FKS56_pgp041"
                     /db_xref="GeneID:40491984"
     CDS             join(77286..77293,78075..78549)
                     /gene="petD"
                     /locus_tag="FKS56_pgp040"
                     /codon_start=1
                     /transl_table=11
                     /product="cytochrome b6/f complex subunit IV"
                     /protein_id="YP_009663851.1"
                     /db_xref="GeneID:40491985"
     gene            77286..78549
                     /gene="petD"
                     /locus_tag="FKS56_pgp040"
                     /db_xref="GeneID:40491985"
     CDS             complement(78757..79743)
                     /gene="rpoA"
                     /locus_tag="FKS56_pgp039"
                     /codon_start=1
                     /transl_table=11
                     /product="RNA polymerase alpha subunit"
                     /protein_id="YP_009663852.1"
                     /db_xref="GeneID:40491986"
     gene            complement(78757..79743)
                     /gene="rpoA"
                     /locus_tag="FKS56_pgp039"
                     /db_xref="GeneID:40491986"
     CDS             complement(79823..80239)
                     /gene="rps11"
                     /locus_tag="FKS56_pgp038"
                     /codon_start=1
                     /transl_table=11
                     /product="ribosomal protein S11"
                     /protein_id="YP_009663853.1"
                     /db_xref="GeneID:40491987"
     gene            complement(79823..80239)
                     /gene="rps11"
                     /locus_tag="FKS56_pgp038"
                     /db_xref="GeneID:40491987"
     CDS             complement(80384..80497)
                     /gene="rpl36"
                     /locus_tag="FKS56_pgp037"
                     /codon_start=1
                     /transl_table=11
                     /product="ribosomal protein L36"
                     /protein_id="YP_009663854.1"
                     /db_xref="GeneID:40491988"
     gene            complement(80384..80497)
                     /gene="rpl36"
                     /locus_tag="FKS56_pgp037"
                     /db_xref="GeneID:40491988"
     CDS             complement(81005..81409)
                     /gene="rps8"
                     /locus_tag="FKS56_pgp036"
                     /codon_start=1
                     /transl_table=11
                     /product="ribosomal protein S8"
                     /protein_id="YP_009663855.1"
                     /db_xref="GeneID:40491989"
     gene            complement(81005..81409)
                     /gene="rps8"
                     /locus_tag="FKS56_pgp036"
                     /db_xref="GeneID:40491989"
     CDS             complement(81588..81956)
                     /gene="rpl14"
                     /locus_tag="FKS56_pgp035"
                     /codon_start=1
                     /transl_table=11
                     /product="ribosomal protein L14"
                     /protein_id="YP_009663856.1"
                     /db_xref="GeneID:40491990"
     gene            complement(81588..81956)
                     /gene="rpl14"
                     /locus_tag="FKS56_pgp035"
                     /db_xref="GeneID:40491990"
     CDS             join(complement(83535..83543),complement(82081..82479))
                     /gene="rpl16"
                     /locus_tag="FKS56_pgp034"
                     /codon_start=1
                     /transl_table=11
                     /product="ribosomal protein L16"
                     /protein_id="YP_009663857.1"
                     /db_xref="GeneID:40491991"
     gene            complement(82081..83543)
                     /gene="rpl16"
                     /locus_tag="FKS56_pgp034"
                     /db_xref="GeneID:40491991"
     CDS             complement(83696..84352)
                     /gene="rps3"
                     /locus_tag="FKS56_pgp033"
                     /transl_table=11
                     /product="ribosomal protein S3"
                     /protein_id="YP_009663858.1"
                     /db_xref="GeneID:40491992"
     gene            complement(83696..84352)
                     /gene="rps3"
                     /locus_tag="FKS56_pgp033"
                     /db_xref="GeneID:40491992"
     CDS             complement(84337..84840)
                     /gene="rpl22"
                     /locus_tag="FKS56_pgp032"
                     /codon_start=1
                     /transl_table=11
                     /product="ribosomal protein L22"
                     /protein_id="YP_009663859.1"
                     /db_xref="GeneID:40491993"
     gene            complement(84337..84840)
                     /gene="rpl22"
                     /locus_tag="FKS56_pgp032"
                     /db_xref="GeneID:40491993"
     CDS             complement(84879..85157)
                     /gene="rps19"
                     /locus_tag="FKS56_pgp031"
                     /codon_start=1
                     /transl_table=11
                     /product="ribosomal protein S19"
                     /protein_id="YP_009663860.1"
                     /db_xref="GeneID:40491994"
     gene            complement(84879..85157)
                     /gene="rps19"
                     /locus_tag="FKS56_pgp031"
                     /db_xref="GeneID:40491994"
     repeat_region   85172..126969
                     /note="inverted repeat B (IRB)"
                     /rpt_type="inverted"
     CDS             join(complement(86336..86726),complement(85213..85646))
                     /gene="rpl2"
                     /locus_tag="FKS56_pgp030"
                     /codon_start=1
                     /transl_table=11
                     /product="ribosomal protein L2"
                     /protein_id="YP_009663861.1"
                     /db_xref="GeneID:40491995"
     gene            complement(85213..86726)
                     /gene="rpl2"
                     /locus_tag="FKS56_pgp030"
                     /db_xref="GeneID:40491995"
     CDS             complement(86745..87026)
                     /gene="rpl23"
                     /locus_tag="FKS56_pgp029"
                     /codon_start=1
                     /transl_table=11
                     /product="ribosomal protein L23"
                     /protein_id="YP_009663862.1"
                     /db_xref="GeneID:40491996"
     gene            complement(86745..87026)
                     /gene="rpl23"
                     /locus_tag="FKS56_pgp029"
                     /db_xref="GeneID:40491996"
     tRNA            complement(87197..87270)
                     /gene="trnI-CAU"
                     /locus_tag="FKS56_pgt023"
                     /product="tRNA-Ile"
                     /db_xref="GeneID:40491997"
     gene            complement(87197..87270)
                     /gene="trnI-CAU"
                     /locus_tag="FKS56_pgt023"
                     /db_xref="GeneID:40491997"
     CDS             87470..94276
                     /gene="ycf2"
                     /locus_tag="FKS56_pgp028"
                     /codon_start=1
                     /transl_table=11
                     /product="Ycf2"
                     /protein_id="YP_009663863.1"
                     /db_xref="GeneID:40491998"
     gene            87470..94276
                     /gene="ycf2"
                     /locus_tag="FKS56_pgp028"
                     /db_xref="GeneID:40491998"
     tRNA            complement(95194..95274)
                     /gene="trnL-CAA"
                     /locus_tag="FKS56_pgt024"
                     /product="tRNA-Leu"
                     /db_xref="GeneID:40491999"
     gene            complement(95194..95274)
                     /gene="trnL-CAA"
                     /locus_tag="FKS56_pgt024"
                     /db_xref="GeneID:40491999"
     CDS             join(complement(97301..98077),complement(95864..96619))
                     /gene="ndhB"
                     /locus_tag="FKS56_pgp027"
                     /codon_start=1
                     /transl_table=11
                     /product="NADH dehydrogenase subunit 2"
                     /protein_id="YP_009663864.1"
                     /db_xref="GeneID:40492000"
     gene            complement(95864..98077)
                     /gene="ndhB"
                     /locus_tag="FKS56_pgp027"
                     /db_xref="GeneID:40492000"
     CDS             complement(98396..98863)
                     /gene="rps7"
                     /locus_tag="FKS56_pgp026"
                     /codon_start=1
                     /transl_table=11
                     /product="ribosomal protein S7"
                     /protein_id="YP_009663865.1"
                     /db_xref="GeneID:40492001"
     gene            complement(98396..98863)
                     /gene="rps7"
                     /locus_tag="FKS56_pgp026"
                     /db_xref="GeneID:40492001"
     tRNA            101552..101623
                     /gene="trnV-GAC"
                     /locus_tag="FKS56_pgt025"
                     /product="tRNA-Val"
                     /db_xref="GeneID:40492002"
     gene            101552..101623
                     /gene="trnV-GAC"
                     /locus_tag="FKS56_pgt025"
                     /db_xref="GeneID:40492002"
     rRNA            101848..103338
                     /gene="rrn16"
                     /locus_tag="FKS56_pgr008"
                     /product="16S ribosomal RNA"
                     /db_xref="GeneID:40492003"
     gene            101848..103338
                     /gene="rrn16"
                     /locus_tag="FKS56_pgr008"
                     /db_xref="GeneID:40492003"
     tRNA            join(103637..103673,104634..104668)
                     /gene="trnI-GAU"
                     /locus_tag="FKS56_pgt026"
                     /product="tRNA-Ile"
                     /db_xref="GeneID:40492004"
     gene            103637..104668
                     /gene="trnI-GAU"
                     /locus_tag="FKS56_pgt026"
                     /db_xref="GeneID:40492004"
     tRNA            join(104732..104769,105589..105623)
                     /gene="trnA-UGC"
                     /locus_tag="FKS56_pgt027"
                     /product="tRNA-Ala"
                     /db_xref="GeneID:40492005"
     gene            104732..105623
                     /gene="trnA-UGC"
                     /locus_tag="FKS56_pgt027"
                     /db_xref="GeneID:40492005"
     rRNA            105783..108592
                     /gene="rrn23"
                     /locus_tag="FKS56_pgr007"
                     /product="23S ribosomal RNA"
                     /db_xref="GeneID:40492006"
     gene            105783..108592
                     /gene="rrn23"
                     /locus_tag="FKS56_pgr007"
                     /db_xref="GeneID:40492006"
     rRNA            108691..108793
                     /gene="rrn4.5"
                     /locus_tag="FKS56_pgr006"
                     /product="4.5S ribosomal RNA"
                     /db_xref="GeneID:40492007"
     gene            108691..108793
                     /gene="rrn4.5"
                     /locus_tag="FKS56_pgr006"
                     /db_xref="GeneID:40492007"
     rRNA            109023..109143
                     /gene="rrn5"
                     /locus_tag="FKS56_pgr005"
                     /product="5S ribosomal RNA"
                     /db_xref="GeneID:40492008"
     gene            109023..109143
                     /gene="rrn5"
                     /locus_tag="FKS56_pgr005"
                     /db_xref="GeneID:40492008"
     tRNA            109402..109475
                     /gene="trnR-ACG"
                     /locus_tag="FKS56_pgt028"
                     /product="tRNA-Arg"
                     /db_xref="GeneID:40492009"
     gene            109402..109475
                     /gene="trnR-ACG"
                     /locus_tag="FKS56_pgt028"
                     /db_xref="GeneID:40492009"
     tRNA            complement(110094..110165)
                     /gene="trnN-GUU"
                     /locus_tag="FKS56_pgt029"
                     /product="tRNA-Asn"
                     /db_xref="GeneID:40492010"
     gene            complement(110094..110165)
                     /gene="trnN-GUU"
                     /locus_tag="FKS56_pgt029"
                     /db_xref="GeneID:40492010"
     CDS             110692..116208
                     /gene="ycf1"
                     /locus_tag="FKS56_pgp025"
                     /codon_start=1
                     /transl_table=11
                     /product="Ycf1"
                     /protein_id="YP_009663866.1"
                     /db_xref="GeneID:40492011"
     gene            110692..116208
                     /gene="ycf1"
                     /locus_tag="FKS56_pgp025"
                     /db_xref="GeneID:40492011"
     CDS             116579..116851
                     /gene="rps15"
                     /locus_tag="FKS56_pgp024"
                     /codon_start=1
                     /transl_table=11
                     /product="ribosomal protein S15"
                     /protein_id="YP_009663867.1"
                     /db_xref="GeneID:40492012"
     gene            116579..116851
                     /gene="rps15"
                     /locus_tag="FKS56_pgp024"
                     /db_xref="GeneID:40492012"
     CDS             116957..118138
                     /gene="ndhH"
                     /locus_tag="FKS56_pgp023"
                     /codon_start=1
                     /transl_table=11
                     /product="NADH dehydrogenase subunit 7"
                     /protein_id="YP_009663868.1"
                     /db_xref="GeneID:40492013"
     gene            116957..118138
                     /gene="ndhH"
                     /locus_tag="FKS56_pgp023"
                     /db_xref="GeneID:40492013"
     CDS             join(118140..118697,119855..120394)
                     /gene="ndhA"
                     /locus_tag="FKS56_pgp022"
                     /codon_start=1
                     /transl_table=11
                     /product="NADH-plastoquinone oxidoreductase subunit 1"
                     /protein_id="YP_009663869.1"
                     /db_xref="GeneID:40492014"
     gene            118140..120394
                     /gene="ndhA"
                     /locus_tag="FKS56_pgp022"
                     /db_xref="GeneID:40492014"
     CDS             120472..120975
                     /gene="ndhI"
                     /codon_start=1
                     /transl_table=11
                     /product="NADH dehydrogenase subunit I"
     gene            120472..120975
                     /gene="ndhI"
     CDS             121398..121928
                     /gene="ndhG"
                     /locus_tag="FKS56_pgp021"
                     /codon_start=1
                     /transl_table=11
                     /product="NADH dehydrogenase subunit 6"
                     /protein_id="YP_009663870.1"
                     /db_xref="GeneID:40492015"
     gene            121398..121928
                     /gene="ndhG"
                     /locus_tag="FKS56_pgp021"
                     /db_xref="GeneID:40492015"
     CDS             122169..122474
                     /gene="ndhE"
                     /locus_tag="FKS56_pgp020"
                     /codon_start=1
                     /transl_table=11
                     /product="NADH dehydrogenase subunit 4L"
                     /protein_id="YP_009663871.1"
                     /db_xref="GeneID:40492016"
     gene            122169..122474
                     /gene="ndhE"
                     /locus_tag="FKS56_pgp020"
                     /db_xref="GeneID:40492016"
     CDS             122720..122965
                     /gene="psaC"
                     /locus_tag="FKS56_pgp019"
                     /codon_start=1
                     /transl_table=11
                     /product="photosystem I subunit VII"
                     /protein_id="YP_009663872.1"
                     /db_xref="GeneID:40492017"
     gene            122720..122965
                     /gene="psaC"
                     /locus_tag="FKS56_pgp019"
                     /db_xref="GeneID:40492017"
     CDS             123104..124606
                     /gene="ndhD"
                     /locus_tag="FKS56_pgp018"
                     /codon_start=1
                     /transl_table=11
                     /product="NADH dehydrogenase subunit 4"
                     /protein_id="YP_009663873.1"
                     /db_xref="GeneID:40492018"
     gene            123104..124606
                     /gene="ndhD"
                     /locus_tag="FKS56_pgp018"
                     /db_xref="GeneID:40492018"
     CDS             complement(124922..125893)
                     /gene="ccsA"
                     /locus_tag="FKS56_pgp017"
                     /codon_start=1
                     /transl_table=11
                     /product="cytochrome c biogenesis protein"
                     /protein_id="YP_009663874.1"
                     /db_xref="GeneID:40492019"
     gene            complement(124922..125893)
                     /gene="ccsA"
                     /locus_tag="FKS56_pgp017"
                     /db_xref="GeneID:40492019"
     tRNA            complement(126016..126095)
                     /gene="trnL-UAG"
                     /locus_tag="FKS56_pgt030"
                     /product="tRNA-Leu"
                     /db_xref="GeneID:40492020"
     gene            complement(126016..126095)
                     /gene="trnL-UAG"
                     /locus_tag="FKS56_pgt030"
                     /db_xref="GeneID:40492020"
     CDS             complement(126962..129205)
                     /gene="ndhF"
                     /codon_start=1
                     /transl_table=11
                     /product="NADH dehydrogenase subunit F"
     gene            complement(126962..129205)
                     /gene="ndhF"
     misc_feature    126970..129845
                     /note="small single copy (SSC)"
     CDS             129675..129833
                     /gene="rpl32"
                     /locus_tag="FKS56_pgp015"
                     /codon_start=1
                     /transl_table=11
                     /product="ribosomal protein L32"
                     /protein_id="YP_009663875.1"
                     /db_xref="GeneID:40492022"
     gene            129675..129833
                     /gene="rpl32"
                     /locus_tag="FKS56_pgp015"
                     /db_xref="GeneID:40492022"
     repeat_region   129846..171643
                     /note="inverted repeat A (IRA)"
                     /rpt_type="inverted"
     tRNA            130720..130799
                     /gene="trnL-UAG"
                     /locus_tag="FKS56_pgt031"
                     /product="tRNA-Leu"
                     /db_xref="GeneID:40492023"
     gene            130720..130799
                     /gene="trnL-UAG"
                     /locus_tag="FKS56_pgt031"
                     /db_xref="GeneID:40492023"
     CDS             130922..131893
                     /gene="ccsA"
                     /locus_tag="FKS56_pgp014"
                     /codon_start=1
                     /transl_table=11
                     /product="cytochrome c biogenesis protein"
                     /protein_id="YP_009663876.1"
                     /db_xref="GeneID:40492024"
     gene            130922..131893
                     /gene="ccsA"
                     /locus_tag="FKS56_pgp014"
                     /db_xref="GeneID:40492024"
     CDS             complement(132209..133711)
                     /gene="ndhD"
                     /locus_tag="FKS56_pgp013"
                     /codon_start=1
                     /transl_table=11
                     /product="NADH dehydrogenase subunit 4"
                     /protein_id="YP_009663877.1"
                     /db_xref="GeneID:40492025"
     gene            complement(132209..133711)
                     /gene="ndhD"
                     /locus_tag="FKS56_pgp013"
                     /db_xref="GeneID:40492025"
     CDS             complement(133850..134095)
                     /gene="psaC"
                     /locus_tag="FKS56_pgp012"
                     /codon_start=1
                     /transl_table=11
                     /product="photosystem I subunit VII"
                     /protein_id="YP_009663878.1"
                     /db_xref="GeneID:40492026"
     gene            complement(133850..134095)
                     /gene="psaC"
                     /locus_tag="FKS56_pgp012"
                     /db_xref="GeneID:40492026"
     CDS             complement(134341..134646)
                     /gene="ndhE"
                     /locus_tag="FKS56_pgp011"
                     /codon_start=1
                     /transl_table=11
                     /product="NADH dehydrogenase subunit 4L"
                     /protein_id="YP_009663879.1"
                     /db_xref="GeneID:40492027"
     gene            complement(134341..134646)
                     /gene="ndhE"
                     /locus_tag="FKS56_pgp011"
                     /db_xref="GeneID:40492027"
     CDS             complement(134887..135417)
                     /gene="ndhG"
                     /locus_tag="FKS56_pgp010"
                     /codon_start=1
                     /transl_table=11
                     /product="NADH dehydrogenase subunit 6"
                     /protein_id="YP_009663880.1"
                     /db_xref="GeneID:40492028"
     gene            complement(134887..135417)
                     /gene="ndhG"
                     /locus_tag="FKS56_pgp010"
                     /db_xref="GeneID:40492028"
     CDS             complement(135840..136343)
                     /gene="ndhI"
                     /codon_start=1
                     /transl_table=11
                     /product="NADH dehydrogenase subunit I"
     gene            complement(135840..136343)
                     /gene="ndhI"
     CDS             join(complement(138118..138675),
                     complement(136421..136960))
                     /gene="ndhA"
                     /locus_tag="FKS56_pgp009"
                     /codon_start=1
                     /transl_table=11
                     /product="NADH-plastoquinone oxidoreductase subunit 1"
                     /protein_id="YP_009663881.1"
                     /db_xref="GeneID:40492029"
     gene            complement(136421..138675)
                     /gene="ndhA"
                     /locus_tag="FKS56_pgp009"
                     /db_xref="GeneID:40492029"
     CDS             complement(138677..139858)
                     /gene="ndhH"
                     /locus_tag="FKS56_pgp008"
                     /codon_start=1
                     /transl_table=11
                     /product="NADH dehydrogenase subunit 7"
                     /protein_id="YP_009663882.1"
                     /db_xref="GeneID:40492030"
     gene            complement(138677..139858)
                     /gene="ndhH"
                     /locus_tag="FKS56_pgp008"
                     /db_xref="GeneID:40492030"
     CDS             complement(139964..140236)
                     /gene="rps15"
                     /locus_tag="FKS56_pgp007"
                     /codon_start=1
                     /transl_table=11
                     /product="ribosomal protein S15"
                     /protein_id="YP_009663883.1"
                     /db_xref="GeneID:40492031"
     gene            complement(139964..140236)
                     /gene="rps15"
                     /locus_tag="FKS56_pgp007"
                     /db_xref="GeneID:40492031"
     CDS             complement(140607..146123)
                     /gene="ycf1"
                     /locus_tag="FKS56_pgp006"
                     /codon_start=1
                     /transl_table=11
                     /product="Ycf1"
                     /protein_id="YP_009663884.1"
                     /db_xref="GeneID:40492032"
     gene            complement(140607..146123)
                     /gene="ycf1"
                     /locus_tag="FKS56_pgp006"
                     /db_xref="GeneID:40492032"
     tRNA            146650..146721
                     /gene="trnN-GUU"
                     /locus_tag="FKS56_pgt032"
                     /product="tRNA-Asn"
                     /db_xref="GeneID:40492033"
     gene            146650..146721
                     /gene="trnN-GUU"
                     /locus_tag="FKS56_pgt032"
                     /db_xref="GeneID:40492033"
     tRNA            complement(147340..147413)
                     /gene="trnR-ACG"
                     /locus_tag="FKS56_pgt033"
                     /product="tRNA-Arg"
                     /db_xref="GeneID:40492034"
     gene            complement(147340..147413)
                     /gene="trnR-ACG"
                     /locus_tag="FKS56_pgt033"
                     /db_xref="GeneID:40492034"
     rRNA            complement(147672..147792)
                     /gene="rrn5"
                     /locus_tag="FKS56_pgr004"
                     /product="5S ribosomal RNA"
                     /db_xref="GeneID:40492035"
     gene            complement(147672..147792)
                     /gene="rrn5"
                     /locus_tag="FKS56_pgr004"
                     /db_xref="GeneID:40492035"
     rRNA            complement(148022..148124)
                     /gene="rrn4.5"
                     /locus_tag="FKS56_pgr003"
                     /product="4.5S ribosomal RNA"
                     /db_xref="GeneID:40492036"
     gene            complement(148022..148124)
                     /gene="rrn4.5"
                     /locus_tag="FKS56_pgr003"
                     /db_xref="GeneID:40492036"
     rRNA            complement(148223..151032)
                     /gene="rrn23"
                     /locus_tag="FKS56_pgr002"
                     /product="23S ribosomal RNA"
                     /db_xref="GeneID:40492037"
     gene            complement(148223..151032)
                     /gene="rrn23"
                     /locus_tag="FKS56_pgr002"
                     /db_xref="GeneID:40492037"
     tRNA            join(complement(152046..152083),
                     complement(151192..151226))
                     /gene="trnA-UGC"
                     /locus_tag="FKS56_pgt034"
                     /product="tRNA-Ala"
                     /db_xref="GeneID:40492038"
     gene            complement(151192..152083)
                     /gene="trnA-UGC"
                     /locus_tag="FKS56_pgt034"
                     /db_xref="GeneID:40492038"
     tRNA            join(complement(153142..153178),
                     complement(152147..152181))
                     /gene="trnI-GAU"
                     /locus_tag="FKS56_pgt035"
                     /product="tRNA-Ile"
                     /db_xref="GeneID:40492039"
     gene            complement(152147..153178)
                     /gene="trnI-GAU"
                     /locus_tag="FKS56_pgt035"
                     /db_xref="GeneID:40492039"
     rRNA            complement(153477..154967)
                     /gene="rrn16"
                     /locus_tag="FKS56_pgr001"
                     /product="16S ribosomal RNA"
                     /db_xref="GeneID:40492040"
     gene            complement(153477..154967)
                     /gene="rrn16"
                     /locus_tag="FKS56_pgr001"
                     /db_xref="GeneID:40492040"
     tRNA            complement(155192..155263)
                     /gene="trnV-GAC"
                     /locus_tag="FKS56_pgt036"
                     /product="tRNA-Val"
                     /db_xref="GeneID:40492041"
     gene            complement(155192..155263)
                     /gene="trnV-GAC"
                     /locus_tag="FKS56_pgt036"
                     /db_xref="GeneID:40492041"
     CDS             157952..158419
                     /gene="rps7"
                     /locus_tag="FKS56_pgp005"
                     /codon_start=1
                     /transl_table=11
                     /product="ribosomal protein S7"
                     /protein_id="YP_009663885.1"
                     /db_xref="GeneID:40492042"
     gene            157952..158419
                     /gene="rps7"
                     /locus_tag="FKS56_pgp005"
                     /db_xref="GeneID:40492042"
     CDS             join(158738..159514,160196..160951)
                     /gene="ndhB"
                     /locus_tag="FKS56_pgp004"
                     /codon_start=1
                     /transl_table=11
                     /product="NADH dehydrogenase subunit 2"
                     /protein_id="YP_009663886.1"
                     /db_xref="GeneID:40492043"
     gene            158738..160951
                     /gene="ndhB"
                     /locus_tag="FKS56_pgp004"
                     /db_xref="GeneID:40492043"
     tRNA            161541..161621
                     /gene="trnL-CAA"
                     /locus_tag="FKS56_pgt037"
                     /product="tRNA-Leu"
                     /db_xref="GeneID:40492044"
     gene            161541..161621
                     /gene="trnL-CAA"
                     /locus_tag="FKS56_pgt037"
                     /db_xref="GeneID:40492044"
     CDS             complement(162539..169345)
                     /gene="ycf2"
                     /locus_tag="FKS56_pgp003"
                     /codon_start=1
                     /transl_table=11
                     /product="Ycf2"
                     /protein_id="YP_009663887.1"
                     /db_xref="GeneID:40492049"
     gene            complement(162539..169345)
                     /gene="ycf2"
                     /locus_tag="FKS56_pgp003"
                     /db_xref="GeneID:40492049"
     tRNA            169545..169618
                     /gene="trnI-CAU"
                     /locus_tag="FKS56_pgt038"
                     /product="tRNA-Ile"
                     /db_xref="GeneID:40492045"
     gene            169545..169618
                     /gene="trnI-CAU"
                     /locus_tag="FKS56_pgt038"
                     /db_xref="GeneID:40492045"
     CDS             169789..170070
                     /gene="rpl23"
                     /locus_tag="FKS56_pgp002"
                     /codon_start=1
                     /transl_table=11
                     /product="ribosomal protein L23"
                     /protein_id="YP_009663888.1"
                     /db_xref="GeneID:40492046"
     gene            169789..170070
                     /gene="rpl23"
                     /locus_tag="FKS56_pgp002"
                     /db_xref="GeneID:40492046"
     CDS             join(170089..170479,171169..171602)
                     /gene="rpl2"
                     /locus_tag="FKS56_pgp001"
                     /codon_start=1
                     /transl_table=11
                     /product="ribosomal protein L2"
                     /protein_id="YP_009663889.1"
                     /db_xref="GeneID:40492047"
     gene            170089..171602
                     /gene="rpl2"
                     /locus_tag="FKS56_pgp001"
                     /db_xref="GeneID:40492047"
ORIGIN      
        1 tttttttgtt catgggcgaa cgacgggaat tgaacccgcg agtggtggat tcacaatcca
       61 ctgccttaat ccacttggct acatccgccc ctcttttttt ttataatctt ttgtttcgcg
      121 ttgatttaaa ttgaaaacag taaaataaga acttcacaaa agattggtaa ggactgatcc
      181 atttatagaa attatatata tatgagtaca aaacaaaggt atgatactaa accaaaccca
      241 ttaaaatgac cttttccttt tttttttgtt atgataaagt aaagtgaaga taaagaaaaa
      301 aacttaggta aataaaagaa agactattaa aaataaaata aaggggcaat accaagagga
      361 ttggtattgc ccctttattt ttcctttcaa aaaattgtat acactaagac aaaagtctta
      421 tccatttgta gatggagctt caatagcagc tagatctaga gggaaattat gagcattacg
      481 ttcatgcata acttccatac caaggttagc acggttaata atatcagccc aggtattaat
      541 tacacgacct tgactatcaa ctacggattg gttgaaattg aaaccgttta ggttgaaagc
      601 catagtgctg atacctaaag cagtgaacca gatacctaca acaggccaag cagctaagaa
      661 gaagtgtaaa gaacgagaat tgttgaaact agcatattgg aagatcaatc ggccaaaata
      721 accatgagca gctacaatat tgtaggtttc ttcctcttga ccgaatctgt aaccttcatt
      781 tgcagattcg ttttctgtag tttccctgat caaactagaa gttaccaagg aaccatgcat
      841 agcactgaat agggagccgc cgaatacacc agctacgcct agcatgtgaa atgggtgcat
      901 aaggatattg tgttcagcct ggaatacaat cataaagttg aaagtaccag agattcctag
      961 aggcatacca tcagaaaaac ttccttgacc aattggatag atcaagaaaa cggcggtagc
     1021 agctgcaaca ggagctgaat atgcaacagc gatccaaggg cgcataccca aacggaaact
     1081 aagttcccac tcacgaccca tgtagcaagc tacaccaagt aagaagtgaa gaacgattag
     1141 ctcataagga ccaccattgt ataaccattc atcaacggat gccgcttccc agatcgggta
     1201 aaagtgcaaa cctatagctg cagaagtagg aataatggca ccagaaataa tattgtttcc
     1261 ataaagtaga gatccagaaa caggttcacg aataccgtca atatccactg gaggagcagc
     1321 aatgaatgcg ataatgaata cagaagttgc ggtcaataaa gtaggaatca tcaacacacc
     1381 aaaccatccg atgtaaagac ggttttctgt gctagttatc cagttacaga agcgacccca
     1441 taggctttcg ctttcgcgtc tctctaaaat tgcagtcatg gtaaaatctt ggtttattta
     1501 atcatcaggg actcccaagc acacaaattc tctataaata gtgaatcgag ggcttgttat
     1561 ttaacagtat aacatgactt atatacacgt gtcaaccaat atcaaattga aaaaagagac
     1621 ctatgatttt atctagattt atcatatttt tttgtctaat cataaaaata aagttcctta
     1681 attataaaaa gatatatatt gattgatata catatgaatc taatttcaat attagaatca
     1741 taatggaatg ggttgcccgg gactcgaacc cggaactagt cggatggagt agaaaatttc
     1801 cttgttaaaa tgaaataggt aaaaaatccc tccccaaacc gtgcttgcat ttttcattgc
     1861 acacggcttt ctctatgtat acatctaaaa tgctctttct tccttaaaca aaacaggact
     1921 ctaaaaaagt tgttaattga atactcagtg gatcacccct tacttacttg taattagatt
     1981 cttactgcat gaacatttaa taattaataa taaaaaaaat gaattcttct actattacta
     2041 tctcttaatc ataaattttt ttttttgagc gtttgataaa aaattctcac tcatgattga
     2101 ccaaagcgtt gatagaaaaa atatccaaat accaaacccg cccccgatat aactttcgaa
     2161 aagtagaaga agtttttggt aagatcaaag aaagaaattg ttcttcttcc gtaaggaatt
     2221 cttcaaaaaa ccccgaacct aatctcttcg aaaaaagacg tacagtactt ttgtgtttac
     2281 gagccaaagt tttaagacaa gaaagccgaa gtatgtattt tactcgatac aaactctttt
     2341 tttttgagga tccactgtaa taatgagaaa aatttctgca tatacgcaca aatcggtcga
     2401 taatatccga atctggcaaa tcaacccaag ttggcttact aatgggatgt cctgatgcgt
     2461 tacaaaaatt agctttcgac aatgatccaa tcatagaaat aattggaatt tttgtatcca
     2521 acttcttgat agtattatct attagaaata agttttctag catttgactc cgtaccacgg
     2581 aaggatttaa ttgcacattt gaaagatagc ctaaaaagtc aagagaatat ttgcataatt
     2641 tctttagacg gacccttcct gattgagacc atacgtaaaa atgatattgc cataaattta
     2701 taaagtaata tttccactta ttcatcaaaa gaggcgtatc ttttgaagcg agaatccatt
     2761 ttccttgata tctaacaaaa tgtatgaagg gatccttgaa caagcatagg ttgttctgaa
     2821 aagaattcga agagacttct acaagatgtt tgattttttc atagaaatag attcgttcaa
     2881 gaaagattac ataagatatt gatcgtaaat gataggactg attacggaga aaaaggaaaa
     2941 tgaatttgca ttcacatata tgagaattat ataggaacaa gaagaatctt ggattcaaaa
     3001 tagaaatgca tttctgtgaa gtactaagac tcttcaaatt taaatactcg tagaaaaaaa
     3061 gaagccgtaa taaatgcaaa aaagaggcat cttttaacca gtagcggagg gcttgaacca
     3121 agatttcaag atggatgggg tggggtatta ctacatctaa cacagaattt aaatgtgaga
     3181 atttgtcctc taaaaaagga aatattgaat aaattgattt taaattatga gattttgcta
     3241 cttctttccc ttgtaaataa gacactactc gtagggaaaa tggaatttcc acaatgactg
     3301 caaatcctgc cgatattatt tgagaataca aatttttatt cttattgtgc ccaaaaattt
     3361 gattttgttt cgaatcatta gcagaaataa acaaaagatt ctcttgatac attcgagtaa
     3421 ttaaacgttt cacaattagt gaactggatt tattgtcata acgcacactt tccaacaaaa
     3481 ttgatgattt atttctatcg aaaacataat catgagcaag cgcataaata tactcccgaa
     3541 aaatcagcgg gtataggaag tcatattggc gagatctatt tagttctaaa tatagttgtt
     3601 gaaattcctc catttcaaac tcaaattgaa ccaaagcaag ggtgggggat ctaatcggtt
     3661 atcaaatgat acatagtgcg atagagtcaa accaaggtat tatcatagta agaataaaca
     3721 ataatagata cctcgaagat aggtggattc atcaacggat tctctacact ctcctttttc
     3781 atttaattga tgtatgtttg ttctaagata agaagatggt tcgaaatcct ttattttttt
     3841 tttcaaccta atcgctcttt tgattttgga aaaaaaaaga tgttctcttt atcaatatac
     3901 tgcttctttt acacattcat gcttaatccc taagaaatag ggaataacta tatagttagg
     3961 actcaaaaaa ataaaaaatc cattcatgag aaagatattt accccattag gcactaattt
     4021 agttttaacg gttaattaga tcgggtaatc attcaaatca aattaagaaa agaagctcgt
     4081 tgcttttagt tttcccataa ttgggtccgt ctctaggact ctatccattt attcactcga
     4141 ccaaactttc aattctttat tgatacgaca tgctattttt tccatgtatt cctttcagga
     4201 tcagtcgcgg tcttagaaac tctaccgatg gtatggacga atccctttct tcataaaaat
     4261 gtgtaaaaga tgctagccgc acttaaaagc cgagtactct accgttgagt tagcaacccc
     4321 aaaaagaaat agaatatgga gatataaccg gaatcaaaaa tgtggaattt cataacacaa
     4381 tcaaaacatt caattagtaa taaattgaat aaaattcaaa tttctactcg attctaagca
     4441 ttcgttcaga tccgcgaaaa atacaagaaa ttctcatata aaataaaaaa atagaactag
     4501 aaaaagtgaa aattgataga gcacttcttg tgttaaccat ttttattcat taaaaaactt
     4561 cttctatcag gcaaaaaatt gaatttcttg tatcacaaca aattcaaaga atccataagt
     4621 caaaacccac tctctgcggc atgaataagg ataaatagaa atggatctat ttatctacga
     4681 tcgaattata tttgtttgat acattgttgt caatacgatt gtgactattt aatataaatg
     4741 attatcaaag aatataaaaa actataagaa tcaaatgaaa aaatagattt caattttttt
     4801 attagtttgt tttcttagta ttttattata agaaataaaa tactaagaaa acactataaa
     4861 tagagcaaag gagggggagg aaataataaa gaaaaattga ttcaaagctc tatatgagtc
     4921 atccacaccc tcttttttgt attttattaa tgaaatttgt atttcattaa taaaatacaa
     4981 aaaatcaatg acattttttt aactaaaaaa aattaagttc cgtaaacccc cgccttcttt
     5041 aaaatgtcat gaacagttcc tgtaggttga gcgccccttt caagaaaata taaaatagca
     5101 ggaacattca aatgggtttg attatatatc ggatcataaa aacccacttt tcgaagatct
     5161 cttccttctc ttcgggatcg aacatcaact gcaacaattc gataaaaggc tcattgggat
     5221 agaatagatg gaattgaata ataaacaccc cccccagaaa cgtataagaa gttttctcct
     5281 cgtacggctc aaaaaaaaaa acgattagaa gttaagttat atctatgtgt acatgaaatt
     5341 agaatgccaa atcgatccat aatccagcaa atccgtggga catttaactc cttcttttta
     5401 ctctttcttt ttccttcttt cttattttta agaaaaagca aaaaacattc gtactctcat
     5461 aactcaagtt ggataactct caactagttc caaaaatact tagctagttt ttttttattg
     5521 agtgatctct aacccctttc tttttatttg tcttatttag aatctagttt gattctttat
     5581 tctgatctgg tgattgagac aattgaaaac ggtatttcct tgttccggga tcctttaact
     5641 tgaatcattg ggtttagaca ttacttcgga gatctttaat catttcaaaa aatggcagca
     5701 acatgcccct ttttctcttt tttgtctttg tgatctcttt ctatcaagga atcatatgaa
     5761 caattgattc ccgcatgaga atcttttgat cgaaagagct ttaccaattc caactagttt
     5821 gctttttttt tatttgaaaa tgctttgagt cagacccttt ccgtttctat atgaaaaata
     5881 gacttatgta cgaagttgtt ccaacttatt gatttgattt acattaacta accctagatc
     5941 ctttcccttt taaaatcaaa tcaatatttt ctactcgagc tccaccctat actgtttcta
     6001 tcccaaccca acaaaaacgc gggttatgat agaaaagagt agaaaagaat gtcgagccaa
     6061 gagcaccttc atttctatat agtaaaaaaa ggtggtggtt tgttttaata tccacagcaa
     6121 attgaccatg tccttcaagt cgcacgttgc tttctaccac atcgcttcaa acgaagtttt
     6181 accataacat aaaattcctc cggtttttaa taggtgtgta aataattgat tgaattacgg
     6241 aattatgaat agtcatcggt tcagtcagta cgtagtaatc tatagagcgt agtaatctat
     6301 agctcttcct aatatactta atattaaact gattaaattc ttctatatga atctattcat
     6361 attatgaata gattcatatc aaatatgata ataataaaga aataggtaat ttatgatgaa
     6421 gaaaaagtct cagtaataat ttaaatgaac cctattttgt atgaatacaa tatatatata
     6481 tttcatattt cttttttatt acaaaaaaaa tataccagaa atattctcaa ttttaaataa
     6541 aagcaaataa ataaaaaaac gaatcttttt gaatccgcct tacgttggtc gcatcttcaa
     6601 ataagtcgat agaatagatt cgacaatcta atattttttc aattcaatat ttatagtgaa
     6661 ttgaaaaaat ttcctatttt attttaggat agttagatag aaaaagaaat ccaatttttt
     6721 ttaattgaat tgtataaaaa agactgatga aggataaagt ggaatttcac tgtttttctt
     6781 ttatttcatt ctgaaataga aaatcagaat gacaaagtag gggaaattgc cgtattcaga
     6841 agaaattctg gatattctat gttaaatatt tagtttctgt ttagtttcat atctataatt
     6901 aaggtaagga ttcacaaaca aaatacaaaa tagtaatatt aaaaaaaatt gcactattag
     6961 gttagcaatc cctgtatata aacattccct cctttttttg cgaggcttct ttggcttgag
     7021 gtccaactaa tctttctcga aagtagagcg gatggaagat atgaatcaca cccacgtcaa
     7081 ttgttaatag aattacaatt attcattaga accaaacacc aaataaccta agaggttcaa
     7141 aaaaaaaata tattttcgta tctaatttga ttttttatca ataaaatttg gactgggcat
     7201 agacagatat tcaaataaat atcttacatt attgattaac ccctatctac tctcccaatt
     7261 ggttttttgg ggaatgataa atcataaaag aatgcccgat ttttgatctt atcttatttt
     7321 tgatcttatc ttaaaaggcg gttaagaaag atccactttt ttttctttta tctgatatag
     7381 aaaacaaata gactctggga cggaaggatt cgaaccttcg aatagcggga ccaaaacccg
     7441 ttgccttacc acttggccac gccccatttt ttttctattt aaaactacta aagagtaata
     7501 tgggtattcc tttttcgtca attcgagttc ctaaaatgta tgaaatagat tagtttattg
     7561 ttaggatttt gacaggtcta gatatagaat tcaaccgaat ttattgatca ttatatagaa
     7621 ttcaattaag atattgtatg aaagtctcat ttcttcaatt ctcttctaaa aaaaaaatgg
     7681 aagggctttt ttgattggat aagttcaaag aaatatgtgt tttttttttt aatcagactt
     7741 ctttttcttt ctttattttt tccttatctc aaaatagatt aataacttaa tcaaaataat
     7801 atccaagaaa aaaaatgaat ttgttatgct taatatcttt aatttgatca atatttgttt
     7861 taattctacg tcgttttcgg atagtttttt attcgccaaa ttgcccgaag cctatgcttt
     7921 tttgaatcca atcgtcgatg ttatgccggt aatacctctt ttattttttc tcttagcctt
     7981 tgtttggcaa gccgctgtaa gttttcgatg agatccttaa tactgtccta gaaaaattca
     8041 tgatttattc gataaaaaaa tctaacaatt gagaaaatca gagacaaaat cagataagta
     8101 taggttttac agtatgaagg aaccctcaat tcaaactttg aaattttttg atagccgtga
     8161 taaatctggg ttaccccatt tcctcattcc aacccgtttt taatcgaaaa gtctacttag
     8221 acttggagtc caccactcac catgaaagga atctttttgt catgaaaagc tccattgtta
     8281 ttgcaaataa ataaattttt gaaactcttt tctatttcta cagtttctag aaagaaatcg
     8341 cttccttgat ttcttggtgt caaggtcaac gagataggat atgtggtcta aaaaaaggaa
     8401 atctattctc tctctctttt tttttaatga tcttggagat tgtgtaatgc ttactctcaa
     8461 actctttgtt tacaccgtag taatattctt tgtttcgctc ttcatcttcg gattcctatc
     8521 taatgatcca ggacgtaatc ccgggcgcga agaataaaac aaaaaagtgg ggttccttgc
     8581 ttcattaaac atttaatgct attaggattt gtttgatcga ttccactgtc aaaaaccgaa
     8641 acggaaagag agggattcga accctcggta cgaataactc gcacaacgga ttagcaatcc
     8701 gacgctttag tccactcagc catctctcct aattgaaaaa gaataattac tatgttacag
     8761 ttctcaaaaa agaatgataa tgcttgaaaa aaaagctctt ctttcatttt attctttctt
     8821 cttatatata tctttcttat tatatatata tatattttat ctaatctatt tgaaatagaa
     8881 atttcaataa atagattatt gtatagatac cacttttatc aacaatttca ttccattttt
     8941 tttatagaaa tctcaaaata tctttttgat aaaaaaaaaa aagcgggctt ttttaagttc
     9001 gaatttccac ggcttggcct ggtcagaccg acccggccgg gctccttttt tcaaatccaa
     9061 tccatttttt tttatctatg attgattatc tacgattcct ataattccgc aatctccttt
     9121 acttgctgta gaaaaaaaat attggtattt tttgaaatct aaagtaaaag aataatccga
     9181 agtagaaaag gactatttat cttactataa tatataacca aaaaggcttt tctattcttt
     9241 cttttctgac ttcttcacta ttttgattta ttaatagcca aaaaattttg tctaaataat
     9301 aaaaagaaaa aaaaagccaa gactaatgag tatccctctt tctaatttta tcaagtcttc
     9361 taacgaaaaa cggcaacgct ctcattttca ggattttttt tctcatccta tcttgaggac
     9421 gccagagtcc cttgttcgac aaagagtcca tttatataca ataatattgt agcgggtata
     9481 gtttagtggt aaaagtgtga ttcgttctat taacccagtc agtagttaag gggtctttcg
     9541 gtttgattaa tattccgatt aaaaacttta tttcttaaaa ggatttaatc ctttacctct
     9601 caatgaaata tttgaggaat aatatacatt ctcgtgattt gtctccaaag gtcaattata
     9661 aattgaaaaa ttggattatg aaattacgaa acataatttt ttttttttat tggatcaata
     9721 cttccaattg aataagtata agtaaagaat ccatggataa agatagaaaa gtctatttct
     9781 aatcgtaact aaatcttcaa tttttttttt gatagaatag attgaagcaa aatagctatg
     9841 aaatgatcac tttagtttac tagaggcatc gacacccctt tttttcttag ctcggtggaa
     9901 aaataataaa cttttcctaa ggattcttaa aaaaagaaat aaagaacgaa gtaactagaa
     9961 agattgttag aattccaccc ttcccttctt tctaaaagga tcatctagaa agcaaagcga
    10021 atttttttga atgcagtgag gcagaaaagc taacatagat gttatgaacc gaatttttat
    10081 ttgctcctgt cttctttttt tttatttctt gatcccatcc tcctttccat aaaggagccg
    10141 aatgaaataa aagtttcatg ttcggttttg aagtagagac gttaaaaatc aaaatgatgg
    10201 atcaacgtcg actataaccc ctagccttcc aagctaacga tgcgggttcg attcccgcta
    10261 cccgctttat attcaaattg atcaaattct aatagttatt ttatgaattc aatgatgcat
    10321 gaatttataa aataactatt agaatttgat ctttcttttt ccaaataaga aaaaaagcaa
    10381 aaaaaaaatc atcgtaatga aaagcgtcca ttgtctaatg gataggacag aggtcttcta
    10441 aacctttggt ataggttcaa atcctattgg acgcaatgct gtttacaata gacttccata
    10501 tccagtttct tttttgattt ccatctacaa ttataatatc aagaaagata ttttgaatga
    10561 tttgaataaa agacgcttac ttggacatat aaactttgta aatataaacc acagtaaact
    10621 aaacaaatag ctggaatctt ttttatttat atatatttta tttaagtaat atgtaagtga
    10681 agtagtatta agattcaaaa aatgatcgat tttttctaat tttctttatt tagaatttga
    10741 attgcccact caacaattct tattgttcct gaagtagaaa accttccatt tgttcttgaa
    10801 tagcttcttt caaaagtgtt tccgcttcct cagtgaatgt cttggtagaa gatatgattt
    10861 cttggaactg aggtttattc gtttttaaat aagtacgtaa cttggcaaga aatttcctta
    10921 cttgtccaat ttctaatgaa tcaagataac catttgttcc ggtataaata gtcattatct
    10981 gttctgccac ggtaagaggt tccgattggg attgtttgag caactcacgt aatcgttgac
    11041 ctcttgccaa ttgattctga ctagctttat cgagatcaga agcaaattgt gcaaaggctt
    11101 ctaattcgac aaattgggcc aattccaatt ttaatttgcc ggcgacttgt ttcatagctt
    11161 taatttgagc cgcggatccg actctggaga cagaaatacc cacattaata gcaggtctga
    11221 ttccggcatt gaatagatcg gcggataaga atatttgtcc gtctgtaatc gaaattacat
    11281 tagtaggaat ataggcggaa acatctcccg actgggtctc aactattggt aaagcagtca
    11341 tacttccttc acctaactga gaacttgatt tagcggctct ttctaaaaga cgcgaatgca
    11401 aataaaaaac atcccccgga taagcttcac gaccgggagg tcttcgtaat agaagagaca
    11461 tttggcgata agcctgtgct tgttttgaag gatcgtcata aatgattaaa gtgtgtcgtt
    11521 tgcggtacat aaaatattca gccagggctg ctcctgtata aggagcgagg tattgtaatg
    11581 tagctgggga atccgccatt tcggctacca caatagtgta ctccattgcc cccccttctt
    11641 ggaaagtggt cactacttga gctacagaag atgctttttg accaatagct acataaacac
    11701 atattacatt ttgcccttgc tggttgagaa tcgtatctgt ggctactgct gttttaccgg
    11761 tctgtctatc cccaataatt aattcgcgct gaccacgtcc tatagggatc atcgaatcaa
    11821 tagcaataag ccctgtttga aggggctcat aaacggaacg tctcgaaata ataccaggcg
    11881 cgggggattc aattaaccga gattcagaag ctggaatttc accccgaccg tcaataggct
    11941 tagccagggc atttataaca cgacccaaat aagcctcact cacgggtatc tgagcaattt
    12001 ttcctgttgc ttttacagaa cttctctctt ggatcatcaa accgtcaccc attaatacaa
    12061 caccaacatt atttgattct aaatttaagg caattcctat tgtaccctct tcaaattcta
    12121 ctaattcgcc cgccattact tcatcaagac cataaatacg agcaatgccg tcgcccactt
    12181 gaaggacggt acctgtattt acaattttga cttctctagt atattgctca atacgttcac
    12241 ggataatatt actaatttcg tcagctctaa ggggtaccat gatttttttt taattctttt
    12301 ttggaagcaa aaaaataatg cctatagtta gttataggaa agtagtaaaa aagggctaat
    12361 cagtgagttc cttcattacc ccaaacatag caatattagc actaattgta cgtaaatgta
    12421 attcattgtt caaacaattt tttagagttc ctagagctcc ttgtaaagct tgttggaaaa
    12481 cccgttgccg gacttgatta atcgctcttt cttgttcaaa aagaatggtt tcgtttttgt
    12541 aattttctaa ttgttccaaa attttataag ttgaattaat caaattcaat ttttctcgtt
    12601 ctatctcaga gtatccattt actcgaaact gatctgcctc catttccact ttccgtaagc
    12661 gggcctgggc tttttccagc tgttgaacag ctccccttcg caattcttct gaatttcgaa
    12721 tagtattcaa gatcttctgt tttcgattat ctaataaatc acttaatgaa agtagattat
    12781 ctttccattc attttcattt caaaaattcc atgatccctt cccgaaccaa acatgaatct
    12841 ttcaattcat ttggctctca cgctcaatta cttatcaatt acttaattga gagagaattc
    12901 attcccatac atatagatac acatatacta tagatctata tatattttgc gtaatgagcc
    12961 tatcctctcc ctcttttatc tattcctatt tcaaaatatg gatctctacc catatttcac
    13021 aatattgaaa ctgatcaata atgataatcc aagactaaaa tattcggagg attcttctga
    13081 caaaaatata tcaaatatag aaatatatca aatcaaatat atatatttat ttgtataata
    13141 tagaatttag aattaataga aaatttctaa tgtttaattt tgtaattgtc agcaaagttg
    13201 tttctttttt ttttctttca aatccaaaga attcttctaa ctttatacat aggtcatcaa
    13261 ctcagcattg taaaaaaggc tcaaatcatt ttatcgatat gagtgtttta tatcgaaaaa
    13321 gattcgaacc attcgttttg atttctgtat tgtctaaaaa aaattattta ttttataaac
    13381 tgtgtattta taaactaaac atagtagtag aaagagtacc acgccgcatc tgaacttcaa
    13441 acagtttggc tttaaccata ttaacggtcc cagattattg gttaatagag aatcagagtc
    13501 gatataccaa tgaatgaatc acgaaatgct atggttctaa aatatgattt ttgaattgat
    13561 tcagaagtaa ttcgtgggat gatgcactct ttttcttcct agttcgaaca aaaaaagtgc
    13621 agctgggtgg atccagccta ttcttgaaat aaacaactcg cacacactcc ctttccaaaa
    13681 aagatcaata caccgagcac tacgcttaga tttattggat ttgttgcaaa aatatcggta
    13741 ttaaacccga aactcccggc agatggccag tgacccaagg aaacgaaaga atcggttaca
    13801 tttttcatat gatctcctat tttgttttat atggactaaa aaaaaaaaaa aaggctttac
    13861 tttgaactaa gaaaaggggg aaggaagaag gcgagtcggt gcggtaattc ctcatcctca
    13921 aaaaaaatcc ttccccatag attattgtcc aacgaaaaag taattgtagg agtgaaatct
    13981 tgatatactt tgaaaaagca aggggtaagt cttaatccat aaaaaaaata aagaattctc
    14041 gtatttatag gactaaacaa agggattggc aaataaaagg gccaatgcta caaccaaacc
    14101 gtaaatagtt aaggcttcca taaaagccaa actaagcaat aaagtacctc gtatttttcc
    14161 ttccgcctcg ggctgtcttg caataccttc tacagcttgt cccgcagcag tgccttgacc
    14221 aaccccaggc ccaatagaag caagtcctac agctaaccca gcagcaataa cggaagcggc
    14281 agaaatcaat ggattcatga gaaattcctc gcaccaaaat aaataaaaag aaagaaatag
    14341 ttaatgatac aatcattcaa tgagttttgg cttaattatt ccatcgctca aattcaacca
    14401 gttgaagtaa ctaaaaactt cgaattgaga attgaagtaa taatattcat tattgaactc
    14461 tcagaaagaa ctatttccat atcccttttt gagttcctat ccaaaggatt tttgtgaatg
    14521 catacataca ccctttatcc gtccacttct gttttccaaa cctttttttg aattttccat
    14581 tatttgaatc cctatctaaa ttcacaacag tccaatgcga tagattagat atatcttgag
    14641 ttcatatata actagttaat ctctaatatc atatatacgc gtctttcttt cataatggaa
    14701 accaactact ctacttctat cttagcttca atcagattct taaatcttaa aggatacgca
    14761 agagttagtg tatagccatt aacttacata tacctaattc taaccccttt cctaaaaaag
    14821 aacatttttt ttttaatctc gtttgttgta aattcgtctc ttcctttttt atcattatct
    14881 cacatggatc taattataat aaatgaattc attagaccga ctcgttgcat agaaataaaa
    14941 aataacaaag agtatttaat tgagctaaat tcatgcaatt tattatttat aaaaatggga
    15001 ttttggtcaa tcattgaatt gaatgaaatc gactgaaatg ggaatcattc tatagaacat
    15061 cctttttaaa ctcacccacc ataaattgat accacaaaaa ttcctattca atataggact
    15121 caaacaaaat atttaaattg aataaacaaa acaattaatg taaagagaga attttcattg
    15181 aaggcagata tgatataaaa aaataaaaat agaccaaatc tggattttag gaaaaagatc
    15241 ttttcgatct ctttcctttt tttttattag actttaaaat tcatttacta atagtaatag
    15301 ctgaatcttt tttgctatta ctctagatcc tttatttttt tatttatgtt gcctaagcat
    15361 aagcaaatta tcttgttgag ttgggcattc attgcttgat tggacggact aagttacaaa
    15421 aaaaagacta gactatttca aaaactcgtc aatgatgacc ctccatggat tcgcctatat
    15481 aagccgcagc taaagttgca aaaataagag cttgaatccc acttgtaaat aatccaagga
    15541 acatcacagg tataggaact actaaaggta ctaaagaaac aagaacaaga actactaatt
    15601 catcggctaa tatattcccg aaaagtcgaa aactaagtga taagggtttt gtgaaatctt
    15661 ctaaaatgtt aatgggtaaa agaattggag ttggttgaat gtatttacta aaatacctta
    15721 atcctttttt tgaaataccc gcatagaaat atgctactga cgtgagtaaa gctaaagcaa
    15781 cagtagtatt tatatcattc gtgggtgcgg ctaactctcc atgaggtaat tctatgattt
    15841 tccaaggtaa aagggcaccc gaccaattag aaacaaaaat aaatagaaac atagttccaa
    15901 taaaaggaac ccatggacca tactcttccc caatctgagt tttggtcacg tctcgaatga
    15961 attcaagaac atattcgaag aaattttgac cgtcagttgg aatagtttgt ggattccgaa
    16021 cagcgagaac ggcggaacct aataagatag caattacaac ccaagaagtc ataagtactt
    16081 gggcatggac ttggaaaccc cctatttgcc aatagaaatg ctggccgact tccacactag
    16141 agatatcata taaccccatt ggtgtgttga tggaacatga tataacattc atattgtcct
    16201 ctgacataaa tataacttta cttaaaataa taaagaatta ttttgattca accctttcct
    16261 tttaaacttg accactcgaa ttgtatatct tgtataccaa ctaaactaat cacacaatat
    16321 tgacacagtc cattttttat ctcttttgta cgattcagga ataatatccg actccataaa
    16381 tctatatcta tggagttcaa aaatagaata atttattgat cttattatta atcacggatt
    16441 tcgtatatag ctagaacggc cctcgcaaat tgcgaatact aatttgttaa gaattaatcg
    16501 aattgaagct agagcgtcat cgtttgctgg aatcgaaata tctgcgagat cgggatcaca
    16561 atttgtatca attaaacaaa ctgttggaat tcccaaagtg atacactccc gaagagccgt
    16621 atattcttct tgctgctcaa ctataattac aatatcaggc aattctgtca tatattgaat
    16681 cccgcccaga tatgtttgca aacgagataa ttgtctcttc aacatagctg catctctttt
    16741 cggaagacgg tttagtctcc ccgtcttttg ttccattctc aagtccctga gcttatgaag
    16801 ccgcgtttct gtagtggacc aatttgttaa cataccacca agccactttt tattaacata
    16861 atgacaccga gcctttattg cagcccgcgc tacggaatca gctgctttat ttttggtacc
    16921 aacaattaaa aattgttttc ccttacttgc tgcatcaaaa actaaatcac aagcttctga
    16981 taaaaaacga gcagttctag tgagatttgt aatatgaata cctttatgct ttgcatagat
    17041 atagggcgcc attcgcggat tccatttcct agtaccatga ccaaaatgaa ctcctgcttc
    17101 cagcatctct tccaaattta tgttccaata tcttcttaac atttctcctc acacttcctc
    17161 tctctctctt ttttttttat gaataataaa agagagacga ggcaccttga aataaataat
    17221 tgttccgatg gaaccttctc ttctaccgga gattggtcgt ttataaacga gccaagtcat
    17281 tactttacta ttcataaatt tctttattac attaatttat gaattatttt atttatttta
    17341 ttacattaat ttatgaatta ttttatttat taagtagtta acaaatcaaa tgaccaaaac
    17401 aaatcaaaca acatagttaa aaggacgaat ccgctttctc tttcttatgc taagtaagtt
    17461 aaaaatcatt aaatcctata aaagatcgat ctgatgtact atataaattc tttgaaatgc
    17521 aagaatcaaa aaattttccg tggtggaaga aaatatctct catttccatt tccccacgaa
    17581 gaaattcttt tttttttttc gaaaagaatg ttgttatgct gccttgaaga gggtactaat
    17641 cctttgaatc cggttccggc gggtatcata ttccctagaa caacgttctc tttcagtcct
    17701 ttcatccaat caatacggcc ccgaagagcg gcttttgcta aaactcgagc agtttcttgg
    17761 aaacttgctt cggatataaa actttgagta ttaagggatg ctcttgttat tcccaataag
    17821 atggctcgat agtagatcgc ttcttctaaa gcgcgtcccg ttcgttccgc gcgtactaat
    17881 ccaattagtt cccctggtaa aaaaatatta gacattccat cttctgaaac caagactttt
    17941 gatgttattt gacgcacaat aatttctata tgcctattat ggatctgcac cccctgggat
    18001 cgataaacct tttgtatttt attaaccaaa gagatacgac tttgcactat agttagttca
    18061 gcaccaatca agaatcccca aggaattcca agaatttttg ttatacgttc gttccaaccc
    18121 tcaactctct tttgtaggtt catcgatatt gaatcaatcg aacgcacttc taacacttgt
    18181 tctacttttg gaagaccctg cgttatatca ccagatctcg atttttcata tataaatgtc
    18241 actaaggtat ctccttcgta aaggatttcg ccataatccc catgaacagt tgctcctgga
    18301 gtagccaaat aaggcttggc cgttcttatt actatagaat caacacgaac aattaaaact
    18361 tgacccgatt ttaggggtgg tccctttttg gatatacata cattttcaca aataaactgc
    18421 ccaagactaa ctattgtgga catttcctca caattattat tatgataaaa atgatggaga
    18481 aaataccaac tcaaattgaa tggattcaaa aaaatattac tacatgggct gatattagaa
    18541 attctcctat tttcatccat taaataatat ttttgaagta cttgaaaagt ttgttttaaa
    18601 ttgctaagct gcaaatattt cgctagcgag gtctgattat gagttattaa agggtaaaat
    18661 gatgaataaa aatccgaaat ttgagggact gttcctaaag ggcccaacaa attcctaatt
    18721 ggaattagag gatctttttt aatggattct tttatcccat tgtaatattt tacatcgttg
    18781 aatagaccca tgcaaaaata attagatgat gacaaaatta taaaagattg ggattcctta
    18841 tttctattca acagcatacg aatagttccg tggttttgga taaaaaattg ccgaatcctt
    18901 gctttggaat aagtggaata aaatggattt ttattgatac gatctgagcc attatcatag
    18961 atcaatccgg aacccgacgg atcattcctt tttctgatat acaaaatatg tgatttcact
    19021 aagtcgattc ttaagaaatc tcgaagcagc ccttttgtac ttacttcaac aaaggaagcg
    19081 tgggcctctt cgacggaaga acttttgttg tcttggtccc aattcaagac taaacaagtc
    19141 cgaactagtt gaatacttgt gtcatagatt ctccaagttg ctttgccatt tccataaagg
    19201 atatagttga caactccaag ttgcatatta tccttttctc gaaagagatc ctgggggaag
    19261 agtgttacta aatttatacc gtccgctatt tcatatgtgc ttacaggtcg aaccaaaaca
    19321 aaaaactttt ttttgctagg tgtgatccgt tggacataga tccaattttt caattgtttt
    19381 gatttcttat aatttgtttt tcccgctcct ggtggtatca agataccact gtgtcgagat
    19441 attttatctt tttctccagg aaaatggata cctccggaaa agattttaag ttcaatcttt
    19501 tttttttttt tctccactcg gaccaatccg gccatttgac ttcttgtatt taacgtgatt
    19561 tgtgtattta ctccaatgag actattgttc cgtaccatta tagaagagga ttcggataaa
    19621 atatgtactt cctcgggaat gaaaaaaaat cgatctactt tcatttggta tttttgctta
    19681 aactttttga cccccccata ttcaattaca ttatcttttt tgatgattga atgcgcccct
    19741 accgtcccat attttgtaat tcctgaattg tttcttctgt attgagaatc gtcgaaaaaa
    19801 ccaagaatac tctttctacg gaaaatacca tttatgggta tttcaatcga gatacctgaa
    19861 ccgggatatg ggatgaattc tttctcttgt tcttgaattg attggactgg aataagaaat
    19921 ctatttcttc gcctctttgc caataaatac gaattctctc ggagaatagt ggaatatagg
    19981 aaattataat gcccagtccc tacgattcga tttaattttg aataatcaaa aagaatatct
    20041 tcttttttat caaaaaaatc cgaactcaaa aatttgtgtc tttcttgatc atcatttact
    20101 gagaagctag aaatatatct tctttcggta gaaatagaat gaatgtttat ttgatcttga
    20161 tccttgtgga gcgaaaaagg aactacatta aatttgcatg aaccccccga taatatccac
    20221 aagtggcttg ttttgggtaa aatatgtaca ttactatatt taaattcggg caaatggtac
    20281 acatcggtac tccagtgcat ttccccctgt aagtcagaat aaatatgttt tcgaaccctc
    20341 tctttaaaat tgaaagtgta tgttcccgcg cgaatctcag caatcacttg ttctgatttt
    20401 acatattggc cattttgaac taaaagaaaa ctttttggtg gaatagttac cttgtgtaga
    20461 ataccctcac tcttaataat tacatataag tccatagaac ataaaaaggc aggatgccca
    20521 tgacgcgtac gtgtaggctc aagcaaatcc tcattgaatt ggatttttcc attagaaggg
    20581 gcccgtacat gttctgcagt accccccgta aatactccac cggtatgaaa agttcttaat
    20641 gttaattgag ttccaggttc tccaatggat tgccccgcaa taatacctac agcttctccc
    20701 aactcgacca ggtcgccatg agtgggactc cgaccataac ataatcgaca gatccaagat
    20761 gtactcctac aagtaaaggg agttctaata tatattggtt gtgttcgaaa agttatgaat
    20821 tgggtgacaa gcccaatccc aatatcttga tttcgaatgg caatgcatcg cggacccata
    20881 tatatattgt ctgataatac acgaccaatt aatgtttgga taaaaattct ttctggcagt
    20941 gtcctatttc gaggacttgc agaaatgcct cgagtagtgc cacaatctgt tctacgtaca
    21001 acaatgtgtt gaactacttc aacaagtctg cgcgtaagat atccagcatc tgatgttcgt
    21061 acagcagtat ctacaactcc ttttcgggct ccgtagcaag aaattatata ttctgttaaa
    21121 gaaagtcctt cgcgtaaatt gctttgaatg ggtaaatcaa tcatttgccc ctggggatcc
    21181 gacattaatc ctctcatacc tactaattga tgtacttgag atgcatttcc tctagctcct
    21241 gaaaaagaca ttatatggac tggattaaac gggtcagtca tcctaaaatt aagattcatt
    21301 tcttgtcgca aatattcact tgtagcatac catatctcga tagattggcg taatttttct
    21361 actgcgtgta cattcccaaa atgatggtgt ttttccaaaa tcaaactttg ttcttcagca
    21421 tcttgtacta gccattcctt agaaggtatt gttaaaagat catcaattcc taatgaaatg
    21481 gatatagcag ttgcttgctg aaaacctaga gtttttactt gatctaagat atgcgatgta
    21541 tatgccattc caaagtgatc tattaatctg ctaataagtc gtttaatggc agttccgtct
    21601 atcactttat tgtgaaatac cagattggcc cgttctgcca tacgtacctc cctattccaa
    21661 tgagttggat tcgacaatgg atttgagtca atgattggaa aacttccttt tctcgatctt
    21721 aaattgcaca gaaagtcagg tcagggaagg gactcgagtc ctagttgaac cggagaaacc
    21781 caaattcacc ccgccccggt gtctgtcata gaatttttga atttagcgac cctataatta
    21841 agtataggta tcatataagc aggcccgaca aaaaccttgt acagcttctt ccatttctcg
    21901 ataaagagaa atatgaccaa tagtggttcg gaggtatatc caaagaattt ctttttttac
    21961 acttcttatt atcagatagt gtccataaat ctcatgataa gtacccaaag attcatagtg
    22021 aacttcgatg ggagtttctc ttgaagcaat aacgcgttga tctagtcgcc accgaagcca
    22081 caaaggacta tctaaatgga ttcttttctg tcgataagcc ccaattgcat catgggaatt
    22141 acaaaaaaag agttcttttg tatacctata gttattattg tcaattcttt cattttgata
    22201 gtttcttcga ttacatggat tatatctatt tgcacaaata cctcgacgat tcccacttgt
    22261 taatatatag agacccataa gcatatcttg ggtcggtaca gaaataggat ccccaatagc
    22321 tggagacaag agattcatat gagaaaacat aagtaaacga gcctccgctt gagcctctaa
    22381 agacaaaggt acatgaacag ccatttgatc cccatcaaag tctgcattaa atcccttaca
    22441 aaccaatgga tgtaaacaaa tagcacgccc ttccactaaa atgggctcga atgcctgtat
    22501 ccctaatcta tgcagagtag gcgctctatt cagcaataca ggatgcccct gcataacttc
    22561 ttgaagtatt tgccatacaa tcggcccctt ttcgcgaatt ttactcttag caactcctat
    22621 gttcgaagca agatgttgtc taattagacc gcgaattaca aatgtctgga aaagctctat
    22681 tgctatttcg cgaggcaacc cacagcgatg taatgaaagt gaggggccaa caacaatgac
    22741 agaacgcccc gaataatcaa ctcgtttccc aagcagagtc tcgcgaaatc ttccctcttt
    22801 gccttcaatt agatctgaaa acgacttgta aaccttatta tgaccgtccc tcattggttg
    22861 tccgcgaatt ccattatcaa gaagtgtatc cacggcttct tgtaccaatt tttcctggca
    22921 cattactaat tcccccggtg tagatctact tgttgttaat agatcagtaa gggtattatt
    22981 gcgatagata actctcctat agagttcatt aatatctgaa ctcatgagtt tacctccatc
    23041 catctgaacg atcggtctca actcgggagg aagaaccggt aatagacata aaaccatcca
    23101 ttctggttct atatttgttc gaataaaatg ctttgctaat tctatgcgtc taaccaaaaa
    23161 atcctttctt cttccaattt tttgatcttc ccattcatta cccgtaagcc cttcttctcc
    23221 taattctttc cattctacca acgaaaaatt tataagaatt cgcaaatcta gatcggccaa
    23281 ttgttctcgg atagcagctg ctccggtaga aatttctcga tttcgaaatg tatcaaaacc
    23341 ttgggtagta aaaaaaagtg gaatactata tttccaggat tggatttcat attcgaatga
    23401 acctcgtaat cgtaagaaag taggtttttt agtgctgggc ctagcaaaag aaaaattagg
    23461 ataggatcct atgggatctc ccccttcaaa atcggacatg agagtttcct ctcatccggc
    23521 tcaagtagtt acaccaaata aagataaaga aaggaattct cactttcaaa ttctagaacc
    23581 cccccccaaa aaaaaaaagg tctactcctt actcaagttc ccaacgaaga ccaagcaact
    23641 tttcattgat tcattcttct tttctctaga ttttatgaat tctttagtca attataaatt
    23701 aggacataaa tgaaatgtga aattcttgag tagtctattt cccttcaaat gatgaatccc
    23761 ttattcaatt ttaaattata aggaatgttt tggaatttat tcataaggga tttacttgtc
    23821 tatgtactgt tccgctcgat ctattaggtc ccgccttacc tcgatagtta taccataccc
    23881 caacgccctt ccttaaagaa agcctatatg cgatgtatag actcccgtaa ccatgacata
    23941 tttgcttact taaacataat ttcatttttt ttagaaagaa atgggaatgt caaaagaaag
    24001 aagtcttttt ttcacaaggt acaactttca aattcttatt tctcttttac taactcgacc
    24061 atagaccaat tcccctttta tttggcagtc ttgaatacgc cgataattct gagcttcatg
    24121 ttactcctcc caagagacat gtcagatttg gggcatccca attcaattca atgggatgac
    24181 agttttccta atctgtaaaa tcagaatttc gatcaaatca cacatcgcag tatactagcc
    24241 tctctaattc tttaagaggt ttatctaaaa gattcgcaat ataactagga agacgtttca
    24301 aataccacac gtgagttact gggcatgcca gttttatgta tcccatttga tatcttcgta
    24361 tccgagaatc gacaaattca actccgcatt gttcacaaaa tttaggatcc tctttttcat
    24421 ttccaattat tcgataattt ccacaagcgc aaattccact tttggtaggc ccaaaaattc
    24481 tttcacaaaa taatccgtct ttttccggtt tattggtttt gtaatgaaaa gtatagggtt
    24541 ttgtcacctc tccaactatc tctccattgg gtaggatttt attagcccaa gcgcttattt
    24601 gttgaggaga aactgatcct attcggagtt gttgatgttt ataccggtcg atcatagaag
    24661 aaaattctga ttcattccga tcaagcttcc ttcctattaa tctggaagtt cttctcagat
    24721 acaaggaaat ggttcagttc caaagccaaa gatcgtaatt ctcgaaccag caatcgaaaa
    24781 gattctggag catcctcggg tttcggtatt gttcctccaa tgatcgtagt accaagtact
    24841 tcttggcgag ctctaatatg atcagattta taagtaagca tctcttgtaa aatatgagca
    24901 accccaaacc cttctagggc ccaaacctcc atttctccta cccgttgtcc tccttgcttg
    24961 gaccggcctc taagtggttg ttgtgtaaca agtgcataat gtccactgga acgcccatgt
    25021 attttatcat caacttgatg aattaatttc aaaacataag gctttcctat tagaacaggt
    25081 tgttcaaaag gatctcccgt tcttccatca aatattctgc tttttcccgg atattcgggt
    25141 tcaaataccc aaggatttgc tgtttgctta ctggcttcat ataattcaga aaagaccagt
    25201 tttcgcgaag cctcttgttc atatctctca tcaaaaggtg ctattcggta atgtctatcg
    25261 agcagactcc ccgctaaccc aagtgagcat tcaaatatct gtcctacatt cattcgtgaa
    25321 ggtactccta atgggttcaa aaccatatca acgggtcttc catcttgcaa ataaggcata
    25381 tcctgtctag gtaaaatttt tgaaacgata cccttatttc catgccttcc agctacttta
    25441 tcgcccactt tgatttcgcg tttctgtgaa atatatacac gaatcatttc tggattataa
    25501 gtcgaacccc cctttttctg gatccatctc acatcgacaa cccgacccct accgcctata
    25561 ggtaatttta gacaagtttc ctttgaagtg gatacctgaa tcccaagtat ggcccgtaat
    25621 aatctatctt ctggagcata cgatgattct ttcgacaact gaggtgttaa tttacctact
    25681 aaaatatcgc ctgtctccac ccaagatccc agcatcacaa ttccattttt gtctaaattg
    25741 cggagtaaat gggcttctag gtgcggtact tcgttagtga tcctttcggg accttgactt
    25801 gtcatatgag tctgaatttc gtatttccgt atgtgaaaag aagtataaaa atcttcatat
    25861 accagacgct cgctaatgag tactgcatcc tcaaaattgt aaccttccca tggcatatat
    25921 gccactaata tgtttttgcc caaagcgagt tcgccaccaa ccgtagcggc accgtccgct
    25981 aaaagttgtc cctttttaag gcagttaccc cgtcgaaccc gtggggtttg atgcatacaa
    26041 gtatttttgt tggaaccttg atacataact aacggaatgc ttagagcatc cccattagcc
    26101 aataaaattg tcttgtcaat atcgatataa atgatctttc cctcgtgttc ggctatagcg
    26161 agaactcctg aatctagagc cacttggcgt tccaacccag tcccaacaat acacttctcg
    26221 gaacgcgaaa gcggaaccgc ttggcgttgc atattagaac tcattaaagc gcgattcgca
    26281 tcgttatgct cgataaaagg aatgagggac gctccaatag aaaaatattg gaaggggaaa
    26341 atacttcgaa gatgaacctg ttcccatgca atagttagga attcttggcg gtatcgagct
    26401 ggaacaactt gttcttcctg aataccctga ttcaaggcca aggaatttcc tgccgctacc
    26461 atataatact catctctatt gggggataaa taaagcatcc gtactttttt tgatctctca
    26521 aagattttat aaaatggact ttctaaagac ccccaatgac caatcttggc atgaattgat
    26581 aaagatccaa taagtccaac attgatacct tcagacgtgt cgattggaca aatgcgtcca
    26641 tagtggctag gatggatatc tcgtatccga aaattagcag ttcgacctgt caatcctcca
    26701 gggcccaaat aactcaattt tctcccatga actatttgtg tcaatggatt ggttcgatcc
    26761 aaaacttgag ataatgggtg taagccgaaa aaggattcat aagtggttgt taatggagtg
    26821 gaagttacca aattctgagg agtgggtatc catttatgcc taatagctcc gcatatagtt
    26881 cctctaacta cattttctaa acgaaccaga gccaatccga attgatcttg taagagatct
    26941 gctacagaac gaatacgttt atttttcaaa tgattcgtat cgtcaagtgt atccattcca
    27001 aatttcattc caatcaaatg atctgcagct gccaatatat ctcgcggtaa caaaaaagta
    27061 ttgttctggg atatattaag attcagtctt tggttcatgt ttcggcgacc aatccttcct
    27121 aattcacatc tttggtgaaa gaatttcttt tgtaattcct tacataagga ttcagaaaat
    27181 actggatccc cgcctacaca agaaaattgt agataaaact ccaaaatggc attttctttt
    27241 gagataattt tttttttctc cttagcggtt aggaaagaca agaaaatctc agggtagcaa
    27301 acattctcga gaatttctct tagattcgaa cccatagctg atgatagaac tagaatagat
    27361 attttctgtt tcctacttac acgagcccag atccttgctt ttctatcaat ctctaattct
    27421 aatcttcctc cccaatctga tattatggta cctgtataga ccgaaattcc cttatgatcc
    27481 aattcagatc ggtaatagat accggggctt tgcaatattt gattgatcac aattctgtac
    27541 agtccattta ctataaaagt tcccagggag ttcattaaag gaatgtttcc aataaaaatg
    27601 gtttgttctt gcagatcttt actgggtttc caaattaatc ctgcggatac atataattca
    27661 gaagaatatg ttagtgattc gtatacagca tctctttctt ttatcaacgg ctccactaat
    27721 tgatatgttt ccacaaagat ttgaaattca atttcttgat ctgtatcttc aatttttgga
    27781 aacttataaa gttcttctgt taagccctga tcaatgaacc tacaaaatcc ttcaaattgg
    27841 atctgattca acccaggtat tgtagacatt cccccatttt tatccccgag cattttgaat
    27901 ttcccattta tcaaaaaaat cccattcttt tttcattctt catcgaatca tatgaatcga
    27961 tctagcaatg atagaattga atttctattc tgtttactga atcgcatgaa atttaaccca
    28021 acacgatata tgtatcgaat gtatgaaaaa tgaaatgcat atgagcaaag gaagtaaaga
    28081 tttgactcaa attggaattt atatttataa caaacagata caaaaggaaa ggagttgata
    28141 aatgccactt agatttttat tttagactta tgaaattttg tataaaatat caaaaacaat
    28201 aatttcattt ttaccattat tatgagatta cgtattccaa tttgattttg attagatacc
    28261 agaaaaatca aacggattca tgatttgtcc tattcattga gataaagata gaataatcag
    28321 aaaagaaaat agagttcgtt tttctaacac ttcatttttt catggattcc tttgttcaaa
    28381 aaagaattag catagaacag agatattttg acctagtttt ttttagtaga atcgattgaa
    28441 gttcgtaaga aaagaggacg gcttgtcttt agcttgtctt tactaagcat gtgcagatat
    28501 agctatgctg tctatatata cgatatgtct ttattccgct tatttacatt ctattatata
    28561 gaagcctcat tttattgggg ctgcgctatc aaaaatgata tttttatttt ctcttcaatc
    28621 tattcaatga aaaaatgaaa gacgagaatt tcttgagaaa ttccctatga gaaaaaaatc
    28681 ctattcaaag aaaatcccca ttaaatagct atactatacc tgtctgtgta acaatttctg
    28741 ttttggggtt tacatatact caaaattcct gttataataa gcattggtat tcaaaaaaaa
    28801 atcaatgctt atttgattgg gtatgtatct ctttttcttt actgctataa gcaaagaaaa
    28861 ataggtgggg agtggggcca aaaatcattc atcaatttac agtaaaattt aaatcatata
    28921 gttaatggtt ctagtttgtc ctgaatttct acttttgtaa ctgagaattc acttttgctt
    28981 ttttttttca atagaaaaaa aagagggaat attttcgtct tttttgtatg tatcattttg
    29041 gcggcatggc cgagcggtaa ggcgggggac tgcaaatccc tttaccccag ttcaaatccg
    29101 ggtgtcgcct gatcaacaaa aaactcgaaa tcaatagaaa tcaaccattc tgttttttgt
    29161 atataactcg ccctattttt tttttgactc tgtgccagta atttcactat tatattatta
    29221 gttaacaata atggaaaaat tccttcagat tttattcgtt tcatattttt catatttata
    29281 gagatagggg acataactca catggatata gtaagtcttg cttgggctgc tttaatggta
    29341 gtctttacat tttccctttc actcgtagta tggggaagaa gtggactcta gacgtattac
    29401 tcgttttata atcagattga ggaatcaaac tgtatcaatt tttttttcta aatggttttg
    29461 caaagccttt tatttgaaat tcaccgtatc aattaaatta tttaattaat tttgattagt
    29521 cttccttttt agatttagaa attttttggt tctaatgtag taaggtattc tatgactaat
    29581 agagataaat aatatttcaa tcaaacaaat atttcaataa ttcccatctt cgtattccga
    29641 gaatctaaaa ggatatggat ggtagacaat aaaaaaaaag aaataaaaaa ttatttctca
    29701 attttctatt tcgatgaacc gtcccttacc agagttatat atgggcaatg aggggcaagg
    29761 aaaccccacc tttttttttt cattttattt cccccttttt tgttcaaatg gaaaagacag
    29821 aactcttttg atcatttgtt aactcttcaa tcaattactt cttgtaattt ttaatataaa
    29881 aaagagattt tttgattttc tttttttatt attaataata tatattccat ttttctttcc
    29941 ttcatggatt tgattctttt tttgatggat accgtcatag agaaatgaat aagaaatccg
    30001 ggaattcaaa aatggcaaga ctttgtcttg cgattttttc agattgaaat aaagacaact
    30061 aaaatcaaac aaagaaagaa aattgagata ggacggcgat cacatatatt taattgatat
    30121 cgacatctat gaagatagat attaaaaatt gatctatatt aagtttggat cttaatacat
    30181 tacaacttta tacattccta acattcctag aattagaata gtatagtatg atagaaagaa
    30241 atatctgaat ctttctacca tactatacta atgataagaa gtcaagtttt attcaaatta
    30301 attgccttgg ctgactgttt ttacatatat tataagtaaa aaagcagtag gaactagaat
    30361 caacagcgca gtagcaataa atgctagaat atttacttcc ataatttccc cccctttttt
    30421 tttttacttc gcaataactc gggatttaat cccatagaga tgaaaatcac ttgtaaattc
    30481 aatgcaatga attacatttt aatgacatcg aatcggatca atataatcaa taacaatatc
    30541 taaactatca aatcaattca ccgtcgagaa ttgaatagta taacatagga agatctttta
    30601 tccacaccaa atcaaaaatt tgtgattcct ggtccaaaca aaagaattcg tttcctttat
    30661 tgatttgcct ttattgatat tgttattatt ttccgctctt tcttttctat aaacaattgc
    30721 cccctttcct tgtacaacca tctaatgaag tatcatctga ctacttttcc gcttccaatg
    30781 tttagaaaaa aaaaaaaaac caagcaaaaa agagaaaata taaattccat ttatacgtct
    30841 atgtacccga taaaaatacc aaacatatga cactctattt tatttttatt ttttttaatg
    30901 gacggaccgg ggcaatcaaa aaaagggccc cagtacagta tctttttgaa ccctgaatat
    30961 actgagtgct accaatcaaa aatgttcgaa attcacataa cactctcctc tctgtcatcc
    31021 atgagtacga gttgaggtac tagaaattcc catatttttt gttttgatca gaaatgcgaa
    31081 aaaaaaaata ttgttgggaa ttcaatgcgt ccctcccttt tctgtgaaag gggagggacg
    31141 cattgatttc ttttttttat ccgccggggt cgggactgac ggggctcgaa cccgcagctt
    31201 ccgccttgac agggcggtgc tctgaccagt tgaactacaa tcccaggtaa ataaaaaagt
    31261 gtgcagcata cacatattaa ttatattgtt aatagataat gaaagccatt ttctttttta
    31321 tttagaacgg attcctagta actaggaatc tgttttttta attattgtca aatcaataaa
    31381 atcgaatcga tcgatatcca tttttcaatg aaaatagtct ttttttcttt actcttttca
    31441 ttaaacttta tacacttaat catcctgata tggatctaga tcattagcaa gggcagaatt
    31501 tatgggaaca aataaaaata aataaagcaa ataaaaagac ggtagggatg aatatatcat
    31561 aaaattggac ttttttcctt ttattgggcc gagctggatt tgaaccagcg tagacatatt
    31621 gccaacgaat ttacagtccg tccccattaa ccactcgggc atcgacccag gaagaatgaa
    31681 ttctagggtt attgataatc catgatcaac tttctttcgt agtaccctac ccccagggga
    31741 attcgaatcc ccgctgcctc cttgaaagag agatgtccta aaccactaga cgatgggggc
    31801 atacttggct gactgccatt atactatcct catagtatga ggagtttttt aaaaattgtc
    31861 aatggaatga tatgactaga tatgaaagct ttttccatct tttatgattc catttttatt
    31921 cgtgatttag actcgtgaat cattcatttt catcgccact ctattctatt agatctagaa
    31981 atatattcta taaaaaaatg agaaattgag agaattatat tctcttagaa aattctatta
    32041 aataatactc ataatacgaa atatagaatt ctttaggtaa gtgattggtc tgacataaaa
    32101 taaaaaagtg tgtgtgtttt tctaaaaaag ggtttggttg aggggacaaa tcaaatatct
    32161 gcattaccta taccaatatt ttggtaaaat agtttggatc tctgtcgaat tgctaaggta
    32221 catgtatcaa tcaactgaat ttcattttgt tctgatagaa gaattttggt cagtgttgaa
    32281 acaatttatt gcattgatat ttatcaaatc caatatcaat aaacaaattg caccctattt
    32341 acttactttt aagtaaatta gaatcgcatt actgaatgaa ctagtagata ctacgagtct
    32401 actgcatata cttatatata tagatattat acgtctactg attcattcag taattgaatc
    32461 aaatggccct tttaactcag tggtagagta acgccatggt aaggcgtaag tcatcggttc
    32521 aaatccgata aggggctttt cttttttttc ctaaacctcc agtacaatgg tagtattcat
    32581 attgaaagga agaataaaag tgttgttgat atttgtaata aaaaaccaaa gcaaataagt
    32641 ataatagttt aattagaaac tatagcattt tttttttact aatatctaat ctaataggct
    32701 atcattctaa tgagctagat tggagttaat tagaaaagaa aatggaacgt ttgtttatta
    32761 taatgaataa taagaagtcg tcgtttgaat taacaaatta caaatatata tggatttctt
    32821 tttattttcg attaaattat tacaatctat tgtaaagaat tgtaaagatt agaaatctac
    32881 aaaataaaaa aaaaagttaa gtggatctaa cccattaaat cgtggctata tccgctattc
    32941 tgatagtaaa atttaatttt gatagagatg aaattggaac agtggttatt tttttctcat
    33001 atttattttg accccgcaag aatctgtcga tacttccaac gaatcctctt cttcctagat
    33061 ctcccattcc atagaaatcg aaatcagatc atgtcttcat gtatcaaata tttcaatatc
    33121 aatgcataca atagtttttt ttgttctacg aatgcgatga aaaatggatg cgaaaaagaa
    33181 actttcttta atttaacgtc ttctattatt tattttaata tttcttgtat taaattgaat
    33241 attaaattga aaaatagaaa tttattcttt ttttctgatc tataatctat aaaagtaaag
    33301 taaaagttaa cataaaaaaa gtattcgtgc ttcgacccat gaaataaagg gatagcgtct
    33361 ggcgttttgt tttagattca tctgaaggac aatgaaataa aagtaaaaga aagaagacaa
    33421 taaaagaaaa taagaaaatc aaaatatacg ataccttagt aatttaatac ccatagaaat
    33481 tagaagaata cataaattga tttttatcaa tctcacaaac aagatccaag aataagatta
    33541 gttgatgggg ggggggagaa gagtagatct ggaaattggc caatagcgat ataagaaatc
    33601 gcttcttcct tgaattgaag agttcgttca aaaaagaaat tcatctagaa aggaaaaaat
    33661 ttggttttcg aaaccatatt aataataata aaaaaggggc agcgcacgag aaatcaaatc
    33721 atacataaat aatcaaatcc tcgaacgccc cgaaaatgtc ataaccataa cacaaggata
    33781 aggtgctcgg aaatggttga agtagttgaa taggaggatt gctatgacta tagcccttgg
    33841 taaatttacc aaagatgaaa atagtttatt tgatattatg gatgactggt tacgtaggga
    33901 ccgtttcgtt tttgtaggtt ggtccggtct attgctcttt ccttgtgctt atttcgcttt
    33961 agggggctgg tttacaggta caacctttgt aacttcgtgg tatactcatg gattggccag
    34021 ttcctatttg gaaggatgca atttcttaac cgccgcagtt tcgactcctg ccaatagttt
    34081 agcacattcg ttgttgttac tatggggtcc tgaagcccaa ggagatttta ctcgttggtg
    34141 ccaattgggc ggtctgtgga cgtttgttgc tctccacggc gctttcggac taataggttt
    34201 tatgttacgt caatttgaac ttgctcgatc tgttcaattg cgaccttata atgcaatctc
    34261 attctctggt ccaattgctg tttttgtttc tgtattcctg atttatccac taggtcagtc
    34321 tggttggttc tttgcgccta gttttggtgt agcggctata tttcgattca ttcttttttt
    34381 ccaagggttt cataattgga cattgaaccc atttcatatg atgggagttg ccggtgtatt
    34441 gggcgcggct ctgctatgcg ctatccacgg tgctaccgta gaaaatactt tatttgaaga
    34501 tggtgatggt gcaaatacat tccgtgcatt taacccaacc caagctgaag aaacttattc
    34561 aatggtcacc gctaaccgct tttggtccca aatctttggg gttgcttttt ccaataaacg
    34621 ttggttacat ttctttatgt tatttgtacc agtaaccggt ttatggatga gtgctcttgg
    34681 agtagtcggt ctggctctga acctacgcgc ctatgacttc gtttcccagg aaatccgtgc
    34741 agcagaagat cctgaatttg agactttcta caccaaaaat attcttttaa acgaaggtat
    34801 tcgtgcttgg atggcggctc aagatcagcc tcatgaaaac cttatattcc ctgaggaggt
    34861 tctaccccgt ggaaacgctc tttaatggaa ctttagcttt agccggtcgt gaccaagaaa
    34921 ccaccggttt cgcttggtgg gccgggaatg cccgacttat caatttatcc ggtaaactat
    34981 taggggctca tgtagcccat gctggattaa tcgtattctg ggccggagca atgaacctat
    35041 ttgaagtggc tcattttgta ccagaaaaac ctatgtatga acaaggatta attttacttc
    35101 cccacctagc tactctaggc tggggggtag gtcctggcgg agaagttata gatacctttc
    35161 catattttgt atctggagta cttcacttaa tttcctctgc agtattgggc tttggcggta
    35221 tttatcatgc acttctggga cctgaaactc ttgaagaatc ttttcctttt tttggttatg
    35281 tatggaaaga tagaaataaa atgaccacaa ttttgggtat tcacctaatt ttgttaggta
    35341 taggtgcttt tcttctcgta ttcaaggctc ttttttttgg gggcgtatat gatacctggg
    35401 ctccgggagg gggcgatgta agaaaaataa ccaacttgac tcttagccca agtgtgattt
    35461 ttggttattt actaaaatct ccctttggag gagaagggtg gattgttagt gtggacgatt
    35521 tggaagatat aattggagga catgtatggt taggttccat ttgtatattt ggtggaatct
    35581 ggcatatctt aactaaacct tttgcatggg ctcgccgtgc acttgtatgg tcgggagaag
    35641 cttacttgtc ttatagtttg ggtgccctat ccgtttttgg tttcattgct tgttgctttg
    35701 tctggttcaa taatactgct tacccgagtg agttttacgg gcccactgga ccagaagctt
    35761 ctcaagctca agcatttact tttctagtta gagaccaacg tcttggggct aacgtgggat
    35821 ccgctcaggg acctaccggt ttaggtaaat atctaatgcg ttccccgacc ggagaagtaa
    35881 tttttggggg agaaactatg cgtttttggg atctacgtgc tccttggtta gaacctctga
    35941 ggggtcccaa tggtttggac ttgagtaggt tgaaaaaaga catacaacct tggcaagaac
    36001 gccgttctgc ggaatatatg actcacgctc ctttaggttc tttaaattct gtaggcggcg
    36061 tagctactga gatcaatgca gtcaattatg tctctccgag aagctggtta gctacttctc
    36121 attttgttct aggattcttc ctattcgtgg gtcatttatg gcacgcggga agagctcgcg
    36181 cagcagcagc gggatttgaa aaaggaattg atcgtgattt tgaacctgtt ctttcgatga
    36241 ctcctcttaa ctgagaaggg ggtccaacac ttaaattctt agaatcggtt tgaattcccc
    36301 ttacatattc aaggaaccag gtcgttcata tttcaaaagt attctgtttt cctttctttt
    36361 caatttatat ctaatccatt tgtttttctg gctcggctgg gtgggatagc cgagccatta
    36421 cctgtttttc gttatgattt tcgaaatttt ttttttaaga ggaaaagcca ataaagaaat
    36481 gaattcatcg atcaaaataa aaaaggagag agagggattc gaaccctcga taattctttc
    36541 gaactatacc ggttttcaag accggagcta tcaaccactc agccatctct cccagagata
    36601 atttctattt tattctacca aatagaacaa acacggccat atgagttgat actatcatgt
    36661 atagaaagat attgtgtgtg aatctatagg tcgatctatc tatatataca gatagatgag
    36721 atgcatgatc tagcatgtcc gtttgtgagc gggaagtcaa aaaaatcacc ttggatttaa
    36781 tattaaatgt ccaaataaaa gtggtaaggg ggttggaaat aagtcatata gaatcaatgg
    36841 attcaaggta aaatccctct atgtgggtgg ctttttattc aaattgtttg tttggtcgat
    36901 atcatagagg ggattaaatg gtatagttct tttgttgata gcttggagga ttagaaacat
    36961 gactatagct ttccaattgg ccgtttttgc attaattgct acttcgtcaa tcttactgat
    37021 tagcgtacct gttgtatttg cttctcctga tggttggttg agtaataaaa atattgtatt
    37081 ttctggtaca tcattatgga tcggattagt ttttctggtg ggtatcctta attctcttat
    37141 ttcttgaatc tatccgctcc agatccaaaa aggaccctcc cacaaatttt ttggattgtg
    37201 agatacatta aaatttaata aaaaaaaata taagtataag tcccccaaaa atgcaaataa
    37261 attggagggg gggctcatca gtcaaacttc tgtaatctgt aatttaaata aatagaactt
    37321 gaatgaaata aaataaaaaa tagattcaaa aaaatctgta ttcaactata ttcaaatata
    37381 taatacaaat atataataca aatatatatc aatttcaaat acttagaaaa taaaaatttt
    37441 gaattgagaa attcaaaatt tagatttaga tataaataaa taaaatagaa ttctaattat
    37501 ttgaatctta atatatataa ttaagaagct aataatatat taattatata ttaatttctt
    37561 aatattcaat attctattga taataattac cttttgtatt gttaattggt ttagtgatgg
    37621 aatttgaaaa aaaaaggccc tcaaaagagt atctggtcta gctctgacca aaaattatcc
    37681 agacctcttg tatcaagaac gaacaatgcg gatatagttg aatggtaaaa tttctctttg
    37741 ccaaggagaa gacgcgggtt cgattcccgc tatccgccca gggtcatttt tttaaaaagg
    37801 gaaaagattc gttccggttg aatgaaatct aataaagaac ttccgctcta aaaaaaaaag
    37861 caaagtctta attaatgaat taattactag ttaatagtca tatgataaag tctcattttt
    37921 tttgaaaaaa atgttgcggg aaggggattt gaacccatga cttcaaggtt atgagccttg
    37981 cgagctacca aactgctcta tcccgcgatg aaaggaaacc gaaaccctag aaacgaaact
    38041 aatggacaaa caagaattga atgggcccct cttccatacc tgtacaaata gaatagccta
    38101 tttatacaga atggtaaagg ggcccctcta tgatcataga tcatagaaag aaatagaaaa
    38161 aggaagttac attttaatcc ttaccaactt gatcttcttg ctcccggcaa caaacatgtc
    38221 tgaaccattt cacgaagtat gtgtccggat agtccaaagt ctctatagtt agctcttggt
    38281 cttccagtag aaaagcaacg ccgatgaaga cgtgtaggtg cactattacg cggtaaggat
    38341 tgtaactttc catgaatttt ccatttatca ctcaaggacg gaaccttact tatttctttc
    38401 tttgaggatc ggcgaatcaa atgatatttt tgttccagtt tttgcctctt cttctcccta
    38461 tgaatcaaac ttttctttgc cataatggtt cagttatttt tattatcaat ggtacaagtc
    38521 ggatcctaga tgtagaaata gaagggggta tacccccctc cccattgaaa gatattatcg
    38581 cagatatggc acataacata aagaattaac caaatttgcc cgatgtagag gcaatcaaga
    38641 aagccgcata agtgaatata taacctacag aaaaatgggc taatccaacc aatcttgctt
    38701 gcacaataga aagagccact ggcttatctc tccatcgaat caaattagct aaaggtgtac
    38761 gttcatgagc ccatgctaaa gtttcaatca attcctgcca atatcctcgc caggaaatta
    38821 agaacataaa tccagtagcc caaacaagat gcccaaataa gaacatccac gcccagactg
    38881 atagactatt cataccaaag gggttatacc cattgataag ttgggaagag tttaaccata
    38941 gataatctct taaccatccc atcaaataag tagaagattc attaaactgc gagacgttac
    39001 cctgccataa tgtgatgtgt ttccaatgcc aataaaaagt aacccaccca atggtattta
    39061 acatccagaa aactgccaaa taaaatgcat cccacgccga aatatcacaa gtaccacccc
    39121 gtcccggacc gtcgcaagga aaactataac cgaaatcctt tttgtctggc attaacttcg
    39181 acccacgcgc atctaaagct ccttttacta agatcaatgt agttgtatgt aaacctagag
    39241 caatggcatg atgaaccaag aagtctccag gacctattgt taagaatagt gaattactat
    39301 tttcattaat agcatttaac catccaggta gccatatgct tctacccgca ttgaatgccg
    39361 gtccatttgt tgaagataaa agtacatcga acccatatga agttttacca tgagcggatt
    39421 gtatccactg ggcaaatatg ggttcgatta atatttgttt ctccggagta ccaaaagcaa
    39481 gcatgacatc attatggaca taaagcccca aagtatggaa ccctagaaag aggctggccc
    39541 aacttaaatg ggatatgata gcttctttat ggtctaacat tcttgccaat acattatcct
    39601 cgttctgttc cggattataa tctctaataa aaaaaatagc tccgtgggca aaagcccctg
    39661 tcatgatgaa tcccgcgatg tattggtgat gggtatataa cgcagcttga gtagtaaagt
    39721 cttgtgctat gaaagcataa gaaggtaaag agtacatgtg ttgagctact aaggacgtaa
    39781 taacccctaa agaggctaga gcaaggccta attgaaaatg aatcgaattg ttaatcgtgt
    39841 cataaagacc cttatgacca cgccccaatc gtcctcccgg aggagtatgt gcttctaaaa
    39901 gatcttttat actgtgacca attccgaagt tcgttctata catatgcccc gcaacgagaa
    39961 aaataaaagc aatagctaag tgatgatgag caatatcggt caaccataaa ctttgcgttt
    40021 gcgggtggaa ccccccgaga agggttagaa tagcagttcc tcctccttgg gaagtgccga
    40081 ataaatgatt acttgaatcg gggttttgag cataaagatt ccactgacct gaaaaaagtg
    40141 gacccaaccc ttggggatgt ggcaatacat ctaagaaatt attccatcga acatattccc
    40201 cccgggatcc gggaatagcg acatggacta aatgccctgt ccaagccaag gagcttactc
    40261 cgaagagtcc tgacaaatga tgattcagac gagattcggc atttttgaac catgaaaggc
    40321 tcggtttcca tttcggttgt agatgtaacc aaccccctat taaggaaata gcagaaagaa
    40381 ataatagaaa aagagctcca gcataaagat cttcattagt acgtaaccca attgtatacc
    40441 accactgata aacaccagaa taagcgatat tcactgggcc ggaggcgccc cctctagtaa
    40501 aagcttccac agcgggttga ccaaaatgag gatcccaaat tgcgtgagca attggtctta
    40561 catgtaaggg atcctgtacc catgcctcaa aatttccttg ccaagctaca tgaaagagat
    40621 ttccggaagt ccacagaaaa attattgcca attgcccaaa gtgagaagca aaaatattct
    40681 gataaagacg ttcctcagta atatcatcat gactctcgaa gtcatgcgcg gtagcaatac
    40741 caaaccaaat acgacgagta gtggggtcct gagctaagcc ttggctaaac cttggaaatc
    40801 ttaatgccat aatgcctttc aaatcctcct agccattatc ctactgcaat aattcttgct
    40861 aagaagaatg cccatgttgt ggcaattcca cccagaaggt agtgggttac tcctacagca
    40921 cgtccttgga caatgctcaa ggctctaggc tgagtagcag gagcaacttt taatttatta
    40981 tgagcccaaa caatggattc aataagttct tgccaataac cacgtccgct gaatagaaac
    41041 attaaactaa aagcccatac aaaatgagca cctaagaaaa aaagaccata tgcggataat
    41101 gaagaaccat aagactgaat tacctgggat gcctgcgccc ataagaaatc gcggagccac
    41161 ccattaattg taattgaact ctgcgcaaag tttcctcctg tgatatgagt taccacccct
    41221 tgatcgctta tactacccca aacatctgac tgcattttcc aactgaaatg gaatattact
    41281 accgaaattg cattgtacat ccagaatagt cctaagaaga catgatccca agcggatact
    41341 tgacatgtcc cccctcttcc aggcccgtca caagggaaac gaaaaccgag atttgcttta
    41401 tccggtatca aacgcgagct acgagcaaat agaacacctt tcaggagtat caataccgtt
    41461 acatgaatcg taaatgcatg gatgtgatgt accaaaaaat ctgcggttcc taatggaata
    41521 ggtaacaaag caactttgcc acccactgct actaaatcac cgcctcccca agtcaaactg
    41581 gtgctcgctg ttgcaccggg cgccgttgca ccgggtgcta aggtatgggt gttttgtatc
    41641 cattgagcaa agacgggttg taattgtata gcggtatctg aaaacatatc ttgtggtcgc
    41701 cctaaagcgc tcatggtatc attatgaata tataaaccaa aactgtgaaa acctaggaat
    41761 atacataccc agttgagatg tgatatgatt gcatcacgat gcctaaggac acgatctaat
    41821 agatcgttat atcgagtagt tggatcatag tctcttacca taaaaatggc tgcatgcgca
    41881 gcagcaccga ctatgagaaa tccaccaatc cacatgtgat gtgtaaacaa tgatagttgt
    41941 gtaccgtagt cagtagctag atatggataa gggggcatgg aatacatatg atgagctaca
    42001 acaatggtta aagagcctaa catagctaag ttaatagata attgagcatg ccatgatgtt
    42061 attaggattt catagagtcc tttatggcct tgacctgtaa atggaccttt atgagcctct
    42121 aaaatatctt ttagactatg accaattccc cagctggtcc tatacatgtg acccgctatt
    42181 aggaatagaa ttgcaatagc taaatgatgg tgtgcaatat cggtcaacca tagaccccca
    42241 gtcactggat ctaacccccc tcgaaaagta agaaattccg catattttga ccaattcaag
    42301 gtaaaaaatg gggttgctcc ctctgcaaaa ctaggataaa gttgggccaa aagcccccga
    42361 ttcaagataa attcatgggg aagtgggatc tctttaggat ctactccagc atttagaaat
    42421 tggttaatcg gtaaagatac atgtatttga tgccccgccc aagaaaggga cccaagccct
    42481 agtagccctg ctaaatggtg attcaacata gattctacat tttggaacca agccaatttt
    42541 ggggctgctt tgtgataatg gaaccaacca gcaaaaagca ttaaggccga aaagaccaat
    42601 gcaccgattg cggtacaata gagttgtaat tcactagtta ttccagatgc tcgccaaatc
    42661 tgaaaaaacc cagaggttat ttgtattcct cggaaacccc cgcccacatc accattcaat
    42721 atttcttgac ctactattgg ccaaaccacc tgagcactgg gtccaatgtg agtaggatca
    42781 cttagccatg cttcataatt ggaaaaacga gcaccgtgga aatacatgcc gctcagccaa
    42841 agaaagatga tggagagttg gccgaagtgg gcactaaata tttttcgaga gatctcctcc
    42901 aaatcactgg tatggctatc aaaatcgtga gcatcggcat gtaggttcca gatccaagtg
    42961 gtagtatcgg gccctttagc tattgttctt gagaaatgac ccggtctagc ccattcctcg
    43021 aaagaagttt ttacgggatc cctatctacc aaaattttga cttctggttc cggcgaacga
    43081 ataatcattg agtcctcctc tttccggaca acacatacaa agagacctgc caacagtcaa
    43141 gtaattagtg aacctatgag agacactttt aatctaatta gtttttcgtt ctcttcgatc
    43201 tctcatctat ctatttttgt tagttattta ctagagcaat tatgatctgg aagtcgatcc
    43261 ggggcaagtg ttcggatcta ttatgacata cctagggggc gctcaacgga ccctttttat
    43321 cttataaaac tcttttcaga ctttacattg gcgcaagaat tttttttgca acgcggggta
    43381 ttcatatctc aattagaagt tcctagatag agttaagttc tttttttctt acatagaata
    43441 catagaaaag aaatagaaca aatatgactc tattccaaat cacgtaagta gtcattacta
    43501 gtatcaatat tttttttagt cattcaagag ttttttttat tagtttgaat cgaaagaaaa
    43561 gaatatcata aaaaaaaagt attcttttct atgctatatc cgtggtatat ccgtgtaaca
    43621 tttataccta cgaaatacca atgaaataga acgattttcg aaaaagatat aatgaaaaat
    43681 tctttgattg gttcttccca tagaaacgat cctttttatt tgaccgacgg ggccaacaaa
    43741 agcaaagaat acaaagaatt aatattcaaa caaaaatttg aatatatatt aatatcaaat
    43801 attaatatat attatagaat ttctatttat ttatataaat atacaatata aataaaattt
    43861 cataaaaatg aaaataaaca aagcgataat ctaattgatg agaataaaaa aagagagttc
    43921 ttattcgaac cgcttcgtga tctttaacca attctgcgct tcaatataat tcccaggagt
    43981 aagcgctata gcccgtttcc aatattcagc ggcttgatca aaccaagcct ccgcaatttc
    44041 agaatccccc tgtcgaatgg cctgttctcc acggtcggaa taggcggtca attcctttcc
    44101 ttggaaccgt acttgagagt tttctaactc atacggctcg gcagtcaatt cttttggcgt
    44161 ctacccgagc cctaatatat atctaactga atgggatttc tcatagatct atttgatttt
    44221 tctcaagtta acgttaacca acaaaaccaa aagaggttaa ttacatgagt ttcaaacttg
    44281 acttttgatt caattaataa tcagttttat cttttctcct accttcagaa aaaaaaggta
    44341 taggcatttt gaaaccctca ttagaatttt ctgaaaagta actatctcgc tttcatattc
    44401 tatagaaatt aatatagaat ccttgaaaaa gacttcttcc tcataaaaca aagacttact
    44461 ctccttggga tctgatgcta caccgctgct caatacctta ggggatcggc tctattacat
    44521 aagttgattc ctaattttta tctcataaaa tgagataaat aagcagttct tattgtatcg
    44581 cccaaacctt gtaaattgat ctttacggtg cttccgctat caattagatc ttttatccat
    44641 agaaaaaaaa tatttaggca tatatatttc ttcatatttc gaagtttctt tctttgctac
    44701 agctgataaa aatcgttttt tggacgatgc aatatgtaga aatcctgctt tttttagtct
    44761 ttattgtcgt atttgccctt tccttttttt ttttttcttt ctatagtgga gatagtcgca
    44821 cgtaatgaca gatcacagcc atattattaa aagcttgtgg taagaacggg tttcgttcta
    44881 gtgcccgaaa atagtattct aaagctttcg tatgttctcc gttacttgtg tggataaggc
    44941 ctatgttata gagtatatag cttcgatcat agggatcaat ttctagtcgc atagcttcat
    45001 aataattctg taacgcttcc gcataattgc cttcggattg agccgacatt cgttacggtc
    45061 gtcattcaat tcaaaaaatt ctccgttcca aaaccgtacg tgagattttc acctcatacg
    45121 gctcctcctt tattttatgt gcattatgaa aataatccag aatccgtgga attaaaggtc
    45181 gaaatattgt cattatgaac tcagcggggc taatgttttt acaagaaatc tctagccaac
    45241 cttcttgcaa aagatccttt cttaacatca agcgtgctgg tactagataa aaatgtaaac
    45301 tccaacaatt tctttgttct cgacgccttt taatttccag gaattagtca cttcaacagt
    45361 cttcgatggt tatatgggta tccaaagtac gaacgagatg gatgtttgtt gtcccaacca
    45421 tttctttttt tcccgatccc gataacgaaa aggagcgctt tataacttat aacaaagttt
    45481 ttgttttgtt gattcctagg cgtagtgctc cttcctctat gccgcctatt gatactagtg
    45541 tagtaggatt gaaccgcaat acagatcgat gatctatagg tctaaccttt cgctcaatac
    45601 tagaataaac aattcaagta tctgaggttg cattaatcgg ggatacacga cagaaggaat
    45661 tgctttatgt tataaacttc accttcaacc agcgtcgatt ttttttttat ttcaatagtc
    45721 ttttttttcc gaatcgtgtg tctttttcct aaggccgaga gcggtaaagt aaaaataatc
    45781 aaatcgcacc atctctgtaa taagtaaatg cctctttttc tcctgaagtt gtcggaatta
    45841 ttcgtaataa gatattggct acgattgaaa aggtcttatc aataaaattt ccatttatcc
    45901 gcgatctagg cataggtaaa aaaaaatcca ttctataact cttttcatta cctctcgtga
    45961 gaaaatgatc tcacaaacaa aggaaatgta cagtacgaaa taacataaaa gtaaacctat
    46021 tcaaaaaggg atatgacttt ctacttcaac tttttttgaa gctttgacag aaaaaaatca
    46081 atatttgaac ctaatttgat ttcatacaaa tgaaatttat tagtatcaaa ataaactata
    46141 atataagaat aaaataaaag ggaattattc cgatttcatc gaagttgaag aatcaaagaa
    46201 tttattctac ggattaggat agatttggaa aattcgaaaa gctttgatta aatttcaatt
    46261 atgatatgat caaaatagga aaaaaaatcg aataattgtt ctatgatgaa aatgaaaata
    46321 gaataactgc cctttttctc tttcgtgcat agcaggtata cactatctaa taaaaaaaaa
    46381 gtcatgaaag gctttatatt ttgattttga tagttagaat tgattgtcag taactatcga
    46441 acaatctaat atgaataact cgctatttgc tcgggttatc gaccataatc attatgtagg
    46501 aaagatggcc gagcggttca aggcgtagca ttggaactgc tatgtagact tttgtttacc
    46561 gagggttcga atccctctct ttccgcacct tcacctaatt caccaatgta actaactaca
    46621 atgtatcaaa tacaaataag aacggatccc aaaaaagagt tagacttttc tttgatatag
    46681 attccgtttt ttgatgttgt ttgattttga tatagattct ctattcctaa tttatgtgat
    46741 atgaaaaaga aaatacagta atgtaaaaag cagacatagg atggaaattt ccataaaaga
    46801 tatgatagga tagaaatccc cgaattcaat cccttgtctt catttcctta tttacttaac
    46861 cttaacttaa gcaaaaggaa ggggtgcaaa tttgtaaagc cctttgtttt gttattttag
    46921 ttaggtttaa gtctgacgag aataatattc tacgacaagc aattcattta ttttcaaacc
    46981 gacccatttc ctatctatta tttgattgac taatccttta tattgtaatg tgtgaagggt
    47041 caaatgtttt ggtaattcct catgtgtgga tgaatccaga taattttgaa ttagagctag
    47101 agatttttgt tcatccttca ctgaaatgat atctcggggt ttgcagcgat aacttggtat
    47161 atctactata cgaccattaa ctaaaatatg tctatggtta actaattgac gggcttgagg
    47221 aatagttgaa gccatgccca atcgaaaaag gatgttatcc aaacgcattt caagtaattg
    47281 tagcaaaacc tgaccggttg acccttttgc ctttccggcg atacgaacat atttaagtaa
    47341 ttgtcgctct gtaagaccat aatgaaaacg caatttttgt ttttcttcta aacgaatacg
    47401 atattgagat tttttcccgg ggcgcgattg atttttaaga tcgcttccag ctctaggcct
    47461 tttactagtg agtcccggta aagcccccag acggcgtatt tttttgaaac gaggccctcg
    47521 gtaacgtgac ataaagactc cttttttttt agaaatttga ttgaaatttc ataaattaaa
    47581 ataaaaaaaa attaaaactg aactaaatac taaatgaagt gaaatccgat aaaatgaagt
    47641 attgtactac aaacaaatag aaatgagatg cattagatca atatacatat ttttttgtat
    47701 tgactttttt gtattgactt ttttgtttgt atttttttat tgcatatcta ctattgtata
    47761 tctacaaaaa ttgatataca ataaaaaaat ctatttatta gataacttct atatattgat
    47821 atagaaatgg aaactatata taatctatat agataaataa aacaaaacca aaagaaaggg
    47881 ctttcttttt ttttttttgt tcttgatttc ttttccaaag aaaagatata actcccccat
    47941 tcataattgg aagtttctac gacataataa aataaagaga tttttggcct tttgaaaaaa
    48001 aagggggggg tgaagaagtt ctttatttca atcttctttt atttcaaaaa atctgatcaa
    48061 tcatgtatgt aaaaaagaaa ataaatagaa aaagccggct atcggaatcg aaccgatgac
    48121 catcgcatta caaatgcgat gctctaacct ctgagctaag cgggcttaaa taaaagaaat
    48181 tttacataca tgggaattcg taaaactctt aggattttat ctattaacga taatttatat
    48241 tttatttaaa tgaatttaaa taacaatcaa atttaagaat ttcaaacgtt aaattgagtt
    48301 tagagttcta aataaaatct ataatataaa tagaatctac taaattagat tagtaagtga
    48361 agttagatta gtaagtgaag atccttttgt acattttttt tttgaattta taattctcta
    48421 attatatatt agttatatat tagaagtcga aataaagttt aaatgctaaa tgattcaacc
    48481 tttttttaga ctaaataatt ataaatttaa aatattaaat aaatattaaa tagaaataaa
    48541 tgaaataatt agttagaact ataaaatttt gttattgtat ggttctatat agagggtttt
    48601 cctcaaatgt gtctaagaaa aaaaggataa gaataaaaat gaaatgaaag agaaagaggc
    48661 aacaaaaaaa aagcaatcca gataataatg agacactcct gtcttttgtt ttcattcgga
    48721 aggagggctg cagctaagac taaaacaaag aatcgatcgt tcgagtattc caccaaattg
    48781 ccgcggaaaa ataagagtta agagaaacat atatatttat ttagtgtata tccatcgata
    48841 ttgaatagca aatggagaaa tgatagaatc acttctgatt ggacaaaaaa aagaaatacg
    48901 ggtccgcgat agagacgaaa gaagataggc aagaaatcaa aaggggcaac cccattcgat
    48961 ataagaatga gtatctaaaa aatgaagtgg ttccgtatag cataaaaata aatattaaat
    49021 aaatgaaaaa aaaggagggg gaaaggcatc ataatgagat tgaatctcaa aacacagggg
    49081 gatatggcga aattggtaga cgctacggac ttaattggat tgagccttgg tatggaaacc
    49141 tactaagtga gaactttcaa attcagagaa accctggaat taaaaatggg caatcctgag
    49201 ccaaatcctg ttttacgaaa ataaataagg gttcgggttc gtaaagaaag aatttaaata
    49261 aaaagggata ggtgcagaga ctcaatggaa gctgttctaa caaatggggt ttgactaccg
    49321 ttagtaaagg aatccttcta tcgaaactac agaaaggata aaagataaac ctatacacat
    49381 acctaaaggt aataaaaaac tatctcaaaa aaaaaaaaag acgacccaaa cccgtattta
    49441 tatatttttt attttttttc tgaaaaatat aaagaattgt tgtgaattcg tattgattcc
    49501 aaattgaaga aggaatcaaa tacaacattc attaataaaa taatttaccc catagtttga
    49561 taaatctttt gaacaactgg ttaatcggac gagaataaag atagagtccc attctacatg
    49621 tcaatataaa tgctgacaac aatgaaattt atagtaagag gaaaatccgt cgacttttaa
    49681 aatcgtgagg gttcaagtcc ctctatcccc aacccccaaa acccgttgac gccctacctg
    49741 tttttttttt ctttttaatt gacatagacg ccagtcttct attaaaatga ggatgatgtc
    49801 ttggtaatgg tcgggatagc tcagttggta gagcagagga ctgaaaatcc tcgtgtcacc
    49861 agttcaaatc tggttctcgg catatgagta attcgtatga ggatctattc taaaaataga
    49921 ttgatatgga tcaatctaat aaatacttat ccctctaggt gtctgtaaat ggacctttct
    49981 ctattttgta gttttttttt ttttctattt tatagaaaag taaagagtct attatagtga
    50041 aatatagtga aataaaaaaa attggattct cttccttcta agagatgtgc acgatacaaa
    50101 gttcacagcg cagaatctct tcttttattt tagttcatcc tattgtctcg cctaaaaaaa
    50161 aataatatat ctttaaaaaa tcgagaattt caacgaatcc ctaattatat tgtcttttct
    50221 tttttttctt agcctatcca taaaaatagg aatgatactt caattactct gtttgatctc
    50281 gaagaaaaag agagtgtaca aatattcctt caatacccgg agttgtataa atgaaaaaaa
    50341 ggtctcttat cattcaatga gcgtcttgta gttcataaaa attgggggca atataatcct
    50401 tacgtaaggg ccacccgatc caactttcgg gcattaagat acgcttcagt cgtggatgat
    50461 tctcatatga gattcccaac atgtcataag attcccgttc ttgaaaatcc acacttttcc
    50521 aaacccagaa aacagacggg attctaggat gagctcttgg aacaaatact tttatacata
    50581 cctcttccgg ttgatctaca ccatattcta ttcttgtaag atgatataca ctggctaaca
    50641 ttcctcccgg tgctacatca taggcacatt gtgaacgtag ataattgtaa ccgcatacat
    50701 ataaaataac agcaatggaa tgccaatcct cgggctttat ttgtaaagtc tctattcctt
    50761 ggtaatcgaa acccaaagat ctatgaacta gcccatgttt gactaaccaa acagacaaag
    50821 gaccctgcat cttttttatc tctcccgcat tttcatttgg ctttgatttg taatttgtat
    50881 aagatatata tttcacattt acgatgaaat ccaatttatg aagattcatt cgttatttgt
    50941 tattctgaaa aaaacctacc ttatctaatt tactaattct tgggaagata ttaaactttt
    51001 atagttgaaa aatgtttgaa gagggagctc tgaagtagac ggtggttgat aaagtgatcc
    51061 cctatcataa tttccagcat aagtactgtg tacaagacaa aacttgtgat tggtagtaaa
    51121 acaccgatca cccccttgag atctagatct aattcgatcc tcatagattt ctcgagatat
    51181 tttcttacga agttttgtta tagcatctat aactgcttcc ggtttaggtg gacagcccgg
    51241 caaatagaca tctacaggaa ttagcttatc aactccccga acagtactat aagaatcggt
    51301 actgaacatc ccccctgtaa ttgtacacgc tcccatagca ataacatatt ttggttcggg
    51361 catttgttca tataatctca ctaaagaagg ggccattttc attgttactg tgccagccgt
    51421 taaaatgagg tccgcctgtc taggactcga tcttggtacc agtccataac gatcaaagtc
    51481 gaatcgtgag cctattaatg aagcaaattc aatgaagcaa cagctggtac cataaagaag
    51541 tggccataaa ctggagagtc ttgaccaatt tgaaaaatca tttaatgtag ttgaaataac
    51601 cgaattgtgg gtctgtcgat caagtaaggg aaattcaata gaattcatac ttaatgctat
    51661 ttttttttta ttttgacttt ttattgtttc ttattatctg aatattcagg aactaagacc
    51721 attccaatgc tccttttcgc catgcataaa ctaaaccaac aattaggata agcacaaaaa
    51781 tcaaagcttc tataaataca gataccccca atacatcaaa actcattgcc catggataaa
    51841 gaaaaaccgt ttcaacatca aaaacaacaa aaacgagagc aaacatataa taacggattc
    51901 gaaattgtaa ccaagcatca cccattggtt ctatacccga ttcataactc gaaagtttct
    51961 ctggaccttt tctaatgggg cctaaaactc cagaaattag aaatgccaaa ataggaatac
    52021 cacttgatat tatcagaaat gcccagaaac tctcatattc gtaaagcaga aacatagacg
    52081 aactcctatc aatgtgaaag aaaaaaagac cagattagtt gattcgagtt ggtcttacta
    52141 aacaattact aaacaaagag ttatagacaa cttgaaactg aattccattc caactcgaat
    52201 cgactagttt catttgtata ctgggggata tgtctcgttt ttaagattta gtgattggaa
    52261 tcctaattta ttttttttca ttacgcttat ttcgatttca tatcgaaata gattgatatg
    52321 tctagtatta tactatacat agagatttgt actactgtac aaatctacaa aacaagttaa
    52381 acttgttcgc tttcgcctca cttcggtcgg atttttataa aaaaaattga aactaaccaa
    52441 actcattaaa attcgaatta attgttttgt ttagaatttt gaattctatt ctaatattaa
    52501 tatgtattaa taaaaaaaaa agagcaattg aagatattga aatgcctttt ttttttttca
    52561 tttcagtttt atgctctaaa taaccctgct ccccaccagt gagggagctt atgggaatga
    52621 ttttcataaa gcaaagcaag cggaagcggc cagttccaac caacaaagaa tatacaatac
    52681 tgaggaaaaa atgagacaac tttttttttg tatttgaata ttctttattg ttttattttg
    52741 ttgtaagaat atcttttttt atttattttg ttttgattaa ttaaaataga aaatagggct
    52801 atacggactc gaaccgtaga ctttctcggt aaaacagatc gaacttatta ttatcaaaat
    52861 ggattcgaac tctttcaaag acccaacatg cacttttttt ttttgcattg ggctctttca
    52921 ttagctgata taaatatccg ctagtctacc atatttttac ttaaaagaaa aataagaaga
    52981 tggctccgtg tgctctcatt gattattttg tttctgatac gggagcacta ccaaagtttt
    53041 ttagagaagg ggattctctt gacataggtt tgcctttggc ttagatcaac ctaagttaaa
    53101 tggagtctct atcatccctg attaaaaaat caaacatgaa acttcataca ccgtaagatt
    53161 cataggacga aaagataatt tttgaggtcc ttatactcat taagcctagc attgaataga
    53221 ccggggattc accctatcaa tatatcaaat caaggatggg ttcgattgat tcatttggct
    53281 cctacaaaaa tggtagccaa tcgagccgaa tcatttgtca ggctattgtt ctctggtttt
    53341 gttccctaaa aggcatggag taagacatcc acttatcaaa aagatcaatt gattgcacga
    53401 tagacttttc taaaaaacat tggcgcgcgt gtaaacgagg tgctctacca actgagctat
    53461 agcccttcct tgtgatacag atttatttga tttctcctat tatgttctgg atagaatttc
    53521 ttgtcaagat gaatattaca cagcctcata tctctttagt tccttttctt tgattggtat
    53581 tgcttagaag taatattgaa tttataattc atcgatgggg taggtccctt tttctttttc
    53641 tttataatga taaatgacct acttaactca gtggttagag tattgctttc atacggcgga
    53701 agtcattggt tcaaatccaa tagtaggtag aacttattag ataccactga cctcggtgtc
    53761 taataagttt ttctacccac cttcttttag tgattttgta tctttttcat tctatttcag
    53821 tttcaaattt agaaaatttt cattttctat taaaaaaaat tcacttgatt gtatttgatt
    53881 ctatttaatc agcagaatca aacaaaaagg ggtgtataaa cataagtttt ttttatacag
    53941 aaattctatt tggatacact gacttgacta attacgaaat cgaatcgaga gcctctacgc
    54001 gtgtcctagc tcgtctgaga gctagatttg cctcaattct ttgacgcttg ccctcagctt
    54061 tcttcaggtt agcttccgct attttaagag tttgctgggc ttcttgtgga tcaatgtcac
    54121 tacccttctc cgcatcattt actaaaatag tgatttcatt atttcctatt ctagcaaaac
    54181 cacccatcag agtcatcgtt aaccattgat cgttaaggcg tattctcaaa atacctatat
    54241 ctaccgctgt ggcaataggc gcatgatttg gtaatacccc aatttgtcca ctattagtag
    54301 ataaaacaat ttctttcact tttgaatccc aaacaattcg attaggggtg agtacacaaa
    54361 gatttaaggt catttcttca atttgctctc catttctaag tttgtagcct tcgcagtagc
    54421 ttcatcgatg ttacctacca aataaaaggc ctgctcggga agaccatcta attctccgga
    54481 aagaatcaat ttaaaccctc taatcgtttc tgctagacca acatatttcc ccggggaacc
    54541 cgtaaatact tccgctacga aaaagggctg tgataagaaa cgctcaattt ttcgcgctct
    54601 tgctacagtt aatcgatcct cttcggacaa ttcgtccaac ccaaggatgg ctataatgtc
    54661 ctgaagttct ttgtaccgtt gtaaggtttg cttaactctt tgcgcagttt cataatgttc
    54721 ctcaccaacg atccgaggtt ggagcatagt tgatgttgaa tctaaaggat ctacagctgg
    54781 gtagatacct ttagcagcta atcctcttga taggacggta gtagcatcta aatgtgcaaa
    54841 tgttgtggca ggagcagggt cggtcaaatc atccgcgggc acataaactg cttgaatcga
    54901 agttatggat ccctctttgg tagaagtaat tctttcttgc aaagaaccca tttcagtact
    54961 aagggtaggt tgataaccca cagcggaagg cattctaccc aataaggcgg atacttcgga
    55021 tcctgcttgg acaaaacgga aaatattgtc gataaataga agtacgtctt gttcattaac
    55081 atctcggaaa tattctgcca tagttagggc agtcaaccca actctcatac gagctcccgg
    55141 gggttcgttc atttgaccgt aaactagagc cacttttgat tccgcaagat ctttttcatt
    55201 aattactcca gattctttca tttccatgta aagatcattt ccttcgcgag tacgttcacc
    55261 tactccgcca aatacggata cgcccccatg agctttggca atgttgttga tcaattccat
    55321 aatgagtact gttttaccta ccccagcccc tccgaatagt ccgatttttc ctccacgacg
    55381 ataaggagct aaaagatcta ctactttaat tcctgtttca aaaatagata attttgtatc
    55441 taattgtata aaagcaggtg cagatttatg aataggggct gttgtgcgag tatccacggg
    55501 acctaaatta tcaataggct ctccaagcac gttgaaaatt cgtcctaggg tcgctcctcc
    55561 aaccggaaca cttagaggag ttcctgtgtc aattacttcc attcctctca ttagaccatc
    55621 tgtagcactc atagctacag tcctaactcg attatttcct aataattgct gtacttcaca
    55681 agtcacatta atttgttgac cagcagtatc tcgaccctta actaccaaag cattgtagat
    55741 attaggcatc ttgtccggag gaaaggctac atctagtact ggaccaatga tttgagaaat
    55801 acgtcctaga tttttttctt tttcaagcgt ggtggaaacc ccaggatctg aagtagcagg
    55861 atttattctc ataataagtg gtgaactatg tcaatttttt tttcgaaaat tatctaataa
    55921 aaaaaatctt cgatagcaag taggtcggtt aattcattca ataagaaatg ggaggaagtt
    55981 atcactcaat ttcgtccgtt ggtatcatga atacaattca attgtttact tattctattt
    56041 ctattcaatt tcaatcaagg aattttcaag ttgaagcgac ccattttcaa aatatcaact
    56101 ggatgaataa aaatattgaa aaagtctttc atttgtctat ctttatagac aataacgccc
    56161 atcttatcta tggaattcga acttgaactc tatttacgat tttttattta tatctcatta
    56221 gccccttttt catatttgca ttttaatttt agcatatcaa tgtaatatat ttttagatcc
    56281 ggcctattcc cccctctttt tatctatacc cctttttcca tggaccaatt cggcatattt
    56341 tcacatacat ataggattta catatacaac atatattact gtcaagagtg aatttcttat
    56401 ttatagttct attaaataaa caaaaaaaga agggattaga aaaaaaacta caaggattgg
    56461 gttgcgctat acatatgaga gaatatacaa taatgctgta tttggtgaat caaataccat
    56521 ggcctaatct aataaggaac cattcggatt agttgataat tttttgaaag attcctgtga
    56581 aaaagtttcg ttaactccta atttatgtcg agtagacctt gttgtttcga gaattcttaa
    56641 ttcatgagtt gtagggaggg acttatgtca ccacaaacag agactaaagc aagtgttgga
    56701 ttcaaagctg gtgttaaaga gtataaattg acttattata ctcctgaata tgaaaccaaa
    56761 gatactgata tcttggcagc gttccgagta actcctcaac caggagttcc gcctgaggaa
    56821 gcaggggccg cggtagctgc tgaatcttct actggtacat ggacaactgt gtggaccgac
    56881 gggcttacca gccttgatcg ttacaaaggg cgatgctacc acatcgagcc cgttcctggg
    56941 gaagaaaatc aatatatatg ttatgtagct taccccttag acctttttga agaaggttct
    57001 gttactaaca tgtttacttc cattgttggt aatgtatttg ggttcaaagc tctgcgcgct
    57061 ctacgtctag aggatctgcg aatccctact gcttatgtta aaactttcca aggtccgccc
    57121 catggcatcc aagttgaaag agataaattg aacaagtacg gccgtcccct attgggatgt
    57181 actattaaac ctaaattggg gttatccgct aagaactacg gtagagcggt ttatgaatgt
    57241 ctacgtggtg gacttgattt taccaaagat gatgagaatg tgaactccca accatttatg
    57301 cgttggagag accgtttctt attttgtgcc gaagcaattt ataaatcaca ggctgaaaca
    57361 ggtgaaatca aagggcatta cttgaacgct actgcgggta catgtgaaga aatgatgaaa
    57421 agggctgtat ttgccagaga attaggagtt cctatcgtaa tgcatgacta tttaacgggg
    57481 ggattcacgg caaatactag cttggctcat tattgccgag ataatggcct ccttcttcac
    57541 atccaccgcg caatgcacgc agttattgat aggcagaaga atcacggtat gcacttccgt
    57601 gtactagcta aggccttacg tatgtctggt ggagatcata ttcatgctgg tacagtagta
    57661 ggtaaacttg aaggagaaag agacataact ttaggttttg ttgatttatt acgtgatgat
    57721 tttattgaaa aagatcgaag ccgtggtatt tatttcactc aagattgggt ctctctacca
    57781 ggtgttttgc ccgtagcttc aggtggtatt cacgtttggc atatgccagc tttgaccgag
    57841 atctttggtg atgattccgt actacaattc ggtgggggaa ctttaggaca cccttgggga
    57901 aatgcaccgg gtgccgtcgc taatcgagta gctctagaag catgtgtaca agctcgtaat
    57961 gaggggcgcg atcttgctcg cgagggtaat gaaattatcc gtgaggctag caaatggagt
    58021 cctgaactag ctgctgcttg tgaaatatgg aaagagatca aatttgaatt ccaagcaatg
    58081 gatactttgg ataagtaatc ccttgattac cattcctttt tttagttgaa ttgcaattaa
    58141 actcggccca atcttttact aaaaggattg agccgatcct accctattgt ctatattttt
    58201 gatagataca tatttatttt ttttttgtag atatacactt taatctagag tagatatata
    58261 agatctagat cttatataca aaaataaaag actaaacaca actctttcta ttcttgtatt
    58321 ggttccaaaa tgaatcctat gtatgtatcc ttaggattgg cgtattcttt tctatcctat
    58381 atgccacagt ttaggatcat ggattgagcc aagcaggaca atcttttcta cctatcctgt
    58441 atgttgtcct tttcatccgt gttgaaatag aaacttattg gagtcgatat tttacgaaaa
    58501 aggttattta tagcggagaa atatctcttt tcaatgggaa ttttacatac tatcattatg
    58561 aggaaagtac tatttcaatt ctatttagaa ttgaaaatgg acaaaggttc catcagatag
    58621 actgaagaga aactccgagt tctcacaaac aaatataaag tataatcatt tctttcaata
    58681 ttcactcatt attttattta gttaaaaatt ctggtgattg tctatatgct tattagtaaa
    58741 tcaaatattc aattcatttg attttttatt gaatgactat tcatctattg tactttcatg
    58801 taaatagagg caagctctat ggaaaaattt tggttcaatt ccatattggc taaagggaaa
    58861 ttagaataca gatgtggact aagtagatca atggatagcc ttggtcctat agaaaatcct
    58921 agtataagca aagacccggt tataaacgat acagaagaag ataaaaacat tcagggtaag
    58981 aattctagtt attctagtta ttacagtact cttgatcatt taatcgccgg caaagacata
    59041 gacattcgga atttcatttc tgatgaaact tttttcatta gggatagtaa tcggaacact
    59101 tattccatat attttgatat tgaaaatcaa atttttgaga ttgacaatga tcattctttt
    59161 ttgagtgaat tagaaagtgt gttttctagt catagtaatt ctagtagtaa ctctagttgg
    59221 attaattaca ttaatagtcg cattgactct tatcttcgtt ctcaaatatg tattgatagt
    59281 ttcattagcg gtgagagtta caattccaat gagagttgca ttacgaatga caattccaat
    59341 gacaatcaga gttccatttc aaattccgtt tatgacgaaa gggaaagtca tagtcaagat
    59401 gataatttca atacaaaaac aaatgcgagt gataatgatt taactatcga agaagaatct
    59461 aatgatttaa atggaactca aaaatacaag catttatggg ttcaatgcga agattgttat
    59521 ggattaaatt ataagaaatt tttgaagtca aaaatgcata tttgtgaata ctgtggctat
    59581 catttgaaaa tgaacagctt agatagaatc gaactttcga ttgatccggg cacttggaat
    59641 cctatggatg aagacatgat ctctctggat cccattgaat ttgattctga agagggcgaa
    59701 tttgattctg aagaggttga atttgattct gaagaggttg aatttgattc tgaagaggaa
    59761 tctgatcaaa atcaagagga atcttctaaa gatcctgagg aatctgatca agatccagag
    59821 gaatcttata aagatcgtat tgattcttat caaagaaaga caggattaac tgaggctgtt
    59881 caaacaggta caggtcaact aaacggtatt cctatagcaa tcggcgttat ggattttcag
    59941 tttatgggag gtagtatggg atccgtagta ggtgagaaaa tcacacgttt gatcgagtat
    60001 gctacaaatc aatctttacc tcttattcta gtgtgtgctt ccggaggagc acgtatgcaa
    60061 gaaggaagtt taagcttgat gcaaatggct aaaatatctt ccgctttata tgattatcaa
    60121 tcaaataaaa agttattcta tgtatctatt cttacatctc ctactactgg tggagtaacc
    60181 gctagttttg gtatgttagg ggatatcatt attgccgaac cggatgccta tattgcattt
    60241 gcgggtaaaa gagtaattga acaaacgttg aatacaacag tacccgaggg ttcacaggag
    60301 gctgaatatt tatttgataa gggcttattc gatctaattg tcccacgcaa acttttaaaa
    60361 ggtgttctga gtgagttatt tcagctccac gatttttttc ctttgactcc aaatcaggta
    60421 gagccttaag ttataagttc aattttttat ttgtatggaa aaggtaattg gagttagttt
    60481 atcagaatca aagtaggact aatgggtttt ctttcctttg tagcatcaaa ttgaattgta
    60541 gaaagaattt tgggaattct tattcttagc gatattactg attactaatg aggaatcttt
    60601 tagtttatta agaaaataaa aagggaattc tcccctttgt gaaatgaaat tagaattagg
    60661 cgagacaaat aaaaggaatt caatcttcct ctcttgcgga tgtatataga attcaaatat
    60721 agaaaaaaat agatatagag tttttgatct ttcgatatct cgcgagaatt ctatttttac
    60781 taaaataaaa tcctccttcc cttcttggat cggggtcgaa ttctaacgaa tctcattttt
    60841 caaaaatgtt gactaacact cttttttttt tttgatttat tattcaaatc tacgaataat
    60901 aaatcaaaaa aaaattcaga ataataaatc aagtggatta ttatacagat atctttcgat
    60961 cgtcattaac agtccttgta ctttgtttta ttagatatat atctactata aaactaatta
    61021 catattaatt agtttattac ttagtaatta gttttatagt agtataatat acgaattcta
    61081 atataattgt taattattat tgagatatct ttataagtaa caataacagg tacaaatata
    61141 aaattgaggt acccattcta tgacaactct caacagctta ccctctattt ttgtgccttt
    61201 agtgggccta gtatttccgg caattgcaat ggcttcttta tctttatatg ttcaaaaaac
    61261 taagattttt tagatgcgat gggaccaaga caaaatttga tctatttttt caagacttag
    61321 atatcatgga tatctattta gtagaatatt gtataacaag tagtttttcc gaatagaaat
    61381 caaaaagcta tttattatgc atgtttattc gtaaacacga tgtatgggta aatgaattgt
    61441 ggctgtggac tgggatccca gcagatggat gatataaagt ccatgtatca taggtatgta
    61501 gatctttatg ggggatccta tatcctataa agtaaagggg attcttttag atctaagcaa
    61561 ttcgatggat tattcctaaa ggttcacaaa tagtgctagc tgattagagt tacttcggaa
    61621 acaaaataaa aaatcaaaat gaaatatatg cttattatct caattccaat aaaatgcaac
    61681 tggatctggt atgtatgagt tggccatcag aatctatatg gatagaattt atagcggggt
    61741 ctagaaaaac aagcaatttc tgctgggctt ttatcctttt tttttgttca ttaggatttt
    61801 tattggttgg aacttctagt tatcttggta gaaatttgat atctttattt ccgtctcagc
    61861 aaatagtgtt ttttccgcaa ggaatcgtga tgtctttcta tgggattgcg ggtctcttta
    61921 ttagttccta tttatggtgc acaattgcgt ggaatgtagg tagtggttat gatcgattcg
    61981 ataaaaaaga aggactagtg tgtatttttc gttggggatt ccctgggaaa aaccgtcgca
    62041 tctttctacg attccttatc aaggatattc aatctatcag aatagaagtt aaagaaggta
    62101 tttctgttcg tcgtgtcctt tatatagaaa tcagaggtca gggtgccgtt cctttgactc
    62161 gtactgatga aaatttgact ccgcgagaaa ttgagcaaaa agctgcggaa ttggcctatt
    62221 tcttgcgcgt accgattcaa ttgagaaatg aagaataaat tcaatcaaat gcggcaagag
    62281 gaaaaaactc aagtcaagaa cccccctttt tttttctaga gtataatcta actgaacttt
    62341 ttttagaatc cccattcatc cttcgagcca aagcaggcgt atacgtaaga atcataacct
    62401 aaaacaaaac catttttttt tttacttgct atttttatca ggattctttc gtctcgaaat
    62461 ctgcatagaa tcatatttat tacttgaact tgaaggggtt cttttgagca tttatcgaaa
    62521 gaggacaatt gcttcgaatc ggatcaattt taatctctgg aaataatatt ctatatattt
    62581 atattttcac tcgaatttga agtggattct tatcatattt tttacttcta tattttagat
    62641 tcaagggcta agcacttaat aaaaaagcag agaatcaatt cctgggatta ctatctatct
    62701 tataatggaa ctcctgcttg atagaaagat tagattgcct agagtcaatg aaagaggtgg
    62761 ttcattaata attcacagat gaaaaaatgt taaaaaaaaa aaagaaaaca ttaattcccc
    62821 ttctatatct tgcatctata atatttttgc cctggtggat ttcgctctca ttcaataaaa
    62881 gtattaaatc ctgggttaca aattggtgga atactgggca atgcgaaact ttcttgaatg
    62941 acattcacga aaatagtatt ctagtacaat tcatagaatt agaggaactc ttcctcttgg
    63001 acgaaatgat aaaagaatac ccggaaacac atctaccaaa acttcatata ggaatacaca
    63061 aagaaacgat ccaattggtc acgattcaca atgaagattg tatccatatg attttgcact
    63121 tctcgacaaa tataatatat ttctttattc taagtagtta ttccttttta ggtaatgagg
    63181 aacttgttat tattaactct tggcttcaag aattcctatc taatttaagt gacacaataa
    63241 aagctttttc tattctttta ttaacggatt tctgtattgg attccattca acccacggtt
    63301 gggaactaat gattggttat atctacaagg attttgggtt tgcttataat gatcaaatta
    63361 tatctggtct tgtttccacc tttcctgtca ttctagatac aattttaaaa tattggatct
    63421 ttcattattt aaatcgcgta tctccgtcac ttgtagttat ttatcattca ataaatgatt
    63481 gagaaatgat tcactgatcc aaatccaatt caaatataaa gtttgtttgt tactttgtat
    63541 acaagcatgc aaagtcgaac ttactttatt ctttctaccc gtcgaggggg gaattgctgc
    63601 tatctttcgg taaaattttt tgagtatttt tatttttagt atacagtaaa taacaaaatg
    63661 gtggataggg gactagacta gcgacctacc aaattttatt gtagaaattt tcgggatcaa
    63721 cgattggacc atgcaaacta aaaatacctt ttcttggata aaggaagaga ttactcgatc
    63781 tatttcccta tcggtcatga tatatataat aaccggcgca tccatttcaa acgcatatcc
    63841 catttttgca cagcagggtt atgaaaatcc acgagaagca actgggcgta ttgtatgtgc
    63901 taattgccat ttagctaata agcccgtgga tattgaggtt ccacaagcgg tacttccgga
    63961 tactgtattt gaagcagttg ttagaattcc ttatgatatg caactgaaac aagttcttgc
    64021 taatggtaag aaaggcgctt tgaatgtagg ggctgttctt attttaccgg agggctttga
    64081 attagcaccg cccgatcgta tttcgcccga gatgaaagaa aagataggca atctgtcttt
    64141 tcagagttat cgccccacta aaaaaaatat tcttgttata ggccccgttc ctggtcagaa
    64201 atatagtgaa attacctttc cgattctttc cccagaccct gctactaata aggatattca
    64261 tttcttaaaa tatccgatat atgtaggcgg aaacagggga aggggtcaga tttatcctga
    64321 cggtagcaaa agtaacaata cagtttataa tgctacaaca gcgggtatag taagcaaaat
    64381 catacgaaaa gaaaaagggg gatacgatat aaccataaca gatccatcgg acgggcgtca
    64441 agtggttgat attatccctc caggaccaga acttcttgtt tcagagggtg aatctattaa
    64501 actcgatcaa ccattaacaa gtaatcctaa tgtgggtggg tttggtcagg gggatgcgga
    64561 aatagtactt caagacccat tacgtgttca aggccttttg tttttctttg catctattgt
    64621 tttggcacaa atctttttgg ttcttaaaaa gaaacagttt gagaaggttc aattgtttga
    64681 gatgaatttc tagatccgtg gatttatcaa catgaaattc gtaaaaacga atcaaactct
    64741 ttctggccat tgggttagtt aggtatgatc aaaaaaagta tgaaatttgc ttgtttatat
    64801 atctttcccc catataagat atgcctgtaa ttccttttat cgcatttcta atatgtatat
    64861 ttattgtgaa gaacactgtt tggccttacc ccttctttgc ttttttcaat cccaatttga
    64921 taggtgtgac tcgatcccta ttcgtgtgtc agatcgaaat gttcaaaaat aggttttttc
    64981 tgttctaata tttaatagaa tctaatttga ctagatacta aacatacgat aagtaagagg
    65041 agcctagaaa ggaaggataa ctgagagaac acaaataatt agagggagtc tttttcgtct
    65101 tcgacacaag aaagggatgt ataaaagccc ctttcttgtg tcaaaataat aaaagttctt
    65161 ggtggcattc gtcaaaaatt tctattctta gtttctattt ttccctattt ttcagagcct
    65221 ttttttacta gtttttttta gatttctatt tcaaatttag acttagatat agtagaactt
    65281 tactctattt attttagtat tagtatcgca ccaaagtttg aaatttttta taagttcatt
    65341 gattctattt tctcacaaaa aattattatt attaataaga aagaattcaa cgggcccctc
    65401 cctcgcgaat caggcaaaga aagaagagac gggcccgttg agttcttctg ctttcatgtc
    65461 tacaactcgg gccgtccaat ttttataggg atgaacccaa tccagaatat gaaccataaa
    65521 agaaaatacc tattaaaccg atcacaagaa taccagttac cgtacctatt acccaaagag
    65581 gaatccttcc agtagtatcg gccatttatt ctgcctccct ccacatttct ttcatcaagt
    65641 ggccatgcta aagacataaa cagtcataga taattctgag atgcgatcct tccgagtggg
    65701 ataagagaat ttctattatt attttttact actctcttat tttctcttac ttaattgaag
    65761 aaataattgg aaaataaaac agcaagtaca aaaatgagta ataaccccca atatagactg
    65821 gtacgattta attcaacatt ttgttcgttc gggtttgatt gtgtcatagc tcttataatt
    65881 aattcagatt aggtttatcg ttggatgaac tgcattgctg atattgaccc caaaaagaaa
    65941 acggtaggta cagctagtcc gtgaacagcc aaccatcgca ctgtaaaaat tggataggtt
    66001 cgatctatgg tcatcgggtc ctcctaaaaa gatctactaa attcatcgag ttgttccaaa
    66061 ggatcaaaac gaccggttat taatggaatt ccttgtcgac tctctgtaaa atactcgttt
    66121 ggacgagggc tcccaaacac atcataagct aaacccgtgc tgacgaataa ccaacccgca
    66181 atgaataggg aaggtatagt aatactatga atgacccagt atcgaatact ggtaataata
    66241 tcagcaaaag aacgttctcc tgtgcttcca gacatgctga gctccacata ttcttgtagg
    66301 gaatcgattc cgcaaaagag gagatcggta aatgcaaatt cactgaaatt ccatctttgt
    66361 gagatcgtca atattgtacc aaaggcgttt ttagagtata tcgaatcagt atagctatcc
    66421 ttcttctaac acagcaacgt aatttcaatt agttttgaca tgaagtggta gattctttct
    66481 ttcttcttct ttgtcgatgt ataacaacca tgtatcgtgt aatagaaaat tcctcaaatc
    66541 ccttcctgta tcgaataggg gctttcttct cttatttatt ggccccgggt tagaaactca
    66601 agatcgggta aacggcgaat caaagaggtt ggtttctaat ttctaaaaat tcgtaaagga
    66661 aattctcata ttttaaaaaa ttaattatgt gcgaaataaa aaatagaaaa attctatttt
    66721 ttgcgtagtt gcataagagg ttttggtttt tttgtaatcc cccccttttt ccttttttta
    66781 ttgggtattc atctaatgac aagtaagaga agcatagtag atagtattaa aatagataaa
    66841 aaaaagaaca acgaataaaa aaattctaat aataaaatat ttgggatgtg gggattgttc
    66901 tattgttgta ttagatctaa acaaaggatt tttcttgacc taacttcaaa gatgaggttt
    66961 tatgctttat ttaataaaaa aaagacaaaa aaacctataa aataaaggaa aagataattg
    67021 aaattactaa ttaagttaag gttaagtaag ttaagagttt taaagccaat ctagttggaa
    67081 aaagggattt ttcttttttg agtgatctcg tcacattata tctttttttg attatcattc
    67141 gataaatttt gtggctgaat ccactcgact actgaatcta caaaggaaag aaaaaaaggt
    67201 aaacaaggga gtataaggtc actatattat tctatctaat tagaaaataa aatacatttg
    67261 agacaatgac aatcaaaaaa ccaaagaaaa gattttccaa ttttttcttc catattttga
    67321 ttcaaatttt tcaatgaagt tacatggcgc agttttgatt attctttttt ttttttttta
    67381 gtttactcaa gatcaatatt tttccaatga atcaactgcg ttgattctga atcacggaag
    67441 gactactaga tgtcaaagat gctgaatttc ttttgtttct acttacttca attagtattt
    67501 ttgcttatcc ccgtctcttt caaaaatgca aatttaggaa agtgctttct aaacatatgt
    67561 ataaaaagaa catatttcat ttagccccct catgcctacg ataactagtt atttcggttt
    67621 tttagtagtg gctttaacta taacctcagc tttatttatt ggtctgagta agatacgact
    67681 tatttgaaaa tttattgaat ttgaatgaac gaacaattta taaaaacaga ttcttattta
    67741 ctattgcata gattctatag ttctttactg cgctaactat caattctaat tatccgtcat
    67801 tgagattcat gggcaatacg gattcacatt tatggataga tattacctct ctttttccct
    67861 ttcaaaaaaa aaatcaaaat gattgaagtt tttctatttg gaatcgtctt aggtctaatt
    67921 cccattactt tggctggatt attcgtgact gcatatttac aatatagacg tggcgatcag
    67981 ttggaccttt gattaattaa tatctctttc cttttttttt tgactcaccc cccccctctt
    68041 tattaattca tttaattgaa tctaggggag gtcaagtcag attgctattg aattttttta
    68101 tttccatttt ggtttggtgt cattcatttt ctacctaaca agagcagaat cacgctctgt
    68161 aggatttgaa cctacgacat tgggttttgg agacccacgt tctaccgaac tgaactaaga
    68221 gcgctttctt atcacaataa gataaggctg caatagtaaa ggggaggatt cttttttata
    68281 tataaaggat atcttgcaca cctatactat tatactatta tatatcatct atactattat
    68341 atatgatata gaataatagt attaaagatt ctgtatgctc aattttaatc gatctaaaac
    68401 tgctccttcg ttactgctca aaggagaagt aataggtagg gatgacagga tttgaacccg
    68461 tgacattttg tacccaaaac aaacgcgcta ccaagctgcg ctacatccct ttcaattggt
    68521 ttacagtgtc attatagaga atccctgtct tgttttccac actttgaatt cctatattga
    68581 tatagaatat caatttttct tgctacttcc ccttttttat ctcatatcat ataaggaccc
    68641 tataacaaat tcatttatta ataaatgaat cttttttgtg gaaattcttg ggtggaaagt
    68701 tacatatttt tctgttttaa gaaattgtcc attttcattt ggattaggga tttcgcatcc
    68761 aaatagataa aaagaagtgg tccttaacta catattcatc tgattagata tctagtaccg
    68821 tattgtaata caataaaaag ggggttttaa atgcgagatc taaaaacata tctttccgta
    68881 gcaccagtac taagtactct atggtttggt tctttagcag gtttattgat agagatcaat
    68941 cgtttattcc cggatgcgtt aacatttcct tttttttcat tctagttatt tattggcgtg
    69001 ggacggggtg aaggagatta gagatacaat caaatatctg atccccccct tttttttttc
    69061 gctttttaga ataagggata gtagattcaa ccgcaccgaa attcggggtt caggctccaa
    69121 ttgaattact agtcgaggaa aaacggaaat gcggctaagg caacatctat caaatattct
    69181 acaaaagggc ttcaattaaa tactccactg tgattctatt ctaaattatt gtgattctaa
    69241 atctaaaaaa attagaaatc attgtattac ttattattta ctataatatt tttttataga
    69301 tttcaattta ttacaatgaa atcattccta atttgatttt tagttagcaa cttttttttc
    69361 ttatttgttt ttgaccctaa aatcaatagg atagggtggg gtggattaaa acctaaaggg
    69421 ggttcatggc taagagtaaa gatgtccgag taacgattat tttggaatgc accaattgtg
    69481 ttcgaaacgg tattaataaa gaatcaacgg gcatttcccg atatattact caaaaaaatc
    69541 gacacaatac gcccagtcga ttggaattga ggaaattctg tccctattgt tacaaacata
    69601 caactcacgg ggagataaag aaatagatca aatcgagtgc ctgtatgtca tatgttaccg
    69661 ctctctcaag gaatattaaa atatgactta ctttaggtat agaattagtt atatgtaatg
    69721 tcactattag tacataaaat agattattct tttttttcta tataattttt tattacatat
    69781 aaataaatct agaataatga ataaacaaag caaatcttat aaattccata atttggtccg
    69841 atctaaatag gactaaatta tattttcaaa tttaagaatt agaaatatgg ataaggatag
    69901 gatttttatt tttagagata aggaataaac aaattatgga taaatccaag cgatcttttc
    69961 gtaggcgttt gcccccgatc caatcggggg atcgaattga ttatagaaac atgagtttaa
    70021 ttagtcgatt tattagtgaa caaggaaaga tattatctag gcgagtaaat agattgactt
    70081 taaaacaaca acgattaatt actattgcta taaaacgagc tcgtatttta tctttgttac
    70141 cctttcttaa taatcagaaa caatttgaaa gaggggaatc ggtcgctaga actagaggtc
    70201 ttagaactag aactaaataa aaaaagtggg cttatccttc cattttcaat tgaatcaaaa
    70261 ttcaaatccg aactcaagcg taggttgatg ttttattcga aaaatccgaa aatcaaacaa
    70321 actgaaattc acttgtaatg ttgtaagaat aataaaatgt aatgttgtaa gaataataaa
    70381 aagaaaagaa tcgagtcggg aaaggaaaat cctttttttt tgagcgtctt ttttttgctc
    70441 tttttgtttt gatgacctta tcatcatctt ttttcgtact aatttctatt ccaccctctc
    70501 cgagtttatt ctcgaggaaa ctccatttaa agtattccgg tggattcctt ccgattcact
    70561 tattcttttt ctttattaat attttttttt aataaatcgc tttggaaatc atataaagac
    70621 aattcctatt taatatagct atttgtgcaa gtattttacg attaagaagc aactgcttac
    70681 ggtacaggtt gtgtattagt gtactatacc tataggatac cgattccgcg cgaattgctg
    70741 catttattcg agtgatccac aaacgacgaa aatctctttt tttcctacct ctatcccgat
    70801 gcgccgaaaa caaagctctt attctttgtt gaataatagt ttgagtcact tttgaatgag
    70861 cccctcgaaa acctgataca aagaaacgca tttttgttcg acgtctccga gctatatatc
    70921 ctcgtttaat tctggtcatt gaagaaaaga aactttgatg aataactcat tctttctttc
    70981 ggttattctt tttcccttta ctagtctatt aataacaaaa cggattcttc caatgtataa
    71041 aataaaaatt ccaatggctt ttgctactat aaccgtcccg accacgagtt tttgcctttt
    71101 ttaggcattt tattttgcct ataaataaga acttaaatat taggtataaa aaagcataat
    71161 cactaaaaga gtagtaaata gaaatggcta actagtgggt tccatcgtct ctatggttac
    71221 ttcttaaacg gtgaggtcct ctctatacac cggagctcct tacttcattt aatcaataaa
    71281 tgctatgggt aacttgtaca attcacactt tttggctcta cccccatgtc caataataga
    71341 tctttcacaa tcagagacct atcttataca gtaacggtat tcaattatga aaatgagttg
    71401 ggtagctgac cctcttagtc cgttcttgga agcataattt ttcccttttc aaataggatt
    71461 ttaaccgctt aatggataag catttgctac caatggatac ttttttttca tcttaaatta
    71521 caaatggaag tgattggatt tgcaccaatg gaaaccataa atttggtaca cagtaagata
    71581 tgttaaatct atctttttta ttttttagat agtgaagaga agtatttact ggtactgatc
    71641 attgatactg aaaaagaaag ggttgacttt tgtttcagct catgatcgga acgagtcgca
    71701 catacaccct agtacatgtt cctcgacgtt gaggacatcc cccaagagca ggggatttcg
    71761 tggcatttct gattggctgt cttgcctttc taataagttg tttaatagtt ggcatgctaa
    71821 actatataca taatgggctg gtttagatcg atcctaaccg gatgaaattc taaattcctt
    71881 cttttgatgt tgaatattct atttctatat aatattaacc ccttacctta ccttacctta
    71941 aggttaactt ttcttaactg aagtggttaa gaaaagttaa gaaagaagga ataagataag
    72001 gaagggggtt aaatcactta actttcaatt gtgaatttgc gttaaatcga tgctattctg
    72061 acaatgacat tatccgatat tatcaacaat tccatgatct ttggcttctg ttgctgacat
    72121 aaaactatct ctttccaggt cgcgccatat agcaaacatg ctctggcccg tttggtctac
    72181 ataagccgtt atgatgctgt tgcgaatgcg tattagttcg tcagtttcca tggtatattg
    72241 tcccgttttt tcgtcacaat aagcggaagc gggttgatgc atcattaccc tagcgtgagg
    72301 gaatgccgta cgtttggaac gttttcctcc gactaagata aaggatgcca ctgaagcggc
    72361 caatgacacg cacgttgtag acacatttaa gcattgcata gtatcgtaaa gaactagtcc
    72421 gggaactaca gatccaccag aagagtttat aaacaaaaag atatctctgg tatcaaactc
    72481 cccaccaaga tacaacataa gagaaacaag ttgattcgag atctcgctcc caatatcttg
    72541 gaataaaaaa agatttcttt gttgataaag tccgttgtat aaatcaaccc aagatgcatc
    72601 ttcgtcttca ggcattctga aaggtacttt tggcatacca agcggcataa actaaaagaa
    72661 aaaagaatta aatactcaat ttcactttga tatggaagcg taacaatgga tttattgtct
    72721 taataccatt ggtctttagt ttatcctatt ttttatttta atcctatttt tattttatac
    72781 atagattgaa taatagtcaa ggtcataaaa aaaaagaaaa cagaatgaat gaaaaagaat
    72841 tcttacgaat gtgccctttg aatgatgaac aaatatgggc acattcgttc atagaaaatg
    72901 agattaaccc ccattgcgta ttgatactta tcggatatag aatagatctg cttctctttt
    72961 tcttcttctg aaccagactc ttccattaca ttatttagta aattaaatat cgaacaaagc
    73021 gtaatctttt ctccgaaata gtccaccgag ggggaggtac gtagcctatt ccaatgcaat
    73081 aaagttacag agtgtctatt tttcgttgat aaaggggtat ttccatgggt ttgccttggt
    73141 atcgtgttca taccgtcgta ttgaatgatc ctggccgttt gctttctgtt catataatgc
    73201 acacagccct ggttgctggt tgggccggtt cgatggctct atatgaatta gcagtttttg
    73261 atccttctga ccccgttctt gatccaatgt ggagacaggg tatgtttgtt atccccttca
    73321 tgactcgttt aggaataacc aattcatggg gcggttggag tattacaggg gggactgtaa
    73381 ccaatccggg tatttggagt tacgaaggtg tagccggagc acatattgtg ttttctggct
    73441 tgtgcttctt ggcagctatc tggcattggg tgtattggga tctggaaatt tttagcgatg
    73501 agcgcacagg aaaaccttct ttggatttgc ccaagatctt tggaattcat ttatttctct
    73561 caggagtggc ttgttttggt tttggcgcat ttcatgtaac aggattatat ggtcctggaa
    73621 tatgggtgtc cgatccttat gggctaactg gaaaggtaca acctgtaaat ccagcatggg
    73681 gtgtggaagg ttttgatcct tttgttccgg gaggaatagc ctctcatcat attgcagcgg
    73741 ggacattggg catattagcg ggcttattcc atcttagtgt tcgcccgccc caacgtttat
    73801 acaaaggatt acgtatggga aatattgaaa ccgtcctttc cagtagtatc gctgctgtct
    73861 tttttgcggc ttttgttgtt gctggaacta tgtggtatgg ttcatcaacg actcccatcg
    73921 aattatttgg tcctactcgt tatcaatggg atcagggata cttccagcaa gaaatatatc
    73981 gaagggttag tgctgggcta gccgaaaatc aaactttatc cgaagcttgg tctaaaattc
    74041 ccgaaaagtt ggctttttat gattacattg gcaataatcc ggcgaaaggg ggattattca
    74101 gggcgggttc aatggacaac ggggatggga tagccgttgg gtggttagga caccctatct
    74161 ttagagataa agaagggcgt gaactttttg ttcgtcgtat gcctactttt tttgaaacat
    74221 ttccggttgt tttggtagac ggagatggaa ttgttagagc cgatgtccct tttagaaggg
    74281 cagaatcaaa gtatagtgtt gaacaagtag gtgtaactgt tgagttctat ggtggcgaac
    74341 ttaatggcgt aagttatagc gatcctgcta ctgtgaaaaa atatgctaga cgtgctcaat
    74401 tgggtgaaat ttttgaatta gatcgtgcta ctttgaaatc tgatggtgtt tttcgtagca
    74461 gtccaagagg ttggtttact tttggacatg cctcgtttgc tctgctcttc tttttcgggc
    74521 acatttggca tggtgctaga accctgttca gagatgtttt tgctggtatt gatccggatt
    74581 tggatgctca agtagaattt ggagcattcc aaaaacttgg agatccaact acaagaagac
    74641 aagtagtttg attcaagatt gctttgtcat tttggcttct attttttctt ttctgtttgt
    74701 gatttgacat aggcttaggc ttaggttgct ggaaaaatct tgatttcaat cactaccttt
    74761 ttatccccgc tttttctcca ggagatgatc caaaataaac aggcatggaa gctataattg
    74821 taaaccacaa tcgaatttat ggaagcattg gtttatacat ttcttttagt atcgactcta
    74881 gggatcattt ttttcgctat cttttttcga gaaccgccta aagttccaac taaaaaatga
    74941 aatgattttt cattccctca gttaaagtaa tgagcctcaa aatagaatat tttgaggctc
    75001 attactttaa ctagtccccg tgttcctcga atggatctct tagttgttga gagggttgcc
    75061 caaaggcagt atataaggcg tacccagtaa aacttacaag taaaccagat atagaaatgg
    75121 cgactaaggt tgctggttcc attattataa aatttcaaga ccacaatgga tctatgataa
    75181 gatcgtttat ttacaacgga atggtataca aagtcaacag atctcattga atacaaaata
    75241 agatttatta tggctacaca aactgttgag ggtagttcta gatttaatcc aaggccaaag
    75301 ccaactacta tagggtcttt tttgaaacca ttgaattcgg aatatggtaa agtggcccct
    75361 ggatggggaa cgactccttt gatgggtatt gcaatggctc tatttgcagt attcctatct
    75421 attattttgg agatttataa ttcttccgtt ttactggatg gaattgcgat gaattagatt
    75481 cacaagaact gcgaagcccg agtttttcaa tcaaaaaaaa gcgaataggt ctcgtatttt
    75541 agcccatgtt ttttggcagt tcgaccgcaa aatttctttt tttttctgta tttccggaat
    75601 atgagtgtgc gacttgttat aattgatcct attgatagta cagaaaaagg gatctgtcgt
    75661 cttgatagag atcgttttag cccgtcgaat attcatttga gtatctggag cacggaatat
    75721 atgaaataga tcacgaagtg ttcgaactac gattcatatt taatattcaa accaaacctc
    75781 gcagctggac taaaaaaaaa attcaaagaa aatgaattct aaatagaaag attttttatt
    75841 ctttcaaatt ctaatttctt tatgtttatt ttgatcaaag gacaaagctt tctttctatt
    75901 gttctatcta atcattaaat aagttgatga ttcaacggtt cttactcagg gaatctttgt
    75961 gcttagtttc aagatttttt ttattgaatt atcgtggttc tagtatgaat ctggggtttc
    76021 aattgattca tagggtctta acaagataat gcctatcaat aataaagtca ataatcactc
    76081 actaataaag aaaaaaagtg atattccaat aataaatcaa agcaaagaaa aagaaattag
    76141 gtaggtaaag agaagattca agaggcctgt aatgatcaac ataaagacga atgcgccgac
    76201 ttgagttttt ggcattctaa ttacaaagaa aagaagggct atttttactt gtttgtatct
    76261 tttctttaga taaaaaagat tgaatgaaag ggtgaagaag tttcaaactt tcaattatgt
    76321 cttcctttcc gtcagccagt attggggtgt tttttttttg agccgtacga gatgaaattc
    76381 tcatatacgg ttctaagagg gggagtcctc gttcttggtt tacctatctc aataaagtct
    76441 atgattggtt cgaagaacgt ctcgagattc aggcgattgc agatgatata actagtaaat
    76501 atgttcctcc tcatgttaac atattttatt gtctaggagg aattacgctt acttgttttt
    76561 tagtacaagt agctacaggg tttgctatga ctttttacta tcgtccaact gtgactgagg
    76621 cctttgcttc tgttcaatac ataatgactg aagctaactt tggttggtta atccgatcgg
    76681 ttcatcgatg gtcggcaagt atgatggtct taatgatgat cctgcacgta tttcgtgttt
    76741 atctcacggg tggttttaaa aaacctcggg aattaacttg gattacgggc gtagttctgg
    76801 gtgtattgac ggcatctttt ggtgtaacag gttattctct acctcgggac caaattggct
    76861 attgggcagt taaaattgta acaggcgtac cggacgctat tccagtaata ggatcacctt
    76921 tggtagagtt attacgtgga agtgctagtg taggacaatc cactttgacc cgtttttata
    76981 gtttacacac ttttgtatta cctcttctta ctgccgtatt tatgttaatg catttcttaa
    77041 tgatacgtaa gcaaggcatt tctggtcctt tataaagaat atagatcaga tcatagatat
    77101 tttgaattta ttatttatct tattagttgg aggaggaata tatatatagt atttcattgc
    77161 tacaaatatg gattattaaa aaaaaaataa gacatgtgtt tggatatttc ctttcaactc
    77221 tacaagattc tattatttat ttgacatgaa tagttgaggg gaattctccg aagagaaagt
    77281 ggattatggg agtgtgtgac ttgaactatt gattggagcc gtgcagaagt atttctttct
    77341 ctgctacatt agaattcaca accaaatgta tctttgttcc aaccgccgtg taagttccat
    77401 agcatacaaa ggataggctg gttcacttga agagaatctt ttctatgatc agacctgacc
    77461 gatatcttgc atgaacgggc tccgtaagat ccagtagaat aagggatttg gcccaatcaa
    77521 aattcatatg ttttagcttt tttttttact ttttttatta tttcttacat agtatggaaa
    77581 tgcattcatt tcctctgcat cgacccgatt tattatatat actatcggag tgaaacaaag
    77641 gatctaaaga agagcaaagg ctagactata ttagtaacaa gtaaatcttt tgtatgtgaa
    77701 aaatcttgat ctttttgggg gagaagagcg aatcacaggc aaggtgtgag acaacccaga
    77761 aagcacttga tcataatcaa ctttgtaagc caagcctact tgggtattga gcattttttt
    77821 gacctgtaag aattgaattt cttggaatgt atagtttcaa attttgaaac ttgaatcgga
    77881 taattttttt cttatctata attagatgga atatagaatc atttatatat gtatggataa
    77941 gatatagatt tagtttatta tgtatccatt tgtgtccatt tgattcgatt ggttcttgct
    78001 tgagccggat gatgaaaaat tatcatgtcc ggctctgtcg ggggatggat ttataagaat
    78061 tcacctatcc caataacaaa aaaccctgat ttgaacgatc ctgtattaag ggctaaatta
    78121 gctaaaggta tgggtcataa ttattatgga gaacccgcat ggccaaatga tcttttatat
    78181 atttttcccg tagtaattct cggtactatt gcctgtaatg taggcttagc cgttctagaa
    78241 ccttcaatga ttggtgaacc cgcggatcca tttgcaactc ctttggaaat actacccgaa
    78301 tggtattttt ttcccgtatt tcaaatactt cgtacagtac ctaacaagtt attgggtgtt
    78361 cttttaatgg tttcagtgcc tgtgggatta ttaacagtac cctttttaga aaatattaat
    78421 aaattccaaa atccatttcg ccgtccggta gcaacaaccg tctttttgat tggtactgca
    78481 gtagccttgt ggttgggcat tggagcaaca ttgccaattg ataaatccct aactttaggt
    78541 cttttttaat tttaaatgga ttcgcttatt aaattcagtc aattgtaagt aaaataacac
    78601 ggtgtgtgta tctagggaga attcactttc actttgaagt gactattccc tagatacatt
    78661 atttattcaa ttcgggcccg actatataga ttcggattgt gctgaagatt gaatgaaaac
    78721 ctattctttt ttgtaaatca atttcaaaat gcttttttac ttcttttcta taatgtccaa
    78781 tatctgtttt acatcttctc tgtgaaaatg ttcaattttc ataaggtctt cctggctctt
    78841 attcaaaagg tcgaagaatg tatgtatatt ggacgtttta agacaattat agattctggg
    78901 aggcaactct gattggtcaa taaaaaaaaa tttcaatgct atttcttttt tcttttttct
    78961 tagtttagtt aatttatcat aaaaaggaaa aaaaggtaaa ctaaccttgt gttgaatgtt
    79021 ctctaaatgt gacttttcct cttccgcatg tagaaaagga ataaataagt caatcaaatt
    79081 ccgggaagct tcatgaagtg cttctttagg agttaaactt ccatttgtcc atatttcgag
    79141 aaaaagtatt tcttgttttt tattaccatt cccataagaa tgaatactat gatttacatt
    79201 tcgaaccggc atgaatacaa cattatctat aggataactt ttgtcgtgaa agttatttgg
    79261 cgtttttata ccgtatcctc tattcctttc aatttgtaat ccaatacaca aataaattgg
    79321 ttctgttagg ctagctatat gctgtgtatt atcaattatt tccacagagg gcggtaagat
    79381 gatgtcttga gaagttacat atccgggacc tttgacacaa ataaatgcct tgcgagttcc
    79441 atacagatta cttctcaata caatttcttt caaattcatt aaaatttcat gtaccgattc
    79501 ttgaataccc gctatgctag aatattcatg tggtactttc tcagattttg cgcgtgtaat
    79561 acatgttcct tctatttctc caagcaaagc ccttcgcatc gcaatgccta ttgtgtcggc
    79621 ctggcctttc ataagcggag atagaataaa gcgtccataa taaagacgtt tactatctat
    79681 tcttgattca acacacttcc actgtagtgt ccgagtagat acttttactt tctctcgaac
    79741 catagtaata ttctttttgt ctttgatcaa ctcattaaat catttatttc tcttgaaatc
    79801 tctttagtct ttttttttat tcctacacac gtcttttttt aggaggtcta cagccattat
    79861 gtggcatagg agttacatcc cgtacaaaat ttaatactaa accacttcta cggatagctc
    79921 gtaatgctgc atctcttccg agacccggac cttttatcat aacttctgct cgttgcatac
    79981 cttgatccac tactgctcga atagcatttc ctgctgcgat ttgagcagca aagggcgtcc
    80041 ctcttcttgt acccctgaat ccacaagtac cggcagagga ccaagaaatc acccgacccc
    80101 ttacatctgt aacagtaata atggtgttat tgaaacttgc ttgaacatga ataactccct
    80161 ttggtattct acgtgcaccc ttacgtgaac caatgcgcac attcctgcgt gaaccaactt
    80221 ttggtatagg ttttgccata ttttatcatt ttataaaaat aagtcagaga tatatggata
    80281 tatccatttc atgtcaaaat agatcttcta tattttattt gtttatcctt ttctttaaaa
    80341 ttgaagattg ctttagcagt ctcttttttt tttactagaa gaattatcct tgtctttgtt
    80401 tatgtctcgg gttggaacaa attacaataa ttcgtcccct cctgcggatt agcctacatt
    80461 tttcacaaat tttacgaaca gaagccctta ttttcatagc tgttattcct taatcccgaa
    80521 ttcgttggaa gaaaataagt ttcttgaaat ttttgaaccc tcaaacgagc cccctgaaag
    80581 gaatcttgaa gttgaaaaaa ccacttaatt attctaaccc ttgttaggga ttttaacaat
    80641 tatatgatat gtccgggggg gttgaatcat aatgatttac tttaaatcaa ttgaaattga
    80701 atttttaccc ttaatatgta tacgtataaa aaacttcttt tggtcgtttc taaagcataa
    80761 tctacaatca tatattcatt atccaaagga atctcgacca tatcattgag aaaaaattca
    80821 tgaaggttta attactgaat ttttttttgt tctttcattc cagttccagg tacttcgaag
    80881 tatcaactaa tgtagcacag gaggagtcat agtaatattt agtcgacaat ttgccctttt
    80941 ttttttcaca aataagaagg tttcagatac aattcggata ttatatctat aatatatgga
    81001 ttgattacca tatataacac aaaatttctc cgccgattcc ttctagtcga gcgtctcggt
    81061 ctgtcattat accttgagaa gtagaaagaa ttacaatacc tatcccgcct aatattctag
    81121 gaattttttg atagttagaa tagattcgta gaccgggtcg gcttatccgt tttaaattta
    81181 aagtagtttg atatggtcct ttcctatttc ttctatgttg tagggttaaa acaaaaaagt
    81241 ctttattgct ttcctgatgt tttcttacgt tctcgataaa accttctcgt aaaagtattt
    81301 taacaatggt ttcggtgatg ttagttgatg ctattcgaat cgttcctttt ctattcatgt
    81361 cagcatttcg tatagaggtt attatttcag caataggatc cctccccatg gtaaattctt
    81421 ctttctcccg aattttgata taatcaacat gttttttgat ttattagtat taaaggtata
    81481 tgcataagac ataatataat ctacttgaga cataatccac aacaaatcta tataatttca
    81541 agaatttcgt ttaaatagag aattctattg aagttatcat cttatactta taatacttca
    81601 ggagctaatg aaactatttt agtgaaattt aactgtctca attcccgggc gattgctcca
    81661 aaaattcgag ttccttttgg atttccttct tgatcaatta caactgcagc attgtcatca
    81721 tatcgtatta taataccgtt gtcacgcttg agttctttac aagtacgtac aattacagct
    81781 ctgatcactt ctgatctttc cagaggtgta ttgggtattg cttccttgat tacagcaaca
    81841 ataacgtcac caatatgagc atatcggcga ttactggctc ctatgattcg aatacacatc
    81901 aatttttggg ctccgctgtt atctgctaca ttcaaaatgg tctgaggttg aatcattttt
    81961 gaatctcttc tttcaatgca acaaaggacg aagaaaaaaa gaaatattgt ttgtcaaaaa
    82021 aagaaaatcc acaattgttt ttgaatttct aagacctctt tctcttggtt ttctatattt
    82081 ctatcctgaa ataatgaatt gagtttttat aggcattttt gatgctgcaa ttaaaatagc
    82141 ctttctggct atattttcgg ccactccacc catttcataa aggattttac caggtttaac
    82201 gacagctacc caatattcgg gagatccttt gcccgaaccc atgcgtgttt ccgtaggtct
    82261 tactgtaact ggtttgtctg gaaatatacg tacccatatt tttccacccc gtcgtatatt
    82321 tcgtgtcatt gcgcgccggc cggcttctat ttgtctagat gtaatccaag caggttcaag
    82381 tgcttgaaga gcatatcggc caaaacaaat acgattgccg ctacaagata ttcctttcag
    82441 tcttcctcta tgttgtttac ggaatctggt tcttttcggg ttatagttga tgtctctttc
    82501 tcaattccat ctctactaca gaactggaca tgagcaattt cttctcatcc agctcctcgc
    82561 aaaaaagaaa aaaagtttta ataaataaaa ctccattttt ttttttattt aataaaaaag
    82621 agattgaatc atgggattct ttaaaatcag attgaattca atctattcta aatttgtata
    82681 ttttatttaa atatatagaa ttcaatctgg attttatttt catttataga taattaatgt
    82741 cttgttataa ggaatgcttt ttttttttca ttttgcatca tattcatttc atattggatc
    82801 aacatgagta attcaataaa actttcgcgg gcgaatattt actctttcta tatctatttg
    82861 aattctaggg ttatctcatg acctctcaga attcgaataa aaagattggt ctctggttta
    82921 ttccgccatc ccacccatga ataattagga ttcgttttta tttttaagag aatcctctgc
    82981 atttacgggt tccgtcgttc ccatcgcttc tcaattaatg attaggtctg aatttaacaa
    83041 tggagcctcc aatcaaattg cttaattttc tcttgaatca atcttctcag tctttattga
    83101 ctcaaggctc ttgcttgatt ttttgttcga tgaatagata ttcatttaat taggaatgaa
    83161 ttttgattga tgccttatta cattgccttt ttttatttat gagatgcctc atagacctta
    83221 catataggaa tcctatatca tgactctttc tttttctctc tttctctcat ccttccattt
    83281 atctgtctat ttgtttgtta tttcgcttca caacttatac tcataatcag attggttttt
    83341 cctttgatta tgcaaaagaa gctgtcagtt gctataatga tatgactgat atatcatatc
    83401 ttgactgatt tcttggatcc agataatgcg aagcgatgag ttgcttatta gtcttagagt
    83461 tattagttca tactataggc cggtctggtc cattttgtga atcctaatct taaaaaaaaa
    83521 acaacgagtc acacactaag catagcaaat caaataatca atcaaatttt tattcaacct
    83581 tatagaattt agaactgctc attttttttt gattgaacgt caaaaatgaa agaatttttt
    83641 gtttttttgt tatatctcga aatagaatct aaagacaact aaaatactat tcttattatt
    83701 ctttgtctat aaatatccaa attttgattc ctaatacccc atagatagtc cgaactgtat
    83761 aggaagaata attaattttc gccccaatgg tttgtagagg aaccctgccc tctctgatcc
    83821 agtctacgcg tgcaatatct tttccgttaa tacgccctga tatttgtact tgaattcctt
    83881 ttgtattcgc ctgctcagtt aattcaatag cctttttcat tgcttttcga caagaaactc
    83941 tattctttaa ttgtccggct ataaattctg caagaatgtt agggtgtcca taagggtttg
    84001 cgattcttgt aacagcaatg ttgatttttc ggttcacatt tttaagttct ttttgtacat
    84061 tcatctgtaa ttcttcgatt cttcccggcc tatcttcaat taagaatttc ggaaatccca
    84121 tatagattat gacttgaatc aaatcaattc ttttttgaat ttctatacgt gcaattccct
    84181 cgacaccaga agatattctc atattttttt gtacataatt cttgatacag tctcttattt
    84241 ttttatcttc ttggagaccc tcggaatatt tttttggttg tgcaaaccaa atagaatgat
    84301 gactttgggt tgtaccaagt ctgaaaccaa gtggatttat tttttgtccc ataatccccc
    84361 atttccaata ctctgactag tatatatatc atgatatgtt ctatttgtgt gcttatttct
    84421 ccatccaggt tttttaaaat acatggcgga ttcttgatag atttcatcta aagatatatc
    84481 tctcaataca atagttatat ggcaggtggg tttttttatc tgataactac gtcctcgagc
    84541 tcgaggttgt agtcttttca tagtattgcc ctcatttact tcggctttac taattactaa
    84601 agaggcttgg ttgaaaccca tgttgtgatt agcatttgct gctgcagaat aaaccaattt
    84661 taaaatggga taacatgctc gataaggcat gagttctagt atcataagtg tttcgtcata
    84721 agaacgtcca cgaatctgat caatgactct tcgtgctttg tgagcagaca tacgtatatg
    84781 ttgacctaaa gcatatactt ctctatatgg gttcttcttt atcttttttt tctctatcat
    84841 aaggtttacc tctcactcat aaatctatat tttatttatt aacggcgaga tttgttatcg
    84901 cttttcggat gtccgcggaa atttatagta ggtgaaaatt ctcccaattt atgtcctacc
    84961 atacgatccg ttatataaat aggcagatgt tctcttccat tatggatagc gatagtatgg
    85021 ccgatcattg tgggtataat ggtagatgcc cgggaccaag ttcttattat ttctttttct
    85081 gcttttttat taagcttttc tatttttttt aataaatgat ttgctacaaa gggatttttt
    85141 tttagtgaac gtgccacagt taattaactc ctctttaaat ttttgcaaaa acgaagaaag
    85201 aaatttgctc tcctatttcc tacggcgacg aagaatcaaa ttatcactat atttattcct
    85261 ttttctactt cttcttccaa gtgcaggata accccaaggg gttgcgggtt tttttctacc
    85321 aatcggagcc ctcccttcac cacccccatg gggatggtct acagggttca taacaactcc
    85381 tcttactaca ggacgcttac ctagccaaca tttagatccg gctctaccca aacttttctg
    85441 gttcacccca acattcccca cttgtccgac tgttgccgag cagtttttgg atatcaaacg
    85501 gacctctcca gaaggtaatt ttaatgtggc cgatttcccc tcttttgcaa tcagtttcgc
    85561 tacagcaccc gctgctctag ctaattgtcc accctttcca agtgtgattt ctatgttatg
    85621 tatggccgtg cctaagggca tatcggttga agtagattcc tttttttgat caatcaaaat
    85681 cccttcccaa actgtacaag ctttttccaa agcatacggc tttctggatg tagatgatga
    85741 tatctataca gatggatata tatatatata tcgtaaaatt cttatctata tcatacaata
    85801 aagtaccaca tgaatggata tataggaatc caaatctgcc gaaccactca tgttatgatc
    85861 ttctacatcc taggtcttcc cgttccgtca tctggcttat gttcttcatg tagcattcag
    85921 accgaatgac tctatgaaat tacgtcgata cttccacata ttgatgggta acgtaggaga
    85981 catctctatt tttcccccgg ggaatcttta gaattaccac tgcttagctt tcaatttgcc
    86041 tctgaccatc aaatgaaatg tgaataaccc gtcctcctct ctttgaaaca aggggcgctt
    86101 ctggttctgt cggtgcttga aacagttttg tcttctccat attactatct ctctagagtc
    86161 aataattata tatgaggaac tactgaactc aatcacttgc tgcccttact cttcagtttt
    86221 ctgttgaggt ctatcctgta gaggtactca aattggatca gtgatcgatt tctaggtttc
    86281 gtcgtaaacc taattggtta ctcccaatta cgtaaatcaa tagttcaaac cgcactcaaa
    86341 ggtagggcat ttcccatttt gataggaact tctgtaccag aaacaatggt atctccaatt
    86401 atagcccctc tgggatgtaa aatatatctc ttctcaccat ccccatagtg tatgagacaa
    86461 acgtatgcat ttcgattagg gtcgtattct atggttacga ttctaccata tatgtctctt
    86521 tcatttcgtc gaaaatcgat tttacggtat aaacgcttat gacctccccc tctatgcctt
    86581 gcggtaatga ttcctctggc attacgacct ttaccacaac gatgctgtcc atagatcaaa
    86641 ttatttcgtg gattggattt cacttgactg tctacggctc cattgcgtgt gcccggggta
    86701 gaagttttgt ataaatgtat cgccatgcta ttaagtattt tgatttaagt tcttttcttt
    86761 ctaagaggtg gaatagaata acccggttga agcgtaatga tcatacgctt gtaatgcatt
    86821 gtatgtccca taatgggtcc cattcttcta ccctttccgg ggagtcgatg actattcata
    86881 gctattacct tgacaccaaa gaagagttcg acccaatgct tgatttctgt cctagttgat
    86941 cctgattcga cattaaaagt atattgattt ttcgccaata accgaatact tttgtctgta
    87001 aatactgcat atttgattcc atccataaat ctcttttctt ccctatgagt tctagtctca
    87061 ataagaatgc tagttcagtt cttactgttc atatgttatg atatgaatat accacaccga
    87121 ttcgttatgt atagatgatg agattccatt gataaagagt caattccaat agacttcttg
    87181 gagggtccca ttggcgtgca tccagtagga attgaaccta cgaattcgcc aattatgagt
    87241 tgggcgcttt aaccattcag ccatggatgc ttagcgggga tcctcgtaca tggtgaataa
    87301 ccaaattcca attgaaatga aatctttagg ataaatcaat gcaatttaaa tcatagaata
    87361 atcatataat tctaattatc atagaataaa gaaatatcgt atataaatat catatataaa
    87421 tatcataatg ataaagtatc attattatcc atttaggagg tatggagaga tgaaggggcg
    87481 tcaattcaaa ttctgggttt tcgaattgcg agagatattg agagagatca agaattctca
    87541 ctatttatta gattcatgga cccaattcaa ttcagtggga tctttcctta acattttttt
    87601 ccaccaagaa cgttttctaa aactctcgga cccccgaatt ttgggtatcc tactttcacg
    87661 caattcacag ggttcaacaa gcaatcgata tttcacgatc aagggtatca agggtgtagt
    87721 acatttcacg accaagggtg tactactatt tgtagtagcg gtccttatat atcgtattaa
    87781 caatcgaaat atggtcgaaa gaaaaaatct ctatttgaca gggcttcttc ctatacttat
    87841 gaatcccatt ggaccgagaa atgatgcatt ggaagaatct tttgggtctt ccaatgtcaa
    87901 taggttgatt gtttcgctcc tgtcaaaagg aaaaaagatc tctgagttcc tggatccgaa
    87961 agagagtact tgggttcccc caataactaa aaagtgtatc atgcctgaat ccaactgggg
    88021 ttcgcggtgg tggaggaact ggatcggaaa aaagaaggat tctagtggta agatatctaa
    88081 tgaaaccgtc gctggaattg agatctcatt caaagagaaa gatatcaaat atctggagtt
    88141 tccctttgta tattatatgg atgatccgat ccacaaggac cgtgattggg aattgtttga
    88201 tcgtctttct ccgagtaaga ggcaaaacat attgaattcg ggacagctat tcgaaatctt
    88261 agtgaaagac tggatttgtt atctcatgtt tgcttttcgt gaacaaatac caattgaagt
    88321 ggagggtttc ttcaaacaac aaggggctgg gtcaactatt caatcaaatg atattgagca
    88381 tgtttcccat ctcttctcga gaagcaagtg ggctatttct ttgcaaaatt gtgctcaatt
    88441 tcatatgtgg caattccgcc aagatctctt cggtagtcgg gggaagaatc cgcacgaatc
    88501 ggattttttg aggaacatat cgagagagaa ttggatttgg ttagacaatg tgtggttggt
    88561 aagcaaggat cgaattttta gcaaggtacg gaatgtatcg tcaaatattc aatatcattc
    88621 cacaagatct agtttcgttc aagtaacgga ttctagccaa ttgaaaggat cttttgatca
    88681 atccagagat cgttttgatt ccattagtaa tgaggattcg gaatatcaca cattgatcaa
    88741 tcaaagagag attcaacaac taaaagaaag atcgattctt tgggatcctt cctttcttca
    88801 aacggaacga agagagatag aatcagaccg attccctaaa cgcgtttctg gatcttcctc
    88861 aaagtcccgg ctattcacgg aacgtgagaa gcggatgaat aatcatctgc ttccggaaga
    88921 aatcgaagaa tttcttggga atcctacaag atccattcgt tcttttttct ctgacatatg
    88981 gtcagaactt catctgggtt cgaatcctac tgagaggttc actaaagatc agaaattgtt
    89041 gaagaaagaa caagatgttt cttttgtccc tttcaggcga tcggaaaata aagaaatagt
    89101 gaatatatcc aagataatta cctatttaca aaataccgtc tcaattcatc ctatttcatc
    89161 atatccggga tgcgataggg ttccgaagga tgaactgggt agttcttcat tcttgaacaa
    89221 aaatccattt tttgatttat ttcatctatt ccatgacctg aacagggggg gatacacgtt
    89281 acaccacgat tttgaatcag aagagagatt tcaagaaatg gcagatctat tcactctatc
    89341 aataaccgag ccggatctgg tgtatcataa gagatttgcc ctttctattg attcctacgg
    89401 attggatcaa aaacaattct tgaatgaggc cggggatgaa tcgaaaaaga aatctttatt
    89461 ggttctacct cctatttttt atgaagaaaa tgaatctttt tatcgaagga tcagaaacaa
    89521 atgggtccgg atctcctgcg ggaatgattt ggaagatcca aaaccaaaaa gagtggtatt
    89581 tgctagcaac aacataatgg aggcagtcaa tcaatctatc ttgatccgaa atctgattca
    89641 aatccaatat agcacccatg ggtacataag aaatgtattg aatcgattct ttttaatgaa
    89701 tagatccgat cgcaacttcg agtatggaat tcaaagggat caaataagaa atggtactct
    89761 gaatcataga actctaatga aatatacgat caaccgacat ttatcgaatt tgaaaaagag
    89821 tcagaacaaa cggttcgatc ctcttatttt gatttctcga accgagagat acatgaatcg
    89881 ggatcctaat gcatatagat acaaatggtc caatgggagc aagaatttcc aggagcattt
    89941 agaacatttc gtttctgagc agaagagccg ttttcaagta gtgttcgatc gattacatat
    90001 taatcaatat tcgattgatt ggtctgaggt tatcgataaa aaagatttgt ctaagtcact
    90061 tcttctcttt ttgtctaact cacttccttt tttctttgtg agtttcggga atatccccct
    90121 tcataggtct gagatccaca tctatgaatt gaaaggtaca aatgatcaac tctgcaatca
    90181 gttgttagaa tcaataggtc ttcaaatcgt tcattttcaa aaattgaaac ctttcttatt
    90241 ggatgatcat aatacttctc aaaaatcgaa attcttgatc aatggaggaa caatatcacc
    90301 atttttgttc aataagatac caaagcggat gattgactca ttccatacta gaaataatag
    90361 caggaaatct tttgataaca cggattccta tttctcaatg atatcccacg atcaagacaa
    90421 ttggctgaat cccgtgaaac catttcatag aagttcattg atatcttctt tttataaagc
    90481 aaatcgactt cgattcttga ataatccaca ccacttctcc ttctattgta acaaaagatt
    90541 ccctttttat gtggaaaagg cccgtatcaa gaattctgat tttacgtacg gacaattcct
    90601 caatatcttg ttcattcgca acaaaagatt ttctttgtgc ggtggtaaaa aaaaacatgc
    90661 ttttttggag agagatacta tttcaccttc accaatcgag tcgcaggtat ctaacatatt
    90721 catatctaat gattttccac aaagtggtga cgaaaggtat aacttgtaca aatctttcca
    90781 gtttgcaatt cgatccgatc cattagttcg tagagctatt tactcgattg cagacatttc
    90841 tggaacacct ctaaaagagg gacaaaaagt caattttgaa agaacttttt gtcaacctct
    90901 ttcagatatg aatctatctg attcagaaga gaagaacttg catcagtatc tcaatttcaa
    90961 ttcaaacatg ggtttgattc acactccatg ttctgagaaa tatttaccat ccgaaaagag
    91021 gaaaaaacgg agtctttgtc taaagaaatg cgttgagaaa gggcagatgt atagaacctt
    91081 tcatcaacga aagagtgctt tttcaactcg cttaaaatca aaatggaatc tattccaaac
    91141 atatatgcca tggttcttta cttcaacagg gtgcaaatat ctaagtttga tattgttaga
    91201 tactttttca gacctattgc cgatactaag tagcagccgt caaatattgg tatccatttt
    91261 tcatgatatt atgcatggat cagcgcgaat tcttcagaaa aaattgtgga agacacgacg
    91321 gaatcggata agtgagattt cgattaagtg tttactaaat tttcttctgt ccgaagaaaa
    91381 gattcatcga aataatgagt caccattgat atcgacacat ctgagctcgc caaatgttca
    91441 ggagttcctc tattcaatcc ttttccttct tcttgttgct ggacatctcg tttgtacacg
    91501 tcttttcttt gtttcccgag cctatagtga gttacagaca gagttcgaaa agatcaaatc
    91561 tttgatgaat ccatcataca tgattgagtt gcgaaaactt ctggataggt atcccacatc
    91621 tgaactgaat tctttctggt taaagttaaa gaatctcttt ctagttgctc tgcaacaatt
    91681 aggatattct atacgttcta agaagaaata tttgaatatc aatctcatcg atctcataag
    91741 tatcatacca aatcccatca atcgaatcat tttttcgaga aatacgagac atctaagtca
    91801 tacaagtaaa gagatctatt cattgataag aaaaagagaa aacgtgggcg atcattggat
    91861 tgatgataat ccaatagaat tctggttcgc gaacagtgat tcgattagtg ataaagaaag
    91921 agacttcttg gttcagttct ccatctccac cttaacggca gaaaaaagta ttgatcaaat
    91981 tctattgagt ctgactcata gcgatcattt atcaaagaat gactctgctt atcaaatgat
    92041 tgaacaaccg ggagcaattt acttacgata cttagttgac attcatcaaa agtatctaat
    92101 gaattatgag ttcaatacat cctgtttagc agaaaggcgg atattccttg ctaattatca
    92161 gacaatcact tattcacaaa cttcgtgtgg ggctaatagt tttcatttcc cgtctcatgg
    92221 aaaacccttt tcgctccgct tagccttatc cccctctagg ggtattttag tgataggttc
    92281 tataggaagc ggacgatcct atttggtcaa atacctaacg acaaactcct atcttccttt
    92341 cattacagta tttctgaaca agttcccgga tagcaagcct agggagttgg ttcttgatga
    92401 ggaggatgag agtgactatg atgttagtga ctctattgat gctagtgact ctattgatgc
    92461 tagtgacgat attgatacta gtgaccttga tagggagttg cggcgtatag agtggctagc
    92521 tgaggatgtg atgaatgagt tcaccaatat tgaactgctg gcggaagtag accgattttt
    92581 tatcaccctt cacttcgaat tagcaaaagc aatgtctcct tgcataatat ggattccaga
    92641 cattcatgat ctggatatga atgagtcgaa ggacttatcc ctcggtctat tagtgaacta
    92701 tctctccagg gattgtgaaa gatgttctac tagaaatatt cttgttattg cttcgactca
    92761 tattccccaa aaagtggatc ccgctctaat agccccgaat caattcaata catgtattaa
    92821 gatacgaagg cttcttattc cacaacaacg aaagcgcttt ttcactcttt catatactag
    92881 gggatttcac ttggaaaaga aaatgttcca tactaatcga ttcgggtcca cagccatggg
    92941 ttccaatgca cgagatcttg tagcacttgc caatgaggcc ctatcaatta gtattacaca
    93001 gaagaaatca attctagaca ctaatacaat tagatctgct cttcatagac aaacttggga
    93061 tttgcgagcc catgtaatac cggttcagga tcacgggatc cttttctatc agataggaag
    93121 ggctgttgtg caaaaagtac ttctaggaaa ttgcctccta gatcctatat ctatctatat
    93181 aaagaagcaa ttgtgtgaag aaggggatcc ttatttgtac aaatggtact tcgaacttgg
    93241 aacgagcatg aagaaattaa cgatacttct ttatcttttg agttgttctg ccggatcggt
    93301 cgctcaagac ctttggtctc tacccggacc cgatgaaaaa aataggatca cttcttatcg
    93361 gttcgttgag aatgattctg atctagttca tggcctagta gaaatagaag gcgctctgat
    93421 ggcatcctcg cggacagaaa gagattgcag tcggtttgat aatgatcgag tgaaattcct
    93481 tcttcggccc gaaccaagga atcccttata tatgatgcaa aatggatctt attctatcgt
    93541 tgatcatcaa tttctctatc aaaaatacga atcggagttt gaagaagggg aaatagagga
    93601 gggtttcttc gatcacatag actgggctcc tagaatatgg cgcccttggg aatttctatt
    93661 tgattgtatc gaaaggccca atgaattggg atttccctat tgggccggtc gggggatcct
    93721 ttatgatgaa aaggatgagc ttcaagagga ggatcagctt caagaggagg atgagcctca
    93781 agagggggat tcggagttct tgcagagtga aaccatgcag tacccgccac gagctagatt
    93841 ttccaaagaa caaggctttt ttcgaataag ccaattcatt tgggaccccc cggatccact
    93901 cttttcccta ttcaaagatg agccctttgt ctctgtcttt tcacatcgag aattctttgc
    93961 agatgaagat gaagagatgt taaaggggct tcttattctt actgccaaaa tggatcctct
    94021 tccatctcta tctaaacgct ggtttctcaa gaataggaaa aaaaagcact tcgaattctt
    94081 gattcatcgc cagagatggc ttagaaccaa tagttcatta tctaatggat tttcccgttc
    94141 taatattcga tccgagagtt atcagtattt atcaaatctg ttcctatctc acggaaggct
    94201 attggatcaa atggcaaaga cattgttgag aaaaagatgg cttttctcgg atgaaatgaa
    94261 aattggattc atgtaacagg agaagggttt cccattactt agccggaaag atatgtggtc
    94321 atgaggatta agtggaacgg aattgactgg gtggtagagt cgcggaaaca cttctttctt
    94381 ccatggagct aagctccatg gaagaatatg ctactgctga aacatggaag aattgaaatc
    94441 ttagatcaaa acactatgta tggacggtat gaactgccta aacaagaatt cttgaacagc
    94501 gaacaaccag agctattact cactacatca aaaaatttcc attaatgaaa gatgtaaatc
    94561 cattggaaaa tcaaaaatac gcatgtcaga tgaaatggtt tttgctatct gctccaataa
    94621 cgaatcattg gtttaactga ataactaaat aaaatagata gacctttctc ttcgtctcag
    94681 gtcgatggat cttcccgatt ggaagatccc ctatatggat aatagacatt ccagttgacc
    94741 gagcctaatt ctaattgttt ttggttcgaa gcaaagatat ccacggggcg gttcgcccta
    94801 ttcacgaccg agaagtactg gattctcttt cggataggtc ctgaaaggag aaggaaagct
    94861 ggaatgccac caggcgtcta ttattgaatt cacccgaccc gatagtaccc atttttggaa
    94921 cgtccagtgc caaagtcact gaatgggtag tcgccaatcc ctaaaacgga ctatgtaatg
    94981 cactttatct gctgggttac ggggggcatt ttaccagagg tttagattgt atcaatccac
    95041 ccttgtgtga ttcctgttga agcatatact cgggggtggg tgcagggcag acgatttcaa
    95101 agcagattcc ccattcatta gatagagagg atcaccaaga ttttgtgatc cgctgccgaa
    95161 cttattccaa ttcaatgagc attctcaata ttatgccttg aagaggactc gaacctccac
    95221 gctctttagc acgagatttt gagtctcgcg tgtctaccat ttcaccacca aggcatcttg
    95281 aaagtaaatc gtattccatg aatatgatat ctatctagtg tgatgtatgg aatatatgac
    95341 aaaggtggag tgttggagta tttctattga tcggccatgt catataggcc aagtcggaca
    95401 tccaattgct tcgatttgaa gtatccagag gatgtcttat atatattaag attctattaa
    95461 aaagatggac aatcaaacct atttctttct cgattcaata gaagaaaaaa agaaaagagg
    95521 tgaatagggt ccaaaataag gagagatctg taatgtaaaa agaaggcccg attacgccca
    95581 ttcctaatcc taaatggaat gtaacgacgt agggatccat atgtaaacat agtctctatt
    95641 tagatttaga taggctcgaa tgacccttct cataatgaga atgtatataa ccctattccg
    95701 gtctggcccg atatggaatg aacttagaat ctataatctg attatagatt ctaagttcat
    95761 aaccctagcc cattcccttt ttgggcggaa cagatctact aattctttga ttccagttag
    95821 taaagaggga tcttgaacta agaaatagat tatagaagct aaactaaaaa agggtatcct
    95881 gagcaattgc aataattggg ttcattgata ttcctggtat agtagatgct atcacacata
    95941 caatcatact caattcgatg gaattttttg atcttaaagg ggatattcta taatttcgca
    96001 cgtgaggggt tatttcttgg tttcgtccag tcattaataa cttgattatt tttaaataat
    96061 agtagataga aacaacgctc gtaaggagtc ctattgaaac caagaaatag aggcctgcct
    96121 gccatccaca ccagaataaa tgtagttttc cgaaaaaacc tgcgagtgga ggaaggcctc
    96181 ctagagataa gagacataga gctaaagaga gagccaaaaa aggatctttt gtgtataatc
    96241 ctgcataatc tcgaatgtta tcagttccgg tacgtagacc aaataagaca atgcaagcaa
    96301 aagttcctag attcatggag atatagaaca gcatataagt tatcatgctc gcatatccac
    96361 catttgagtc tccgacaatt attccaataa ttacatatcc gatttgacct atggacgaat
    96421 acgcaagcat acgtttcatg cttgtttgag taatagcaat gagattcccc aatatcatgc
    96481 taagaatagc taggatttcc agaagaagat gccattcgtt tgatgagaaa taaaaaggaa
    96541 tatcgaaaat tcgagtggct gaagccgaag cagctacttt cgaagtaaca gaaagaaaag
    96601 caacgactgg agtaggagag tcagagtcga aaagaggatt cctcacttct ttctctcatt
    96661 caaaaccgtg catgagactt tcatctcgca cggctcctaa gtgataaaag taaagaagaa
    96721 cttatcttct tttttttttt attaccttcc tcgcgtatgt ataagatcga acccattcga
    96781 tttctaaaac ggattactaa tccttaactt ttcgaggaat ccttcatcag tggttgtgaa
    96841 tgactgattt ttctccatct tttcgacctt gattccgtag gagtaagtca gaaagattga
    96901 gaaatagaac catctgattt gattcgttct caatagccat gagatgatca tcttagggtg
    96961 atccttttgt cgacggatgc tcctattaca ctcgtagtct ctgaaggatg agaaccaact
    97021 atgtagcatc tacatcaaga attcaagtat tgtatacgtc attagtccga tcctttgtag
    97081 gaactacccg taataacgaa cttgcaaaat ggatctgttt atcataaaga gaatcgttgt
    97141 tcctgaccct gcttcgcctt aattgttatt tgaacaagtc aaagttatgt cttggtctga
    97201 gtgggaatag catttctctt ctgcatgtcc atggagtttt gaaaaatcca aacatcccag
    97261 agatagatag agaggtagga atttctcgaa cgaaccgcac tccttcgtat acgtcaggag
    97321 tccattgatg agaaggggct ggggaaagct tgaacccaat tcctacagtg atgaatataa
    97381 gcgcaattga aattcctggg gagttataca tttgtgtatt gataagacca ttcactattt
    97441 cttgaagctc gatctctccc ccggatgaac catatagcca agagaaacca tgaaccagaa
    97501 tagaagagct tgccccaccc atgagtaaat atttcgtagt agcctcatta gaccgtacat
    97561 ctttcttggt atatccagat aataggtagg agcataaact gaaacattct ggagctacaa
    97621 agatagttat taaatcgtta gcaccgcata aaaacattcc tcctagagtc gctgttaata
    97681 cgaataacag aaactctgtt atagccattt ctgtacattc aatgtactct acggatagag
    97741 gaatacatag agttgaacat agtaaaataa gaaattgaaa gatttcgttg aaattgttcg
    97801 tttggaaatt tcccgaaaag ctaatcatag gttcttctct ccatcggaac aatagggccg
    97861 ttatgctcat tactaaactt gttgaagaga tgaaatataa ccaaggtata tctttttgat
    97921 cagaggttga atcgatcatc agaagaagaa ttaggccaaa aatgaggata cattctggga
    97981 aaataaaact tccatcgaag agaagcaaat gaaaggcttt cataaaaatt ctcgtagaat
    98041 cgagaatgaa gttttcattc tgtacatgcc aaatcatgaa ttagtaactg catccaatct
    98101 ccaaaaaaat cccaattgtt tcgaactttc tatttttgga atggaatatt tgtggaatcc
    98161 ccatgaatta ggatcaaacc ttattccatg gtatttacat gagattcctc tttcttattc
    98221 ttaagcaagt ccccgagagg gcttagttga tccatgattt atgttttatc tttcgtttcc
    98281 ttttcgtttg tttcgagaac gatcaattcc gattctttct ttttctattg attcttttac
    98341 gatcgagatg tatggatcca tggatctatg tgtctatata gatcctgttc gtggattaac
    98401 gaaaatgtgc aaaagctcta tttgcctctg ccattctatg agtctcttcc tttttgcgta
    98461 tggcatcgcc actccctttg gcagcatcca ctaattcgga acttaatttg aaagccatat
    98521 ttcgacccgg acgttttcgg gatgccccta ataaccaacg aacggcaagt gcttttcctt
    98581 gtgcggatcc tatttcaata ggaacttgct gggtcgatcc gcttacacgt cttgctttta
    98641 ctgctatatc gggagttact ccacgtattg cttgacgtaa aacagatagc ggatttgttt
    98701 ctgtcttttg ttgaatcttt ttcaaggctc gatagagaat ttgataagcc aatgattttt
    98761 ttccgtgttt cagaatacgg ttaaccaaca tgttaactaa tcgattacga taaattggat
    98821 cggattttgc agtttttttt tctgcagtac ctcggcgtga catgagcgtg aaaggggttc
    98881 aagaatcagt tttcttttta taagggctaa aatcatttat tttggctttt tggccccata
    98941 ttgtagggtg gatctcgaaa gatatgaaag atctccctcc aagccgtaca tacgactttc
    99001 atcgaatacg gttttccgca gaattcaata tgtatctatg agatcgagta tggaattctg
    99061 ttgactcact ttaaattgag tatccgtttc cctccctttc ctgctaggat tggaaatcct
    99121 gtattttaca tatccatatg attaagtcct tgggtttccg aaatagtgta aaaagaagtg
    99181 cttcgaatca ttgctatttg acccggaccc gttctaaaaa agtcgaggca tttcgaattg
    99241 tttgttgaca cggacgaagt cagggaaaac ctcttaaatt atttcaatat tggaccttgg
    99301 acatataata agttccgaat caaatctcct tagaaagaag atcttttgtc tcatggtagc
    99361 ctgctacagt ccccttacga aactttcgtt attgggttag ccatacactt cacatgtttc
    99421 tagcgattca catggcatca tcaaatgata caagtcttgg ataagaatct acaacgcact
    99481 agaacgccct tgttgacgat cctttactcc gacagcatct agggttcctc gaacaatgtg
    99541 atatctcaca ccgggtaaat ccttaaccct tccccctctt actaagacta cagaatgttc
    99601 ttgtgaatta tggccaatac caggtatata agcagtgatt tcaaacccag aggttaatcg
    99661 tactctggca actttacgta aggcagagtt tggttttttg ggggtgatag tggaaaagtt
    99721 gacagataag tcacccttac tgccactcta cagaaccata catgagattt tcacctcata
    99781 cggctcctcg ttcaattctt tcgaagtcgt tgggttctct tcctcgttcc agaatgtcct
    99841 cccctcttcc actccgtccc gaagagtaac taggacaaat tcagtcacgt tttcatgttc
    99901 caatcgaaca ctttccattt ttgattattc tcaaaagaga agattttttt taccaaacat
    99961 ccgcggatcc aatcacacga tcttataata agaacaagag atctttctcg atcaatcccc
   100021 ttgcccctca ttcttcgaga atcagaaaga tccttttcaa gtttgaattt gttcatttgg
   100081 aatctgggtt cttatacttc attttgattt ctttttattc tttttttttt gatttctttt
   100141 tttgatttta ttcccttccg tcattcttta agtctcatag gtttgatcct atagaatcta
   100201 acccattttc tcattgagcg aggggtacga aatcaatctg attgattttt cgatcaaata
   100261 tgtgaaatct tcggtttttt cctctttatc tatccctatc ccataggtac agcatttgaa
   100321 tcaatagaga accttttcct ctgtatctat atgaatcgat attattccat tctccttact
   100381 gatacctccc aaggaaaaaa ccgaattgga tcccaaattg acgggttagt gtgagcttat
   100441 ccatgcggtt atgcattctt cgaataggaa tccattttct gaaagatcct ggctttcgtg
   100501 ctttggtggg tctccgagat cctttcgacg acctatgttg tgttgaaggg atatctatat
   100561 gatccgatcg attgcgtaaa gcccgcggta gcagcagaac cggggaaagt atacagaaaa
   100621 gacagttctt ttctttctat tagattagtc ttttctatta tattaagatt cgtattagtt
   100681 agcgatcccg gctccgtgag tcctttcttc cgtgattaac tgttggcgcc agtcccacat
   100741 tttgtctctg tggaccgagg agaaaggagg ctcagcggga agaggattgt accatgagag
   100801 agggggtcaa cctctgtcaa atatacaaca tggattctgg caatgcaatg tagttgggct
   100861 ttcatgctga tccgaatgaa tcatcttttc cacggaggta aatctttgcc tttgcccgct
   100921 aggcaagagg atagcaaatt acaaattctg tttcggtagg acatgtattt ctattactat
   100981 gaaattcatt aatgaagtaa ttaatcgtgg gattagcatt accctttttt tttatagtga
   101041 cgaatcttgt atgtgttcct aagaaaaaga gaaggaattt gtcaaaattt cggggtctta
   101101 gagggtcgtg gaaatccata agaactcttg aatggaacta aggaactcca gttccttcgg
   101161 aaatggtaag atctttggcg caataagaag gggttgatcc gtatcatctt gacttggttc
   101221 tgatttctct atttttttaa gaataccgct tctcctaccc gtatcgaata gaacatgctg
   101281 gggcaaacct tcttcatgta aaacctgctt gatttagatc gggagaatcg tacggtttta
   101341 tgaaaccacg tgctatggct cgaatccgta gtcaatccta tttccgatag gagcagttga
   101401 caattgaatc caactttttc catgattttc gtatccgtaa tagtgcgaaa ggaaagcccg
   101461 gctccaagtt gttcaagaat agtggcggtg ttgggtttct cgatcctttg tcttaggatt
   101521 agtcagttct atttcttgat gggggcaggg aagggatata actcagcggt agagtgtcac
   101581 cttgacatgg tggaagtcat cagttcgagc ctgattatcc ctaaacccaa tgtgggtttt
   101641 tctattttgt cttgctcccc tcgaataaga atggataaga ggcttgtggg attgacgtga
   101701 ggggggaggg atggctatat ttctgggagc gaactccagg cgaatatgaa gcgcatggag
   101761 acaagttatg ccttggaatg aaagacaatt ccgaaccaaa ccagctttgt ctacgaacaa
   101821 ggaagctata agtaatgcaa ctatgaatct catggagagt tcgatcctgg ctcaggatga
   101881 acgctggcgg catgcttaac acatgcaagt cggacgggaa gtggtgtttc cagtggcgga
   101941 cgggtgagta acgcgtaaga acctgccctt gggaggggaa caacagctgg aaacggctgc
   102001 taataccccg taggctgagg agcaaaagga ggaatccgcc cgaggagggg ctcgcgtctg
   102061 attagctagt tggtgaggca atagcttacc aaggcgatga tcagtagctg gtccgagagg
   102121 atgatcagcc acactgggac tgagacacgg cccagactcc tacgggaggc agcagtgggg
   102181 aattttccgc aatgggcgaa agcctgacgg agcaatgccg cgtggaggta gaaggcccac
   102241 gggtcatgaa ctccttttcc cggagaagaa gcaatgacgg tatctgggga ataagcatcg
   102301 gctaactctg tgccagcagc cgcggtaata cggaggatgc aagcgttatc cggaatgatt
   102361 gggcgtaaag cgtctgtagg tggcttttta agtccgccgt caaatcccag ggctcaaccc
   102421 tggacaggcg gtggaaacta ccaagctgga gtacggtagg ggcagaggga atttccggtg
   102481 gagcggtgaa atgcgtagag atcggaaaga acaccaaggg cgaaagcact ctgctgggcc
   102541 gacactgaca ctgagagacg aaagctaggg gagcgaatgg gattagatac cccagtagtc
   102601 ctagccgtaa acaatggata ctaggcgctg tgcgtatcga cccgtgcagt gctggagcta
   102661 acgcgttaag tatcccgcct ggggagtacg ttcgcaagaa tgaaactcaa aggaattgac
   102721 gggggcccgc acaagcggtg gagcatgtgg tttaattcga tgcaaagcga agaaccttac
   102781 cagggcttga catgccgcga atcctcttga aagagagggg tgccttcggg aacgcggaca
   102841 caggtggtgc atggctgtcg tcagctcgtg ccgtaaggtg ttgggttaag tcccgcaacg
   102901 agcgcaaccc tcgtgtttag ttgccaccgt tgagtttgga accctgagca gactgccggt
   102961 gataagccgg aggaaggtga ggatgacgtc aagtcatcat gccccttatg ccctgggcga
   103021 cacacgtgct acaatggacg ggacaaaggg tcgcgatccc gcgagggcga gctaactcca
   103081 aaaacccgtc ctcagttcgg attgcaggct gcaactcgcc tgcatgaagc cggaatcgct
   103141 agtaatcgcc ggtcagccat acggcggtga attcgttccc gggccttgta cacaccgccc
   103201 gtcacactat gggagctggc catgcccgaa gtcgttacct taaccgcaag gagggggatg
   103261 ccgaaggcag ggctagtgac tggagtgaag tcgtaacaag gtagccgtac tggaaggtgc
   103321 ggctggatta cctccttttc agggagagct aatgcttgtt gggtattttg atttgacact
   103381 gcttcacacc caaaaagaag cgagctacgt ctgagttcaa cttggagatg gaagccttct
   103441 tttgtttctc gacggtgaag taagaccaag cccatgagct tcttatccta ggtcagaaca
   103501 agttgatagg atcccctttt atgcccccat gtccctcccg tgtggcgaca tgggggcgta
   103561 aaaaggaaag agagggatgg ggtttctctc gcttttcttt ttgcatagcg ggcccccagc
   103621 gggaggcccg cacgacgggc tattagctca gtggtagagc gcgcccctga taattgcgtc
   103681 gttgtgcctg ggctgtgagg gctctcagcc acatggatag ttcaatgtgc tcatcagcgc
   103741 ctgaccctga gatgtggatc atccaaggca cattagcatg gcgtacttct cctgttcgag
   103801 ccggggtttg aaaccaaact tctcctcagg aggatagatg gggcgattca ggtgagatcc
   103861 aatgtagatc caactttcta ttcactcgtg ggatctgggc ggtccggggg ggaccaccat
   103921 ggctcctctc ttctcgataa tccatacatc ccttatcagt gtatggacag ctatctctcg
   103981 agcacaggtt taggttcggc ctcaatggaa aaatgaaatg gagcacctaa caacgtatct
   104041 tcacagacca agaactacga gatcgcccct ttcattctgg ggtgacggag ggatcgtacc
   104101 attcgagcct ttttttttca tgcttttccc ggaggtctgg agaaagctgc aatcaatagg
   104161 attttcctaa tcctcccttc ccgaaaggaa gagcgtgaaa ttctttttcc tttccgcagg
   104221 gaccagggga ttggatctag ccgtaagacg aatgcttggc tgataaataa ttcacttctt
   104281 ggtcttcgac cccctcagtc actacgaacg cccccgctca gtgcaatggg atgtgtctat
   104341 ttatctatct cttgactcga aatgggagca ggtttgaaaa aggatcttag agtgtttagg
   104401 gttgggccaa gagggtctct taacgccctc ttttttcttc ccatcggagt tatttcttat
   104461 ttcacaagta cttgccgtgg tgaggaagaa aagaaggggg aacaagcaca cttggagagc
   104521 gcagtacaac ggagagttgt atgctgcgtt cgggaaggat gaatcgctcc cgaaaaggaa
   104581 tctattgatt ctctcccaat tggttggacc gtaggtgcga tgatttactt cacgggcgag
   104641 gtctctggtt caagtccagg atggcccagc tgcgccaagg aaaagaatag aagaagcatc
   104701 tgactccttc atgcatgctc cacttggctc gggggatata gctcagttgg tagagctccg
   104761 ctcttgcaat tgggtcgttg cgattacggg ttgggtgtct aattgtccag gcggtaatga
   104821 tagtatcttg tacctgaacc ggtggctcac tttttctaag taatggggaa gaggaccgaa
   104881 acatgccact gaaagactct actgagacaa agatgggctg tcaagaacgt gtagaggagg
   104941 taggatgggt ggttggtcag atctagtatg gatcgtacat ggacggtagt tggagtcggc
   105001 ggctccccta ggtttaggtt ccctcatctg ggatccctgg ggaagaggat caagttggcc
   105061 cttgcgaaca gcttgatgca ctatctccct tcaacccttt gagcgaaatg cggcaaaagg
   105121 aaggaaaatc catggaccaa ccccatcgtc tccaccccgt aggaactacg agatcacccc
   105181 aaggacgcct tcggtatcca ggggtcgcgg accgaccata gaaccctgtt caataagtgg
   105241 aatgcattag ctgtccgctc tcaggttggg cagtaagggt cggagaaggg caatcactca
   105301 ttcttaaaac cagcattctt aagaccaaag gtcggggtgg aaaagggggg aaagctctcc
   105361 gttcctggtt ctcctgtagc tggatcctcc ggaaccacaa gaatccttag ttagaatggg
   105421 attccaactc agcacctttt ttttttgaga ttttgagaag agttgctctt tggagagcac
   105481 agtacgatga aagttgtaag ctgtgttcgg gggggagtta ttgtctatcg ttggcctcta
   105541 tggtagaatc aatcagtcgg gggcctgaga ggcggtggtt taccctgtgg cggatgtcag
   105601 cggttcgagt ccgcttatct ccaactcgtg aacttagccg aaacaaagct atatgatagt
   105661 acccgatttt tccgattcgg cagttcaatc tattatttat cattcatgga cgttgataag
   105721 atccttccat ttagcagcac cttaggatgg catagcctta aagtgaaaag tgaagggcga
   105781 ggttcaaacg aggaaaggct tacggtggat acctaggcac ccagagacga ggaagggcgt
   105841 agtaagcgac gaaatgcttc ggggagttga aaataagcgt agatccggag attcccgaat
   105901 aggtcaacct ttcgaactgc tgctgaatcc atgggcaggc aagagacaac ctggcgaact
   105961 gaaacatctt agtagccgga ggaaaagaaa gcaaaagcga ttcccgtagt agcggcgagc
   106021 gaaatgggag cagcctaaac cgtgaaaacg gggttgtggg agagcaataa aagcgtcgtg
   106081 ctgctaggcg aagcagtaga gtgctgcacc ctagatggcg agagtccagt agccgaaagc
   106141 atcactagct tacgctctga cccgagtagc atggggcacg tggaatcccg tgtgaatcag
   106201 caaggaccac cttgcaaggc taaatactcc tgggtgaccg atagcgaagt agtaccgtga
   106261 gggaagggtg aaaagaaccc ccgtcgggga gtgaaataga acatgaaacc gtaagctccc
   106321 aagcagtggg aggagcccag ggctctgacc gcgtgcctgt tgaagaatga gccggcgact
   106381 cataggcagt ggcttggtta agggaaccca ccggagccgt agcgaaagcg agtcttcata
   106441 gggcaattgt cactgcttat ggacccgaac ctgggtgatc tatccatgac caggatgaag
   106501 cttgggtgaa actaagtgga ggtccgaacc gactgatgtt gaagaatcag cggatgagtt
   106561 gtggttaggg gtgaaatgcc actcgaaccc agagctagct ggttctcccc gaaatgcgtt
   106621 gaggcgcagc agttgactgg acatctaggg gtaaagcact gtttcggtgc gggctgcgag
   106681 agcggtacca aatcgaggca aactctgaat actagatatg acctcaaaat aacaggggtc
   106741 aaggtcggcc agtgagacga tgggggataa gcttcattgt cgagagggaa acagcccgga
   106801 tcaccagcta aggcccctaa atgaccgctc agtgataaag gaggtagggg tgcagagaca
   106861 gccaggaggt ttgcctagaa gcagccaccc ttgaaagagt gcgtaatagc tcactgatcg
   106921 agcgctcttg cgccgaagat gaacggggct aagcgatctg ccgaagctgt gggatgaaaa
   106981 aatgcatcgg taggggagcg ttccgcctta gggggaagca cccgcgcgag cgggggtgga
   107041 cgaagcggaa gcgagaatgt cggcttgagt aacgcaaaca ttggtgagaa tccaatgccc
   107101 cgaaaaccca agggttcctc cgcaaggttc gtccacggag ggtgagtcag ggcctaagat
   107161 caggccgaaa ggcgtagtcg atggacaaca ggtgaatatt cctgtactac cccttgttgg
   107221 tcccgaggga cggaggaggc taggttagcc gaaagatggt tatcggttca aggacgcaag
   107281 gtgcccctgc tttttcaggg taagaagggg tagagaaaat gccccgagcc aatgttcgag
   107341 taccaggcgc tacagcgctg aagtaaccca tgctatactc ccaggaaaag ctcgaacgac
   107401 cttcaacaaa agggtacctg tacccgaaac cgacacaggt gggtaggtag agaataccta
   107461 ggggcgcgag acaactctct ctaaggaact cggcaaaata gccccgtaac ttcgggagaa
   107521 ggggtgcctc ctcacaaagg gggtcgcagt gaccaggccc gggcgactgt ttaccaaaaa
   107581 cacaggtctc cgcaaagtcg taagaccatg tatgggggct gacgcctgcc cagtgccgga
   107641 aggtcaagga agttggtgac ctgatgacag gggagccggc gaccgaagcc ccggtgaacg
   107701 gcggccgtaa ctataacggt cctaaggtag cgaaattcct tgtcgggtaa gttccgaccc
   107761 gcacgaaagg cgtaacgatc tgggcactgt ctcggagaga gactcggtga aatagacatg
   107821 tctgtgaaga tgcggactac ccgcacctgg acagaaagac cctatgaagc ttcactgttc
   107881 cctgggattg gctttgggct tttcctgcgc agcttaggtg gaaggcgaag aaggcctcct
   107941 tcaggggggg ctcgagccat cagtgagata ccactctgga agagctagaa ttctaacctt
   108001 gtgtcaggac ctacgggcca agggacagtc tcaggtagac agtttctatg gggcgtaggc
   108061 ctcccaaaag gtaacggagg cgtgcaaagg tttcctcggg ccggacggag attggccctc
   108121 gagtgcaaag gcagaaggga gcttgactgc aagacccacc cgtcgagcag ggacgaaagt
   108181 cggccttagt gatccgacgg tgccgagtgg aagggccgtc gctcaacgga taaaagttac
   108241 tctagggata acaggctgat cttccccaag agctcacatc gacgggaagg tttggcacct
   108301 cgatgtcggc tcttcgccac ctggggctgt agtatgttcc aagggttggg ctgttcgccc
   108361 attaaagcgg tacgtgagct gggttcagaa cgtcgtgaga cagttcggtc catatccggt
   108421 gtgggcgtta gagcattgag aggacctttc cctagtacga gaggaccggg aaggacgcac
   108481 ctctggtgta ccagttatcg tgcccacggt aaacgctggg tagccaagtg cggagcggat
   108541 aactgctgaa agcatctaag tagtaagccc accccaagat gagtgctctc ctattccgac
   108601 ttccccagag cctccggtag cacagccgcg acggcaaggg gttctctgtc cctgcgggga
   108661 tcgagtgaca gaagttttga gaattcaaga gaaggtcacg gcgagacgag ccgtttatca
   108721 ttacgatagg tgtcaagtgg aagtgcagtg atgtatgcag ctgaggcatc ctaacagacc
   108781 ggtagacttg aaccttgttc ctacatgacc cgatcaattc gatcaggcac tcgccatcta
   108841 ttttcattgt tcaactcttt gacaacatga aaaaaccaaa agctctgccc tccctctcta
   108901 tctattcatg ggatggaagg gcggaggcct ttggtgtccc ttccagtcaa gaatcgggcc
   108961 tcagaatcac tagccaatat gcttttcttt ttttcgcacg cctttcttcg ttcatggttc
   109021 gatattctgg tgtcctaggc gtagaggaac aacaccaatc catcccgaac ttggtggtta
   109081 aactctactg cggtgacgat actgtagggg gggtcctgcg gaaaaatagc tcgacgccag
   109141 gatgataaaa acttaacacc tctcattctt attacttttt caatacgaaa aagaaacaaa
   109201 aaatgaaaaa caaaaaggtc gtcttattca aaaccccaat tatgaaatcc cctctctccc
   109261 acttcacacc tcggaacgca ccgttcttat agagagaaag gcgctttcac atcttcttaa
   109321 cccggaaatg gctggggaga ggaaaggttc cttttttttc tttagggtac tcctgggaac
   109381 agacccagtg gagacgaggt ggggcctgta gctcagagga ttagagcacg tggctacgaa
   109441 ccacggtgtc gggggttcga atccctcctc gcccacaacc ggcccaaaag ggaagggcct
   109501 ttccctctgg gggtaggaaa atcatgattg ggatagcgga ccaaaagcta tggaactggg
   109561 gcgcgggtct tttgccgaaa tggagtggcc ttttgacttt caaatctaaa tttacatata
   109621 gtaaagacgg ccaaaacaaa aaacaaaatt agcatctttt ttttttgttt tacgccccat
   109681 aactcttcct cagccaggct tggacagaat ggcagagcaa gtacaagtat tagtagcata
   109741 caaaaatggc aaaaatgcgc tcctcgccat taaattaatg tgtttgctcg cggtaattgc
   109801 ggcctctcgg gagaatcgat gactgcatct ttgatccatt tgctagtact agtacatctg
   109861 agaattctta attggctggt tgtaaatagc cccaagacta tggaacaaag gattatcccg
   109921 gacctagacc gaggtattga cggcgattct caaatatcgc agaacagaat gtgatacgat
   109981 gagatagaat gcaatagaaa taaagacaca gagaacgggt tacctactcc tactcttaat
   110041 gatcaaagcg aaccttttca ttctgacatt ctgtaattcg gaatgaatca aatctcccca
   110101 agtaggattc gaacctacga ccagtcagtt aacagccgac cgctctacca ctgagctact
   110161 gaggaacaac gggagattag atctcataga gttcaattcc cattctcaac ccatgaccaa
   110221 tatgaactcg aagtttcctt cgtaaccccc ggaacttctt cgtagtggcc ccgttccatg
   110281 cctcatttca tagggaacct caaagtggct ctatttcatt atattccatc catatcccaa
   110341 ttccattcat ttaatatccc tttctttagt gtcattgaca taagagatgt cgtttctagt
   110401 ctatctcttt gtatttctat atatggaaag tgaaaaaaga ttatcataga ataatatgat
   110461 attatcatag aataatatca tattatcata gaataacaaa aaaatggaat tgaaatagaa
   110521 caacgggagg tttgtgatga ttttcaaatc ttatattttt ctttttacac caggtgatct
   110581 aatatactta tgcatgaaga tcacccaaaa atattatcat agaataatat catattatca
   110641 tagattaaca aaaaaaaatg gaattgaaat cgaacaggag gaggttttat aatgattttc
   110701 aaatcttata tatttttttt tagaccaggt gatctaatat acttatgcat gaggataagc
   110761 aattcggtcg ttggggtcgg actctattat ggatttctga ccacattctc catagggccc
   110821 tcctatctct tctctctccg agccctggct atggaagaag gagaagaagg aaacgagaag
   110881 aaggtagcag caacaactgg ttttcttgtg ggacagctca tgatgttcat atcgatctat
   110941 tacgcgcccc tccatatagc attggggaga ccccatacaa taactgtcct agctctaccc
   111001 tatcttttgt ttcatttctt ctggaacaat cacaaagact tttttgatta tggatctact
   111061 aacagaaatt caatgcgtaa tcttaacatt caatgtgtat tcctgaataa tctcattttt
   111121 caattattca accatttcat tttaccaagt tcaatgttag ccagattagt caacgtttat
   111181 atgtttcgat gcaacaacaa gattttattt gtaacaagta gtttagttgg ttggttaatt
   111241 ggtcaaattt tattcataaa atgggttggg ttggtattag tatggataca gcaaaatcat
   111301 tctattaggt ctaatgtact tattcgatct aagtttagat tggtattagt gtggatacag
   111361 caaaaaagtt ctattaggtt taatgtactt attcgatcta ataagtatct tgcttctctt
   111421 gcttatcagt ataagtacct tgtgtcaaaa ttaagatcca ttgtgtcaga attaagaaac
   111481 tctatggctc gaatctttag tactttctta tttattacct gtatctacta tttaggaaga
   111541 ataccgtcac ccattttgac taagcaactg aaaggaacct cagaaatgga agaaatagaa
   111601 aaaaaagttt ccgcaaggag ggggactaaa actaaagagg aagaagaggt attcaccgaa
   111661 gaagatcctt ctccttccct tttttcggaa gaaagggagg atccggacaa aatcgatgaa
   111721 agggaagaga tccgagtgaa cggaaagaaa aaaaaaaaaa gaaaagatga actcctgact
   111781 cttctttttg attcatgggt tgaaaactct cttgtgattc ttctttttga ttctaacaaa
   111841 tggaatcgac catttcgtta tataaaaaac aatcaatttc aaaatgctgt aaaaaatgaa
   111901 atgtcacaat atttttttta tacatgtcaa agtgatggaa aagaaaggat atcttttatg
   111961 tatccgccga gtttgtcaac ttttaaagaa ataatagaaa aaaagatatc ctttttcaca
   112021 acagaaaaat tattatctga tcaattgtat aatgattgga atttgaccaa tgatctaaaa
   112081 cggctaaaca aaactgacga gtttataaat agagtcagaa ctttagataa agaatctttt
   112141 gatataggta tatttgaaca aaaaactcaa ttgtgtaatg atgaaactaa aaaagaatat
   112201 tttcctaaaa aaaaggatcc gttcttatat gggccctatc gtggaagaat caaaaaaggg
   112261 ttttcacccc ctagcataaa tcaaatatat ataaaaaaaa aaatggggga attttggata
   112321 aataagattc atgctctact tcttactaat gattatcgcg aattgaaaca aacaatagac
   112381 aaactcaaca atagtagatc attattaaca aaaaagaagc tttctttatt tcgatttcga
   112441 gaacccaaac atcaaactat tcattcaaat gtagttataa ctaagtccag tgatcaaaga
   112501 agtagaaaaa gatctattga aataaaggaa ataagtaaaa aggtccctcg atggccatac
   112561 tacttactcg atgatttgca actagaggaa ggagaaaccg gcgaagaaag ggtagaattg
   112621 gattctcaaa ttcgtttaag aaaatacaag tatatggtca tttttgatga tagcgaagat
   112681 tctaatgagc ctgatccagc aggcgaaatc gcttggatac gttatttacc atactcggat
   112741 tttcgtcgaa atctaataaa aggttctatg cgtgcccaaa ggcgtaaaac ggttacttgc
   112801 caactcttct atcaagcaaa ggcgcattcc cctctttttg tggacagaat agacagacgc
   112861 cttttttctt ttttggacag aatagacaga ggcctttttt cttttttgaa cagaatagac
   112921 agacgccttt tttcttttga tagtttcgga cggatgaaag gcatttttca aaatttgatg
   112981 tctaaaaaaa gcaaaaaatt acaaatctct gattatacaa aagaaaaaag aaaggttgaa
   113041 aaataccaag acgaagagag aatgcgaatg gaaatagcag aagcttggga taccattaca
   113101 tatgctcaag cagtaagagg ttttttatta gtaggccaat caattcttcg gaaatatatt
   113161 cgattgcctt tattaataat agctaagaat attgcgcgta ttttattatt tcaaggtccc
   113221 gaatggtccg aagacttcaa ggattggaat cgagaaatgc atattcgatg cacttataat
   113281 ggtgttgaat tatccgacaa agaatttcca aaaaactggt taacagacgg tattcagata
   113341 aaaatcttat ttccttttta cctgaaacct tggcaccgat ctaagttaaa acccttgaaa
   113401 acacagaaag cgcaaaaaaa tgatttttgt tttttaacaa tttttggacc ggaaactgac
   113461 catccttttg gtccccctcg aaaactaaaa gtgtcttcat tttttgaacc tatttttaaa
   113521 gaactgaaaa aaaaagtgaa aaaattgaaa aagaagtctt ttatagtttt taatgttttt
   113581 aaagaacgag caaaatttct tcgaaaggtg tcaaaagaaa taaaaaaatg gagcatcaaa
   113641 aactacgaat tgggtgaaac taaaaccgac gattctataa tgaataatca gatgattcgt
   113701 gaatcaccta ttcaaattcg atctacagaa tggacaaatt tttcactgac agaaaaaaaa
   113761 atgaaagatc tgactgagag aacaagtaca atcaacaaga aactagaaag aattctaaat
   113821 gagaagaaaa atggatttct aactcaagaa aaaaatatga attctaataa aaaaagttat
   113881 cataataaaa tattagaatc attaataaaa ttttgtcaaa tattaaaaag aagaaatact
   113941 cgattaatcc gtaaatttga tttttttatc aaatttttca tggaaaaaat atacatagat
   114001 ttttttctat gtatcattaa tattgcaaga accaatgcac aacttttgat tgaatcaaga
   114061 aaaaaaatga tcgagaaatc catttccaat aagaaagaaa atgaaaaaag aattaagaaa
   114121 agaaatacaa aaaaatttca ctttatttta actaaaaaaa attcccttga taatattcaa
   114181 aataagaatt caacaacttt ttgtaactcg tcctccttct cgcaagcata tgtattttat
   114241 aaaatatcgc aaactcgagt tattaacttc tataaattca agtctatcct tcaatatcat
   114301 ggaacatctc tttttcttaa aaatgaaata aaggattttt ttcggaaaga gggaattttt
   114361 cattctggat tgagacataa agacttttgg cattctgaaa ggaatcaatg gaaaaactgg
   114421 ttaagggggc attatcaata tgatttctct cagattatct ggcttaaatt agtaccagaa
   114481 aaatggcgaa ataaagtcaa tcgacactgt atgactcaaa aaaacgattt taacaaatgg
   114541 ggctcatatg aaaaagaagg attaattcat gatgaaaaaa aaaatgattt tgaacctgat
   114601 tcagtaatga atcaagaata taaaaaatca tctaatttta aaaaacatca tagacatgat
   114661 tttttctcat ataaatctat taattatgaa gagaagaaag actcatatat ttatagatca
   114721 ccattacaaa taaatagtaa agaagagatt tttgataatt acaagataga taaacgcaaa
   114781 ttttttgata tgccagacgg gctacctatt tataattatc taggagaaaa ttatattatg
   114841 gctgaggaga aatttccaga tagaaaattt tgtaggtgga aaatgattga tttttgcctt
   114901 agaaataata aggtcgagat tcattactgg gccaatagcg gcaccaagaa taagaatcaa
   114961 aaaatgaaga ggggtccttt ttctttacca atttatcaaa attcaaaaat caacccattc
   115021 aaaaaaaaaa aagatccttc tttgacaaaa aaaaaaagat ccttctttga ttggatggaa
   115081 atgaatgagg aaatagtagg tcgtattagt tcgaatccag aactagaact ttggttcttc
   115141 ccagaatttg tgccactata taatgcatat aagattcaac cggggatcat accaataaaa
   115201 ttacttcttt tcaactttca tttgaatgga aataaaaaca ttaagaaaaa cattactgaa
   115261 agtaaccctt taatagaatc aaagaaaaaa aaaagaattc ttagattcga gaatagaaat
   115321 caagaagaaa aagatcctct aaaccaaggg gaaggggctc ctctatcaga tgaaaatgga
   115381 ggtagatcag gcataaaaaa acaacgtaga aaaaaaaagg ccaacatgag ccccgaagct
   115441 atagagcttt attccttcct agaaagtttt ttctattttc aattgagctg ggaaagggtt
   115501 ctaaataaaa aaatggtcaa taatattaga gcctattgtc tcctgcttag attgataaat
   115561 ccaaaggacg ttgctatatc ctatcttaaa cggggagaac tgactgtgga tatttggact
   115621 ctaaaaaggc acactcctag agaattaagt acaagcggaa cattgattat cgaaccgact
   115681 tatccttatc cgtctataaa aaacgatgga caattgattc tatatcaaac cataggtatt
   115741 tttttggttc ataagaataa ataccttcat aagaataaat accaaaggaa tcaaaaattt
   115801 cgagaatggt ttgataagaa tcaatttgat gaatccattt taagacatca aaaaatgact
   115861 caaaatagag acaaaaatca ttatgattta tttgttcctg aaactttttt atcccctaaa
   115921 ggccgtagag aattgcgaat tctatatttt ttaaactcaa gggatagaaa tgatatacat
   115981 agaaatccgg tattttgcaa tcaggtaaaa aactgtggtc aagttttaaa tagaggcaaa
   116041 tatctcggta tcgataaaaa taaactaatt aaaatgaagt tctttctttg gcccaattat
   116101 cgactagaag atttagcttg tatgaatcgc tattggttta atactcataa tggcagtcgt
   116161 ttcagtatgg tcaggataca tatgtatcca cggttgaaaa tttgttagtt acaagtccat
   116221 ttacatgaat tttgccatat atacatatat tattaggtaa tagaatacgt cggctatatg
   116281 aaaacaaata gatagacgcg aggattgtct tacattccat cctgaaagag gatactaatt
   116341 taatgacata catattatca attagatcta taaatgaatg aacaaaatct tcttatcttt
   116401 ttttgtattc ctatacaaat aaaataagaa gattttgttc atttatttat tttataaaat
   116461 aggaagttta taatgaactt aaggtcattc tgtatatcaa aatgaataat attattactg
   116521 attaatcaaa ttcacatcaa aaaatgataa attataaaag gggataagat tttgttttat
   116581 ggtaaaaaat tcattcatct cagtgatttt tcaagaaaaa aaagaagaaa agcgggggtc
   116641 tgttgacttt caaatagtca gtttcaccaa taagatacga agacttactt cccatttgga
   116701 attgcacaga aaagactatt catctcagag aggtctacga aaaattctgg gaaaacgtca
   116761 acggctgctg tcttacttat caaagaaaaa tcgagtacgc tataaagaat taattagtga
   116821 gttggatatt cgggagttaa aaaatcgtta atttaaaaat ttttacttag ttttttcatt
   116881 tattggatct tgagaatttt gataaacttc ttttcgtttt cagcaattca tgtaagaatg
   116941 aatcgaggaa aaacttatga atagaccagc tacagaaaga gaccttatga tagtcaatat
   117001 gggacctcac cacccatcaa tgcacggtgt tcttcgtctc attgttaccc tagacggtga
   117061 aaatgttgtt gactgcgaac caatattagg ttatttacac agaggaatgg aaaaaattgc
   117121 ggaaaaccga acaattatac aatttttacc ttatgtaaca cgttgggatt atttagctac
   117181 tatgttcaca gaagcaataa ccgtaaatgg accagaacaa ttgggaaata ttcaagtgcc
   117241 taaaagagcg agctatatca gagtcattat gttggagtta agtcgtctag tttctcatct
   117301 gttatggctt ggacctttta tggcggatat tggcgcacag accccttttt tctatatttt
   117361 cagagaaaga gaattagtat atgatctatt cgaagctgcg actgggatga gaatgatgca
   117421 taattatttt cgtatcggag gagtagcagc cgacctgcct tatggctgga tagataaatg
   117481 tttggatttc tgcgattatt ttttaacagg agttgttgaa tatcaaaaac ttattacgcg
   117541 aaatcccatt tttttagaac gagttgaagg agtaggcatt cttagtggag aagaagcaat
   117601 aaattggggt ttatccggac cgatgctacg agcatctgga atacaatggg atcttcgtaa
   117661 agttgatcat tatgagtgtt acgacgaatt tcattgggaa atccagtggc aaaaagaagg
   117721 agactcgtta gctcgttatt tagtccgaat cagtgaaatg acggaatcca taaaaataat
   117781 tcaacaggcc ctggaaggaa ttccaggggg tccctatgag aatttagaaa tccgatgctt
   117841 tgatagagaa agggatccag aatggaatga ttttgaatat cgattcatta gtaaaaaacc
   117901 ttctcccaca tttgaattgc cgaagcaaga actttatgcg agagttgaag ccccaaaggg
   117961 agaattggga atttttctaa taggggacaa aagttgtttt ccttggagat ggaaaattcg
   118021 cccgccgggt tttatcaatt tgcaaattct tcctcagtta gttaaaggaa tgaaattggc
   118081 tgatattatg acgatactag gtagcataga tatcattatg ggagaagttg atcgttgaaa
   118141 tgatagttta tacaacagaa atagaagtac aagatattca ttctttttcc agattggaat
   118201 ttttcaaaga ggtctatgga atcgtatgga tctttgtccc tattttgact cttgtattgg
   118261 ggatcacagt aggcgtactg gtaattgtat ggttagaaag agagatatcc gcaggaatac
   118321 aacaacgtat tgggcctgaa tacgccggtc ctttgggaat tcttcaagct ctagcagatg
   118381 ggacaaaact gcttttcaaa gagaatcttt ttccagctag aggaaatacc cgtttattca
   118441 gtattggacc atctatagca gtcatatcta ttttactaag ttttttagta attcctttta
   118501 gctatcatct tgttttagct gatctcaata tcggtatttt tttatggatt gccatttcaa
   118561 gtattgcccc tgttggcctt cttatgtcag gatacggatc gaataataaa tattcctttt
   118621 taggtggttt acgagctgct gctcaatcga ttagttatga aataccatta actttatgtg
   118681 ttttatcaat atctctacgt gcgattcgtt gaaatacaaa cttttctttc ttttccctat
   118741 tcattctttt ctttcgcttt agaaaacaaa acaagttgaa cgaattgaat agatattctt
   118801 tattatcctt ttggttgata aagtaaatta gatagttata tatgagtgaa agaaagcagc
   118861 ttatcaattt gcagtaaaaa aaaaaaaatg gagtctcatt tcctatgtac aagacaaaag
   118921 ttaagtggaa ataaacataa gcggaagagg tcccttaccc caagactggt tgattagaca
   118981 acccagcttg aagcgggctc aaaagatcaa ccgtatggcc ttttcactat cctttgtatg
   119041 aattacctac catacatgta ttatcaaacg aaacgggcga ttgaacaaaa aatgagtgga
   119101 tgattaggaa cacaaaaatg cacaaaggat tagtaatgga gattatggaa attatctaaa
   119161 aagatatttc tgcataacat aaaaagaata ctaattgggg ctttaaattg gtagaaatga
   119221 taaggcagta cttcccgcga ttccgatcca gagtatgctc ctatccaccc attaaagcaa
   119281 tgactatcag gaacgaaata atcctttatt ttttattttt gttttagccc cttctcttat
   119341 atcggtttta taagaaagaa gaataggaac gaaaaacaaa caagagaaaa aaaaaagaaa
   119401 tcttttttat tccgtctttt tcatatattt agcatagatt tagagagata taatttgtct
   119461 catgattcat tagctaatgt aacgtctaat tccttttcgt aatcgaaaat gatgggttga
   119521 aataaactat ttattgatat ttctgaaagg agttttttat ttaaggatta agttattact
   119581 caacaaagtc aaattattaa cgggtgagat caattcggaa gcgccttttt tgattattct
   119641 tttagagtat agcagacgga attccattgg tataattttg gaccctcaaa tagattttga
   119701 ctctttctat tctacaacca tagctagcta aatagtcaat aatactgatc tggtccttag
   119761 attttttttg acccacgagg agccgtatga ggcgaaaacc tcatgtacgg ttctggaata
   119821 gcggtgggaa cagtgatgtt atcaccgact atgattatct aacagttcaa gtacagttga
   119881 tatagttgag gcgcagtcaa aatatggttt ttggggatgg aatttgtggc gtcagcctat
   119941 aggatttctc gtttttctaa tttctgccct agccgaatgc gagagattac cctttgattt
   120001 accagaagcg gaggaagaat tagtagcagg ttatcaaacc gaatattcgg gtatcaaatt
   120061 tggtttattt tatgttgctt cctatctaaa tctattactt tcttcgttat ttgtaacggt
   120121 tctttacttc ggtggttgga atatttccat tccatacata tttgttcctg agctatttga
   120181 aataaataaa gtggatggaa tctttggaac tacaattggt atctttatta cattagctaa
   120241 aacttatttg ttcttgttta tttctatcac aacaagatgg actttaccta ggttaagaat
   120301 ggaccaactt ttaaatcttg gatggaaatt tcttttacca atatctctcg gtaatctatt
   120361 attaacaacc tcttttcaac ttttttcact gtaaatagca aacaatagac ttggttcaag
   120421 ttcaaacaag agaaagaaac gaagataaaa ctattcatat agattcctga tatgttccct
   120481 atggtaactg ggttcatgaa ttatggtcaa caaacagtac gagcagcaag gtacattggt
   120541 caaagtttca tgattacctt atcccacgca aatcgtttgc ctgtaactat tcaatatcct
   120601 tatgaaaaat taatcacatc ggagcgtttc cgtggccgaa tccatttcga atttgataaa
   120661 tgtattgctt gtgaagtatg tgttcgtgta tgtcctatag atctgcctgt tgttgattgg
   120721 aaatttgaaa ctgatattcg aaaaaaacga ttacttaatt acagtattga tttcggaatt
   120781 tgtatatttt gtggtaactg tgttgagtat tgtccaacaa attgtttatc gatgactgaa
   120841 gaatatgaac tttctactta cgaccgtcac gagttgaatt ataatcaaat tgctttgggc
   120901 cgtttaccaa tgtcagtaat tgatgattat acaattcgaa caattttgaa ttcgcctcaa
   120961 agaaaaactg agtagataac cgccctattc tattaaataa agagaaatta ccaattctta
   121021 aggttccgtt ttttggttta aattaaaaga atgagataag gtctttctct ttgtttggcc
   121081 aataatgaaa aattcaacta gaaattcatt ggttgatgag aatttcgact tttttattaa
   121141 aaatctatca atagagtcgt aattttttcg aaatatatac tttcaaaaaa tatccttatt
   121201 ctttcttaat ttaagaaaat aaaataatca aaaaagaaac tgtccaacaa ttgtacccat
   121261 atcataccta atagattaga attgaattca attaggaacc tatcataaaa tgaaaatcaa
   121321 aaaaaccttt agttttttcc cggtcgggtc aatacgatca tgaaaagcat ttcaatttat
   121381 ctcctatttt acatataatg gatttgcctg gaccaataca cgattttctt atagttttac
   121441 tgggatcggg tcttatatta gggggactgg gagtagtatt acttaccaat ccaatttatt
   121501 ctgccttttc gttgggattg gttcttgttt gtatatcctt attctatatt ctttcaaatt
   121561 cacattttgt agccgctgcc cagctcctta tttatgtagg agccataaat gttttaatca
   121621 tatttgctgt catgttcatg aagggttcag aatattacaa ggatttgaat ctgtcgatcg
   121681 ttggggatgg ggttacttca ctggtttgta caagtattct tctttcgcta attactacta
   121741 ttttcgatac gtcatggtac gggattattt ggactacaag atcaaaccaa cttatagaac
   121801 aagatttgat aagtaatagt caacaaattg gaattcattt atcaacagat ttttttcttc
   121861 cgtttgaact gatttcaata attcttttag ttggtttgat aggcgcaatt gctgtggctc
   121921 gtcagtaata aatcgttata actagcaaca gcaaacaatc caaattgcac tttcttctat
   121981 gttatcccac ctatttcaca aaaattctat ttgaatactg ttcatgtcta aaagggagat
   122041 tcttttattt gatctatttt caatacattc ttttgttccg tacttgtttt gttctattct
   122101 agtcaatctc gaatctgttg aatttttgtt catattgaaa tgaaccaaca ttgataagga
   122161 gttggtcaat gatgctcgaa catgtacttg ttttgagtgc ctatttattt tctatcggta
   122221 tttatggatt aatcacgagt cgaaacatgg ttagggctct tatgtgtctt gaacttatat
   122281 tgaatgcagt taatatcaat tttgtaacat tttctgattt ttttgatagt cgccagttaa
   122341 agggagatat tttctcaatt tttgttatag ctattgcagc cgctgaagca gctattgggt
   122401 tggctattgt ttcgtcaatt tatcgtaaca gaaaatcaac gcgtatcaat caatcgactt
   122461 tattgaataa gtaggaataa taatcaaaat tagaatatcc accaatttga attagcatgt
   122521 agaatatgtt agaatctaga ttctatttac gaaaacgtaa taaatcaaag tatcttagcc
   122581 acttctcatg agctgatcca gaagtccatt gattagaaaa tttctggtaa atcgttgatt
   122641 catctggcgt ttaaatatat gattcattta caagtttact agatcgaaat ttgataacgt
   122701 tcaaaaattc atagatccca tgtcacattc agtaaaaatt tatgatacat gcatagggtg
   122761 tacccaatgt gtccgagcgt gccccaccga tgtgttagaa atgatacctt gggatggatg
   122821 caaagctaaa caaattgctt ccgccccaag aacagaagac tgtgttggtt gtaagagatg
   122881 tgaatctgcc tgtccaacgg atttcttgag tgttcgagtt tatttatggc atgaaacaac
   122941 tcgaagtatg ggtctagctt attgatatgt tccgtaaaac ccacttgaat acattttgaa
   123001 tacattttat tttttactga aaaaacccgt actcaaaaaa aaagaataaa gattctattt
   123061 tcgagcgcgg gtttttctgg tccaagtgta tcttgtcttt accacgaatt attttccttg
   123121 gttaacaata attgtagttt tgccaatatc tgcgggctct ttaattttct ttcttcctca
   123181 tagaggaaat aagctaatta ggtggtatac catttctata tccaccttag aactacttct
   123241 aatgacctat gtattttgtt atcatttcca attggacgat ccattaatcc agctggcgga
   123301 agattataaa tggatcaatt tttttgattt ttactggaga ttgggaatag atggactttc
   123361 tataggacct attttactga caggatttat cacaacttta gctactttag cggcttggcc
   123421 agttactcgg gattcccgac tattccattt cctgatgtta gcaatgtaca gtggtcaaat
   123481 aggatcattt tcttctcgag accttttgct ttttttcatc atgtgggagt tagaattaat
   123541 tcctgtttat ctacttctat ctatgtgggg gggaaagaaa cgtctgtatt cagctacaaa
   123601 gtttattttg tacactgcgg gaggttccat ttttctatta gtaggggttt tgggtatcgg
   123661 tttatatggt tctaatgaac caacattcaa ttttgaaaca ttagctaatc aatcgtatcc
   123721 tctcgcactg gaaataatat tctatattgg atttcttatt gcttttgctg tcaaatcacc
   123781 gattataccc ttacatacat ggttaccaga cacccatggg gaggcacatt atagtacttg
   123841 tatgcttcta gccggaatct tattaaaaat gggagcatat ggattagttc ggatcaatat
   123901 ggaattatta ccccatgctc attctatatt ttctccctgg ttgatgatag taggcacaat
   123961 gcaaataatt tatgcagctt caacatctct tgctcaacgt aatttaaaaa aaagaatagc
   124021 ctattcctct gtatctcata tgggtttcat aattatagga attggctcta taaacgatac
   124081 gggactcaac ggagcctttt tacaaataat atctcatgga tttattggcg ctgcactttt
   124141 tttcttggca ggaacgagtt atgatagaat acgtcttgtt tatctcgacg aaatgggcgg
   124201 gatggctctt ccaattccaa aaatgtttac gatgttcagt atcttatcga tggcttctct
   124261 tgcattaccg ggcatgagtg gttttgttgc agaattgata gtcttttttg gaataattag
   124321 cagtcaaaaa ttttttttaa tgccaaaaat cttaattatt tttgtaatgg caattggaat
   124381 gatattaact cctatttatt tattatctat gttacgtcaa atattctacg gatacaagct
   124441 atttaatgct ccaaactcct atttttttga ttctggacca agagagttat ttgtttcgat
   124501 ctctatcttt ctacccgtaa taggtattgg tatttatccg gatttcgttt tatcactatc
   124561 gggtgagaaa gtcgaagcta ttctagctaa ttatttttat agataggttt taggaataaa
   124621 aaaaagaaat cctatttaaa agaattttga aaatgattcg ctttacaatt gaaaaaggtg
   124681 aaaaaaaaaa aattcttttt tctgttctta ggtttcattt tttttttttt ttaagttgag
   124741 taaaaaagaa agtaaaaatc aaattgaatt tgaatcagat atgtttggcc tttgtgagaa
   124801 ccttttgaat cactccgcta cttgtacttg attcaaaagg ttcttttctt ggcggcttac
   124861 attaagtttt cttatgtata ttctatgctg tcctatgttt gtatttgttc tgctttttca
   124921 ttcaattcga tgttaatgga aatgaaccat agctatgtaa acctattcct aatagattga
   124981 ccccaaaata gcatatccaa attataagaa agcccgcgga agccacaatt gcagaattta
   125041 caccttccaa attttgattt gttcgggtat gtaaataaat cgcgaatatg gtccaagtaa
   125101 taaatgccca agtttccttg ggatcccaat tccaatatga tccccatgcc tcattagccc
   125161 atactgctcc cgaaagaatc cctatggtta aaaagagaaa cccgagacta ataatacgat
   125221 aactccaata atccaattgt tgaaccaatt gatacctgta ataatttcga gaataaataa
   125281 aataagtgtt tagtaaaaca ttctttctct catccaggta tttcatttcc ccaaaggaaa
   125341 atgctgtatt taataaaata ttgcttttgc taaaaatctt tatgactttt cgaaatgtaa
   125401 tgactagaag ggctactgat aataatgatc cacataaaag agctgcatag ccaaatacca
   125461 tcatacttac gtgcatcatt aaccactggg attggagagc aggtactaat agcgcggatt
   125521 gatgcatttt ggttaaaaga cccgaagtaa caaagccttg ggtaaaaata gcacttgatg
   125581 cggttattgc acttaaagca tttttatgct ttttaaaatg aaaataggaa accatatgaa
   125641 taatggagaa actccatgaa agaaagatta atgattcata taaattactt aatggaaaat
   125701 gccccgaata aatccaacga gtgactaata atcctgttat acagaaaagg gtggctatca
   125761 tacccctttc tgatgaatca tatagtccta cgacttcatc gactaataaa gttaaaaaat
   125821 gaattgtaat tacaattgaa acgatcgaaa aggatatatg agttaatata tgttctaaaa
   125881 ttgaaaaaat cataaaataa agattatgaa aaaaggagaa gagaaggttt ctcgattatt
   125941 attatatgga atggaaattc ggaatttttt tattttatta taggatttat attatacctt
   126001 ttttataaga cgctatgccg ccactcggac tcgaaccgag atgctctagc actgcttcct
   126061 aagagcagcg tgtctaccaa tttcaccata gcggcttgct caaaataata ataactcatg
   126121 ttttattcat attcaaccgt cgagattgaa tgaaggggtc aatccaatgc aatatttatt
   126181 ttgtaggaag cttttaaatt gatgaataaa aacaggtttc atttcaatag aagtttgagg
   126241 gttaaaaaaa gaatctttat tatccttttt ttatttaatt aaaaatttct agtttctaaa
   126301 gtaaagtagc aagaacggaa gttttgtagt tcctgttttc ctaaaatcga actttttcgt
   126361 tctaactaaa aaactaaaaa gttgtgactt ccattcatga atagagctca aaatgttatt
   126421 tatcatttcc gtttgttaat aattcatttg atttacatat aatattattt tgatgaatga
   126481 atcattgaat aaagaagatg gttttgagta tcacaattta aacatggcat ctacagattt
   126541 aaaaggattt ctaatttaaa attcgaaaaa aatgacttgc ttcatcttcc catacaaaca
   126601 taggattttt ttcactttaa attgaggcat tatttgtgta tccactaaat aggaaaaggt
   126661 ctctttccca attgggttta tgggaaggat atatagtaat tcagagtaat actactttag
   126721 attcagaaag ttacaaaatg aaaacttcat caattagttt caagaaccca ttgattttga
   126781 ctaaactaag gatcttatat atcttctgct ataataataa taaattatag ataataaata
   126841 cgatatagaa aatagaaata aaacactaac aagttattat aatacacaaa taggaatagg
   126901 cgatggggaa ataagaatcc cccaccccga aaagaaaaga tgaactcaac taattacaaa
   126961 attattcaaa aatgaaaagt aaattactac taaaaaataa aaaaagaaat acataaaaaa
   127021 tgaaaaataa tagataagta gaaatgcgac ttccccctat gtattttata ctttctccta
   127081 ttaaaaaaca ggaaatgcct aacccattta taattccatc aatagttcgc ctatcaaaaa
   127141 attcggttag ttgagataat cgtcttatag tttttgttag ggacatgtca taaaaactat
   127201 ctatataagc acgattatat gaccaattat acaaaaaatt gattattttg tcccaaattt
   127261 ttctattagg tcctcttttc acaaaaaaat taaagaagtt caaattttgt aaagacgaat
   127321 aaaaaggatt atataaaaag gatgctataa atattccaaa aaaagctata ctgactgaaa
   127381 aaattccatt tgtgaaaaat tcataccaat ctacagaata ttttgaattt tgatgtaaaa
   127441 gatcaatagc tggagttaac attttagata atagatctaa atgaatttct tgttgattga
   127501 aaggaattcc tataactcca ataaagagag taaatagaac caataaaagg atagaaaata
   127561 gcatagtatt atccgattca tgaggataat aaaaagtttt attagattca aaatgagtaa
   127621 tagtcagaag agcctccctt ttgactttac tccgaatttc atatggcttc ttccaaaaca
   127681 aaaaagtatg ttggttatta ttagttgtta ataaagagaa taaaggaaaa tttctgttaa
   127741 tcgttttttc ctcttcttta ccccataatt ttattgaata aaataaacta cttttttttc
   127801 cactgtaatt ttgaaaatta atattcaaat gtccttcaaa agtaagtaaa tagatccgaa
   127861 acatataaaa tgccgttaat ccagctgtga accaagctat taatgcaaaa agtgacgaat
   127921 acatccaact atcattcaga atttcatctt ttgaccaaaa acaggcaaga ggcggaatac
   127981 cacaaaggga aagcgttccc actaaaaaag ccgtttttgt aattggcaca tgttttctta
   128041 aaccgcccat aaaaacaaaa ttctggcttt tatatggaga atatccaaca acagcttcca
   128101 ttgaatgaat aattgatcca gatcctaaaa acaataatgc tttcgaatag gcatgagtaa
   128161 tcaaatgata taaagcggct cgataagatc ccatgcccaa agctaacatt atataaccca
   128221 attgagacat tgtagaatag gctaagcctc tcttaatatc tttttgagca acagctaaag
   128281 tagcccctaa gagtactgtt actatcccta taaaagatat taggttcatt atggaaggta
   128341 tgaatataaa aataggtaca aagcgggcta caagaaaaat ccccgctgct accatagtag
   128401 cagcatggat aagagccgaa ataggagtag gtccttccat agcatcaggt aaccatacat
   128461 gaaggggaaa ttgtgcggat ttagcaattg cgccaccaaa taaaagaaag gcacataaag
   128521 taagaaataa aaactgaccc tgattttttg aaattaaaat aaagttattg catagttcga
   128581 acaaatcttg aaattcaaaa ctgcctatta tccaataaag gcctaagatt cctaataata
   128641 atccaaaatc gcctatacga ttagttacaa atgctttttg acaagcattt gctgcaaggg
   128701 gtcgtgtgaa ccaaaaacct attaatagat aagaacacat tccaaccagt tcccaaaaaa
   128761 tataaatttg tatcaaatta gaactagtaa ctaatcccaa cattgaagta ttgaataaac
   128821 tcagataagc aaaaaatctc aaatatccct gatcatgaga catataattt tcactataaa
   128881 taagaacaaa aattccaaca gtagttatta atattaacat aatggaagta agtgaatcaa
   128941 gaaagtagcc gaactcaaaa gataaatcat tattgatggc ccaagaccat acatattgat
   129001 atgtggaact tctattaatt tgttgaatag atagatcaac cgaaaaaagc ataactatac
   129061 ttaacaataa aatactggga aaagcccaca tgcggcgaag gttttttgtt gatgtcggaa
   129121 aaagcataag tcctactcct attaaaatag gaataggaag tggaaccaaa ggtatgatcc
   129181 atgaatattg atatgtatac tccataaaaa cctttttttt cttacttaat acttaatagt
   129241 tttctttgtg attcaccagc tcttattctt aacttaaaaa aggataagga taaaaaaaaa
   129301 atgcttcatt tctttttttc tttatactta cttcatttat gagtaaactt tgtatgagta
   129361 aatttggatt ttggaagact tttattcttg ttcattccaa taaatgagat ttacgcttat
   129421 tttatataaa aaagtgtttg atatttttct ttccgttctt tacatattat gattaatata
   129481 acgaaaaaat ttgtgaaaaa taaaaaatat ttcttttttt ttgaaaacag tctattttat
   129541 tttataaata ttaaaattta gaaatataga acaattgaaa ttgagaggaa taataagtaa
   129601 agtatatata tatatttttt tataaatgtc tttcacatac tagtatagta ctaaatcatt
   129661 tatttttttt tcgaatggca gttccaaaaa aacgtatttc tatatcaaaa aagcgtattc
   129721 gtaaaaatat ttggaaaaag aaaggctatc gagcagcgtt gaaagctttt tcattagcaa
   129781 aatctctttc tacaggaaat tcaaaaagtt ttttttctat ctcaaataaa taaataaaaa
   129841 aatgcttgaa taattttgta attagttgag ttcatctttt cttttcgggg tgggggattc
   129901 ttatttcccc atcgcctatt cctatttgtg tattataata acttgttagt gttttatttc
   129961 tattttctat atcgtattta ttatctataa tttattatta ttatagcaga agatatataa
   130021 gatccttagt ttagtcaaaa tcaatgggtt cttgaaacta attgatgaag ttttcatttt
   130081 gtaactttct gaatctaaag tagtattact ctgaattact atatatcctt cccataaacc
   130141 caattgggaa agagaccttt tcctatttag tggatacaca aataatgcct caatttaaag
   130201 tgaaaaaaat cctatgtttg tatgggaaga tgaagcaagt catttttttc gaattttaaa
   130261 ttagaaatcc ttttaaatct gtagatgcca tgtttaaatt gtgatactca aaaccatctt
   130321 ctttattcaa tgattcattc atcaaaataa tattatatgt aaatcaaatg aattattaac
   130381 aaacggaaat gataaataac attttgagct ctattcatga atggaagtca caacttttta
   130441 gttttttagt tagaacgaaa aagttcgatt ttaggaaaac aggaactaca aaacttccgt
   130501 tcttgctact ttactttaga aactagaaat ttttaattaa ataaaaaaag gataataaag
   130561 attctttttt taaccctcaa acttctattg aaatgaaacc tgtttttatt catcaattta
   130621 aaagcttcct acaaaataaa tattgcattg gattgacccc ttcattcaat ctcgacggtt
   130681 gaatatgaat aaaacatgag ttattattat tttgagcaag ccgctatggt gaaattggta
   130741 gacacgctgc tcttaggaag cagtgctaga gcatctcggt tcgagtccga gtggcggcat
   130801 agcgtcttat aaaaaaggta taatataaat cctataataa aataaaaaaa ttccgaattt
   130861 ccattccata taataataat cgagaaacct tctcttctcc ttttttcata atctttattt
   130921 tatgattttt tcaattttag aacatatatt aactcatata tccttttcga tcgtttcaat
   130981 tgtaattaca attcattttt taactttatt agtcgatgaa gtcgtaggac tatatgattc
   131041 atcagaaagg ggtatgatag ccaccctttt ctgtataaca ggattattag tcactcgttg
   131101 gatttattcg gggcattttc cattaagtaa tttatatgaa tcattaatct ttctttcatg
   131161 gagtttctcc attattcata tggtttccta ttttcatttt aaaaagcata aaaatgcttt
   131221 aagtgcaata accgcatcaa gtgctatttt tacccaaggc tttgttactt cgggtctttt
   131281 aaccaaaatg catcaatccg cgctattagt acctgctctc caatcccagt ggttaatgat
   131341 gcacgtaagt atgatggtat ttggctatgc agctctttta tgtggatcat tattatcagt
   131401 agcccttcta gtcattacat ttcgaaaagt cataaagatt tttagcaaaa gcaatatttt
   131461 attaaataca gcattttcct ttggggaaat gaaatacctg gatgagagaa agaatgtttt
   131521 actaaacact tattttattt attctcgaaa ttattacagg tatcaattgg ttcaacaatt
   131581 ggattattgg agttatcgta ttattagtct cgggtttctc tttttaacca tagggattct
   131641 ttcgggagca gtatgggcta atgaggcatg gggatcatat tggaattggg atcccaagga
   131701 aacttgggca tttattactt ggaccatatt cgcgatttat ttacataccc gaacaaatca
   131761 aaatttggaa ggtgtaaatt ctgcaattgt ggcttccgcg ggctttctta taatttggat
   131821 atgctatttt ggggtcaatc tattaggaat aggtttacat agctatggtt catttccatt
   131881 aacatcgaat tgaatgaaaa agcagaacaa atacaaacat aggacagcat agaatataca
   131941 taagaaaact taatgtaagc cgccaagaaa agaacctttt gaatcaagta caagtagcgg
   132001 agtgattcaa aaggttctca caaaggccaa acatatctga ttcaaattca atttgatttt
   132061 tactttcttt tttactcaac ttaaaaaaaa aaaaaaatga aacctaagaa cagaaaaaag
   132121 aatttttttt ttttcacctt tttcaattgt aaagcgaatc attttcaaaa ttcttttaaa
   132181 taggatttct tttttttatt cctaaaacct atctataaaa ataattagct agaatagctt
   132241 cgactttctc acccgatagt gataaaacga aatccggata aataccaata cctattacgg
   132301 gtagaaagat agagatcgaa acaaataact ctcttggtcc agaatcaaaa aaataggagt
   132361 ttggagcatt aaatagcttg tatccgtaga atatttgacg taacatagat aataaataaa
   132421 taggagttaa tatcattcca attgccatta caaaaataat taagattttt ggcattaaaa
   132481 aaaatttttg actgctaatt attccaaaaa agactatcaa ttctgcaaca aaaccactca
   132541 tgcccggtaa tgcaagagaa gccatcgata agatactgaa catcgtaaac atttttggaa
   132601 ttggaagagc catcccgccc atttcgtcga gataaacaag acgtattcta tcataactcg
   132661 ttcctgccaa gaaaaaaagt gcagcgccaa taaatccatg agatattatt tgtaaaaagg
   132721 ctccgttgag tcccgtatcg tttatagagc caattcctat aattatgaaa cccatatgag
   132781 atacagagga ataggctatt ctttttttta aattacgttg agcaagagat gttgaagctg
   132841 cataaattat ttgcattgtg cctactatca tcaaccaggg agaaaatata gaatgagcat
   132901 ggggtaataa ttccatattg atccgaacta atccatatgc tcccattttt aataagattc
   132961 cggctagaag catacaagta ctataatgtg cctccccatg ggtgtctggt aaccatgtat
   133021 gtaagggtat aatcggtgat ttgacagcaa aagcaataag aaatccaata tagaatatta
   133081 tttccagtgc gagaggatac gattgattag ctaatgtttc aaaattgaat gttggttcat
   133141 tagaaccata taaaccgata cccaaaaccc ctactaatag aaaaatggaa cctcccgcag
   133201 tgtacaaaat aaactttgta gctgaataca gacgtttctt tcccccccac atagatagaa
   133261 gtagataaac aggaattaat tctaactccc acatgatgaa aaaaagcaaa aggtctcgag
   133321 aagaaaatga tcctatttga ccactgtaca ttgctaacat caggaaatgg aatagtcggg
   133381 aatcccgagt aactggccaa gccgctaaag tagctaaagt tgtgataaat cctgtcagta
   133441 aaataggtcc tatagaaagt ccatctattc ccaatctcca gtaaaaatca aaaaaattga
   133501 tccatttata atcttccgcc agctggatta atggatcgtc caattggaaa tgataacaaa
   133561 atacataggt cattagaagt agttctaagg tggatataga aatggtatac cacctaatta
   133621 gcttatttcc tctatgagga agaaagaaaa ttaaagagcc cgcagatatt ggcaaaacta
   133681 caattattgt taaccaagga aaataattcg tggtaaagac aagatacact tggaccagaa
   133741 aaacccgcgc tcgaaaatag aatctttatt cttttttttt gagtacgggt tttttcagta
   133801 aaaaataaaa tgtattcaaa atgtattcaa gtgggtttta cggaacatat caataagcta
   133861 gacccatact tcgagttgtt tcatgccata aataaactcg aacactcaag aaatccgttg
   133921 gacaggcaga ttcacatctc ttacaaccaa cacagtcttc tgttcttggg gcggaagcaa
   133981 tttgtttagc tttgcatcca tcccaaggta tcatttctaa cacatcggtg gggcacgctc
   134041 ggacacattg ggtacaccct atgcatgtat cataaatttt tactgaatgt gacatgggat
   134101 ctatgaattt ttgaacgtta tcaaatttcg atctagtaaa cttgtaaatg aatcatatat
   134161 ttaaacgcca gatgaatcaa cgatttacca gaaattttct aatcaatgga cttctggatc
   134221 agctcatgag aagtggctaa gatactttga tttattacgt tttcgtaaat agaatctaga
   134281 ttctaacata ttctacatgc taattcaaat tggtggatat tctaattttg attattattc
   134341 ctacttattc aataaagtcg attgattgat acgcgttgat tttctgttac gataaattga
   134401 cgaaacaata gccaacccaa tagctgcttc agcggctgca atagctataa caaaaattga
   134461 gaaaatatct ccctttaact ggcgactatc aaaaaaatca gaaaatgtta caaaattgat
   134521 attaactgca ttcaatataa gttcaagaca cataagagcc ctaaccatgt ttcgactcgt
   134581 gattaatcca taaataccga tagaaaataa ataggcactc aaaacaagta catgttcgag
   134641 catcattgac caactcctta tcaatgttgg ttcatttcaa tatgaacaaa aattcaacag
   134701 attcgagatt gactagaata gaacaaaaca agtacggaac aaaagaatgt attgaaaata
   134761 gatcaaataa aagaatctcc cttttagaca tgaacagtat tcaaatagaa tttttgtgaa
   134821 ataggtggga taacatagaa gaaagtgcaa tttggattgt ttgctgttgc tagttataac
   134881 gatttattac tgacgagcca cagcaattgc gcctatcaaa ccaactaaaa gaattattga
   134941 aatcagttca aacggaagaa aaaaatctgt tgataaatga attccaattt gttgactatt
   135001 acttatcaaa tcttgttcta taagttggtt tgatcttgta gtccaaataa tcccgtacca
   135061 tgacgtatcg aaaatagtag taattagcga aagaagaata cttgtacaaa ccagtgaagt
   135121 aaccccatcc ccaacgatcg acagattcaa atccttgtaa tattctgaac ccttcatgaa
   135181 catgacagca aatatgatta aaacatttat ggctcctaca taaataagga gctgggcagc
   135241 ggctacaaaa tgtgaatttg aaagaatata gaataaggat atacaaacaa gaaccaatcc
   135301 caacgaaaag gcagaataaa ttggattggt aagtaatact actcccagtc cccctaatat
   135361 aagacccgat cccagtaaaa ctataagaaa atcgtgtatt ggtccaggca aatccattat
   135421 atgtaaaata ggagataaat tgaaatgctt ttcatgatcg tattgacccg accgggaaaa
   135481 aactaaaggt ttttttgatt ttcattttat gataggttcc taattgaatt caattctaat
   135541 ctattaggta tgatatgggt acaattgttg gacagtttct tttttgatta ttttattttc
   135601 ttaaattaag aaagaataag gatatttttt gaaagtatat atttcgaaaa aattacgact
   135661 ctattgatag atttttaata aaaaagtcga aattctcatc aaccaatgaa tttctagttg
   135721 aatttttcat tattggccaa acaaagagaa agaccttatc tcattctttt aatttaaacc
   135781 aaaaaacgga accttaagaa ttggtaattt ctctttattt aatagaatag ggcggttatc
   135841 tactcagttt ttctttgagg cgaattcaaa attgttcgaa ttgtataatc atcaattact
   135901 gacattggta aacggcccaa agcaatttga ttataattca actcgtgacg gtcgtaagta
   135961 gaaagttcat attcttcagt catcgataaa caatttgttg gacaatactc aacacagtta
   136021 ccacaaaata tacaaattcc gaaatcaata ctgtaattaa gtaatcgttt ttttcgaata
   136081 tcagtttcaa atttccaatc aacaacaggc agatctatag gacatacacg aacacatact
   136141 tcacaagcaa tacatttatc aaattcgaaa tggattcggc cacggaaacg ctccgatgtg
   136201 attaattttt cataaggata ttgaatagtt acaggcaaac gatttgcgtg ggataaggta
   136261 atcatgaaac tttgaccaat gtaccttgct gctcgtactg tttgttgacc ataattcatg
   136321 aacccagtta ccatagggaa catatcagga atctatatga atagttttat cttcgtttct
   136381 ttctcttgtt tgaacttgaa ccaagtctat tgtttgctat ttacagtgaa aaaagttgaa
   136441 aagaggttgt taataataga ttaccgagag atattggtaa aagaaatttc catccaagat
   136501 ttaaaagttg gtccattctt aacctaggta aagtccatct tgttgtgata gaaataaaca
   136561 agaacaaata agttttagct aatgtaataa agataccaat tgtagttcca aagattccat
   136621 ccactttatt tatttcaaat agctcaggaa caaatatgta tggaatggaa atattccaac
   136681 caccgaagta aagaaccgtt acaaataacg aagaaagtaa tagatttaga taggaagcaa
   136741 cataaaataa accaaatttg atacccgaat attcggtttg ataacctgct actaattctt
   136801 cctccgcttc tggtaaatca aagggtaatc tctcgcattc ggctagggca gaaattagaa
   136861 aaacgagaaa tcctataggc tgacgccaca aattccatcc ccaaaaacca tattttgact
   136921 gcgcctcaac tatatcaact gtacttgaac tgttagataa tcatagtcgg tgataacatc
   136981 actgttccca ccgctattcc agaaccgtac atgaggtttt cgcctcatac ggctcctcgt
   137041 gggtcaaaaa aaatctaagg accagatcag tattattgac tatttagcta gctatggttg
   137101 tagaatagaa agagtcaaaa tctatttgag ggtccaaaat tataccaatg gaattccgtc
   137161 tgctatactc taaaagaata atcaaaaaag gcgcttccga attgatctca cccgttaata
   137221 atttgacttt gttgagtaat aacttaatcc ttaaataaaa aactcctttc agaaatatca
   137281 ataaatagtt tatttcaacc catcattttc gattacgaaa aggaattaga cgttacatta
   137341 gctaatgaat catgagacaa attatatctc tctaaatcta tgctaaatat atgaaaaaga
   137401 cggaataaaa aagatttctt ttttttttct cttgtttgtt tttcgttcct attcttcttt
   137461 cttataaaac cgatataaga gaaggggcta aaacaaaaat aaaaaataaa ggattatttc
   137521 gttcctgata gtcattgctt taatgggtgg ataggagcat actctggatc ggaatcgcgg
   137581 gaagtactgc cttatcattt ctaccaattt aaagccccaa ttagtattct ttttatgtta
   137641 tgcagaaata tctttttaga taatttccat aatctccatt actaatcctt tgtgcatttt
   137701 tgtgttccta atcatccact cattttttgt tcaatcgccc gtttcgtttg ataatacatg
   137761 tatggtaggt aattcataca aaggatagtg aaaaggccat acggttgatc ttttgagccc
   137821 gcttcaagct gggttgtcta atcaaccagt cttggggtaa gggacctctt ccgcttatgt
   137881 ttatttccac ttaacttttg tcttgtacat aggaaatgag actccatttt ttttttttta
   137941 ctgcaaattg ataagctgct ttctttcact catatataac tatctaattt actttatcaa
   138001 ccaaaaggat aataaagaat atctattcaa ttcgttcaac ttgttttgtt ttctaaagcg
   138061 aaagaaaaga atgaataggg aaaagaaaga aaagtttgta tttcaacgaa tcgcacgtag
   138121 agatattgat aaaacacata aagttaatgg tatttcataa ctaatcgatt gagcagcagc
   138181 tcgtaaacca cctaaaaagg aatatttatt attcgatccg tatcctgaca taagaaggcc
   138241 aacaggggca atacttgaaa tggcaatcca taaaaaaata ccgatattga gatcagctaa
   138301 aacaagatga tagctaaaag gaattactaa aaaacttagt aaaatagata tgactgctat
   138361 agatggtcca atactgaata aacgggtatt tcctctagct ggaaaaagat tctctttgaa
   138421 aagcagtttt gtcccatctg ctagagcttg aagaattccc aaaggaccgg cgtattcagg
   138481 cccaatacgt tgttgtattc ctgcggatat ctctctttct aaccatacaa ttaccagtac
   138541 gcctactgtg atccccaata caagagtcaa aatagggaca aagatccata cgattccata
   138601 gacctctttg aaaaattcca atctggaaaa agaatgaata tcttgtactt ctatttctgt
   138661 tgtataaact atcatttcaa cgatcaactt ctcccataat gatatctatg ctacctagta
   138721 tcgtcataat atcagccaat ttcattcctt taactaactg aggaagaatt tgcaaattga
   138781 taaaacccgg cgggcgaatt ttccatctcc aaggaaaaca acttttgtcc cctattagaa
   138841 aaattcccaa ttctcccttt ggggcttcaa ctctcgcata aagttcttgc ttcggcaatt
   138901 caaatgtggg agaaggtttt ttactaatga atcgatattc aaaatcattc cattctggat
   138961 ccctttctct atcaaagcat cggatttcta aattctcata gggaccccct ggaattcctt
   139021 ccagggcctg ttgaattatt tttatggatt ccgtcatttc actgattcgg actaaataac
   139081 gagctaacga gtctccttct ttttgccact ggatttccca atgaaattcg tcgtaacact
   139141 cataatgatc aactttacga agatcccatt gtattccaga tgctcgtagc atcggtccgg
   139201 ataaacccca atttattgct tcttctccac taagaatgcc tactccttca actcgttcta
   139261 aaaaaatggg atttcgcgta ataagttttt gatattcaac aactcctgtt aaaaaataat
   139321 cgcagaaatc caaacattta tctatccagc cataaggcag gtcggctgct actcctccga
   139381 tacgaaaata attatgcatc attctcatcc cagtcgcagc ttcgaataga tcatatacta
   139441 attctctttc tctgaaaata tagaaaaaag gggtctgtgc gccaatatcc gccataaaag
   139501 gtccaagcca taacagatga gaaactagac gacttaactc caacataatg actctgatat
   139561 agctcgctct tttaggcact tgaatatttc ccaattgttc tggtccattt acggttattg
   139621 cttctgtgaa catagtagct aaataatccc aacgtgttac ataaggtaaa aattgtataa
   139681 ttgttcggtt ttccgcaatt ttttccattc ctctgtgtaa ataacctaat attggttcgc
   139741 agtcaacaac attttcaccg tctagggtaa caatgagacg aagaacaccg tgcattgatg
   139801 ggtggtgagg tcccatattg actatcataa ggtctctttc tgtagctggt ctattcataa
   139861 gtttttcctc gattcattct tacatgaatt gctgaaaacg aaaagaagtt tatcaaaatt
   139921 ctcaagatcc aataaatgaa aaaactaagt aaaaattttt aaattaacga ttttttaact
   139981 cccgaatatc caactcacta attaattctt tatagcgtac tcgatttttc tttgataagt
   140041 aagacagcag ccgttgacgt tttcccagaa tttttcgtag acctctctga gatgaatagt
   140101 cttttctgtg caattccaaa tgggaagtaa gtcttcgtat cttattggtg aaactgacta
   140161 tttgaaagtc aacagacccc cgcttttctt cttttttttc ttgaaaaatc actgagatga
   140221 atgaattttt taccataaaa caaaatctta tcccctttta taatttatca ttttttgatg
   140281 tgaatttgat taatcagtaa taatattatt cattttgata tacagaatga ccttaagttc
   140341 attataaact tcctatttta taaaataaat aaatgaacaa aatcttctta ttttatttgt
   140401 ataggaatac aaaaaaagat aagaagattt tgttcattca tttatagatc taattgataa
   140461 tatgtatgtc attaaattag tatcctcttt caggatggaa tgtaagacaa tcctcgcgtc
   140521 tatctatttg ttttcatata gccgacgtat tctattacct aataatatat gtatatatgg
   140581 caaaattcat gtaaatggac ttgtaactaa caaattttca accgtggata catatgtatc
   140641 ctgaccatac tgaaacgact gccattatga gtattaaacc aatagcgatt catacaagct
   140701 aaatcttcta gtcgataatt gggccaaaga aagaacttca ttttaattag tttattttta
   140761 tcgataccga gatatttgcc tctatttaaa acttgaccac agttttttac ctgattgcaa
   140821 aataccggat ttctatgtat atcatttcta tcccttgagt ttaaaaaata tagaattcgc
   140881 aattctctac ggcctttagg ggataaaaaa gtttcaggaa caaataaatc ataatgattt
   140941 ttgtctctat tttgagtcat tttttgatgt cttaaaatgg attcatcaaa ttgattctta
   141001 tcaaaccatt ctcgaaattt ttgattcctt tggtatttat tcttatgaag gtatttattc
   141061 ttatgaacca aaaaaatacc tatggtttga tatagaatca attgtccatc gttttttata
   141121 gacggataag gataagtcgg ttcgataatc aatgttccgc ttgtacttaa ttctctagga
   141181 gtgtgccttt ttagagtcca aatatccaca gtcagttctc cccgtttaag ataggatata
   141241 gcaacgtcct ttggatttat caatctaagc aggagacaat aggctctaat attattgacc
   141301 atttttttat ttagaaccct ttcccagctc aattgaaaat agaaaaaact ttctaggaag
   141361 gaataaagct ctatagcttc ggggctcatg ttggcctttt tttttctacg ttgttttttt
   141421 atgcctgatc tacctccatt ttcatctgat agaggagccc cttccccttg gtttagagga
   141481 tctttttctt cttgatttct attctcgaat ctaagaattc tttttttttt ctttgattct
   141541 attaaagggt tactttcagt aatgtttttc ttaatgtttt tatttccatt caaatgaaag
   141601 ttgaaaagaa gtaattttat tggtatgatc cccggttgaa tcttatatgc attatatagt
   141661 ggcacaaatt ctgggaagaa ccaaagttct agttctggat tcgaactaat acgacctact
   141721 atttcctcat tcatttccat ccaatcaaag aaggatcttt ttttttttgt caaagaagga
   141781 tctttttttt ttttgaatgg gttgattttt gaattttgat aaattggtaa agaaaaagga
   141841 cccctcttca ttttttgatt cttattcttg gtgccgctat tggcccagta atgaatctcg
   141901 accttattat ttctaaggca aaaatcaatc attttccacc tacaaaattt tctatctgga
   141961 aatttctcct cagccataat ataattttct cctagataat tataaatagg tagcccgtct
   142021 ggcatatcaa aaaatttgcg tttatctatc ttgtaattat caaaaatctc ttctttacta
   142081 tttatttgta atggtgatct ataaatatat gagtctttct tctcttcata attaatagat
   142141 ttatatgaga aaaaatcatg tctatgatgt tttttaaaat tagatgattt tttatattct
   142201 tgattcatta ctgaatcagg ttcaaaatca tttttttttt catcatgaat taatccttct
   142261 ttttcatatg agccccattt gttaaaatcg tttttttgag tcatacagtg tcgattgact
   142321 ttatttcgcc atttttctgg tactaattta agccagataa tctgagagaa atcatattga
   142381 taatgccccc ttaaccagtt tttccattga ttcctttcag aatgccaaaa gtctttatgt
   142441 ctcaatccag aatgaaaaat tccctctttc cgaaaaaaat cctttatttc atttttaaga
   142501 aaaagagatg ttccatgata ttgaaggata gacttgaatt tatagaagtt aataactcga
   142561 gtttgcgata ttttataaaa tacatatgct tgcgagaagg aggacgagtt acaaaaagtt
   142621 gttgaattct tattttgaat attatcaagg gaattttttt tagttaaaat aaagtgaaat
   142681 ttttttgtat ttcttttctt aattcttttt tcattttctt tcttattgga aatggatttc
   142741 tcgatcattt tttttcttga ttcaatcaaa agttgtgcat tggttcttgc aatattaatg
   142801 atacatagaa aaaaatctat gtatattttt tccatgaaaa atttgataaa aaaatcaaat
   142861 ttacggatta atcgagtatt tcttcttttt aatatttgac aaaattttat taatgattct
   142921 aatattttat tatgataact ttttttatta gaattcatat ttttttcttg agttagaaat
   142981 ccatttttct tctcatttag aattctttct agtttcttgt tgattgtact tgttctctca
   143041 gtcagatctt tcattttttt ttctgtcagt gaaaaatttg tccattctgt agatcgaatt
   143101 tgaataggtg attcacgaat catctgatta ttcattatag aatcgtcggt tttagtttca
   143161 cccaattcgt agtttttgat gctccatttt tttatttctt ttgacacctt tcgaagaaat
   143221 tttgctcgtt ctttaaaaac attaaaaact ataaaagact tctttttcaa ttttttcact
   143281 ttttttttca gttctttaaa aataggttca aaaaatgaag acacttttag ttttcgaggg
   143341 ggaccaaaag gatggtcagt ttccggtcca aaaattgtta aaaaacaaaa atcatttttt
   143401 tgcgctttct gtgttttcaa gggttttaac ttagatcggt gccaaggttt caggtaaaaa
   143461 ggaaataaga tttttatctg aataccgtct gttaaccagt tttttggaaa ttctttgtcg
   143521 gataattcaa caccattata agtgcatcga atatgcattt ctcgattcca atccttgaag
   143581 tcttcggacc attcgggacc ttgaaataat aaaatacgcg caatattctt agctattatt
   143641 aataaaggca atcgaatata tttccgaaga attgattggc ctactaataa aaaacctctt
   143701 actgcttgag catatgtaat ggtatcccaa gcttctgcta tttccattcg cattctctct
   143761 tcgtcttggt atttttcaac ctttcttttt tcttttgtat aatcagagat ttgtaatttt
   143821 ttgctttttt tagacatcaa attttgaaaa atgcctttca tccgtccgaa actatcaaaa
   143881 gaaaaaaggc gtctgtctat tctgttcaaa aaagaaaaaa ggcctctgtc tattctgtcc
   143941 aaaaaagaaa aaaggcgtct gtctattctg tccacaaaaa gaggggaatg cgcctttgct
   144001 tgatagaaga gttggcaagt aaccgtttta cgcctttggg cacgcataga accttttatt
   144061 agatttcgac gaaaatccga gtatggtaaa taacgtatcc aagcgatttc gcctgctgga
   144121 tcaggctcat tagaatcttc gctatcatca aaaatgacca tatacttgta ttttcttaaa
   144181 cgaatttgag aatccaattc taccctttct tcgccggttt ctccttcctc tagttgcaaa
   144241 tcatcgagta agtagtatgg ccatcgaggg acctttttac ttatttcctt tatttcaata
   144301 gatctttttc tacttctttg atcactggac ttagttataa ctacatttga atgaatagtt
   144361 tgatgtttgg gttctcgaaa tcgaaataaa gaaagcttct tttttgttaa taatgatcta
   144421 ctattgttga gtttgtctat tgtttgtttc aattcgcgat aatcattagt aagaagtaga
   144481 gcatgaatct tatttatcca aaattccccc attttttttt ttatatatat ttgatttatg
   144541 ctagggggtg aaaacccttt tttgattctt ccacgatagg gcccatataa gaacggatcc
   144601 ttttttttag gaaaatattc ttttttagtt tcatcattac acaattgagt tttttgttca
   144661 aatataccta tatcaaaaga ttctttatct aaagttctga ctctatttat aaactcgtca
   144721 gttttgttta gccgttttag atcattggtc aaattccaat cattatacaa ttgatcagat
   144781 aataattttt ctgttgtgaa aaaggatatc tttttttcta ttatttcttt aaaagttgac
   144841 aaactcggcg gatacataaa agatatcctt tcttttccat cactttgaca tgtataaaaa
   144901 aaatattgtg acatttcatt ttttacagca ttttgaaatt gattgttttt tatataacga
   144961 aatggtcgat tccatttgtt agaatcaaaa agaagaatca caagagagtt ttcaacccat
   145021 gaatcaaaaa gaagagtcag gagttcatct tttctttttt tttttttctt tccgttcact
   145081 cggatctctt ccctttcatc gattttgtcc ggatcctccc tttcttccga aaaaagggaa
   145141 ggagaaggat cttcttcggt gaatacctct tcttcctctt tagttttagt ccccctcctt
   145201 gcggaaactt ttttttctat ttcttccatt tctgaggttc ctttcagttg cttagtcaaa
   145261 atgggtgacg gtattcttcc taaatagtag atacaggtaa taaataagaa agtactaaag
   145321 attcgagcca tagagtttct taattctgac acaatggatc ttaattttga cacaaggtac
   145381 ttatactgat aagcaagaga agcaagatac ttattagatc gaataagtac attaaaccta
   145441 atagaacttt tttgctgtat ccacactaat accaatctaa acttagatcg aataagtaca
   145501 ttagacctaa tagaatgatt ttgctgtatc catactaata ccaacccaac ccattttatg
   145561 aataaaattt gaccaattaa ccaaccaact aaactacttg ttacaaataa aatcttgttg
   145621 ttgcatcgaa acatataaac gttgactaat ctggctaaca ttgaacttgg taaaatgaaa
   145681 tggttgaata attgaaaaat gagattattc aggaatacac attgaatgtt aagattacgc
   145741 attgaatttc tgttagtaga tccataatca aaaaagtctt tgtgattgtt ccagaagaaa
   145801 tgaaacaaaa gatagggtag agctaggaca gttattgtat ggggtctccc caatgctata
   145861 tggaggggcg cgtaatagat cgatatgaac atcatgagct gtcccacaag aaaaccagtt
   145921 gttgctgcta ccttcttctc gtttccttct tctccttctt ccatagccag ggctcggaga
   145981 gagaagagat aggagggccc tatggagaat gtggtcagaa atccataata gagtccgacc
   146041 ccaacgaccg aattgcttat cctcatgcat aagtatatta gatcacctgg tctaaaaaaa
   146101 aatatataag atttgaaaat cattataaaa cctcctcctg ttcgatttca attccatttt
   146161 tttttgttaa tctatgataa tatgatatta ttctatgata atatttttgg gtgatcttca
   146221 tgcataagta tattagatca cctggtgtaa aaagaaaaat ataagatttg aaaatcatca
   146281 caaacctccc gttgttctat ttcaattcca tttttttgtt attctatgat aatatgatat
   146341 tattctatga taatatcata ttattctatg ataatctttt ttcactttcc atatatagaa
   146401 atacaaagag atagactaga aacgacatct cttatgtcaa tgacactaaa gaaagggata
   146461 ttaaatgaat ggaattggga tatggatgga atataatgaa atagagccac tttgaggttc
   146521 cctatgaaat gaggcatgga acggggccac tacgaagaag ttccgggggt tacgaaggaa
   146581 acttcgagtt catattggtc atgggttgag aatgggaatt gaactctatg agatctaatc
   146641 tcccgttgtt cctcagtagc tcagtggtag agcggtcggc tgttaactga ctggtcgtag
   146701 gttcgaatcc tacttgggga gatttgattc attccgaatt acagaatgtc agaatgaaaa
   146761 ggttcgcttt gatcattaag agtaggagta ggtaacccgt tctctgtgtc tttatttcta
   146821 ttgcattcta tctcatcgta tcacattctg ttctgcgata tttgagaatc gccgtcaata
   146881 cctcggtcta ggtccgggat aatcctttgt tccatagtct tggggctatt tacaaccagc
   146941 caattaagaa ttctcagatg tactagtact agcaaatgga tcaaagatgc agtcatcgat
   147001 tctcccgaga ggccgcaatt accgcgagca aacacattaa tttaatggcg aggagcgcat
   147061 ttttgccatt tttgtatgct actaatactt gtacttgctc tgccattctg tccaagcctg
   147121 gctgaggaag agttatgggg cgtaaaacaa aaaaaaaaga tgctaatttt gttttttgtt
   147181 ttggccgtct ttactatatg taaatttaga tttgaaagtc aaaaggccac tccatttcgg
   147241 caaaagaccc gcgccccagt tccatagctt ttggtccgct atcccaatca tgattttcct
   147301 acccccagag ggaaaggccc ttcccttttg ggccggttgt gggcgaggag ggattcgaac
   147361 ccccgacacc gtggttcgta gccacgtgct ctaatcctct gagctacagg ccccacctcg
   147421 tctccactgg gtctgttccc aggagtaccc taaagaaaaa aaaggaacct ttcctctccc
   147481 cagccatttc cgggttaaga agatgtgaaa gcgcctttct ctctataaga acggtgcgtt
   147541 ccgaggtgtg aagtgggaga gaggggattt cataattggg gttttgaata agacgacctt
   147601 tttgtttttc attttttgtt tctttttcgt attgaaaaag taataagaat gagaggtgtt
   147661 aagtttttat catcctggcg tcgagctatt tttccgcagg acccccccta cagtatcgtc
   147721 accgcagtag agtttaacca ccaagttcgg gatggattgg tgttgttcct ctacgcctag
   147781 gacaccagaa tatcgaacca tgaacgaaga aaggcgtgcg aaaaaaagaa aagcatattg
   147841 gctagtgatt ctgaggcccg attcttgact ggaagggaca ccaaaggcct ccgcccttcc
   147901 atcccatgaa tagatagaga gggagggcag agcttttggt tttttcatgt tgtcaaagag
   147961 ttgaacaatg aaaatagatg gcgagtgcct gatcgaattg atcgggtcat gtaggaacaa
   148021 ggttcaagtc taccggtctg ttaggatgcc tcagctgcat acatcactgc acttccactt
   148081 gacacctatc gtaatgataa acggctcgtc tcgccgtgac cttctcttga attctcaaaa
   148141 cttctgtcac tcgatccccg cagggacaga gaaccccttg ccgtcgcggc tgtgctaccg
   148201 gaggctctgg ggaagtcgga ataggagagc actcatcttg gggtgggctt actacttaga
   148261 tgctttcagc agttatccgc tccgcacttg gctacccagc gtttaccgtg ggcacgataa
   148321 ctggtacacc agaggtgcgt ccttcccggt cctctcgtac tagggaaagg tcctctcaat
   148381 gctctaacgc ccacaccgga tatggaccga actgtctcac gacgttctga acccagctca
   148441 cgtaccgctt taatgggcga acagcccaac ccttggaaca tactacagcc ccaggtggcg
   148501 aagagccgac atcgaggtgc caaaccttcc cgtcgatgtg agctcttggg gaagatcagc
   148561 ctgttatccc tagagtaact tttatccgtt gagcgacggc ccttccactc ggcaccgtcg
   148621 gatcactaag gccgactttc gtccctgctc gacgggtggg tcttgcagtc aagctccctt
   148681 ctgcctttgc actcgagggc caatctccgt ccggcccgag gaaacctttg cacgcctccg
   148741 ttaccttttg ggaggcctac gccccataga aactgtctac ctgagactgt cccttggccc
   148801 gtaggtcctg acacaaggtt agaattctag ctcttccaga gtggtatctc actgatggct
   148861 cgagcccccc ctgaaggagg ccttcttcgc cttccaccta agctgcgcag gaaaagccca
   148921 aagccaatcc cagggaacag tgaagcttca tagggtcttt ctgtccaggt gcgggtagtc
   148981 cgcatcttca cagacatgtc tatttcaccg agtctctctc cgagacagtg cccagatcgt
   149041 tacgcctttc gtgcgggtcg gaacttaccc gacaaggaat ttcgctacct taggaccgtt
   149101 atagttacgg ccgccgttca ccggggcttc ggtcgccggc tcccctgtca tcaggtcacc
   149161 aacttccttg accttccggc actgggcagg cgtcagcccc catacatggt cttacgactt
   149221 tgcggagacc tgtgtttttg gtaaacagtc gcccgggcct ggtcactgcg accccctttg
   149281 tgaggaggca ccccttctcc cgaagttacg gggctatttt gccgagttcc ttagagagag
   149341 ttgtctcgcg cccctaggta ttctctacct acccacctgt gtcggtttcg ggtacaggta
   149401 cccttttgtt gaaggtcgtt cgagcttttc ctgggagtat agcatgggtt acttcagcgc
   149461 tgtagcgcct ggtactcgaa cattggctcg gggcattttc tctacccctt cttaccctga
   149521 aaaagcaggg gcaccttgcg tccttgaacc gataaccatc tttcggctaa cctagcctcc
   149581 tccgtccctc gggaccaaca aggggtagta caggaatatt cacctgttgt ccatcgacta
   149641 cgcctttcgg cctgatctta ggccctgact caccctccgt ggacgaacct tgcggaggaa
   149701 cccttgggtt ttcggggcat tggattctca ccaatgtttg cgttactcaa gccgacattc
   149761 tcgcttccgc ttcgtccacc cccgctcgcg cgggtgcttc cccctaaggc ggaacgctcc
   149821 cctaccgatg cattttttca tcccacagct tcggcagatc gcttagcccc gttcatcttc
   149881 ggcgcaagag cgctcgatca gtgagctatt acgcactctt tcaagggtgg ctgcttctag
   149941 gcaaacctcc tggctgtctc tgcaccccta cctcctttat cactgagcgg tcatttaggg
   150001 gccttagctg gtgatccggg ctgtttccct ctcgacaatg aagcttatcc cccatcgtct
   150061 cactggccga ccttgacccc tgttattttg aggtcatatc tagtattcag agtttgcctc
   150121 gatttggtac cgctctcgca gcccgcaccg aaacagtgct ttacccctag atgtccagtc
   150181 aactgctgcg cctcaacgca tttcggggag aaccagctag ctctgggttc gagtggcatt
   150241 tcacccctaa ccacaactca tccgctgatt cttcaacatc agtcggttcg gacctccact
   150301 tagtttcacc caagcttcat cctggtcatg gatagatcac ccaggttcgg gtccataagc
   150361 agtgacaatt gccctatgaa gactcgcttt cgctacggct ccggtgggtt cccttaacca
   150421 agccactgcc tatgagtcgc cggctcattc ttcaacaggc acgcggtcag agccctgggc
   150481 tcctcccact gcttgggagc ttacggtttc atgttctatt tcactccccg acgggggttc
   150541 ttttcaccct tccctcacgg tactacttcg ctatcggtca cccaggagta tttagccttg
   150601 caaggtggtc cttgctgatt cacacgggat tccacgtgcc ccatgctact cgggtcagag
   150661 cgtaagctag tgatgctttc ggctactgga ctctcgccat ctagggtgca gcactctact
   150721 gcttcgccta gcagcacgac gcttttattg ctctcccaca accccgtttt cacggtttag
   150781 gctgctccca tttcgctcgc cgctactacg ggaatcgctt ttgctttctt ttcctccggc
   150841 tactaagatg tttcagttcg ccaggttgtc tcttgcctgc ccatggattc agcagcagtt
   150901 cgaaaggttg acctattcgg gaatctccgg atctacgctt attttcaact ccccgaagca
   150961 tttcgtcgct tactacgccc ttcctcgtct ctgggtgcct aggtatccac cgtaagcctt
   151021 tcctcgtttg aacctcgccc ttcacttttc actttaaggc tatgccatcc taaggtgctg
   151081 ctaaatggaa ggatcttatc aacgtccatg aatgataaat aatagattga actgccgaat
   151141 cggaaaaatc gggtactatc atatagcttt gtttcggcta agttcacgag ttggagataa
   151201 gcggactcga accgctgaca tccgccacag ggtaaaccac cgcctctcag gcccccgact
   151261 gattgattct accatagagg ccaacgatag acaataactc ccccccgaac acagcttaca
   151321 actttcatcg tactgtgctc tccaaagagc aactcttctc aaaatctcaa aaaaaaaagg
   151381 tgctgagttg gaatcccatt ctaactaagg attcttgtgg ttccggagga tccagctaca
   151441 ggagaaccag gaacggagag ctttcccccc ttttccaccc cgacctttgg tcttaagaat
   151501 gctggtttta agaatgagtg attgcccttc tccgaccctt actgcccaac ctgagagcgg
   151561 acagctaatg cattccactt attgaacagg gttctatggt cggtccgcga cccctggata
   151621 ccgaaggcgt ccttggggtg atctcgtagt tcctacgggg tggagacgat ggggttggtc
   151681 catggatttt ccttcctttt gccgcatttc gctcaaaggg ttgaagggag atagtgcatc
   151741 aagctgttcg caagggccaa cttgatcctc ttccccaggg atcccagatg agggaaccta
   151801 aacctagggg agccgccgac tccaactacc gtccatgtac gatccatact agatctgacc
   151861 aaccacccat cctacctcct ctacacgttc ttgacagccc atctttgtct cagtagagtc
   151921 tttcagtggc atgtttcggt cctcttcccc attacttaga aaaagtgagc caccggttca
   151981 ggtacaagat actatcatta ccgcctggac aattagacac ccaacccgta atcgcaacga
   152041 cccaattgca agagcggagc tctaccaact gagctatatc ccccgagcca agtggagcat
   152101 gcatgaagga gtcagatgct tcttctattc ttttccttgg cgcagctggg ccatcctgga
   152161 cttgaaccag agacctcgcc cgtgaagtaa atcatcgcac ctacggtcca accaattggg
   152221 agagaatcaa tagattcctt ttcgggagcg attcatcctt cccgaacgca gcatacaact
   152281 ctccgttgta ctgcgctctc caagtgtgct tgttccccct tcttttcttc ctcaccacgg
   152341 caagtacttg tgaaataaga aataactccg atgggaagaa aaaagagggc gttaagagac
   152401 cctcttggcc caaccctaaa cactctaaga tcctttttca aacctgctcc catttcgagt
   152461 caagagatag ataaatagac acatcccatt gcactgagcg ggggcgttcg tagtgactga
   152521 gggggtcgaa gaccaagaag tgaattattt atcagccaag cattcgtctt acggctagat
   152581 ccaatcccct ggtccctgcg gaaaggaaaa agaatttcac gctcttcctt tcgggaaggg
   152641 aggattagga aaatcctatt gattgcagct ttctccagac ctccgggaaa agcatgaaaa
   152701 aaaaaggctc gaatggtacg atccctccgt caccccagaa tgaaaggggc gatctcgtag
   152761 ttcttggtct gtgaagatac gttgttaggt gctccatttc atttttccat tgaggccgaa
   152821 cctaaacctg tgctcgagag atagctgtcc atacactgat aagggatgta tggattatcg
   152881 agaagagagg agccatggtg gtcccccccg gaccgcccag atcccacgag tgaatagaaa
   152941 gttggatcta cattggatct cacctgaatc gccccatcta tcctcctgag gagaagtttg
   153001 gtttcaaacc ccggctcgaa caggagaagt acgccatgct aatgtgcctt ggatgatcca
   153061 catctcaggg tcaggcgctg atgagcacat tgaactatcc atgtggctga gagccctcac
   153121 agcccaggca caacgacgca attatcaggg gcgcgctcta ccactgagct aatagcccgt
   153181 cgtgcgggcc tcccgctggg ggcccgctat gcaaaaagaa aagcgagaga aaccccatcc
   153241 ctctctttcc tttttacgcc cccatgtcgc cacacgggag ggacatgggg gcataaaagg
   153301 ggatcctatc aacttgttct gacctaggat aagaagctca tgggcttggt cttacttcac
   153361 cgtcgagaaa caaaagaagg cttccatctc caagttgaac tcagacgtag ctcgcttctt
   153421 tttgggtgtg aagcagtgtc aaatcaaaat acccaacaag cattagctct ccctgaaaag
   153481 gaggtaatcc agccgcacct tccagtacgg ctaccttgtt acgacttcac tccagtcact
   153541 agccctgcct tcggcatccc cctccttgcg gttaaggtaa cgacttcggg catggccagc
   153601 tcccatagtg tgacgggcgg tgtgtacaag gcccgggaac gaattcaccg ccgtatggct
   153661 gaccggcgat tactagcgat tccggcttca tgcaggcgag ttgcagcctg caatccgaac
   153721 tgaggacggg tttttggagt tagctcgccc tcgcgggatc gcgacccttt gtcccgtcca
   153781 ttgtagcacg tgtgtcgccc agggcataag gggcatgatg acttgacgtc atcctcacct
   153841 tcctccggct tatcaccggc agtctgctca gggttccaaa ctcaacggtg gcaactaaac
   153901 acgagggttg cgctcgttgc gggacttaac ccaacacctt acggcacgag ctgacgacag
   153961 ccatgcacca cctgtgtccg cgttcccgaa ggcacccctc tctttcaaga ggattcgcgg
   154021 catgtcaagc cctggtaagg ttcttcgctt tgcatcgaat taaaccacat gctccaccgc
   154081 ttgtgcgggc ccccgtcaat tcctttgagt ttcattcttg cgaacgtact ccccaggcgg
   154141 gatacttaac gcgttagctc cagcactgca cgggtcgata cgcacagcgc ctagtatcca
   154201 ttgtttacgg ctaggactac tggggtatct aatcccattc gctcccctag ctttcgtctc
   154261 tcagtgtcag tgtcggccca gcagagtgct ttcgcccttg gtgttctttc cgatctctac
   154321 gcatttcacc gctccaccgg aaattccctc tgcccctacc gtactccagc ttggtagttt
   154381 ccaccgcctg tccagggttg agccctggga tttgacggcg gacttaaaaa gccacctaca
   154441 gacgctttac gcccaatcat tccggataac gcttgcatcc tccgtattac cgcggctgct
   154501 ggcacagagt tagccgatgc ttattcccca gataccgtca ttgcttcttc tccgggaaaa
   154561 ggagttcatg acccgtgggc cttctacctc cacgcggcat tgctccgtca ggctttcgcc
   154621 cattgcggaa aattccccac tgctgcctcc cgtaggagtc tgggccgtgt ctcagtccca
   154681 gtgtggctga tcatcctctc ggaccagcta ctgatcatcg ccttggtaag ctattgcctc
   154741 accaactagc taatcagacg cgagcccctc ctcgggcgga ttcctccttt tgctcctcag
   154801 cctacggggt attagcagcc gtttccagct gttgttcccc tcccaagggc aggttcttac
   154861 gcgttactca cccgtccgcc actggaaaca ccacttcccg tccgacttgc atgtgttaag
   154921 catgccgcca gcgttcatcc tgagccagga tcgaactctc catgagattc atagttgcat
   154981 tacttatagc ttccttgttc gtagacaaag ctggtttggt tcggaattgt ctttcattcc
   155041 aaggcataac ttgtctccat gcgcttcata ttcgcctgga gttcgctccc agaaatatag
   155101 ccatccctcc cccctcacgt caatcccaca agcctcttat ccattcttat tcgaggggag
   155161 caagacaaaa tagaaaaacc cacattgggt ttagggataa tcaggctcga actgatgact
   155221 tccaccatgt caaggtgaca ctctaccgct gagttatatc ccttccctgc ccccatcaag
   155281 aaatagaact gactaatcct aagacaaagg atcgagaaac ccaacaccgc cactattctt
   155341 gaacaacttg gagccgggct ttcctttcgc actattacgg atacgaaaat catggaaaaa
   155401 gttggattca attgtcaact gctcctatcg gaaataggat tgactacgga ttcgagccat
   155461 agcacgtggt ttcataaaac cgtacgattc tcccgatcta aatcaagcag gttttacatg
   155521 aagaaggttt gccccagcat gttctattcg atacgggtag gagaagcggt attcttaaaa
   155581 aaatagagaa atcagaacca agtcaagatg atacggatca accccttctt attgcgccaa
   155641 agatcttacc atttccgaag gaactggagt tccttagttc cattcaagag ttcttatgga
   155701 tttccacgac cctctaagac cccgaaattt tgacaaattc cttctctttt tcttaggaac
   155761 acatacaaga ttcgtcacta taaaaaaaaa gggtaatgct aatcccacga ttaattactt
   155821 cattaatgaa tttcatagta atagaaatac atgtcctacc gaaacagaat ttgtaatttg
   155881 ctatcctctt gcctagcggg caaaggcaaa gatttacctc cgtggaaaag atgattcatt
   155941 cggatcagca tgaaagccca actacattgc attgccagaa tccatgttgt atatttgaca
   156001 gaggttgacc ccctctctca tggtacaatc ctcttcccgc tgagcctcct ttctcctcgg
   156061 tccacagaga caaaatgtgg gactggcgcc aacagttaat cacggaagaa aggactcacg
   156121 gagccgggat cgctaactaa tacgaatctt aatataatag aaaagactaa tctaatagaa
   156181 agaaaagaac tgtcttttct gtatactttc cccggttctg ctgctaccgc gggctttacg
   156241 caatcgatcg gatcatatag atatcccttc aacacaacat aggtcgtcga aaggatctcg
   156301 gagacccacc aaagcacgaa agccaggatc tttcagaaaa tggattccta ttcgaagaat
   156361 gcataaccgc atggataagc tcacactaac ccgtcaattt gggatccaat tcggtttttt
   156421 ccttgggagg tatcagtaag gagaatggaa taatatcgat tcatatagat acagaggaaa
   156481 aggttctcta ttgattcaaa tgctgtacct atgggatagg gatagataaa gaggaaaaaa
   156541 ccgaagattt cacatatttg atcgaaaaat caatcagatt gatttcgtac ccctcgctca
   156601 atgagaaaat gggttagatt ctataggatc aaacctatga gacttaaaga atgacggaag
   156661 ggaataaaat caaaaaaaga aatcaaaaaa aaaagaataa aaagaaatca aaatgaagta
   156721 taagaaccca gattccaaat gaacaaattc aaacttgaaa aggatctttc tgattctcga
   156781 agaatgaggg gcaaggggat tgatcgagaa agatctcttg ttcttattat aagatcgtgt
   156841 gattggatcc gcggatgttt ggtaaaaaaa atcttctctt ttgagaataa tcaaaaatgg
   156901 aaagtgttcg attggaacat gaaaacgtga ctgaatttgt cctagttact cttcgggacg
   156961 gagtggaaga ggggaggaca ttctggaacg aggaagagaa cccaacgact tcgaaagaat
   157021 tgaacgagga gccgtatgag gtgaaaatct catgtatggt tctgtagagt ggcagtaagg
   157081 gtgacttatc tgtcaacttt tccactatca cccccaaaaa accaaactct gccttacgta
   157141 aagttgccag agtacgatta acctctgggt ttgaaatcac tgcttatata cctggtattg
   157201 gccataattc acaagaacat tctgtagtct tagtaagagg gggaagggtt aaggatttac
   157261 ccggtgtgag atatcacatt gttcgaggaa ccctagatgc tgtcggagta aaggatcgtc
   157321 aacaagggcg ttctagtgcg ttgtagattc ttatccaaga cttgtatcat ttgatgatgc
   157381 catgtgaatc gctagaaaca tgtgaagtgt atggctaacc caataacgaa agtttcgtaa
   157441 ggggactgta gcaggctacc atgagacaaa agatcttctt tctaaggaga tttgattcgg
   157501 aacttattat atgtccaagg tccaatattg aaataattta agaggttttc cctgacttcg
   157561 tccgtgtcaa caaacaattc gaaatgcctc gactttttta gaacgggtcc gggtcaaata
   157621 gcaatgattc gaagcacttc tttttacact atttcggaaa cccaaggact taatcatatg
   157681 gatatgtaaa atacaggatt tccaatccta gcaggaaagg gagggaaacg gatactcaat
   157741 ttaaagtgag tcaacagaat tccatactcg atctcataga tacatattga attctgcgga
   157801 aaaccgtatt cgatgaaagt cgtatgtacg gcttggaggg agatctttca tatctttcga
   157861 gatccaccct acaatatggg gccaaaaagc caaaataaat gattttagcc cttataaaaa
   157921 gaaaactgat tcttgaaccc ctttcacgct catgtcacgc cgaggtactg cagaaaaaaa
   157981 aactgcaaaa tccgatccaa tttatcgtaa tcgattagtt aacatgttgg ttaaccgtat
   158041 tctgaaacac ggaaaaaaat cattggctta tcaaattctc tatcgagcct tgaaaaagat
   158101 tcaacaaaag acagaaacaa atccgctatc tgttttacgt caagcaatac gtggagtaac
   158161 tcccgatata gcagtaaaag caagacgtgt aagcggatcg acccagcaag ttcctattga
   158221 aataggatcc gcacaaggaa aagcacttgc cgttcgttgg ttattagggg catcccgaaa
   158281 acgtccgggt cgaaatatgg ctttcaaatt aagttccgaa ttagtggatg ctgccaaagg
   158341 gagtggcgat gccatacgca aaaaggaaga gactcataga atggcagagg caaatagagc
   158401 ttttgcacat tttcgttaat ccacgaacag gatctatata gacacataga tccatggatc
   158461 catacatctc gatcgtaaaa gaatcaatag aaaaagaaag aatcggaatt gatcgttctc
   158521 gaaacaaacg aaaaggaaac gaaagataaa acataaatca tggatcaact aagccctctc
   158581 ggggacttgc ttaagaataa gaaagaggaa tctcatgtaa ataccatgga ataaggtttg
   158641 atcctaattc atggggattc cacaaatatt ccattccaaa aatagaaagt tcgaaacaat
   158701 tgggattttt ttggagattg gatgcagtta ctaattcatg atttggcatg tacagaatga
   158761 aaacttcatt ctcgattcta cgagaatttt tatgaaagcc tttcatttgc ttctcttcga
   158821 tggaagtttt attttcccag aatgtatcct catttttggc ctaattcttc ttctgatgat
   158881 cgattcaacc tctgatcaaa aagatatacc ttggttatat ttcatctctt caacaagttt
   158941 agtaatgagc ataacggccc tattgttccg atggagagaa gaacctatga ttagcttttc
   159001 gggaaatttc caaacgaaca atttcaacga aatctttcaa tttcttattt tactatgttc
   159061 aactctatgt attcctctat ccgtagagta cattgaatgt acagaaatgg ctataacaga
   159121 gtttctgtta ttcgtattaa cagcgactct aggaggaatg tttttatgcg gtgctaacga
   159181 tttaataact atctttgtag ctccagaatg tttcagttta tgctcctacc tattatctgg
   159241 atataccaag aaagatgtac ggtctaatga ggctactacg aaatatttac tcatgggtgg
   159301 ggcaagctct tctattctgg ttcatggttt ctcttggcta tatggttcat ccgggggaga
   159361 gatcgagctt caagaaatag tgaatggtct tatcaataca caaatgtata actccccagg
   159421 aatttcaatt gcgcttatat tcatcactgt aggaattggg ttcaagcttt ccccagcccc
   159481 ttctcatcaa tggactcctg acgtatacga aggagtgcgg ttcgttcgag aaattcctac
   159541 ctctctatct atctctggga tgtttggatt tttcaaaact ccatggacat gcagaagaga
   159601 aatgctattc ccactcagac caagacataa ctttgacttg ttcaaataac aattaaggcg
   159661 aagcagggtc aggaacaacg attctcttta tgataaacag atccattttg caagttcgtt
   159721 attacgggta gttcctacaa aggatcggac taatgacgta tacaatactt gaattcttga
   159781 tgtagatgct acatagttgg ttctcatcct tcagagacta cgagtgtaat aggagcatcc
   159841 gtcgacaaaa ggatcaccct aagatgatca tctcatggct attgagaacg aatcaaatca
   159901 gatggttcta tttctcaatc tttctgactt actcctacgg aatcaaggtc gaaaagatgg
   159961 agaaaaatca gtcattcaca accactgatg aaggattcct cgaaaagtta aggattagta
   160021 atccgtttta gaaatcgaat gggttcgatc ttatacatac gcgaggaagg taataaaaaa
   160081 aaaaagaaga taagttcttc tttactttta tcacttagga gccgtgcgag atgaaagtct
   160141 catgcacggt tttgaatgag agaaagaagt gaggaatcct cttttcgact ctgactctcc
   160201 tactccagtc gttgcttttc tttctgttac ttcgaaagta gctgcttcgg cttcagccac
   160261 tcgaattttc gatattcctt tttatttctc atcaaacgaa tggcatcttc ttctggaaat
   160321 cctagctatt cttagcatga tattggggaa tctcattgct attactcaaa caagcatgaa
   160381 acgtatgctt gcgtattcgt ccataggtca aatcggatat gtaattattg gaataattgt
   160441 cggagactca aatggtggat atgcgagcat gataacttat atgctgttct atatctccat
   160501 gaatctagga acttttgctt gcattgtctt atttggtcta cgtaccggaa ctgataacat
   160561 tcgagattat gcaggattat acacaaaaga tccttttttg gctctctctt tagctctatg
   160621 tctcttatct ctaggaggcc ttcctccact cgcaggtttt ttcggaaaac tacatttatt
   160681 ctggtgtgga tggcaggcag gcctctattt cttggtttca ataggactcc ttacgagcgt
   160741 tgtttctatc tactattatt taaaaataat caagttatta atgactggac gaaaccaaga
   160801 aataacccct cacgtgcgaa attatagaat atccccttta agatcaaaaa attccatcga
   160861 attgagtatg attgtatgtg tgatagcatc tactatacca ggaatatcaa tgaacccaat
   160921 tattgcaatt gctcaggata ccctttttta gtttagcttc tataatctat ttcttagttc
   160981 aagatccctc tttactaact ggaatcaaag aattagtaga tctgttccgc ccaaaaaggg
   161041 aatgggctag ggttatgaac ttagaatcta taatcagatt atagattcta agttcattcc
   161101 atatcgggcc agaccggaat agggttatat acattctcat tatgagaagg gtcattcgag
   161161 cctatctaaa tctaaataga gactatgttt acatatggat ccctacgtcg ttacattcca
   161221 tttaggatta ggaatgggcg taatcgggcc ttctttttac attacagatc tctccttatt
   161281 ttggacccta ttcacctctt ttcttttttt cttctattga atcgagaaag aaataggttt
   161341 gattgtccat ctttttaata gaatcttaat atatataaga catcctctgg atacttcaaa
   161401 tcgaagcaat tggatgtccg acttggccta tatgacatgg ccgatcaata gaaatactcc
   161461 aacactccac ctttgtcata tattccatac atcacactag atagatatca tattcatgga
   161521 atacgattta ctttcaagat gccttggtgg tgaaatggta gacacgcgag actcaaaatc
   161581 tcgtgctaaa gagcgtggag gttcgagtcc tcttcaaggc ataatattga gaatgctcat
   161641 tgaattggaa taagttcggc agcggatcac aaaatcttgg tgatcctctc tatctaatga
   161701 atggggaatc tgctttgaaa tcgtctgccc tgcacccacc cccgagtata tgcttcaaca
   161761 ggaatcacac aagggtggat tgatacaatc taaacctctg gtaaaatgcc ccccgtaacc
   161821 cagcagataa agtgcattac atagtccgtt ttagggattg gcgactaccc attcagtgac
   161881 tttggcactg gacgttccaa aaatgggtac tatcgggtcg ggtgaattca ataatagacg
   161941 cctggtggca ttccagcttt ccttctcctt tcaggaccta tccgaaagag aatccagtac
   162001 ttctcggtcg tgaatagggc gaaccgcccc gtggatatct ttgcttcgaa ccaaaaacaa
   162061 ttagaattag gctcggtcaa ctggaatgtc tattatccat ataggggatc ttccaatcgg
   162121 gaagatccat cgacctgaga cgaagagaaa ggtctatcta ttttatttag ttattcagtt
   162181 aaaccaatga ttcgttattg gagcagatag caaaaaccat ttcatctgac atgcgtattt
   162241 ttgattttcc aatggattta catctttcat taatggaaat tttttgatgt agtgagtaat
   162301 agctctggtt gttcgctgtt caagaattct tgtttaggca gttcataccg tccatacata
   162361 gtgttttgat ctaagatttc aattcttcca tgtttcagca gtagcatatt cttccatgga
   162421 gcttagctcc atggaagaaa gaagtgtttc cgcgactcta ccacccagtc aattccgttc
   162481 cacttaatcc tcatgaccac atatctttcc ggctaagtaa tgggaaaccc ttctcctgtt
   162541 acatgaatcc aattttcatt tcatccgaga aaagccatct ttttctcaac aatgtctttg
   162601 ccatttgatc caatagcctt ccgtgagata ggaacagatt tgataaatac tgataactct
   162661 cggatcgaat attagaacgg gaaaatccat tagataatga actattggtt ctaagccatc
   162721 tctggcgatg aatcaagaat tcgaagtgct tttttttcct attcttgaga aaccagcgtt
   162781 tagatagaga tggaagagga tccattttgg cagtaagaat aagaagcccc tttaacatct
   162841 cttcatcttc atctgcaaag aattctcgat gtgaaaagac agagacaaag ggctcatctt
   162901 tgaataggga aaagagtgga tccggggggt cccaaatgaa ttggcttatt cgaaaaaagc
   162961 cttgttcttt ggaaaatcta gctcgtggcg ggtactgcat ggtttcactc tgcaagaact
   163021 ccgaatcccc ctcttgaggc tcatcctcct cttgaagctg atcctcctct tgaagctcat
   163081 ccttttcatc ataaaggatc ccccgaccgg cccaataggg aaatcccaat tcattgggcc
   163141 tttcgataca atcaaataga aattcccaag ggcgccatat tctaggagcc cagtctatgt
   163201 gatcgaagaa accctcctct atttcccctt cttcaaactc cgattcgtat ttttgataga
   163261 gaaattgatg atcaacgata gaataagatc cattttgcat catatataag ggattccttg
   163321 gttcgggccg aagaaggaat ttcactcgat cattatcaaa ccgactgcaa tctctttctg
   163381 tccgcgagga tgccatcaga gcgccttcta tttctactag gccatgaact agatcagaat
   163441 cattctcaac gaaccgataa gaagtgatcc tatttttttc atcgggtccg ggtagagacc
   163501 aaaggtcttg agcgaccgat ccggcagaac aactcaaaag ataaagaagt atcgttaatt
   163561 tcttcatgct cgttccaagt tcgaagtacc atttgtacaa ataaggatcc ccttcttcac
   163621 acaattgctt ctttatatag atagatatag gatctaggag gcaatttcct agaagtactt
   163681 tttgcacaac agcccttcct atctgataga aaaggatccc gtgatcctga accggtatta
   163741 catgggctcg caaatcccaa gtttgtctat gaagagcaga tctaattgta ttagtgtcta
   163801 gaattgattt cttctgtgta atactaattg atagggcctc attggcaagt gctacaagat
   163861 ctcgtgcatt ggaacccatg gctgtggacc cgaatcgatt agtatggaac attttctttt
   163921 ccaagtgaaa tcccctagta tatgaaagag tgaaaaagcg ctttcgttgt tgtggaataa
   163981 gaagccttcg tatcttaata catgtattga attgattcgg ggctattaga gcgggatcca
   164041 ctttttgggg aatatgagtc gaagcaataa caagaatatt tctagtagaa catctttcac
   164101 aatccctgga gagatagttc actaatagac cgagggataa gtccttcgac tcattcatat
   164161 ccagatcatg aatgtctgga atccatatta tgcaaggaga cattgctttt gctaattcga
   164221 agtgaagggt gataaaaaat cggtctactt ccgccagcag ttcaatattg gtgaactcat
   164281 tcatcacatc ctcagctagc cactctatac gccgcaactc cctatcaagg tcactagtat
   164341 caatatcgtc actagcatca atagagtcac tagcatcaat agagtcacta acatcatagt
   164401 cactctcatc ctcctcatca agaaccaact ccctaggctt gctatccggg aacttgttca
   164461 gaaatactgt aatgaaagga agataggagt ttgtcgttag gtatttgacc aaataggatc
   164521 gtccgcttcc tatagaacct atcactaaaa tacccctaga gggggataag gctaagcgga
   164581 gcgaaaaggg ttttccatga gacgggaaat gaaaactatt agccccacac gaagtttgtg
   164641 aataagtgat tgtctgataa ttagcaagga atatccgcct ttctgctaaa caggatgtat
   164701 tgaactcata attcattaga tacttttgat gaatgtcaac taagtatcgt aagtaaattg
   164761 ctcccggttg ttcaatcatt tgataagcag agtcattctt tgataaatga tcgctatgag
   164821 tcagactcaa tagaatttga tcaatacttt tttctgccgt taaggtggag atggagaact
   164881 gaaccaagaa gtctctttct ttatcactaa tcgaatcact gttcgcgaac cagaattcta
   164941 ttggattatc atcaatccaa tgatcgccca cgttttctct ttttcttatc aatgaataga
   165001 tctctttact tgtatgactt agatgtctcg tatttctcga aaaaatgatt cgattgatgg
   165061 gatttggtat gatacttatg agatcgatga gattgatatt caaatatttc ttcttagaac
   165121 gtatagaata tcctaattgt tgcagagcaa ctagaaagag attctttaac tttaaccaga
   165181 aagaattcag ttcagatgtg ggatacctat ccagaagttt tcgcaactca atcatgtatg
   165241 atggattcat caaagatttg atcttttcga actctgtctg taactcacta taggctcggg
   165301 aaacaaagaa aagacgtgta caaacgagat gtccagcaac aagaagaagg aaaaggattg
   165361 aatagaggaa ctcctgaaca tttggcgagc tcagatgtgt cgatatcaat ggtgactcat
   165421 tatttcgatg aatcttttct tcggacagaa gaaaatttag taaacactta atcgaaatct
   165481 cacttatccg attccgtcgt gtcttccaca attttttctg aagaattcgc gctgatccat
   165541 gcataatatc atgaaaaatg gataccaata tttgacggct gctacttagt atcggcaata
   165601 ggtctgaaaa agtatctaac aatatcaaac ttagatattt gcaccctgtt gaagtaaaga
   165661 accatggcat atatgtttgg aatagattcc attttgattt taagcgagtt gaaaaagcac
   165721 tctttcgttg atgaaaggtt ctatacatct gccctttctc aacgcatttc tttagacaaa
   165781 gactccgttt tttcctcttt tcggatggta aatatttctc agaacatgga gtgtgaatca
   165841 aacccatgtt tgaattgaaa ttgagatact gatgcaagtt cttctcttct gaatcagata
   165901 gattcatatc tgaaagaggt tgacaaaaag ttctttcaaa attgactttt tgtccctctt
   165961 ttagaggtgt tccagaaatg tctgcaatcg agtaaatagc tctacgaact aatggatcgg
   166021 atcgaattgc aaactggaaa gatttgtaca agttatacct ttcgtcacca ctttgtggaa
   166081 aatcattaga tatgaatatg ttagatacct gcgactcgat tggtgaaggt gaaatagtat
   166141 ctctctccaa aaaagcatgt ttttttttac caccgcacaa agaaaatctt ttgttgcgaa
   166201 tgaacaagat attgaggaat tgtccgtacg taaaatcaga attcttgata cgggcctttt
   166261 ccacataaaa agggaatctt ttgttacaat agaaggagaa gtggtgtgga ttattcaaga
   166321 atcgaagtcg atttgcttta taaaaagaag atatcaatga acttctatga aatggtttca
   166381 cgggattcag ccaattgtct tgatcgtggg atatcattga gaaataggaa tccgtgttat
   166441 caaaagattt cctgctatta tttctagtat ggaatgagtc aatcatccgc tttggtatct
   166501 tattgaacaa aaatggtgat attgttcctc cattgatcaa gaatttcgat ttttgagaag
   166561 tattatgatc atccaataag aaaggtttca atttttgaaa atgaacgatt tgaagaccta
   166621 ttgattctaa caactgattg cagagttgat catttgtacc tttcaattca tagatgtgga
   166681 tctcagacct atgaaggggg atattcccga aactcacaaa gaaaaaagga agtgagttag
   166741 acaaaaagag aagaagtgac ttagacaaat cttttttatc gataacctca gaccaatcaa
   166801 tcgaatattg attaatatgt aatcgatcga acactacttg aaaacggctc ttctgctcag
   166861 aaacgaaatg ttctaaatgc tcctggaaat tcttgctccc attggaccat ttgtatctat
   166921 atgcattagg atcccgattc atgtatctct cggttcgaga aatcaaaata agaggatcga
   166981 accgtttgtt ctgactcttt ttcaaattcg ataaatgtcg gttgatcgta tatttcatta
   167041 gagttctatg attcagagta ccatttctta tttgatccct ttgaattcca tactcgaagt
   167101 tgcgatcgga tctattcatt aaaaagaatc gattcaatac atttcttatg tacccatggg
   167161 tgctatattg gatttgaatc agatttcgga tcaagataga ttgattgact gcctccatta
   167221 tgttgttgct agcaaatacc actctttttg gttttggatc ttccaaatca ttcccgcagg
   167281 agatccggac ccatttgttt ctgatccttc gataaaaaga ttcattttct tcataaaaaa
   167341 taggaggtag aaccaataaa gatttctttt tcgattcatc cccggcctca ttcaagaatt
   167401 gtttttgatc caatccgtag gaatcaatag aaagggcaaa tctcttatga tacaccagat
   167461 ccggctcggt tattgataga gtgaatagat ctgccatttc ttgaaatctc tcttctgatt
   167521 caaaatcgtg gtgtaacgtg tatccccccc tgttcaggtc atggaataga tgaaataaat
   167581 caaaaaatgg atttttgttc aagaatgaag aactacccag ttcatccttc ggaaccctat
   167641 cgcatcccgg atatgatgaa ataggatgaa ttgagacggt attttgtaaa taggtaatta
   167701 tcttggatat attcactatt tctttatttt ccgatcgcct gaaagggaca aaagaaacat
   167761 cttgttcttt cttcaacaat ttctgatctt tagtgaacct ctcagtagga ttcgaaccca
   167821 gatgaagttc tgaccatatg tcagagaaaa aagaacgaat ggatcttgta ggattcccaa
   167881 gaaattcttc gatttcttcc ggaagcagat gattattcat ccgcttctca cgttccgtga
   167941 atagccggga ctttgaggaa gatccagaaa cgcgtttagg gaatcggtct gattctatct
   168001 ctcttcgttc cgtttgaaga aaggaaggat cccaaagaat cgatctttct tttagttgtt
   168061 gaatctctct ttgattgatc aatgtgtgat attccgaatc ctcattacta atggaatcaa
   168121 aacgatctct ggattgatca aaagatcctt tcaattggct agaatccgtt acttgaacga
   168181 aactagatct tgtggaatga tattgaatat ttgacgatac attccgtacc ttgctaaaaa
   168241 ttcgatcctt gcttaccaac cacacattgt ctaaccaaat ccaattctct ctcgatatgt
   168301 tcctcaaaaa atccgattcg tgcggattct tcccccgact accgaagaga tcttggcgga
   168361 attgccacat atgaaattga gcacaatttt gcaaagaaat agcccacttg cttctcgaga
   168421 agagatggga aacatgctca atatcatttg attgaatagt tgacccagcc ccttgttgtt
   168481 tgaagaaacc ctccacttca attggtattt gttcacgaaa agcaaacatg agataacaaa
   168541 tccagtcttt cactaagatt tcgaatagct gtcccgaatt caatatgttt tgcctcttac
   168601 tcggagaaag acgatcaaac aattcccaat cacggtcctt gtggatcgga tcatccatat
   168661 aatatacaaa gggaaactcc agatatttga tatctttctc tttgaatgag atctcaattc
   168721 cagcgacggt ttcattagat atcttaccac tagaatcctt cttttttccg atccagttcc
   168781 tccaccaccg cgaaccccag ttggattcag gcatgataca ctttttagtt attgggggaa
   168841 cccaagtact ctctttcgga tccaggaact cagagatctt ttttcctttt gacaggagcg
   168901 aaacaatcaa cctattgaca ttggaagacc caaaagattc ttccaatgca tcatttctcg
   168961 gtccaatggg attcataagt ataggaagaa gccctgtcaa atagagattt tttctttcga
   169021 ccatatttcg attgttaata cgatatataa ggaccgctac tacaaatagt agtacaccct
   169081 tggtcgtgaa atgtactaca cccttgatac ccttgatcgt gaaatatcga ttgcttgttg
   169141 aaccctgtga attgcgtgaa agtaggatac ccaaaattcg ggggtccgag agttttagaa
   169201 aacgttcttg gtggaaaaaa atgttaagga aagatcccac tgaattgaat tgggtccatg
   169261 aatctaataa atagtgagaa ttcttgatct ctctcaatat ctctcgcaat tcgaaaaccc
   169321 agaatttgaa ttgacgcccc ttcatctctc catacctcct aaatggataa taatgatact
   169381 ttatcattat gatatttata tatgatattt atatacgata tttctttatt ctatgataat
   169441 tagaattata tgattattct atgatttaaa ttgcattgat ttatcctaaa gatttcattt
   169501 caattggaat ttggttattc accatgtacg aggatccccg ctaagcatcc atggctgaat
   169561 ggttaaagcg cccaactcat aattggcgaa ttcgtaggtt caattcctac tggatgcacg
   169621 ccaatgggac cctccaagaa gtctattgga attgactctt tatcaatgga atctcatcat
   169681 ctatacataa cgaatcggtg tggtatattc atatcataac atatgaacag taagaactga
   169741 actagcattc ttattgagac tagaactcat agggaagaaa agagatttat ggatggaatc
   169801 aaatatgcag tatttacaga caaaagtatt cggttattgg cgaaaaatca atatactttt
   169861 aatgtcgaat caggatcaac taggacagaa atcaagcatt gggtcgaact cttctttggt
   169921 gtcaaggtaa tagctatgaa tagtcatcga ctccccggaa agggtagaag aatgggaccc
   169981 attatgggac atacaatgca ttacaagcgt atgatcatta cgcttcaacc gggttattct
   170041 attccacctc ttagaaagaa aagaacttaa atcaaaatac ttaatagcat ggcgatacat
   170101 ttatacaaaa cttctacccc gggcacacgc aatggagccg tagacagtca agtgaaatcc
   170161 aatccacgaa ataatttgat ctatggacag catcgttgtg gtaaaggtcg taatgccaga
   170221 ggaatcatta ccgcaaggca tagaggggga ggtcataagc gtttataccg taaaatcgat
   170281 tttcgacgaa atgaaagaga catatatggt agaatcgtaa ccatagaata cgaccctaat
   170341 cgaaatgcat acgtttgtct catacactat ggggatggtg agaagagata tattttacat
   170401 cccagagggg ctataattgg agataccatt gtttctggta cagaagttcc tatcaaaatg
   170461 ggaaatgccc tacctttgag tgcggtttga actattgatt tacgtaattg ggagtaacca
   170521 attaggttta cgacgaaacc tagaaatcga tcactgatcc aatttgagta cctctacagg
   170581 atagacctca acagaaaact gaagagtaag ggcagcaagt gattgagttc agtagttcct
   170641 catatataat tattgactct agagagatag taatatggag aagacaaaac tgtttcaagc
   170701 accgacagaa ccagaagcgc cccttgtttc aaagagagga ggacgggtta ttcacatttc
   170761 atttgatggt cagaggcaaa ttgaaagcta agcagtggta attctaaaga ttccccgggg
   170821 gaaaaataga gatgtctcct acgttaccca tcaatatgtg gaagtatcga cgtaatttca
   170881 tagagtcatt cggtctgaat gctacatgaa gaacataagc cagatgacgg aacgggaaga
   170941 cctaggatgt agaagatcat aacatgagtg gttcggcaga tttggattcc tatatatcca
   171001 ttcatgtggt actttattgt atgatataga taagaatttt acgatatata tatatatatc
   171061 catctgtata gatatcatca tctacatcca gaaagccgta tgctttggaa aaagcttgta
   171121 cagtttggga agggattttg attgatcaaa aaaaggaatc tacttcaacc gatatgccct
   171181 taggcacggc catacataac atagaaatca cacttggaaa gggtggacaa ttagctagag
   171241 cagcgggtgc tgtagcgaaa ctgattgcaa aagaggggaa atcggccaca ttaaaattac
   171301 cttctggaga ggtccgtttg atatccaaaa actgctcggc aacagtcgga caagtgggga
   171361 atgttggggt gaaccagaaa agtttgggta gagccggatc taaatgttgg ctaggtaagc
   171421 gtcctgtagt aagaggagtt gttatgaacc ctgtagacca tccccatggg ggtggtgaag
   171481 ggagggctcc gattggtaga aaaaaacccg caaccccttg gggttatcct gcacttggaa
   171541 gaagaagtag aaaaaggaat aaatatagtg ataatttgat tcttcgtcgc cgtaggaaat
   171601 aggagagcaa atttctttct tcgtttttgc aaaaatttaa aga
//
