# Supplementary material for: Evolutionary dynamics of the chloroplast genome in Daphne (Thymelaeaceae): comparative analysis with related genera and insights into phylogenetics
Source: FEBS Open Bio. 2025 Oct 16;16(3):503–19. doi: 10.1002/2211-5463.70143 (PMC12955755; doi:10.1002/2211-5463.70143)
Supplement: Supplementary file 11 — Data S2. Annotated chloroplast genome sequences of all newly assembled species (GenBank format). [file FEB4-16-503-s005.zip › Daphne kiusiana.gb]

LOCUS       Daphne_kiusiana       171492 bp    DNA     circular PLN 07-SEP-2025
DEFINITION  Daphne kiusiana chloroplast, complete genome.
ACCESSION   NC_035896
KEYWORDS    RefSeq.
SOURCE      chloroplast Daphne kiusiana
  ORGANISM  Daphne kiusiana
            Eukaryota; Viridiplantae; Streptophyta; Embryophyta; Tracheophyta;
            Spermatophyta; Magnoliopsida; eudicotyledons; Gunneridae;
            Pentapetalae; rosids; malvids; Malvales; Thymelaeaceae; Daphne.
REFERENCE   1  (bases 1 to 171491)
  AUTHORS   Cho,W.-B., Han,E.-K., Choi,G. and Lee,J.-H.
  TITLE     The complete chloroplast genome of Daphne kiusiana, an evergreen
            broad-leaved shrub on Jeju Island
  JOURNAL   Conserv Genet Resour (2017) In press
REFERENCE   2  (bases 1 to 171491)
  CONSRTM   NCBI Genome Project
  TITLE     Direct Submission
  JOURNAL   Submitted (28-SEP-2017) National Center for Biotechnology
            Information, NIH, Bethesda, MD 20894, USA
REFERENCE   3  (bases 1 to 171491)
  AUTHORS   Cho,W.-B., Han,E.-K. and Lee,J.-H.
  TITLE     Direct Submission
  JOURNAL   Submitted (26-APR-2017) Department of Biology Education, Chonnam
            National University, Yongbong-Ro 77, Gwangju, Gwangju 61186, Korea
COMMENT     PROVISIONAL REFSEQ: This record has not yet been subject to final
            NCBI review. The reference sequence is identical to KY991380.
            COMPLETENESS: full length.
FEATURES             Location/Qualifiers
     misc_feature    1..85029
                     /note="large single copy (LSC)"
     tRNA            complement(39..112)
                     /gene="trnH-GUG"
                     /locus_tag="FKS56_pgt001"
                     /product="tRNA-His"
                     /db_xref="GeneID:40491980"
     gene            complement(39..112)
                     /gene="trnH-GUG"
                     /locus_tag="FKS56_pgt001"
                     /db_xref="GeneID:40491980"
     CDS             complement(456..1517)
                     /gene="psbA"
                     /locus_tag="FKS56_pgp091"
                     /codon_start=1
                     /transl_table=11
                     /product="photosystem II protein D1"
                     /protein_id="YP_009663801.1"
                     /db_xref="GeneID:40491913"
     gene            complement(456..1517)
                     /gene="psbA"
                     /locus_tag="FKS56_pgp091"
                     /db_xref="GeneID:40491913"
     tRNA            join(complement(4312..4348),complement(1787..1821))
                     /gene="trnK-UUU"
                     /locus_tag="FKS56_pgt002"
                     /product="tRNA-Lys"
                     /db_xref="GeneID:40491914"
     gene            complement(1787..4348)
                     /gene="trnK-UUU"
                     /locus_tag="FKS56_pgt002"
                     /db_xref="GeneID:40491914"
     CDS             complement(2078..3634)
                     /gene="matK"
                     /locus_tag="FKS56_pgp090"
                     /codon_start=1
                     /transl_table=11
                     /product="maturase K"
                     /protein_id="YP_009663802.1"
                     /db_xref="GeneID:40491915"
     gene            complement(2078..3634)
                     /gene="matK"
                     /locus_tag="FKS56_pgp090"
                     /db_xref="GeneID:40491915"
     CDS             join(complement(6183..6222),complement(5035..5234))
                     /gene="rps16"
                     /locus_tag="FKS56_pgp089"
                     /codon_start=1
                     /transl_table=11
                     /product="ribosomal protein S16"
                     /protein_id="YP_009663803.1"
                     /db_xref="GeneID:40491916"
     gene            complement(5035..6222)
                     /gene="rps16"
                     /locus_tag="FKS56_pgp089"
                     /db_xref="GeneID:40491916"
     tRNA            complement(7446..7517)
                     /gene="trnQ-UUG"
                     /locus_tag="FKS56_pgt003"
                     /product="tRNA-Gln"
                     /db_xref="GeneID:40491917"
     gene            complement(7446..7517)
                     /gene="trnQ-UUG"
                     /locus_tag="FKS56_pgt003"
                     /db_xref="GeneID:40491917"
     CDS             7879..8064
                     /gene="psbK"
                     /locus_tag="FKS56_pgp088"
                     /codon_start=1
                     /transl_table=11
                     /product="photosystem II protein K"
                     /protein_id="YP_009663804.1"
                     /db_xref="GeneID:40491918"
     gene            7879..8064
                     /gene="psbK"
                     /locus_tag="FKS56_pgp088"
                     /db_xref="GeneID:40491918"
     CDS             8501..8611
                     /gene="psbI"
                     /locus_tag="FKS56_pgp087"
                     /codon_start=1
                     /transl_table=11
                     /product="photosystem II protein I"
                     /protein_id="YP_009663805.1"
                     /db_xref="GeneID:40491919"
     gene            8501..8611
                     /gene="psbI"
                     /locus_tag="FKS56_pgp087"
                     /db_xref="GeneID:40491919"
     tRNA            complement(8696..8783)
                     /gene="trnS-GCU"
                     /locus_tag="FKS56_pgt004"
                     /product="tRNA-Ser"
                     /db_xref="GeneID:40491920"
     gene            complement(8696..8783)
                     /gene="trnS-GCU"
                     /locus_tag="FKS56_pgt004"
                     /db_xref="GeneID:40491920"
     tRNA            join(9530..9552,10279..10327)
                     /gene="trnG-UCC"
                     /locus_tag="FKS56_pgt005"
                     /product="tRNA-Gly"
                     /db_xref="GeneID:40491921"
     gene            9530..10327
                     /gene="trnG-UCC"
                     /locus_tag="FKS56_pgt005"
                     /db_xref="GeneID:40491921"
     tRNA            10483..10554
                     /gene="trnR-UCU"
                     /locus_tag="FKS56_pgt006"
                     /product="tRNA-Arg"
                     /db_xref="GeneID:40491922"
     gene            10483..10554
                     /gene="trnR-UCU"
                     /locus_tag="FKS56_pgt006"
                     /db_xref="GeneID:40491922"
     CDS             complement(10838..12358)
                     /gene="atpA"
                     /locus_tag="FKS56_pgp086"
                     /codon_start=1
                     /transl_table=11
                     /product="ATP synthase CF1 alpha subunit"
                     /protein_id="YP_009663806.1"
                     /db_xref="GeneID:40491923"
     gene            complement(10838..12358)
                     /gene="atpA"
                     /locus_tag="FKS56_pgp086"
                     /db_xref="GeneID:40491923"
     CDS             join(complement(13729..13872),complement(12433..12843))
                     /gene="atpF"
                     /locus_tag="FKS56_pgp085"
                     /codon_start=1
                     /transl_table=11
                     /product="ATP synthase CF0 subunit I"
                     /protein_id="YP_009663807.1"
                     /db_xref="GeneID:40491924"
     gene            complement(12433..13872)
                     /gene="atpF"
                     /locus_tag="FKS56_pgp085"
                     /db_xref="GeneID:40491924"
     CDS             complement(14124..14369)
                     /gene="atpH"
                     /locus_tag="FKS56_pgp084"
                     /codon_start=1
                     /transl_table=11
                     /product="ATP synthase CF0 C subunit"
                     /protein_id="YP_009663808.1"
                     /db_xref="GeneID:40491925"
     gene            complement(14124..14369)
                     /gene="atpH"
                     /locus_tag="FKS56_pgp084"
                     /db_xref="GeneID:40491925"
     CDS             complement(15217..15960)
                     /gene="atpI"
                     /locus_tag="FKS56_pgp083"
                     /codon_start=1
                     /transl_table=11
                     /product="ATP synthase CF0 A subunit"
                     /protein_id="YP_009663809.1"
                     /db_xref="GeneID:40491926"
     gene            complement(15217..15960)
                     /gene="atpI"
                     /locus_tag="FKS56_pgp083"
                     /db_xref="GeneID:40491926"
     CDS             complement(16204..16914)
                     /gene="rps2"
                     /locus_tag="FKS56_pgp082"
                     /codon_start=1
                     /transl_table=11
                     /product="ribosomal protein S2"
                     /protein_id="YP_009663810.1"
                     /db_xref="GeneID:40491927"
     gene            complement(16204..16914)
                     /gene="rps2"
                     /locus_tag="FKS56_pgp082"
                     /db_xref="GeneID:40491927"
     CDS             complement(17285..21418)
                     /gene="rpoC2"
                     /locus_tag="FKS56_pgp081"
                     /codon_start=1
                     /transl_table=11
                     /product="RNA polymerase beta subunit"
                     /protein_id="YP_009663811.1"
                     /db_xref="GeneID:40491928"
     gene            complement(17285..21418)
                     /gene="rpoC2"
                     /locus_tag="FKS56_pgp081"
                     /db_xref="GeneID:40491928"
     CDS             join(complement(24025..24456),complement(21615..23231))
                     /gene="rpoC1"
                     /locus_tag="FKS56_pgp080"
                     /codon_start=1
                     /transl_table=11
                     /product="RNA polymerase beta' subunit"
                     /protein_id="YP_009663812.1"
                     /db_xref="GeneID:40491929"
     gene            complement(21615..24456)
                     /gene="rpoC1"
                     /locus_tag="FKS56_pgp080"
                     /db_xref="GeneID:40491929"
     CDS             complement(24482..27694)
                     /gene="rpoB"
                     /locus_tag="FKS56_pgp079"
                     /codon_start=1
                     /transl_table=11
                     /product="RNA polymerase beta subunit"
                     /protein_id="YP_009663813.1"
                     /db_xref="GeneID:40491930"
     gene            complement(24482..27694)
                     /gene="rpoB"
                     /locus_tag="FKS56_pgp079"
                     /db_xref="GeneID:40491930"
     tRNA            28851..28921
                     /gene="trnC-GCA"
                     /locus_tag="FKS56_pgt007"
                     /product="tRNA-Cys"
                     /db_xref="GeneID:40491931"
     gene            28851..28921
                     /gene="trnC-GCA"
                     /locus_tag="FKS56_pgt007"
                     /db_xref="GeneID:40491931"
     CDS             29104..29193
                     /gene="petN"
                     /locus_tag="FKS56_pgp078"
                     /codon_start=1
                     /transl_table=11
                     /product="cytochrome b6/f complex subunit VIII"
                     /protein_id="YP_009663814.1"
                     /db_xref="GeneID:40491932"
     gene            29104..29193
                     /gene="petN"
                     /locus_tag="FKS56_pgp078"
                     /db_xref="GeneID:40491932"
     CDS             complement(30102..30206)
                     /gene="psbM"
                     /locus_tag="FKS56_pgp077"
                     /codon_start=1
                     /transl_table=11
                     /product="photosystem II protein M"
                     /protein_id="YP_009663815.1"
                     /db_xref="GeneID:40491933"
     gene            complement(30102..30206)
                     /gene="psbM"
                     /locus_tag="FKS56_pgp077"
                     /db_xref="GeneID:40491933"
     tRNA            complement(30955..31028)
                     /gene="trnD-GUC"
                     /locus_tag="FKS56_pgt008"
                     /product="tRNA-Asp"
                     /db_xref="GeneID:40491934"
     gene            complement(30955..31028)
                     /gene="trnD-GUC"
                     /locus_tag="FKS56_pgt008"
                     /db_xref="GeneID:40491934"
     tRNA            complement(31368..31451)
                     /gene="trnY-GUA"
                     /locus_tag="FKS56_pgt009"
                     /product="tRNA-Tyr"
                     /db_xref="GeneID:40491935"
     gene            complement(31368..31451)
                     /gene="trnY-GUA"
                     /locus_tag="FKS56_pgt009"
                     /db_xref="GeneID:40491935"
     tRNA            complement(31511..31583)
                     /gene="trnE-UUC"
                     /locus_tag="FKS56_pgt010"
                     /product="tRNA-Glu"
                     /db_xref="GeneID:40491936"
     gene            complement(31511..31583)
                     /gene="trnE-UUC"
                     /locus_tag="FKS56_pgt010"
                     /db_xref="GeneID:40491936"
     tRNA            32254..32325
                     /gene="trnT-GGU"
                     /locus_tag="FKS56_pgt011"
                     /product="tRNA-Thr"
                     /db_xref="GeneID:40491937"
     gene            32254..32325
                     /gene="trnT-GGU"
                     /locus_tag="FKS56_pgt011"
                     /db_xref="GeneID:40491937"
     CDS             33597..34658
                     /gene="psbD"
                     /locus_tag="FKS56_pgp076"
                     /codon_start=1
                     /transl_table=11
                     /product="photosystem II protein D2"
                     /protein_id="YP_009663816.1"
                     /db_xref="GeneID:40491938"
     gene            33597..34658
                     /gene="psbD"
                     /locus_tag="FKS56_pgp076"
                     /db_xref="GeneID:40491938"
     CDS             34606..36027
                     /gene="psbC"
                     /locus_tag="FKS56_pgp075"
                     /codon_start=1
                     /transl_table=11
                     /product="photosystem II CP43 chlorophyll apoprotein"
                     /protein_id="YP_009663817.1"
                     /db_xref="GeneID:40491939"
     gene            34606..36027
                     /gene="psbC"
                     /locus_tag="FKS56_pgp075"
                     /db_xref="GeneID:40491939"
     tRNA            complement(36278..36366)
                     /gene="trnS-UGA"
                     /locus_tag="FKS56_pgt012"
                     /product="tRNA-Ser"
                     /db_xref="GeneID:40491940"
     gene            complement(36278..36366)
                     /gene="trnS-UGA"
                     /locus_tag="FKS56_pgt012"
                     /db_xref="GeneID:40491940"
     CDS             36726..36914
                     /gene="psbZ"
                     /locus_tag="FKS56_pgp074"
                     /codon_start=1
                     /transl_table=11
                     /product="photosystem II protein Z"
                     /protein_id="YP_009663818.1"
                     /db_xref="GeneID:40491941"
     gene            36726..36914
                     /gene="psbZ"
                     /locus_tag="FKS56_pgp074"
                     /db_xref="GeneID:40491941"
     tRNA            37476..37546
                     /gene="trnG-GCC"
                     /locus_tag="FKS56_pgt013"
                     /product="tRNA-Gly"
                     /db_xref="GeneID:40491942"
     gene            37476..37546
                     /gene="trnG-GCC"
                     /locus_tag="FKS56_pgt013"
                     /db_xref="GeneID:40491942"
     tRNA            complement(37700..37773)
                     /gene="trnfM-CAU"
                     /locus_tag="FKS56_pgt014"
                     /product="tRNA-fMet"
                     /db_xref="GeneID:40491943"
     gene            complement(37700..37773)
                     /gene="trnfM-CAU"
                     /locus_tag="FKS56_pgt014"
                     /db_xref="GeneID:40491943"
     CDS             complement(37947..38249)
                     /gene="rps14"
                     /locus_tag="FKS56_pgp073"
                     /codon_start=1
                     /transl_table=11
                     /product="ribosomal protein S14"
                     /protein_id="YP_009663819.1"
                     /db_xref="GeneID:40491944"
     gene            complement(37947..38249)
                     /gene="rps14"
                     /locus_tag="FKS56_pgp073"
                     /db_xref="GeneID:40491944"
     CDS             complement(38372..40576)
                     /gene="psaB"
                     /locus_tag="FKS56_pgp072"
                     /codon_start=1
                     /transl_table=11
                     /product="photosystem I P700 chlorophyll a apoprotein A2"
                     /protein_id="YP_009663820.1"
                     /db_xref="GeneID:40491945"
     gene            complement(38372..40576)
                     /gene="psaB"
                     /locus_tag="FKS56_pgp072"
                     /db_xref="GeneID:40491945"
     CDS             complement(40602..42854)
                     /gene="psaA"
                     /locus_tag="FKS56_pgp071"
                     /codon_start=1
                     /transl_table=11
                     /product="photosystem I P700 chlorophyll a apoprotein A1"
                     /protein_id="YP_009663821.1"
                     /db_xref="GeneID:40491946"
     gene            complement(40602..42854)
                     /gene="psaA"
                     /locus_tag="FKS56_pgp071"
                     /db_xref="GeneID:40491946"
     CDS             join(complement(45572..45697),complement(44605..44832),
                     complement(43704..43856))
                     /gene="ycf3"
                     /locus_tag="FKS56_pgp070"
                     /codon_start=1
                     /transl_table=11
                     /product="hypothetical chloroplast RF34"
                     /protein_id="YP_009663822.1"
                     /db_xref="GeneID:40491947"
     gene            complement(43704..45697)
                     /gene="ycf3"
                     /locus_tag="FKS56_pgp070"
                     /db_xref="GeneID:40491947"
     tRNA            46284..46370
                     /gene="trnS-GGA"
                     /locus_tag="FKS56_pgt015"
                     /product="tRNA-Ser"
                     /db_xref="GeneID:40491948"
     gene            46284..46370
                     /gene="trnS-GGA"
                     /locus_tag="FKS56_pgt015"
                     /db_xref="GeneID:40491948"
     CDS             complement(46712..47317)
                     /gene="rps4"
                     /locus_tag="FKS56_pgp069"
                     /codon_start=1
                     /transl_table=11
                     /product="ribosomal protein S4"
                     /protein_id="YP_009663823.1"
                     /db_xref="GeneID:40491949"
     gene            complement(46712..47317)
                     /gene="rps4"
                     /locus_tag="FKS56_pgp069"
                     /db_xref="GeneID:40491949"
     tRNA            complement(47885..47957)
                     /gene="trnT-UGU"
                     /locus_tag="FKS56_pgt016"
                     /product="tRNA-Thr"
                     /db_xref="GeneID:40491950"
     gene            complement(47885..47957)
                     /gene="trnT-UGU"
                     /locus_tag="FKS56_pgt016"
                     /db_xref="GeneID:40491950"
     tRNA            join(48899..48932,49482..49531)
                     /gene="trnL-UAA"
                     /locus_tag="FKS56_pgt017"
                     /product="tRNA-Leu"
                     /db_xref="GeneID:40491951"
     gene            48899..49531
                     /gene="trnL-UAA"
                     /locus_tag="FKS56_pgt017"
                     /db_xref="GeneID:40491951"
     tRNA            49628..49700
                     /gene="trnF-GAA"
                     /locus_tag="FKS56_pgt018"
                     /product="tRNA-Phe"
                     /db_xref="GeneID:40491952"
     gene            49628..49700
                     /gene="trnF-GAA"
                     /locus_tag="FKS56_pgt018"
                     /db_xref="GeneID:40491952"
     CDS             complement(50159..50635)
                     /gene="ndhJ"
                     /locus_tag="FKS56_pgp068"
                     /transl_table=11
                     /product="NADH dehydrogenase subunit J"
                     /protein_id="YP_009663824.1"
                     /db_xref="GeneID:40491953"
     gene            complement(50159..50635)
                     /gene="ndhJ"
                     /locus_tag="FKS56_pgp068"
                     /db_xref="GeneID:40491953"
     CDS             complement(50761..51459)
                     /gene="ndhK"
                     /locus_tag="FKS56_pgp067"
                     /codon_start=1
                     /transl_table=11
                     /product="NADH dehydrogenase subunit K"
                     /protein_id="YP_009663825.1"
                     /db_xref="GeneID:40491954"
                     /modified_by="Abdullah"
     gene            complement(50761..51459)
                     /gene="ndhK"
                     /locus_tag="FKS56_pgp067"
                     /db_xref="GeneID:40491954"
     CDS             complement(51526..51888)
                     /gene="ndhC"
                     /locus_tag="FKS56_pgp066"
                     /codon_start=1
                     /transl_table=11
                     /product="NADH dehydrogenase subunit 3"
                     /protein_id="YP_009663826.1"
                     /db_xref="GeneID:40491955"
     gene            complement(51526..51888)
                     /gene="ndhC"
                     /locus_tag="FKS56_pgp066"
                     /db_xref="GeneID:40491955"
     tRNA            join(complement(53247..53284),complement(52610..52644))
                     /gene="trnV-UAC"
                     /locus_tag="FKS56_pgt019"
                     /product="tRNA-Val"
                     /db_xref="GeneID:40491956"
     gene            complement(52610..53284)
                     /gene="trnV-UAC"
                     /locus_tag="FKS56_pgt019"
                     /db_xref="GeneID:40491956"
     tRNA            53475..53547
                     /gene="trnM-CAU"
                     /locus_tag="FKS56_pgt020"
                     /product="tRNA-Met"
                     /db_xref="GeneID:40491957"
     gene            53475..53547
                     /gene="trnM-CAU"
                     /locus_tag="FKS56_pgt020"
                     /db_xref="GeneID:40491957"
     CDS             complement(53791..54192)
                     /gene="atpE"
                     /locus_tag="FKS56_pgp065"
                     /codon_start=1
                     /transl_table=11
                     /product="ATP synthase CF1 epsilon subunit"
                     /protein_id="YP_009663827.1"
                     /db_xref="GeneID:40491958"
     gene            complement(53791..54192)
                     /gene="atpE"
                     /locus_tag="FKS56_pgp065"
                     /db_xref="GeneID:40491958"
     CDS             complement(54189..55691)
                     /gene="atpB"
                     /locus_tag="FKS56_pgp064"
                     /codon_start=1
                     /transl_table=11
                     /product="ATP synthase CF1 beta subunit"
                     /protein_id="YP_009663828.1"
                     /db_xref="GeneID:40491959"
     gene            complement(54189..55691)
                     /gene="atpB"
                     /locus_tag="FKS56_pgp064"
                     /db_xref="GeneID:40491959"
     CDS             56483..57916
                     /gene="rbcL"
                     /locus_tag="FKS56_pgp063"
                     /codon_start=1
                     /transl_table=11
                     /product="ribulose-1,5-bisphosphate carboxylase/oxygenase
                     large subunit"
                     /protein_id="YP_009663829.1"
                     /db_xref="GeneID:40491960"
     gene            56483..57916
                     /gene="rbcL"
                     /locus_tag="FKS56_pgp063"
                     /db_xref="GeneID:40491960"
     CDS             58643..60238
                     /gene="accD"
                     /locus_tag="FKS56_pgp062"
                     /codon_start=1
                     /transl_table=11
                     /product="acetyl-CoA carboxylase carboxyltransferase beta
                     subunit"
                     /protein_id="YP_009663830.1"
                     /db_xref="GeneID:40491961"
     gene            58643..60238
                     /gene="accD"
                     /locus_tag="FKS56_pgp062"
                     /db_xref="GeneID:40491961"
     CDS             60971..61084
                     /gene="psaI"
                     /locus_tag="FKS56_pgp061"
                     /codon_start=1
                     /transl_table=11
                     /product="photosystem I subunit VIII"
                     /protein_id="YP_009663831.1"
                     /db_xref="GeneID:40491962"
     gene            60971..61084
                     /gene="psaI"
                     /locus_tag="FKS56_pgp061"
                     /db_xref="GeneID:40491962"
     CDS             61501..62064
                     /gene="ycf4"
                     /locus_tag="FKS56_pgp060"
                     /codon_start=1
                     /transl_table=11
                     /product="photosystem I assembly protein Ycf4"
                     /protein_id="YP_009663832.1"
                     /db_xref="GeneID:40491963"
     gene            61501..62064
                     /gene="ycf4"
                     /locus_tag="FKS56_pgp060"
                     /db_xref="GeneID:40491963"
     CDS             62588..63283
                     /gene="cemA"
                     /locus_tag="FKS56_pgp059"
                     /codon_start=1
                     /transl_table=11
                     /product="envelope membrane protein"
                     /protein_id="YP_009663833.1"
                     /db_xref="GeneID:40491964"
     gene            62588..63283
                     /gene="cemA"
                     /locus_tag="FKS56_pgp059"
                     /db_xref="GeneID:40491964"
     CDS             63532..64494
                     /gene="petA"
                     /locus_tag="FKS56_pgp058"
                     /codon_start=1
                     /transl_table=11
                     /product="cytochrome f"
                     /protein_id="YP_009663834.1"
                     /db_xref="GeneID:40491965"
     gene            63532..64494
                     /gene="petA"
                     /locus_tag="FKS56_pgp058"
                     /db_xref="GeneID:40491965"
     CDS             complement(65284..65406)
                     /gene="psbJ"
                     /locus_tag="FKS56_pgp057"
                     /codon_start=1
                     /transl_table=11
                     /product="photosystem II protein J"
                     /protein_id="YP_009663835.1"
                     /db_xref="GeneID:40491966"
     gene            complement(65284..65406)
                     /gene="psbJ"
                     /locus_tag="FKS56_pgp057"
                     /db_xref="GeneID:40491966"
     CDS             complement(65552..65668)
                     /gene="psbL"
                     /locus_tag="FKS56_pgp056"
                     /codon_start=1
                     /transl_table=11
                     /product="photosystem II protein L"
                     /protein_id="YP_009663836.1"
                     /db_xref="GeneID:40491967"
     gene            complement(65552..65668)
                     /gene="psbL"
                     /locus_tag="FKS56_pgp056"
                     /db_xref="GeneID:40491967"
     CDS             complement(65696..65815)
                     /gene="psbF"
                     /locus_tag="FKS56_pgp055"
                     /codon_start=1
                     /transl_table=11
                     /product="photosystem II cytochrome b559 beta subunit"
                     /protein_id="YP_009663837.1"
                     /db_xref="GeneID:40491968"
     gene            complement(65696..65815)
                     /gene="psbF"
                     /locus_tag="FKS56_pgp055"
                     /db_xref="GeneID:40491968"
     CDS             complement(65825..66076)
                     /gene="psbE"
                     /locus_tag="FKS56_pgp054"
                     /codon_start=1
                     /transl_table=11
                     /product="photosystem II protein V"
                     /protein_id="YP_009663838.1"
                     /db_xref="GeneID:40491969"
     gene            complement(65825..66076)
                     /gene="psbE"
                     /locus_tag="FKS56_pgp054"
                     /db_xref="GeneID:40491969"
     CDS             67489..67584
                     /gene="petL"
                     /locus_tag="FKS56_pgp053"
                     /codon_start=1
                     /transl_table=11
                     /product="cytochrome b6/f complex subunit VI"
                     /protein_id="YP_009663839.1"
                     /db_xref="GeneID:40491970"
     gene            67489..67584
                     /gene="petL"
                     /locus_tag="FKS56_pgp053"
                     /db_xref="GeneID:40491970"
     CDS             67775..67888
                     /gene="petG"
                     /locus_tag="FKS56_pgp052"
                     /codon_start=1
                     /transl_table=11
                     /product="cytochrome b6/f complex subunit V"
                     /protein_id="YP_009663840.1"
                     /db_xref="GeneID:40491971"
     gene            67775..67888
                     /gene="petG"
                     /locus_tag="FKS56_pgp052"
                     /db_xref="GeneID:40491971"
     tRNA            complement(68050..68122)
                     /gene="trnW-CCA"
                     /locus_tag="FKS56_pgt021"
                     /product="tRNA-Trp"
                     /db_xref="GeneID:40491972"
     gene            complement(68050..68122)
                     /gene="trnW-CCA"
                     /locus_tag="FKS56_pgt021"
                     /db_xref="GeneID:40491972"
     tRNA            complement(68335..68408)
                     /gene="trnP-UGG"
                     /locus_tag="FKS56_pgt022"
                     /product="tRNA-Pro"
                     /db_xref="GeneID:40491973"
     gene            complement(68335..68408)
                     /gene="trnP-UGG"
                     /locus_tag="FKS56_pgt022"
                     /db_xref="GeneID:40491973"
     CDS             68778..68912
                     /gene="psaJ"
                     /locus_tag="FKS56_pgp051"
                     /codon_start=1
                     /transl_table=11
                     /product="photosystem I subunit IX"
                     /protein_id="YP_009663841.1"
                     /db_xref="GeneID:40491974"
     gene            68778..68912
                     /gene="psaJ"
                     /locus_tag="FKS56_pgp051"
                     /db_xref="GeneID:40491974"
     CDS             69369..69569
                     /gene="rpl33"
                     /locus_tag="FKS56_pgp050"
                     /codon_start=1
                     /transl_table=11
                     /product="ribosomal protein L33"
                     /protein_id="YP_009663842.1"
                     /db_xref="GeneID:40491975"
     gene            69369..69569
                     /gene="rpl33"
                     /locus_tag="FKS56_pgp050"
                     /db_xref="GeneID:40491975"
     CDS             69880..70164
                     /gene="rps18"
                     /locus_tag="FKS56_pgp049"
                     /transl_table=11
                     /product="ribosomal protein S18"
                     /protein_id="YP_009663843.1"
                     /db_xref="GeneID:40491976"
     gene            69880..70164
                     /gene="rps18"
                     /locus_tag="FKS56_pgp049"
                     /db_xref="GeneID:40491976"
     CDS             complement(70494..70844)
                     /gene="rpl20"
                     /locus_tag="FKS56_pgp048"
                     /codon_start=1
                     /transl_table=11
                     /product="ribosomal protein L20"
                     /protein_id="YP_009663844.1"
                     /db_xref="GeneID:40491977"
     gene            complement(70494..70844)
                     /gene="rpl20"
                     /locus_tag="FKS56_pgp048"
                     /db_xref="GeneID:40491977"
     CDS             join(complement(71610..71723),156936..157167,
                     157705..157730)
                     /gene="rps12"
                     /locus_tag="FKS56_pgp047"
                     /trans_splicing
                     /codon_start=1
                     /transl_table=11
                     /product="ribosomal protein S12"
                     /protein_id="YP_009663845.1"
                     /db_xref="GeneID:40491978"
     CDS             join(complement(71610..71723),complement(99355..99586),
                     complement(98792..98817))
                     /gene="rps12"
                     /locus_tag="FKS56_pgp046"
                     /trans_splicing
                     /codon_start=1
                     /transl_table=11
                     /product="ribosomal protein S12"
                     /protein_id="YP_009663800.1"
                     /db_xref="GeneID:40492048"
     gene            join(complement(71610..71723),156936..157167,
                     157705..157730)
                     /gene="rps12"
                     /locus_tag="FKS56_pgp047"
                     /trans_splicing
                     /db_xref="GeneID:40491978"
     gene            join(complement(71610..71723),complement(99355..99586),
                     complement(98792..98817))
                     /gene="rps12"
                     /locus_tag="FKS56_pgp046"
                     /trans_splicing
                     /db_xref="GeneID:40492048"
     CDS             73028..74554
                     /gene="psbB"
                     /locus_tag="FKS56_pgp045"
                     /codon_start=1
                     /transl_table=11
                     /product="photosystem II 47 kDa protein"
                     /protein_id="YP_009663846.1"
                     /db_xref="GeneID:40491979"
     gene            73028..74554
                     /gene="psbB"
                     /locus_tag="FKS56_pgp045"
                     /db_xref="GeneID:40491979"
     CDS             74736..74837
                     /gene="psbT"
                     /locus_tag="FKS56_pgp044"
                     /codon_start=1
                     /transl_table=11
                     /product="photosystem II protein T"
                     /protein_id="YP_009663847.1"
                     /db_xref="GeneID:40491981"
     gene            74736..74837
                     /gene="psbT"
                     /locus_tag="FKS56_pgp044"
                     /db_xref="GeneID:40491981"
     CDS             complement(74908..75039)
                     /gene="psbN"
                     /locus_tag="FKS56_pgp043"
                     /codon_start=1
                     /transl_table=11
                     /product="photosystem II protein N"
                     /protein_id="YP_009663848.1"
                     /db_xref="GeneID:40491982"
     gene            complement(74908..75039)
                     /gene="psbN"
                     /locus_tag="FKS56_pgp043"
                     /db_xref="GeneID:40491982"
     CDS             75147..75374
                     /gene="psbH"
                     /locus_tag="FKS56_pgp042"
                     /codon_start=1
                     /transl_table=11
                     /product="photosystem II protein H"
                     /protein_id="YP_009663849.1"
                     /db_xref="GeneID:40491983"
     gene            75147..75374
                     /gene="psbH"
                     /locus_tag="FKS56_pgp042"
                     /db_xref="GeneID:40491983"
     CDS             join(75499..75504,76331..76972)
                     /gene="petB"
                     /locus_tag="FKS56_pgp041"
                     /codon_start=1
                     /transl_table=11
                     /product="cytochrome b6"
                     /protein_id="YP_009663850.1"
                     /db_xref="GeneID:40491984"
     gene            75499..76972
                     /gene="petB"
                     /locus_tag="FKS56_pgp041"
                     /db_xref="GeneID:40491984"
     CDS             join(77193..77200,77997..78471)
                     /gene="petD"
                     /locus_tag="FKS56_pgp040"
                     /codon_start=1
                     /transl_table=11
                     /product="cytochrome b6/f complex subunit IV"
                     /protein_id="YP_009663851.1"
                     /db_xref="GeneID:40491985"
     gene            77193..78471
                     /gene="petD"
                     /locus_tag="FKS56_pgp040"
                     /db_xref="GeneID:40491985"
     CDS             complement(78679..79665)
                     /gene="rpoA"
                     /locus_tag="FKS56_pgp039"
                     /codon_start=1
                     /transl_table=11
                     /product="RNA polymerase alpha subunit"
                     /protein_id="YP_009663852.1"
                     /db_xref="GeneID:40491986"
     gene            complement(78679..79665)
                     /gene="rpoA"
                     /locus_tag="FKS56_pgp039"
                     /db_xref="GeneID:40491986"
     CDS             complement(79746..80162)
                     /gene="rps11"
                     /locus_tag="FKS56_pgp038"
                     /codon_start=1
                     /transl_table=11
                     /product="ribosomal protein S11"
                     /protein_id="YP_009663853.1"
                     /db_xref="GeneID:40491987"
     gene            complement(79746..80162)
                     /gene="rps11"
                     /locus_tag="FKS56_pgp038"
                     /db_xref="GeneID:40491987"
     CDS             complement(80307..80420)
                     /gene="rpl36"
                     /locus_tag="FKS56_pgp037"
                     /codon_start=1
                     /transl_table=11
                     /product="ribosomal protein L36"
                     /protein_id="YP_009663854.1"
                     /db_xref="GeneID:40491988"
     gene            complement(80307..80420)
                     /gene="rpl36"
                     /locus_tag="FKS56_pgp037"
                     /db_xref="GeneID:40491988"
     CDS             complement(80835..81239)
                     /gene="rps8"
                     /locus_tag="FKS56_pgp036"
                     /codon_start=1
                     /transl_table=11
                     /product="ribosomal protein S8"
                     /protein_id="YP_009663855.1"
                     /db_xref="GeneID:40491989"
     gene            complement(80835..81239)
                     /gene="rps8"
                     /locus_tag="FKS56_pgp036"
                     /db_xref="GeneID:40491989"
     CDS             complement(81419..81787)
                     /gene="rpl14"
                     /locus_tag="FKS56_pgp035"
                     /codon_start=1
                     /transl_table=11
                     /product="ribosomal protein L14"
                     /protein_id="YP_009663856.1"
                     /db_xref="GeneID:40491990"
     gene            complement(81419..81787)
                     /gene="rpl14"
                     /locus_tag="FKS56_pgp035"
                     /db_xref="GeneID:40491990"
     CDS             join(complement(83386..83394),complement(81912..82310))
                     /gene="rpl16"
                     /locus_tag="FKS56_pgp034"
                     /codon_start=1
                     /transl_table=11
                     /product="ribosomal protein L16"
                     /protein_id="YP_009663857.1"
                     /db_xref="GeneID:40491991"
     gene            complement(81912..83394)
                     /gene="rpl16"
                     /locus_tag="FKS56_pgp034"
                     /db_xref="GeneID:40491991"
     CDS             complement(83554..84210)
                     /gene="rps3"
                     /locus_tag="FKS56_pgp033"
                     /codon_start=1
                     /transl_table=11
                     /product="ribosomal protein S3"
                     /protein_id="YP_009663858.1"
                     /db_xref="GeneID:40491992"
     gene            complement(83554..84210)
                     /gene="rps3"
                     /locus_tag="FKS56_pgp033"
                     /db_xref="GeneID:40491992"
     CDS             complement(84195..84698)
                     /gene="rpl22"
                     /locus_tag="FKS56_pgp032"
                     /codon_start=1
                     /transl_table=11
                     /product="ribosomal protein L22"
                     /protein_id="YP_009663859.1"
                     /db_xref="GeneID:40491993"
     gene            complement(84195..84698)
                     /gene="rpl22"
                     /locus_tag="FKS56_pgp032"
                     /db_xref="GeneID:40491993"
     CDS             complement(84737..85015)
                     /gene="rps19"
                     /locus_tag="FKS56_pgp031"
                     /codon_start=1
                     /transl_table=11
                     /product="ribosomal protein S19"
                     /protein_id="YP_009663860.1"
                     /db_xref="GeneID:40491994"
     gene            complement(84737..85015)
                     /gene="rps19"
                     /locus_tag="FKS56_pgp031"
                     /db_xref="GeneID:40491994"
     repeat_region   85030..126920
                     /note="inverted repeat B (IRB)"
                     /rpt_type="inverted"
     CDS             join(complement(86192..86582),complement(85073..85506))
                     /gene="rpl2"
                     /locus_tag="FKS56_pgp030"
                     /codon_start=1
                     /transl_table=11
                     /product="ribosomal protein L2"
                     /protein_id="YP_009663861.1"
                     /db_xref="GeneID:40491995"
     gene            complement(85073..86582)
                     /gene="rpl2"
                     /locus_tag="FKS56_pgp030"
                     /db_xref="GeneID:40491995"
     CDS             complement(86601..86882)
                     /gene="rpl23"
                     /locus_tag="FKS56_pgp029"
                     /codon_start=1
                     /transl_table=11
                     /product="ribosomal protein L23"
                     /protein_id="YP_009663862.1"
                     /db_xref="GeneID:40491996"
     gene            complement(86601..86882)
                     /gene="rpl23"
                     /locus_tag="FKS56_pgp029"
                     /db_xref="GeneID:40491996"
     tRNA            complement(87053..87126)
                     /gene="trnI-CAU"
                     /locus_tag="FKS56_pgt023"
                     /product="tRNA-Ile"
                     /db_xref="GeneID:40491997"
     gene            complement(87053..87126)
                     /gene="trnI-CAU"
                     /locus_tag="FKS56_pgt023"
                     /db_xref="GeneID:40491997"
     CDS             87326..94150
                     /gene="ycf2"
                     /locus_tag="FKS56_pgp028"
                     /codon_start=1
                     /transl_table=11
                     /product="Ycf2"
                     /protein_id="YP_009663863.1"
                     /db_xref="GeneID:40491998"
     gene            87326..94150
                     /gene="ycf2"
                     /locus_tag="FKS56_pgp028"
                     /db_xref="GeneID:40491998"
     tRNA            complement(95068..95148)
                     /gene="trnL-CAA"
                     /locus_tag="FKS56_pgt024"
                     /product="tRNA-Leu"
                     /db_xref="GeneID:40491999"
     gene            complement(95068..95148)
                     /gene="trnL-CAA"
                     /locus_tag="FKS56_pgt024"
                     /db_xref="GeneID:40491999"
     CDS             join(complement(97176..97952),complement(95738..96493))
                     /gene="ndhB"
                     /locus_tag="FKS56_pgp027"
                     /codon_start=1
                     /transl_table=11
                     /product="NADH dehydrogenase subunit 2"
                     /protein_id="YP_009663864.1"
                     /db_xref="GeneID:40492000"
     gene            complement(95738..97952)
                     /gene="ndhB"
                     /locus_tag="FKS56_pgp027"
                     /db_xref="GeneID:40492000"
     CDS             complement(98271..98738)
                     /gene="rps7"
                     /locus_tag="FKS56_pgp026"
                     /codon_start=1
                     /transl_table=11
                     /product="ribosomal protein S7"
                     /protein_id="YP_009663865.1"
                     /db_xref="GeneID:40492001"
     gene            complement(98271..98738)
                     /gene="rps7"
                     /locus_tag="FKS56_pgp026"
                     /db_xref="GeneID:40492001"
     tRNA            101426..101497
                     /gene="trnV-GAC"
                     /locus_tag="FKS56_pgt025"
                     /product="tRNA-Val"
                     /db_xref="GeneID:40492002"
     gene            101426..101497
                     /gene="trnV-GAC"
                     /locus_tag="FKS56_pgt025"
                     /db_xref="GeneID:40492002"
     rRNA            101722..103212
                     /gene="rrn16"
                     /locus_tag="FKS56_pgr008"
                     /product="16S ribosomal RNA"
                     /db_xref="GeneID:40492003"
     gene            101722..103212
                     /gene="rrn16"
                     /locus_tag="FKS56_pgr008"
                     /db_xref="GeneID:40492003"
     tRNA            join(103511..103547,104508..104542)
                     /gene="trnI-GAU"
                     /locus_tag="FKS56_pgt026"
                     /product="tRNA-Ile"
                     /db_xref="GeneID:40492004"
     gene            103511..104542
                     /gene="trnI-GAU"
                     /locus_tag="FKS56_pgt026"
                     /db_xref="GeneID:40492004"
     tRNA            join(104606..104643,105465..105499)
                     /gene="trnA-UGC"
                     /locus_tag="FKS56_pgt027"
                     /product="tRNA-Ala"
                     /db_xref="GeneID:40492005"
     gene            104606..105499
                     /gene="trnA-UGC"
                     /locus_tag="FKS56_pgt027"
                     /db_xref="GeneID:40492005"
     rRNA            105659..108468
                     /gene="rrn23"
                     /locus_tag="FKS56_pgr007"
                     /product="23S ribosomal RNA"
                     /db_xref="GeneID:40492006"
     gene            105659..108468
                     /gene="rrn23"
                     /locus_tag="FKS56_pgr007"
                     /db_xref="GeneID:40492006"
     rRNA            108567..108669
                     /gene="rrn4.5"
                     /locus_tag="FKS56_pgr006"
                     /product="4.5S ribosomal RNA"
                     /db_xref="GeneID:40492007"
     gene            108567..108669
                     /gene="rrn4.5"
                     /locus_tag="FKS56_pgr006"
                     /db_xref="GeneID:40492007"
     rRNA            108899..109019
                     /gene="rrn5"
                     /locus_tag="FKS56_pgr005"
                     /product="5S ribosomal RNA"
                     /db_xref="GeneID:40492008"
     gene            108899..109019
                     /gene="rrn5"
                     /locus_tag="FKS56_pgr005"
                     /db_xref="GeneID:40492008"
     tRNA            109277..109350
                     /gene="trnR-ACG"
                     /locus_tag="FKS56_pgt028"
                     /product="tRNA-Arg"
                     /db_xref="GeneID:40492009"
     gene            109277..109350
                     /gene="trnR-ACG"
                     /locus_tag="FKS56_pgt028"
                     /db_xref="GeneID:40492009"
     tRNA            complement(109986..110057)
                     /gene="trnN-GUU"
                     /locus_tag="FKS56_pgt029"
                     /product="tRNA-Asn"
                     /db_xref="GeneID:40492010"
     gene            complement(109986..110057)
                     /gene="trnN-GUU"
                     /locus_tag="FKS56_pgt029"
                     /db_xref="GeneID:40492010"
     CDS             110605..116160
                     /gene="ycf1"
                     /locus_tag="FKS56_pgp025"
                     /codon_start=1
                     /transl_table=11
                     /product="Ycf1"
                     /protein_id="YP_009663866.1"
                     /db_xref="GeneID:40492011"
     gene            110605..116160
                     /gene="ycf1"
                     /locus_tag="FKS56_pgp025"
                     /db_xref="GeneID:40492011"
     CDS             116534..116806
                     /gene="rps15"
                     /locus_tag="FKS56_pgp024"
                     /codon_start=1
                     /transl_table=11
                     /product="ribosomal protein S15"
                     /protein_id="YP_009663867.1"
                     /db_xref="GeneID:40492012"
     gene            116534..116806
                     /gene="rps15"
                     /locus_tag="FKS56_pgp024"
                     /db_xref="GeneID:40492012"
     CDS             116912..118093
                     /gene="ndhH"
                     /locus_tag="FKS56_pgp023"
                     /codon_start=1
                     /transl_table=11
                     /product="NADH dehydrogenase subunit 7"
                     /protein_id="YP_009663868.1"
                     /db_xref="GeneID:40492013"
     gene            116912..118093
                     /gene="ndhH"
                     /locus_tag="FKS56_pgp023"
                     /db_xref="GeneID:40492013"
     CDS             join(118095..118652,119805..120344)
                     /gene="ndhA"
                     /locus_tag="FKS56_pgp022"
                     /codon_start=1
                     /transl_table=11
                     /product="NADH-plastoquinone oxidoreductase subunit 1"
                     /protein_id="YP_009663869.1"
                     /db_xref="GeneID:40492014"
     gene            118095..120344
                     /gene="ndhA"
                     /locus_tag="FKS56_pgp022"
                     /db_xref="GeneID:40492014"
     CDS             120422..120925
                     /gene="ndhI"
                     /codon_start=1
                     /transl_table=11
                     /product="NADH dehydrogenase subunit I"
     gene            120422..120925
                     /gene="ndhI"
     CDS             121342..121872
                     /gene="ndhG"
                     /locus_tag="FKS56_pgp021"
                     /codon_start=1
                     /transl_table=11
                     /product="NADH dehydrogenase subunit 6"
                     /protein_id="YP_009663870.1"
                     /db_xref="GeneID:40492015"
     gene            121342..121872
                     /gene="ndhG"
                     /locus_tag="FKS56_pgp021"
                     /db_xref="GeneID:40492015"
     CDS             122113..122418
                     /gene="ndhE"
                     /locus_tag="FKS56_pgp020"
                     /codon_start=1
                     /transl_table=11
                     /product="NADH dehydrogenase subunit 4L"
                     /protein_id="YP_009663871.1"
                     /db_xref="GeneID:40492016"
     gene            122113..122418
                     /gene="ndhE"
                     /locus_tag="FKS56_pgp020"
                     /db_xref="GeneID:40492016"
     CDS             122686..122931
                     /gene="psaC"
                     /locus_tag="FKS56_pgp019"
                     /codon_start=1
                     /transl_table=11
                     /product="photosystem I subunit VII"
                     /protein_id="YP_009663872.1"
                     /db_xref="GeneID:40492017"
     gene            122686..122931
                     /gene="psaC"
                     /locus_tag="FKS56_pgp019"
                     /db_xref="GeneID:40492017"
     CDS             123070..124572
                     /gene="ndhD"
                     /locus_tag="FKS56_pgp018"
                     /codon_start=1
                     /transl_table=11
                     /product="NADH dehydrogenase subunit 4"
                     /protein_id="YP_009663873.1"
                     /db_xref="GeneID:40492018"
     gene            123070..124572
                     /gene="ndhD"
                     /locus_tag="FKS56_pgp018"
                     /db_xref="GeneID:40492018"
     CDS             complement(124843..125814)
                     /gene="ccsA"
                     /locus_tag="FKS56_pgp017"
                     /codon_start=1
                     /transl_table=11
                     /product="cytochrome c biogenesis protein"
                     /protein_id="YP_009663874.1"
                     /db_xref="GeneID:40492019"
     gene            complement(124843..125814)
                     /gene="ccsA"
                     /locus_tag="FKS56_pgp017"
                     /db_xref="GeneID:40492019"
     tRNA            complement(125937..126016)
                     /gene="trnL-UAG"
                     /locus_tag="FKS56_pgt030"
                     /product="tRNA-Leu"
                     /db_xref="GeneID:40492020"
     gene            complement(125937..126016)
                     /gene="trnL-UAG"
                     /locus_tag="FKS56_pgt030"
                     /db_xref="GeneID:40492020"
     gene            complement(126873..129020)
                     /gene="ndhF"
     misc_feature    126921..129601
                     /note="small single copy (SSC)"
     CDS             129360..129488
                     /gene="rpl32"
                     /locus_tag="FKS56_pgp015"
                     /codon_start=1
                     /transl_table=11
                     /product="ribosomal protein L32"
                     /protein_id="YP_009663875.1"
                     /db_xref="GeneID:40492022"
     gene            129360..129488
                     /gene="rpl32"
                     /locus_tag="FKS56_pgp015"
                     /db_xref="GeneID:40492022"
     repeat_region   129602..171492
                     /note="inverted repeat A (IRA)"
                     /rpt_type="inverted"
     tRNA            130506..130585
                     /gene="trnL-UAG"
                     /locus_tag="FKS56_pgt031"
                     /product="tRNA-Leu"
                     /db_xref="GeneID:40492023"
     gene            130506..130585
                     /gene="trnL-UAG"
                     /locus_tag="FKS56_pgt031"
                     /db_xref="GeneID:40492023"
     CDS             130708..131679
                     /gene="ccsA"
                     /locus_tag="FKS56_pgp014"
                     /codon_start=1
                     /transl_table=11
                     /product="cytochrome c biogenesis protein"
                     /protein_id="YP_009663876.1"
                     /db_xref="GeneID:40492024"
     gene            130708..131679
                     /gene="ccsA"
                     /locus_tag="FKS56_pgp014"
                     /db_xref="GeneID:40492024"
     CDS             complement(131950..133452)
                     /gene="ndhD"
                     /locus_tag="FKS56_pgp013"
                     /codon_start=1
                     /transl_table=11
                     /product="NADH dehydrogenase subunit 4"
                     /protein_id="YP_009663877.1"
                     /db_xref="GeneID:40492025"
     gene            complement(131950..133452)
                     /gene="ndhD"
                     /locus_tag="FKS56_pgp013"
                     /db_xref="GeneID:40492025"
     CDS             complement(133591..133836)
                     /gene="psaC"
                     /locus_tag="FKS56_pgp012"
                     /codon_start=1
                     /transl_table=11
                     /product="photosystem I subunit VII"
                     /protein_id="YP_009663878.1"
                     /db_xref="GeneID:40492026"
     gene            complement(133591..133836)
                     /gene="psaC"
                     /locus_tag="FKS56_pgp012"
                     /db_xref="GeneID:40492026"
     CDS             complement(134104..134409)
                     /gene="ndhE"
                     /locus_tag="FKS56_pgp011"
                     /codon_start=1
                     /transl_table=11
                     /product="NADH dehydrogenase subunit 4L"
                     /protein_id="YP_009663879.1"
                     /db_xref="GeneID:40492027"
     gene            complement(134104..134409)
                     /gene="ndhE"
                     /locus_tag="FKS56_pgp011"
                     /db_xref="GeneID:40492027"
     CDS             complement(134650..135180)
                     /gene="ndhG"
                     /locus_tag="FKS56_pgp010"
                     /codon_start=1
                     /transl_table=11
                     /product="NADH dehydrogenase subunit 6"
                     /protein_id="YP_009663880.1"
                     /db_xref="GeneID:40492028"
     gene            complement(134650..135180)
                     /gene="ndhG"
                     /locus_tag="FKS56_pgp010"
                     /db_xref="GeneID:40492028"
     CDS             complement(135597..136100)
                     /gene="ndhI"
                     /codon_start=1
                     /transl_table=11
                     /product="NADH dehydrogenase subunit I"
     gene            complement(135597..136100)
                     /gene="ndhI"
     CDS             join(complement(137870..138427),
                     complement(136178..136717))
                     /gene="ndhA"
                     /locus_tag="FKS56_pgp009"
                     /codon_start=1
                     /transl_table=11
                     /product="NADH-plastoquinone oxidoreductase subunit 1"
                     /protein_id="YP_009663881.1"
                     /db_xref="GeneID:40492029"
     gene            complement(136178..138427)
                     /gene="ndhA"
                     /locus_tag="FKS56_pgp009"
                     /db_xref="GeneID:40492029"
     CDS             complement(138429..139610)
                     /gene="ndhH"
                     /locus_tag="FKS56_pgp008"
                     /codon_start=1
                     /transl_table=11
                     /product="NADH dehydrogenase subunit 7"
                     /protein_id="YP_009663882.1"
                     /db_xref="GeneID:40492030"
     gene            complement(138429..139610)
                     /gene="ndhH"
                     /locus_tag="FKS56_pgp008"
                     /db_xref="GeneID:40492030"
     CDS             complement(139716..139988)
                     /gene="rps15"
                     /locus_tag="FKS56_pgp007"
                     /codon_start=1
                     /transl_table=11
                     /product="ribosomal protein S15"
                     /protein_id="YP_009663883.1"
                     /db_xref="GeneID:40492031"
     gene            complement(139716..139988)
                     /gene="rps15"
                     /locus_tag="FKS56_pgp007"
                     /db_xref="GeneID:40492031"
     CDS             complement(140362..145917)
                     /gene="ycf1"
                     /locus_tag="FKS56_pgp006"
                     /codon_start=1
                     /transl_table=11
                     /product="Ycf1"
                     /protein_id="YP_009663884.1"
                     /db_xref="GeneID:40492032"
     gene            complement(140362..145917)
                     /gene="ycf1"
                     /locus_tag="FKS56_pgp006"
                     /db_xref="GeneID:40492032"
     tRNA            146465..146536
                     /gene="trnN-GUU"
                     /locus_tag="FKS56_pgt032"
                     /product="tRNA-Asn"
                     /db_xref="GeneID:40492033"
     gene            146465..146536
                     /gene="trnN-GUU"
                     /locus_tag="FKS56_pgt032"
                     /db_xref="GeneID:40492033"
     tRNA            complement(147172..147245)
                     /gene="trnR-ACG"
                     /locus_tag="FKS56_pgt033"
                     /product="tRNA-Arg"
                     /db_xref="GeneID:40492034"
     gene            complement(147172..147245)
                     /gene="trnR-ACG"
                     /locus_tag="FKS56_pgt033"
                     /db_xref="GeneID:40492034"
     rRNA            complement(147503..147623)
                     /gene="rrn5"
                     /locus_tag="FKS56_pgr004"
                     /product="5S ribosomal RNA"
                     /db_xref="GeneID:40492035"
     gene            complement(147503..147623)
                     /gene="rrn5"
                     /locus_tag="FKS56_pgr004"
                     /db_xref="GeneID:40492035"
     rRNA            complement(147853..147955)
                     /gene="rrn4.5"
                     /locus_tag="FKS56_pgr003"
                     /product="4.5S ribosomal RNA"
                     /db_xref="GeneID:40492036"
     gene            complement(147853..147955)
                     /gene="rrn4.5"
                     /locus_tag="FKS56_pgr003"
                     /db_xref="GeneID:40492036"
     rRNA            complement(148054..150863)
                     /gene="rrn23"
                     /locus_tag="FKS56_pgr002"
                     /product="23S ribosomal RNA"
                     /db_xref="GeneID:40492037"
     gene            complement(148054..150863)
                     /gene="rrn23"
                     /locus_tag="FKS56_pgr002"
                     /db_xref="GeneID:40492037"
     tRNA            join(complement(151879..151916),
                     complement(151023..151057))
                     /gene="trnA-UGC"
                     /locus_tag="FKS56_pgt034"
                     /product="tRNA-Ala"
                     /db_xref="GeneID:40492038"
     gene            complement(151023..151916)
                     /gene="trnA-UGC"
                     /locus_tag="FKS56_pgt034"
                     /db_xref="GeneID:40492038"
     tRNA            join(complement(152975..153011),
                     complement(151980..152014))
                     /gene="trnI-GAU"
                     /locus_tag="FKS56_pgt035"
                     /product="tRNA-Ile"
                     /db_xref="GeneID:40492039"
     gene            complement(151980..153011)
                     /gene="trnI-GAU"
                     /locus_tag="FKS56_pgt035"
                     /db_xref="GeneID:40492039"
     rRNA            complement(153310..154800)
                     /gene="rrn16"
                     /locus_tag="FKS56_pgr001"
                     /product="16S ribosomal RNA"
                     /db_xref="GeneID:40492040"
     gene            complement(153310..154800)
                     /gene="rrn16"
                     /locus_tag="FKS56_pgr001"
                     /db_xref="GeneID:40492040"
     tRNA            complement(155025..155096)
                     /gene="trnV-GAC"
                     /locus_tag="FKS56_pgt036"
                     /product="tRNA-Val"
                     /db_xref="GeneID:40492041"
     gene            complement(155025..155096)
                     /gene="trnV-GAC"
                     /locus_tag="FKS56_pgt036"
                     /db_xref="GeneID:40492041"
     CDS             157784..158251
                     /gene="rps7"
                     /locus_tag="FKS56_pgp005"
                     /codon_start=1
                     /transl_table=11
                     /product="ribosomal protein S7"
                     /protein_id="YP_009663885.1"
                     /db_xref="GeneID:40492042"
     gene            157784..158251
                     /gene="rps7"
                     /locus_tag="FKS56_pgp005"
                     /db_xref="GeneID:40492042"
     CDS             join(158570..159346,160029..160784)
                     /gene="ndhB"
                     /locus_tag="FKS56_pgp004"
                     /codon_start=1
                     /transl_table=11
                     /product="NADH dehydrogenase subunit 2"
                     /protein_id="YP_009663886.1"
                     /db_xref="GeneID:40492043"
     gene            158570..160784
                     /gene="ndhB"
                     /locus_tag="FKS56_pgp004"
                     /db_xref="GeneID:40492043"
     tRNA            161374..161454
                     /gene="trnL-CAA"
                     /locus_tag="FKS56_pgt037"
                     /product="tRNA-Leu"
                     /db_xref="GeneID:40492044"
     gene            161374..161454
                     /gene="trnL-CAA"
                     /locus_tag="FKS56_pgt037"
                     /db_xref="GeneID:40492044"
     CDS             complement(162372..169196)
                     /gene="ycf2"
                     /locus_tag="FKS56_pgp003"
                     /codon_start=1
                     /transl_table=11
                     /product="Ycf2"
                     /protein_id="YP_009663887.1"
                     /db_xref="GeneID:40492049"
     gene            complement(162372..169196)
                     /gene="ycf2"
                     /locus_tag="FKS56_pgp003"
                     /db_xref="GeneID:40492049"
     tRNA            169396..169469
                     /gene="trnI-CAU"
                     /locus_tag="FKS56_pgt038"
                     /product="tRNA-Ile"
                     /db_xref="GeneID:40492045"
     gene            169396..169469
                     /gene="trnI-CAU"
                     /locus_tag="FKS56_pgt038"
                     /db_xref="GeneID:40492045"
     CDS             169640..169921
                     /gene="rpl23"
                     /locus_tag="FKS56_pgp002"
                     /codon_start=1
                     /transl_table=11
                     /product="ribosomal protein L23"
                     /protein_id="YP_009663888.1"
                     /db_xref="GeneID:40492046"
     gene            169640..169921
                     /gene="rpl23"
                     /locus_tag="FKS56_pgp002"
                     /db_xref="GeneID:40492046"
     CDS             join(169940..170330,171016..171449)
                     /gene="rpl2"
                     /locus_tag="FKS56_pgp001"
                     /codon_start=1
                     /transl_table=11
                     /product="ribosomal protein L2"
                     /protein_id="YP_009663889.1"
                     /db_xref="GeneID:40492047"
     gene            169940..171449
                     /gene="rpl2"
                     /locus_tag="FKS56_pgp001"
                     /db_xref="GeneID:40492047"
ORIGIN      
        1 attttaatat ttttaaaatc tttttttttt tttcatgggc gaacgacggg aattgaaccc
       61 gcgagtggtg gattcacaat ccactgcctt aatccacttg gctacatccg cccctctttt
      121 ttttttttat aatattttgt ttcgctttga tttaaattga aaacattaaa ataagaactt
      181 cacaaaagat tggtaaggac tgatccattt atagaaatta tatatatata tatatatatg
      241 agtacaaaac aaaggtatga taataaacca aacccattaa aatgactctt tccttttttt
      301 tttttgttat gagaaagtaa agtcaagata aagaaaaaaa cttaggtaaa taaaagaaag
      361 actattaaaa atcaaataaa ggggcaatac caagaggatt ggtattgccc ctttattttt
      421 cctttcaaaa aattgtatac actaagacaa aagtcttatc catttgtaga tggagcttca
      481 atagcagcta gatctagagg gaaattgtga gcattacgtt catgcataac ttccatacca
      541 aggttagcac ggttaataat atcagcccag gtattaatta cacgaccttg actatcaact
      601 acggattggt tgaaattgaa accgtttagg ttgaaagcca tagtgctgat acctaaagca
      661 gtgaaccaga tacctacaac aggccaagca gctaagaaga agtgtaaaga acgagaattg
      721 ttgaaactag catattggaa gatcaatcgg ccaaaataac catgagcagc tacaatattg
      781 taggtttctt cctcttgacc gaatctgtaa ccttcatttg cagattcgtt ttctgtagtt
      841 tccctgatca aactagaagt taccaaggaa ccatgcatag cactgaatag ggagccgccg
      901 aatacaccag ctacgcctag catgtgaaat gggtgcataa ggatattgtg ttcagcctgg
      961 aatacaatca taaagttgaa agtaccagag attcctagag gcataccatc agaaaaactt
     1021 ccttgaccaa ttggatagat caagaaaacg gcggtagcag ctgcaacagg agctgaatat
     1081 gcaacagcga tccaagggcg catacccaaa cggaaactaa gttcccactc acgacccatg
     1141 tagcaagcta caccaagtaa gaagtgaaga acgattagct cataaggacc accattgtat
     1201 aaccattcat caacggatgc cgcttcccag atcgggtaaa agtgcaaacc tatagctgca
     1261 gaagtaggaa taatggcacc agaaataata ttgtttccat aaagtagaga tccagaaaca
     1321 ggttcacgaa taccgtcaat atccactgga ggagcagcaa tgaatgcgat aatgaataca
     1381 gaagttgcgg tcaataaagt aggaatcatc aacacaccaa accatccgat gtaaagacgg
     1441 ttttctgtgc tagttatcca gttacagaag cgaccccata ggctttcgct ttcgcgtctc
     1501 tctaaaattg cagtcatggt aaaatcttgg tttatttaat catcagggac tcccaagcac
     1561 acaaattctc tagaaataga gaatcgaggg cttgttattt aacagtataa catgacttat
     1621 atacacgtgt caaccaatat caaattgaaa aaagagacct atgattttat ctagatttat
     1681 catatttttt tgtctaatca taaaaataaa gttccttaat tataaaaaaa tatatattga
     1741 ttgatataca tatgaatcta atttcaatat tagaatcata atggaatggg ttgcccggga
     1801 ctcgaacccg gaactagtcg gatggagtag aaaatttcct tgttaaaatg aaataggtaa
     1861 aaaatccctc cccaaaccgt gcttgcattt ttcattgcac acggctttct ctatgtatac
     1921 atctaaaatg ctctttcttc cttaaacaaa acaggactct aaaaaagttg ttaattgaat
     1981 actcagtgga tcatccctta cttacttgta attatattct tactgcatga acatttaata
     2041 attaataaaa agaatgaatt cttctactat ctcttaatca taaatttttt ttttgagcgt
     2101 ttgataaaaa attctcactc atgattgacc tgatagaaaa aatatccaaa taccaaaccc
     2161 gcccccgata taactttcga aaagtataag aagtttttgg taagatcaaa gaaagaaatt
     2221 gttcttcttc cgtaaggaat tcttcaaaaa agcccgaacc taatctcttc gaaaaaagac
     2281 gtacagtact tttgtgttta cgagccaaag ttttaagaca agaaagccga agtatgtatt
     2341 ttcctcgata caaactcttt ttttttgagg atccactgta ataatgagaa aaatttctgc
     2401 atatacgcac aaatcggtcg ataatatccg aatctggcaa atcaacccag gttggcttac
     2461 taatgggatg tcctgatgcg ttacaaaaat tcgctttcga caatgatcca atcatagaaa
     2521 taattggaat ttttgtatcc aacttcttga tagtattatc tattagaaat aagttttcta
     2581 gcatttgact ccgtaccacg gaaggattta attgcacatt tgaaagatat cctaaaaagt
     2641 caagagaata tttgcataat tgctttatac ggacccttcc tgattgagac catacgtaaa
     2701 aatgatattg ccatatattt ataaagtaat atttccactt attcatcaga agaggcgtat
     2761 cctttgaagc gagaatccat tttccttgat atctaacaaa atgtatgaag ggatccttga
     2821 acaagcatag gttgttctga aaatcattcg aagagacttc tacaagatgt ttgatttttt
     2881 catagaaata gattcgttca agaaagatta cataagatat tgatcgtaaa tgataggact
     2941 gattacggag aaaaaggaaa atgaatttgc attcacatat atgagaatta tataggaaca
     3001 agaagaatct tggattcaaa atagaaatgc atttctgtga agtactaaga ctcttcaaat
     3061 ttaaatactc gtagaaaaaa agaagccgta ataaatgcaa aaaagaggca tcttttaacc
     3121 agtagcggag ggcttgaacc aagatttcaa gatggatggg gtggggtatt actacatcta
     3181 acacagaatt taaatgtgag aatttgtcct ctaaaaaagg aaatattgaa taaattgatt
     3241 ttaaattatg agattttgct acttctttcc cttgtaaata agacactact cgtagggaaa
     3301 atggaatttc cacaatgact gcaaatcctg ccgatattat ttgagaatac aaattcttat
     3361 tcttattgtg cccaaaaatt tgattttgtt tcgaatcatt agcagaaata aacaaaagat
     3421 tctcttgata cattcgagta attaaacgtt tcacaattag tgaactggat ttattgtcat
     3481 aacgcacact ttccaacaaa attgatgatt tatttctatc gaaaacataa tcatgagcaa
     3541 gcgcataaat atactcccga aaaatcagcg ggtataggaa gtcatattgg cgagatctat
     3601 ttagttctaa atagagttgt tgaaattcct ccatttcaaa ctcaaattga accaaagcaa
     3661 gggtggggga tctaatcggt tatcaaatga tacatagtgc gatagagtca aaccaaggta
     3721 ttatcatagt aagaataaac aataatagat acctcgaaga taggtggatt catcaacgga
     3781 ttctctacac tctccttttt catttaattg atgtatgttt gttctaagat aagaagatgg
     3841 ttggaaatcc tttatttttt ttttcaacct aatcgctctt ttgattttgg aaaaaaaaaa
     3901 gatgttatct ttatcaatat actgcttctt ttacacattc atgcttaatc cctaagaaat
     3961 agggaataac tatatagaat agttaggact caaaaaaaaa taaaaaatcc actcatgaga
     4021 aagatattta ccccattagg cactcattta gttttaacgg ttaattagat cgggtaatca
     4081 ttcaaatcaa attaagaaaa gaagctcgtt gcttttagtt ttcccataat tgggtccgtc
     4141 tctaggactc tatccattta ttcactcgac caaactttta attctttatt gatacgacat
     4201 gctatttttt ccatgtattc ctttcaggat cagtcgcggt cttagaaact ctaccgatgg
     4261 tctggacgaa tccctttctt cataaaaatg tgtaaaagat gctagccgca cttaaaagcc
     4321 gagtactcta ccgttgagtt agcaacccca aaaagaaata gaatatggag atataaccgg
     4381 aatcaaaaat gtggaatttc ataacacaat caaaacattc aattagtaat aaattgaata
     4441 aaattcaaat ttctactcga ttctaagcat tcgttcagat ccgcgaaaaa tacaagaaat
     4501 tctcatataa aataaaaaca tagaactaga aaaagtgaaa attgatagag cacttcttgt
     4561 gttaaccatt tttattcatt aaaaaacttc ttctatcagg caaaaaatag aatttcttgt
     4621 atcacaacaa attcaaagaa tccataagtc aaaacccaat ctctgcggca tgaataagga
     4681 taaatagaaa tggatctatt tatctacgat caaattatat ttatttgata cattgttgtc
     4741 aatacgattg tgactgttta atataaatga ttatcaaaga atataaaaaa ctataagaat
     4801 caaatgaaaa aatagatttc aattttttga ttagtttgtt ttcttagtat tttattataa
     4861 gaaataaaat actaagaaaa cgctataaat agagcaaagg agggggagga aataataaag
     4921 aaaaattgat tcaaagctct atatgagtca tccacaccct cttttttgta ttttattaat
     4981 gaaatttgta tttcattaat aaaaaatcaa tgacattttt ttaactaaaa aaaattaagt
     5041 tccgtaaacc cccgccttct ttaaaatgtc atgaacagtt cctgtaggtt gagcgcccct
     5101 ttcaagaaaa tataaaatag caggaacatt caaatgggtt tgattatata tcggatcata
     5161 aaaacccact tttcgaagat ctcttccttc tcttcgggat cgaacatcaa ctgcaacaat
     5221 tcgataaaag gctcattggg atagaataga tggaattgaa taataaacac cccccccaga
     5281 aacgtataag aagttttctc ctcgtacggc tcaaaaaaaa tgattagaag ttaagttata
     5341 tctatgtgta catgaaatta gaatgccaaa tcgatccata atccagcaaa tccgtgggac
     5401 atttaactcc ttctttttac tctttctttt tccttctttc ttatttttaa gaaaaagcaa
     5461 aaaacattcg tactctcata actcaagttg gataactctc aactagctcc aaaaatactt
     5521 agctagtttt tttttattga gtggtctcta acccctttct tttttttttc ttatttagaa
     5581 tctagtttga ttctttattc tgatctggtg attgagataa ttgaaaacgg tatttccttg
     5641 ttccgggatc ctttaacttg aatcattggg tttagacatt acttcggaga tctttaatca
     5701 tttcaaaaaa atggcagcaa catgcccctt tttctctttt ttgtgtttgt gatctctttc
     5761 tatcaaggaa tcatatgaac aattgattcc cgcatgagaa tcttttgatc gaaagagctt
     5821 taccaattcc aactagtttg cttttttttt atttgaaaat gctttgagtc agaccctttc
     5881 cgtttctata ttaaaaatag acttatgtac gaagttgttc caacttattt atttgattta
     5941 cattaactaa ccctagatcc tttcccttta aaaatcaaat caatattttc tactcgagct
     6001 ccaccctata ctgtttatat cccaacccaa caaaaacgcg ggttatgata gaaaagagta
     6061 gaaaagaatg tcgagccaag agcaccttca tttctatttt ctatatagtt tcaatatagt
     6121 aaaaaaaggt ggtggtttgt tttaatatcc acagcaaatt gaccatgtcc ttcaagtcgc
     6181 acgttgcttt ctaccacatc gcttcaaacg aagttttacc ataacataaa attcctccgg
     6241 tttttaatag gtgtgtaaat aattaattga attacggaat tatgaatagt catcggttca
     6301 gtcagtacgt agtaatctat agaacgtagt aatctatagc tcttcctaat atacttaata
     6361 ttaaactgat tgaattcttc tatatgaatc tattcatatt atgaatagat tcatatcaaa
     6421 tatgaaaata ataaagaaat aggtaattta tgatgaagaa aaagtctcag taataattta
     6481 aattaaccct attttgtatg aatacaatat atatatattt catatttatt ttttattaca
     6541 aaattacaaa aaaaaatata ccagaaatat tctcaatttt aaataaattt aaataaaagc
     6601 aaataaataa aaaaacgaat ctttttgaat ccgccttacg ttggttgcat cttcaaataa
     6661 gttgatagaa tagattcgac aatctaatat tttttcaatt caatataaat attgaattga
     6721 aaaaatttcc tattttattt taaaatagtt agatagaaaa agaaatccaa tttttttgaa
     6781 ttgaattgta taaaaaagac tgatgaagga taaagtggaa tttcactgtt tttcttttat
     6841 ttcattctga aatagaaaat cagaatgaca aagtagggga aattgccgta ttcagaagaa
     6901 attctggata ttctatgtta aatatttagt ttctgtttag tttcatatct ataattaagg
     6961 taaggattca caaacaaaat acaaaacaaa atagtaatat taaaaaaaat tgcactatta
     7021 ggttagcaat ccctgtgtat aaacattccc tccttttttt gcgaggcttc tttggcttga
     7081 ggtccaacta atctttctcg aaagtagagc ggatgggaga tatgaatcac acccacgtca
     7141 attgttaata gaattacaat tattcattag aaccaaacac caaataacct aagaggttca
     7201 aagaaaaaaa aagattttcg tatctaatat ctaattttat tttttatcaa taaaatttgg
     7261 actgggcata gacagatatt caaattgata tcttacatta ttgattaacc cctatctact
     7321 ctcccaattg gttttttggg gaatgataaa tcataaaaga atgcccgatt tttgatctta
     7381 tcttaaaagg cggttaagaa agatccactt tttttctttt atctgatata gaaaacaaat
     7441 agactctggg acggaaggat tcgaaccttc gaatagcggg accaaaaccc gttgccttac
     7501 cacttggcca cgccccattt ttatttctat ttaaaactac taaagagtaa tatgggtatt
     7561 cctttttcgt caattcgagt tcctaaaatc tatgaaatag attagtttat tgttaggatt
     7621 ttgacaggtc tagatataga attcaaccga atttattgat cattatatag aattcaatta
     7681 agatattgta tgaaagtctc atttcttcaa ttctcttcta aaaaaaaaat ggaagggctt
     7741 ttttgattgg ataagttcaa agaaatatgt gttttttttt ttaatcagac ttctttttat
     7801 ttctttattt tttccttatc tcaaaataga ttaataactt aatcaaaata atatccaaga
     7861 aaaaaaaatg aatttgttat gcttaatatc tttaatttga tcaatatttg ttttaattct
     7921 acgtcgtttt cggatagttt tttattcgcc aaattgcccg aagcctatgc ttttttgaat
     7981 ccaatcgtcg atgttatgcc ggtaatacct cttttctttt ttctcttagc ctttgtttgg
     8041 caagccgctg taagttttcg atgagatcct taatactgtc ctagaaaaat tcatgattta
     8101 ttcgagaaaa aaaaatctaa caattgagaa aatcagagat aaaatcagat aagtataggt
     8161 tttacagtat gaaggaaccc tcaattcaaa ctttgaaatt ttttgatagc cgtgataaat
     8221 ctgggttacc tcatttcctc attccaaccc gtttttaatc gaaaagacta cttagacttg
     8281 gagtccacca ctcactatga aaggaatctt tttgtcatga aaagctccat tcttattgca
     8341 aataaataaa tttttgaaac tcttttctat ttctacaatt tctagaaaga aatcgcttcc
     8401 ttgatttctt ggtgtcaagg tcaacgagat aggatatgtg gtctaaaaaa aggaaatata
     8461 ttctctctct cttttttttt atgatcttgg agattgtgta atgcttactc tcaaactctt
     8521 tgtttacacc gtagtaatat tctttgtttc actcttcatc ttcggattcc tatctaatga
     8581 tccaggacgt aatcccgggc gcgaagaata aaacaaaaaa gtggggttcc ttgcttcatt
     8641 aaacattaaa tgctattagc atttgtttga tcgattccac tgtcaaaaac cgaaacggaa
     8701 agagagggat tcgaaccctc ggtacgaata actcgcacaa cggattagca atccgacgct
     8761 ttagtccact cagccatctc tcctaattga aaaagaataa ttactatgtt acagttctca
     8821 aaaaagaatg ataatgcttg aaaaaaaaaa gctcttcttt cattttattc tttcttctta
     8881 tatatatctt tcttattata tatatatata tattttatct aatctatttg aaatataaat
     8941 ttcaataaat agattattgt atagatacca cttttatcaa caatttcatt ccattttttt
     9001 ttatagaaat ctcaaaatat ctttttgata aaaaaaaaaa ggcgggcttt tttaagttcg
     9061 aatttccacg gcttggcctg gtcagaccga cccggccggg ctcctttttt caaatccaat
     9121 ccattttttt tttatctatg attgattatc tacgattcct ataattccgc aatctccttt
     9181 gcttgctata gaaaaaaatc ttggtatttt ttgaaatcta aagtaaaaga ataatccgaa
     9241 gcagaaaagg actctttatc ttactataat atataaccaa aaaggctttt ctattctttc
     9301 ttttctgact tcttcactat tttgatttat taatagccaa ataattttgg ctaaataatc
     9361 aaaataaaaa aagccaaggc taatgagtat ccctctttct aattttctca agtcttctaa
     9421 cgaaaaacgg caacgctctc attttcagga tttttttttc tcatcctatc ttgaggacgc
     9481 cagagtccct tgttcgagaa agagtccatt tatatacaat aatattgtag cgggtatagt
     9541 ttagtggtaa aagtgtgatt cgttctatta acccagtcag tagttaaggg gtctttcggt
     9601 ttgattcata ttccgattaa aaactttatt tcttaaaagg atttaatcct ttacctctca
     9661 atgaaatatt cgaggaataa tatacattct cgtgatttgt ctccaaaggt caattataaa
     9721 ttgaaaaatt ggattatgaa attacgaaac ataatttttt ttttattgga tcaatacttc
     9781 caattgaata agtattaagt aaaggatcca tggataaaga tagaaaaatc tatttctaat
     9841 cgtaactaaa tcttcaattt ttttttttta tagaatagat tgaagcaaaa tagctattaa
     9901 acgatcactt tagtttacta gaggcatcga cacccctttt tttcttagct cggtggaaaa
     9961 agaataaact tttcctaagg attcttaaaa aaagaaataa agaacgaagt aactagaaag
    10021 attgttagaa tcccaccctt cccttctttc taaaaggatc atctagaaag caaagcgaat
    10081 ttttttgaat gcagtgaggc agaaaagcta acatagatgt tatgaaccaa atttttattt
    10141 gctcctgtct tccttttttt ttttttttct tgatcccatc ctcccttcca taaaggagcc
    10201 gaatgaaata aaagtttcat gttcggtttt gaagtagaga cgttaaaaat caaaatgatg
    10261 gatcaacgtc gactataacc cctagccttc caagctaacg atgcgggttc gattcccgct
    10321 acccgcttta tattcaaatt gatcaaattc taatagttat tttatgaatt caatgatgca
    10381 tgaattcatg catcattgaa ttcataaaat atgtaattcc gaaaatgatc tttctttttc
    10441 caaataagaa aaaaagcaaa aaaaaaatca tcgtaatgaa aagcgtccat tgtctaatgg
    10501 ataggacaga ggtcttctaa acctttggta taggttcaaa tcctattgga cgcaatgctg
    10561 tttacaatag acttccatat ccagtttctt ttttgatttc catctacaat tatgatatca
    10621 agaaagatat tttgaatgat ttgaataaaa gacgcttact tggaaatata aactttgtaa
    10681 atataaacca cagtaaacta aacaaatagc tggaatcttt tttatttata tatattttat
    10741 taagtaatat gtaagtgaag tagtattaag attcaaaaaa tgatcgattt tttctaattt
    10801 tctttattta gaatttgaat tgcccactca acaattctta ttgttcctga agtataaaac
    10861 gttccatttg ttcttgaata gcttctttca aaagtgtttc cgcttcctca gtgaatatct
    10921 tggtagaaga tatgatttct tggaactgag gtttattcgt ttttaaataa gtacgtaact
    10981 tggcaagaaa tttccttact tgtccaattt ctaatgaatc aagataacca tttgttccgg
    11041 tataaatagt cattatctgt tctgccacgg taagaggttc cgattgggat tgtttgagca
    11101 actcacgtaa tcgttgacct cttgccaatt gattctgact agctttatcg agatcagaag
    11161 caaattgtgc aaaggcttct aattcgacaa attgggccaa ttccaatttt aatttgccgg
    11221 cgacttgttt catagcttta atttgagccg cggatccgac tctggagaca gaaataccca
    11281 cattaatagc aggtctgatt ccggcattga atagatcggc ggataagaat atttgtccgt
    11341 ctgtaatcga aattacatta gtaggaatat aggcggaaac atctcccgac tgggtctcaa
    11401 ctattggtaa agcagtcata cttccttcac ctaactgaga acttgattta gcggctcttt
    11461 ctaaaagacg cgaatgcaaa taaaaaacat cccccggata agcttcacga ccgggaggtc
    11521 ttcgtaatag aagagacatt tggcgataag cctgtgcttg ttttgaagga tcgtcataaa
    11581 tgattaaagt gtgtcgtttg cggtacataa aatattcagc cagggctgct cctgtataag
    11641 gagcgaggta ttgtaatgta gctggggaat ccgccatttc ggctaccaca atagtgtact
    11701 ccattgcccc cccttcttgg aaagtggtca ctacttgagc tacagaagat gctttttgac
    11761 caatagctac ataaacacat attacatttt gcccttgctg gttgagaatc gtatctgtgg
    11821 ctactgctgt tttaccggtc tgtctatccc caataattaa ttcgcgctga ccacgtccta
    11881 tagggatcat cgaatcaata gcaataagcc ctgtttgaag gggctcataa acggaacgtc
    11941 tcgaaataat accaggcgcg ggggattcta ttaaccgaga ttcagaagct ggaatttcac
    12001 cccgaccgtc aataggctta gccagggcat ttataacacg acccaaataa gcctcactca
    12061 cgggtatctg agcaattttt cctgttgctt ttacagaact tctctcttgg atcatcaaac
    12121 cgtcacccat taatacaaca ccaacattat ttgattctaa attcaaggca attcctattg
    12181 taccctcttc aaattctact aattcgcccg ccattacttc atcaagacca taaatacgag
    12241 caatgccgtc gcccacttga aggacggtac ctgtatttac aattttgact tctctagtat
    12301 attgctcaat acgttcacgg ataatattac taatttcgtc agctctaagg ggtaccatga
    12361 ttttttttaa ttcttttttg gaagcaaaaa aataatgcct atagttagtt ataggaaagt
    12421 agtaaaaaag ggctaatcag tgagttcctt cattacccca aacatagcaa tattagcact
    12481 aattgtacgt aaatgtaatt cattgttcaa acaatttttt agagttccta gagctccttg
    12541 taaagcttgt tggaaaaccc gttgccggac ttgattaatc gctctttctt gttcaaaaag
    12601 aatggtttcg tttttataat tttctaattg ttccaaaatt ttataagttg aattaatcaa
    12661 attcaatttt tctcgttcta tctcagagta tccatttact cgaaactgat ctgcctccat
    12721 ttccactttc cgtaagcggg cctgggcttt ttccagctgt tgaacagctc cccttcgcaa
    12781 ttcttctgaa tttcgaatag tattcaagat cttctgtttt cgattatcta ataaatcact
    12841 taatgaaagt agattatctt tccattcatt tcaaaaattc catgatccct tcccgaacca
    12901 aacatgaatc tttcaattca tttggctctc acgctcaatt acttatcaat tacttaattg
    12961 agagagaatt cattcccata catatagata cacatagact atagatctat atatattttg
    13021 cgtaatgagc ctatcctctc cctcttttat ctattcctat ttcaaaatat ggatctctac
    13081 ccatatttca caatattgaa actgatcaat aatgataatc caagactaaa atattcggag
    13141 gattcttctg acaaaaatat atcaaatata gaaatatatc aaatcaaata tatatatttg
    13201 tttgtataat atagaattaa tagaaaattt ctaatgttta attgtgtaat tgtcagcaaa
    13261 gttgtttctt tttttttctt tcaaatccaa agaattcttc taactttata cataggtcat
    13321 caactcagca ttgtaaaaaa ggctcaaatc attttatcga tatgagtgtt ttatatcgaa
    13381 aaagattcga accattcgtt ttgatttctg tattgtctaa aaaaaattct ttattttata
    13441 aactgtgtat ttataaacta aactatagta gtagaaagag taccacgccg catctgaact
    13501 tcaaacagtt tggctttaac catattaacg gtcccagatt attggttaat agagaatcag
    13561 agtcgatata ccaatgaatg aatcacgaaa tgctatggtt ctaaaatatg atttttgaat
    13621 tgattcagaa gtaattcgtg ggatgatgca ctctttttct tcctagttcg aacaaaaaaa
    13681 gtgcagctgg gtggatccag cctattcttg aaataaacaa ctcgcacaca ctccctttcc
    13741 aaaaaagatc aatacaccga gcactacgct tagatttatt ggatttgttg caaaaatatc
    13801 ggtattaaac ccgaaactcc cggcagatgg ccagtgaccc aaggaaacga aagaatcggt
    13861 tacatttttc atatgatctc ctattttgtt ttatatggac taaaaaaaaa aaaaaaaagg
    13921 ctttactttg aactaagaaa agggggaagg aagaagggga gtcggtgcgg taattcctca
    13981 tcctcaaaaa aaatccttcc catagattat tgtccaacga aaaagtaaaa gtaattgtag
    14041 gagtgaaatc ttgatatact ttgaaaaagc aaggggtaag tcttaatcca taaaaaaaat
    14101 acagaattct cgtatttata ggactaaaca aagggattgg caaataaaag ggccaatgct
    14161 acaaccaaac cataaatagt taaggcttcc ataaaagcca aactaagcaa taaagtacct
    14221 cgtatttttc cttccgcctc gggctgtctt gcaatacctt ctacagcttg tcccgcagca
    14281 gtgccttgac caaccccagg cccaatagaa gcaagtccta cagctaaccc agcagcaata
    14341 acggaagcgg cagaaatcaa tggattcatg ataaattcct cgcaccaaaa taaagaaaaa
    14401 gaaagaaata gttaatgata caatcattca atgagttttg gcttaattat tccgtcgctc
    14461 aaattcaacc agttgaagta actaaaaact tcgaattgag aattgaagta ataatattca
    14521 ttattgaact ctcagaaaga actatttcca tatccctttt ttagttccta tccaaaggat
    14581 ttttgtgaat gcatacatac accctttatc cgtccacttc tgttttccaa accttttttt
    14641 gaattttcca ttatttgtct ttattttatt tcatctattt gttgattcaa ttgcgataga
    14701 ttagatatat cttgagttca tatataacta gttaatatct aatatcatat atacgcgtct
    14761 ttctttcata atggaaacca actactctac ttctatctta gcttcaatca gatttttaaa
    14821 tcttaaagga tgcgcaagag ttagtgtata gccattaact tacatatacc taattctaac
    14881 ccctttccta aaaaaggaca tttttttgaa tctcgtttgt tgtaaattcg tctcttcctt
    14941 ttttatcatt atctcacatg gatctaatta taataaatga attcattaga ccgactcgtt
    15001 gcatagaaat aaaaaataac aaagagtatt taattgagct aaattcatga tccggatttt
    15061 aggaaaaata tcttttcgat ctctttcctt tttttttatt agactttaaa atacatttac
    15121 taatagtaat agctgaatct tttttgctat tactctagat ccttttttta tttatgttgc
    15181 ctaagcaaaa aaagactaga ctatttcaaa aactcgtcaa tgatgaccct ccatggattc
    15241 gcctatataa gccgcagcta aagttgcaaa aataagagct tgaatcccac ttgtaaataa
    15301 tccaaggaac atcacaggta taggaactac taaaggtact aaagaaacaa gaacaagaac
    15361 tactaattca tcggctaata tattcccgaa aagtcgaaaa ctaagtgata agggttttgt
    15421 gaaatcttct aaaatgttaa tgggtaaaag aattggagtt ggttgaatgt atttactaaa
    15481 ataccttaat cctttttttg aaatacccgc atagaaatat gctactgacg tgagtaaagc
    15541 taaagcaaca gtagtattta tatcattcgt gggtgcggct aactctccat gaggtaattc
    15601 tattattttc caaggtaaaa gggcacccga ccaattagaa acaaaaataa atagaaacat
    15661 agttccaata aaaggaaccc atggaccata ctcttcccca atctgagttt tggtcacgtc
    15721 tcgaatgaat tcaagaacat attcgaagaa attttgaccg tcagttggaa tagtttgtgg
    15781 atttcgaaca gcgagaacgg cggaacctaa taagatagca attacaaccc aagaagtcat
    15841 aagtacttgg gcatggactt ggaaaccccc tatttgccaa tagaaatgct ggccgacttc
    15901 cacactagag atatcatata accccattgg tgtgttgatg gaacatgata taacattcat
    15961 attgtcctct gacataaata taactttact taaaataata aagaattatt ttgattcaac
    16021 cctttccttt taaacttgac cactcgaatt gtatatcttg tataccaact aaactaatca
    16081 cacaatattg acacagtcca ttttttatct cttttgtacg attcgggaat aatatccgac
    16141 tccataaatc tatatctatg gagttcaaaa atagaaagaa taatttattg atcttattat
    16201 taatcacgga tttcgtatat agctagaatg gccctcgcaa attgcgaata ctaatttgtt
    16261 aagaattaat cgaattgaag ctagagcgtc atcgtttgct ggaatcgaaa tatctgcaag
    16321 atcgggatca caatttgtat caattaaaca aactgttgga attcccaaag tgatacactc
    16381 ccgaagagcc gtatattctt cttgctgctc aactataatt acaatatcag gcaattctgt
    16441 catatattga atcccgccca gatatgtttg caaacgagat aattgtctct tcaacatagc
    16501 tgcatctctt ttcggaagac ggtttagtct ccccgtcttt tgttccattc tcaagtccct
    16561 gagcttatga agccgcgttt ctgtagtgga ccaatttgtt aacataccac caagccactt
    16621 tttattaaca taatgacacc gagcctttat tgcagcccgc gctacggaat cagctgcttt
    16681 atttttggta ccaacaatta aaaattgttt tcccttactt gctgcatcaa aaactaaatc
    16741 acaagcttct gataaaaaac gagcagttct agtgagattt gtaatatgaa tacctttatg
    16801 ctttgcatag atatagggcg ccattcgcgg attccatttc ctagtaccat gaccaaaatg
    16861 aactcctgct tccagcatct cttccaaatt tatgttccaa tatcttctta acatttctcc
    16921 tcacacttcc tctctctctt ttttttttat gaataataaa agagagacga ggcaccttga
    16981 aataaataat tgttccgatg gaaccttctc ttctaccgga gattggtcgt ttataaacga
    17041 gccaagtcat tagtcattac tttactattc ataaatttct ttattacatt aatttatgaa
    17101 ttattttatt tattaaattt atgaagtagt taacaaatca aatgaccaaa acaaatcaaa
    17161 catcaaacaa catagttaaa aggacgaatc cgctttctct ttcttatgct aagtaagtta
    17221 aaaataatta aatcctataa aagatcgatc tgatgtacta tataaattct ttgaaatgca
    17281 agaatcaaaa aattttccgt ggtggaagaa aatatctctc atttccattt ccccacgaag
    17341 aaattctttt ttttttttcg aaaagaatgt tgttatgctg ccttgaagag ggtactaatc
    17401 ctttgaatcc ggttccggcg ggtatcatat tccctagaac aacgttctct ttcagtcctt
    17461 tcatccaatc aatacggccc cgaagagcgg cttttgctaa aactcgagca gtttcttgga
    17521 aacttgcttc ggatataaaa ctttgagtat tcagggatgc tcttgttatt cccaataaga
    17581 tggctcgata gtagatcgct tcttctaaag cgcgtcccgt tcgttccgcg cgtactaatc
    17641 caatgagttc ccctggtaaa aaaatattag acattccatc ttctgaaacc aagacttttg
    17701 atgttatttg acgcacaata atttctatat gcctattatg gatctgcacc ccctgggatc
    17761 gataaacctt ttgtatttta ttaaccaaag agatacgact ttgcactata gttagttcag
    17821 caccaatcaa gaatccccaa ggaattccaa taatttttgt tatacgttcg ttccaaccct
    17881 caactctctt ttctaggttc atcgatattg aatcaatcga acgcacttct aacacttgtt
    17941 ctacttttgg aagaccctgc gttatatcac cagatctcga tttttcatat ataaatgtaa
    18001 ctaaggtatc tccttcgtaa aggatttcgc cataatcccc atgaacagtt gctcctggag
    18061 tagccaaata aggcttggcc gttcttatta ctatagaatc aacacgaaca attaaaactt
    18121 gacccgattt taggggtggt ccctttttgg atatacatac attttcacaa ataaactgcc
    18181 caagactcac tattgtggac atttcctcac aattattatt atgataaaaa tgatggagaa
    18241 aataccaact caaattgaat ggattcaaaa aactattact acatgggctg atattataaa
    18301 ttctcctatt ttcatccatt aaataatatt tttgaagtac ttgaaaagtt tgttttaaat
    18361 tgctaagctg caaatatttc actagcgagg tctgattata agttattaaa gggtaaaatg
    18421 atgaatcaaa atccgaaatt tgagggactg ttcctaaagg gcccaacaaa ttcttaattg
    18481 gaattagagg atctttttta atggattctt ttatcccatt gtaatatttt acatcgttga
    18541 atagacccat gcaaaaataa ttagatgatg acaaaattat aaaagattgg gattccttat
    18601 ttctattcaa cagcatacga atagttccgt ggttttggat aaaaaattgc cgaatccttg
    18661 ctttggaata agtggaataa aatggatttt tattgatacg atctgagcca ttatcataga
    18721 tcaatccaga acccgacgga tcattccttt ttctgatata caaaatatgt gatttcacta
    18781 agtcgattct taagaaatat cgaagcagcc cttttgtact tacttcaaca aaggaagcgt
    18841 gggcctcttc gacggaagaa cttttgttgt cttggtccca attcaagact aaacaagtcc
    18901 gaactagttg aatacttgtg tcatagattc tccaagttgc tttgccattt ccataaagga
    18961 tatagttgac aactccaagt tgcatattat ccttttctcg aaagagatcc tgggggaaga
    19021 gtgttactaa atttataccg tccgctattt catatgtgct tacaggtcga accaaaacaa
    19081 aaaacttttt tttgctaggt gtgatccgtt ggacatagat ccaatttttc aattgttttg
    19141 atttcttata atttgttttt cccgctcctg gtggtatcaa gataccactg tgtcgagata
    19201 ttttatcttt ttctccagga aaatggatac ctccggaaaa tattttaagt tcaatctttt
    19261 tttttttttt ctccactcgg accaatccgg ccatttgact tcttgtattt aacgtgattt
    19321 gtgtatttac tccaatgaga ctattgttcc gtaccattat agaagaggat tcggataaaa
    19381 tatgtacttc ctcgggaatg aaaaaaaata gatctacttt catttggtat ttttgcttaa
    19441 actttttgac cccgccatat tcaattacat tatctttttt gatgattgaa tgcgccccta
    19501 ccgtcccata ttttataatt cctgaattgt ttcttctgta ttgagaatcg tcgaaaaaac
    19561 caagaatact ctttctacgg aaaataccat ttatgggtat ttcaatcgag atacctgaac
    19621 cgggatatgg gatgaattct ttctcttgtt cttgaattga ttggactgga ataagaaatc
    19681 tatttcttcg cctctttgcc aataaatacg aattctctcg gagaatagtg gaatatagga
    19741 aatgataatg cccagtccct acaattcgat ttaattttga ataatcaaaa agaatatctt
    19801 cttttttatc aaatttttta tcaaaaaaat ccgaactcaa aaatttgagt ctttcttgat
    19861 catcatttac tgagaagcta gaaatatatc ttctttcggt agaagtagaa atagaatgaa
    19921 tgtttatttg atcttgatcc ttgtggagcg aaaaaggaac tacattaaat ttgcatgaac
    19981 cccccgataa tatccacaag tggcttgttt tgggtaaaat atgtacatta ctatacttaa
    20041 attcgggcaa atggtacaca tcggtactcc agtgcatttc cccctgtaag tcagaataaa
    20101 tatgttttcg aaccctctct ttaaaattga aagtgtatgt tcccgcgcga atctcagcaa
    20161 tcacttgttc tgattttaca tattggccat tttgaactaa aagaaaactt tttggtggaa
    20221 tagttacctt atgtagaata ccctcactct taataattac atataagtcc atagaacata
    20281 aaaaggcagg atgcccatga cgcgtacgtg taggctcaag caaatcctca ttgaattgga
    20341 tttttccatt agaaggggcc cgtacatgtt ctgcagtacc ccccgtaaat actccaccgg
    20401 tatgaaaagt tcttaatgtt aattgagttc caggttctcc aatggattgc cccgcaataa
    20461 tacctacagc ttctcccaac tcgaccaggt cgccatgagt gggactccga ccataacata
    20521 atcgacagat ccaagatgta ctcctacaag taaagggagt tctaatatat attggttgtg
    20581 ttcgaaaagt tatgaattgg gtgacaagcc caatcccaat atcttgattt cgaatggcaa
    20641 tgcatcgcgg acccatatat atattgtctg ataatacacg accaattaat gtttggataa
    20701 aaattctttc tggcagtgtc ctatttcgag gacttgcaga aatgcctcga gtagtgccac
    20761 aatctgttct acgtacaaca atgtgttgaa ctacttcaac aagtctgcgc gtaagatatc
    20821 cagcatctga tgttcgtaca gcagtatcta caactccttt tcgggctccg tagcaagaaa
    20881 ttatatattc tgttaaagaa agtccttcgc gtaaattgct ttgaatgggt aaatcaatca
    20941 tttgcccctg gggatccgac attaatcctc tcatacctac taattgatgt acttgagatg
    21001 catttcctct agctcctgaa aaagacatta tatggactgg attaaacggg tcagtcatcc
    21061 taaaattaag attcatttct tgtcgcaaat attcacttgt agcataccat atctcgatag
    21121 attggcgtaa tttttctact gcgtgtacat tcccaaaatg atggtgtttt tccaaaatca
    21181 aactttgttc ttcagcatct tgtactagcc attccttaga aggtattgtt aaaagatcat
    21241 caattcctaa tgaaatggat atagcagttg cttgctgaaa acctagagtt tttacttgat
    21301 ctaagatatg cgatgtatat gccattccaa aatgatctat gaatctgcta ataagttgtt
    21361 taatggcagt tccgtctatc actttattgt gaaataccag attggcccgt tctgccatac
    21421 gtacctccct attccaatga gttggattcg acaatgggtt tgagtcaatg attggaaaac
    21481 ttccttttct cgatcttaaa ttgcacagaa agtcaggtca gggaagggac tcgagtccta
    21541 gttgaaccgg agaaacccaa attcaccccg ccccggtgtc tgtcatagaa tttttgaatt
    21601 tagcgaccct ataattaagt ataggtatca tataagcagg cccgacaaaa accttgtaca
    21661 gcttcttcca tttctcgata aagagaaata tgaccaatag tggttcggag gtatatccaa
    21721 agaatttctt tttttacact tcttattatc agatagtgtc cataaatctc atgataagta
    21781 cccaaagatt catagtgaac ttcgatggga gtttctcttg aagcaataac gcgttgatct
    21841 agtcgccacc gaagccacaa aggactatct aaatggattc ttttctgtcg ataagcccca
    21901 attgcatcat gggaattaca aaaaaagagt tcttttgtat acctatagtt attattgtca
    21961 attctttcat tttgatagtt tcttcgatta catggattat atctatttgc acaaatacct
    22021 cgacgattcc tacttgttaa tatatagaga ccaataagca tatcttgggt cggtacagaa
    22081 ataggatccc caatagctgg agacaagaga ttcatatgag aaaacataag taaacgagcc
    22141 tccgcttgag cctctaaaga caaaggtaca tgaacagcca tttgatcccc atcaaagtct
    22201 gcattaaatc ccttacaaac caatggatgt aaacaaatag cacgcccttc cactaaaatg
    22261 ggctcgaatg cctgtatccc taatctatgc agagtaggcg ctctattcag caatacagga
    22321 tgcccctgca taacttcttg aagtatttgc catacaatcg gccccttttc gcgaatttta
    22381 ctcttagcaa ctcctatgtt cgaagcaaga tgttgtctaa ttagaccgcg aattacaaat
    22441 gtctggaaaa gctctattgc tatttcgcga ggcaacccac agcgatgtaa tgaaagtgag
    22501 gggccaacaa caatgacaga acgccccgaa taatcaactc gtttcccaag cagagtctcg
    22561 cgaaatcttc cctctttgcc ttcaattaga tctgaaaacg acttgtaaac ctttttatga
    22621 ccgtccctca ttggttgtcc gcgaattcca ttatcaagaa gtgtatccac ggcttcttgt
    22681 accaattttt cctggcacat tactaattcc cccggtgtag atctacttgt tgttaataga
    22741 tcagtaaggg tattattgcg atagataact ctcctataga gttcattaat atctgaactc
    22801 atgagtttac ctccatccat ctgaacgatc ggtctcaact cgggaggaag aaccggtaat
    22861 agacataaaa ccatccattc tggttctata tttgttcgaa taaaatgctt tgctaattct
    22921 atgcgtctaa ccaaaaaatc ctttcttctt ccaatttttt gatcttccca ttcattaccc
    22981 gtaagccctt cttctcctaa ttctttccat tctaccaacg aaaaatttat aagaattcgc
    23041 aaatctagat cggccaattg ttctcggata gcagctgctc cggtagaaat ttctcgattt
    23101 cgaaatgtat caaaaccttg ggtagtaaaa aaaagtggaa tactatattt ccaggattgg
    23161 atttcatatt cgaatgaacc tcgtaatcgt aagaaagtag gttttttagt gctgggccta
    23221 gcaaaagaaa aattaggata ggatcctatg ggatctcccc cttcaaaatc ggacatgaga
    23281 gtttcctctc atccggctca agtagttaca ccaaataaag atgtagttac accaaataaa
    23341 gataaagaaa ggaattctca ctttcaaatt ctagaacccc ccccaaaaaa aaaggtctac
    23401 tccttactca agttcccaac gaagaccaag caacttttca ttgattcatt cttcttttct
    23461 ctagatttta tgaattcttt agtcaattat aaattaggac ataaatgaaa tgtgaaattc
    23521 ttgagtagtc tatttccctt caaatgatga atcccttatt caattttaaa ttaaaggaat
    23581 gtcttggaat ttcttcataa gggatttact tgtctatgta ctgttccgct cgatctatta
    23641 ggtcccgcct tacctcgata gttataccat accccaacgc ccttccttaa agaaagccta
    23701 tatgcgatgt atagactccc gtaaccatga catatttgct tacttgaaca taatttcatt
    23761 ttttttttag aaagaaatgg gaatgtcaaa agaaagaagt ctttttttca cgaggtacaa
    23821 ctttcaaatt cttatttctt ttttactaac tcgaccatag accaattccc cttttatttg
    23881 gcagtcttga atacgcccat aattctgagc ttcatgttac tcctcccaag agacatgtca
    23941 gatttggggc atcccaattc aattgaatgg gatgacagtt tctcattcct aatctgtaaa
    24001 atcagaattt cgatcaaatc acacatcgca gtatactagc ctctctaatt ctttaagagg
    24061 tttatctaaa agattcgcaa tataactagg aagacgtttc aaataccaca cgtgagttac
    24121 tgggcatgcc agttttatgt atcccatttg atatcttcgt atccgagaat cgacaaattc
    24181 aactccgcat tgttcacaaa atttaggatc ctctttttca tttccaatta ttcgataatt
    24241 tccacaagcg caaattccac ttttggtagg cccaaaaatt ctttcacaaa ataatccgtc
    24301 tttttccggt ttattggttt tgtaatgaaa agtatagggt tttgtcacct ctccaactat
    24361 ctctccattg ggtaggattt ttttagccca agcgcttatt tgttgaggag aaactgatcc
    24421 tattcggagt tgttgatgtt tataccggtc gatcatagaa gaaaattctg attcattccg
    24481 atcaagcttc cttcctatta atctggaagt tcttctcaga tacaaggaaa tggttcagtt
    24541 ccaaagccaa agatcgtaat tctcgaacca gcaatcgaaa agattctgga gcatcctcgg
    24601 gtttcggtat tgttcctcca atgatcgtag taccaagtac ttcttggcga gctctaatat
    24661 gatcagattt ataagtaagc atctcttgta aaatatgagc aaccccaaac ccttctaggg
    24721 cccaaacctc catttctcct acccgttgtc ctccttgctt ggaccggcct ctaagtggtt
    24781 gttgtgtaac aagtgcataa tgtccactgg aacgcccatg tattttatca tcaacttgat
    24841 gaattaattt caaaacataa ggctttccta ttagaacagg ttgttcaaaa ggatctcccg
    24901 ttcttccatc aaatattctg ctttttcccg gatattcggg ttcaaatacc caaggatttg
    24961 ctgtttgctt actggcttca tataattcag aaaagaccag ttttcgcgaa gcctcttgtt
    25021 catatctctc atcaaaaggt gctattcggt aatgtctatc gagcagactc cccgctaacc
    25081 caagtgagca ttcaaatatc tgtcctacat tcattcgtga aggtactcct aatgggttca
    25141 aaaccatatc aacgggtctt ccatcttgca aataaggcat atcctgtcta ggtaaaattt
    25201 ttgaaacgat acctttattt ccatgccttc cggctacttt atcgcccact ttgatttcgc
    25261 gtttctgtga aatatataca cgaatcattt ctggattata agtcgaaccc ccctttttct
    25321 ggatccatct cacatcgaca acccgacccc taccgcctat aggtaatttt agacaagttt
    25381 cctttgaagt ggatacctga atcccaagta tggcccgtaa taatctatct tctggagcat
    25441 acgatgattc tttcgacaac tgaggtgtta atttacctac taaaatatcg cctgtctcca
    25501 cccaagatcc cagcatcaca attccatttt tgtctaaatt gcggagtaaa tgggcttcta
    25561 ggtgcggtac ttcgttagtg atcctttcgg gaccttgact tgtcatatga gtctgaattt
    25621 cgtatttccg tatgtgaaaa gaagtataaa aatcttcata taccagacgc tcgctaatga
    25681 gtactgcatc ctcaaaattg taaccttccc atggcatata tgccactaat atgtttttgc
    25741 ccaaagcgag ttcgccacca accgtagcgg caccgtccgc taaaatttgt ccctttttaa
    25801 ggcatttacc ccgtcgaacc cgtggggttt gatgcataca agtatttttg ttggaacctt
    25861 gatacataac taacggaatg cttagagcat ccccattagc caataagatt gtcttgtcaa
    25921 tatcgatata aatgatcttt ccctcgtgtt cggctatagc gagaactcct gaatctagag
    25981 ccacttggcg ttccaaccca gtcccaacaa tacacttctc ggaacgcgaa agcggaaccg
    26041 cttggcgttg catattagaa ctcattaaag cgcgattcgc atcgttatgc tcgataaaag
    26101 gaatgaggga cgctccaata gaaaaatatt ggaaggggaa aatacttcga agatgaacct
    26161 gttcccatgc aatagttagg aattcttggc ggtatcgagc tggaacaact tgttcttcct
    26221 gaataccctg attcaaggcc aaggaatttc ctgccgctac catataatac tcatctctat
    26281 ttggggataa ataaagcatc cgtacttttt ttgatctctc aaagatttta taaaatggac
    26341 tttctaaaga cccccaatga ccaatcttgg catgaattga taaagatcca ataagtccaa
    26401 cattgatacc ttcagacgtg tcaattggac aaatgcgtcc atagtggcta ggatggatat
    26461 ctcgtatccg aaaattagca gttcgacctg tcaatcctcc agggcccaaa taactcaatt
    26521 ttctcccatg aactatttgt gtcaatggat tggttcgatc caaaacttga gataatgggt
    26581 gtaagccgaa aaaggattca taagtggttg ttaatggagt ggaagttacc aaattctgag
    26641 gagtcggtat ccatttatgc ctaatagctc cgcatatagt tcctctaact acattttcta
    26701 aacgaaccag agccaatccg aattgatctt gtaagagatc tgctacagaa cgaatacgtt
    26761 tatttttcaa atgattcgta tcgtcaagtg tatccattcc aaatttcatt ccaatcaaat
    26821 gatctgcagc tgccaatata tctcgcggta acaaaaaagt attgttctgg gatatattaa
    26881 gattcagtct ttggttcatg tttcggcgac caatccttcc taattcacat ctttggtgaa
    26941 agaatttctt ttgtaattcc ttacataagg attcagaaaa tactggatcc ccgcctacac
    27001 aagaaaattg tagataaaac tccaaaatgg cattttcttt tgagataatt ttttttttct
    27061 ccttagcggt taggaaagac aagaaaatct cagggtagca aacattctcg agaatttctc
    27121 ttagattcga acccatagct gatgatagaa ctagaataga tattttctgt ttcctactta
    27181 cacgagccca gatccttgct tttctatcaa tctctaattc taatcttcct ccccaatctg
    27241 atattatggt acctgtatag accgaaattc ccttatgatc caattcagat cggtaataga
    27301 taccggggct ttgcaatatt tgattgatca caattctgta cagtccattt actataaaag
    27361 ttcccaggga gttcattaaa ggaatgtttc caataaaaat ggtttgttct tgcatatctt
    27421 tactgggttt ccaaattaat cctgcggata catataattc agaagaatat gttagtgatt
    27481 cgtatacagc atctctttct tttatcaacg gctccactaa ttgatatgtt tccacaaaga
    27541 tttgaaattc aatttcttga tctgtatctt caatttttgg aaacttataa agttcttctg
    27601 ttaagccctg atcaatgaac ctacaaaatc cttcaaattg gatctgattc aacccaggta
    27661 ttgtagacat tcccccattt tcatccccga gcattttgaa tttcccattt atcaaaaaaa
    27721 tcccattctt ttttcattct tcatcgaatc atatgaatcg atctagcaat gatagaattg
    27781 aatttatatt ctgtttactg aatcgcatga aatttaaccc aacacgatat atgtatcgaa
    27841 tgtatgaaaa atgaaatgca tatgagcaaa ggaagtaaag atttgactca aattggaatt
    27901 tctatttata acaaacagat acaaaaggaa aggagttgat aaatgccact tagattttta
    27961 ttttagactt atgaaatttt gtataaaata tcaaaaacaa taatttcatt tttaccatta
    28021 ttatgagatt acgtattcca atttgatttt gattagatac cagaaaaatc aaacggattc
    28081 atgatttgtc ctattcattg agataaagat agaataatca gaaaagaaaa tagagttcgt
    28141 ttttctaaca cttcattttt tcatggattc ctttgttcaa aaaagaatta gcatagaaca
    28201 gagatatttt gacctaattt tttttagtag aatcttttga atatgattga agttcgtaag
    28261 aaaagaggac ggcttgtctt tagcttgtct ttactaagca tgtgcagata tagctatgct
    28321 gtctatatat acgatatgtc tttattccgc ttatttacat tctattatat agaagcctta
    28381 ttttattggg gctgcgctat caaaaatgat atttttattt tctcttcaat ctattcaatg
    28441 aaaaaatgaa agacgagaat ttcttgagaa attccctatg agaaaaaaat cctattcaaa
    28501 gaaaatcccc attaaataac tatactatac ctgtctgtgt aacaatttct gttttggggt
    28561 ttacatatac tcaaaattcc tgttataata agcattggta ttcaaaaaaa aataaatgct
    28621 tatttgattg ggtatgtatc tctttttctt tactgctata agcaaagaaa aataggtggg
    28681 gagtggggcc aaaaatcatt catcaattta cagtcaaatt gaaataatat agttaatggt
    28741 tctagtttgt cctgaatttc tacttttgta actgagaatt cacttttgct tttttttttt
    28801 caatagaaaa aaagagggaa tattttcgtc ttttttgtat gtatcatttt ggcggcatgg
    28861 ccgagcggta aggcggggga ctgcaaatcc ctttacccca gttcaaatcc gggtgtcgcc
    28921 tgatcaacaa aaaactcgaa atcaatagaa atcaaccgtt ctgttttttt tatataactc
    28981 gccctatttt ttttttgact ctgtgccagt aatttcacta ttatattatt agttaacaat
    29041 aatggaaaaa ttccttcaga ttttattcgt ttcatattta tagagatagg ggacataatt
    29101 cacatggata tagtaagtct tgcttgggct gctttaatgg tagtctttac attttccctt
    29161 tcactcgtag tatggggaag aagtggactc tagacgtatt actcgtttta taatcagatt
    29221 gaggaatcaa actgtatcaa tttttttttt ctaaatggtt ttgcaaagcc ttttatttga
    29281 aattcaccgt atcaattaaa ttatttaatt aatttttatt agtcttcctt tttagattta
    29341 gaaaattttt ggttctaatg tagtaaggta ttctatgact aatagagata aataatattt
    29401 caatcaaaca aatatttcaa taattcccat cttcgtattc cgagaatcta aaaggatatg
    29461 gatggtagac aataaaaaaa aaaagaaata aaaaattatt tctcaatttt atatttcgat
    29521 gaaccgtccc ttaccagagt tatatatggg caatgagggg caaggaaacc ccaccttttt
    29581 ttttcatttt atttccccct tttttgttca aatggaaaag acagaactct tttgatcatc
    29641 tgttaactct tcaatcaatt acttcttgta atttttaata taaaaaagag attttttgat
    29701 tttctttttt tattattaat aatatatatt ccatttttct ttccttcatg gatttgattc
    29761 tttttttgat ggataccgtc atagagaaac taataagaaa tccgggaatt aaaaaatggc
    29821 aagacaaagt cttgcgattt tttcagattg aaataaagac aactaaaatc aaacaaagaa
    29881 ataaaattga gataggacgg cgatcacata tatttaattg atatcgacat ctatgaagat
    29941 agatattaaa aattgatcta tattaagttt ggatcttaat acattacaac tttatacatt
    30001 cctaacattc ctagaattag aatagtatag tatgatagaa agaaatatct gaatctttct
    30061 accatactat actaatgata agaagtcaag ttttattcaa attaattgcc ttggctgact
    30121 gtttttacat atattataag taaaaaagca gtaggaacta gaatcaacag cgcagtagca
    30181 ataaatgcta gaatatttac ttccataatt tccccccttt ttttttactt cgcaataact
    30241 cgggatttaa tcccatagag attaaaatca cttgtaaatt caatgcaatg aattacattt
    30301 ttatgacatc gaatcggatc aatatcatca ataacaatat ctaaactatc aaatcaattc
    30361 accgtcgaga atttaatagt ataacatagg aagatctttt atccacacca aatcaaaaat
    30421 ttgtgattcc tggtccaaac aaaagaattc gtttccttta ttgattttcc tttattgata
    30481 ttgttattct tttccgctct ttcttttcta taaccaattg ccccctttcc ttgtacaacc
    30541 atctaatgaa gtatcatctg actacttttc cgcttccaat gtttagaaaa aaaaaccaag
    30601 caaaaaagag aaaatataaa ttccatttat acgtctatgt acccgataaa aataccaaac
    30661 atatgacact ctattttatt ttttttaatg gacggaccag ggcaatcaaa aaaagggccc
    30721 cggtacagta tctttttgaa ccctgaatat actgagtgct accaatcaaa aatgttcgaa
    30781 atttacataa cattctctgt catccatggg tacgagttga ggtactagaa attcccatat
    30841 tttttgtttt gatcagaaat gcgaaaaaaa aagattgttg ggaattcaat gcgtccctcc
    30901 cttttctgtg aaaggggagg gacgcattga tttctttttt ttatccgccg gggtcgggac
    30961 tgacggggct cgaacccgca gcttccgcct tgacagggcg gtgctctgac cagttgaact
    31021 acaatcccag gtaaataaaa aagtgtgcag catacacata ttaattatat tgttaataga
    31081 taatgaaagc catttttttt tgatttagaa cggattccta gtaactagga atccgttttt
    31141 ttcattattg tcaaatcaat aaaatcgaat cgatcgatat ccatttttca atgaaaatag
    31201 tctttttttc tttactcttt tcattaaact ttatacactt aatcatcctg atatggatct
    31261 agatcattag caagggcaga atttatggga acaaataaaa ataaataaag caaataaaaa
    31321 gacggtaggg atggatatat cataaaattg gacttttttc cttttattgg gccgagctgg
    31381 atttgaacca gcgtagacat attgccaacg aatttacagt ccgtccccat taaccgctcg
    31441 ggcatcgacc caggaagaat taattctagg gttattgata atccatgatc aactttcttt
    31501 cgtagtaccc tacccccagg ggaattcgaa tccccgctgc ctccttgaaa gagagatgtc
    31561 ctaaaccact agacgatggg ggcatacttg gctgactgcc attatactat cctcatagta
    31621 tgaggagttt tttaaaaatt gtcaatggaa tgatatgact agatatgaaa gctttttcca
    31681 tcttttatga ttccattttt attcgtgatt tagactcgtg aatcattcat tttcatcgcc
    31741 actctattct attagatcta gaaatatatt ctataaaaaa atgagaaatt gagagaatta
    31801 tattctctta gaaaattcta ttaaataata ctcataatac gaaatataga attctttagg
    31861 taagtgattg gtctgacata aaataaaaat aaaaaagtgt gtgtgttttt ctaaaaaagg
    31921 tttggttgag gggacaaatc aaatatcttc attacctata ccaatatttt gataaactag
    31981 tttggatctc tgtcgaattg ctaaggtaca tgtatcaatc aactgaattt cattttgttc
    32041 tgatagaaga attttggtca gtgttgaaac aatttattgc attgatattt atcaaatcca
    32101 atatcaataa acaaattgca ccctatttac ttacttttaa gtaaattaga atcgcattac
    32161 tgaatgaact agtagatact acgagtttac tgcatatact tatatatata gatattatac
    32221 gtctactgat tcattcagta attgaatcaa atggcccttt taactcagtg gtagagtaac
    32281 gccatggtaa ggcgtaagtc atcggttcaa atccgataag gggcttttct tttttttcct
    32341 aaacctccag tacaatggta gtattcatat tgaaaggaag aataaaagtg ttgttgatat
    32401 ttgtaataaa aaaccaaagc aaataagtat aatagtttaa ttagaaacta tagcattttt
    32461 tttttttact aatatctaat ctaataggct atcattctaa tgagctagat tggagttaat
    32521 tagaaaagaa aatggaacgt ttgtttatta taatgaataa taagaagtcg tcgtttgaat
    32581 taacaaatta caaatatata tggatttctt tttattttcg attaaattat tacaatctat
    32641 tgtaaagaat tgtaaagatt agaaatctac aaaataagaa aaagttaagt agatctaacc
    32701 cattaaatcg tggctatatc cactattctg atagtaaaat ttaattttga tagagatgaa
    32761 attggaacag tggttatttt tttctcatat ttattttgac cccgcaagaa tctgtcgata
    32821 cttccaatga atcctcttct tcctagatct cccattccat agaaatcgaa atcagatcat
    32881 gtcttcatgt atcaaatatt tcaatatcaa tgcatacaat agtttttttt gttctacgaa
    32941 tgtgatgaaa aatggatgcg aaaaagaaac tttctttaat ttaacgtctt ctattattta
    33001 ttttaatatt tcttgtatta aattgaaaaa taggaatttc ttcttttttt ctgatctata
    33061 atctataaaa gtaaagtaaa agttaacata aaaaaagtat tcgtgcttcg acccgtgaaa
    33121 taaagggata gcgtctggcg ttttgtttta cattcatctg aaggacaatg aaataaaagt
    33181 aaaagaaaga agacaataaa agaaaataag aaaataaaaa tatacgatac cttagtaatt
    33241 taatacccat agaaatgaga agaatacata aattgatttt tatcaatctc acaaacaaga
    33301 ttcaagaata agattagttg atggggggga gaagagtaga tctggaaatt ggccaatagc
    33361 gatataagaa atcgcttctt ccttgaattg aagaattcgt tcaaaaaaga aattcatcta
    33421 gaaaggaaaa aatttggttt tcgaaaccat attaataata ataaaaaagg ggcagcgcac
    33481 gagaaatcaa atcatacata aataatcaaa tcctcgagcg ccccgaaaat gtaataacca
    33541 taacacaagg ataaggtgct cggaaatggt tgaagtagtt gaataggagg attgctatga
    33601 ctatagccct tggtaaattt accaaagatg aaaatagttt atttgatatt atggatgact
    33661 ggttacgtag ggaccgtttc gtttttgtag gttggtccgg tctattgctc tttccttgtg
    33721 cttatttcgc tttagggggc tggtttacag gtacaacctt tgtaacttcg tggtatactc
    33781 atggattggc cagttcctat ttggaaggat gcaatttctt aaccgccgca gtttcgactc
    33841 ctgccaatag tttagcacat tcgttgttgt tactatgggg tcctgaagcc caaggagatt
    33901 ttactcgttg gtgccaattg ggcggtctgt ggacgtttgt tgctctccac ggcgctttcg
    33961 gactaatagg ttttatgtta cgtcaatttg aacttgctcg atctgttcaa ttgcgacctt
    34021 ataatgcaat ctcattctct ggtccaattg ctgtttttgt ttctgtattc ctgatttatc
    34081 cactaggtca gtctggttgg ttctttgcgc ctagttttgg tgtagcggct atatttcgat
    34141 tcattctttt tttccaaggg tttcataatt ggacattgaa cccatttcat atgatgggag
    34201 ttgccggtgt attgggcgcg gctctgctat gcgctatcca cggtgctacc gtagaaaata
    34261 ctttatttga agatggtgat ggtgcaaata cattccgtgc atttaaccca acccaagctg
    34321 aagaaactta ttcaatggtc accgctaacc gcttttggtc ccaaatcttt ggggttgctt
    34381 tttccaataa acgttggtta catttcttta tgttatttgt accagtaacc ggtttatgga
    34441 tgagtgcttt tggagtagtt ggtctggctc tgaacctacg cgcctatgac ttcgtttccc
    34501 aggaaatccg tgcagcagaa gatcctgaat ttgagacttt ctacaccaaa aatattcttt
    34561 taaacgaagg tattcgtgct tggatggcgg ctcaagatca gcctcatgaa aaccttatat
    34621 tccctgagga ggttctaccc cgtggaaacg ctctttaatg gaactttagc tttagccggt
    34681 cgtgaccaag aaaccaccgg tttcgcttgg tgggccggga atgcccgact tatcaattta
    34741 tccggtaaac tattaggggc tcatgtagcc catgctggat taatcgtatt ctgggccgga
    34801 gcaatgaacc tatttgaagt ggctcatttt gtaccagaaa aacctatgta tgaacaagga
    34861 ttaattttac ttccccacct agctactcta ggctgggggg taggtcctgg cggagaagtt
    34921 atagatacct ttccatattt tgtatctgga gtacttcact taatttcctc tgcagtattg
    34981 ggctttggcg gtatttatca tgcacttctg ggacctgaaa ctcttgaaga atcttttcct
    35041 ttttttggtt atgtatggaa agatagaaat aaaatgacca caattttggg tattcactta
    35101 attttgttag gtataggtgc ttttcttctc gtattcaagg ctcttttttt tgggggcgta
    35161 tatgatacct gggctccggg agggggcgat gtaagaaaaa taaccaactt gactcttagc
    35221 ccaagtgtta tttttggtta tttactaaaa tctccctttg gaggagaagg gtggattgtt
    35281 agtgtggacg atttggaaga tataattgga ggacatgtat ggttaggttc catttgtata
    35341 tttggtggaa tctggcatat cttaactaaa ccttttgcat gggctcgccg tgcacttgta
    35401 tggtcgggag aagcttactt gtcttatagt ttgggtgccc tatccgtttt tggtttcatt
    35461 gcttgttgct ttgtctggtt caataatact gcttacccga gtgagtttta cgggcccact
    35521 ggaccagaag cttctcaagc tcaagcattt acttttctag ttagagacca acgtcttggg
    35581 gctaacgtgg gatccgctca gggacctacc ggtttaggta aatatctaat gcgttccccg
    35641 accggagaag tcatttttgg gggagaaact atgcgttttt gggatctacg tgctccttgg
    35701 ttagaacctc tgaggggtcc caatggtttg gacttgagta ggttgaaaaa agacatacaa
    35761 ccttggcaag aacgtcgttc tgcggaatat atgactcacg ctcctttagg ttctttaaat
    35821 tctgtaggcg gcgtagctac tgagatcaat gcagtcaatt atgtctctcc gagaagctgg
    35881 ttagctactt ctcattttgt tctaggattc ttcctattcg tgggtcattt atggcacgcg
    35941 ggaagagctc gcgcagcagc agcgggattt gaaaaaggaa ttgatcgtga ttttgaacct
    36001 gttctttcga tgactcctct taactgagaa gggggtccaa cacttaaatt cttagaatcg
    36061 gtttgaattc cccttacata ttcaaggaac caggtcgttc atatttcaaa agtattctgt
    36121 tttcctttct tttcaattta tatctaatcc atttgttttt ctggctcggc tgggtgggat
    36181 agccgagcca ttacctgttt ttcgttatga ttttcgaaat tttttttttt aagaggaaaa
    36241 gccaataaag aaatgaattc atcgatcaaa agaaaaaagg agagagaggg attcgaaccc
    36301 tcgataattc tttcgaacta taccggtttt caagaccgga gctatcaacc actcagccat
    36361 ctctcccaga gataatttct attttattct accaaataga acaaacacgg ccatatgagt
    36421 tgatactatc atgtatagaa agatattgtg tgtgaatcta taggtcgatc tatctatata
    36481 tacagataga tgagatgcat gatctagcat gtccgtttgt gagcgggaag tcaaaaaaat
    36541 caccttggat ttaatgtcca aataaaagtg gtaagggggt tggaaataag tcatatagaa
    36601 taaatggatt caaggtaaaa tccctctatg tgggtggctt tttattcaaa ttgtttgttt
    36661 ggtcgatatc atagagggga ttaaatggta tagttctttt gttgatagct tggaggatta
    36721 gaaacatgac tatagctttc caattggccg tttttgcatt aattgctact tcgtcaatct
    36781 tactgattag cgtacctgtt gtatttgctt ctcctgatgg ttggttgagt aataaaaata
    36841 ttgtattttc tggtacatca ttatggatcg gattagtttt tctggtgggt atccttaatt
    36901 ctcttatttc ttgaatctat ccgctccaga tccaaaaagg acccctccca caaatttttt
    36961 ggattgtgag atacattaaa atttaataaa aaaaaagata agtataagtc ccccaaaaat
    37021 gcaaataaat tggagggggg gctcatcagt caaacttctg taatctgtaa tttaaataaa
    37081 tagaacttga atgaaataaa ataaaaaata gattcaaaaa aatatgtatt caactatatt
    37141 caaatatata atacaaatat ataatacaaa tatatataaa tttcaaatac ttagaaaatg
    37201 aaaattttga attgagaaat tctaaattta gatttagata taaataaaga aaatagaatt
    37261 ctaattattt gaatcttaat atatataatt aagaagctaa taatatatta attatatatt
    37321 aatttcttaa tattcaaatt ctattgataa taattacctt ttgtattgtt aattggttta
    37381 gtgatggaat ttgaaaaaaa aaaggccctc aaaagagtat ctggtctagc tctgaccaaa
    37441 aattatccag acctcttgta tcaagaacga acaatgcgga tatagttgaa tggtaaaatt
    37501 tctctttgcc aaggagaaga cgcgggttcg attcccgcta tccgcccagg gtcatttttt
    37561 aaaaaagcaa aaagattcgt tccggttgaa tgaaatctaa taaatacctt ccgctctaaa
    37621 aaaaaagcaa agtcttaatt aattcattaa ttactagtta atagtcatat gataaagtat
    37681 catttttttg aaaaaaatgt tgcgggaagg ggatttgaac ccatgacttc aaggttatga
    37741 gccttgcgag ctaccaaact gctctatccc gcgatgaaag gaaaccgaaa ccctagaaac
    37801 gaaactaatg gacaaacaag aattgaatgg gcccctcttc catacctgta caaatagaat
    37861 agcctattta tacaaaatgg taaaggggcc cctctatgat ctacgatcat agaaagaaat
    37921 agaaaaagga agtgacattt taatccttac caacttgatc ttcttgctcc cggcaacaaa
    37981 catgtctgaa ccatttcacg aagtatgtgt ccggatagtc caaagtctct atagttagct
    38041 cttggtcttc cagtagaaaa gcaacgccga tgaagacgtg taggtgcact attacgcggt
    38101 aaggattgta actttccatg aattttccat ttatcactca aggacggaac cttacttatt
    38161 tctttctttg aggatcggcg aatcaaatga tatttttgtt ccagtttttg cctcttcttc
    38221 tccctatgaa tcaaactttt ctttgccata atggttcagt tatttttatt atcaatggta
    38281 caagtcggat cctagatgta gaaatagaag ggggtatacc cccctcccca ttgaaagata
    38341 ttatcgcgga tatggcacat aacataaaga attaaccaaa tttgcccgat gtagaggcaa
    38401 tcaagaaagc cgcataagtg aatatataac ctacagaaaa atgggctaat ccaaccaatc
    38461 ttgcttgcac aatagaaaga gccactggct tatctctcca tcgaatcaaa ttagccaaag
    38521 gtgtacgttc atgagcccat gctaaagttt caatcaattc ctgccaatat cctcgccagg
    38581 aaattaagaa cataaatcca gtagcccaaa caagatgccc aaataagaac atccacgccc
    38641 agactgatag actattcata ccaaaggggt tatacccatt gataagttgg gaagagttta
    38701 accatagata atctcttaac catcccatca aataagtaga agattcatta aactgcgaga
    38761 cgttaccctg ccataatgtg atgtgtttcc aatgccaata aaaagtaacc cacccaatgg
    38821 tatttaacat ccagaaaact gccaaataaa atgcatccca cgccgaaata tcacaagtac
    38881 caccccgtcc cggaccgtcg caaggaaaac tataaccgaa atcctttttg tctggcatta
    38941 acttcgaccc acgcgcatct aaagctcctt ttactaagat caatgtagtt gtatgtaaac
    39001 ctagagcaat ggcatgatga accaagaagt ctccaggacc tattgttaag aatagtgaat
    39061 tactattttc attaatagca tttaaccatc caggtagcca tatgcttcta cccgcattga
    39121 atgccggtcc atttgttgaa gataaaagta catcgaaccc atatgaagtt ttaccatgag
    39181 cggattgtat ccactgggca aatatgggtt cgattaatat ttgtttctcc ggagtaccaa
    39241 aagcaagcat gacatcatta tggacataaa gccccaaagt atggaaccct agaaagaggc
    39301 tggcccaact taaatgggat atgatagctt ctttatggtc taacattctt gccaatacat
    39361 tatcctcgtt ctgttccgga ttgtaatctc taataaaaaa aatagctccg tgggcaaaag
    39421 cccctgtcat gatgaatccc gcgatgtatt ggtgatgggt atataacgca gcttgagtag
    39481 taaagtcttg tgctatgaaa gcataagaag gtaaagagta catgtgttga gctactaagg
    39541 acgtaataac ccctaaagag gctagagcaa ggcctaattg aaaatgaatc gaattgttaa
    39601 tcgtgtcata aagaccctta tgaccacgcc ccaatcgtcc tcccggagga gtatgtgctt
    39661 ctaaaagatc ttttatactg tgaccaattc cgaagttagt tctatacata tgtcccgcaa
    39721 cgagaaaaat aaaagcaata gctaagtgat gatgagcaat atcggtcaac cataaacttt
    39781 gcgtttgcgg gtggaacccc ccgagaaggg ttagaatagc agttcctcct ccttgggaag
    39841 tgccgaataa atgattactt gaatcggggt tttgagcata aagattccac tgacctgaaa
    39901 aaagtggacc caacccttgg ggatgtggca atacatctaa gaaattattc catcgaacat
    39961 attccccccg ggatccggga atagcgacat ggactaaatg ccctgtccaa gccaaggagc
    40021 ttactccgaa gagtcctgac aaatgatgat tcagacgaga ttcggcattt ttgaaccatg
    40081 aaaggctcgg tttccatttc ggttgtagat gtaaccaacc ccctattaag gaaatagcag
    40141 aaagaaataa tagaaaaaga gctccagcat aaagatcttc attagtacgt aacccaattg
    40201 tataccacca ctgataaaca ccagaataag cgatattcac tgggccggag gcgccccctc
    40261 tagtaaaagc ttccacagcg ggttgaccaa aatgaggatc ccaaattgcg tgagcaattg
    40321 gtcttacatg taagggatcc tgtacccatg cctcaaaatt tccttgccaa gctacatgaa
    40381 agagatttcc ggaagtccac agaaaaatta ttgccaattg cccaaagtga gaagcaaaaa
    40441 tattctgata aagacgttcc tcagtaatat catcatgact ctcgaagtca tgcgcggtag
    40501 caataccaaa ccaaatacga cgagtagtgg ggtcctgagc taagccttgg ctaaaccttg
    40561 gaaatcttaa tgccataatg cctttcaaat cctcctagcc attatcctac tgcaataatt
    40621 cttgctaaga agaatgccca tgttgtggca attccaccca gaaggtagtg ggttactcct
    40681 acagcacgtc cttggacaat gctcaaggct ctaggctgag tagcaggagc aacttttaat
    40741 ttattatgag cccaaacaat ggattcaata agttcttgcc aataaccacg tccgctgaat
    40801 agaaacatta aactaaaagc ccatacaaaa tgagcaccta agaaaaaaag accatatgcg
    40861 gataatgaag aaccataaga ctgaattacc tgggatgcct gcgcccataa gaaatcgcgg
    40921 agccacccat taattgtaat tgaactctgc gcaaagtttc ctcctgtgat atgagttacc
    40981 accccttgat cgcttatact accccaaaca tctgactgca ttttccaact gaaatggaat
    41041 attaccaccg aaattgcatt gtacatccag aatagtccta agaagacatg atcccaagcg
    41101 gatacttgac atgtcccccc tcttccaggc ccgtcacaag ggaaacgaaa accgagattt
    41161 gctttatccg gtatcaaacg cgagctacga gcaaatagaa cacctttcag gagtatcaat
    41221 accgttacat gaatcgtaaa tgcatggatg tgatgtacca aaaaatctgc ggttcctaat
    41281 ggaataggta acaaagcaac tttgccaccc actgctacta aatcaccgcc tccccaagtc
    41341 aaactggtgc tcgctgttgc accgggcgcc gttgcaccgg gtgctaaggt atgggtgttt
    41401 tgtatccatt gagcaaagac gggttgtaat tgtatagcgg tatctgaaaa catatcttgt
    41461 ggtcgcccta aagcgctcat ggtatcatta tgaatatata aaccaaaact gtgaaagcct
    41521 aggaatatac atacccagtt gagatgtgat atgattgcat cacgatgcct aaggacacga
    41581 tctaatagat cgttatatcg agtagttgga tcatagtctc ttaccataaa aatggctgca
    41641 tgcgcagcag caccgactat gagaaatcca ccaatccaca tgtgatgtgt aaacaatgat
    41701 agttgtgtac cgtagtcagt agctagatat ggataagggg gcatggaata catatgatga
    41761 gctacaacaa tggttaaaga gcctaacata gctaagttaa tagataattg agcatgccat
    41821 gatgttatta ggatttcata gagtccttta tggccttgac ctgtaaatgg acctttatga
    41881 gcctctaaaa tatcttttag actatgacca attccccagc tggtcctata catgtgaccc
    41941 gctattagga atagaattgc aatagctaaa tgatggtgtg caatatcggt caaccataga
    42001 cccccagtca ctggatctaa cccccctcga aaagtaagaa attccgcata ttttgaccaa
    42061 ttcaaggtaa aaaatggggt tgctccctct gcaaaactag gataaagttg ggccaaaagc
    42121 ccccgattca agataaattc atggggaagt gggatctctt taggatctac tccagcattt
    42181 agaaattggt taatcggtaa agatacatgt atttgatgcc ccgcccaaga aagggaccca
    42241 agccctagta gccctgctaa atggtgattc aacatagatt ctacattttg gaaccaagcc
    42301 aattttgggg ctgctttgtg ataatggaac caaccagcaa aaagcattaa ggccgaaaag
    42361 accaatgcac cgattgcggt acaatagagt tgtaattcac tagttattcc agatgctcgc
    42421 caaatctgaa aaaacccaga ggttatttgt attcctcgga aacccccgcc cacatcacca
    42481 ttcaatattt cttgacctac tattggccaa accacctgag cactgggtcc aatgtgagta
    42541 ggatcactta gccatgcttc ataattggaa aaacgagcac cgtggaaata catgccgctc
    42601 agccaaagaa agatgatgga gagttggccg aagtgggcac taaatatttt tcgagagatc
    42661 tcctccaaat cactggtatg gctatcaaaa tcgtgagcat cggcatgtag gttccagatc
    42721 caagtggtag tatcgggtcc tttagctatt gttcttgaga aatgacccgg tctagcccat
    42781 tcctcgaaag aagtttttac gggatcccta tctaccaaaa ttttgacttc tggttccggc
    42841 gaacgaataa tcattgagtc ctcctctttc cggacaacac atacaaagag acctgccaac
    42901 agtcaagtaa ttagtgaacc tatgagagac acttttaatc taattagttt ttcgttctct
    42961 tcgatctctc atctatctat ttttgttagt tatttactag agcaattatg atctggaagt
    43021 cgatccgggg caagtgttcg gatctattat gacataccta gggggcgctc aacggaccct
    43081 ttttatctta taaaactctt ttcagacttt acattggcgc aagaattttt tttgcaacgc
    43141 ggggtattca tatctcaatt agaagttcct agatagagtt aagttctttt tttcttacat
    43201 agaatacata gaaaagaaat agaacaaata tgactctatt ccaaatcacg taagtagtca
    43261 ttactagtat caatattttt ttttagtcat tcaagagttt tttttattag tttgaatcga
    43321 aagaaaagaa tatcataaaa aaaaagtctt cttttctatg ctatatccgt ggtatatccg
    43381 tgtaacattt atacctacga aataccaatg aaatagaacg attttcgaaa aagatataat
    43441 gaaaaattct ttgattggtt cttcccatag aaacgatcct ttttatttga ccgacggggc
    43501 caacaaaagc aaagaataca aagaattaat attcaaacaa attcaaaaat ttgaatatat
    43561 attaatattt gatattaata tatattatag aatttctatt tatttatata aatatataat
    43621 ataaaataat ataaagaaaa tttcataaaa atgaaaataa acaaagcgat aatgtaattg
    43681 atgagaataa aaaaagagag ttcttattcg aaccgcttcg tgatctttaa ccaattctgc
    43741 gcttcaatat aattcccagg agtaagcact atagcccgtt tccaatattc agcggcttga
    43801 tcaaaccaag cctccgcaat ttcagaatcc ccctgtcgaa tggcctgttc tccacggtcg
    43861 gaataggcgg tcaattcctt tccttggaac cgtacttgag agttttctaa ctcatacggc
    43921 tcggcagtca attcttttgg cgtctacccg agccctaata tatatctata tctaactgaa
    43981 tgggatttct catagatcta tttgattttt ctcaagttaa cgttaaccaa caaaaccaaa
    44041 agaagttaat tacatgagtt tcaaacttga cttttgattc aattaataat cagttttatc
    44101 ttttctccta ccttcagaaa aaaagtatag gcattttgaa accctcatta gaattttctg
    44161 aaaagtaact atctcgcttt catatcatat agaaattaat atagaatcct tgaaaaagac
    44221 ttcttcctca taaaacaaag acttactctc cttgggatct gatgctacac cgctgctcaa
    44281 taccttaggg gatcggctct attacataag ttgattccta atttttatct cataaaatga
    44341 gataaataag cagttcttat tgtatcgccc aaaccttgta aattgatctt tacggtgctt
    44401 ccgctatcaa ttagatcttt tatccataga aaaaaatatt taggcatata tatttcttca
    44461 tatttcgaag tttctttctt tgctacagct gataaaaatc gttttttgga cgatgcaata
    44521 tgtagaaatc ctgctttttt gagtctttat tgtcgtattt gccctttcct tttttttttc
    44581 tttctatagt ggagatagtc gcacgtaatg acagatcaca gccatattat taaaagcttg
    44641 tggtaagaac gggtttcgtt ctagtgcccg aaaatagtat tctaaagctt tcgtatgttc
    44701 tccgttactt gtgtggataa ggcctatgtt atagagtata tagcttcgat catagggatc
    44761 aatttctagt cgcatagctt cataataatt ctgtaacgct tccgcataat tgccttcgga
    44821 ttgagccgac attcgttacg gtcgtcattc aattcaaaaa attctccgtt ccaaaaccgt
    44881 acgtgagatt ttcacctcat acggctcctc ctttatttta tgtgcattat gaaaatcatc
    44941 cagaatccgt ggaattaaag gtcgaaatat tgtcattatg aactcagcgg ggctaatgtt
    45001 tttacaagaa atctctagcc aaccttcttg caaaagatcc tttcttaaca tcaagcgtgc
    45061 tggtactaga taaaaatgta aactccaaca atttctttgt tctcgacgcc tttgaatttc
    45121 caggaattag tcacttcaac agtcttcgat ggttatatgg gtatccaaag tacgaatgag
    45181 atggatgttt gttgtcccaa ccatttcttt ttttcccgat cccgataacg aaaaggagcg
    45241 ctttataact tataacaaag tttttgtttt gttgattcct aggcgtagtg ctccttcctc
    45301 tatgccgtct attgatacta gtgtagtagg attgaaaacc gcaatacaga tcgatgatct
    45361 ataggtctaa cctttcgctc aatactagaa taaacaattc aagtatctga ggttgcatta
    45421 atcggggata cacgacagaa ggaattgctt tatgttataa acttcacctt caaccagcgt
    45481 cgattttttt ttatttcaat agtctttttt ttccgaatcg tgtgtctttt tcctaaggcc
    45541 gagagcggta aagtcaaaat aatcaaatcg caccatctct gtaataagta aatgcctctt
    45601 tttctcctga agttgtcgga attattcgta ataagatatt ggctacgatt gaaaaggtct
    45661 tatcaataaa atttccattt atccgcgatc taggcatagg taaaaaaaaa atccattcta
    45721 taactctttt cattacctct cgtgagaaaa tgatctcaca aacaaaggaa atgtacagta
    45781 cgaaataaca taaaagtaaa cctattcaaa aagggatatg actttctact tcaacttttt
    45841 ttgaagcttt gacagaaaaa aatcaatatt tgaacctaat ttgatttcat acaaatgaaa
    45901 ttcattagta taaaaataaa ctataatata agaataaaat aaaagggaat tattctgatt
    45961 tcgtcgaagt tgaagaatca aagaatttat tctacggatt aggatagatt tggaaaattc
    46021 gaaaagcttt gattaaattt caattattat atgatcaaaa taggaaaaaa aatcgaataa
    46081 ttgttctatg atgaaaatga aaatagaata actgcccttt ttctctttcg tgcatagcag
    46141 gtatacacta tctaataaaa aaaaagtcat gaaaggcttt atatttttat tttgatagtt
    46201 agaattgatt gtcagtaact atcgaacaat ctaatatgaa taactcgcta tttgctcgga
    46261 ttatcgacca taatcattat gtaggaaaga tggccgagcg gttcaaggcg tagcattgga
    46321 actgctatgt agacttttgt ttaccgaggg ttcgaatccc tctctttccg caccttcacc
    46381 taattcacca atgtaactaa ctacaatgta tcaaatacaa ataagaacgg ataccaaaaa
    46441 agagttagac ttttctttaa tatagattcc gttttttgat gttgtttgat tttgatatag
    46501 attctctatt cctaatttat gtgatatgaa aaagaaaata cagtaatgta aaaagcagac
    46561 ataggatgga aatttccata aaagatatga taggatagaa atccccgaat tcaatccctt
    46621 gtcttcattt ccttatttac ttaaccttaa cttaagcaaa agggaggggt gcaaatttgt
    46681 aaagcccttt gtttttttat tttagttagg tttaagtctg acgagaataa tattctacga
    46741 caagcaattc atttattttc aaaccgaccc atttcctatc tattatttga ttgactaatc
    46801 ctttatattg taatgtgtga agggtcaaat gttttggtaa ttcctcatgt gtggatgaat
    46861 ccagataatt ttgaattaga gctagagatt tttgttcatc cttcactgaa atgatatctc
    46921 ggggtttgca gcgataactt ggtatatcta ctatacgacc attaactaaa atatgtctat
    46981 ggttaactaa ttgacgggct tgaggaatag ttgaagccat gcccaatcga aaaaggatgt
    47041 tatccaaacg catttcaagt aattgtagca aaacctgacc ggttgaccct tttgcctttc
    47101 cggcgatacg aacatattta agtaattgtc gctctgtaag accataatga aaacgcaatt
    47161 tttgtttttc ttctaaacga atacgatatt gagatttttt cccggggcgc gattgatttt
    47221 taagatcgct tccagctcta ggccttttac tagttagtcc cggtaaagcc cccagacggc
    47281 gtattttttt gaaacgaggc cctcggtaac gtgacataaa gactcctttt tttttataaa
    47341 tttgattgaa atttaattta tgaaatttca taaattaaaa taaaaaaaat taaaactgaa
    47401 ctaaatacta aatgaagtga aatccgataa aatgaagtat tgtactacaa acaaatagaa
    47461 atgagatgca ttagatcaat atacatattt tttgtattga cttttttgtt tgtatttttt
    47521 gattgcatat ctactattgt atatctacaa aaattgatat acaataaaaa aatctattta
    47581 ttagataact tctatctatt gatatagaaa tggaaactat atataatcta tatagataaa
    47641 taaaaataga taaataaaac caaaagaaag ccctttcttt tttttttgtt cttgatttct
    47701 tttccaaaga aaagatataa ctcccccatt cataattgta agtttctacg acataataaa
    47761 ataaagagat ttttggcctt ttgaaaaaaa aaaagggggg ggtgaagaag ttctttattt
    47821 caatcttctt tgatttcaaa aaatctgatc aatcatgtat gtaaaaaaga aaataaatag
    47881 aaaaagccgg ctatcggaat cgaaccgatg accatcgcat tacaaatgcg atgctctaac
    47941 ctctgagcta agcgggctta aataaaagaa attttacata catgggaatt cgtaaaactc
    48001 ttaggatttt atctattaac gataacttat attttattta aattcattta aataaaaatc
    48061 aaatttcaga atttcaaacg ttaaattgag tttatagttc taaatcaaat ctataatata
    48121 aatagaatct actaaattag attagtaagt gaagttagat tagtaagtga agttagatta
    48181 gtaagtgaag ttagattagt aagtgaagat ccttttgtac atttgtacat tttttttttt
    48241 gaatttataa ttctctaatt atatattagt tatatattag aagtcgaaat aaagtttaaa
    48301 tgctaaatga ttcaaccttt ttttagacta aataattaga aatataaaat agaaataaat
    48361 gaaataatta gttagaacta taaaattttg ttatcgtatg gttctatata gagggtcttc
    48421 ctcaaatgtg tctaagaaaa aaaggataag aatgaaaatg aaatgaaaga gaaagaggca
    48481 acaaaaaaaa agcaatccag ataataatga gacactcctg tcttttgttt tcattcggaa
    48541 ggagggctgc agctaagact aaaacaaaga atcgatcgtt cgagtattcc accaaattgc
    48601 cgcggaaaaa taagagttaa gagaaacata tctatttatt tagtgtatat ccatcgatat
    48661 tgaatagcaa atggagaaat gatagaatca cttctgattg gacaaaaaaa agaaatacgg
    48721 gtccgcgata gagacgaaag aagataggca agaaatcaaa aggggcaacc ccattcgata
    48781 taagaatgag tatctaaaaa atgaagtggt tccgtatagc ataaaaataa atattaaata
    48841 aatgaaaaaa aaaaggaggg ggaaaggcat cattttgaga ttgaatctca aaacacaggg
    48901 ggatatggcg aaattggtag acgctacgga cttaattgga ttgagccttg gtatggaaac
    48961 ctactaagtg agaactttca aattcagaga aaccctggaa ttaaaaatgg gcaatcctga
    49021 gccaaatcct gttttacgaa aataaataag ggttcgggtt cgtaaagaaa gaatttaaat
    49081 aaaaaaggga taggtgcaga gactcaatgg aagctgttct aacaaatggg gtttgactac
    49141 cgttagtaaa ggaatccttc tatcgaaact acagaaagga taaaagataa acctatacac
    49201 atacctaaag gtaataaaaa actatctaaa aaaaaaagac gacccaaacc cgtatttata
    49261 tattttttat tttttttttc tgaaaaatag aaagaattgt tgtgaattcg tattgattcc
    49321 aaattgaaga aggaatcaaa tacaacattc attaatcaaa taatttaccc catagtttga
    49381 taaatctttt gaacaactgg ttaatcggac gagaataaag atagagtccc attctacatg
    49441 tcaatataaa tgctgacaac aatgaaattt atagtaagag gaaaatccgt cgactttaaa
    49501 aatcgtgagg gttcaagtcc ctctatcccc aacccccaaa acccgttgac gccctacctg
    49561 ttttttttct ttttaattga catagacgcc agtcctctat taaaatgagg atgatgtctt
    49621 ggtaatggtc gggatagctc agttggtaga gcagaggact gaaaatcctc gtgtcaccag
    49681 ttcaaatctg gttctcggca tatgagtaat tcgtatgagg atctattctc aaaatttatt
    49741 gatatggatc aacataataa atacttatcc ctctaggtgt ctgtaaatgg acctttctct
    49801 attttgtagt tttttttttt ctattttata gaaaagtaaa gagtctatta tagtgaaata
    49861 aaaaaattgg attctcttcc ttctaagaga tgtgcacgat acaaagttca cagcgcagaa
    49921 tctcttcttt tattttagtt catcctattg tctcgcctaa aaaaaaataa tatatcttta
    49981 aaaaatctag aatctcaacg aatccctaat tctattgtct tttatttttt ttcttagcct
    50041 atccataaaa ataggaatga tacttcaatt actctgtttg atctcgaaga aaaagagagt
    50101 gtacaaatat tccttgaata cccggagttg tataaatgaa aaaaaggtct cttatcattc
    50161 aatgagcgtc ttgtagttca taaaaattgg gggcaatata atccttacgt aagggccacc
    50221 cgatccaact ttcgggcatt aagatacgct tcagtcgtgg atgattctca tatgagattc
    50281 ccaacatgtc ataagattcc cgttcttgaa aatccacact tttccaaacc cagaaaacag
    50341 acgggattct aggatgagcc cttggaacaa atacttttat acatacctct tccggttgat
    50401 ctacaccata ttctattctt gtaagatgat atacactggc taacattcct cccggtgcta
    50461 catcataggc acattgtgaa cgtagataat tgtaaccgca tacatataaa ataacagcaa
    50521 tggaatgcca atcctcgggc tttatttgta aagtctctat tccttggtaa tcgagaccca
    50581 aagatctatg aactagccca tgtttgacta accaaacaga caaaggaccc tgcatctttt
    50641 ttatctctcc cgcattttca tttggctttg atttgtaatt tgtataagat atatatttca
    50701 catttacgat gaaatccaat ttatgaagat tcattcgtta tttgttattc tgaaaaaaac
    50761 ctaccttata taatttacta attcttggga agatattgaa cttttatagt tgaaaaatgt
    50821 ttgaagaggg agctctgaag tagacggtgg ttgataaagt aatcccctat cataatttcc
    50881 agcataagta ctgtgtacaa gacaaaactt gtgattggta gtaaaacacc gatcaccccc
    50941 ttgagatcta gatctaattc gatcctcata gatttctcga gatattttct tacgaagttt
    51001 tgttatagca tctataactg cttccggttt aggtggacag cccggcaaat agacatctac
    51061 aggaattagc ttatcaactc cccgaacagt actataagaa tcggtactga acatcccccc
    51121 tccccctgta attgtacacg ctcccatagc aataacatat tttggttcgg gcatttgttc
    51181 atataatctc actaaagaag gggccatttt cattgttact gtgccagccg ttaaaatgag
    51241 gtccgcctgt ctaggactcg atcttggtac cagtccataa cgatcaaagt cgaatcgtga
    51301 gcctattaat gaagcaaatt caatgaagca acagctggta ccataaagaa gtggccataa
    51361 actggagagt cttgaccaat ttgaaaaatc atttaatgta gttgaaataa ccgaattgtg
    51421 ggtctgtcga tcaagtaagg gaaattcaat agaattcata cttaatgcta tttttttttt
    51481 ttattttgac tttttattgt ttcttattat ctgaatattc aggaactaag accattccaa
    51541 tgctcctttt cgccatgcat aaactaaacc aacaattagg ataagcacaa aaatcaaagc
    51601 ttctataaat acagataccc ccaatacatc aaaactcatt gcccatggat aaagaaaaac
    51661 cgtttcaaca tcaaaaacaa caaaaacgag agcaaacata taataacgga ttcgaaattg
    51721 taaccaagca tcacccattg gttctatacc cgattcataa ctcgaaagtt tctctggacc
    51781 ttttctaacg gggcctaaaa ctccagaaat tagaaatgcc aaaataggaa taccacttga
    51841 tattatcaga aatgcccaga aactctcata ttcgtaaagc agaaacatag acgaactcct
    51901 ataaatgtga aagaaaaaaa gaccagatta gttgattcga gttggtctta ctaaacaatt
    51961 actaaacaaa gagttataga caacttgaaa ctgaattcca ttccaactcg aatcgactag
    52021 tttcatttgt atactggggg atatgtctcg tttttaagat ttagtgattg gaatcctaat
    52081 ttatttattt tcattacgct tatttcgatt tcatatcgaa atagattgat atgtatagta
    52141 ttatactata catagatatt tgtactactg tacaaatcta caaaacaagt ttaacttgtt
    52201 cgctttcgcc tcacttcggt cggattttta taaaaaaaat tgaaactaac caaactcatt
    52261 aaaattcgaa ttaattgttt tgtttagaat tttgaattct attctaatat taatatgtat
    52321 taataaaaaa aaaaaagagc aattgaagat attgaaattc cttttttttt catttcagtt
    52381 ttatgctcta aataaccctg ctccccacca gtgagggagc ttatgggaat tattttcata
    52441 aagcaaagca agcggaagcg gccagttcca accaacaaag aatatacaat actgaggaaa
    52501 aaatgagaca actttttttt tgtatttgaa tattctttat tgttttattt tgttgtaaga
    52561 atatcttttt ttatttattg attttgtttt gattaattaa aatagaaaat agggctatac
    52621 ggactcgaac cgtagacttt ctcggtaaaa cagatcgaac taattattat caaaatggat
    52681 tcgaactctt tcaaagaccc aacatgcatt tttttttttt ttgcattggg ctctttcatt
    52741 agctgatata aagatccgct agtctaccat atttttactt aaaataaaaa taagaagatg
    52801 gctccgtgtg ctctcattga ttattttgtt tctgatacgg gagcactacc aaagtttttt
    52861 agagaagggg attctcttga cataggtttg cctttggctt agatcaacct aagttaaatg
    52921 gagtctctat catccctgat taaaaaatca aacatgaaac ttcatacacc gtaagattca
    52981 taggacgaaa agatcatttt tgaggtcctt atactcatta agcctagcat tgaatagacc
    53041 ggggattcac cctatcaata tatcaaatca aggatgggtt cgattgatta atttggctcc
    53101 tacaaaaatg gtagccaatc gagccgaatc atttgtcagg ctattgttct ctggttttgt
    53161 tccctaaaag gcatggagta agacatcgac ttatcaaaaa gatcaattga ttgcacgata
    53221 gacttttcta aaaaacattg gcgcgcgtgt aaacgaggtg ctctaccaac tgagctatag
    53281 cccttccttg tgatacagat ttatttgatt tctcctatta tgttctgtat agaatttctt
    53341 gtcaagatga atattacaca gcctcatatc tctttagtcc cttttctttg attggtattg
    53401 cttagaagta atattgaatt tataattcat cgatggggta ggtccccttt tctttttctt
    53461 tataatgata aatgacctac ttaactcagt ggttagagta ttgctttcat acggcggaag
    53521 tcattggttc aaatccaata gtaggtagaa cttattagat accactgacc tcggtgtcta
    53581 ataagttttt ctacccacct tcttttagtg attttgtatc tttttcattc tatttcagtt
    53641 tcaaattttg aaaattttca ttttctatta aaaaaaattc acttgattgt atttgattct
    53701 atttaatcag cagaatcaaa caaaaagggg tgtataaaca taagtttttt tttatacaga
    53761 aattctattt ggatacacta acttgactaa ttacgaaatc gaatcgagag cctcgacgcg
    53821 tgtcctagct cgtctgagag ctagatttgc ctcaattctt tgccgcttgc cctcagcttt
    53881 cttcaggtta gcttccgcta ttttaagagt ttgctgggct tcttgtggat caatgtcact
    53941 acccttctcc gcatcattta ctaaaatagt gatttcatta tttcctattc tagcaaaacc
    54001 acccatcaga gtcatcgtta accattgatc gttaaggcgt attctcaaaa tacctatatc
    54061 taccgctgtg gcaataggcg catgatttgg taatacccca atttgtccac tattagtaga
    54121 taaaacaatt tctttcactt ttgaatccca aacaattcga ttaggggtga gtacacaaag
    54181 atttaaggtc atttcttcaa tttgctctcc atttctaagt ttgtagcctt cgcagtagct
    54241 tcatcgatgt tacctaccaa ataaaaggcc tgctcgggaa gaccatctaa ttctccggaa
    54301 agaatcaatt taaaccctct aattgtttct gctagaccaa catatttccc cggggaaccc
    54361 gtaaatactt ccgctacgaa aaagggctgt gataagaaac gctcaatttt tcgcgctctt
    54421 gctacagtta atcgatcctc ttcggacaat tcgtccaacc caaggatggc tataatgtcc
    54481 tgaagttctt tgtaccgttg taaggtttgc ttaactcttt gcgcagtttc ataatgttcc
    54541 tcaccaacga tccgaggttg gagcatagtt gatgttgaat ctaaaggatc tacggctggg
    54601 tagatacctt tagcagctaa tcctcttgat aggacggtag tagcatctaa atgtgcaaat
    54661 gttgtggcag gagcagggtc ggtcaaatca tccgcgggca cataaactgc ttgaatcgaa
    54721 gttatggatc cctctttggt agaagtaatt ctttcttgca aagaacccat ttcagtacta
    54781 agggtaggtt gataacccac agcggaaggc attctaccca ataaggcgga tacttcggat
    54841 cctgcttgga caaaacggaa aatattgtcg ataaatagaa gtacgtcttg ttcattaaca
    54901 tctcggaaat attctgccat agttagggca gtcaacccaa ctctcatacg agctcccggt
    54961 ggttcgttca tttgaccgta aactagagcc acttttgatt ccgcaagatc tttttcatta
    55021 attactccag attctttcat ttccatgtaa agatcatttc cttcgcgagt acgttcacct
    55081 actccgccaa atacggatac gcccccatga gctttggcaa tgttgttgat caattccata
    55141 atgagtactg ttttacctac cccagcccct ccgaatagtc cgatttttcc tccacgacga
    55201 taaggagcta aaagatctac tactttaatt cctgtttcaa aaatagataa ttttgtatct
    55261 aattgtataa aagcaggtgc agatttatga ataggggctg ttgtgcgagt atccacggga
    55321 cctaaattat caataggctc tccaagcacg ttgaaaattc gtcctagggt cgctcctcca
    55381 accggaacac ttagaggagt tcctgtgtca attacttcca ttcctctcat tagaccatct
    55441 gtagcactca tagctacagt cctaactcga ttatttccta ataattgctg tacttcacaa
    55501 gtcacattaa tttgttgacc agcagtatct cgacccttaa ctaccaaagc attgtagata
    55561 ttaggcatct tgtccggagg aaaggctaca tctagtactg gaccaatgat ttgagaaata
    55621 cgtcctagat ttttttcttt ttcaagcgtg gtggaaaccc caggatctga agtagcagga
    55681 tttattctca taataagtgg tgaactatgt caattttttt ttcgaaaatt atctaataaa
    55741 aaaaatcttc gatagcaagt aggtcggtta attcattcaa taagaaatgg gaggaagtta
    55801 tcactcaatt tcgtccgttg gtatcatgaa tacaattcaa ttgtttactt attctatttc
    55861 tattcaattt caatcaagga attttcaagt tgaagcgacc cattttcaaa atatcaactg
    55921 gatgaataaa aatattgaaa aagtctttca tttgtctatc tttatagaca ataacgccca
    55981 tcttatctat ggaattcgaa cttgaactct atttacgatt ttttatttat atctcattag
    56041 cccctttttc atatttgcat tttaatttta gtatatcaat gtaatatatt tttagatccg
    56101 gcctattccc ccctcttttt atctataccc tttttccatg gaccaattcg gcatattttc
    56161 acatacatat aggatttaca tatacaacat atattactgt caagagtgaa tttcttattt
    56221 atagttctat taaataaaca aaaaaagaag ggattagaaa aaaaactaca aggattgggt
    56281 tgcgctatac atatgagaga atatacaata atgctgtatt tggtgaatca aataccatgg
    56341 cctaatctaa taaggaacca ttcggattag ttgataattt tttgaaagat tcctgtgaaa
    56401 aagtttcgtt aactcctaat ttatgtcgag tagaccttgt tgtttcgaga attcttaatt
    56461 catgagttgt agggagggac ttatgtcacc acaaacagag actaaagcaa gtgttggatt
    56521 caaagctggt gttaaagagt ataaattgac ttattatact cctgaatatg aaaccaaaga
    56581 tactgatatc ttggcagcgt tccgagtaac tcctcaacca ggagttccgc ctgaggaagc
    56641 aggggccgcg gtagctgctg aatcttctac tggtacatgg acaactgtgt ggaccgacgg
    56701 gcttaccagc cttgatcgtt acaaagggcg atgctacaac atcgagcccg ttcctgggga
    56761 agaaaatcaa tatatatgtt atgtagctta ccccttagac ctttttgaag aaggttctgt
    56821 tactaacatg tttacttcca ttgttggtaa tgtatttggg ttcaaagctc tgcgcgctct
    56881 acgtctagag gatctgcgaa tccctactgc ttatgttaaa actttccaag gtccgcccca
    56941 tggcatccaa gttgaaagag ataaattgaa caagtacggc cgtcccctat tgggatgtac
    57001 tattaaacct aaattggggt tatccgctaa gaactacggt agagcggttt atgaatgtct
    57061 acgtggtgga cttgatttta ccaaagatga tgagaatgtg aactcccaac catttatgcg
    57121 ttggagagac cgtttcttat tttgtgccga agcaatttat aaagcacagg ctgaaacagg
    57181 tgaaatcaaa gggcattact tgaacgctac tgcgggtaca tgtgaagaaa tgatgaaaag
    57241 ggctgtattt gccagagaat taggagttcc tatcgtaatg catgactatt taacgggggg
    57301 attcacggca aatactagct tggctcatta ttgccgagat aatggcctcc ttcttcatat
    57361 ccaccgcgca atgcacgcag ttattgatag gcagaagaat cacggtatgc acttccgtgt
    57421 actagctaag gccttacgta tgtctggtgg agatcatgtt catgctggta cagtagtagg
    57481 taaacttgaa ggagaaagag acataacttt aggttttgtt gatttattac gtgatgattt
    57541 tattgaaaaa gatcgaagcc gtggtattta tttcactcaa gattgggtct ctctaccagg
    57601 tgttttgccc gtagcttcag gtggtattca cgtttggcat atgcctgctt tgaccgagat
    57661 ctttggtgat gattccgtac tacaattcgg tgggggaact ttaggacacc cttggggaaa
    57721 tgcaccgggt gccgtcgcta atcgagtagc tctagaagca tgtgtacaag ctcgtaatga
    57781 ggggcgcgat cttgctcgcg agggtaatga aattatccgt gaggctagca aatggagtcc
    57841 tgaactagct gctgcttgtg aaatatggaa agagatcaaa tttgaattcc aagcaatgga
    57901 tactttggat aagtaatccc ttgattacca ttcctttttt tagttgaatt gcaattaaac
    57961 tcggcccaat cttttactaa aaggattgag ccgatcctac cctattgtct atatttttga
    58021 tagatacata tttattttta ttttgtagat atacacttta atctagagta gatatataag
    58081 atctagatct tatatacaaa aataaaagac taaacacaac tctttcaatt cttgtattgg
    58141 ttccaaaatg aatcctatgt atggatcctt aggattggcg tattcttttc tatcctatat
    58201 gccacagttt aggatcatgg attgagccaa gcaggacaat cttttctacc tatcctgtat
    58261 gttgtccttt tcatccgtgt tgaaatataa acttattgga gtagtcgacg atattttacg
    58321 aaaaaggtta tttatagcgg agaaatctct cttttcaatg ggaattttac atactatcat
    58381 tatggggaaa gtactatttc aattctattt agaattgaaa atggacaaag gttccatcag
    58441 atagactgaa gagaaactcc gagttctcac aaacaaatat aaagtataat aatttctttc
    58501 aatattcact cattatttta tttagttaaa aattctggtg attgtctata tgcttattag
    58561 taaatcaaat atttaattaa ttttattttt tattgaatga ctattcatct attgtacttt
    58621 catgtaaata gaggcaagct ctatggaaaa attttggttc aattccatat tgtctaaagg
    58681 gaaattagaa tacagatgtg gactaagtag atcaatggat agccttggtc ctatagaaaa
    58741 tcctagtata agcaaagacc cggttataaa cgatacagaa gaagataaaa acattcaggg
    58801 taagaattct agttattcta gttattacag tactcttgat catttaatcg ccggcaaaga
    58861 catagacatt cggaatttca tttctgatga aacttttttc attagggata ctaataggaa
    58921 cacttattcc atatattttg atattgaaaa tcaaattttt gagattgaca atgatcattc
    58981 ttttttgagt gaattagaaa gtgtgttttc tagtcatagt aattctagta gtcactctag
    59041 ttggattaat tacattaata gtcgcattga ctcttatctt cgttctcaaa tatgtattga
    59101 tagtttcatt agcggtgaga gttacaattc caatgagagt tgcattacga atgacaattc
    59161 caatgacaat cagagttcca tttcaaattc cgtttatgac gaaagggaaa gtcatagtca
    59221 agatgataat ttcaatacaa aaacaaatgc gagtgataat gatttaacta tcgaagaaga
    59281 atctaatgat ttaaatggaa ctcaaaaata caagcattta tgggttcaat gcgaagattg
    59341 ttatggatta aattataaga aatttttgaa gtcaaaaatg catatttgtg aatactgtgg
    59401 ctatcatttg aaaatgaaca gtttagacag aatcgaactt tcgattgatc cgggcacttg
    59461 gaatcctatg gatgaagaca tgatctctct ggatcccatt gaatttgatt ctgaagaggg
    59521 cgaatttgat tctgaagagg ttgaatttga ttctgaagag gaatctgatc aagatcaaga
    59581 ggaatcttct aaagatcctg aggaatctga tcaagatcca gaggaatctt ataaagatcg
    59641 tattgattct tatcaaagaa agacaggatt aactgaggct gttcaaacag gtacaggtca
    59701 actaaacggt attcctatag caatcggcgt tatggatttt cagtttatgg gaggtagtat
    59761 gggatccgta gtaggtgaga aaatcacacg tttgatcgag tatgctacaa atcaatcttt
    59821 acctcttatt ctagtgtgtg cttccggagg agcacgcatg caagaaggaa gtttaagctt
    59881 gatgcaaatg gctaaaatat cttccgcttt atatgattat caatcaaata aaaagttatt
    59941 ctatgtatct attcttacat ctcctactac tggtggagta accgctagtt ttggtatgtt
    60001 aggggatatc attattgccg aaccggatgc ctatattgca tttgcgggta aaagagtaat
    60061 tgaacaaacg ttgaatacaa cagtacccga gggttcacag gaggctgaat atttatttga
    60121 taagggctta ttcgatctaa ttgtaccacg caaactttta aaaggtgttc tgagtgagtt
    60181 atttcagctc cacgattttt ttcctttgac tccaactcca aatcaggtag agccttaagt
    60241 tataagttca attttttatt tgtatggaaa aggtagttgg agttagttta tcagaatcaa
    60301 agtaggacta atggggtttt ctttcctttg tagcatcaaa ttgaattgta gaaataattt
    60361 ttgtaattct tattcttagc gatattactg attactaatg agcaatcttt tagtttatta
    60421 agaagataaa aagggaattc tcccctttgt gaaatgaaat tagaattagg cgagacaaat
    60481 aaaaggaatt caatcttcct ctcttgcgga tgtatataga attcaaatat agaaaaaaat
    60541 agatatagag tttttgatct ttcgatatct cgcgagaatt ctatttttac taaaataaaa
    60601 tcctccttcc cttcttggat cggggtcaaa ttctaacgaa tctcattttt caaaaatttt
    60661 gactaacact cttttttttg atttattatt cgtagatttg aataataaat caaaaaaaaa
    60721 attcagaata ataaatcaag tggattatta tacagatatc tttcgatcgt cattaacagt
    60781 ccttgtactt tttttattag atatatatct actataaaac taattacata ttcattagtt
    60841 tagtttatta cttagtaatt agttttatag tagtataata tacgaattct aatataattg
    60901 ttaattatta ttgagatatc tttataagta acaataacag gtacaaatat aaaattgagg
    60961 tacccattct atgacaactc tcaacagctt accctccatt tttgtgcctt tagtgggcct
    61021 agtatttccg gcaattgcaa tggcttcttt atctttatat gttcaaaaaa ctaagatttt
    61081 ttagatgcga tgggaccaag acaaaatttg atctattttt tcaaaactta gatatcatgg
    61141 atatctatat tagtagaata ttgtataaca agtagttttt ccgaatagaa atcaaaaagc
    61201 tatttcttat gcatgcgtat tcgtaaacac gatgtatggg taaatgaata gtagctgtgg
    61261 actgggatcg cagcagatgg atgatataaa gtccatgtat cataggtatg tagatcttta
    61321 tgggggatcc tataaagtaa aggggattct tttagatcta agtaattcga tggattattc
    61381 ctaaaggttc acaaatagtg ctagctgatt agagttactt cggaaacaaa ataaaaaata
    61441 aaaattaaaa tatatgctta ttatctcaat tccaataaaa tgcaactgga tctggtatgt
    61501 atgagttggc catcagaatc tatatggata gaatttatag cggggtctag aaaaacaagc
    61561 aatttctgct gggcttttat cctttttttt tgttcattag gatttttatt ggttggaact
    61621 tctagttatc ttggtagaaa tttgatatct ttatttccgt ctcagcaaat agtttttttt
    61681 ccgcaaggaa tcgtgatgtc tttctatggg attgcgggtc tctttattag ttcctattta
    61741 tggtgcacaa ttgcgtggaa tgtaggtagt ggttatgatc gattcgataa aaaagaagga
    61801 ctagtgtgta tttttcgttg gggattccct gggaaaaacc gtcgcatctt tctacgattc
    61861 cttatcaagg atattcaatc tatcagaata gaagttaaag aaggtatttc tgttcgtcgt
    61921 gtcctttata tagaaatcag aggtcagggt gccgttcctt tgactcgtac tgatgaaaat
    61981 ttgactccgc gagaaattga gcaaaaagct gcggaattgg cctatttctt gcgcgtaccg
    62041 attcaattga gaaatgaaga ataaattcaa tcaaatgcgg caagaggaaa aaactcaagt
    62101 caagaacccc tttttttcta gagcataacc taactgaact tttttaagaa tccccattca
    62161 ttcttcgagc caaagcaggc gtatacgtaa gaatcataac ctaaaacaaa accatttttt
    62221 ttttacttgc tatttttatc aagattcttt cgtctcgaaa tccgcataga atcatattta
    62281 ttacttgaac ttgaaggggt tcttttgagc atttatcgaa agaggacaat tgcttcgaat
    62341 cggatcaatt tgaatctctg gaaataatat tctatatatt tatattttca ctcgaatttg
    62401 aagtggattc ttatcatatt tttgacttct atattttaga ttcaagggct aagcacttaa
    62461 taaaaaagca gagaatcaat tcctgggatt actatctatc ttataatgga actcctgctt
    62521 gatagaaaga ttagattgcc tagagtcaat gaaagaggtg gttcattaat aattcacaga
    62581 tgaaaaaatg ttaaaaaaaa aaaagaaaac attcattccc cttctatatc ttgcatctat
    62641 aatatttttg ccctggtgga tttcgctctc attcaataaa agtattaaat cctgggttac
    62701 aaattggtgg aatactgggc aatgcgaaac tttcttgaat gacattcacg aaaagagtat
    62761 tctagtacaa ttcatagaat tagaggaact cttcctcttg gacgaaatga taaaagaata
    62821 cccggaaaca catctaccaa aacttcatat aggaatacac aaagaaacga tccaattggt
    62881 cacgattcac aatgaagatt gtatccatat gattttgcac ttctcgacaa atataatcta
    62941 tttctttatt ctaagtagtt attccatttt aggtaatgag gaacttgtta ttattaactc
    63001 ttggcttcaa gaattcctat ctaatttaag tgacacaata aaagcttttt ctattctttt
    63061 attaacggat ttctgtattg gattccattc aacccacggt tgggaactaa tgattggtta
    63121 tatctacaag gattttgggt ttgcttataa tgatcaaatt ctatctggtc ttgtttccac
    63181 ctttcctgtc attctagata caattttaaa atattggatc tttcattatt taaatcgcgt
    63241 atctccgtca cttgtagtta tttatcattc aataaatgat tgagaaatga ttcactgatc
    63301 caaatccaat tcaaatataa agtttgtttg ttactttgta tacaagcatg caaagtcgaa
    63361 cttactttat tctttctacc cgtcgagggg ggaattgctg ctatctttcg gtaaaatttt
    63421 ttgagtattt ttagttttag tatacagtaa ataacaaaat ggtggatagg ggactagact
    63481 agcgacctac caaattttat tgtagaaatt ttcgggatca acgattggac catgcaaact
    63541 caaaatacct tttcttggat aaaggaagag attactcgat ctatttccct atcggtcatg
    63601 atatatataa taaccggcgc atccatttca aacgcatatc ccatttttgc acagcagggt
    63661 tatgaaaatc cacgagaagc aactgggcgt attgtatgtg ctaattgcca tttagctaat
    63721 aagcccgtgg atattgaggt tccacaagcg gtacttccgg atactgtatt tgaagcagtt
    63781 gttagaattc cttatgatat gcaactgaaa caagttcttg ctaatggtaa gaaaggcgct
    63841 ttgaatgtag gggctgttct tattttaccg gagggctttg aattagcacc gctcgatcgt
    63901 atttcgcccg agatgaaaga aaagataggc aatctgtctt ttcagagtta tcgccccact
    63961 aaaaaaaata ttcttgttat aggccccgtt cctggtcaga aatatagtga aattaccttt
    64021 ccgattcttt ccccagaccc tgctactaat aaggatattt atttcttaaa atatccgata
    64081 tatgtaggcg gaaacagggg aaggggtcag atttatcctg acggtagcaa aagtaacaat
    64141 acagtttata atgctacaac agcgggtata gtaagcaaaa tcatacgaaa agaaaaaggg
    64201 ggatacgata taaccataac agatccatcg gacgggcgtc aagtggttga tattatccct
    64261 ccaggaccag aacttcttgt ttcagagggt gaatctatta aactcgatca accattaaca
    64321 agtaatccta atgtgggtgg gtttggtcag ggggatgcgg aaatagtact tcaagaccca
    64381 ttacgtgttc aaggcctttt gttcttcttt gcatctattg ttttggcaca aatatttttg
    64441 gttcttaaaa agaaacagtt tgagaaggtt caattgtttg agatgaattt ctagatccgt
    64501 ggatttatca acatgaaatt cgtaaaaacg aatcaaactc tttctggcca ttgggttagt
    64561 taggtatgat caaaaaaagt atgaaatttg cttgtttaca tctctttccc ccatataaga
    64621 tatgcctgga attcctttta tcgcatttct aatatgtata tttattgtga agaacactgt
    64681 ttggccttac cccttctttg cttttttcaa tcccaatttg ataggtgtga ctcgatccct
    64741 attcgtgtgt cagatcgaaa tgttcaaaaa taggtttttt atgttctaat atctaataga
    64801 atataatttg actagatact aaacatacga taagtaagag gagcctagaa aggaaggata
    64861 actgagagaa cacaaataat tagagggagt ctttttcgtc ttcgacacaa gaaagggatg
    64921 tataaaagcc cctttcttgt gtcgaaataa taaaagttct tggtggcatt cgtcaaaaat
    64981 ttctattctt agtttctatt tttccctatt tttcagagcc tttttttact agtttttttt
    65041 agatttctat ttcaaattta gacttagaca tagtagaact ttactctatt tattttagta
    65101 ttagtatcgc accaaagttt gaaatttttt ataagttcat tgattctatt ttctcacaaa
    65161 aaattcttat tattaataag aaagaattca acgggcccct ccctcgcgaa tcaggcaaag
    65221 aaagaagaga cgggcccgtt gagttcttct gctttcatgt ctacaactcg ggccgtccaa
    65281 tttttatagg gatgaaccca atccagaata tgaaccataa aagaaaatac ctattaaacc
    65341 gatcacaaga ataccagtta ccgtacctat tacccaaaga ggaatccttc cagtagtatc
    65401 ggccatttat tctgcctccc tccacatttc tttcatcaag tggccatgct aaagacataa
    65461 acagtcatag ataattctga gatgcgatcc ttccgagtgg gataagagaa tttctattat
    65521 tattttttac tactctctta ttttctctta cttaattgaa gaaataattg gaaaataaaa
    65581 cagcaagtac aaaaatgagt aataaccccc aatatagact ggtacgattt aattcaacat
    65641 tttgttcgtt cgggtttgat tgtgtcatag ctcttataat taattcagat taggtttatc
    65701 gttggatgaa ctgcattgct gatattgacc ccaaaaagaa aacggtaggt acagctagtc
    65761 cgtgaacagc caaccatcgc actgtaaaaa ttggataggt tcgatctatg gtcatcgggt
    65821 cctcctaaaa agatctacta aattcatcga gttgttccaa aggatcaaaa cgaccggtta
    65881 ttaatggaat tccttgtcga ctctctgtaa aatactcgtt tggacgaggg ctcccaaaca
    65941 catcataagc taaacccgtg ctgacgaata accaacccgc aatgaatagg gaaggtatag
    66001 taatactatg aatgacccag tatcgaatac tggtaataat atcagcaaaa gaacgttctc
    66061 ctgtgcttcc agacatgctg agctccacat attcttgtag ggaatcgatt ccgcaaaaga
    66121 ggagatcggt aaatgcaaat tcactgaaat tccatctttg tgagatcgtc aatattgtac
    66181 caaaggcgtt tttagagtat atcgaatcag tatagctatc cttcttctaa cacagcaacg
    66241 taatttcaat tagttttgac atgaagtggt agattctttc tttcttcttc ttgtttgtcg
    66301 atgtataaca accatgtatc gtgtaataga aaattcctca aattccttcc tgtatcgaat
    66361 aggggctttc ttctcttatt tattggcccc gggttagaaa ctcaagatcg ggtaaacggc
    66421 gaatcaaaga ggttggtttc taatttataa aaattcgtaa aggaaattct catattttaa
    66481 aaagttaatt atgtgcgaaa taaaaaatag aaaaattcta ttttttgcgt agttgcataa
    66541 gaggttttgg tttttttgta atcccccctt ttttcctttt tttttattgg gtattcatct
    66601 aatgacaagt aagagaagca tagtagatag tattaaaata gataaaaaaa gaacaacgaa
    66661 taaaaaaatt ctaataataa aatatttggg atgtggggat tgttctattg ttgtattaga
    66721 tctaaacaaa ggatttttct tgacctaact tgaaagatga ggttttatgc tttatttaat
    66781 aaaaaaaaag acaaaaaaac ctataaaata aaggaaaaga taattgaaat tactaattaa
    66841 gttaaggtaa ggttaagtaa gttaagagtt ttaaagccaa tctagttgga aaaagggatt
    66901 tttctttttt gagtgatctc gtcacattat atcttttttt gattatcatt cgataaattt
    66961 tgtggctgaa tccactcgac tactgaatct acaaaggaaa gaaaaaaagg taaacaaggg
    67021 gggtataagg tcactatatt attctatcta attagaaaat aaaatacatt tgagacaatg
    67081 acaatcaaaa aaccaaagaa aagattttcc aattttttct tccatatttt gattcaaatt
    67141 tttcaatgaa gttacatggc gcagttttga ttattctttt tttttttagt ttactcaaga
    67201 tcaatatttt tccaatgaat caactgcgtt gattctgaat cacggaagga ctactagatg
    67261 tcaaagatgc tgaatttctt ttgtttctac tcctgcctgc catgccagtc tattttggtt
    67321 tttgttttgt gaatattgtc tataatgatt gatgaatcaa aaagttgcaa ttgaacttat
    67381 tacttcaatt agtatttttg cttatcctcg tctctttcaa aaatgaaaat ttaggaaagt
    67441 gctttctaaa catatgtata aaaagaacat atttcattta gccccctcat gcctacgata
    67501 actagttatt tcggtttttt agtagtggct ttaactataa cctcagcttt atttattggt
    67561 ctgagtaaga tacgacttat ttgaaaattt attgaatttg aatgaacgaa caatttataa
    67621 aaacagattc ttatttacta ttgcatagat tctatagttc tttactgcgc taactatcaa
    67681 ttctaattat ccgtcattga gattcatggg caatacggat tcacatttat ggatagatat
    67741 tacctctctt tttccctttc aaaaaaaaat caaaatgatt gaagtttttc tatttggaat
    67801 cgtcttaggt ctaattccca ttactttggc tggattattc gtgactgcat atttacaata
    67861 tagacgtggc gatcagttgg acctttgatt aattaatatc tctttccttt tttttttttt
    67921 ttgactcacc ccccctcttt attaattaat ttaattgaat ctaggggagg tcaagtcaga
    67981 ttgctattga atttttttat ttcaattttg gtttggtgtc attgattttc tacctaacaa
    68041 gagcagaatc acgctctgta ggatttgaac ctacgacatt gggttttgga gacccacgtt
    68101 ctaccgaact gaactaagag cgctttctta tcacaataag ataaggctgt aatagaaagg
    68161 ggaggattct tttatatata taaaggatat cttgcacacc tatactatta tactattata
    68221 tatgatctat actattatat atgatataga ataatagtat taaagattct gtatgctcaa
    68281 ttttaattga tctaaaattg ctccttcgtt actgctcaaa ggagaagtaa taggtaggga
    68341 tgacaggatt tgaacccgtg acattttgta cccaaaacaa acgcgctacc aagctgcgct
    68401 acatcccttt caattggttt acagtgtcat tatagagaat ccctgtcttg ttttccacac
    68461 tttgaattcc tatattgata ttctatatca atttttcttg ctacttcccc ttttttatct
    68521 catattatat aaggacccta taacaaatta atttattaat aaattaatct tttttgtgga
    68581 aattcttggg tggaaagtta catatttttc tgttttaaga aaatgaaaat cttatctatc
    68641 aaataattgt ccattttaat ttggattagg gatttcgcat ccaaatagat aagataaaaa
    68701 gaagtggtcc ttaactacat attcatctga ttatatatct agtaccatat tgtaatacaa
    68761 taaaaagggg gttttaaatg cgagatctaa aaacatatct ttccgtagca ccagtactaa
    68821 gtactctatg gtttggttct ttagcaggtt tattgataga gatcaatcgt ttattcccgg
    68881 atgcgttaac atttcctttt ttttcattct agttatttta ttttatttat tggcgtggga
    68941 cggggtgaag gagattagag atacaatcaa atatctgatc cccccccttt ttttttcgct
    69001 ttttagaata agggatagta gattcaaccg caccgaaatt cggggttcag gctccaatta
    69061 aattactagt cgaggaaaaa cggaaatgcg gctaaggcaa catctatcaa atattctaca
    69121 ctacaaaagg gcttcaatta aatactccac tgtgattcta ttctaaatta ttctgattct
    69181 aaatctaaaa aaattagaaa tcattgtatt acttattatt tactataatc tttttttata
    69241 gatttcaatt tattactacg aaatcattcc taatttgatt tttagttagc aacttttttt
    69301 ttcttatttg tttttgaccc taaaatcaat aggatagggt ggggtggatt aaaacctaaa
    69361 gggggttcat ggctaagagt aaagatgtcc gagtaacgat tattttggaa tgcaccaatt
    69421 gtgttcgaaa cggtattaat aaagaatcaa cgggcatttc ccgatatatt actcaaaaaa
    69481 atcgacacaa tacgcccagt cgattggaat tgaggaaatt ctgtccctat tgttacaaac
    69541 atacaactca cggggagata aagaaataga tcaaatcgag tgcctgtatg tcatatgtta
    69601 ccgctctctc aaggaatatt aaaatatgac ttactttagg tatagaatta gttatatgta
    69661 atgccactat tagtacatag aatagattat tctttttttt tctatataat tatttattac
    69721 atatacataa atctagaata atgaataaac aaagcaaatc ttataaattc cataatttgg
    69781 tccgatctaa ataggactaa attagatttt aaaatttaag aattagaaat atggataagg
    69841 ataggatttt tatttttaga gataaggaat aaacaaatta tggataaatc caagcgatct
    69901 tttcgtaggc gtttgccccc gatccaatcg ggggatcgaa ttgattatag aaacatgagt
    69961 ttaattagtc gatttattag tgaacaagga aagatattat ctaggcgagt aaatagattg
    70021 actttaaaac aacaacgatt aattactatt gctataaaac gagctcgtat tttatctttg
    70081 ttaccctttc ttaataatca gaaacaattt gaaagagggg aatcggtcgc tagaactaga
    70141 ggtcttagaa ctagaactaa ataaaaaaaa agtgtgctta tccttccatt ttcaattgaa
    70201 tcaaaattca aatccgaact caagcgtagg ttgatgtttt attcgaaaaa tccgaaaatc
    70261 aaacaaactg aaattccctt gtaatgttgt aagaataata aaaataaaag aatcgagtcg
    70321 ggaaaggaaa atcctttttt ttgctctttt tgttttgatg accttatcat catctttttt
    70381 cgtactaatt tctattccac cctctccgag tttattctcg aggaaactcc atttaaagta
    70441 ttccggtgga ttccttccga ttcacttatt ctttttcttt attaatattt tttttaataa
    70501 atcgctttgg aaatcatata aagacaattc ctatttaata tagctatttg tgcaagtatt
    70561 ttacgattaa gaagcaactg cttacggtac aggttgtgta gtagtgtact atacctatag
    70621 gataccgatt ccgcgcgaat tgctgcattt attcgagtga tccacaaacg acgaaaatct
    70681 ctttttttcc tacctctatc ccgatgcgcc gaaaacaaag ctcttattct ttgttgaata
    70741 atagtttgag tcacttttga atgagcccct cgaaaacctg atacaaagaa acgcattttt
    70801 gttcgacgtc tccgagctat atatcctcgt ttaattctgg tcattgaaga aaagaaactt
    70861 tgatgaataa ctcattcttt ctttcggtta ttctttttcc ctttactagt ctattaataa
    70921 caaaacggat tcttccaatg tataaaataa aaattccaat ggcttttgct actataaccg
    70981 tcccgaccac gagtttttgc cttttttagg cattttattt tgcctataaa taagaactta
    71041 aatattaggt ataaaaaaag cataatcact caaagagtag taaatagaaa tggctaacta
    71101 gtgggttcca tcgtctctat ggttacttct taaacggtga ggtcctctct atacaccgga
    71161 gctccttact tcatttaatc aatgaatgct atgggtaact tgtacaattc acactttttg
    71221 gctctacccc ccatgtccaa taatagatct ttcacaatca gagacctatc ttatacagta
    71281 acggtattca attatgaaaa tgagttgggt agctgaccct cttagtccgt tcttggaagc
    71341 ataatttttt cccttttcaa ataggatttt aaccgcttaa tggataagca tttgctacca
    71401 atggatactt ttttttcatc ttaaattaca aatggaagtg attggatttg caccaatgga
    71461 aaccataaat ttggtacaca gtaagatatg ttaaatctat cttttttatt ttttagatag
    71521 tgaagagaag tatttactgg tactgatcat tgatactgaa aaagaaaggg ttgacttttg
    71581 tttcagctca tgatcggaac gagtcgcaca tacaccctag tacatgttcc tcgacgttga
    71641 ggacatcccc caagagcagg ggatttcgtg gcatttctga ttggctgtct tgcctttcta
    71701 ataagttgtt taatagttgg catgctaaac catatacata atgggctggt ttagatcgat
    71761 cctaaccgga tgaaattcta aattccttct tttgatgttg aatattatat agaaatagaa
    71821 tattaacccc ttaccttacc ttaaggttaa cttttcttaa ctgaagtggt taagaaaagt
    71881 taagaaagaa ggaataagat aaggaagggg gttaaatcac ttaactttca attgtgaatt
    71941 tgcgttaaat cgatgctatt ctgacaatga cattatccga tattatcaac aattccatga
    72001 tctttggctt ctgttgctga cataaaacta tctctttcca ggtcgcgcca tatagcaaac
    72061 atgctctggc ccgtttggtc tacataagcc gttatgatgc tgttgcgaat gcgtattagt
    72121 tcgtcagttt ccatggtata ttgtcccgtt ttttcgtcac aataagcgga agcgggttga
    72181 tgcatcatta ccctagcgtg agggaatgcc gtacgtttgg aacgttttcc tccgactaag
    72241 ataaaggatg ccactgaagc ggccaatgac acgcacgttg tagacacatt taagcattgc
    72301 atagtatcgt aaagaactag tccgggaact acagatccac cagaagagtt tataaacaaa
    72361 aagatatctc tggtatcaaa ctccccacca agatacaaca taagagaaac aagttgattc
    72421 gagatctcgc tcccaacatc ttggaataaa aaaagatttc tttgttgata aagtccgttg
    72481 tataaatcaa cccaagatgc atcttcgtct tcaggcattc tgaaaggtac ttttggcata
    72541 ccaagcggca taaactaaaa gaaaaaagaa ttaaatactc aatttcactt tgatatggaa
    72601 gcgtaacaat ggatttattg tcttaatacc attggtcttt agtttatcct attttttatt
    72661 ttaatcctat ttttatttta tacatagatt gaataatagt caaggtcata aaaaaaaaga
    72721 aaacagaatg aatgaaaaag aattcttacg aatgtgccct ttgaatgatg aacaaatatg
    72781 ggcacattcg ttcatagaaa atgagattaa cccccattgc gtattgatac ttatcggata
    72841 tagaatagat ctgcttctct ttttcttctt ctgaaccaga ctcttccatt acattattta
    72901 gtaaattaaa tatcgaacaa agcgtaatct tttctccgaa atagtccacc gagggggagg
    72961 tacgtagcct attccaatgc aataaagtta cagagtgtct atttttcgtt gataaagggg
    73021 tatttccatg ggtttgcctt ggtatcgtgt tcataccgtc gtattgaatg atcctggccg
    73081 tttgctttct gttcatataa tgcacacagc cctggttgct ggttgggccg gttcgatggc
    73141 tctatatgaa ttagcagttt ttgatccttc tgaccccgtt cttgatccaa tgtggagaca
    73201 gggtatgttt gttatcccct tcatgactcg tttaggaata accaattcat ggggcggttg
    73261 gagtattaca ggggggacta taaccaattc gggtatttgg agttacgaag gtgtagccgg
    73321 agcacatatt gtgttttctg gcttgtgctt cttggcagct atttggcatt gggtgtattg
    73381 ggatctggaa atttttagcg atgagcgcac aggaaaacct tctttggatt tgcccaagat
    73441 ctttggaatt catttatttc tctcaggagt ggcttgtttt ggttttggcg catttcatgt
    73501 aacaggatta tatggtcctg gaatatgggt gtccgatcct tatgggctaa ctggaaaggt
    73561 acaacctgta aatccagcat ggggtgtgga aggttttgat ccttttgttc cgggaggaat
    73621 agcctctcat catattgcag cggggacatt gggcatatta gcgggcttat tccatcttag
    73681 tgttcgcccg ccccaacgtt tatacaaagg attacgtatg ggaaatattg aaaccgtcct
    73741 ttccagtagt atcgctgctg tcttttttgc ggcttttgtt gttgctggaa ctatgtggta
    73801 tggttcatca acgactccca tcgaattatt tggtcctact cgttatcaat gggatcaggg
    73861 atacttccag caagaaatat atcgaagggt tagtgctggg ctagccgaaa atcaaacttt
    73921 atccgaagct tggtctaaaa ttcccgaaaa gttggctttt tatgattaca ttggcaataa
    73981 tccggcgaaa gggggattat tcagggcggg ttcaatggac aacggggatg ggatagccgt
    74041 tgggtggtta ggacacccta tctttagaga taaagaaggg cgtgaacttt ttgttcgtcg
    74101 tatgcctact ttttttgaaa catttccggt tgttttggta gacggagatg gaattgttag
    74161 agccgatgtc ccttttagaa gggcagaatc aaagtatagt gttgaacaag taggtgtaac
    74221 tgttgagttc tatggtggcg aacttaatgg cataagttat agcgatcctg ctactgtgaa
    74281 aaaatatgct agacgtgctc aattgggtga aatttttgaa ttagatcgtg ctactttgaa
    74341 atctgatggt gtttttcgta gcagtccaag aggttggttt acttttggac atgcctcgtt
    74401 tgctctgctc ttctttttcg ggcacatttg gcatggtgct agaaccctgt tcagagatgt
    74461 ttttgctggt attgatccgg atttggatgc tcaagtagaa tttggagcat tccaaaaact
    74521 tggagatcca actacaagaa gacaagtagt ttgattcaag attgctttgt cattttggct
    74581 tctatttttt cttttctgtt tgtgatttga cataggctta ggttgctgga aaaatcttga
    74641 tttcaatcac taccttttta tccccgcttt ttctccagga gatgatccaa aataaacagg
    74701 catggaagct ataattgtaa accacaatcg aatttatgga agcattggtt tatacatttc
    74761 ttttagtatc gactctaggg atcatttttt tcgctatctt ttttcgagaa ccgcctaaag
    74821 ttccaactaa aaaatgaaat gatttttcat tccctcagtt aaagtaatga gcctcaaaat
    74881 attctatttt gaggctcatt attttaacta gtccccgtgt tcctcgaatg gatctcttag
    74941 ttgttgagag ggttgcccaa aggcagtata taaggcgtac ccagtaaaac ttacaagtaa
    75001 accagatata gaaatggcga ctaaggttgc tggttccatt attataaaat ttcaagacca
    75061 caatggatct atgataagat cgtttattta caacggaatg gtatacaaag tcaacagatc
    75121 tcattgaata caaaataaga tttattatgg ctacacaaac tgttgagggt agttctagat
    75181 ttaatccaag gccaaagcca actactatag ggtctttttt gaaaccattg aattcggaat
    75241 atggtaaagt ggcccctgga tggggaacga ctcctttgat gggtattgca atggctctat
    75301 ttgcagtatt cctatctatt attttggaga tttataattc ttctgttttg ctggatggaa
    75361 ttgcgatgaa ttagattcac aagaactgcg aagcccgagt ttttcaatca aaaaaaaagc
    75421 gaataggtct cgtattttag cccatgtttt ttggcagttc gaccgcaaaa tttctttttt
    75481 tttctgtatt tccggaatat gagtgtgcga cttgttataa ttgatcctat tgatagtaca
    75541 gaaaaaggga tctgtcgtct tgatagagat cgttttagcc cgtcgaatat tcattttagt
    75601 atctggagca cggaatatat gaaatagatc acgaagtgtt cgaactacga ttcatattta
    75661 atattcaaac caaacctcgc agccggacta aaaaaaaaaa attcaaagaa aatgaattct
    75721 aaatagaaag attttttatt ctttcaaatt ctaatttctt tatgtttatt ttgatcaaag
    75781 gacaaagctt tctttctatt gttctatcta atcattaaat aagttgatga ttcaacggtt
    75841 cttactcagg gaatctttgt gcttagtttc aagatttttt tattgaattt tcgtggttct
    75901 agtatgaatc tggggtttca attgattcat agggtcttaa caagataatg cctatcaata
    75961 ataaagtcaa taatcactaa taaagaaaaa aagtgatatt ccaataataa atcaaagcaa
    76021 agaaaaagaa attaggtagg taaagagaag attcaagagg cctgtaatga tcaacataaa
    76081 gacgaatgcg ccgacttgag tttttggcat tctaattaca aagaaaagaa gggctatttt
    76141 tacttgtttg tatcttttct ttagataaaa aagattgaat gaaagggtga agaagtttca
    76201 aactttcaat tctgtcttcc tttccgtcag ccagtattgg ggtgtttttt ttttttgagc
    76261 cgtacgagat gaaattctca tatacggttc taagaggggg agtcctcgtt cttggtttac
    76321 ctatctcaat aaagtctatg attggttcga agaacgtctc gagattcagg cgattgcaga
    76381 tgatataact agtaaatatg ttcctcctca tgttaacata ttttattgtc taggaggaat
    76441 tacgcttact tgttttttag tacaagtagc tacagggttt gctatgactt tttactatcg
    76501 tccaactgtg actgaggcct ttgcttctgt tcaatacata atgactgaag ctaactttgg
    76561 ttggttaatc cgatcggttc atcgatggtc ggcaagtatg atggtcttaa tgatgatcct
    76621 gcacgtattt cgtgtttatc tcacgggtgg ttttaaaaaa cctcgggaat taacttggat
    76681 tacgggcgta gttctgggtg tattgacggc atcttttggt gtaacaggtt attctctacc
    76741 tcgggaccaa attggctatt gggcagttaa aattgtaaca ggcgtaccgg acgctattcc
    76801 agtaatagga tcgcctttgg tagagttatt acgtggaagt gctagtgtag gacaatccac
    76861 tttgacccgt ttttatagtt tacacacttt tgtattacct cttcttactg ccgtatttat
    76921 gttaatgcat ttcttaatga tacgtaagca aggcatttct ggtcctttat aaagaatata
    76981 gatcagatca tagatatttt gaatttatta tttatcttat tagttggagg aggaatatat
    77041 atatatatat agtatttcat tgctacaaat atggattatt aaaaaaaaaa aaaataagac
    77101 atgtgtttgg atatttcctt tcaactctat aagattctat tatttatttg acatgaatag
    77161 ttgaggggaa ttctccgaag agaaagtgga ttatgggagt gtgtgacttg aactattgat
    77221 tggagccgtg cagaagtatt tctttctctg ctacattaga attcacaacc aaatgtatct
    77281 ttgttccaac cgccgtgtaa gttccatacc atacaaagga taggctggtt cacttgaaga
    77341 gaatcttttc tatgatcaga cctgaccgat atcttgcatg aacgggctcc gtaagatcca
    77401 gtagaataag ggatttggcc caatcaaaat tcatatgttt tagctttttt ttttactttt
    77461 tttattattt cttacatagt atggaaatgc attcatttcc tctgcatcga cccgatttat
    77521 tatatatact atcggagtga aacaaaggat ctaaagaaga gcaaaggcta gactatatta
    77581 gtaacaagta aatcttttgt atgtgaaaaa tattgatctt tttgggggag aagagcgaat
    77641 cacaggcaag gtgtgagaca acccagaaag cacttgatca taatcaactt tgtaagccaa
    77701 gcctacttgg gtattgagca tttttttacc tgtaagaatt gaatttcttg gaatgtatag
    77761 tttcaaattt tgaaacttga atcggataac ttttttctta tctataatta gatggaatat
    77821 agaatcattt atatatgtat ggataagata tagtatggat aagatataga tttagtttat
    77881 tatgtatcca tttgtgtcca tttgattcga ttggttcttg cttgagccgg atgattaaaa
    77941 attatcatgt ccggctctgt cgggggatgg atttataaga attcacctat cccaataaca
    78001 aaaaaccctg atttgaacga tcctgtatta agggctaaat tagctaaagg tatgggtcat
    78061 aattattatg gagaacccgc atggccaaat gatcttttat atatttttcc cgtagtaatt
    78121 ctcggtacta ttgcctgtaa tgtaggctta gccgttctag aaccttcaat gattggtgaa
    78181 cccgcggatc catttgcaac tcctttggaa atactacccg aatggtattt ttttcccgta
    78241 tttcaaatac ttcgtacagt acctaacaag ttattgggtg ttcttttaat ggtttcagtg
    78301 cctgtgggat tattaacagt accctttttg gaaaatatta ataaattcca aaatccattt
    78361 cgccgtccgg tagcaacaac cgtctttttg attggtactg cagtagccct gtggttgggc
    78421 attggagcaa cattgccaat tgataaatcc ctaactttag gtctttttta attttaaatg
    78481 gattcgctta ttaaattcag tcaattgtaa gtaaaataac acggtgtgtg tatctaggga
    78541 gaattcactt tcactttgaa gtgactattc cctagataca ttatttattc aattctggcc
    78601 cgactatata gattcggatt gtgctgaaga ttgaatgaaa acctattctt ttttgtaaat
    78661 caatttcaaa atgctttttt acttcttttc tataatgtcc aatatctgtt ttacatcttc
    78721 tctgtgaaaa tgttcaattt tcataaggtc ttcctggctc ttattcaaaa ggtcgaaaaa
    78781 tgtatgtata ttggacgttt taagacaatt atagattctg ggaggcaact ctgattggtc
    78841 aataaaaaaa aatttcaatg ctatttcttt tttctttttt cttagtttag ttaatttatc
    78901 ataaaaagga aaaaaaggta aactaacctt gtgttgaatg ttctctaaat gtgacttttc
    78961 ctcttccgca tgtagaaaag gaataaataa gtcaatcaaa ttccgggaag cttcgtgaag
    79021 tgcttcttta ggagttaaac ttccatttgt ccatatttcg agaaaaagta tttcttgttt
    79081 tttattacca ttcccataag aatgaatact atgatttaca tttcgaaccg gcatgaatac
    79141 aacattatct ataggataac ttttgtcgtg aaagttattt ggcgttttta taccgtatcc
    79201 tctattcctt tcaatttgta atccaataca caaataaatt ggttctgtta ggctagctat
    79261 atgctgtgta ttatcaatta tttccacaga gggcggtaag atgatgtctt gagaagttac
    79321 atatccggga cctttgacac aaataaatgc cttgcgagtt ccatacagat tacttctcaa
    79381 tacaatttct ttcaaattca ttaaaatttc atgtaccgat tcttgaatac ccgctatgct
    79441 agaatattca tgtggtactt tctcagattt tgcgcgtgta atacatgttc cttctatttc
    79501 tccaagcaaa gcccttcgca tcgcaatgcc tattgtgtcg gcctggcctt tcataagcgg
    79561 agatagaata aagcgtccat aataaagacg tttactatct attcttgatt caacacactt
    79621 ccactgtagt gtccgagtag atacttttac tttctctcga accatagtaa tattcttttt
    79681 gtctttgatc aactcattaa attatttatt tctcttgaaa tctctttagt cttttttttt
    79741 tattcctaca cacgtctttt tttaggaggt ctacagccat tatgtggcat aggagttaca
    79801 tcccgtacaa aatttaatac taaaccactt ctacggatag ctcgtaatgc tgcatctctt
    79861 ccgagacccg gaccttttat cataacttct gctcgttgca taccttgatc cactactgct
    79921 cgaatagcat ttcctgctgc gatttgagca gcaaagggcg tccctcttct tgtacccctg
    79981 aatccacaag taccggcaga ggaccaagaa atcacctgac cccttacatc tgtaacagta
    80041 ataatggtgt tattgaaact tgcttgaaca tgaataacta cttttggtat tctacgtgca
    80101 tccttacgtg aaccaatgcg cacattcctg cgtgaaccga cttttggtat aggttttgcc
    80161 atattttatc attttataaa aaaaagtcag agatatatgg atatatccat ttcatgtcaa
    80221 aatagatctt ctatatttta tttgtttatc cttttcttta aaattgaaga ttgctttagc
    80281 agtctctttt ttttttacta gaagaattat ccttgtcttt gtttatgtct cgggttggaa
    80341 caaattacaa taattcgtcc cctcctgcgg attagcctac atttttcaca aattttacga
    80401 acagaagccc ttattttcat agctgttatt ccttaatccc gaattcgttg gaagaaaata
    80461 agtttcttga aatttttgaa ccctcaaacg agccccctga aaggaatctt gaagttgaaa
    80521 aaaccactta attattctaa cccttgttag ggattttaac aattatatgt ccgggggggt
    80581 tgaatcataa tgatttactt taaatcaatt gaaatttaat ttttacccta tctacttata
    80641 atatgtataa gtataaaaaa cttcttttgg tcgtttctaa agcataatct acaatcatat
    80701 attcattatc caaaggaatc tcgaccatat cattgagaaa aaattcatga aggtttaatt
    80761 actgaatttt ttttttcaca aataagaagg tttcagatac aattcggata ttatatatat
    80821 ataatatgga ttgattacca tatataacac aaaatttctc cgccgattcc ttctagtcga
    80881 gcgtctcggt ctgtcattat accttgagaa gtagaaagaa ttacaatacc tatcccgcct
    80941 aatattctag gaatattttg atagttagaa tagattcgta gaccgggtcg gcttatccgt
    81001 tttaaattta aagtagtttg atatggtcct ttcctatttc ttctatgttg tagggttaaa
    81061 acaaaaaagt ctttattgct ttcctgatgt tttcttacgt tctcgataaa accttctcgt
    81121 aaaagtattt taacaatggt ttcggtgatg ttagttgatg ctattcgaat cgttcctttt
    81181 ctattcatgt cagcatttcg tatagaggtt attatttcag caataggatc cctccccatc
    81241 gtaaattctt ctttctcccg aattttgata taatcaacat gttttttgat ttattagtat
    81301 ttaaaggtat atgcataaga cataatataa tctacttgag acataatcca caacaaatct
    81361 atataatttc aagaatttcg tttaaataga gaattctatt gaagttatca tcttatactt
    81421 ataatacttc aggagctaat gaaacgattt tagtgaaatt taactgtctc aattcccggg
    81481 cgattgctcc aaaaattcga gttccttttg gatttccttc ttgatcaatt acaactgcag
    81541 cattgtcatc atatcgtatt ataataccgt tgtcacgctt gagttcttta caagtacgta
    81601 caattacagc tctgatcact tctgatcttt ccagaggtgt attgggtatt gcttccttga
    81661 ttacagcaac aataacgtca ccaatatgag catatcggcg attactggcc cctatgattc
    81721 gaatacacat caatttttgg gctccgctgt tatctgctac attcaaaatg gtctgaggtt
    81781 gaatcatttt tgaatctctt ctttcaatgc aacaaaggac gaagaaaaaa agaaatattg
    81841 tttgtcaaaa aaagaaaatc cacaattgtt tttgaatttc taagacctct ttctattggt
    81901 tttctatatt tctatcctga aataatgaat tgagttttta taggcatttt tgatgctgca
    81961 attaaaatag cctttctggc tatattttcg gccactccac ccatttcata aaggatttta
    82021 ccaggtttaa cgacagctac ccaatattcg ggagatcctt tgcccgaacc catgcgtgtt
    82081 tccgtaggtc ttactgtaac tggtttgtct ggaaatatac gtacccatat ttttccaccc
    82141 cgtcgtatat ttcgtgtcat tgcgcgccgg ccggcttcta tttgtctaga tgtaatccaa
    82201 gcaggttcaa gtgcttgaag agcatatcgg ccaaaacaaa tacgattgcc gctacaagat
    82261 attcctttca gtcttcctct atgttgttta cggaatctgg ttcttttcgg gttatagttg
    82321 atgtctcttt ctcaattaca tctctactac agaactggac atgagcaatt tcttctcatc
    82381 cagctcctcg caaaaaagaa aaaaagtttt aataataata aataaaactc catttttttt
    82441 ttttttataa aaaagagatt gaatcatggg attctttaaa atcagatttc attcaatcta
    82501 ttctaaattt ttatatttta tttaaatata atatatagaa ttcaatctgg attttatttt
    82561 catttataga tttatagata attaatgtct tgttataagg aatgcttttt tttttgcatt
    82621 ttgcatcata ttcatttcat attggatcaa catgagtaat tcaataaaac tttcgcgggc
    82681 gaatatttac tctttctata tctatttgaa ttatagggtt atctcatgac ctctcagaat
    82741 tcaaataaaa agattggtct ctggtttatt ccgccatccc acccatgaat aattaggatt
    82801 cgtttttctt tttaagagaa tcctctgcat ttacgggttc cgtcgttccc atcgcttctc
    82861 gattaatggt taggtctgaa tttaacaatg gagcctccaa tcaaattgct taattttctc
    82921 ttgaatcaat cttctcagtc tttattgact caaggctctt gcttgatttt ttgttcgatg
    82981 aatagatatt catttaatta ggaatgaatt ttgattgatg ccttattaca ttgccttttt
    83041 tttatttatg agatgcctta tagaccttac atataggaat cctatatcat gactctttct
    83101 ttttctctct ttctctcatc cttccattta tctgtctatt tgtttgttat ttcgctttac
    83161 aacttatact cataatcaga ttggtttttc ctttgattat gcaaaagaag ctgtcagttg
    83221 ctataatgat atgactgata tatcatatct ttactgattt cttggatcca gataatgcga
    83281 agcgatgagt tggttattag tcttagagtt attagttcat actataggcc ggtctggtcc
    83341 attttgtgaa tcctaatctt aaaaaaaaaa aacaacgagt cacacactaa gcatagcaaa
    83401 tcaaataatc aatcaaattt ttattcaacc ttatagaatt tagaactgct catttttttt
    83461 ttttttttga ttgaacgtca aaaatgaaag aattttttgt ttttttgtta tatctcgaaa
    83521 tagaatctaa agacaactaa aatactattc ttattattct ttgtctataa atatccaaat
    83581 tttgattcct aataccccat agatagtccg aactgtatag gaagaataat taattttcgc
    83641 cccaatggtt tgtagaggaa ccctgccctc tctgatccag tctacgcgtg caatatcttt
    83701 tccgttaata cgccctgata tttgtacttg aattcctttt gtattcgcct gctcagttaa
    83761 ttcaatagcc tttttcattg cttttcgaca agaaactcta ttctttaatt gtccggctat
    83821 aaattctgca agaatgttag ggtgtccata agggtttgcg attcttgtaa cagcaatgtt
    83881 tatttttcgg ttcacatatt taagttcttt ttgtacattc atctgtaatt cttcgattct
    83941 tcccggccta tcttcaatta agaatttcgg aaatcccata tagattatga cttgaatcaa
    84001 atcaattctt ttttgaattt ctatacgtgc aattccctcg acaccagaag atattctcat
    84061 atttttttgt acataattct tgatacagtc tcttattttt ttatcttctt ggagaccctc
    84121 ggaatatttt tttggttgtg caaaccaaat agaatgatga ctttgggttg taccaagtct
    84181 gaaaccaagt ggatttattt tttgtcccat aatcccccat ttccaatact ctgactagta
    84241 tatatatcat gatatgttct atttgtgtgc ttatttctcc atccaggttt tttaaaatac
    84301 atggcggatt cttgatagat ttcatctaaa gatatatctc ttaatacaat agttatatgg
    84361 caggtgggtt tttttatctg ataactacgt cctcgagctc gaggttgtag tcttttcata
    84421 gtattgccct catttacttc ggctttacta attactaaag aggcttggtt gaaacccatg
    84481 ttgtgattag catttgctgc tgcagaataa accaatttta aaatgggata acatgctcga
    84541 taaggcatga gttctagtat cataagtgtt tcgtcataag aacgtccacg aatctgatca
    84601 attactcttc gtgctttgtg agcagacata cgtatatgtt gacctaaagc atatacttct
    84661 ctatatgggt tcttctttat ctttttttta tctatcataa ggtttacctc tcactcataa
    84721 atctagattt tatttattaa cggcgagatt tgttatcgct tttcggatgt ccgcggaaat
    84781 ttatagtagg tgaaaattct cccaatttat gtcctaccat acgatccgtt atataaatag
    84841 gcagatgttc tcttccatta tggatagcga tagtatggcc gatcattgtg ggtataatgg
    84901 tagatgcccg ggaccaagtt cttattattt ctttttctgc ttttttatta agcctttcta
    84961 ttttttttaa taaatgattt gctacaaagg gatttttttt tagtgaacgt gccacagtta
    85021 attaactcct ctttttttaa ttttgcaaaa acgaagaaag aaatttgctc tcctatttcc
    85081 tacggcgacg aagaatcaaa ttatcactat atttattcct ttttctactt cttcttccaa
    85141 gtgcaggata accccaaggg gttgcgggtt tttttctacc aatcggagcc ctcccttcac
    85201 cacccccatg gggatggtct acagggttca taacaactcc tcttactaca ggacgcttac
    85261 ctagccaaca tttagatccg gctctaccca aacttttctg gttcacccca acattcccca
    85321 cttgtccgac tgttgccgag cagtttttgg atatcaaacg gacctctcca gaaggtaatt
    85381 ttaatgtggc cgatttcccc tcttttgcaa tcagtttcgc tacagcaccc gctgctctag
    85441 ctaattgtcc accctttcca agtgtgattt ctatgttatg tatggccgtg cctaagggca
    85501 tatcggttga agtagattcc tttttttgat caatcaaaat cccttcccaa actgtacaag
    85561 ctttttccaa agcatacggc tttctggatg tagatgatga tatctataca gatggatata
    85621 tatatatcgt aaaattctta tctatatcat acaataaagt accacatgaa tggatatata
    85681 ggaatccaaa tctgccgaac cactcatgtt atgatcttct acatcctagg tcttcccgtt
    85741 ccgtcatctg gcttatgttc ttcatgtagc attcagaccg aatgactcta tgaaattacg
    85801 tcgatacttc cacatattta tgggtaacgt aggagacatc tctatttttc ccccggggaa
    85861 tctttagaat taccactgct tagctttcaa tttgcctctg accatcaaat gaaatgtgaa
    85921 taacccgtcc tcctctcttt gaaacaaggg gcgcttctgg ttctgtcggt gcttgaaaca
    85981 gttttgtctt ctccatatta ctatctctct agagtcaata attatatatg aggaactact
    86041 gaactcaatc acttgctgcc cttactcttc agttttctgt tgaggtctat cctgtagagg
    86101 tactcaaatt ggatcagtga tcgatttcta ggtttcgtcg taaacctaat tggttactcc
    86161 caattacgta aatcaatagt tcaaaccgca ctcaaaggta gggcatttcc cattttgata
    86221 ggaacttctg taccagaaac aatggtatct ccaattatag cccctctggg atgtaaaata
    86281 tatctcttct caccatcccc atagtgtatg agacaaacgt atgcatttcg attagggtcg
    86341 tattccatgg ttacgattct accatatatg tctctttcat ttcgtcgaaa atcgatttta
    86401 cggtataaac gcttatgacc tccccctcta tgccttgcgg taatgattcc tctggcatta
    86461 cgacctttac cacaacgatg ctgtccatag atcaaattat ttcgtggatt ggatttcact
    86521 tgactgtcta cggctccatt gcgtgtgccc ggggtagaag ttttgtataa atgtatcgcc
    86581 atgctattaa gtattttgat ttaagttctt ttctttctaa gaggtggaat agaataaccc
    86641 ggttgaagcg taatgatcat acgcttgtaa tgcattgtat gtcccataat gggtcccatt
    86701 cttctaccct ttccggggag tcgatgacta ttcatagcta ttaccttgac accaaagaag
    86761 agttcgaccc aatgcttgat ttctgtccta gttgatcctg attcgacatt aaaagtatat
    86821 tgatttttcg ccaataaccg aatacttttg tctgtaaata ctgcatattt gattccatcc
    86881 ataaatctat tttcttccct atgagttcta gtctcaataa gaatgctagt tcagttctta
    86941 ctgttcatat gttatgatat gaatatacca caccgattcg ttatgtatag atgatgagat
    87001 tccattgata aagagtcaat tccaatagac ttcttggagg gtcccattgg cgtgcatcca
    87061 gtaggaattg aacctacgaa ttcgccaatt atgagttggg cgctttaacc attcagccat
    87121 ggatgcttag cggggatcct cgtacatggt gaataaccaa attccaattg aaatgaaatc
    87181 tttaggataa atcaatgcaa tttaaatcat agaataatca tataattcta attatcatag
    87241 aataaagaaa tatcgtatat aaatatcata tataaatatc ataattataa agtatcatta
    87301 ttatccattt aggaggtatg gagagatgaa ggggcgtcaa ttcaaattct gggttttcga
    87361 attgcgagag atattgagag agatcaagaa ttctcactat ttattagatt catggaccca
    87421 attcaattca gtgggatctt tccttaacat ttttttccac caagaacgtt ttctaaaact
    87481 ctcggacccc cgaattttgg gtatcctact ttcacgcaat tcacagggtt caacaagcaa
    87541 tcgatatttc acgatcaagg gtatcaaggg tgtagtacat ttcacgacca agggtgtact
    87601 actatttgta gtagcggtcc ttatatatcg tattaacaat cgaaatatgg tcgaaagaaa
    87661 aaatatctat ttgacagggc ttcttcctat acttatgaat cccattggac cgagaaatga
    87721 tgcattggaa gaatcttttg ggtcttccaa tgtcaatagg ttgattgttt cgctcctgtc
    87781 aaaaggaaaa aagatctctg agttcctgga tccgaaagag agtacttggg ttcccccaat
    87841 aactaaaaag tgtatcatgc ctgaatccaa ctggggttcg cggtggtgga ggaactggat
    87901 cggaaaaaag aaggattcta gtggtaagat atctaatgaa accgtcgctg gaattgagat
    87961 ctcattcaaa gagaaagata tcaaatatct ggagtttccc tttgtatatt atatggatga
    88021 tccgatccac aaggaccgtg attgggaatt gtttgatcgt ctttctccga gtaagaggca
    88081 aaacatattg aattcgggac agctattcga aatcttagtg aaagactgga tttgttatct
    88141 catgtttgct tttcgtgaac aaataccaat tgaagtggag ggtttcttca aacaacaagg
    88201 ggctgggtca actattcaat caaatgatat tgagcatgtt tcccatctct tttcgagaag
    88261 caagtgggct atttctttgc aaaattgtgc tcaatttcat atgtggcaat tccgccaaga
    88321 tctcttcggt agtcggggga agaatccgca cgaatcggat tttttgagga acatatcgag
    88381 agagaattgg atttggttag acaatgtgtg gttggtaagc aaggatcgaa tttttagcaa
    88441 ggtacggaat gtatcgtcaa atattcaata tcattccaca agatctagtt tcgttcaagt
    88501 aacggattct agccaattga aaggatcttt tgatcaatcc agagatcgtt ttgattccat
    88561 tagtaatgag gattcggaat atcacacatt gatcaatcaa agagagattc aacaactaaa
    88621 agaaagatcg attctttggg atccttcctt tcttcaaacg gaacgaagag agatagaatc
    88681 agaccgattc cctaaacgcg tttctggatc ttcctcaaag tcccggctat tcacggaacg
    88741 tgagaagcgg atgaataatc atctgcttcc ggaagaaatc gaagaatttc ttgggaatcc
    88801 tacaagatcc attcgttctt ttttctctga catatggtca gaacttcatc tgggttcgaa
    88861 tcctactgag aggttcacta aagatcagaa attgttgaag aaagaacaag atgtttcttt
    88921 tgtccctttc aggcgatcgg aaaataaaga aatagtgaat atatccaaga taattacgta
    88981 tttacaaaat accgtctcaa ttcatcctat ttcatcatat ccgggatgcg atatggttcc
    89041 gaaggatgaa ctgggtagtt cttcattctt gaacaaaaat ccattttttg atttatttca
    89101 tctattccat gacctgaaca gggggggata cacgttacac cacgattttg aatcagaaga
    89161 gagatttcaa gaaatggcag atctattcac tctatcaata accgagccgg atctggtgta
    89221 tcataagaga tttgcccttt ctattgattc ctacggattg gatcaaaaac aattcttgaa
    89281 tgaggccggg gatgaatcga aaaagaaatc tttattggtt ctacctccta ttttttatga
    89341 agaaaatgaa tctttttatc gaaggatcag aaacaaatgg gtccggatct cctgcgggaa
    89401 tgatttggaa gatccaaaac caaaaagagt ggtatttgct agcaacaaca taatggaggc
    89461 agtcaatcaa tctatcttga tccgaaatct gattcaaatc caatatagca cccatgggta
    89521 cataagaaat gtattgaatc gattcttttt aatgaataga tccgatcgca acttcgagta
    89581 tggaattcaa agggatcaaa taagaaatgg tactctgaat catagaactc taatgaaata
    89641 tacgatcaac cgacatttat cgaatttgaa aaagagtcag aacaaacggt tcgatcctct
    89701 tattttgatt tctcgaaccg agagatacat gaatcgggat cctaatgcat atagatacaa
    89761 atggtccaat gggagcaaga atttccagga gcatttagaa catttcgttt ctgagcagaa
    89821 gagccgtttt caagtagtgt tcgatcgatt acatattaat caatattcga ttgattggtc
    89881 tgaggttatc gataaaaaag atttgtctaa gtcacttctt ctctttttgt ctaactcact
    89941 tccttttttc tttgtgagtt tcgggaatat cccccttcat aggtctgaga tccacatcta
    90001 tgaattgaaa ggtacaaatg atcaactctg caatcagttg ttagaatcaa taggtcttca
    90061 aatcgttcat tttcaaaaat tgaaaccttt cttattggat gatcataata cttctcaaaa
    90121 atcgaaattc ttgatcaatg gaggaacaat atcaccattt ttgttcaata agataccaaa
    90181 gcggatgatt gactcattcc atactagaaa taatagcagg aaatcttttg ataacacgga
    90241 ttcctatttc tcaatgatat cccacgatca agacaattgg ctgaatcccg tgaaaccatt
    90301 tcatagaagt tcattgatat cttcttttta taaagcaaat cgacttcgat tcttgaataa
    90361 tccacatcac ttctccttct attgtaacaa aagattccct ttttatgtgg aaaaggcccg
    90421 tatcaagaat tctgatttta cgtacggaca attcctcaat atcttgttca ttcgcaacaa
    90481 aatattttct ttgtgcggtg gtaaaaaaaa acatgctttt ttggagagag atactatttc
    90541 accttcacca atcgagtcgc aggtatctaa catattcata tctaatgatt ttccacaaag
    90601 tggtgacgaa aggtataact tgtacaaatc tttccagttt gcaattcgat ccgatccatt
    90661 agttcgtaga gctatttact cgattgcaga catttctgga acacctctaa aagagggaca
    90721 aaaagtcaat tttgaaagaa ctttttgtca acctctttca gatatgaatc tatctgattc
    90781 agaagagaag aacttgcatc agtatctcaa tttcaattca aacatgggtt tgattcacac
    90841 tccatgttct gagaaatatt taccatccga aaagaggaaa aaacggagtc tttgtctaaa
    90901 gaaatgcgtt gagaaagggc agatgtatag aacctttcat caacgaaaga gtgctttttc
    90961 aactcgctta aaatcaaaat ggaatctatt ccaaacatat atgccatggt tctttacttc
    91021 aacagggtgc aaatatctaa gtttgatatt gttagatact ttttcagacc tattgccgat
    91081 actaagtagc agccgtcaaa tattggtatc catttttcat gatattatgc atggatcagc
    91141 gcgaattctt cagaaaaaat tgtggaagac acgacggaat cggataagtg agatttcgat
    91201 taagtgttta caaaattttc ttctgtccga agaaaagatt catcgaaata atgagtcacc
    91261 attgatatcg acacatctga gctcgccaaa tgttcaggag ttcctctatt caatcctttt
    91321 ccttcttctt gttgctggac atctcgtttg tacacgtctt ttctttgttt cccgagccta
    91381 tagtgagtta cagacagagt tcgaaaagat caaatctttg atgaatccat catacatgat
    91441 tgagttgcga aaacttctgg ataggtatcc cacatctgaa ctgaattctt tctggttaaa
    91501 gttcaagaat ctctttctag ttgctctgca acaattagga tattctatac gttctaagaa
    91561 gaaatatttg aatatcaatc tcatcgatct cataagtatc ataccaaatc ccatcaatcg
    91621 aatcattttt tcgagaaata cgagacatct aagtcataca agtaaagaga tctattcatt
    91681 gataagaaaa agagaaaacg tgggcgatca ttggattgat gataatccaa tagaattctg
    91741 gttcgcgaac agtgattcga ttagtgataa agaaagagac ttcttggttc agttctccat
    91801 ctccacctta acggcagaaa aaagtattga tcaaattcta ttgagtctga ctcatagcga
    91861 tcatttatca aagaatgact ctgcttatca aatgattgaa caaccgggag caatttactt
    91921 acgatactta gttgacattc atcaaaagta tctaatgaat tatgagttca atacatcctg
    91981 tttagcagaa aggcggatat tccttgctaa ttatcagaca atcacttatt cacaaacttc
    92041 gtgtggggct aatagttttc atttcccgtc tcatggaaaa cccttttcgc tccgcttagc
    92101 cttatccccc tctaggggta ttttagtgat aggttctata ggaagcggac gatcctattt
    92161 ggtcaaatac ctaacgacaa actcctatct tcctttcatt acagtatttc tgaacaagtt
    92221 cccggatagc aagcctaggg agttggttct tgatgaggag gatgagagtg actatgatgt
    92281 tagtgactct attgatgcta gtgactctat tgatgctagt gacgatattg atactagtga
    92341 ccttgatagg gagttgcggc gtatagagtg gctagctgag gatgtgatga atgagttcac
    92401 caatattgaa ctgctggcgg aagtagaccg attttttatc acccttcact tcgaattagc
    92461 aaaagcaatg tctccttgca taatatggat tccagacatt catgatctgg atatgaatga
    92521 gtcgaaggac ttatccctcg gtctattagt gaactatctc tccagggatt gtgaaagatg
    92581 ttctactaga aatattcttg ttattgcttc gactcatatt ccccaaaaag tggatcccgc
    92641 tctaatagcc ccgaatcaat tcaatacatg tattaagata cgaaggcttc ttattccaca
    92701 acaacgaaag cgctttttca ctctttcata tactagggga tttcacttgg aaaagaaaat
    92761 gttccatact aatcgattcg ggtccacagc catgggttcc aatgcacgag atcttgtagc
    92821 acttgccaat gaggccctat caattagtat tacacagaag aaatcaattc tagacactaa
    92881 tacaattaga tctgctcttc atagacaaac ttgggatttg cgagcccatg taataccggt
    92941 tcaggatcac gggatccttt tctatcagat aggaagggct gttgtgcaaa aagtacttct
    93001 aggaaattgc ctcctagatc ctatatctat ctatataaag aagcaattgt gtgaagaagg
    93061 ggatccttat ttgtacaaat ggtacttcga acttggaacg agcatgaaga aattaacgat
    93121 acttctttat cttttgagtt gttctgccgg atcggtcgct caagaccttt ggtctctacc
    93181 cggacccgat gaaaaaaata ggatcacttc ttatcggttc gttgagaatg attctgatct
    93241 agttcatggc ctagtagaaa tagaaggcgc tctgatggca tcctcgcgga cagaaagaga
    93301 ttgcagtcgg tttgataatg atcgagtgaa attccttctt cggcccgaac caaggaatcc
    93361 cttatatatg atgcaaaatg gatcttattc tatcgttgat cagaaatttc tctatcaaaa
    93421 atacgaatcg gagtttgaag aaggggaaat agaggagggt ttcttcgatc acatagactg
    93481 ggctcctaga atatggcgcc cttgggaatt tctatttgat tgtatcgaaa ggcccaatga
    93541 attgggattt ccctattggg ccggtcgggg gatcctttat gatgaaaagg atgagcttca
    93601 agaggaggat cagcttcaag aggaggatga gcgtcaagag gaggatgagc ttcaagaggg
    93661 ggattcggag ttcttgcaga gtgaaaccat gcagtacccg ccacgagcta gattttccaa
    93721 agaacaaggc ttttttcgaa taagccaatt catttgggac cccccggatc cactcttttc
    93781 cctattcaaa gatgagccct ttgtctctgt cttttcacat cgagaattct ttgcagatga
    93841 agatgaagag atgttaaagg ggcttcttat tcttactgcc aaaatggatc ctcttccatc
    93901 tctatctaaa cgctggtttc tcaagaatag gaaaaaaaag cacttcgaat tcttgattca
    93961 tcgccagaga tggcttagaa ccaatagttc attatctaat ggattttccc gttctaatat
    94021 tcgatccgag agttatcagt atttatcaaa tctgttccta tctcacggaa ggctattgga
    94081 tcaaatggca aagacattgt tgagaaaaag atggcttttc tcggatgaaa tgaaaattgg
    94141 attcatgtaa caggagaagg gtttcccatt acttagccgg aaagatatgt ggtcatgagg
    94201 attaagtgga acggaattga ctgggtggta gagtcgcgga aacacttctt tcttccatgg
    94261 agcttagctc catggaagaa tatgctactg ctgaaacatg gaagaattga aatcttagat
    94321 caaaacacta tgtatggacg gtatgaactg cctaaacaag aattcttgaa cagcgaacaa
    94381 ccagagctat tactcactac atcaaaaaat ttccattaat gaaagatgta aatccattgg
    94441 aaaatcaaaa atacgcatgt cagatgaaat ggtttttgct atctgctcca ataacgaatc
    94501 attggtttaa ctgaataact aaataaaata gatagacctt tctcttcgtc tcaggtcgat
    94561 ggatcttccc gattggaaga tcccctatat ggataataga cattccagtt gaccgagcct
    94621 aattctaatt gtttttggtt cgaagcaaag atatccacgg ggcggttcgc cctattcacg
    94681 accgagaagt actggattct ctttcggata ggtcctgaaa ggagaaggaa agctggaatg
    94741 ccaccaggcg tctattattg aattcacccg acccgatagt acccattttt ggaacgtcca
    94801 gtgccaaagt cactgaatgg gtagtcgcca atccctaaaa cggactatgt aatgcacttt
    94861 atctgctggg ttacgggggg cattttacca gaggtttaga ttgtatcaat ccacccttgt
    94921 gtgattcctg ttgaagcata tactcggggg tgggtgcagg gcagacgatt tcaaagcaga
    94981 ttccccattc attagataga gaggatcacc aagattttgt gatccgctgc cgaacttatt
    95041 ccaattcaat gagcattctc aatattatgc cttgaagagg actcgaacct ccacgctctt
    95101 tagcacgaga ttttgagtct cgcgtgtcta ccatttcacc accaaggcat cttgaaagta
    95161 aatcgtattc catgaatatg atatctatct agtgtgatgt atggaatata tgacaaaggt
    95221 ggagtgttgg agtatttcta ttgatcggcc atgtcatata ggccaagtcg gacatccaat
    95281 tgcttcgatt tgaagtatcc agaggatgtc ttatatatat taagattcta ttaaaaagat
    95341 ggacaatcaa acctatttct ttctcgattc aatagaagaa aaaaagaaaa gaggtgaata
    95401 gggtccaaaa taaggagaga tctgtaatgt aaaaagaagg cccgattacg cccattccta
    95461 atcctaaatg gaatgtaacg acgtagggat ccatatgtaa acatagtctc tatttagatt
    95521 tagataggct cgaatgaccc ttctcataat gagaatgtat ataaccctat tccggtctgg
    95581 cccgatatgg aatgaactta taatctataa tctgattata gattataagt tcataaccct
    95641 agcccattcc ctttttgggc ggaacagatc tactaattct ttgattccag ttagtaaaga
    95701 gggatcttga actaagaaat agattctaga agctaaacta aaaaagggta tcctgagcaa
    95761 ttgcaataat tgggttcatt gatattcctg gtatagtaga tgctatcaca catacaatca
    95821 tactcaattc gatggaattt tttgatctta aaggggatat tctataattt cgcacgtgag
    95881 gggttatttc ttggtttcgt ccagtcatta ataacttgat tatttttaaa taatagtaga
    95941 tagaaacaac gctcgtaagg agtcctattg aaaccaagaa atagaggcct gcctgccatc
    96001 cacaccagaa taaatgtagt tttccgaaaa aacctgcgag tggaggaagg cctcctagag
    96061 ataagagaca tagagctaaa gagagagcca aaaaaggatc ttttgtgtat aatcctgcat
    96121 aatctcgaat gttatcagtt ccggtacgta gaccaaataa gacaatgcaa gcaaaagttc
    96181 ctagattcat ggagatatag aacagcatat aagttatcat gctcgcatat ccaccatttg
    96241 agtctccgac aattattcca ataattacat atccgatttg acctatggac gaatacgcaa
    96301 gcatacgttt catgcttgtt tgagtaatag caatgagatt ccccaatatc atgctaagaa
    96361 tagctaggat ttccagaaga agatgccatt cgtttgatga gaaataaaaa ggaatatcga
    96421 aaattcgagt ggctgaagcc gaagcagcta ctttcgaagt aacagaaaga aaagcaacga
    96481 ctggagtagg agagtcagag tcgaaaagag gattcctcac ttctttctct cattcaaaac
    96541 cgtgcatgag actttcatct cgcacggctc ctaagtgata aaagtaaaga agaacttatc
    96601 ttcttttttt ttattattac cttcctcgcg tatgtataag atcgaaccca ttcgatttct
    96661 aaaacggatt actaatcctt aacttttcga ggaatccttc atcagtggtt gtgaatgact
    96721 tatttttctc catcttttcg accttgattc cgtaggagta agtcagaaag attgagaaat
    96781 agaaccatct gatttgattc gttctcaata gccatgagat gatcatctta gggtgatcct
    96841 tttgtcgacg gatgctccta ttacactcgt agtctctgaa ggatgagaac caactatgta
    96901 gcatctacat caagaattca agtattgtat acgtcattag tccgatcctt tgtaggaact
    96961 acccgtaata acgaacttgc aaaatggatc tgtttatcat aaagagaatc gttgttcctg
    97021 accctgcttc gccttaattg ttatttgaac aagtcaaagt tatgtcttgg tctgagtggg
    97081 aatagcattt ctcttctgca tgtccatgga gttttgaaaa atccaaacat cccagagata
    97141 gatagagagg taggaattta tcgaacgaac cgcactcctt cgtatacgtc aggagtccat
    97201 tgatgagaag gggctgggga aagcttgaac ccaattccta cagtgatgaa tataagcgca
    97261 attgaaattc ctggggagtt atacatttgt gtattgataa gaccattcac tatttcttga
    97321 agctcgatct ctcccccgga tgaatcatat agccaagaga aaccatgaac cagaatagaa
    97381 gagcttgccc cacccatgag taaatatttc gtagtagcct cattagaccg tacatctttc
    97441 ttggtatatc cagataatag gtaggagcat aaactgaaac attctggagc tacaaagata
    97501 gttattaaat cgttagcacc gcataaaaac attcctccta gagtcgctgt taatacgaat
    97561 aacagaaact ctgttatagc catttctgta cattcaatgt actctacgga tagaggaata
    97621 catagagttg aacatagtaa aataataaat tgaaagattt cgttgaaatt gttcgtttgg
    97681 aaatttcccg aaaagctaat cataggttct tctctccatc ggaacaatag ggccgttatg
    97741 ctcattacta aacttgttga agagatgaaa tataaccaag gtatatcttt ttgatcagag
    97801 gttgaatcga tcatcagaag aagaattagg ccaaaaatga ggatacattc tgggaaaata
    97861 aaacttccat cgaagagaag caaatgaaag gctttcataa aaattctcgt agaatcgaga
    97921 atgaagtttt cattctgtac atgccaaatc atgaattagt aactgcatcc aatctccaaa
    97981 aaaatcccaa ttgtttcgaa ctttctattt ttggaatgga atatttgtgg aatccccatg
    98041 aattaggatc aaaccttatt ccatggtatt tacatgagat tcctctttct tattcttaag
    98101 caagtccccg agagggctta gttgatccat gatttatgtt ttatctttcg tttccttttc
    98161 gtttgtttcg agaacgatca attccgattc tttctttttc tattgattct tttacgatcg
    98221 agatgtatgg atccatggat ctatgtgtct atatagatcc tgttcgtgga ttaacgaaaa
    98281 tgtgcaaaag ctctatttgc ctctgccatt ctatgagtct cttccttttt gcgtatggca
    98341 tcgccactcc ctttggcagc atccactaat tcggaactta atttgaaagc catatttcga
    98401 cccggacgtt ttcgggatgc ccctaataac caacgaacgg caagtgcttt tccttgtgcg
    98461 gatcctattt caataggaac ttgctgggtc gatccgctta cacgtcttgc ttttactgct
    98521 atatcgggag ttactccacg tattgcttga cgtaaaacag atagcggatt tgtttctgtc
    98581 ttttgttgaa tctttttcaa ggctcgatag agaatttgat aagccaatga tttttttccg
    98641 tgtttcagaa tacggttaac caacatgtta actaatcgat tacgataaat tggatcggat
    98701 tttgcagttt ttttttctgc agtacctcgg cgtgacatga gcgtgaaagg ggttcaagaa
    98761 tcagttttct ttttataagg gctaaaatca tttattttgg ctttttggcc ccatattgta
    98821 gggtggatct cgaaagatat gaaagatctc cctccaagcc gtacatacga ctttcatcga
    98881 atacggtttt ccgcagaatt caatatgtat ctatgagatc gagtatggaa ttctgttgac
    98941 tcactttaaa ttgagtatcc gtttccctcc ctttcctgct aggattggaa atcctgtatt
    99001 ttacatatcc atacgattaa gtccttgggt ttccgaaata gtgtaaaaag aagtgcttcg
    99061 aatcattgct atttgacccg gacccgttct aaaaaagtcg aggcatttcg aattgtttgt
    99121 tgacacggac gaagtcaggg aaaacctctt aaattatttc aatattggac cttggacata
    99181 taataagttc cgaatcaaat ctccttagaa agaagatctt ttgtctcatg gtagcctgct
    99241 acagtcccct tacgaaactt tcgttattgg gttagccata cacttcacat gtttctagcg
    99301 attcacatgg catcatcaaa tgatacaagt cttggataag aatctacaac gcactagaac
    99361 gcccttgttg acgatccttt actccgacag catctagggt tcctcgaaca atgtgatatc
    99421 tcacaccggg taaatcctta acccttcccc ctcttactaa gactacagaa tgttcttgtg
    99481 aattatggcc aataccaggt atataagcag tgatttcaaa cccagaggtt aatcgtactc
    99541 tggcaacttt acgtaaggca gagtttggtt ttttgggggt gatagtggaa aagttgacag
    99601 ataagtcacc cttactgcca ctctacagaa ccatacatga gattttcacc tcatacggct
    99661 cctcgttcaa ttctttcgaa gtcgttgggt tctcttcctc gttccagaat gtcctcccct
    99721 cttccactcc gtcccgaaga gtaactagga caaattcagt cacgttttca tgttccaatc
    99781 gaacactttc catttttgat tattctcaaa agagaagatt ttgtttacca aacatccgcg
    99841 gatccaatca cacgatctta taataagaac aagagatctt tctcgatcaa tccccttgcc
    99901 cctcattctt cgagaatcag aaagatcctt ttcaagtttg aatttgttca tttggaatct
    99961 gggttcttat acttcatttt tatttctttt tattcttttt tttttgattt ctttttttga
   100021 ttttattccc ttccgtcatt ctttaagtct cataggtttg atcctataga atctaaccca
   100081 ttttctcatt gagcgagggg tacgaaatca atctgattga tttttcgatc aaatatgtga
   100141 aatcttcggt tttttcctct ttatctatcc ctatcccata ggtacagcat ttgaatcaat
   100201 agagaacctt ttcctctgta tctatatgaa tcgatattat tccattctcc ttactgatac
   100261 ctcccaagga aaaaaccgaa ttggatccca aattgacggg ttagtgtgag cttatccatg
   100321 cggttatgca ttcttcgaat aggaatccat tttctgaaag atcctggctt tcgtgctttg
   100381 gtgggtctcc gagatccttt cgacgaccta tgttgtgttg aagggatatc tatatgatcc
   100441 gatcgattgc gtaaagcccg cggtagcagc agaaccgggg aaagtataca gaaaagacag
   100501 ttcttttctt tctattagat tagtattttc tattatatta agattcgtat tagttagcga
   100561 tcccggctcc gtgagtcctt tcttccgtga ttaactgttg gcgccagtcc cacattttgt
   100621 ctctgtggac cgaggagaaa ggaggctcag cgggaagagg attgtaccat gagagagggg
   100681 gtcaacctct gtcaaatata caacatggat tctggcaatg caatgtagtt gggctttcat
   100741 gctgatccga atgaatcatc ttttccacgg aggtaaatct ttgcctttgc ccgctaggca
   100801 agaggatagc aaattacaaa ttctgtttcg gtaggacatg tatttctatt actatgaaat
   100861 tcattaatga agtaattaat cgtgggatta gcattaccct tttttttata gtgacgaatc
   100921 ttgtatgtgt tcctaagaaa aagagaagga atttgtcaaa atttcggggt cttagagggt
   100981 cgtggaaatc cataagaact cttgaatgga actaaggaac tccagttcct tcggaaatgg
   101041 taagatcttt ggcgcaataa gaaggggttg atccgtatca tcttgacttg gttctgattt
   101101 ctctattttt ttaagaatac cgcttctcct acccgtatcg aatagaacat gctggggcaa
   101161 accttcttca tgtaaaacct gcttgattta gatcgggaga atcgtacggt tttatgaaac
   101221 cacgtgctat ggctcgaatc cgtagtcaat cctatttccg ataggagcag ttgacaattg
   101281 aatccaactt tttccatgat tttcgtatcc gtaatagtgc gaaaggaaag cccggctcca
   101341 agttgttcaa gaatagtggc ggtgttgagt ttctcgatcc tttgtcttag gattagtcag
   101401 ttctatttct tgatgggggc agggaaggga tataactcag cggtagagtg tcaccttgac
   101461 atggtggaag tcatcagttc gagcctgatt atccctaaac ccaatgtggg tttttctatt
   101521 ttgtcttgct cccctcgaat aagaatggat aagaggcttg tgggattgac gtgagggggg
   101581 agggatggct atatttctgg gagcgaactc caggcgaata tgaagcgcat ggagacaagt
   101641 tatgccttgg aatgaaagac aattccgaac caaaccagct ttgtctacga acaaggaagc
   101701 tataagtaat gcaactatga atctcatgga gagttcgatc ctggctcagg atgaacgctg
   101761 gcggcatgct taacacatgc aagtcggacg ggaagtggtg tttccagtgg cggacgggtg
   101821 agtaacgcgt aagaacctgc ccttgggagg ggaacaacag ctggaaacgg ctgctaatac
   101881 cccgtaggct gaggagcaaa aggaggaatc cgcccgagga ggggctcgcg tctgattagc
   101941 tagttggtga ggcaatagct taccaaggcg atgatcagta gctggtccga gaggatgatc
   102001 agccacactg ggactgagac acggcccaga ctcctacggg aggcagcagt ggggaatttt
   102061 ccgcaatggg cgaaagcctg acggagcaat gccgcgtgga ggtagaaggc ccacgggtca
   102121 tgaactcctt ttcccggaga agaagcaatg acggtatctg gggaataagc atcggctaac
   102181 tctgtgccag cagccgcggt aatacggagg atgcaagcgt tatccggaat gattgggcgt
   102241 aaagcgtctg taggtggctt tttaagtccg ccgtcaaatc ccagggctca accctggaca
   102301 ggcggtggaa actaccaagc tggagtacgg taggggcaga gggaatttcc ggtggagcgg
   102361 tgaaatgcgt agagatcgga aagaacacca agggcgaaag cactctgctg ggccgacact
   102421 gacactgaga gacgaaagct aggggagcga atgggattag ataccccagt agtcctagcc
   102481 gtaaacaatg gatactaggc gctgtgcgta tcgacccgtg cagtgctgga gctaacgcgt
   102541 taagtatccc gcctggggag tacgttcgca agaatgaaac tcaaaggaat tgacgggggc
   102601 ccgcacaagc ggtggagcat gtggtttaat tcgatgcaaa gcgaagaacc ttaccagggc
   102661 ttgacatgcc gcgaatcctc ttgaaagaga ggggtgcctt cgggaacgcg gacacaggtg
   102721 gtgcatggct gtcgtcagct cgtgccgtaa ggtgttgggt taagtcccgc aacgagcgca
   102781 accctcgtgt ttagttgcca ccgttgagtt tggaaccctg agcagactgc cggtgataag
   102841 ccggaggaag gtgaggatga cgtcaagtca tcatgcccct tatgccctgg gcgacacacg
   102901 tgctacaatg gacgggacaa agggtcgcga tcccgcgagg gcgagctaac tccaaaaacc
   102961 cgtcctcagt tcggattgca ggctgcaact cgcctgcatg aagccggaat cgctagtaat
   103021 cgccggtcag ccatacggcg gtgaattcgt tcccgggcct tgtacacacc gcccgtcaca
   103081 ctatgggagc tggccatgcc cgaagtcgtt accttaaccg caaggagggg gatgccgaag
   103141 gcagggctag tgactggagt gaagtcgtaa caaggtagcc gtactggaag gtgcggctgg
   103201 attacctcct tttcagggag agctaatgct tgttgggtat tttgatttga cactgcttca
   103261 cacccaaaaa gaagcgagct acgtctgagt tcaacttgga gatggaagcc ttcttttgtt
   103321 tctcgacggt gaagtaagac caagcccatg agcttcttat cctaggtcag aacaagttga
   103381 taggatcccc ttttatgccc ccatgtccct cccgtgtggc gacatggggg cgtaaaaagg
   103441 aaagagaggg atggggtttc tctcgctttt ctttttgcat agcgggcccc cagcgggagg
   103501 cccgcacgac gggctattag ctcagtggta gagcgcgccc ctgataattg cgtcgttgtg
   103561 cctgggctgt gagggctctc agccacatgg atagttcaat gtgctcatca gcgcctgacc
   103621 ctgagatgtg gatcatccaa ggcacattag catggcgtac ttctcctgtt cgagccgggg
   103681 tttgaaacca aacttctcct caggaggata gatggggcga ttcaggtgag atccaatgta
   103741 gatccaactt tctactcact cgtgggatct gggcggtccg ggggggacca ccatggctcc
   103801 tctcttctcg ataatccata catcccttat cagtgtatgg acagctatct ctcgagcaca
   103861 ggtttaggtt cggcctcaat ggaaaaatga aatggagcac ctaacaacgt atcttcacag
   103921 accaagaact acgagatcgc ccctttcatt ctggggtgac ggagggatcg taccattcga
   103981 gccttttttt ttcatgcttt tcccggaggt ctggagaaag ctgcaatcaa taggattttc
   104041 ctaatcctcc cttcccgaaa ggaagagcgt gaaattcttt ttcctttccg cagggaccag
   104101 gggattggat ctagccgtaa gacgaatgct tggctgataa ataattcact tcttggtctt
   104161 cgaccccctc agtcactacg aacgcccccg ctcagtgcaa tgggatgtgt ctatttatct
   104221 atctcttgac tcgaaatggg agcaggtttg aaaaaggatc ttagagtgtt tagggttggg
   104281 ccaagagggt ctcttaacgc cctctttttt cttcccatcg gagttatttc ttatttcaca
   104341 agtacttgcc gtggtgagga agaaaagaag ggggaacaag cacacttgga gagcgcagta
   104401 caacggagag ttgtatgctg cgttcgggaa ggatgaatcg ctcccgaaaa ggaatctatt
   104461 gattctctcc caattggttg gaccgtaggt gcgatgattt acttcacggg cgaggtctct
   104521 ggttcaagtc caggatggcc cagctgcgcc aaggaaaaga atagaagaag catctgactc
   104581 cttcatgcat gctccacttg gctcggggga tatagctcag ttggtagagc tccgctcttg
   104641 caattgggtc gttgcgatta cgggttgggt gtctaattgt ccaggcggta atgatagtat
   104701 cttgtacctg aaccggtggc tcactttttc taagtaatgg ggaagaggac cgaaacatgc
   104761 cactgaaaga ctctactgag acaaagatgg gctgtcaaga acgtgtagag gaggtaggat
   104821 gggtggttgg tcagatctag tatggatcgt acatggacgg tagttggagt cggcggctcc
   104881 cctaggttta ggttccctca tctgggatcc ctggggaaga ggatcaagtt ggcccttgcg
   104941 aacagcttga tgcactatct cccttcaacc ctttgagcga aatgcggcaa aaggaaggaa
   105001 aatccatgga ccaaccccat cgtctccacc ccgtaggaac tacgagatca ccccaaggac
   105061 gccttcggta tccaggggtc gcggaccgac catagaaccc tgttcaataa gtggaatgca
   105121 ttagctgtcc gctctcaggt tgggcagtaa gggtcggaga agggcaatca ctcattctta
   105181 aaaccagcat tcttaagacc aaaggtcggg gtggaaaagg ggggaaagct ctccgttcct
   105241 ggttctcctg tagctggatc ctccggaacc acaagaatcc ttagttagaa tgggattcca
   105301 actcagcacc tttttttttt ttgagatttt gagaagagtt gctctttgga gagcacagta
   105361 cgatgaaagt tgtaagctgt gttcgggggg gagttattgt ctatcgttgg cctctatggt
   105421 agaatcaatc agtcgggggc ctgagaggcg gtggtttacc ctgtggcgga tgtcagcggt
   105481 tcgagtccgc ttatctccaa ctcgtgaact tagccgaaac aaagctatat gatagtaccc
   105541 gatttttccg attcggcagt tcaatctatt atttatcatt catggacgtt gataagatcc
   105601 ttccatttag cagcacctta ggatggcata gccttaaagt gaaaagtgaa gggcgaggtt
   105661 caaacgagga aaggcttacg gtggatacct aggcacccag agacgaggaa gggcgtagta
   105721 agcgacgaaa tgcttcgggg agttgaaaat aagcgtagat ccggagattc ccgaataggt
   105781 caacctttcg aactgctgct gaatccatgg gcaggcaaga gacaacctgg cgaactgaaa
   105841 catcttagta gccggaggaa aagaaagcaa aagcgattcc cgtagtagcg gcgagcgaaa
   105901 tgggagcagc ctaaaccgtg aaaacggggt tgtgggagag caataaaagc gtcgtgctgc
   105961 taggcgaagc agtagagtgc tgcaccctag atggcgagag tccagtagcc gaaagcatca
   106021 ctagcttacg ctctgacccg agtagcatgg ggcacgtgga atcccgtgtg aatcagcaag
   106081 gaccaccttg caaggctaaa tactcctggg tgaccgatag cgaagtagta ccgtgaggga
   106141 agggtgaaaa gaacccccgt cggggagtga aatagaacat gaaaccgtaa gctcccaagc
   106201 agtgggagga gcccagggct ctgaccgcgt gcctgttgaa gaatgagccg gcgactcata
   106261 ggcagtggct tggttaaggg aacccaccgg agccgtagcg aaagcgagtc ttcatagggc
   106321 aattgtcact gcttatggac ccgaacctgg gtgatctatc catgaccagg atgaagcttg
   106381 ggtgaaacta agtggaggtc cgaaccgact gatgttgaag aatcagcgga tgagttgtgg
   106441 ttaggggtga aatgccactc gaacccagag ctagctggtt ctccccgaaa tgcgttgagg
   106501 cgcagcagtt gactggacat ctaggggtaa agcactgttt cggtgcgggc tgcgagagcg
   106561 gtaccaaatc gaggcaaact ctgaatacta gatatgacct caaaataaca ggggtcaagg
   106621 tcggccagtg agacgatggg ggataagctt cattgtcgag agggaaacag cccggatcac
   106681 cagctaaggc ccctaaatga ccgctcagtg ataaaggagg taggggtgca gagacagcca
   106741 ggaggtttgc ctagaagcag ccacccttga aagagtgcgt aatagctcac tgatcgagcg
   106801 ctcttgcgcc gaagatgaac ggggctaagc gatctgccga agctgtggga tgaaaaaatg
   106861 catcggtagg ggagcgttcc gccttagggg gaagcacccg cgcgagcggg ggtggacgaa
   106921 gcggaagcga gaatgtcggc ttgagtaacg caaacattgg tgagaatcca atgccccgaa
   106981 aacccaaggg ttcctccgca aggttcgtcc acggagggtg agtcagggcc taagatcagg
   107041 ccgaaaggcg tagtcgatgg acaacaggtg aatattcctg tactacccct tgttggtccc
   107101 gagggacgga ggaggctagg ttagccgaaa gatggttatc ggttcaagga cgcaaggtgc
   107161 ccctgctttt tcagggtaag aaggggtaga gaaaatgccc cgagccaatg ttcgagtacc
   107221 aggcgctaca gcgctgaagt aacccatgct atactcccag gaaaagctcg aacgaccttc
   107281 aacaaaaggg tacctgtacc cgaaaccgac acaggtgggt aggtagagaa tacctagggg
   107341 cgcgagacaa ctctctctaa ggaactcggc aaaatagccc cgtaacttcg ggagaagggg
   107401 tgcctcctca caaagggggt cgcagtgacc aggcccgggc gactgtttac caaaaacaca
   107461 ggtctccgca aagtcgtaag accatgtatg ggggctgacg cctgcccagt gccggaaggt
   107521 caaggaagtt ggtgacctga tgacagggga gccggcgacc gaagccccgg tgaacggcgg
   107581 ccgtaactat aacggtccta aggtagcgaa attccttgtc gggtaagttc cgacccgcac
   107641 gaaaggcgta acgatctggg cactgtctcg gagagagact cggtgaaata gacatgtctg
   107701 tgaagatgcg gactacccgc acctggacag aaagacccta tgaagcttca ctgttccctg
   107761 ggattggctt tgggcttttc ctgcgcagct taggtggaag gcgaagaagg cctccttcag
   107821 ggggggctcg agccatcagt gagataccac tctggaagag ctagaattct aaccttgtgt
   107881 caggacctac gggccaaggg acagtctcag gtagacagtt tctatggggc gtaggcctcc
   107941 caaaaggtaa cggaggcgtg caaaggtttc ctcgggccgg acggagattg gccctcgagt
   108001 gcaaaggcag aagggagctt gactgcaaga cccacccgtc gagcagggac gaaagtcggc
   108061 cttagtgatc cgacggtgcc gagtggaagg gccgtcgctc aacggataaa agttactcta
   108121 gggataacag gctgatcttc cccaagagct cacatcgacg ggaaggtttg gcacctcgat
   108181 gtcggctctt cgccacctgg ggctgtagta tgttccaagg gttgggctgt tcgcccatta
   108241 aagcggtacg tgagctgggt tcagaacgtc gtgagacagt tcggtccata tccggtgtgg
   108301 gcgttagagc attgagagga cctttcccta gtacgagagg accgggaagg acgcacctct
   108361 ggtgtaccag ttatcgtgcc cacggtaaac gctgggtagc caagtgcgga gcggataact
   108421 gctgaaagca tctaagtagt aagcccaccc caagatgagt gctctcctat tccgacttcc
   108481 ccagagcctc cggtagcaca gccgcgacgg caaggggttc tctgtccctg cggggatcga
   108541 gtgacagaag ttttgagaat tcaagagaag gtcacggcga gacgagccgt ttatcattac
   108601 gataggtgtc aagtggaagt gcagtgatgt atgcagctga ggcatcctaa cagaccggta
   108661 gacttgaacc ttgttcctac atgacccgat caattcgatc aggcactcgc catctatttt
   108721 cattgttcaa ctctttgaca acatgaaaaa accaaaagct ctgccctccc tctctatcta
   108781 ttcatgggat ggaagggcgg aggcctttgg tgtcccttcc agtcaagaat cgggcctcag
   108841 aatcactagc caatatgctt ttcttttttt cgcacgcctt tcttcgttca tggttcgata
   108901 ttctggtgtc ctaggcgtag aggaacaaca ccaatccatc ccgaacttgg tggttaaact
   108961 ctactgcggt gacgatactg tagggggggt cctgcggaaa aatagctcga cgccaggatg
   109021 ataaaaactt aacacctctc attcttatta ctttttcaat acgaaaaaga aaccaaaaat
   109081 gaaaaacaaa aaggtcgtct tattcaaaac cccaattatg aaatcccctc tctcccactt
   109141 cacacctcgg aacgcaccgt tcttatagag agaaaggcgc tttcacatct tcttaacccg
   109201 gaaatggctg gggagaggaa aggttccttt ttttttttag ggtactcctg ggaacagacc
   109261 cagtggagac gaggtggggc ctgtagctca gaggattaga gcacgtggct acgaaccacg
   109321 gtgtcggggg ttcgaatccc tcctcgccca caaccggccc aaaagggaag ggcctttccc
   109381 tctgggggta ggaaaatcat gattgggata gcggaccaaa agctatggaa ctggggcgcg
   109441 ggtcttttgc cgaaatggag tggccttttg actttcaaat ataaatttac attcaaatat
   109501 aaatttacat atggtaaagc cggccaaaac aaaaaacaaa attagcatct ttttttttgt
   109561 tttacgcccc ataactcttc ctcagccagg cttggacaga atggcagagc aagtacaagt
   109621 attagtagca tacaaaaatg gcaaaaatgc gctcctcgcc attaaattaa tgtgtttgct
   109681 cgcggtaatt gcggcctctc gggagaatcg atgactgcat ctttgatcca tttgctagta
   109741 ctagtacatc tgagaattct taattggctg gttgtaaata gccccaagac tatggaacaa
   109801 aggattatcc cggacctaga ccgaggtatt gacggcgatt ctcaaatatc gcagaacaga
   109861 atgtgatacg atgagataga atgcaataga aataaagaca cagagaacgg gttacctact
   109921 cctactctta atgatcaaag cgaacctttt cattctgaca ttctgtaatt cggaatgaat
   109981 caaatctccc caagtaggat tcgaacctac gaccagtcag ttaacagccg accgctctac
   110041 cactgagcta ctgaggaaca acgggagatt agatctcata gagttcaatt cccattctca
   110101 acccatgacc aatatgaact cgaagtttcc ttcgtaaccc ccggaacttc ttcgtagtgg
   110161 ccccgttcca tgcctcattt catagggaac ctcaaagtgg ctctatttca ttatattcca
   110221 tccatatccc aattccattc atttaatatc cctttcttta gtgtcattga cataagagat
   110281 gtcgtttcta gtctatctct ttgtatttct atatatggaa agtgaaaaaa gattatcata
   110341 gaataatctg atattatcat agaataatat cagattatca tagaataata tcatattatc
   110401 atagaataac aaaaaaatgg aattgaaata gaacaacggg aggtttgtga tgattttcaa
   110461 atcttatatt tttcttttta caccaggtga tctaatatac ttatgcatga agatcaccca
   110521 aaaagattat catagaataa tatcatatta tcatagatta acaaaaaaaa atggaattga
   110581 aatcgaacag gaggaggttt tataatgatt ttcaaatctt atatattttt ttttagacca
   110641 ggtgatctaa tatacttatg catgaggata agcaattcgg tcgttggggt cggactctat
   110701 tatggatttc tgaccacatt ctccataggg ccctcctatc tcttctctct ccgagccctg
   110761 gctatggaag aaggagaaga aggaaacgag aagaaggtag cagcaacaac tggttttctt
   110821 gtgggacagc tcatgatgtt catatcgatc tattacgcgc ccctccatat agcattgggg
   110881 agaccccata caataactgt cctagctcta ccctatcttt tgtttcattt cttctggaac
   110941 aatcacaaag acttttttga ttatggatct actaacagaa attcaatgcg taatcttaac
   111001 attcaatgtg tattcctgaa taatctcatt tttcaattat tcaaccattt cattttacca
   111061 agttcaatgt tagccagatt agtcaacgtt tatatgtttc gatgcaacaa caagatttta
   111121 tttgtaacaa gtagtttagt tggttggtta attggtcaaa ttttattcat aaaatgggtt
   111181 gggttggtat tagtatggat acagcaaaat cattctatta ggtctaatgt acttattcga
   111241 tctaagttta gattggtatt agtgtggata cagcaaaaaa gttctattag gtttaatgta
   111301 cttattcgat ctaataagta tcttgcttct cttgcttatc agtataagta ccttgtgtca
   111361 aaattaagat ccattgtgtc agaattaaga aactctatgg ctcgaatctt tagtactttc
   111421 ttatttatta cctgtatcta ctatttagga agaataccgt cacccatttt gactaagcaa
   111481 ctgaaaggaa cctcagaaat ggaagaaata gaaaaaaaag tttccgcaag gagggggact
   111541 aaaactaaag aggaagaaga ggtattcacc gaagaagatc cttctccttc ccttttttcg
   111601 gaagaaaggg aggatccgga caaaatcgat gaaagggaag agatccgagt gaacggaaag
   111661 aaaaaaaaaa aaagaaaaga tgaactcctg actcttcttt ttgattcatg ggttgaaaac
   111721 tctcttgtga ttcttctttt tgattctaac aaatggaatc gaccatttcg ttatataaaa
   111781 aacaatcaat ttcaaaatgc tgtaaaaaat gaaatgtcac aatatttttt ttatacatgt
   111841 caaagtgatg gaaaagaaag gatatctttt atgtatccgc cgagtttgtc aacttttaaa
   111901 gaaataatag aaaaaaagat atcctttttc acaacagaaa aattattatc tgatcaattg
   111961 tataatgatt gtaatttgac caatgatcta aaacggctaa acaaaactga cgagtttata
   112021 aatagagtca gaactttaga taaagaatct tttgatatag gtatatttga acaaaaaact
   112081 caattgtgta atgatgaaac taaaaaagaa tattttccta aaaaaaatga tccgttctta
   112141 tatgggccct atcgtggaag aatcaaaaaa gggttttcac cccctagcat aaatcaaata
   112201 tataaaaaaa aaaaaatggg ggaattttgg ataaataaga ttcatgctct acttcttact
   112261 aatgattatc gcgaattgaa acaaacaata gacaaactca acaatagtag atcattatta
   112321 acaaaaaaga agctttcttt atttcgattt cgagaaccca aacatcaaac tattcattca
   112381 aatgtagtta taactaagtc cagtgatcaa agaagtagaa aaagatctat tgaaataaag
   112441 gaaataagta aaaaggtccc tcgatggcca tactacttac tcgatgattt gcaactagag
   112501 gaaggagaaa ccggcgaaga aagggtagaa ttggattctc aaattcgttt aagaaaatac
   112561 aagtatatgg tcatttttga tgatagcgaa gattctaatg agcctgatcc agcaggcgaa
   112621 atcgcttgga tacgttattt accatactcg gattttcgtc gaaatctaat aaaaggttct
   112681 atgcgtgccc aaaggcgtaa aacggttact tgccaactct tctatcaagc aaaggcgcat
   112741 tcccctcttt ttgtggacag aatagacaga cgcctttttt cttttttgga cagaatagac
   112801 agaggccttt tttctttttt gaacagaata gacagacgcc ttttttcttt tgatagtttc
   112861 ggacggatga aaggcatttt tcaaaatttg atgtctaaaa aaagcaaaaa attacaaatc
   112921 tctgattata caaaagaaaa aagaaaggtt gaaaaatacc aagacgaaga gagaatgcga
   112981 atggaaatag cagaagcttg ggataccatt acatatgctc aagcagtaag aggtttttta
   113041 ttagtaggcc aatcaattct tcggaaatat attcgattgc ctttattaat aatagctaag
   113101 aatattgcgc gtattttctt atttcaaggt cccgaatggt ccgaagactt caaggattgg
   113161 aatcgagaaa tgcatattcg atgcacttat aatggtgttg aattatccga caaagaattt
   113221 ccaaaaaact ggttaacaga cggtattcag ataaaaatct tatttccttt ttacctgaaa
   113281 ccttggcacc gatctaagtt aaaacccttg aaaacacaga aagcgcaaaa aaatgatttt
   113341 tgttttttaa caatttttgg accggaaact gaccatcctt ttggtccccc tcgaaaacta
   113401 aaagggtctt cattttttga acctattttt aaagaactga aaaaaaaatt gaaaaagaag
   113461 tcttttatag tttttaatgt ttttaaagaa cgagcaaaat ttcttcgaaa ggtgtcaaaa
   113521 gaaataaaaa aatggagcat caaaaactac gaattgggtg aaactaaaac cgacgattct
   113581 ataatgaata atcagatgat tcgtgaatca cctattcaaa ttcgatctac agaatggaca
   113641 aatttttcac tgacagaaaa aaaaatgaaa gatctgactg agagaacaag tacaatcaac
   113701 aagaaactag aaagaattct aaatgagaag aaaaatggat ttctaactca agaaaaaaat
   113761 atgaattcta ataaaaaaag ttatcataat aaaatattag aatcattaaa aaaattttgt
   113821 caaatattaa aaagaagaaa tactcgatta atccgtaaat ttgatttttt tatcaaattt
   113881 ttcatggaaa aaatatacat agattttttt ctatgtatca ttaatattgc aagaaccaat
   113941 gcacaacttt ttattgaatc aagaaaaaaa atgatcgaga aatccatttc caataagaaa
   114001 gaaaatgaaa aaagaattaa gaaaagaaat acaaaaaaat ttcactttat tttaactaaa
   114061 aaaaattccc ttgataatat tcaaaataag aattcaacaa ctttttgtaa ctcgtcctcc
   114121 ttctcgcaag catatgtatt ttataaaata tcgcaaactc gagttattaa cttctataaa
   114181 ttcaagtcta tccttcaata tcatggaaca tctctttttc ttaaaaatga aataaaggat
   114241 ttttttcgga aagagggaat ttttcattct ggattgagac ataaagactt ttggcattct
   114301 gaaaggaatc aatggaaaaa ctggttaagg gggcattatc aatatgattt atctcagatt
   114361 atctggctta aattagtacc agaaaaatgg cgaaataaag tcaatcgaca ctgtatgact
   114421 caaaaaaacg attttaacaa atggggctca tatgaaaaag aaggattcat tcatgatgaa
   114481 aaacaaaatg attttgaacc tgattcatta ctgaatcaag aatctaaaaa atcatctaat
   114541 tttaaaaaac atcatagaca tgattttttc tcatataaat ctattaatta tgaagagaag
   114601 aaagactcat atatttatag atcaccatta caaataaata gtaaagaaga tatttttgat
   114661 aattacaaga tagataaacg caaatttttt gatatgccag acgggctacc tatttataat
   114721 tatctaggag aaaatgatat tatggctgag gagaaatttc cagatagaaa attttgtagg
   114781 tggaaaatga ttgatttttg ccttagaaat aataaggtcg agattcatta ctgggccaat
   114841 agcggcacca agaataagaa tcaaaaaatg aagaggggtc ctttttcttt accaatttat
   114901 caaaattcaa aaatcaaccc attcaaaaaa aaaaaagatc cttctttgac aaaaaaaaaa
   114961 gatccttctt tgacaaaaaa aaaagatcct tttttgacaa aaaaaaaaag atccttcttt
   115021 gattggatgg aaatgaatga ggaaatagta ggtcgtatta gttcgaatcc agaactagaa
   115081 ctttggttct tcccagaatt tgtgccacta tataatgcat ataagattca accggggatc
   115141 ataccaataa aattacttct tttcaacttt catttgaatg gaaataaaaa cattaagaaa
   115201 aacattactg aaagtaaccc tttaatagaa tcaaagaaaa aaaaaagaat tcttagattc
   115261 gagaatagaa atcaagaaga aaaagatcct ctaaaccaag gggaaggggc tcctctatca
   115321 gatgaaaatg gaggtagatc aggcataaaa aaacaacgta gaaaaaaaaa ggccaacatg
   115381 agccccgaag ctatagagct ttattccttc ctagaaagtt ttttctattt tcaattgagc
   115441 tgggaaaggg ttctaaataa aaaaatggtc aataatatta gagcctattg tctcctgctt
   115501 agattgataa atccaaagga cgttgctata tcctatctta aacggggaga actgactgtg
   115561 gatatttgga ctctaaaaag gcacactcct agagaattaa gtacaagcgg aacattgatt
   115621 atcgaaccga cttatcctta tccgtctata aaaaacgatg gacaattgat tctatatcaa
   115681 accataggta tttttttggt tcataagaat aaataccttc ataagaataa ataccaaagg
   115741 aatcaaaaat ttcgagaatg gtttgataag aatcaatttg atgaatccat tttaagacat
   115801 caaaaaatga ctcaaaatag agacaaaaat cattatgatt tctttgttcc tgaaactatt
   115861 ttatccccta aaggccgtag agaattacga attctatatt ttttaaactc aagggataga
   115921 aatgatatac atagaaatcc ggtattttgc aatcaggtaa aaaactgtgg tcaagtttta
   115981 aatagaggca aatatctcgg tatcgataaa aataaactaa ttaaaatgaa gttctttctt
   116041 tggcccaatt atcgactaga agatttagct tgtatgaatc gctattggtt taatactcat
   116101 aatggcagtc gtttcagtat ggtcaggata catatgtatc cacggttgaa aatttgttag
   116161 ttacaagtcc atttacatga attttgccat atatacatat attattaggt aatagaatac
   116221 gtcggctata tgaaaacaaa tagatagacg cgaggattgt cttacattcc atcctgaaag
   116281 aggatactaa tttaatgaca tacatattat caattagatc tataaatgaa tgaacaaaat
   116341 cttcttatct ttttttgtat tcctatacaa ataaaataag aagattttgt tcatttattt
   116401 attttataaa ataggaagtt tataatgaac ttaaggtcat tctgtatatc aaaatgacta
   116461 atattattat tactgattaa tcaaattcac atcaaaaaat gagaaattat aaaaggggat
   116521 aagattttgt tttatggtaa aaaattcatt catctcagtt atttttcaag aaaaaaaaga
   116581 agaaaagcgg gggtctgttg actttcaaat agtcagtttc accaataaga tacgaagact
   116641 tacttcccat ttggaattgc acagaaaaga ctattcatct cagagaggtc tacgaaaaat
   116701 tctgggaaaa cgtcaacggc tgctgtctta cttatcaaag aaaaatcgag tacgctataa
   116761 agaattaatt agtgagttgg atattcggga gttaaaaaat cgttaattta aaaattttta
   116821 cttagttttt tcatttattg gatcttgaga attttgataa acttcttttc gttttcagca
   116881 attcatgtaa gaatgaatcg aggaaaaact tatgaataga ccagctacag aaagagacct
   116941 tatgatagtc aatatgggac ctcaccaccc atcaatgcac ggtgttcttc gtctcattgt
   117001 taccctagac ggtgaaaatg ttgttgactg cgaaccaata ttaggttatt tacacagagg
   117061 aatggaaaaa attgcggaaa accgaacaat tatacaattt ttaccttatg taacacgttg
   117121 ggattattta gctactatgt tcacagaagc aataaccgta aatggaccag aacaattggg
   117181 aaatattcaa gtgcctaaaa gagcgagcta tatcagagtc attatgttgg agttaagtcg
   117241 tctagtttct catctgttat ggcttggacc ttttatggcg gatattggcg cacagacccc
   117301 ttttttctat attttcagag aaagagaatt agtatatgat ctattcgaag ctgcgactgg
   117361 gatgagaatg atgcataatt attttcgtat cggaggagta gcagccgacc tgccttatgg
   117421 ctggatagat aaatgtttgg atttctgcga ttatttttta acaggagttg ttgaatatca
   117481 aaaacttatt acgcgaaatc ccattttttt agaacgagtt gaaggagtag gcattattag
   117541 tggagaagaa gcaataaatt ggggtttatc cggaccgatg ctacgagcat ctggaataca
   117601 atgggatctt cgtaaagttg atcattatga gtgttacgac gaatttcatt gggaaatcca
   117661 gtggcaaaaa gaaggagact cgttagctcg ttatttagtc cgaatcagtg aaatgacgga
   117721 atccataaaa ataattcaac aggccctgga aggaattcca gggggtccct atgagaattt
   117781 agaaatccga tgctttgata gagaaaggga tccagaatgg aatgattttg aatatcgatt
   117841 cattagtaaa aaaccttctc ccacatttga attgccgaag caagaacttt atgcgagagt
   117901 tgaagcccca aagggagaat tgggaatttt tctaataggg gacaaaagtt gttttccttg
   117961 gagatggaaa attcgcccgc cgggttttat caatttgcaa attcttcctc agttagttaa
   118021 aggaatgaaa ttggctgata ttatgacgat actaggtagc atagatatca ttatgggaga
   118081 agttgatcgt tgaaatgata gtttatacaa cagaaataga agtacaagat attcattctt
   118141 tttccagatt ggaatttttc aaagaggtct atggaatcgt atggatcttt gtccctattt
   118201 tgactcttgt attggggatc acagtaggcg tactggtaat tgtatggtta gaaagagaga
   118261 tatccgcagg aatacaacaa cgtattgggc ctgaatacgc cggtcctttg ggaattcttc
   118321 aagctctagc agatgggaca aaactgcttt tcaaagagaa tctttttcca gctagaggaa
   118381 atacccgttt attcagtatt ggaccatcta tagcagtcat atctatttta ctaagttttt
   118441 tagtaattcc ttttagctat catcttgttt tagctgatct caatatcggt atttttttat
   118501 ggattgccat ttcaagtatt gcccctgttg gccttcttat gtcaggatac ggatcgaata
   118561 ataaatattc ctttttaggt ggtttacgag ctgctgctca atcgattagt tatgaaatac
   118621 cattaacttt atgtgtttta tcaatatctc tacgtgcgat tcgttgaaat acaaactttt
   118681 ctttcttttc cctattcatt cttttctttc gctttagaaa acaaaacaag ttgaacgaat
   118741 tgaatagata ttctttatta tccttttggt tgataaagta aattagatag ttatatatga
   118801 gtgaaagaaa gcagcttatc aatttgcagt aaaaaaaaaa aaaatggagt ctcatttcct
   118861 atgtacaaga caagagttaa gtggaaataa acataagcgg aagaggtcct ttaccccaag
   118921 actggttgat tagacaaccc agcttgaagc gggctcaaaa gatcaaccgt atggcctttt
   118981 cactatcctt tgtatgaatt acctaccata catgtattat caaacgaaac gggcgattga
   119041 acaaaaaatg agtggatgat taggaacaca aaaatgcaca aaggattagt aatggagatt
   119101 atggaaatta tctaaaaaga tatttctgca taacataaaa actaattggg gctttaaatt
   119161 ggtagaaatg ataaggcagt acttcccgcg attccgatcc agagtatgct cctatccacc
   119221 cattaaagca atgactatca ggaacgaaat aatcctttct ttttgatttt tgttttagcc
   119281 ccttctctta tatcggtttt ataagaaaga agaataggaa cgaaaaacaa acaagagaaa
   119341 aaaaaagaaa tcttttttat tccgtctttt tcatatattt agcatagatt tagagagata
   119401 taatttgtct catgattcat tagctaatgt aacgtctaat tccttttcgt aatcgaaaat
   119461 gatgggttga aataaactat ttattgatat ttctgaaagg agttttttat ttaaggatta
   119521 agttattact caacaaagtc aaattattaa cgggtgagat caattcggaa gcgccttttt
   119581 tgattattct tttagagtat agcagacgga attccattgg tataattttg gaccctcaaa
   119641 tagattttga ctctttctat tctacaacca tagctagcta aatagtaaat aatactgatc
   119701 tggtccttag attttttttg acccacgagg agccgtatga ggcgaaaacc tcatgtacgg
   119761 ttctggaata gcggtgggaa cagtgatgtt atcaccgact atgattatct aacagttcaa
   119821 gtacagttga tatagttgag gcgcagtcaa aatatggttt ttggggatgg aatttgtggc
   119881 gtcagcctat aggatttctc gtttttagaa tttctgccct agccgaatgc gagagattac
   119941 cctttgattt accagaagcg gaggaagaat tagtagcagg ttatcaaacc gaatattcgg
   120001 gtatcaaatt tggtttattt tatgttgctt cctatctaaa tctattactt tcttcgttat
   120061 ttgtaacggt tctttacttg ggtggttgga atatttccat tccatacata tttgttcctg
   120121 agctatttga aataaataaa gtggatggaa tctttggaac tacaattggt atctttatta
   120181 cattagctaa aacttatttg ttcttgttta tttctatcac aacaagatgg actttaccta
   120241 ggttaagaat ggaccaactt ttaaatcttg gatggaaatt tcttttacca atatctctcg
   120301 gtaatctatt attaacaacc tcttttcaac ttttttcact gtaaatagca aacaatagac
   120361 ttggttcaag ttcaaacaag agaaagaaac gaagatcaaa ctattcatat agattcctga
   120421 tatgttccct atggtaactg ggttcatgaa ttatggtcaa caaacagtac gagcagcaag
   120481 gtacattggt caaagtttca tgattacctt atcccacgca aatcgtttgc ctgtaactat
   120541 tcaatatcct tatgaaaaat taatcacatc ggagcgtttc cgtggccgaa tccatttcga
   120601 atttgataaa tgtattgctt gtgaagtatg tgttcgtgta tgtcctatag atctgcctgt
   120661 tgttgattgg aaatttgaaa ctgatattcg aaaaaaacga ttacttaatt acagtattga
   120721 tttcggaatt tgtatatttt gtggtaactg tgttgagtat tgtccaacaa attgtttatc
   120781 gatgactgaa gaatatgaac tttctactta cgaccgtcac gagttgaatt ataatcaaat
   120841 tgctttgggc cgtttaccaa tgtcagtaat tgatgattat acaattcgaa caattttgaa
   120901 ttcgcctcaa agaaaaactg agtaggtaac cgccctataa ataaagagaa attaccaatt
   120961 cttaaggttc cgttttttgg tttaaattaa aagaatgaga taaggtcttt ctctttgttt
   121021 ggccaataat gaaaaattca actagaaatt cattggttga tgagaatttc gactttttta
   121081 ttaaaaatct atcaatagag tcgtaatttt ttcgaaatat atactttcaa aaaatatcct
   121141 tattctttct taatttaaga aaataaaaga atcaaaaaag aaactgtcca acaattgtac
   121201 ccatatcata cctaatagat tagaattgaa ttcaattagg aacctatcat aaaatgaaaa
   121261 tcaaaaaaac ctttagtttt ttcccggtcg ggtcaatacg atcatgaaaa gcatttcaat
   121321 ttatctccta ttttacatat aatggatttg cctggaccaa tacacgattt tcttatagtt
   121381 ttactgggat cgggtcttat attaggggga ctgggagtag tattacttac caatccaatt
   121441 tattctgcct tttcgttggg attggttctt gtttgtatat ccttattcca tattctttca
   121501 aattcacatt ttgtagccgc tgcccagctc cttatttatg taggagccat aaatgtttta
   121561 atcatatttg ctgtcatgtt catgaagggt tcagaatatt acaaggattt gaatctgtcg
   121621 atcgttgggg atggggttac ttcactggtt tgtacaagta ttcttctttc gctaattact
   121681 actatttttg atacgtcatg gtacgggatt atttggacta caagatcaaa ccaacttata
   121741 gaacaagatt tgataagtaa tagtcaacaa attggaattc atttatcaac agattttttt
   121801 cttccgtttg aactgatttc aataattctt ttagttggtt tgataggcgc aattgctgtg
   121861 gctcgtcagt aataaatcgt tataactagc aacagcaaac aatccaaatt tcactttctt
   121921 ctatgttatc ccacctattt cacaaaaatt ctatttgaat actgttcatg tctaaaaggg
   121981 agattctttt atttgatcta ttttcaatac attcttttgt tccgtacttg ttttgttcta
   122041 ttctagtcaa tctcgaatct gttgaatttt tgttcatatt gaaatgaacc aacattgata
   122101 aggagttggt caatgatgct cgaacatgta cttgttttga gtgcctattt attttctatc
   122161 ggtatttatg gattaatcac gagtcgaaac atggttaggg ctcttatgtg tcttgaactt
   122221 atattgaatg cagttaatat caattttgta acattttctt atttttttga tagtcgccag
   122281 ttaaagggag atattttctc aatttttgtt atagctattg cagccgctga agcagctatt
   122341 gggttggcta ttgtttcgtc aatttatcgt aacagaaaat caacgcgtat caatcaatcg
   122401 actttattga ataagtagga ataataaatt gaataagtag gaataataat caaaattaga
   122461 atatccacca atttgaatta gcatgtagaa tatgttagaa tctagattct atttacgaaa
   122521 acgtaataaa tcaaagtatc ttagccactt ctcatgagct gatccagaag tccattgatt
   122581 agaaaatttc tggtaaatcg ttgattcatc tggcgtttaa atatatgatt catttacaag
   122641 tttactagat cgaaatttga taacgttcaa aaattcatag atcccatgtc acattcagta
   122701 aaaatttatg atacatgcat agggtgtacc caatgtgtcc gagcgtgccc caccgatgtg
   122761 ttagaaatga taccttggga tggatgcaaa gctaaacaaa ttgcttccgc cccaagaaca
   122821 gaagactgtg ttggttgtaa gagatgtgaa tctgcctgtc caacggattt cttgagtgtt
   122881 cgagtttatt tatggcatga aacaactcga agtatgggtc tagcttattg atatgttccg
   122941 taaaacccac ttgaatacat tttgaataca ttttcttttt tactgaaaaa acccgtactc
   123001 aaaaaaaaag aataaagatt ctattttcga gcgcgggttt ttctggtcca agtgtatctt
   123061 gtctttacca cgaattattt tccttggtta acaataattg tagttttgcc aatatctgcg
   123121 ggctctttaa ttttctttct tcctcataga ggaaataagc taattaggtg gtataccatt
   123181 tctatatcca ccttagaact acttctaatg acctatgtat tttgttatca tttccaattg
   123241 gacgatccat taatccagct ggcggaagat tataaatgga tcaatttttt tgatttttac
   123301 tggagattgg gaatagatgg actttctata ggacctattt tactgacagg atttatcaca
   123361 actttagcta ctttagcggc ttggccagtt actcgggatt cccgactatt ccatttcctg
   123421 atgttagcaa tgtacagtgg tcaaatagga tcattttctt ctcgagacct tttgcttttt
   123481 ttcatcatgt gggagttaga attaattcct gtttatctac ttctatctat gtggggggga
   123541 aagaaacgtc tgtattcagc tacaaagttt attttgtaca ctgcgggagg ttccattttt
   123601 ctattagtag gggttttggg tatcggttta tatggttcta atgaaccaac attcaatttt
   123661 gaaacattag ctaatcaatc gtatcctctc gcactggaaa taatattcta tattggattt
   123721 cttattgctt ttgctgtcaa atcaccgatt atacccttac atacatggtt accagacacc
   123781 catggggagg cacattatag tacttgtatg cttctagccg gaatcttatt aaaaatggga
   123841 gcatatggat tagttcggat caatatggaa ttattacccc atgctcattc tatattttct
   123901 ccctggttga tgatagtagg cacaatgcaa ataatttatg cagcttcaac atctcttgct
   123961 caacgtaatt taaaaaaaag aatagcctat tcctctgtat ctcatatggg tttcataatt
   124021 ataggaattg gctctataaa cgatacggga ctcaacggag cctttttaca aataatatct
   124081 catggattta ttggcgctgc actttttttc ttggcaggaa cgagttatga tagaatacgt
   124141 cttgtttatc tcgacgaaat gggcggaatg gctcttccaa ttccaaaaat gtttacgatg
   124201 ttcagtatct tatcgatggc ttctcttgca ttaccgggca tgagtggttt tgttgcagaa
   124261 ttgatagtct tttttggaat aattagcagt caaaaatttt ttttaatgcc aaaaatctta
   124321 attatttttg taatggcaat tggaatgata ttaactccta tttatttatt atctatgtta
   124381 cgtcaaatat tctacggata caagctattt aatgctccaa actcctcttt ttttgattct
   124441 ggaccaagag agttatttgt ttcgatctct atctttctac ccgtaatagg tattggtatt
   124501 tatccggatt tcgttttatc actatcgggt gagaaagtcg aagctattct agctaattat
   124561 ttttatagat aggttttagg aatcaaaaaa agaaatccta tttaaaataa ttttgaaaat
   124621 gattcgcttt acaattgaaa aaggtgaaaa aaaaaaattc tttttaaaga aagtcaaaat
   124681 aaaattgaat ttgaatcaga tatgtttggc ctttgtgaga accttttgaa tcaagtacaa
   124741 gtagcggagt gattcaaaag gttcttttct tggcggctta cattaagttt tcttatgtat
   124801 attctatgct gtcctatgtt tgtatttgtt ctgctttttc attcaattcg atgttaatgg
   124861 aaatgaacca tagctatgta aacctattcc taatagattg accccaaaat agcatatcca
   124921 aattataaga aagcccgcgg aagccacaat tgcagaattt acaccttcca aatttttatt
   124981 tgttcgggta tgtaaataaa tcgcgaatat ggtccaagta ataaatgccc aagtttcctt
   125041 gggatcccaa ttccaatatg atccccatgc ctcattagcc catactgctc ccgaaagaat
   125101 ccctatggtt aaaaagagaa acccgagact aataatacga taactccaat aatccaattg
   125161 ttgaaccaat tgatacctgt aataatttcg agaataaata aaataagtgt ttagtaaaac
   125221 attctttctc tcatccaggt atttcatttc cccaaaggaa aatgccgtat ttaataaaat
   125281 attgcttttg ctaaaaatct ttatgacttt tcgaaatgta atgactagaa gggctactga
   125341 taataatgat ccacataaaa gagctgcata gccaaatacc atcatactta cgtgcatcat
   125401 taaccactgg gattggagag caggtactaa tagcgcggat tgatgcattt tggttaaaag
   125461 acccgaagta acaaagcctt gggtaaaaat agcacttgat gcggttattg cacttaaagc
   125521 atttttatgc tttttaaaat gaaaatagga aaccatatga ataatggaga aactccatga
   125581 aagaaagatt aatgattcat ataaattact taatggaaaa tgccccgaat aaatccaacg
   125641 agtgactaat aatcctgtta tacagaaaag ggtggctatc ataccccttt ctgatgaatc
   125701 atatagtcct acgacttcat cgactaataa agttaaaaaa tgaattgtaa ttacaattga
   125761 aacgatcgaa aaggatatat gagttaatat atgttctaaa attgaaaaaa tcataaaata
   125821 aagattatga aaaaaggaga agagaaggtt tctcgattat tattatatgg aatggaaatt
   125881 cggaattttt ttattttatt ataggattta tattatacct tttttataag acgctatgcc
   125941 gccactcgga ctcgaaccga gatgctctag cactgcttcc taagagcagc gtgtctacca
   126001 atttcaccat agcggcttgc tcaaaataat aataactcat gttttattca tattcaaccg
   126061 tcgagattga atgaaggggt caatccaatg caatattgat tttgtaggaa gctttaaaat
   126121 tgatgaataa aaacaggttt catttcaata gaagtttgag ggttaaaaaa agaatcttta
   126181 ttatcctttt tttatttaat taaaaatttc tagtttctaa agtaaagtag caagaacgga
   126241 agttttgtag ttcctgtttt actaaaatcg aactttttcg ttctaactaa aaaacgaaaa
   126301 agttgtgact tccattcatg aatagagctc aaaatgttat ttatcatttc cgtttgttaa
   126361 taattcattt gatttacata taatatgatt tttatgaatg aatcattgaa taaagaagat
   126421 ggttttgagt atcacaattt aaacatggca tctacagatt taaaaggatt tctaatttaa
   126481 aattcgaaaa aaatgacttg cttcatcttc ccatacaaac ataggatttt ttttcacttt
   126541 aaattgaggc attatttgtg tatccactaa ataggaaaag gtctctttcc caattgggtt
   126601 tatgggaagg atatatagta attcagagta atactacttt agattcagaa agttacaaaa
   126661 tgaaaacttc atcaatgagt ttcaagaacc cattgatttt gactaaacta aggatcttat
   126721 atatcttctg ctataataat aataaattat agataataaa tacgatatag aaaatagaaa
   126781 taaaacacta acaagttatt ataatacaca aataggaata ggcgatgggg aaataagaat
   126841 cccccacccc gaaaaaaaaa gaaaagatga actcaactaa ttacaaaatt attcaaaaat
   126901 gaaaagtaaa ttactactaa ttagaattcc atcaatagtt cgcctatcaa aaaattcggt
   126961 tagttcagat aatcgtctta tagtttttgt taaggacatg tcataaaaag tatctatata
   127021 agcacgatta tatgaccaat tatataaaaa attgattatt ttgtccctaa tttttctatt
   127081 aggtcctctt ttcacaaaaa aatgaaagaa gttgaaattt tgtaaagacg aataaaaagg
   127141 atgctataaa tattccaaaa aaagctatac tgactgaaaa aattgcattt gtgaaaaatt
   127201 cataccaatc tacagaatct tttgaatttt gatataaaag atcaatagct ggagttaaca
   127261 atttagataa tatatctaaa tgaatttctt gttgattgaa aggaattcct ataactccaa
   127321 taaagagagt aaatagaacc aataaaagga tagaaaatag gatagtatta tcctattcat
   127381 gaggataata aaaagtttta ttagattcaa aatgagtaat agtcagaaaa gcctcccttt
   127441 ttactttact ccgaatttca tatggcttct tccaaaacaa aaaagtatgt tggttattat
   127501 tagttgttaa taaagagaat aaaggaaaat ttatgttaat cgtttttttc tcttctttac
   127561 cccataattt tattgaataa aataaactac ttttttttcc actgtaattt tgaaaatgaa
   127621 tattcaaatg tccttcaaaa gtaagtaaat acaaaagtaa gtaaatagat ccgaaacata
   127681 taaaatgccg ttaatccagc tgtgaaccaa gctattaatg aaaaaagtga cgaatacatc
   127741 caactatcat tcagaatttc atcttttgac caaaaacagg caagaggcgg aataccacaa
   127801 agggaaagcg ttcctactaa aaaagccgtt tttgtaattg gcacatgttt tcttaaaccg
   127861 cccataaaaa caagattatg gcttttatac ggagaatatc caacaacagc ttccattgaa
   127921 tgaataattg atccagatcc taaaaacaat aatgctttcg aataggcatg agtaatcaaa
   127981 tgatataaag cggctcgatt aagatcccat gcccaaagct aacattatat aacccaattg
   128041 agacattgta gaataggcta agcctctctt aatatctttt tgagcaacag ctaaagtagc
   128101 ccctaagagt actgttacta tgcctatgaa agatattagc ttcattatgg aaggtatgaa
   128161 tataaaaata ggtacaaagc gggctacaag aaaaatcccc gctgctacca tagtagcagc
   128221 atgaataaga gccgaaatag gagtaggtcc ttccatagca tcaggtaacc atacatgaag
   128281 gggaaattgt gcggatttag caattgcgcc accaaataaa agaaaggcac ataaagtaaa
   128341 gtaagaaata aaaactgacc ctgatttttt gaaattaaaa taaagttatt gcatagttcg
   128401 aacaaatctt gaaattaaaa actgcctatt atccaataaa ggcctaagat tcctaataat
   128461 aatccaaaat cccctatacg attagttaca aatgcttttt gacaagcatt tgctgcaagg
   128521 ggtcgtgtga accaaaaacc tattaataga taagaacaca ttccaaccag ttcccaataa
   128581 atataaattt gtatcaaatt agaactagta actaatccca acattgaagt attgaataaa
   128641 ctcagataag caaaaaatat caaatatccc tgatcatgag acatataatt gtcactataa
   128701 ataagaacaa aaattccaac agtagttatt aatattaaca taatggaagt aagtgaatca
   128761 agaaagtagc cgaactcaaa agataaatca ttattgatgg cccaagacca tacatattga
   128821 tatgtggaac ttctattaat ttgttgaata gatagatcaa ccgaaaaaag cataactata
   128881 cttaacaata aaatactgga aaaagcccac attcggcgaa ggttttttgt tgatgtcgga
   128941 aaaagtagaa gtcctactcc tattaaaata ggaagtggaa ccaagggtat gatccatgaa
   129001 tattgatatg tatactccat aaaaactttt ttttcttact taataattat acttaataat
   129061 tttattgaag acttttattc ttgttcattc caataaataa gatttacgct tattttataa
   129121 aaaaaaagtg tttgatattt ttatttccgt tctttacata ttatgattaa tataacgaaa
   129181 aaatttgtga aaaataaaaa agatttcttt tttttgaaaa cagtctattt tataaatatt
   129241 gaaatttaga agtatagaag aattcaaatt gagaggaata aaatgaaaag taaagtatat
   129301 atttttttta taaatgtctt tcacatacta gtatagtact aaatcatttt ttttttcgaa
   129361 tggcagttcc aaaaaaacgt acttctatat caaaaaagcg tattcgtaaa aatatttgga
   129421 aaaagaaagg gtatcgagca gcgttgaaag ctttttcatt agcaaaatct ctttctacag
   129481 gaaattaaaa aagttttttt tctatgtcaa atacaaataa ataaataaaa aatgcttgaa
   129541 taattttttt tctacttatc tattattttt cattttttat gtatttcctg ttttttattt
   129601 tttagtagta atttactttt catttttgaa taattttgta attagttgag ttcatctttt
   129661 cttttttttt cggggtgggg gattcttatt tccccatcgc ctattcctat ttgtgtatta
   129721 taataacttg ttagtgtttt atttctattt tctatatcgt atttattatc tataatttat
   129781 tattattata gcagaagata tataagatcc ttagtttagt caaaatcaat gggttcttga
   129841 aactcattga tgaagttttc attttgtaac tttctgaatc taaagtagta ttactctgaa
   129901 ttactatata tccttcccat aaacccaatt gggaaagaga ccttttccta tttagtggat
   129961 acacaaataa tgcctcaatt taaagtgaaa aaaaatccta tgtttgtatg ggaagatgaa
   130021 gcaagtcatt tttttcgaat tttaaattag aaatcctttt aaatctgtag atgccatgtt
   130081 taaattgtga tactcaaaac catcttcttt attcaatgat tcattcataa aaatcatatt
   130141 atatgtaaat caaatgaatt attaacaaac ggaaatgata aataacattt tgagctctat
   130201 tcatgaatgg aagtcacaac tttttcgttt tttagttaga acgaaaaagt tcgattttag
   130261 taaaacagga actacaaaac ttccgttctt gctactttac tttagaaact agaaattttt
   130321 aattaaataa aaaaaggata ataaagattc tttttttaac cctcaaactt ctattgaaat
   130381 gaaacctgtt tttattcatc aattttaaag cttcctacaa aatcaatatt gcattggatt
   130441 gaccccttca ttcaatctcg acggttgaat atgaataaaa catgagttat tattattttg
   130501 agcaagccgc tatggtgaaa ttggtagaca cgctgctctt aggaagcagt gctagagcat
   130561 ctcggttcga gtccgagtgg cggcatagcg tcttataaaa aaggtataat ataaatccta
   130621 taataaaata aaaaaattcc gaatttccat tccatataat aataatcgag aaaccttctc
   130681 ttctcctttt ttcataatct ttattttatg attttttcaa ttttagaaca tatattaact
   130741 catatatcct tttcgatcgt ttcaattgta attacaattc attttttaac tttattagtc
   130801 gatgaagtcg taggactata tgattcatca gaaaggggta tgatagccac ccttttctgt
   130861 ataacaggat tattagtcac tcgttggatt tattcggggc attttccatt aagtaattta
   130921 tatgaatcat taatctttct ttcatggagt ttctccatta ttcatatggt ttcctatttt
   130981 cattttaaaa agcataaaaa tgctttaagt gcaataaccg catcaagtgc tatttttacc
   131041 caaggctttg ttacttcggg tcttttaacc aaaatgcatc aatccgcgct attagtacct
   131101 gctctccaat cccagtggtt aatgatgcac gtaagtatga tggtatttgg ctatgcagct
   131161 cttttatgtg gatcattatt atcagtagcc cttctagtca ttacatttcg aaaagtcata
   131221 aagattttta gcaaaagcaa tattttatta aatacggcat tttcctttgg ggaaatgaaa
   131281 tacctggatg agagaaagaa tgttttacta aacacttatt ttatttattc tcgaaattat
   131341 tacaggtatc aattggttca acaattggat tattggagtt atcgtattat tagtctcggg
   131401 tttctctttt taaccatagg gattctttcg ggagcagtat gggctaatga ggcatgggga
   131461 tcatattgga attgggatcc caaggaaact tgggcattta ttacttggac catattcgcg
   131521 atttatttac atacccgaac aaataaaaat ttggaaggtg taaattctgc aattgtggct
   131581 tccgcgggct ttcttataat ttggatatgc tattttgggg tcaatctatt aggaataggt
   131641 ttacatagct atggttcatt tccattaaca tcgaattgaa tgaaaaagca gaacaaatac
   131701 aaacatagga cagcatagaa tatacataag aaaacttaat gtaagccgcc aagaaaagaa
   131761 ccttttgaat cactccgcta cttgtacttg attcaaaagg ttctcacaaa ggccaaacat
   131821 atctgattca aattcaattt tattttgact ttctttaaaa agaatttttt tttttcacct
   131881 ttttcaattg taaagcgaat cattttcaaa attattttaa ataggatttc tttttttgat
   131941 tcctaaaacc tatctataaa aataattagc tagaatagct tcgactttct cacccgatag
   132001 tgataaaacg aaatccggat aaataccaat acctattacg ggtagaaaga tagagatcga
   132061 aacaaataac tctcttggtc cagaatcaaa aaaagaggag tttggagcat taaatagctt
   132121 gtatccgtag aatatttgac gtaacataga taataaataa ataggagtta atatcattcc
   132181 aattgccatt acaaaaataa ttaagatttt tggcattaaa aaaaattttt gactgctaat
   132241 tattccaaaa aagactatca attctgcaac aaaaccactc atgcccggta atgcaagaga
   132301 agccatcgat aagatactga acatcgtaaa catttttgga attggaagag ccattccgcc
   132361 catttcgtcg agataaacaa gacgtattct atcataactc gttcctgcca agaaaaaaag
   132421 tgcagcgcca ataaatccat gagatattat ttgtaaaaag gctccgttga gtcccgtatc
   132481 gtttatagag ccaattccta taattatgaa acccatatga gatacagagg aataggctat
   132541 tctttttttt aaattacgtt gagcaagaga tgttgaagct gcataaatta tttgcattgt
   132601 gcctactatc atcaaccagg gagaaaatat agaatgagca tggggtaata attccatatt
   132661 gatccgaact aatccatatg ctcccatttt taataagatt ccggctagaa gcatacaagt
   132721 actataatgt gcctccccat gggtgtctgg taaccatgta tgtaagggta taatcggtga
   132781 tttgacagca aaagcaataa gaaatccaat atagaatatt atttccagtg cgagaggata
   132841 cgattgatta gctaatgttt caaaattgaa tgttggttca ttagaaccat ataaaccgat
   132901 acccaaaacc cctactaata gaaaaatgga acctcccgca gtgtacaaaa taaactttgt
   132961 agctgaatac agacgtttct ttccccccca catagataga agtagataaa caggaattaa
   133021 ttctaactcc cacatgatga aaaaaagcaa aaggtctcga gaagaaaatg atcctatttg
   133081 accactgtac attgctaaca tcaggaaatg gaatagtcgg gaatcccgag taactggcca
   133141 agccgctaaa gtagctaaag ttgtgataaa tcctgtcagt aaaataggtc ctatagaaag
   133201 tccatctatt cccaatctcc agtaaaaatc aaaaaaattg atccatttat aatcttccgc
   133261 cagctggatt aatggatcgt ccaattggaa atgataacaa aatacatagg tcattagaag
   133321 tagttctaag gtggatatag aaatggtata ccacctaatt agcttatttc ctctatgagg
   133381 aagaaagaaa attaaagagc ccgcagatat tggcaaaact acaattattg ttaaccaagg
   133441 aaaataattc gtggtaaaga caagatacac ttggaccaga aaaacccgcg ctcgaaaata
   133501 gaatctttat tctttttttt tgagtacggg ttttttcagt aaaaaagaaa atgtattcaa
   133561 aatgtattca agtgggtttt acggaacata tcaataagct agacccatac ttcgagttgt
   133621 ttcatgccat aaataaactc gaacactcaa gaaatccgtt ggacaggcag attcacatct
   133681 cttacaacca acacagtctt ctgttcttgg ggcggaagca atttgtttag ctttgcatcc
   133741 atcccaaggt atcatttcta acacatcggt ggggcacgct cggacacatt gggtacaccc
   133801 tatgcatgta tcataaattt ttactgaatg tgacatggga tctatgaatt tttgaacgtt
   133861 atcaaatttc gatctagtaa acttgtaaat gaatcatata tttaaacgcc agatgaatca
   133921 acgatttacc agaaattttc taatcaatgg acttctggat cagctcatga gaagtggcta
   133981 agatactttg atttattacg ttttcgtaaa tagaatctag attctaacat attctacatg
   134041 ctaattcaaa ttggtggata ttctaatttt gattattatt cctacttatt caatttatta
   134101 ttcctactta ttcaataaag tcgattgatt gatacgcgtt gattttctgt tacgataaat
   134161 tgacgaaaca atagccaacc caatagctgc ttcagcggct gcaatagcta taacaaaaat
   134221 tgagaaaata tctcccttta actggcgact atcaaaaaaa taagaaaatg ttacaaaatt
   134281 gatattaact gcattcaata taagttcaag acacataaga gccctaacca tgtttcgact
   134341 cgtgattaat ccataaatac cgatagaaaa taaataggca ctcaaaacaa gtacatgttc
   134401 gagcatcatt gaccaactcc ttatcaatgt tggttcattt caatatgaac aaaaattcaa
   134461 cagattcgag attgactaga atagaacaaa acaagtacgg aacaaaagaa tgtattgaaa
   134521 atagatcaaa taaaagaatc tcccttttag acatgaacag tattcaaata gaatttttgt
   134581 gaaataggtg ggataacata gaagaaagtg aaatttggat tgtttgctgt tgctagttat
   134641 aacgatttat tactgacgag ccacagcaat tgcgcctatc aaaccaacta aaagaattat
   134701 tgaaatcagt tcaaacggaa gaaaaaaatc tgttgataaa tgaattccaa tttgttgact
   134761 attacttatc aaatcttgtt ctataagttg gtttgatctt gtagtccaaa taatcccgta
   134821 ccatgacgta tcaaaaatag tagtaattag cgaaagaaga atacttgtac aaaccagtga
   134881 agtaacccca tccccaacga tcgacagatt caaatccttg taatattctg aacccttcat
   134941 gaacatgaca gcaaatatga ttaaaacatt tatggctcct acataaataa ggagctgggc
   135001 agcggctaca aaatgtgaat ttgaaagaat atggaataag gatatacaaa caagaaccaa
   135061 tcccaacgaa aaggcagaat aaattggatt ggtaagtaat actactccca gtccccctaa
   135121 tataagaccc gatcccagta aaactataag aaaatcgtgt attggtccag gcaaatccat
   135181 tatatgtaaa ataggagata aattgaaatg cttttcatga tcgtattgac ccgaccggga
   135241 aaaaactaaa ggtttttttg attttcattt tatgataggt tcctaattga attcaattct
   135301 aatctattag gtatgatatg ggtacaattg ttggacagtt tcttttttga ttcttttatt
   135361 ttcttaaatt aagaaagaat aaggatattt tttgaaagta tatatttcga aaaaattacg
   135421 actctattga tagattttta ataaaaaagt cgaaattctc atcaaccaat gaatttctag
   135481 ttgaattttt cattattggc caaacaaaga gaaagacctt atctcattct tttaatttaa
   135541 accaaaaaac ggaaccttaa gaattggtaa tttctcttta tttatagggc ggttacctac
   135601 tcagtttttc tttgaggcga attcaaaatt gttcgaattg tataatcatc aattactgac
   135661 attggtaaac ggcccaaagc aatttgatta taattcaact cgtgacggtc gtaagtagaa
   135721 agttcatatt cttcagtcat cgataaacaa tttgttggac aatactcaac acagttacca
   135781 caaaatatac aaattccgaa atcaatactg taattaagta atcgtttttt tcgaatatca
   135841 gtttcaaatt tccaatcaac aacaggcaga tctataggac atacacgaac acatacttca
   135901 caagcaatac atttatcaaa ttcgaaatgg attcggccac ggaaacgctc cgatgtgatt
   135961 aatttttcat aaggatattg aatagttaca ggcaaacgat ttgcgtggga taaggtaatc
   136021 atgaaacttt gaccaatgta ccttgctgct cgtactgttt gttgaccata attcatgaac
   136081 ccagttacca tagggaacat atcaggaatc tatatgaata gtttgatctt cgtttctttc
   136141 tcttgtttga acttgaacca agtctattgt ttgctattta cagtgaaaaa agttgaaaag
   136201 aggttgttaa taatagatta ccgagagata ttggtaaaag aaatttccat ccaagattta
   136261 aaagttggtc cattcttaac ctaggtaaag tccatcttgt tgtgatagaa ataaacaaga
   136321 acaaataagt tttagctaat gtaataaaga taccaattgt agttccaaag attccatcca
   136381 ctttatttat ttcaaatagc tcaggaacaa atatgtatgg aatggaaata ttccaaccac
   136441 ccaagtaaag aaccgttaca aataacgaag aaagtaatag atttagatag gaagcaacat
   136501 aaaataaacc aaatttgata cccgaatatt cggtttgata acctgctact aattcttcct
   136561 ccgcttctgg taaatcaaag ggtaatctct cgcattcggc tagggcagaa attctaaaaa
   136621 cgagaaatcc tataggctga cgccacaaat tccatcccca aaaaccatat tttgactgcg
   136681 cctcaactat atcaactgta cttgaactgt tagataatca tagtcggtga taacatcact
   136741 gttcccaccg ctattccaga accgtacatg aggttttcgc ctcatacggc tcctcgtggg
   136801 tcaaaaaaaa tctaaggacc agatcagtat tatttactat ttagctagct atggttgtag
   136861 aatagaaaga gtcaaaatct atttgagggt ccaaaattat accaatggaa ttccgtctgc
   136921 tatactctaa aagaataatc aaaaaaggcg cttccgaatt gatctcaccc gttaataatt
   136981 tgactttgtt gagtaataac ttaatcctta aataaaaaac tcctttcaga aatatcaata
   137041 aatagtttat ttcaacccat cattttcgat tacgaaaagg aattagacgt tacattagct
   137101 aatgaatcat gagacaaatt atatctctct aaatctatgc taaatatatg aaaaagacgg
   137161 aataaaaaag atttcttttt ttttctcttg tttgtttttc gttcctattc ttctttctta
   137221 taaaaccgat ataagagaag gggctaaaac aaaaatcaaa aagaaaggat tatttcgttc
   137281 ctgatagtca ttgctttaat gggtggatag gagcatactc tggatcggaa tcgcgggaag
   137341 tactgcctta tcatttctac caatttaaag ccccaattag tttttatgtt atgcagaaat
   137401 atctttttag ataatttcca taatctccat tactaatcct ttgtgcattt ttgtgttcct
   137461 aatcatccac tcattttttg ttcaatcgcc cgtttcgttt gataatacat gtatggtagg
   137521 taattcatac aaaggatagt gaaaaggcca tacggttgat cttttgagcc cgcttcaagc
   137581 tgggttgtct aatcaaccag tcttggggta aaggacctct tccgcttatg tttatttcca
   137641 cttaactctt gtcttgtaca taggaaatga gactccattt tttttttttt tactgcaaat
   137701 tgataagctg ctttctttca ctcatatata actatctaat ttactttatc aaccaaaagg
   137761 ataataaaga atatctattc aattcgttca acttgttttg ttttctaaag cgaaagaaaa
   137821 gaatgaatag ggaaaagaaa gaaaagtttg tatttcaacg aatcgcacgt agagatattg
   137881 ataaaacaca taaagttaat ggtatttcat aactaatcga ttgagcagca gctcgtaaac
   137941 cacctaaaaa ggaatattta ttattcgatc cgtatcctga cataagaagg ccaacagggg
   138001 caatacttga aatggcaatc cataaaaaaa taccgatatt gagatcagct aaaacaagat
   138061 gatagctaaa aggaattact aaaaaactta gtaaaataga tatgactgct atagatggtc
   138121 caatactgaa taaacgggta tttcctctag ctggaaaaag attctctttg aaaagcagtt
   138181 ttgtcccatc tgctagagct tgaagaattc ccaaaggacc ggcgtattca ggcccaatac
   138241 gttgttgtat tcctgcggat atctctcttt ctaaccatac aattaccagt acgcctactg
   138301 tgatccccaa tacaagagtc aaaataggga caaagatcca tacgattcca tagacctctt
   138361 tgaaaaattc caatctggaa aaagaatgaa tatcttgtac ttctatttct gttgtataaa
   138421 ctatcatttc aacgatcaac ttctcccata atgatatcta tgctacctag tatcgtcata
   138481 atatcagcca atttcattcc tttaactaac tgaggaagaa tttgcaaatt gataaaaccc
   138541 ggcgggcgaa ttttccatct ccaaggaaaa caacttttgt cccctattag aaaaattccc
   138601 aattctccct ttggggcttc aactctcgca taaagttctt gcttcggcaa ttcaaatgtg
   138661 ggagaaggtt ttttactaat gaatcgatat tcaaaatcat tccattctgg atccctttct
   138721 ctatcaaagc atcggatttc taaattctca tagggacccc ctggaattcc ttccagggcc
   138781 tgttgaatta tttttatgga ttccgtcatt tcactgattc ggactaaata acgagctaac
   138841 gagtctcctt ctttttgcca ctggatttcc caatgaaatt cgtcgtaaca ctcataatga
   138901 tcaactttac gaagatccca ttgtattcca gatgctcgta gcatcggtcc ggataaaccc
   138961 caatttattg cttcttctcc actaataatg cctactcctt caactcgttc taaaaaaatg
   139021 ggatttcgcg taataagttt ttgatattca acaactcctg ttaaaaaata atcgcagaaa
   139081 tccaaacatt tatctatcca gccataaggc aggtcggctg ctactcctcc gatacgaaaa
   139141 taattatgca tcattctcat cccagtcgca gcttcgaata gatcatatac taattctctt
   139201 tctctgaaaa tatagaaaaa aggggtctgt gcgccaatat ccgccataaa aggtccaagc
   139261 cataacagat gagaaactag acgacttaac tccaacataa tgactctgat atagctcgct
   139321 cttttaggca cttgaatatt tcccaattgt tctggtccat ttacggttat tgcttctgtg
   139381 aacatagtag ctaaataatc ccaacgtgtt acataaggta aaaattgtat aattgttcgg
   139441 ttttccgcaa ttttttccat tcctctgtgt aaataaccta atattggttc gcagtcaaca
   139501 acattttcac cgtctagggt aacaatgaga cgaagaacac cgtgcattga tgggtggtga
   139561 ggtcccatat tgactatcat aaggtctctt tctgtagctg gtctattcat aagtttttcc
   139621 tcgattcatt cttacatgaa ttgctgaaaa cgaaaagaag tttatcaaaa ttctcaagat
   139681 ccaataaatg aaaaaactaa gtaaaaattt ttaaattaac gattttttaa ctcccgaata
   139741 tccaactcac taattaattc tttatagcgt actcgatttt tctttgataa gtaagacagc
   139801 agccgttgac gttttcccag aatttttcgt agacctctct gagatgaata gtcttttctg
   139861 tgcaattcca aatgggaagt aagtcttcgt atcttattgg tgaaactgac tatttgaaag
   139921 tcaacagacc cccgcttttc ttcttttttt tcttgaaaaa taactgagat gaatgaattt
   139981 tttaccataa aacaaaatct tatccccttt tataatttct cattttttga tgtgaatttg
   140041 attaatcagt aataataata ttagtcattt tgatatacag aatgacctta agttcattat
   140101 aaacttccta ttttataaaa taaataaatg aacaaaatct tcttatttta tttgtatagg
   140161 aatacaaaaa aagataagaa gattttgttc attcatttat agatctaatt gataatatgt
   140221 atgtcattaa attagtatcc tctttcagga tggaatgtaa gacaatcctc gcgtctatct
   140281 atttgttttc atatagccga cgtattctat tacctaataa tatatgtata tatggcaaaa
   140341 ttcatgtaaa tggacttgta actaacaaat tttcaaccgt ggatacatat gtatcctgac
   140401 catactgaaa cgactgccat tatgagtatt aaaccaatag cgattcatac aagctaaatc
   140461 ttctagtcga taattgggcc aaagaaagaa cttcatttta attagtttat ttttatcgat
   140521 accgagatat ttgcctctat ttaaaacttg accacagttt tttacctgat tgcaaaatac
   140581 cggatttcta tgtatatcat ttctatccct tgagtttaaa aaatatagaa ttcgtaattc
   140641 tctacggcct ttaggggata aaatagtttc aggaacaaag aaatcataat gatttttgtc
   140701 tctattttga gtcatttttt gatgtcttaa aatggattca tcaaattgat tcttatcaaa
   140761 ccattctcga aatttttgat tcctttggta tttattctta tgaaggtatt tattcttatg
   140821 aaccaaaaaa atacctatgg tttgatatag aatcaattgt ccatcgtttt ttatagacgg
   140881 ataaggataa gtcggttcga taatcaatgt tccgcttgta cttaattctc taggagtgtg
   140941 cctttttaga gtccaaatat ccacagtcag ttctccccgt ttaagatagg atatagcaac
   141001 gtcctttgga tttatcaatc taagcaggag acaataggct ctaatattat tgaccatttt
   141061 tttatttaga accctttccc agctcaattg aaaatagaaa aaactttcta ggaaggaata
   141121 aagctctata gcttcggggc tcatgttggc cttttttttt ctacgttgtt tttttatgcc
   141181 tgatctacct ccattttcat ctgatagagg agccccttcc ccttggttta gaggatcttt
   141241 ttcttcttga tttctattct cgaatctaag aattcttttt tttttctttg attctattaa
   141301 agggttactt tcagtaatgt ttttcttaat gtttttattt ccattcaaat gaaagttgaa
   141361 aagaagtaat tttattggta tgatccccgg ttgaatctta tatgcattat atagtggcac
   141421 aaattctggg aagaaccaaa gttctagttc tggattcgaa ctaatacgac ctactatttc
   141481 ctcattcatt tccatccaat caaagaagga tctttttttt tttgtcaaaa aaggatcttt
   141541 tttttttgtc aaagaaggat cttttttttt tgtcaaagaa ggatcttttt tttttttgaa
   141601 tgggttgatt tttgaatttt gataaattgg taaagaaaaa ggacccctct tcattttttg
   141661 attcttattc ttggtgccgc tattggccca gtaatgaatc tcgaccttat tatttctaag
   141721 gcaaaaatca atcattttcc acctacaaaa ttttctatct ggaaatttct cctcagccat
   141781 aatatcattt tctcctagat aattataaat aggtagcccg tctggcatat caaaaaattt
   141841 gcgtttatct atcttgtaat tatcaaaaat atcttcttta ctatttattt gtaatggtga
   141901 tctataaata tatgagtctt tcttctcttc ataattaata gatttatatg agaaaaaatc
   141961 atgtctatga tgttttttaa aattagatga ttttttagat tcttgattca gtaatgaatc
   142021 aggttcaaaa tcattttgtt tttcatcatg aatgaatcct tctttttcat atgagcccca
   142081 tttgttaaaa tcgttttttt gagtcataca gtgtcgattg actttatttc gccatttttc
   142141 tggtactaat ttaagccaga taatctgaga taaatcatat tgataatgcc cccttaacca
   142201 gtttttccat tgattccttt cagaatgcca aaagtcttta tgtctcaatc cagaatgaaa
   142261 aattccctct ttccgaaaaa aatcctttat ttcattttta agaaaaagag atgttccatg
   142321 atattgaagg atagacttga atttatagaa gttaataact cgagtttgcg atattttata
   142381 aaatacatat gcttgcgaga aggaggacga gttacaaaaa gttgttgaat tcttattttg
   142441 aatattatca agggaatttt ttttagttaa aataaagtga aatttttttg tatttctttt
   142501 cttaattctt ttttcatttt ctttcttatt ggaaatggat ttctcgatca ttttttttct
   142561 tgattcaata aaaagttgtg cattggttct tgcaatatta atgatacata gaaaaaaatc
   142621 tatgtatatt ttttccatga aaaatttgat aaaaaaatca aatttacgga ttaatcgagt
   142681 atttcttctt tttaatattt gacaaaattt ttttaatgat tctaatattt tattatgata
   142741 acttttttta ttagaattca tatttttttc ttgagttaga aatccatttt tcttctcatt
   142801 tagaattctt tctagtttct tgttgattgt acttgttctc tcagtcagat ctttcatttt
   142861 tttttctgtc agtgaaaaat ttgtccattc tgtagatcga atttgaatag gtgattcacg
   142921 aatcatctga ttattcatta tagaatcgtc ggttttagtt tcacccaatt cgtagttttt
   142981 gatgctccat ttttttattt cttttgacac ctttcgaaga aattttgctc gttctttaaa
   143041 aacattaaaa actataaaag acttcttttt caattttttt ttcagttctt taaaaatagg
   143101 ttcaaaaaat gaagaccctt ttagttttcg agggggacca aaaggatggt cagtttccgg
   143161 tccaaaaatt gttaaaaaac aaaaatcatt tttttgcgct ttctgtgttt tcaagggttt
   143221 taacttagat cggtgccaag gtttcaggta aaaaggaaat aagattttta tctgaatacc
   143281 gtctgttaac cagttttttg gaaattcttt gtcggataat tcaacaccat tataagtgca
   143341 tcgaatatgc atttctcgat tccaatcctt gaagtcttcg gaccattcgg gaccttgaaa
   143401 taagaaaata cgcgcaatat tcttagctat tattaataaa ggcaatcgaa tatatttccg
   143461 aagaattgat tggcctacta ataaaaaacc tcttactgct tgagcatatg taatggtatc
   143521 ccaagcttct gctatttcca ttcgcattct ctcttcgtct tggtattttt caacctttct
   143581 tttttctttt gtataatcag agatttgtaa ttttttgctt tttttagaca tcaaattttg
   143641 aaaaatgcct ttcatccgtc cgaaactatc aaaagaaaaa aggcgtctgt ctattctgtt
   143701 caaaaaagaa aaaaggcctc tgtctattct gtccaaaaaa gaaaaaaggc gtctgtctat
   143761 tctgtccaca aaaagagggg aatgcgcctt tgcttgatag aagagttggc aagtaaccgt
   143821 tttacgcctt tgggcacgca tagaaccttt tattagattt cgacgaaaat ccgagtatgg
   143881 taaataacgt atccaagcga tttcgcctgc tggatcaggc tcattagaat cttcgctatc
   143941 atcaaaaatg accatatact tgtattttct taaacgaatt tgagaatcca attctaccct
   144001 ttcttcgccg gtttctcctt cctctagttg caaatcatcg agtaagtagt atggccatcg
   144061 agggaccttt ttacttattt cctttatttc aatagatctt tttctacttc tttgatcact
   144121 ggacttagtt ataactacat ttgaatgaat agtttgatgt ttgggttctc gaaatcgaaa
   144181 taaagaaagc ttcttttttg ttaataatga tctactattg ttgagtttgt ctattgtttg
   144241 tttcaattcg cgataatcat tagtaagaag tagagcatga atcttattta tccaaaattc
   144301 ccccattttt ttttttttat atatttgatt tatgctaggg ggtgaaaacc cttttttgat
   144361 tcttccacga tagggcccat ataagaacgg atcatttttt ttaggaaaat attctttttt
   144421 agtttcatca ttacacaatt gagttttttg ttcaaatata cctatatcaa aagattcttt
   144481 atctaaagtt ctgactctat ttataaactc gtcagttttg tttagccgtt ttagatcatt
   144541 ggtcaaatta caatcattat acaattgatc agataataat ttttctgttg tgaaaaagga
   144601 tatctttttt tctattattt ctttaaaagt tgacaaactc ggcggataca taaaagatat
   144661 cctttctttt ccatcacttt gacatgtata aaaaaaatat tgtgacattt cattttttac
   144721 agcattttga aattgattgt tttttatata acgaaatggt cgattccatt tgttagaatc
   144781 aaaaagaaga atcacaagag agttttcaac ccatgaatca aaaagaagag tcaggagttc
   144841 atcttttctt tttttttttt tctttccgtt cactcggatc tcttcccttt catcgatttt
   144901 gtccggatcc tccctttctt ccgaaaaaag ggaaggagaa ggatcttctt cggtgaatac
   144961 ctcttcttcc tctttagttt tagtccccct ccttgcggaa actttttttt ctatttcttc
   145021 catttctgag gttcctttca gttgcttagt caaaatgggt gacggtattc ttcctaaata
   145081 gtagatacag gtaataaata agaaagtact aaagattcga gccatagagt ttcttaattc
   145141 tgacacaatg gatcttaatt ttgacacaag gtacttatac tgataagcaa gagaagcaag
   145201 atacttatta gatcgaataa gtacattaaa cctaatagaa cttttttgct gtatccacac
   145261 taataccaat ctaaacttag atcgaataag tacattagac ctaatagaat gattttgctg
   145321 tatccatact aataccaacc caacccattt tatgaataaa atttgaccaa ttaaccaacc
   145381 aactaaacta cttgttacaa ataaaatctt gttgttgcat cgaaacatat aaacgttgac
   145441 taatctggct aacattgaac ttggtaaaat gaaatggttg aataattgaa aaatgagatt
   145501 attcaggaat acacattgaa tgttaagatt acgcattgaa tttctgttag tagatccata
   145561 atcaaaaaag tctttgtgat tgttccagaa gaaatgaaac aaaagatagg gtagagctag
   145621 gacagttatt gtatggggtc tccccaatgc tatatggagg ggcgcgtaat agatcgatat
   145681 gaacatcatg agctgtccca caagaaaacc agttgttgct gctaccttct tctcgtttcc
   145741 ttcttctcct tcttccatag ccagggctcg gagagagaag agataggagg gccctatgga
   145801 gaatgtggtc agaaatccat aatagagtcc gaccccaacg accgaattgc ttatcctcat
   145861 gcataagtat attagatcac ctggtctaaa aaaaaatata taagatttga aaatcattat
   145921 aaaacctcct cctgttcgat ttcaattcca tttttttttg ttaatctatg ataatatgat
   145981 attattctat gataatcttt ttgggtgatc ttcatgcata agtatattag atcacctggt
   146041 gtaaaaagaa aaatataaga tttgaaaatc atcacaaacc tcccgttgtt ctatttcaat
   146101 tccatttttt tgttattcta tgataatatg atattattct atgataatct gatattattc
   146161 tatgataata tcagattatt ctatgataat cttttttcac tttccatata tagaaataca
   146221 aagagataga ctagaaacga catctcttat gtcaatgaca ctaaagaaag ggatattaaa
   146281 tgaatggaat tgggatatgg atggaatata atgaaataga gccactttga ggttccctat
   146341 gaaatgaggc atggaacggg gccactacga agaagttccg ggggttacga aggaaacttc
   146401 gagttcatat tggtcatggg ttgagaatgg gaattgaact ctatgagatc taatctcccg
   146461 ttgttcctca gtagctcagt ggtagagcgg tcggctgtta actgactggt cgtaggttcg
   146521 aatcctactt ggggagattt gattcattcc gaattacaga atgtcagaat gaaaaggttc
   146581 gctttgatca ttaagagtag gagtaggtaa cccgttctct gtgtctttat ttctattgca
   146641 ttctatctca tcgtatcaca ttctgttctg cgatatttga gaatcgccgt caatacctcg
   146701 gtctaggtcc gggataatcc tttgttccat agtcttgggg ctatttacaa ccagccaatt
   146761 aagaattctc agatgtacta gtactagcaa atggatcaaa gatgcagtca tcgattctcc
   146821 cgagaggccg caattaccgc gagcaaacac attaatttaa tggcgaggag cgcatttttg
   146881 ccatttttgt atgctactaa tacttgtact tgctctgcca ttctgtccaa gcctggctga
   146941 ggaagagtta tggggcgtaa aacaaaaaaa aagatgctaa ttttgttttt tgttttggcc
   147001 ggctttacca tatgtaaatt tatatttgaa tgtaaattta tatttgaaag tcaaaaggcc
   147061 actccatttc ggcaaaagac ccgcgcccca gttccatagc ttttggtccg ctatcccaat
   147121 catgattttc ctacccccag agggaaaggc ccttcccttt tgggccggtt gtgggcgagg
   147181 agggattcga acccccgaca ccgtggttcg tagccacgtg ctctaatcct ctgagctaca
   147241 ggccccacct cgtctccact gggtctgttc ccaggagtac cctaaaaaaa aaaaggaacc
   147301 tttcctctcc ccagccattt ccgggttaag aagatgtgaa agcgcctttc tctctataag
   147361 aacggtgcgt tccgaggtgt gaagtgggag agaggggatt tcataattgg ggttttgaat
   147421 aagacgacct ttttgttttt catttttggt ttctttttcg tattgaaaaa gtaataagaa
   147481 tgagaggtgt taagttttta tcatcctggc gtcgagctat ttttccgcag gaccccccct
   147541 acagtatcgt caccgcagta gagtttaacc accaagttcg ggatggattg gtgttgttcc
   147601 tctacgccta ggacaccaga atatcgaacc atgaacgaag aaaggcgtgc gaaaaaaaga
   147661 aaagcatatt ggctagtgat tctgaggccc gattcttgac tggaagggac accaaaggcc
   147721 tccgcccttc catcccatga atagatagag agggagggca gagcttttgg ttttttcatg
   147781 ttgtcaaaga gttgaacaat gaaaatagat ggcgagtgcc tgatcgaatt gatcgggtca
   147841 tgtaggaaca aggttcaagt ctaccggtct gttaggatgc ctcagctgca tacatcactg
   147901 cacttccact tgacacctat cgtaatgata aacggctcgt ctcgccgtga ccttctcttg
   147961 aattctcaaa acttctgtca ctcgatcccc gcagggacag agaacccctt gccgtcgcgg
   148021 ctgtgctacc ggaggctctg gggaagtcgg aataggagag cactcatctt ggggtgggct
   148081 tactacttag atgctttcag cagttatccg ctccgcactt ggctacccag cgtttaccgt
   148141 gggcacgata actggtacac cagaggtgcg tccttcccgg tcctctcgta ctagggaaag
   148201 gtcctctcaa tgctctaacg cccacaccgg atatggaccg aactgtctca cgacgttctg
   148261 aacccagctc acgtaccgct ttaatgggcg aacagcccaa cccttggaac atactacagc
   148321 cccaggtggc gaagagccga catcgaggtg ccaaaccttc ccgtcgatgt gagctcttgg
   148381 ggaagatcag cctgttatcc ctagagtaac ttttatccgt tgagcgacgg cccttccact
   148441 cggcaccgtc ggatcactaa ggccgacttt cgtccctgct cgacgggtgg gtcttgcagt
   148501 caagctccct tctgcctttg cactcgaggg ccaatctccg tccggcccga ggaaaccttt
   148561 gcacgcctcc gttacctttt gggaggccta cgccccatag aaactgtcta cctgagactg
   148621 tcccttggcc cgtaggtcct gacacaaggt tagaattcta gctcttccag agtggtatct
   148681 cactgatggc tcgagccccc cctgaaggag gccttcttcg ccttccacct aagctgcgca
   148741 ggaaaagccc aaagccaatc ccagggaaca gtgaagcttc atagggtctt tctgtccagg
   148801 tgcgggtagt ccgcatcttc acagacatgt ctatttcacc gagtctctct ccgagacagt
   148861 gcccagatcg ttacgccttt cgtgcgggtc ggaacttacc cgacaaggaa tttcgctacc
   148921 ttaggaccgt tatagttacg gccgccgttc accggggctt cggtcgccgg ctcccctgtc
   148981 atcaggtcac caacttcctt gaccttccgg cactgggcag gcgtcagccc ccatacatgg
   149041 tcttacgact ttgcggagac ctgtgttttt ggtaaacagt cgcccgggcc tggtcactgc
   149101 gacccccttt gtgaggaggc accccttctc ccgaagttac ggggctattt tgccgagttc
   149161 cttagagaga gttgtctcgc gcccctaggt attctctacc tacccacctg tgtcggtttc
   149221 gggtacaggt acccttttgt tgaaggtcgt tcgagctttt cctgggagta tagcatgggt
   149281 tacttcagcg ctgtagcgcc tggtactcga acattggctc ggggcatttt ctctacccct
   149341 tcttaccctg aaaaagcagg ggcaccttgc gtccttgaac cgataaccat ctttcggcta
   149401 acctagcctc ctccgtccct cgggaccaac aaggggtagt acaggaatat tcacctgttg
   149461 tccatcgact acgcctttcg gcctgatctt aggccctgac tcaccctccg tggacgaacc
   149521 ttgcggagga acccttgggt tttcggggca ttggattctc accaatgttt gcgttactca
   149581 agccgacatt ctcgcttccg cttcgtccac ccccgctcgc gcgggtgctt ccccctaagg
   149641 cggaacgctc ccctaccgat gcattttttc atcccacagc ttcggcagat cgcttagccc
   149701 cgttcatctt cggcgcaaga gcgctcgatc agtgagctat tacgcactct ttcaagggtg
   149761 gctgcttcta ggcaaacctc ctggctgtct ctgcacccct acctccttta tcactgagcg
   149821 gtcatttagg ggccttagct ggtgatccgg gctgtttccc tctcgacaat gaagcttatc
   149881 ccccatcgtc tcactggccg accttgaccc ctgttatttt gaggtcatat ctagtattca
   149941 gagtttgcct cgatttggta ccgctctcgc agcccgcacc gaaacagtgc tttaccccta
   150001 gatgtccagt caactgctgc gcctcaacgc atttcgggga gaaccagcta gctctgggtt
   150061 cgagtggcat ttcaccccta accacaactc atccgctgat tcttcaacat cagtcggttc
   150121 ggacctccac ttagtttcac ccaagcttca tcctggtcat ggatagatca cccaggttcg
   150181 ggtccataag cagtgacaat tgccctatga agactcgctt tcgctacggc tccggtgggt
   150241 tcccttaacc aagccactgc ctatgagtcg ccggctcatt cttcaacagg cacgcggtca
   150301 gagccctggg ctcctcccac tgcttgggag cttacggttt catgttctat ttcactcccc
   150361 gacgggggtt cttttcaccc ttccctcacg gtactacttc gctatcggtc acccaggagt
   150421 atttagcctt gcaaggtggt ccttgctgat tcacacggga ttccacgtgc cccatgctac
   150481 tcgggtcaga gcgtaagcta gtgatgcttt cggctactgg actctcgcca tctagggtgc
   150541 agcactctac tgcttcgcct agcagcacga cgcttttatt gctctcccac aaccccgttt
   150601 tcacggttta ggctgctccc atttcgctcg ccgctactac gggaatcgct tttgctttct
   150661 tttcctccgg ctactaagat gtttcagttc gccaggttgt ctcttgcctg cccatggatt
   150721 cagcagcagt tcgaaaggtt gacctattcg ggaatctccg gatctacgct tattttcaac
   150781 tccccgaagc atttcgtcgc ttactacgcc cttcctcgtc tctgggtgcc taggtatcca
   150841 ccgtaagcct ttcctcgttt gaacctcgcc cttcactttt cactttaagg ctatgccatc
   150901 ctaaggtgct gctaaatgga aggatcttat caacgtccat gaatgataaa taatagattg
   150961 aactgccgaa tcggaaaaat cgggtactat catatagctt tgtttcggct aagttcacga
   151021 gttggagata agcggactcg aaccgctgac atccgccaca gggtaaacca ccgcctctca
   151081 ggcccccgac tgattgattc taccatagag gccaacgata gacaataact cccccccgaa
   151141 cacagcttac aactttcatc gtactgtgct ctccaaagag caactcttct caaaatctca
   151201 aaaaaaaaaa aggtgctgag ttggaatccc attctaacta aggattcttg tggttccgga
   151261 ggatccagct acaggagaac caggaacgga gagctttccc cccttttcca ccccgacctt
   151321 tggtcttaag aatgctggtt ttaagaatga gtgattgccc ttctccgacc cttactgccc
   151381 aacctgagag cggacagcta atgcattcca cttattgaac agggttctat ggtcggtccg
   151441 cgacccctgg ataccgaagg cgtccttggg gtgatctcgt agttcctacg gggtggagac
   151501 gatggggttg gtccatggat tttccttcct tttgccgcat ttcgctcaaa gggttgaagg
   151561 gagatagtgc atcaagctgt tcgcaagggc caacttgatc ctcttcccca gggatcccag
   151621 atgagggaac ctaaacctag gggagccgcc gactccaact accgtccatg tacgatccat
   151681 actagatctg accaaccacc catcctacct cctctacacg ttcttgacag cccatctttg
   151741 tctcagtaga gtctttcagt ggcatgtttc ggtcctcttc cccattactt agaaaaagtg
   151801 agccaccggt tcaggtacaa gatactatca ttaccgcctg gacaattaga cacccaaccc
   151861 gtaatcgcaa cgacccaatt gcaagagcgg agctctacca actgagctat atcccccgag
   151921 ccaagtggag catgcatgaa ggagtcagat gcttcttcta ttcttttcct tggcgcagct
   151981 gggccatcct ggacttgaac cagagacctc gcccgtgaag taaatcatcg cacctacggt
   152041 ccaaccaatt gggagagaat caatagattc cttttcggga gcgattcatc cttcccgaac
   152101 gcagcataca actctccgtt gtactgcgct ctccaagtgt gcttgttccc ccttcttttc
   152161 ttcctcacca cggcaagtac ttgtgaaata agaaataact ccgatgggaa gaaaaaagag
   152221 ggcgttaaga gaccctcttg gcccaaccct aaacactcta agatcctttt tcaaacctgc
   152281 tcccatttcg agtcaagaga tagataaata gacacatccc attgcactga gcgggggcgt
   152341 tcgtagtgac tgagggggtc gaagaccaag aagtgaatta tttatcagcc aagcattcgt
   152401 cttacggcta gatccaatcc cctggtccct gcggaaagga aaaagaattt cacgctcttc
   152461 ctttcgggaa gggaggatta ggaaaatcct attgattgca gctttctcca gacctccggg
   152521 aaaagcatga aaaaaaaagg ctcgaatggt acgatccctc cgtcacccca gaatgaaagg
   152581 ggcgatctcg tagttcttgg tctgtgaaga tacgttgtta ggtgctccat ttcatttttc
   152641 cattgaggcc gaacctaaac ctgtgctcga gagatagctg tccatacact gataagggat
   152701 gtatggatta tcgagaagag aggagccatg gtggtccccc ccggaccgcc cagatcccac
   152761 gagtgagtag aaagttggat ctacattgga tctcacctga atcgccccat ctatcctcct
   152821 gaggagaagt ttggtttcaa accccggctc gaacaggaga agtacgccat gctaatgtgc
   152881 cttggatgat ccacatctca gggtcaggcg ctgatgagca cattgaacta tccatgtggc
   152941 tgagagccct cacagcccag gcacaacgac gcaattatca ggggcgcgct ctaccactga
   153001 gctaatagcc cgtcgtgcgg gcctcccgct gggggcccgc tatgcaaaaa gaaaagcgag
   153061 agaaacccca tccctctctt tcctttttac gcccccatgt cgccacacgg gagggacatg
   153121 ggggcataaa aggggatcct atcaacttgt tctgacctag gataagaagc tcatgggctt
   153181 ggtcttactt caccgtcgag aaacaaaaga aggcttccat ctccaagttg aactcagacg
   153241 tagctcgctt ctttttgggt gtgaagcagt gtcaaatcaa aatacccaac aagcattagc
   153301 tctccctgaa aaggaggtaa tccagccgca ccttccagta cggctacctt gttacgactt
   153361 cactccagtc actagccctg ccttcggcat ccccctcctt gcggttaagg taacgacttc
   153421 gggcatggcc agctcccata gtgtgacggg cggtgtgtac aaggcccggg aacgaattca
   153481 ccgccgtatg gctgaccggc gattactagc gattccggct tcatgcaggc gagttgcagc
   153541 ctgcaatccg aactgaggac gggtttttgg agttagctcg ccctcgcggg atcgcgaccc
   153601 tttgtcccgt ccattgtagc acgtgtgtcg cccagggcat aaggggcatg atgacttgac
   153661 gtcatcctca ccttcctccg gcttatcacc ggcagtctgc tcagggttcc aaactcaacg
   153721 gtggcaacta aacacgaggg ttgcgctcgt tgcgggactt aacccaacac cttacggcac
   153781 gagctgacga cagccatgca ccacctgtgt ccgcgttccc gaaggcaccc ctctctttca
   153841 agaggattcg cggcatgtca agccctggta aggttcttcg ctttgcatcg aattaaacca
   153901 catgctccac cgcttgtgcg ggcccccgtc aattcctttg agtttcattc ttgcgaacgt
   153961 actccccagg cgggatactt aacgcgttag ctccagcact gcacgggtcg atacgcacag
   154021 cgcctagtat ccattgttta cggctaggac tactggggta tctaatccca ttcgctcccc
   154081 tagctttcgt ctctcagtgt cagtgtcggc ccagcagagt gctttcgccc ttggtgttct
   154141 ttccgatctc tacgcatttc accgctccac cggaaattcc ctctgcccct accgtactcc
   154201 agcttggtag tttccaccgc ctgtccaggg ttgagccctg ggatttgacg gcggacttaa
   154261 aaagccacct acagacgctt tacgcccaat cattccggat aacgcttgca tcctccgtat
   154321 taccgcggct gctggcacag agttagccga tgcttattcc ccagataccg tcattgcttc
   154381 ttctccggga aaaggagttc atgacccgtg ggccttctac ctccacgcgg cattgctccg
   154441 tcaggctttc gcccattgcg gaaaattccc cactgctgcc tcccgtagga gtctgggccg
   154501 tgtctcagtc ccagtgtggc tgatcatcct ctcggaccag ctactgatca tcgccttggt
   154561 aagctattgc ctcaccaact agctaatcag acgcgagccc ctcctcgggc ggattcctcc
   154621 ttttgctcct cagcctacgg ggtattagca gccgtttcca gctgttgttc ccctcccaag
   154681 ggcaggttct tacgcgttac tcacccgtcc gccactggaa acaccacttc ccgtccgact
   154741 tgcatgtgtt aagcatgccg ccagcgttca tcctgagcca ggatcgaact ctccatgaga
   154801 ttcatagttg cattacttat agcttccttg ttcgtagaca aagctggttt ggttcggaat
   154861 tgtctttcat tccaaggcat aacttgtctc catgcgcttc atattcgcct ggagttcgct
   154921 cccagaaata tagccatccc tcccccctca cgtcaatccc acaagcctct tatccattct
   154981 tattcgaggg gagcaagaca aaatagaaaa acccacattg ggtttaggga taatcaggct
   155041 cgaactgatg acttccacca tgtcaaggtg acactctacc gctgagttat atcccttccc
   155101 tgcccccatc aagaaataga actgactaat cctaagacaa aggatcgaga aactcaacac
   155161 cgccactatt cttgaacaac ttggagccgg gctttccttt cgcactatta cggatacgaa
   155221 aatcatggaa aaagttggat tcaattgtca actgctccta tcggaaatag gattgactac
   155281 ggattcgagc catagcacgt ggtttcataa aaccgtacga ttctcccgat ctaaatcaag
   155341 caggttttac atgaagaagg tttgccccag catgttctat tcgatacggg taggagaagc
   155401 ggtattctta aaaaaataga gaaatcagaa ccaagtcaag atgatacgga tcaacccctt
   155461 cttattgcgc caaagatctt accatttccg aaggaactgg agttccttag ttccattcaa
   155521 gagttcttat ggatttccac gaccctctaa gaccccgaaa ttttgacaaa ttccttctct
   155581 ttttcttagg aacacataca agattcgtca ctataaaaaa aagggtaatg ctaatcccac
   155641 gattaattac ttcattaatg aatttcatag taatagaaat acatgtccta ccgaaacaga
   155701 atttgtaatt tgctatcctc ttgcctagcg ggcaaaggca aagatttacc tccgtggaaa
   155761 agatgattca ttcggatcag catgaaagcc caactacatt gcattgccag aatccatgtt
   155821 gtatatttga cagaggttga ccccctctct catggtacaa tcctcttccc gctgagcctc
   155881 ctttctcctc ggtccacaga gacaaaatgt gggactggcg ccaacagtta atcacggaag
   155941 aaaggactca cggagccggg atcgctaact aatacgaatc ttaatataat agaaaatact
   156001 aatctaatag aaagaaaaga actgtctttt ctgtatactt tccccggttc tgctgctacc
   156061 gcgggcttta cgcaatcgat cggatcatat agatatccct tcaacacaac ataggtcgtc
   156121 gaaaggatct cggagaccca ccaaagcacg aaagccagga tctttcagaa aatggattcc
   156181 tattcgaaga atgcataacc gcatggataa gctcacacta acccgtcaat ttgggatcca
   156241 attcggtttt ttccttggga ggtatcagta aggagaatgg aataatatcg attcatatag
   156301 atacagagga aaaggttctc tattgattca aatgctgtac ctatgggata gggatagata
   156361 aagaggaaaa aaccgaagat ttcacatatt tgatcgaaaa atcaatcaga ttgatttcgt
   156421 acccctcgct caatgagaaa atgggttaga ttctatagga tcaaacctat gagacttaaa
   156481 gaatgacgga agggaataaa atcaaaaaaa gaaatcaaaa aaaaaagaat aaaaagaaat
   156541 aaaaatgaag tataagaacc cagattccaa atgaacaaat tcaaacttga aaaggatctt
   156601 tctgattctc gaagaatgag gggcaagggg attgatcgag aaagatctct tgttcttatt
   156661 ataagatcgt gtgattggat ccgcggatgt ttggtaaaca aaatcttctc ttttgagaat
   156721 aatcaaaaat ggaaagtgtt cgattggaac atgaaaacgt gactgaattt gtcctagtta
   156781 ctcttcggga cggagtggaa gaggggagga cattctggaa cgaggaagag aacccaacga
   156841 cttcgaaaga attgaacgag gagccgtatg aggtgaaaat ctcatgtatg gttctgtaga
   156901 gtggcagtaa gggtgactta tctgtcaact tttccactat cacccccaaa aaaccaaact
   156961 ctgccttacg taaagttgcc agagtacgat taacctctgg gtttgaaatc actgcttata
   157021 tacctggtat tggccataat tcacaagaac attctgtagt cttagtaaga gggggaaggg
   157081 ttaaggattt acccggtgtg agatatcaca ttgttcgagg aaccctagat gctgtcggag
   157141 taaaggatcg tcaacaaggg cgttctagtg cgttgtagat tcttatccaa gacttgtatc
   157201 atttgatgat gccatgtgaa tcgctagaaa catgtgaagt gtatggctaa cccaataacg
   157261 aaagtttcgt aaggggactg tagcaggcta ccatgagaca aaagatcttc tttctaagga
   157321 gatttgattc ggaacttatt atatgtccaa ggtccaatat tgaaataatt taagaggttt
   157381 tccctgactt cgtccgtgtc aacaaacaat tcgaaatgcc tcgacttttt tagaacgggt
   157441 ccgggtcaaa tagcaatgat tcgaagcact tctttttaca ctatttcgga aacccaagga
   157501 cttaatcgta tggatatgta aaatacagga tttccaatcc tagcaggaaa gggagggaaa
   157561 cggatactca atttaaagtg agtcaacaga attccatact cgatctcata gatacatatt
   157621 gaattctgcg gaaaaccgta ttcgatgaaa gtcgtatgta cggcttggag ggagatcttt
   157681 catatctttc gagatccacc ctacaatatg gggccaaaaa gccaaaataa atgattttag
   157741 cccttataaa aagaaaactg attcttgaac ccctttcacg ctcatgtcac gccgaggtac
   157801 tgcagaaaaa aaaactgcaa aatccgatcc aatttatcgt aatcgattag ttaacatgtt
   157861 ggttaaccgt attctgaaac acggaaaaaa atcattggct tatcaaattc tctatcgagc
   157921 cttgaaaaag attcaacaaa agacagaaac aaatccgcta tctgttttac gtcaagcaat
   157981 acgtggagta actcccgata tagcagtaaa agcaagacgt gtaagcggat cgacccagca
   158041 agttcctatt gaaataggat ccgcacaagg aaaagcactt gccgttcgtt ggttattagg
   158101 ggcatcccga aaacgtccgg gtcgaaatat ggctttcaaa ttaagttccg aattagtgga
   158161 tgctgccaaa gggagtggcg atgccatacg caaaaaggaa gagactcata gaatggcaga
   158221 ggcaaataga gcttttgcac attttcgtta atccacgaac aggatctata tagacacata
   158281 gatccatgga tccatacatc tcgatcgtaa aagaatcaat agaaaaagaa agaatcggaa
   158341 ttgatcgttc tcgaaacaaa cgaaaaggaa acgaaagata aaacataaat catggatcaa
   158401 ctaagccctc tcggggactt gcttaagaat aagaaagagg aatctcatgt aaataccatg
   158461 gaataaggtt tgatcctaat tcatggggat tccacaaata ttccattcca aaaatagaaa
   158521 gttcgaaaca attgggattt ttttggagat tggatgcagt tactaattca tgatttggca
   158581 tgtacagaat gaaaacttca ttctcgattc tacgagaatt tttatgaaag cctttcattt
   158641 gcttctcttc gatggaagtt ttattttccc agaatgtatc ctcatttttg gcctaattct
   158701 tcttctgatg atcgattcaa cctctgatca aaaagatata ccttggttat atttcatctc
   158761 ttcaacaagt ttagtaatga gcataacggc cctattgttc cgatggagag aagaacctat
   158821 gattagcttt tcgggaaatt tccaaacgaa caatttcaac gaaatctttc aatttattat
   158881 tttactatgt tcaactctat gtattcctct atccgtagag tacattgaat gtacagaaat
   158941 ggctataaca gagtttctgt tattcgtatt aacagcgact ctaggaggaa tgtttttatg
   159001 cggtgctaac gatttaataa ctatctttgt agctccagaa tgtttcagtt tatgctccta
   159061 cctattatct ggatatacca agaaagatgt acggtctaat gaggctacta cgaaatattt
   159121 actcatgggt ggggcaagct cttctattct ggttcatggt ttctcttggc tatatgattc
   159181 atccggggga gagatcgagc ttcaagaaat agtgaatggt cttatcaata cacaaatgta
   159241 taactcccca ggaatttcaa ttgcgcttat attcatcact gtaggaattg ggttcaagct
   159301 ttccccagcc ccttctcatc aatggactcc tgacgtatac gaaggagtgc ggttcgttcg
   159361 ataaattcct acctctctat ctatctctgg gatgtttgga tttttcaaaa ctccatggac
   159421 atgcagaaga gaaatgctat tcccactcag accaagacat aactttgact tgttcaaata
   159481 acaattaagg cgaagcaggg tcaggaacaa cgattctctt tatgataaac agatccattt
   159541 tgcaagttcg ttattacggg tagttcctac aaaggatcgg actaatgacg tatacaatac
   159601 ttgaattctt gatgtagatg ctacatagtt ggttctcatc cttcagagac tacgagtgta
   159661 ataggagcat ccgtcgacaa aaggatcacc ctaagatgat catctcatgg ctattgagaa
   159721 cgaatcaaat cagatggttc tatttctcaa tctttctgac ttactcctac ggaatcaagg
   159781 tcgaaaagat ggagaaaaat aagtcattca caaccactga tgaaggattc ctcgaaaagt
   159841 taaggattag taatccgttt tagaaatcga atgggttcga tcttatacat acgcgaggaa
   159901 ggtaataata aaaaaaaaga agataagttc ttctttactt ttatcactta ggagccgtgc
   159961 gagatgaaag tctcatgcac ggttttgaat gagagaaaga agtgaggaat cctcttttcg
   160021 actctgactc tcctactcca gtcgttgctt ttctttctgt tacttcgaaa gtagctgctt
   160081 cggcttcagc cactcgaatt ttcgatattc ctttttattt ctcatcaaac gaatggcatc
   160141 ttcttctgga aatcctagct attcttagca tgatattggg gaatctcatt gctattactc
   160201 aaacaagcat gaaacgtatg cttgcgtatt cgtccatagg tcaaatcgga tatgtaatta
   160261 ttggaataat tgtcggagac tcaaatggtg gatatgcgag catgataact tatatgctgt
   160321 tctatatctc catgaatcta ggaacttttg cttgcattgt cttatttggt ctacgtaccg
   160381 gaactgataa cattcgagat tatgcaggat tatacacaaa agatcctttt ttggctctct
   160441 ctttagctct atgtctctta tctctaggag gccttcctcc actcgcaggt tttttcggaa
   160501 aactacattt attctggtgt ggatggcagg caggcctcta tttcttggtt tcaataggac
   160561 tccttacgag cgttgtttct atctactatt atttaaaaat aatcaagtta ttaatgactg
   160621 gacgaaacca agaaataacc cctcacgtgc gaaattatag aatatcccct ttaagatcaa
   160681 aaaattccat cgaattgagt atgattgtat gtgtgatagc atctactata ccaggaatat
   160741 caatgaaccc aattattgca attgctcagg ataccctttt ttagtttagc ttctagaatc
   160801 tatttcttag ttcaagatcc ctctttacta actggaatca aagaattagt agatctgttc
   160861 cgcccaaaaa gggaatgggc tagggttatg aacttataat ctataatcag attatagatt
   160921 ataagttcat tccatatcgg gccagaccgg aatagggtta tatacattct cattatgaga
   160981 agggtcattc gagcctatct aaatctaaat agagactatg tttacatatg gatccctacg
   161041 tcgttacatt ccatttagga ttaggaatgg gcgtaatcgg gccttctttt tacattacag
   161101 atctctcctt attttggacc ctattcacct cttttctttt tttcttctat tgaatcgaga
   161161 aagaaatagg tttgattgtc catcttttta atagaatctt aatatatata agacatcctc
   161221 tggatacttc aaatcgaagc aattggatgt ccgacttggc ctatatgaca tggccgatca
   161281 atagaaatac tccaacactc cacctttgtc atatattcca tacatcacac tagatagata
   161341 tcatattcat ggaatacgat ttactttcaa gatgccttgg tggtgaaatg gtagacacgc
   161401 gagactcaaa atctcgtgct aaagagcgtg gaggttcgag tcctcttcaa ggcataatat
   161461 tgagaatgct cattgaattg gaataagttc ggcagcggat cacaaaatct tggtgatcct
   161521 ctctatctaa tgaatgggga atctgctttg aaatcgtctg ccctgcaccc acccccgagt
   161581 atatgcttca acaggaatca cacaagggtg gattgataca atctaaacct ctggtaaaat
   161641 gccccccgta acccagcaga taaagtgcat tacatagtcc gttttaggga ttggcgacta
   161701 cccattcagt gactttggca ctggacgttc caaaaatggg tactatcggg tcgggtgaat
   161761 tcaataatag acgcctggtg gcattccagc tttccttctc ctttcaggac ctatccgaaa
   161821 gagaatccag tacttctcgg tcgtgaatag ggcgaaccgc cccgtggata tctttgcttc
   161881 gaaccaaaaa caattagaat taggctcggt caactggaat gtctattatc catatagggg
   161941 atcttccaat cgggaagatc catcgacctg agacgaagag aaaggtctat ctattttatt
   162001 tagttattca gttaaaccaa tgattcgtta ttggagcaga tagcaaaaac catttcatct
   162061 gacatgcgta tttttgattt tccaatggat ttacatcttt cattaatgga aattttttga
   162121 tgtagtgagt aatagctctg gttgttcgct gttcaagaat tcttgtttag gcagttcata
   162181 ccgtccatac atagtgtttt gatctaagat ttcaattctt ccatgtttca gcagtagcat
   162241 attcttccat ggagctaagc tccatggaag aaagaagtgt ttccgcgact ctaccaccca
   162301 gtcaattccg ttccacttaa tcctcatgac cacatatctt tccggctaag taatgggaaa
   162361 cccttctcct gttacatgaa tccaattttc atttcatccg agaaaagcca tctttttctc
   162421 aacaatgtct ttgccatttg atccaatagc cttccgtgag ataggaacag atttgataaa
   162481 tactgataac tctcggatcg aatattagaa cgggaaaatc cattagataa tgaactattg
   162541 gttctaagcc atctctggcg atgaatcaag aattcgaagt gctttttttt cctattcttg
   162601 agaaaccagc gtttagatag agatggaaga ggatccattt tggcagtaag aataagaagc
   162661 ccctttaaca tctcttcatc ttcatctgca aagaattctc gatgtgaaaa gacagagaca
   162721 aagggctcat ctttgaatag ggaaaagagt ggatccgggg ggtcccaaat gaattggctt
   162781 attcgaaaaa agccttgttc tttggaaaat ctagctcgtg gcgggtactg catggtttca
   162841 ctctgcaaga actccgaatc cccctcttga agctcatcct cctcttgacg ctcatcctcc
   162901 tcttgaagct gatcctcctc ttgaagctca tccttttcat cataaaggat cccccgaccg
   162961 gcccaatagg gaaatcccaa ttcattgggc ctttcgatac aatcaaatag aaattcccaa
   163021 gggcgccata ttctaggagc ccagtctatg tgatcgaaga aaccctcctc tatttcccct
   163081 tcttcaaact ccgattcgta tttttgatag agaaatttct gatcaacgat agaataagat
   163141 ccattttgca tcatatataa gggattcctt ggttcgggcc gaagaaggaa tttcactcga
   163201 tcattatcaa accgactgca atctctttct gtccgcgagg atgccatcag agcgccttct
   163261 atttctacta ggccatgaac tagatcagaa tcattctcaa cgaaccgata agaagtgatc
   163321 ctattttttt catcgggtcc gggtagagac caaaggtctt gagcgaccga tccggcagaa
   163381 caactcaaaa gataaagaag tatcgttaat ttcttcatgc tcgttccaag ttcgaagtac
   163441 catttgtaca aataaggatc cccttcttca cacaattgct tctttatata gatagatata
   163501 ggatctagga ggcaatttcc tagaagtact ttttgcacaa cagcccttcc tatctgatag
   163561 aaaaggatcc cgtgatcctg aaccggtatt acatgggctc gcaaatccca agtttgtcta
   163621 tgaagagcag atctaattgt attagtgtct agaattgatt tcttctgtgt aatactaatt
   163681 gatagggcct cattggcaag tgctacaaga tctcgtgcat tggaacccat ggctgtggac
   163741 ccgaatcgat tagtatggaa cattttcttt tccaagtgaa atcccctagt atatgaaaga
   163801 gtgaaaaagc gctttcgttg ttgtggaata agaagccttc gtatcttaat acatgtattg
   163861 aattgattcg gggctattag agcgggatcc actttttggg gaatatgagt cgaagcaata
   163921 acaagaatat ttctagtaga acatctttca caatccctgg agagatagtt cactaataga
   163981 ccgagggata agtccttcga ctcattcata tccagatcat gaatgtctgg aatccatatt
   164041 atgcaaggag acattgcttt tgctaattcg aagtgaaggg tgataaaaaa tcggtctact
   164101 tccgccagca gttcaatatt ggtgaactca ttcatcacat cctcagctag ccactctata
   164161 cgccgcaact ccctatcaag gtcactagta tcaatatcgt cactagcatc aatagagtca
   164221 ctagcatcaa tagagtcact aacatcatag tcactctcat cctcctcatc aagaaccaac
   164281 tccctaggct tgctatccgg gaacttgttc agaaatactg taatgaaagg aagataggag
   164341 tttgtcgtta ggtatttgac caaataggat cgtccgcttc ctatagaacc tatcactaaa
   164401 atacccctag agggggataa ggctaagcgg agcgaaaagg gttttccatg agacgggaaa
   164461 tgaaaactat tagccccaca cgaagtttgt gaataagtga ttgtctgata attagcaagg
   164521 aatatccgcc tttctgctaa acaggatgta ttgaactcat aattcattag atacttttga
   164581 tgaatgtcaa ctaagtatcg taagtaaatt gctcccggtt gttcaatcat ttgataagca
   164641 gagtcattct ttgataaatg atcgctatga gtcagactca atagaatttg atcaatactt
   164701 ttttctgccg ttaaggtgga gatggagaac tgaaccaaga agtctctttc tttatcacta
   164761 atcgaatcac tgttcgcgaa ccagaattct attggattat catcaatcca atgatcgccc
   164821 acgttttctc tttttcttat caatgaatag atctctttac ttgtatgact tagatgtctc
   164881 gtatttctcg aaaaaatgat tcgattgatg ggatttggta tgatacttat gagatcgatg
   164941 agattgatat tcaaatattt cttcttagaa cgtatagaat atcctaattg ttgcagagca
   165001 actagaaaga gattcttgaa ctttaaccag aaagaattca gttcagatgt gggataccta
   165061 tccagaagtt ttcgcaactc aatcatgtat gatggattca tcaaagattt gatcttttcg
   165121 aactctgtct gtaactcact ataggctcgg gaaacaaaga aaagacgtgt acaaacgaga
   165181 tgtccagcaa caagaagaag gaaaaggatt gaatagagga actcctgaac atttggcgag
   165241 ctcagatgtg tcgatatcaa tggtgactca ttatttcgat gaatcttttc ttcggacaga
   165301 agaaaatttt gtaaacactt aatcgaaatc tcacttatcc gattccgtcg tgtcttccac
   165361 aattttttct gaagaattcg cgctgatcca tgcataatat catgaaaaat ggataccaat
   165421 atttgacggc tgctacttag tatcggcaat aggtctgaaa aagtatctaa caatatcaaa
   165481 cttagatatt tgcaccctgt tgaagtaaag aaccatggca tatatgtttg gaatagattc
   165541 cattttgatt ttaagcgagt tgaaaaagca ctctttcgtt gatgaaaggt tctatacatc
   165601 tgccctttct caacgcattt ctttagacaa agactccgtt ttttcctctt ttcggatggt
   165661 aaatatttct cagaacatgg agtgtgaatc aaacccatgt ttgaattgaa attgagatac
   165721 tgatgcaagt tcttctcttc tgaatcagat agattcatat ctgaaagagg ttgacaaaaa
   165781 gttctttcaa aattgacttt ttgtccctct tttagaggtg ttccagaaat gtctgcaatc
   165841 gagtaaatag ctctacgaac taatggatcg gatcgaattg caaactggaa agatttgtac
   165901 aagttatacc tttcgtcacc actttgtgga aaatcattag atatgaatat gttagatacc
   165961 tgcgactcga ttggtgaagg tgaaatagta tctctctcca aaaaagcatg ttttttttta
   166021 ccaccgcaca aagaaaatat tttgttgcga atgaacaaga tattgaggaa ttgtccgtac
   166081 gtaaaatcag aattcttgat acgggccttt tccacataaa aagggaatct tttgttacaa
   166141 tagaaggaga agtgatgtgg attattcaag aatcgaagtc gatttgcttt ataaaaagaa
   166201 gatatcaatg aacttctatg aaatggtttc acgggattca gccaattgtc ttgatcgtgg
   166261 gatatcattg agaaatagga atccgtgtta tcaaaagatt tcctgctatt atttctagta
   166321 tggaatgagt caatcatccg ctttggtatc ttattgaaca aaaatggtga tattgttcct
   166381 ccattgatca agaatttcga tttttgagaa gtattatgat catccaataa gaaaggtttc
   166441 aatttttgaa aatgaacgat ttgaagacct attgattcta acaactgatt gcagagttga
   166501 tcatttgtac ctttcaattc atagatgtgg atctcagacc tatgaagggg gatattcccg
   166561 aaactcacaa agaaaaaagg aagtgagtta gacaaaaaga gaagaagtga cttagacaaa
   166621 tcttttttat cgataacctc agaccaatca atcgaatatt gattaatatg taatcgatcg
   166681 aacactactt gaaaacggct cttctgctca gaaacgaaat gttctaaatg ctcctggaaa
   166741 ttcttgctcc cattggacca tttgtatcta tatgcattag gatcccgatt catgtatctc
   166801 tcggttcgag aaatcaaaat aagaggatcg aaccgtttgt tctgactctt tttcaaattc
   166861 gataaatgtc ggttgatcgt atatttcatt agagttctat gattcagagt accatttctt
   166921 atttgatccc tttgaattcc atactcgaag ttgcgatcgg atctattcat taaaaagaat
   166981 cgattcaata catttcttat gtacccatgg gtgctatatt ggatttgaat cagatttcgg
   167041 atcaagatag attgattgac tgcctccatt atgttgttgc tagcaaatac cactcttttt
   167101 ggttttggat cttccaaatc attcccgcag gagatccgga cccatttgtt tctgatcctt
   167161 cgataaaaag attcattttc ttcataaaaa ataggaggta gaaccaataa agatttcttt
   167221 ttcgattcat ccccggcctc attcaagaat tgtttttgat ccaatccgta ggaatcaata
   167281 gaaagggcaa atctcttatg atacaccaga tccggctcgg ttattgatag agtgaataga
   167341 tctgccattt cttgaaatct ctcttctgat tcaaaatcgt ggtgtaacgt gtatcccccc
   167401 ctgttcaggt catggaatag atgaaataaa tcaaaaaatg gatttttgtt caagaatgaa
   167461 gaactaccca gttcatcctt cggaaccata tcgcatcccg gatatgatga aataggatga
   167521 attgagacgg tattttgtaa atacgtaatt atcttggata tattcactat ttctttattt
   167581 tccgatcgcc tgaaagggac aaaagaaaca tcttgttctt tcttcaacaa tttctgatct
   167641 ttagtgaacc tctcagtagg attcgaaccc agatgaagtt ctgaccatat gtcagagaaa
   167701 aaagaacgaa tggatcttgt aggattccca agaaattctt cgatttcttc cggaagcaga
   167761 tgattattca tccgcttctc acgttccgtg aatagccggg actttgagga agatccagaa
   167821 acgcgtttag ggaatcggtc tgattctatc tctcttcgtt ccgtttgaag aaaggaagga
   167881 tcccaaagaa tcgatctttc ttttagttgt tgaatctctc tttgattgat caatgtgtga
   167941 tattccgaat cctcattact aatggaatca aaacgatctc tggattgatc aaaagatcct
   168001 ttcaattggc tagaatccgt tacttgaacg aaactagatc ttgtggaatg atattgaata
   168061 tttgacgata cattccgtac cttgctaaaa attcgatcct tgcttaccaa ccacacattg
   168121 tctaaccaaa tccaattctc tctcgatatg ttcctcaaaa aatccgattc gtgcggattc
   168181 ttcccccgac taccgaagag atcttggcgg aattgccaca tatgaaattg agcacaattt
   168241 tgcaaagaaa tagcccactt gcttctcgaa aagagatggg aaacatgctc aatatcattt
   168301 gattgaatag ttgacccagc cccttgttgt ttgaagaaac cctccacttc aattggtatt
   168361 tgttcacgaa aagcaaacat gagataacaa atccagtctt tcactaagat ttcgaatagc
   168421 tgtcccgaat tcaatatgtt ttgcctctta ctcggagaaa gacgatcaaa caattcccaa
   168481 tcacggtcct tgtggatcgg atcatccata taatatacaa agggaaactc cagatatttg
   168541 atatctttct ctttgaatga gatctcaatt ccagcgacgg tttcattaga tatcttacca
   168601 ctagaatcct tcttttttcc gatccagttc ctccaccacc gcgaacccca gttggattca
   168661 ggcatgatac actttttagt tattggggga acccaagtac tctctttcgg atccaggaac
   168721 tcagagatct tttttccttt tgacaggagc gaaacaatca acctattgac attggaagac
   168781 ccaaaagatt cttccaatgc atcatttctc ggtccaatgg gattcataag tataggaaga
   168841 agccctgtca aatagatatt ttttctttcg accatatttc gattgttaat acgatatata
   168901 aggaccgcta ctacaaatag tagtacaccc ttggtcgtga aatgtactac acccttgata
   168961 cccttgatcg tgaaatatcg attgcttgtt gaaccctgtg aattgcgtga aagtaggata
   169021 cccaaaattc gggggtccga gagttttaga aaacgttctt ggtggaaaaa aatgttaagg
   169081 aaagatccca ctgaattgaa ttgggtccat gaatctaata aatagtgaga attcttgatc
   169141 tctctcaata tctctcgcaa ttcgaaaacc cagaatttga attgacgccc cttcatctct
   169201 ccatacctcc taaatggata ataatgatac tttataatta tgatatttat atatgatatt
   169261 tatatacgat atttctttat tctatgataa ttagaattat atgattattc tatgatttaa
   169321 attgcattga tttatcctaa agatttcatt tcaattggaa tttggttatt caccatgtac
   169381 gaggatcccc gctaagcatc catggctgaa tggttaaagc gcccaactca taattggcga
   169441 attcgtaggt tcaattccta ctggatgcac gccaatggga ccctccaaga agtctattgg
   169501 aattgactct ttatcaatgg aatctcatca tctatacata acgaatcggt gtggtatatt
   169561 catatcataa catatgaaca gtaagaactg aactagcatt cttattgaga ctagaactca
   169621 tagggaagaa aatagattta tggatggaat caaatatgca gtatttacag acaaaagtat
   169681 tcggttattg gcgaaaaatc aatatacttt taatgtcgaa tcaggatcaa ctaggacaga
   169741 aatcaagcat tgggtcgaac tcttctttgg tgtcaaggta atagctatga atagtcatcg
   169801 actccccgga aagggtagaa gaatgggacc cattatggga catacaatgc attacaagcg
   169861 tatgatcatt acgcttcaac cgggttattc tattccacct cttagaaaga aaagaactta
   169921 aatcaaaata cttaatagca tggcgataca tttatacaaa acttctaccc cgggcacacg
   169981 caatggagcc gtagacagtc aagtgaaatc caatccacga aataatttga tctatggaca
   170041 gcatcgttgt ggtaaaggtc gtaatgccag aggaatcatt accgcaaggc atagaggggg
   170101 aggtcataag cgtttatacc gtaaaatcga ttttcgacga aatgaaagag acatatatgg
   170161 tagaatcgta accatggaat acgaccctaa tcgaaatgca tacgtttgtc tcatacacta
   170221 tggggatggt gagaagagat atattttaca tcccagaggg gctataattg gagataccat
   170281 tgtttctggt acagaagttc ctatcaaaat gggaaatgcc ctacctttga gtgcggtttg
   170341 aactattgat ttacgtaatt gggagtaacc aattaggttt acgacgaaac ctagaaatcg
   170401 atcactgatc caatttgagt acctctacag gatagacctc aacagaaaac tgaagagtaa
   170461 gggcagcaag tgattgagtt cagtagttcc tcatatataa ttattgactc tagagagata
   170521 gtaatatgga gaagacaaaa ctgtttcaag caccgacaga accagaagcg ccccttgttt
   170581 caaagagagg aggacgggtt attcacattt catttgatgg tcagaggcaa attgaaagct
   170641 aagcagtggt aattctaaag attccccggg ggaaaaatag agatgtctcc tacgttaccc
   170701 ataaatatgt ggaagtatcg acgtaatttc atagagtcat tcggtctgaa tgctacatga
   170761 agaacataag ccagatgacg gaacgggaag acctaggatg tagaagatca taacatgagt
   170821 ggttcggcag atttggattc ctatatatcc attcatgtgg tactttattg tatgatatag
   170881 ataagaattt tacgatatat atatatccat ctgtatagat atcatcatct acatccagaa
   170941 agccgtatgc tttggaaaaa gcttgtacag tttgggaagg gattttgatt gatcaaaaaa
   171001 aggaatctac ttcaaccgat atgcccttag gcacggccat acataacata gaaatcacac
   171061 ttggaaaggg tggacaatta gctagagcag cgggtgctgt agcgaaactg attgcaaaag
   171121 aggggaaatc ggccacatta aaattacctt ctggagaggt ccgtttgata tccaaaaact
   171181 gctcggcaac agtcggacaa gtggggaatg ttggggtgaa ccagaaaagt ttgggtagag
   171241 ccggatctaa atgttggcta ggtaagcgtc ctgtagtaag aggagttgtt atgaaccctg
   171301 tagaccatcc ccatgggggt ggtgaaggga gggctccgat tggtagaaaa aaacccgcaa
   171361 ccccttgggg ttatcctgca cttggaagaa gaagtagaaa aaggaataaa tatagtgata
   171421 atttgattct tcgtcgccgt aggaaatagg agagcaaatt tctttcttcg tttttgcaaa
   171481 attaaaaaaa ga
//
