# Supplementary material for: Evolutionary dynamics of the chloroplast genome in Daphne (Thymelaeaceae): comparative analysis with related genera and insights into phylogenetics
Source: FEBS Open Bio. 2025 Oct 16;16(3):503–19. doi: 10.1002/2211-5463.70143 (PMC12955755; doi:10.1002/2211-5463.70143)
Supplement: Supplementary file 11 — Data S2. Annotated chloroplast genome sequences of all newly assembled species (GenBank format). [file FEB4-16-503-s005.zip › Daphne laureola.gb]

LOCUS       Daphne_laureola       171613 bp    DNA     circular PLN 07-SEP-2025
DEFINITION  Daphne laureola voucher WSY:WSY0148635 chloroplast, complete
            genome.
ACCESSION   MN201546
KEYWORDS    .
SOURCE      chloroplast Daphne laureola
  ORGANISM  Daphne laureola
            Eukaryota; Viridiplantae; Streptophyta; Embryophyta; Tracheophyta;
            Spermatophyta; Magnoliopsida; eudicotyledons; Gunneridae;
            Pentapetalae; rosids; malvids; Malvales; Thymelaeaceae; Daphne.
REFERENCE   1  (bases 1 to 171613)
  AUTHORS   Koenyves,K., Yooprasert,S., Culham,A. and David,J.
  TITLE     The complete plastome of Daphne laureola L. (Thymelaeaceae)
  JOURNAL   Mitochondrial DNA B Resour 4 (2), 3364-3365 (2019)
REFERENCE   2  (bases 1 to 171613)
  AUTHORS   Konyves,K.
  TITLE     Direct Submission
  JOURNAL   Submitted (19-JUL-2019) Botany, Royal Horticultural Society, RHS
            Garden Wisley, Woking, Surrey GU23 6QB, United Kingdom
            ##Assembly-Data-START## Assembly Method :: Fast-Plast v. 1.2.6
COMMENT     NovoPlasty v. 2.7.0 Coverage :: 521X Sequencing Technology ::
            Illumina ##Assembly-Data-END##
FEATURES             Location/Qualifiers
     misc_feature    1..85316
                     /note="large single copy (LSC)"
     tRNA            complement(51..124)
                     /gene="trnH-GUG"
                     /locus_tag="FKS56_pgt001"
                     /product="tRNA-His"
                     /db_xref="GeneID:40491980"
     gene            complement(51..124)
                     /gene="trnH-GUG"
                     /locus_tag="FKS56_pgt001"
                     /db_xref="GeneID:40491980"
     CDS             complement(463..1524)
                     /gene="psbA"
                     /locus_tag="FKS56_pgp091"
                     /codon_start=1
                     /transl_table=11
                     /product="photosystem II protein D1"
                     /protein_id="YP_009663801.1"
                     /db_xref="GeneID:40491913"
     gene            complement(463..1524)
                     /gene="psbA"
                     /locus_tag="FKS56_pgp091"
                     /db_xref="GeneID:40491913"
     tRNA            join(complement(4328..4364),complement(1793..1827))
                     /gene="trnK-UUU"
                     /locus_tag="FKS56_pgt002"
                     /product="tRNA-Lys"
                     /db_xref="GeneID:40491914"
     gene            complement(1793..4364)
                     /gene="trnK-UUU"
                     /locus_tag="FKS56_pgt002"
                     /db_xref="GeneID:40491914"
     CDS             complement(2124..3650)
                     /gene="matK"
                     /locus_tag="FKS56_pgp090"
                     /codon_start=1
                     /transl_table=11
                     /product="maturase K"
                     /protein_id="YP_009663802.1"
                     /db_xref="GeneID:40491915"
     gene            complement(2124..3650)
                     /gene="matK"
                     /locus_tag="FKS56_pgp090"
                     /db_xref="GeneID:40491915"
     CDS             join(complement(6211..6250),complement(5077..5276))
                     /gene="rps16"
                     /locus_tag="FKS56_pgp089"
                     /codon_start=1
                     /transl_table=11
                     /product="ribosomal protein S16"
                     /protein_id="YP_009663803.1"
                     /db_xref="GeneID:40491916"
     gene            complement(5077..6250)
                     /gene="rps16"
                     /locus_tag="FKS56_pgp089"
                     /db_xref="GeneID:40491916"
     tRNA            complement(7557..7628)
                     /gene="trnQ-UUG"
                     /locus_tag="FKS56_pgt003"
                     /product="tRNA-Gln"
                     /db_xref="GeneID:40491917"
     gene            complement(7557..7628)
                     /gene="trnQ-UUG"
                     /locus_tag="FKS56_pgt003"
                     /db_xref="GeneID:40491917"
     CDS             7989..8174
                     /gene="psbK"
                     /locus_tag="FKS56_pgp088"
                     /codon_start=1
                     /transl_table=11
                     /product="photosystem II protein K"
                     /protein_id="YP_009663804.1"
                     /db_xref="GeneID:40491918"
     gene            7989..8174
                     /gene="psbK"
                     /locus_tag="FKS56_pgp088"
                     /db_xref="GeneID:40491918"
     CDS             8607..8717
                     /gene="psbI"
                     /locus_tag="FKS56_pgp087"
                     /codon_start=1
                     /transl_table=11
                     /product="photosystem II protein I"
                     /protein_id="YP_009663805.1"
                     /db_xref="GeneID:40491919"
     gene            8607..8717
                     /gene="psbI"
                     /locus_tag="FKS56_pgp087"
                     /db_xref="GeneID:40491919"
     tRNA            complement(8802..8889)
                     /gene="trnS-GCU"
                     /locus_tag="FKS56_pgt004"
                     /product="tRNA-Ser"
                     /db_xref="GeneID:40491920"
     gene            complement(8802..8889)
                     /gene="trnS-GCU"
                     /locus_tag="FKS56_pgt004"
                     /db_xref="GeneID:40491920"
     tRNA            join(9532..9554,10275..10323)
                     /gene="trnG-UCC"
                     /locus_tag="FKS56_pgt005"
                     /product="tRNA-Gly"
                     /db_xref="GeneID:40491921"
     gene            9532..10323
                     /gene="trnG-UCC"
                     /locus_tag="FKS56_pgt005"
                     /db_xref="GeneID:40491921"
     tRNA            10478..10549
                     /gene="trnR-UCU"
                     /locus_tag="FKS56_pgt006"
                     /product="tRNA-Arg"
                     /db_xref="GeneID:40491922"
     gene            10478..10549
                     /gene="trnR-UCU"
                     /locus_tag="FKS56_pgt006"
                     /db_xref="GeneID:40491922"
     CDS             complement(10832..12352)
                     /gene="atpA"
                     /locus_tag="FKS56_pgp086"
                     /codon_start=1
                     /transl_table=11
                     /product="ATP synthase CF1 alpha subunit"
                     /protein_id="YP_009663806.1"
                     /db_xref="GeneID:40491923"
     gene            complement(10832..12352)
                     /gene="atpA"
                     /locus_tag="FKS56_pgp086"
                     /db_xref="GeneID:40491923"
     CDS             join(complement(13758..13901),complement(12428..12838))
                     /gene="atpF"
                     /locus_tag="FKS56_pgp085"
                     /codon_start=1
                     /transl_table=11
                     /product="ATP synthase CF0 subunit I"
                     /protein_id="YP_009663807.1"
                     /db_xref="GeneID:40491924"
     gene            complement(12428..13901)
                     /gene="atpF"
                     /locus_tag="FKS56_pgp085"
                     /db_xref="GeneID:40491924"
     CDS             complement(14139..14384)
                     /gene="atpH"
                     /locus_tag="FKS56_pgp084"
                     /codon_start=1
                     /transl_table=11
                     /product="ATP synthase CF0 C subunit"
                     /protein_id="YP_009663808.1"
                     /db_xref="GeneID:40491925"
     gene            complement(14139..14384)
                     /gene="atpH"
                     /locus_tag="FKS56_pgp084"
                     /db_xref="GeneID:40491925"
     CDS             complement(15601..16344)
                     /gene="atpI"
                     /locus_tag="FKS56_pgp083"
                     /codon_start=1
                     /transl_table=11
                     /product="ATP synthase CF0 A subunit"
                     /protein_id="YP_009663809.1"
                     /db_xref="GeneID:40491926"
     gene            complement(15601..16344)
                     /gene="atpI"
                     /locus_tag="FKS56_pgp083"
                     /db_xref="GeneID:40491926"
     CDS             complement(16584..17294)
                     /gene="rps2"
                     /locus_tag="FKS56_pgp082"
                     /codon_start=1
                     /transl_table=11
                     /product="ribosomal protein S2"
                     /protein_id="YP_009663810.1"
                     /db_xref="GeneID:40491927"
     gene            complement(16584..17294)
                     /gene="rps2"
                     /locus_tag="FKS56_pgp082"
                     /db_xref="GeneID:40491927"
     CDS             complement(17668..21744)
                     /gene="rpoC2"
                     /locus_tag="FKS56_pgp081"
                     /codon_start=1
                     /transl_table=11
                     /product="RNA polymerase beta subunit"
                     /protein_id="YP_009663811.1"
                     /db_xref="GeneID:40491928"
     gene            complement(17668..21744)
                     /gene="rpoC2"
                     /locus_tag="FKS56_pgp081"
                     /db_xref="GeneID:40491928"
     CDS             join(complement(24324..24755),complement(21936..23552))
                     /gene="rpoC1"
                     /locus_tag="FKS56_pgp080"
                     /codon_start=1
                     /transl_table=11
                     /product="RNA polymerase beta' subunit"
                     /protein_id="YP_009663812.1"
                     /db_xref="GeneID:40491929"
     gene            complement(21936..24755)
                     /gene="rpoC1"
                     /locus_tag="FKS56_pgp080"
                     /db_xref="GeneID:40491929"
     CDS             complement(24781..27993)
                     /gene="rpoB"
                     /locus_tag="FKS56_pgp079"
                     /codon_start=1
                     /transl_table=11
                     /product="RNA polymerase beta subunit"
                     /protein_id="YP_009663813.1"
                     /db_xref="GeneID:40491930"
     gene            complement(24781..27993)
                     /gene="rpoB"
                     /locus_tag="FKS56_pgp079"
                     /db_xref="GeneID:40491930"
     tRNA            29142..29212
                     /gene="trnC-GCA"
                     /locus_tag="FKS56_pgt007"
                     /product="tRNA-Cys"
                     /db_xref="GeneID:40491931"
     gene            29142..29212
                     /gene="trnC-GCA"
                     /locus_tag="FKS56_pgt007"
                     /db_xref="GeneID:40491931"
     CDS             29395..29484
                     /gene="petN"
                     /locus_tag="FKS56_pgp078"
                     /codon_start=1
                     /transl_table=11
                     /product="cytochrome b6/f complex subunit VIII"
                     /protein_id="YP_009663814.1"
                     /db_xref="GeneID:40491932"
     gene            29395..29484
                     /gene="petN"
                     /locus_tag="FKS56_pgp078"
                     /db_xref="GeneID:40491932"
     CDS             complement(30395..30499)
                     /gene="psbM"
                     /locus_tag="FKS56_pgp077"
                     /codon_start=1
                     /transl_table=11
                     /product="photosystem II protein M"
                     /protein_id="YP_009663815.1"
                     /db_xref="GeneID:40491933"
     gene            complement(30395..30499)
                     /gene="psbM"
                     /locus_tag="FKS56_pgp077"
                     /db_xref="GeneID:40491933"
     tRNA            complement(31090..31163)
                     /gene="trnD-GUC"
                     /locus_tag="FKS56_pgt008"
                     /product="tRNA-Asp"
                     /db_xref="GeneID:40491934"
     gene            complement(31090..31163)
                     /gene="trnD-GUC"
                     /locus_tag="FKS56_pgt008"
                     /db_xref="GeneID:40491934"
     tRNA            complement(31496..31579)
                     /gene="trnY-GUA"
                     /locus_tag="FKS56_pgt009"
                     /product="tRNA-Tyr"
                     /db_xref="GeneID:40491935"
     gene            complement(31496..31579)
                     /gene="trnY-GUA"
                     /locus_tag="FKS56_pgt009"
                     /db_xref="GeneID:40491935"
     tRNA            complement(31639..31711)
                     /gene="trnE-UUC"
                     /locus_tag="FKS56_pgt010"
                     /product="tRNA-Glu"
                     /db_xref="GeneID:40491936"
     gene            complement(31639..31711)
                     /gene="trnE-UUC"
                     /locus_tag="FKS56_pgt010"
                     /db_xref="GeneID:40491936"
     tRNA            32383..32454
                     /gene="trnT-GGU"
                     /locus_tag="FKS56_pgt011"
                     /product="tRNA-Thr"
                     /db_xref="GeneID:40491937"
     gene            32383..32454
                     /gene="trnT-GGU"
                     /locus_tag="FKS56_pgt011"
                     /db_xref="GeneID:40491937"
     CDS             33728..34789
                     /gene="psbD"
                     /locus_tag="FKS56_pgp076"
                     /codon_start=1
                     /transl_table=11
                     /product="photosystem II protein D2"
                     /protein_id="YP_009663816.1"
                     /db_xref="GeneID:40491938"
     gene            33728..34789
                     /gene="psbD"
                     /locus_tag="FKS56_pgp076"
                     /db_xref="GeneID:40491938"
     CDS             34737..36158
                     /gene="psbC"
                     /locus_tag="FKS56_pgp075"
                     /codon_start=1
                     /transl_table=11
                     /product="photosystem II CP43 chlorophyll apoprotein"
                     /protein_id="YP_009663817.1"
                     /db_xref="GeneID:40491939"
     gene            34737..36158
                     /gene="psbC"
                     /locus_tag="FKS56_pgp075"
                     /db_xref="GeneID:40491939"
     tRNA            complement(36409..36497)
                     /gene="trnS-UGA"
                     /locus_tag="FKS56_pgt012"
                     /product="tRNA-Ser"
                     /db_xref="GeneID:40491940"
     gene            complement(36409..36497)
                     /gene="trnS-UGA"
                     /locus_tag="FKS56_pgt012"
                     /db_xref="GeneID:40491940"
     CDS             36857..37045
                     /gene="psbZ"
                     /locus_tag="FKS56_pgp074"
                     /codon_start=1
                     /transl_table=11
                     /product="photosystem II protein Z"
                     /protein_id="YP_009663818.1"
                     /db_xref="GeneID:40491941"
     gene            36857..37045
                     /gene="psbZ"
                     /locus_tag="FKS56_pgp074"
                     /db_xref="GeneID:40491941"
     tRNA            37606..37676
                     /gene="trnG-GCC"
                     /locus_tag="FKS56_pgt013"
                     /product="tRNA-Gly"
                     /db_xref="GeneID:40491942"
     gene            37606..37676
                     /gene="trnG-GCC"
                     /locus_tag="FKS56_pgt013"
                     /db_xref="GeneID:40491942"
     tRNA            complement(37831..37904)
                     /gene="trnfM-CAU"
                     /locus_tag="FKS56_pgt014"
                     /product="tRNA-fMet"
                     /db_xref="GeneID:40491943"
     gene            complement(37831..37904)
                     /gene="trnfM-CAU"
                     /locus_tag="FKS56_pgt014"
                     /db_xref="GeneID:40491943"
     CDS             complement(38078..38380)
                     /gene="rps14"
                     /locus_tag="FKS56_pgp073"
                     /codon_start=1
                     /transl_table=11
                     /product="ribosomal protein S14"
                     /protein_id="YP_009663819.1"
                     /db_xref="GeneID:40491944"
     gene            complement(38078..38380)
                     /gene="rps14"
                     /locus_tag="FKS56_pgp073"
                     /db_xref="GeneID:40491944"
     CDS             complement(38503..40707)
                     /gene="psaB"
                     /locus_tag="FKS56_pgp072"
                     /codon_start=1
                     /transl_table=11
                     /product="photosystem I P700 chlorophyll a apoprotein A2"
                     /protein_id="YP_009663820.1"
                     /db_xref="GeneID:40491945"
     gene            complement(38503..40707)
                     /gene="psaB"
                     /locus_tag="FKS56_pgp072"
                     /db_xref="GeneID:40491945"
     CDS             complement(40733..42985)
                     /gene="psaA"
                     /locus_tag="FKS56_pgp071"
                     /codon_start=1
                     /transl_table=11
                     /product="photosystem I P700 chlorophyll a apoprotein A1"
                     /protein_id="YP_009663821.1"
                     /db_xref="GeneID:40491946"
     gene            complement(40733..42985)
                     /gene="psaA"
                     /locus_tag="FKS56_pgp071"
                     /db_xref="GeneID:40491946"
     CDS             join(complement(45677..45802),complement(44713..44940),
                     complement(43824..43976))
                     /gene="ycf3"
                     /locus_tag="FKS56_pgp070"
                     /codon_start=1
                     /transl_table=11
                     /product="hypothetical chloroplast RF34"
                     /protein_id="YP_009663822.1"
                     /db_xref="GeneID:40491947"
     gene            complement(43824..45802)
                     /gene="ycf3"
                     /locus_tag="FKS56_pgp070"
                     /db_xref="GeneID:40491947"
     tRNA            46701..46787
                     /gene="trnS-GGA"
                     /locus_tag="FKS56_pgt015"
                     /product="tRNA-Ser"
                     /db_xref="GeneID:40491948"
     gene            46701..46787
                     /gene="trnS-GGA"
                     /locus_tag="FKS56_pgt015"
                     /db_xref="GeneID:40491948"
     CDS             complement(47123..47728)
                     /gene="rps4"
                     /locus_tag="FKS56_pgp069"
                     /codon_start=1
                     /transl_table=11
                     /product="ribosomal protein S4"
                     /protein_id="YP_009663823.1"
                     /db_xref="GeneID:40491949"
     gene            complement(47123..47728)
                     /gene="rps4"
                     /locus_tag="FKS56_pgp069"
                     /db_xref="GeneID:40491949"
     tRNA            complement(48258..48330)
                     /gene="trnT-UGU"
                     /locus_tag="FKS56_pgt016"
                     /product="tRNA-Thr"
                     /db_xref="GeneID:40491950"
     gene            complement(48258..48330)
                     /gene="trnT-UGU"
                     /locus_tag="FKS56_pgt016"
                     /db_xref="GeneID:40491950"
     tRNA            join(49231..49264,49807..49856)
                     /gene="trnL-UAA"
                     /locus_tag="FKS56_pgt017"
                     /product="tRNA-Leu"
                     /db_xref="GeneID:40491951"
     gene            49231..49856
                     /gene="trnL-UAA"
                     /locus_tag="FKS56_pgt017"
                     /db_xref="GeneID:40491951"
     tRNA            49956..50028
                     /gene="trnF-GAA"
                     /locus_tag="FKS56_pgt018"
                     /product="tRNA-Phe"
                     /db_xref="GeneID:40491952"
     gene            49956..50028
                     /gene="trnF-GAA"
                     /locus_tag="FKS56_pgt018"
                     /db_xref="GeneID:40491952"
     CDS             complement(50500..50976)
                     /gene="ndhJ"
                     /locus_tag="FKS56_pgp068"
                     /codon_start=1
                     /transl_table=11
                     /product="NADH dehydrogenase subunit J"
                     /protein_id="YP_009663824.1"
                     /db_xref="GeneID:40491953"
     gene            complement(50500..50976)
                     /gene="ndhJ"
                     /locus_tag="FKS56_pgp068"
                     /db_xref="GeneID:40491953"
     CDS             complement(51111..51794)
                     /gene="ndhK"
                     /locus_tag="FKS56_pgp067"
                     /codon_start=1
                     /transl_table=11
                     /product="NADH dehydrogenase subunit K"
                     /protein_id="YP_009663825.1"
                     /db_xref="GeneID:40491954"
     gene            complement(51111..51794)
                     /gene="ndhK"
                     /locus_tag="FKS56_pgp067"
                     /db_xref="GeneID:40491954"
     CDS             complement(51859..52221)
                     /gene="ndhC"
                     /locus_tag="FKS56_pgp066"
                     /codon_start=1
                     /transl_table=11
                     /product="NADH dehydrogenase subunit 3"
                     /protein_id="YP_009663826.1"
                     /db_xref="GeneID:40491955"
     gene            complement(51859..52221)
                     /gene="ndhC"
                     /locus_tag="FKS56_pgp066"
                     /db_xref="GeneID:40491955"
     tRNA            join(complement(53579..53616),complement(52945..52979))
                     /gene="trnV-UAC"
                     /locus_tag="FKS56_pgt019"
                     /product="tRNA-Val"
                     /db_xref="GeneID:40491956"
     gene            complement(52945..53616)
                     /gene="trnV-UAC"
                     /locus_tag="FKS56_pgt019"
                     /db_xref="GeneID:40491956"
     tRNA            53807..53879
                     /gene="trnM-CAU"
                     /locus_tag="FKS56_pgt020"
                     /product="tRNA-Met"
                     /db_xref="GeneID:40491957"
     gene            53807..53879
                     /gene="trnM-CAU"
                     /locus_tag="FKS56_pgt020"
                     /db_xref="GeneID:40491957"
     CDS             complement(54122..54523)
                     /gene="atpE"
                     /locus_tag="FKS56_pgp065"
                     /codon_start=1
                     /transl_table=11
                     /product="ATP synthase CF1 epsilon subunit"
                     /protein_id="YP_009663827.1"
                     /db_xref="GeneID:40491958"
     gene            complement(54122..54523)
                     /gene="atpE"
                     /locus_tag="FKS56_pgp065"
                     /db_xref="GeneID:40491958"
     CDS             complement(54520..56022)
                     /gene="atpB"
                     /locus_tag="FKS56_pgp064"
                     /codon_start=1
                     /transl_table=11
                     /product="ATP synthase CF1 beta subunit"
                     /protein_id="YP_009663828.1"
                     /db_xref="GeneID:40491959"
     gene            complement(54520..56022)
                     /gene="atpB"
                     /locus_tag="FKS56_pgp064"
                     /db_xref="GeneID:40491959"
     CDS             56817..58250
                     /gene="rbcL"
                     /locus_tag="FKS56_pgp063"
                     /codon_start=1
                     /transl_table=11
                     /product="ribulose-1,5-bisphosphate carboxylase/oxygenase
                     large subunit"
                     /protein_id="YP_009663829.1"
                     /db_xref="GeneID:40491960"
     gene            56817..58250
                     /gene="rbcL"
                     /locus_tag="FKS56_pgp063"
                     /db_xref="GeneID:40491960"
     CDS             58977..60587
                     /gene="accD"
                     /locus_tag="FKS56_pgp062"
                     /codon_start=1
                     /transl_table=11
                     /product="acetyl-CoA carboxylase carboxyltransferase beta
                     subunit"
                     /protein_id="YP_009663830.1"
                     /db_xref="GeneID:40491961"
     gene            58977..60587
                     /gene="accD"
                     /locus_tag="FKS56_pgp062"
                     /db_xref="GeneID:40491961"
     CDS             61200..61313
                     /gene="psaI"
                     /locus_tag="FKS56_pgp061"
                     /codon_start=1
                     /transl_table=11
                     /product="photosystem I subunit VIII"
                     /protein_id="YP_009663831.1"
                     /db_xref="GeneID:40491962"
     gene            61200..61313
                     /gene="psaI"
                     /locus_tag="FKS56_pgp061"
                     /db_xref="GeneID:40491962"
     CDS             61728..62291
                     /gene="ycf4"
                     /locus_tag="FKS56_pgp060"
                     /codon_start=1
                     /transl_table=11
                     /product="photosystem I assembly protein Ycf4"
                     /protein_id="YP_009663832.1"
                     /db_xref="GeneID:40491963"
     gene            61728..62291
                     /gene="ycf4"
                     /locus_tag="FKS56_pgp060"
                     /db_xref="GeneID:40491963"
     CDS             62810..63505
                     /gene="cemA"
                     /locus_tag="FKS56_pgp059"
                     /codon_start=1
                     /transl_table=11
                     /product="envelope membrane protein"
                     /protein_id="YP_009663833.1"
                     /db_xref="GeneID:40491964"
     gene            62810..63505
                     /gene="cemA"
                     /locus_tag="FKS56_pgp059"
                     /db_xref="GeneID:40491964"
     CDS             63754..64716
                     /gene="petA"
                     /locus_tag="FKS56_pgp058"
                     /codon_start=1
                     /transl_table=11
                     /product="cytochrome f"
                     /protein_id="YP_009663834.1"
                     /db_xref="GeneID:40491965"
     gene            63754..64716
                     /gene="petA"
                     /locus_tag="FKS56_pgp058"
                     /db_xref="GeneID:40491965"
     CDS             complement(65507..65629)
                     /gene="psbJ"
                     /locus_tag="FKS56_pgp057"
                     /codon_start=1
                     /transl_table=11
                     /product="photosystem II protein J"
                     /protein_id="YP_009663835.1"
                     /db_xref="GeneID:40491966"
     gene            complement(65507..65629)
                     /gene="psbJ"
                     /locus_tag="FKS56_pgp057"
                     /db_xref="GeneID:40491966"
     CDS             complement(65775..65891)
                     /gene="psbL"
                     /locus_tag="FKS56_pgp056"
                     /codon_start=1
                     /transl_table=11
                     /product="photosystem II protein L"
                     /protein_id="YP_009663836.1"
                     /db_xref="GeneID:40491967"
     gene            complement(65775..65891)
                     /gene="psbL"
                     /locus_tag="FKS56_pgp056"
                     /db_xref="GeneID:40491967"
     CDS             complement(65919..66038)
                     /gene="psbF"
                     /locus_tag="FKS56_pgp055"
                     /codon_start=1
                     /transl_table=11
                     /product="photosystem II cytochrome b559 beta subunit"
                     /protein_id="YP_009663837.1"
                     /db_xref="GeneID:40491968"
     gene            complement(65919..66038)
                     /gene="psbF"
                     /locus_tag="FKS56_pgp055"
                     /db_xref="GeneID:40491968"
     CDS             complement(66048..66299)
                     /gene="psbE"
                     /locus_tag="FKS56_pgp054"
                     /codon_start=1
                     /transl_table=11
                     /product="photosystem II protein V"
                     /protein_id="YP_009663838.1"
                     /db_xref="GeneID:40491969"
     gene            complement(66048..66299)
                     /gene="psbE"
                     /locus_tag="FKS56_pgp054"
                     /db_xref="GeneID:40491969"
     CDS             67716..67811
                     /gene="petL"
                     /locus_tag="FKS56_pgp053"
                     /codon_start=1
                     /transl_table=11
                     /product="cytochrome b6/f complex subunit VI"
                     /protein_id="YP_009663839.1"
                     /db_xref="GeneID:40491970"
     gene            67716..67811
                     /gene="petL"
                     /locus_tag="FKS56_pgp053"
                     /db_xref="GeneID:40491970"
     CDS             68007..68120
                     /gene="petG"
                     /locus_tag="FKS56_pgp052"
                     /codon_start=1
                     /transl_table=11
                     /product="cytochrome b6/f complex subunit V"
                     /protein_id="YP_009663840.1"
                     /db_xref="GeneID:40491971"
     gene            68007..68120
                     /gene="petG"
                     /locus_tag="FKS56_pgp052"
                     /db_xref="GeneID:40491971"
     tRNA            complement(68274..68346)
                     /gene="trnW-CCA"
                     /locus_tag="FKS56_pgt021"
                     /product="tRNA-Trp"
                     /db_xref="GeneID:40491972"
     gene            complement(68274..68346)
                     /gene="trnW-CCA"
                     /locus_tag="FKS56_pgt021"
                     /db_xref="GeneID:40491972"
     tRNA            complement(68551..68624)
                     /gene="trnP-UGG"
                     /locus_tag="FKS56_pgt022"
                     /product="tRNA-Pro"
                     /db_xref="GeneID:40491973"
     gene            complement(68551..68624)
                     /gene="trnP-UGG"
                     /locus_tag="FKS56_pgt022"
                     /db_xref="GeneID:40491973"
     CDS             68989..69123
                     /gene="psaJ"
                     /locus_tag="FKS56_pgp051"
                     /codon_start=1
                     /transl_table=11
                     /product="photosystem I subunit IX"
                     /protein_id="YP_009663841.1"
                     /db_xref="GeneID:40491974"
     gene            68989..69123
                     /gene="psaJ"
                     /locus_tag="FKS56_pgp051"
                     /db_xref="GeneID:40491974"
     CDS             69561..69761
                     /gene="rpl33"
                     /locus_tag="FKS56_pgp050"
                     /codon_start=1
                     /transl_table=11
                     /product="ribosomal protein L33"
                     /protein_id="YP_009663842.1"
                     /db_xref="GeneID:40491975"
     gene            69561..69761
                     /gene="rpl33"
                     /locus_tag="FKS56_pgp050"
                     /db_xref="GeneID:40491975"
     CDS             70075..70353
                     /gene="rps18"
                     /locus_tag="FKS56_pgp049"
                     /transl_table=11
                     /product="ribosomal protein S18"
                     /protein_id="YP_009663843.1"
                     /db_xref="GeneID:40491976"
     gene            70075..70353
                     /gene="rps18"
                     /locus_tag="FKS56_pgp049"
                     /db_xref="GeneID:40491976"
     CDS             complement(70695..71045)
                     /gene="rpl20"
                     /locus_tag="FKS56_pgp048"
                     /codon_start=1
                     /transl_table=11
                     /product="ribosomal protein L20"
                     /protein_id="YP_009663844.1"
                     /db_xref="GeneID:40491977"
     gene            complement(70695..71045)
                     /gene="rpl20"
                     /locus_tag="FKS56_pgp048"
                     /db_xref="GeneID:40491977"
     CDS             join(complement(71823..71936),157064..157295,
                     157833..157858)
                     /gene="rps12"
                     /locus_tag="FKS56_pgp047"
                     /trans_splicing
                     /codon_start=1
                     /transl_table=11
                     /product="ribosomal protein S12"
                     /protein_id="YP_009663845.1"
                     /db_xref="GeneID:40491978"
     CDS             join(complement(71823..71936),complement(99635..99866),
                     complement(99072..99097))
                     /gene="rps12"
                     /locus_tag="FKS56_pgp046"
                     /trans_splicing
                     /codon_start=1
                     /transl_table=11
                     /product="ribosomal protein S12"
                     /protein_id="YP_009663800.1"
                     /db_xref="GeneID:40492048"
     gene            join(complement(71823..71936),157064..157295,
                     157833..157858)
                     /gene="rps12"
                     /locus_tag="FKS56_pgp047"
                     /trans_splicing
                     /db_xref="GeneID:40491978"
     gene            join(complement(71823..71936),complement(99635..99866),
                     complement(99072..99097))
                     /gene="rps12"
                     /locus_tag="FKS56_pgp046"
                     /trans_splicing
                     /db_xref="GeneID:40492048"
     CDS             73246..74772
                     /gene="psbB"
                     /locus_tag="FKS56_pgp045"
                     /codon_start=1
                     /transl_table=11
                     /product="photosystem II 47 kDa protein"
                     /protein_id="YP_009663846.1"
                     /db_xref="GeneID:40491979"
     gene            73246..74772
                     /gene="psbB"
                     /locus_tag="FKS56_pgp045"
                     /db_xref="GeneID:40491979"
     CDS             74954..75055
                     /gene="psbT"
                     /locus_tag="FKS56_pgp044"
                     /codon_start=1
                     /transl_table=11
                     /product="photosystem II protein T"
                     /protein_id="YP_009663847.1"
                     /db_xref="GeneID:40491981"
     gene            74954..75055
                     /gene="psbT"
                     /locus_tag="FKS56_pgp044"
                     /db_xref="GeneID:40491981"
     CDS             complement(75126..75257)
                     /gene="psbN"
                     /locus_tag="FKS56_pgp043"
                     /codon_start=1
                     /transl_table=11
                     /product="photosystem II protein N"
                     /protein_id="YP_009663848.1"
                     /db_xref="GeneID:40491982"
     gene            complement(75126..75257)
                     /gene="psbN"
                     /locus_tag="FKS56_pgp043"
                     /db_xref="GeneID:40491982"
     CDS             75365..75592
                     /gene="psbH"
                     /locus_tag="FKS56_pgp042"
                     /codon_start=1
                     /transl_table=11
                     /product="photosystem II protein H"
                     /protein_id="YP_009663849.1"
                     /db_xref="GeneID:40491983"
     gene            75365..75592
                     /gene="psbH"
                     /locus_tag="FKS56_pgp042"
                     /db_xref="GeneID:40491983"
     CDS             join(75715..75720,76538..77179)
                     /gene="petB"
                     /locus_tag="FKS56_pgp041"
                     /codon_start=1
                     /transl_table=11
                     /product="cytochrome b6"
                     /protein_id="YP_009663850.1"
                     /db_xref="GeneID:40491984"
     gene            75715..77179
                     /gene="petB"
                     /locus_tag="FKS56_pgp041"
                     /db_xref="GeneID:40491984"
     CDS             join(77397..77404,78181..78655)
                     /gene="petD"
                     /locus_tag="FKS56_pgp040"
                     /codon_start=1
                     /transl_table=11
                     /product="cytochrome b6/f complex subunit IV"
                     /protein_id="YP_009663851.1"
                     /db_xref="GeneID:40491985"
     gene            77397..78655
                     /gene="petD"
                     /locus_tag="FKS56_pgp040"
                     /db_xref="GeneID:40491985"
     CDS             complement(78864..79850)
                     /gene="rpoA"
                     /locus_tag="FKS56_pgp039"
                     /codon_start=1
                     /transl_table=11
                     /product="RNA polymerase alpha subunit"
                     /protein_id="YP_009663852.1"
                     /db_xref="GeneID:40491986"
     gene            complement(78864..79850)
                     /gene="rpoA"
                     /locus_tag="FKS56_pgp039"
                     /db_xref="GeneID:40491986"
     CDS             complement(79930..80346)
                     /gene="rps11"
                     /locus_tag="FKS56_pgp038"
                     /codon_start=1
                     /transl_table=11
                     /product="ribosomal protein S11"
                     /protein_id="YP_009663853.1"
                     /db_xref="GeneID:40491987"
     gene            complement(79930..80346)
                     /gene="rps11"
                     /locus_tag="FKS56_pgp038"
                     /db_xref="GeneID:40491987"
     CDS             complement(80494..80607)
                     /gene="rpl36"
                     /locus_tag="FKS56_pgp037"
                     /codon_start=1
                     /transl_table=11
                     /product="ribosomal protein L36"
                     /protein_id="YP_009663854.1"
                     /db_xref="GeneID:40491988"
     gene            complement(80494..80607)
                     /gene="rpl36"
                     /locus_tag="FKS56_pgp037"
                     /db_xref="GeneID:40491988"
     CDS             complement(81129..81533)
                     /gene="rps8"
                     /locus_tag="FKS56_pgp036"
                     /codon_start=1
                     /transl_table=11
                     /product="ribosomal protein S8"
                     /protein_id="YP_009663855.1"
                     /db_xref="GeneID:40491989"
     gene            complement(81129..81533)
                     /gene="rps8"
                     /locus_tag="FKS56_pgp036"
                     /db_xref="GeneID:40491989"
     CDS             complement(81712..82080)
                     /gene="rpl14"
                     /locus_tag="FKS56_pgp035"
                     /codon_start=1
                     /transl_table=11
                     /product="ribosomal protein L14"
                     /protein_id="YP_009663856.1"
                     /db_xref="GeneID:40491990"
     gene            complement(81712..82080)
                     /gene="rpl14"
                     /locus_tag="FKS56_pgp035"
                     /db_xref="GeneID:40491990"
     CDS             join(complement(83670..83678),complement(82205..82603))
                     /gene="rpl16"
                     /locus_tag="FKS56_pgp034"
                     /codon_start=1
                     /transl_table=11
                     /product="ribosomal protein L16"
                     /protein_id="YP_009663857.1"
                     /db_xref="GeneID:40491991"
     gene            complement(82205..83678)
                     /gene="rpl16"
                     /locus_tag="FKS56_pgp034"
                     /db_xref="GeneID:40491991"
     CDS             complement(83831..84487)
                     /gene="rps3"
                     /locus_tag="FKS56_pgp033"
                     /codon_start=1
                     /transl_table=11
                     /product="ribosomal protein S3"
                     /protein_id="YP_009663858.1"
                     /db_xref="GeneID:40491992"
     gene            complement(83831..84487)
                     /gene="rps3"
                     /locus_tag="FKS56_pgp033"
                     /db_xref="GeneID:40491992"
     CDS             complement(84472..84975)
                     /gene="rpl22"
                     /locus_tag="FKS56_pgp032"
                     /codon_start=1
                     /transl_table=11
                     /product="ribosomal protein L22"
                     /protein_id="YP_009663859.1"
                     /db_xref="GeneID:40491993"
     gene            complement(84472..84975)
                     /gene="rpl22"
                     /locus_tag="FKS56_pgp032"
                     /db_xref="GeneID:40491993"
     CDS             complement(85014..85292)
                     /gene="rps19"
                     /locus_tag="FKS56_pgp031"
                     /codon_start=1
                     /transl_table=11
                     /product="ribosomal protein S19"
                     /protein_id="YP_009663860.1"
                     /db_xref="GeneID:40491994"
     gene            complement(85014..85292)
                     /gene="rps19"
                     /locus_tag="FKS56_pgp031"
                     /db_xref="GeneID:40491994"
     repeat_region   85317..127037
                     /note="inverted repeat B (IRB)"
                     /rpt_type="inverted"
     CDS             join(complement(86467..86857),complement(85348..85781))
                     /gene="rpl2"
                     /locus_tag="FKS56_pgp030"
                     /codon_start=1
                     /transl_table=11
                     /product="ribosomal protein L2"
                     /protein_id="YP_009663861.1"
                     /db_xref="GeneID:40491995"
     gene            complement(85348..86857)
                     /gene="rpl2"
                     /locus_tag="FKS56_pgp030"
                     /db_xref="GeneID:40491995"
     CDS             complement(86876..87157)
                     /gene="rpl23"
                     /locus_tag="FKS56_pgp029"
                     /codon_start=1
                     /transl_table=11
                     /product="ribosomal protein L23"
                     /protein_id="YP_009663862.1"
                     /db_xref="GeneID:40491996"
     gene            complement(86876..87157)
                     /gene="rpl23"
                     /locus_tag="FKS56_pgp029"
                     /db_xref="GeneID:40491996"
     tRNA            complement(87328..87401)
                     /gene="trnI-CAU"
                     /locus_tag="FKS56_pgt023"
                     /product="tRNA-Ile"
                     /db_xref="GeneID:40491997"
     gene            complement(87328..87401)
                     /gene="trnI-CAU"
                     /locus_tag="FKS56_pgt023"
                     /db_xref="GeneID:40491997"
     CDS             87601..94425
                     /gene="ycf2"
                     /locus_tag="FKS56_pgp028"
                     /codon_start=1
                     /transl_table=11
                     /product="Ycf2"
                     /protein_id="YP_009663863.1"
                     /db_xref="GeneID:40491998"
     gene            87601..94425
                     /gene="ycf2"
                     /locus_tag="FKS56_pgp028"
                     /db_xref="GeneID:40491998"
     tRNA            complement(95338..95418)
                     /gene="trnL-CAA"
                     /locus_tag="FKS56_pgt024"
                     /product="tRNA-Leu"
                     /db_xref="GeneID:40491999"
     gene            complement(95338..95418)
                     /gene="trnL-CAA"
                     /locus_tag="FKS56_pgt024"
                     /db_xref="GeneID:40491999"
     CDS             join(complement(97456..98232),complement(96018..96773))
                     /gene="ndhB"
                     /locus_tag="FKS56_pgp027"
                     /codon_start=1
                     /transl_table=11
                     /product="NADH dehydrogenase subunit 2"
                     /protein_id="YP_009663864.1"
                     /db_xref="GeneID:40492000"
     gene            complement(96018..98232)
                     /gene="ndhB"
                     /locus_tag="FKS56_pgp027"
                     /db_xref="GeneID:40492000"
     CDS             complement(98551..99018)
                     /gene="rps7"
                     /locus_tag="FKS56_pgp026"
                     /codon_start=1
                     /transl_table=11
                     /product="ribosomal protein S7"
                     /protein_id="YP_009663865.1"
                     /db_xref="GeneID:40492001"
     gene            complement(98551..99018)
                     /gene="rps7"
                     /locus_tag="FKS56_pgp026"
                     /db_xref="GeneID:40492001"
     tRNA            101509..101580
                     /gene="trnV-GAC"
                     /locus_tag="FKS56_pgt025"
                     /product="tRNA-Val"
                     /db_xref="GeneID:40492002"
     gene            101509..101580
                     /gene="trnV-GAC"
                     /locus_tag="FKS56_pgt025"
                     /db_xref="GeneID:40492002"
     rRNA            101805..103295
                     /gene="rrn16"
                     /locus_tag="FKS56_pgr008"
                     /product="16S ribosomal RNA"
                     /db_xref="GeneID:40492003"
     gene            101805..103295
                     /gene="rrn16"
                     /locus_tag="FKS56_pgr008"
                     /db_xref="GeneID:40492003"
     tRNA            join(103594..103630,104592..104626)
                     /gene="trnI-GAU"
                     /locus_tag="FKS56_pgt026"
                     /product="tRNA-Ile"
                     /db_xref="GeneID:40492004"
     gene            103594..104626
                     /gene="trnI-GAU"
                     /locus_tag="FKS56_pgt026"
                     /db_xref="GeneID:40492004"
     tRNA            join(104690..104727,105547..105581)
                     /gene="trnA-UGC"
                     /locus_tag="FKS56_pgt027"
                     /product="tRNA-Ala"
                     /db_xref="GeneID:40492005"
     gene            104690..105581
                     /gene="trnA-UGC"
                     /locus_tag="FKS56_pgt027"
                     /db_xref="GeneID:40492005"
     rRNA            105741..108550
                     /gene="rrn23"
                     /locus_tag="FKS56_pgr007"
                     /product="23S ribosomal RNA"
                     /db_xref="GeneID:40492006"
     gene            105741..108550
                     /gene="rrn23"
                     /locus_tag="FKS56_pgr007"
                     /db_xref="GeneID:40492006"
     rRNA            108649..108751
                     /gene="rrn4.5"
                     /locus_tag="FKS56_pgr006"
                     /product="4.5S ribosomal RNA"
                     /db_xref="GeneID:40492007"
     gene            108649..108751
                     /gene="rrn4.5"
                     /locus_tag="FKS56_pgr006"
                     /db_xref="GeneID:40492007"
     rRNA            108981..109101
                     /gene="rrn5"
                     /locus_tag="FKS56_pgr005"
                     /product="5S ribosomal RNA"
                     /db_xref="GeneID:40492008"
     gene            108981..109101
                     /gene="rrn5"
                     /locus_tag="FKS56_pgr005"
                     /db_xref="GeneID:40492008"
     tRNA            109360..109433
                     /gene="trnR-ACG"
                     /locus_tag="FKS56_pgt028"
                     /product="tRNA-Arg"
                     /db_xref="GeneID:40492009"
     gene            109360..109433
                     /gene="trnR-ACG"
                     /locus_tag="FKS56_pgt028"
                     /db_xref="GeneID:40492009"
     tRNA            complement(110053..110124)
                     /gene="trnN-GUU"
                     /locus_tag="FKS56_pgt029"
                     /product="tRNA-Asn"
                     /db_xref="GeneID:40492010"
     gene            complement(110053..110124)
                     /gene="trnN-GUU"
                     /locus_tag="FKS56_pgt029"
                     /db_xref="GeneID:40492010"
     CDS             110655..116219
                     /gene="ycf1"
                     /locus_tag="FKS56_pgp025"
                     /codon_start=1
                     /transl_table=11
                     /product="Ycf1"
                     /protein_id="YP_009663866.1"
                     /db_xref="GeneID:40492011"
     gene            110655..116219
                     /gene="ycf1"
                     /locus_tag="FKS56_pgp025"
                     /db_xref="GeneID:40492011"
     CDS             116593..116865
                     /gene="rps15"
                     /locus_tag="FKS56_pgp024"
                     /codon_start=1
                     /transl_table=11
                     /product="ribosomal protein S15"
                     /protein_id="YP_009663867.1"
                     /db_xref="GeneID:40492012"
     gene            116593..116865
                     /gene="rps15"
                     /locus_tag="FKS56_pgp024"
                     /db_xref="GeneID:40492012"
     CDS             116971..118152
                     /gene="ndhH"
                     /locus_tag="FKS56_pgp023"
                     /codon_start=1
                     /transl_table=11
                     /product="NADH dehydrogenase subunit 7"
                     /protein_id="YP_009663868.1"
                     /db_xref="GeneID:40492013"
     gene            116971..118152
                     /gene="ndhH"
                     /locus_tag="FKS56_pgp023"
                     /db_xref="GeneID:40492013"
     CDS             join(118154..118711,119868..120407)
                     /gene="ndhA"
                     /locus_tag="FKS56_pgp022"
                     /codon_start=1
                     /transl_table=11
                     /product="NADH-plastoquinone oxidoreductase subunit 1"
                     /protein_id="YP_009663869.1"
                     /db_xref="GeneID:40492014"
     gene            118154..120407
                     /gene="ndhA"
                     /locus_tag="FKS56_pgp022"
                     /db_xref="GeneID:40492014"
     CDS             120485..120988
                     /gene="ndhI"
                     /codon_start=1
                     /transl_table=11
                     /product="NADH dehydrogenase subunit I"
     gene            120485..120988
                     /gene="ndhI"
     CDS             121411..121941
                     /gene="ndhG"
                     /locus_tag="FKS56_pgp021"
                     /codon_start=1
                     /transl_table=11
                     /product="NADH dehydrogenase subunit 6"
                     /protein_id="YP_009663870.1"
                     /db_xref="GeneID:40492015"
     gene            121411..121941
                     /gene="ndhG"
                     /locus_tag="FKS56_pgp021"
                     /db_xref="GeneID:40492015"
     CDS             122182..122487
                     /gene="ndhE"
                     /locus_tag="FKS56_pgp020"
                     /codon_start=1
                     /transl_table=11
                     /product="NADH dehydrogenase subunit 4L"
                     /protein_id="YP_009663871.1"
                     /db_xref="GeneID:40492016"
     gene            122182..122487
                     /gene="ndhE"
                     /locus_tag="FKS56_pgp020"
                     /db_xref="GeneID:40492016"
     CDS             122733..122978
                     /gene="psaC"
                     /locus_tag="FKS56_pgp019"
                     /codon_start=1
                     /transl_table=11
                     /product="photosystem I subunit VII"
                     /protein_id="YP_009663872.1"
                     /db_xref="GeneID:40492017"
     gene            122733..122978
                     /gene="psaC"
                     /locus_tag="FKS56_pgp019"
                     /db_xref="GeneID:40492017"
     CDS             123117..124619
                     /gene="ndhD"
                     /locus_tag="FKS56_pgp018"
                     /codon_start=1
                     /transl_table=11
                     /product="NADH dehydrogenase subunit 4"
                     /protein_id="YP_009663873.1"
                     /db_xref="GeneID:40492018"
     gene            123117..124619
                     /gene="ndhD"
                     /locus_tag="FKS56_pgp018"
                     /db_xref="GeneID:40492018"
     CDS             complement(124874..125845)
                     /gene="ccsA"
                     /locus_tag="FKS56_pgp017"
                     /codon_start=1
                     /transl_table=11
                     /product="cytochrome c biogenesis protein"
                     /protein_id="YP_009663874.1"
                     /db_xref="GeneID:40492019"
     gene            complement(124874..125845)
                     /gene="ccsA"
                     /locus_tag="FKS56_pgp017"
                     /db_xref="GeneID:40492019"
     tRNA            complement(125963..126042)
                     /gene="trnL-UAG"
                     /locus_tag="FKS56_pgt030"
                     /product="tRNA-Leu"
                     /db_xref="GeneID:40492020"
     gene            complement(125963..126042)
                     /gene="trnL-UAG"
                     /locus_tag="FKS56_pgt030"
                     /db_xref="GeneID:40492020"
     CDS             complement(127010..129262)
                     /gene="ndhF"
                     /codon_start=1
                     /transl_table=11
                     /product="NADH dehydrogenase subunit F"
     gene            complement(127010..129262)
                     /gene="ndhF"
     misc_feature    127038..129892
                     /note="small single copy (SSC)"
     CDS             129729..129887
                     /gene="rpl32"
                     /locus_tag="FKS56_pgp015"
                     /codon_start=1
                     /transl_table=11
                     /product="ribosomal protein L32"
                     /protein_id="YP_009663875.1"
                     /db_xref="GeneID:40492022"
     gene            129729..129887
                     /gene="rpl32"
                     /locus_tag="FKS56_pgp015"
                     /db_xref="GeneID:40492022"
     repeat_region   129893..171613
                     /note="inverted repeat A (IRA)"
                     /rpt_type="inverted"
     tRNA            130888..130967
                     /gene="trnL-UAG"
                     /locus_tag="FKS56_pgt031"
                     /product="tRNA-Leu"
                     /db_xref="GeneID:40492023"
     gene            130888..130967
                     /gene="trnL-UAG"
                     /locus_tag="FKS56_pgt031"
                     /db_xref="GeneID:40492023"
     CDS             131085..132056
                     /gene="ccsA"
                     /locus_tag="FKS56_pgp014"
                     /codon_start=1
                     /transl_table=11
                     /product="cytochrome c biogenesis protein"
                     /protein_id="YP_009663876.1"
                     /db_xref="GeneID:40492024"
     gene            131085..132056
                     /gene="ccsA"
                     /locus_tag="FKS56_pgp014"
                     /db_xref="GeneID:40492024"
     CDS             complement(132311..133813)
                     /gene="ndhD"
                     /locus_tag="FKS56_pgp013"
                     /codon_start=1
                     /transl_table=11
                     /product="NADH dehydrogenase subunit 4"
                     /protein_id="YP_009663877.1"
                     /db_xref="GeneID:40492025"
     gene            complement(132311..133813)
                     /gene="ndhD"
                     /locus_tag="FKS56_pgp013"
                     /db_xref="GeneID:40492025"
     CDS             complement(133952..134197)
                     /gene="psaC"
                     /locus_tag="FKS56_pgp012"
                     /codon_start=1
                     /transl_table=11
                     /product="photosystem I subunit VII"
                     /protein_id="YP_009663878.1"
                     /db_xref="GeneID:40492026"
     gene            complement(133952..134197)
                     /gene="psaC"
                     /locus_tag="FKS56_pgp012"
                     /db_xref="GeneID:40492026"
     CDS             complement(134443..134748)
                     /gene="ndhE"
                     /locus_tag="FKS56_pgp011"
                     /codon_start=1
                     /transl_table=11
                     /product="NADH dehydrogenase subunit 4L"
                     /protein_id="YP_009663879.1"
                     /db_xref="GeneID:40492027"
     gene            complement(134443..134748)
                     /gene="ndhE"
                     /locus_tag="FKS56_pgp011"
                     /db_xref="GeneID:40492027"
     CDS             complement(134989..135519)
                     /gene="ndhG"
                     /locus_tag="FKS56_pgp010"
                     /codon_start=1
                     /transl_table=11
                     /product="NADH dehydrogenase subunit 6"
                     /protein_id="YP_009663880.1"
                     /db_xref="GeneID:40492028"
     gene            complement(134989..135519)
                     /gene="ndhG"
                     /locus_tag="FKS56_pgp010"
                     /db_xref="GeneID:40492028"
     CDS             complement(135942..136445)
                     /gene="ndhI"
                     /codon_start=1
                     /transl_table=11
                     /product="NADH dehydrogenase subunit I"
     gene            complement(135942..136445)
                     /gene="ndhI"
     CDS             join(complement(138219..138776),
                     complement(136523..137062))
                     /gene="ndhA"
                     /locus_tag="FKS56_pgp009"
                     /codon_start=1
                     /transl_table=11
                     /product="NADH-plastoquinone oxidoreductase subunit 1"
                     /protein_id="YP_009663881.1"
                     /db_xref="GeneID:40492029"
     gene            complement(136523..138776)
                     /gene="ndhA"
                     /locus_tag="FKS56_pgp009"
                     /db_xref="GeneID:40492029"
     CDS             complement(138778..139959)
                     /gene="ndhH"
                     /locus_tag="FKS56_pgp008"
                     /codon_start=1
                     /transl_table=11
                     /product="NADH dehydrogenase subunit 7"
                     /protein_id="YP_009663882.1"
                     /db_xref="GeneID:40492030"
     gene            complement(138778..139959)
                     /gene="ndhH"
                     /locus_tag="FKS56_pgp008"
                     /db_xref="GeneID:40492030"
     CDS             complement(140065..140337)
                     /gene="rps15"
                     /locus_tag="FKS56_pgp007"
                     /codon_start=1
                     /transl_table=11
                     /product="ribosomal protein S15"
                     /protein_id="YP_009663883.1"
                     /db_xref="GeneID:40492031"
     gene            complement(140065..140337)
                     /gene="rps15"
                     /locus_tag="FKS56_pgp007"
                     /db_xref="GeneID:40492031"
     CDS             complement(140711..146275)
                     /gene="ycf1"
                     /locus_tag="FKS56_pgp006"
                     /codon_start=1
                     /transl_table=11
                     /product="Ycf1"
                     /protein_id="YP_009663884.1"
                     /db_xref="GeneID:40492032"
     gene            complement(140711..146275)
                     /gene="ycf1"
                     /locus_tag="FKS56_pgp006"
                     /db_xref="GeneID:40492032"
     tRNA            146806..146877
                     /gene="trnN-GUU"
                     /locus_tag="FKS56_pgt032"
                     /product="tRNA-Asn"
                     /db_xref="GeneID:40492033"
     gene            146806..146877
                     /gene="trnN-GUU"
                     /locus_tag="FKS56_pgt032"
                     /db_xref="GeneID:40492033"
     tRNA            complement(147497..147570)
                     /gene="trnR-ACG"
                     /locus_tag="FKS56_pgt033"
                     /product="tRNA-Arg"
                     /db_xref="GeneID:40492034"
     gene            complement(147497..147570)
                     /gene="trnR-ACG"
                     /locus_tag="FKS56_pgt033"
                     /db_xref="GeneID:40492034"
     rRNA            complement(147829..147949)
                     /gene="rrn5"
                     /locus_tag="FKS56_pgr004"
                     /product="5S ribosomal RNA"
                     /db_xref="GeneID:40492035"
     gene            complement(147829..147949)
                     /gene="rrn5"
                     /locus_tag="FKS56_pgr004"
                     /db_xref="GeneID:40492035"
     rRNA            complement(148179..148281)
                     /gene="rrn4.5"
                     /locus_tag="FKS56_pgr003"
                     /product="4.5S ribosomal RNA"
                     /db_xref="GeneID:40492036"
     gene            complement(148179..148281)
                     /gene="rrn4.5"
                     /locus_tag="FKS56_pgr003"
                     /db_xref="GeneID:40492036"
     rRNA            complement(148380..151189)
                     /gene="rrn23"
                     /locus_tag="FKS56_pgr002"
                     /product="23S ribosomal RNA"
                     /db_xref="GeneID:40492037"
     gene            complement(148380..151189)
                     /gene="rrn23"
                     /locus_tag="FKS56_pgr002"
                     /db_xref="GeneID:40492037"
     tRNA            join(complement(152203..152240),
                     complement(151349..151383))
                     /gene="trnA-UGC"
                     /locus_tag="FKS56_pgt034"
                     /product="tRNA-Ala"
                     /db_xref="GeneID:40492038"
     gene            complement(151349..152240)
                     /gene="trnA-UGC"
                     /locus_tag="FKS56_pgt034"
                     /db_xref="GeneID:40492038"
     tRNA            join(complement(153300..153336),
                     complement(152304..152338))
                     /gene="trnI-GAU"
                     /locus_tag="FKS56_pgt035"
                     /product="tRNA-Ile"
                     /db_xref="GeneID:40492039"
     gene            complement(152304..153336)
                     /gene="trnI-GAU"
                     /locus_tag="FKS56_pgt035"
                     /db_xref="GeneID:40492039"
     rRNA            complement(153635..155125)
                     /gene="rrn16"
                     /locus_tag="FKS56_pgr001"
                     /product="16S ribosomal RNA"
                     /db_xref="GeneID:40492040"
     gene            complement(153635..155125)
                     /gene="rrn16"
                     /locus_tag="FKS56_pgr001"
                     /db_xref="GeneID:40492040"
     tRNA            complement(155350..155421)
                     /gene="trnV-GAC"
                     /locus_tag="FKS56_pgt036"
                     /product="tRNA-Val"
                     /db_xref="GeneID:40492041"
     gene            complement(155350..155421)
                     /gene="trnV-GAC"
                     /locus_tag="FKS56_pgt036"
                     /db_xref="GeneID:40492041"
     CDS             157912..158379
                     /gene="rps7"
                     /locus_tag="FKS56_pgp005"
                     /codon_start=1
                     /transl_table=11
                     /product="ribosomal protein S7"
                     /protein_id="YP_009663885.1"
                     /db_xref="GeneID:40492042"
     gene            157912..158379
                     /gene="rps7"
                     /locus_tag="FKS56_pgp005"
                     /db_xref="GeneID:40492042"
     CDS             join(158698..159474,160157..160912)
                     /gene="ndhB"
                     /locus_tag="FKS56_pgp004"
                     /codon_start=1
                     /transl_table=11
                     /product="NADH dehydrogenase subunit 2"
                     /protein_id="YP_009663886.1"
                     /db_xref="GeneID:40492043"
     gene            158698..160912
                     /gene="ndhB"
                     /locus_tag="FKS56_pgp004"
                     /db_xref="GeneID:40492043"
     tRNA            161512..161592
                     /gene="trnL-CAA"
                     /locus_tag="FKS56_pgt037"
                     /product="tRNA-Leu"
                     /db_xref="GeneID:40492044"
     gene            161512..161592
                     /gene="trnL-CAA"
                     /locus_tag="FKS56_pgt037"
                     /db_xref="GeneID:40492044"
     CDS             complement(162505..169329)
                     /gene="ycf2"
                     /locus_tag="FKS56_pgp003"
                     /codon_start=1
                     /transl_table=11
                     /product="Ycf2"
                     /protein_id="YP_009663887.1"
                     /db_xref="GeneID:40492049"
     gene            complement(162505..169329)
                     /gene="ycf2"
                     /locus_tag="FKS56_pgp003"
                     /db_xref="GeneID:40492049"
     tRNA            169529..169602
                     /gene="trnI-CAU"
                     /locus_tag="FKS56_pgt038"
                     /product="tRNA-Ile"
                     /db_xref="GeneID:40492045"
     gene            169529..169602
                     /gene="trnI-CAU"
                     /locus_tag="FKS56_pgt038"
                     /db_xref="GeneID:40492045"
     CDS             169773..170054
                     /gene="rpl23"
                     /locus_tag="FKS56_pgp002"
                     /codon_start=1
                     /transl_table=11
                     /product="ribosomal protein L23"
                     /protein_id="YP_009663888.1"
                     /db_xref="GeneID:40492046"
     gene            169773..170054
                     /gene="rpl23"
                     /locus_tag="FKS56_pgp002"
                     /db_xref="GeneID:40492046"
     CDS             join(170073..170463,171149..171582)
                     /gene="rpl2"
                     /locus_tag="FKS56_pgp001"
                     /codon_start=1
                     /transl_table=11
                     /product="ribosomal protein L2"
                     /protein_id="YP_009663889.1"
                     /db_xref="GeneID:40492047"
     gene            170073..171582
                     /gene="rpl2"
                     /locus_tag="FKS56_pgp001"
                     /db_xref="GeneID:40492047"
ORIGIN      
        1 tttaaattca tttaaattga atttaaatat aaatattttt ttgttcatgg gcgaacgacg
       61 ggaattgaac ccgcgagtgg tggattcaca atccactgcc ttaatccact tggctacatc
      121 cgcccctctt ttttttatat aatattaggt ttcgctttga tttaaattga aaacagtaaa
      181 ataagaattt cacaaaagat tggtaaggac tgatccattt atagaaattt tgtatatata
      241 tatatatata tatgagtaca aaacaaaggt atgatactaa accaaaccta ttaaaatgac
      301 cctttccttt ttttttttgt tatgataaag ttaagataaa gaaaaaactt aggtaaataa
      361 aagaaagact attaaaaata aaataaagga gcaataccaa tcctcttggt attgcccctt
      421 tatttttcct ttcaaaaaat tgtatacact aagacaaaag tcttatccat ttgtagatgg
      481 agcttcaata gcagctaaat ctagagggaa attatgagca ttacgttcat gcataacttc
      541 cataccaagg ttagcacggt taataatatc agcccaggta ttaattacac gaccttgact
      601 atcaactacg gattggttga aattgaaacc gtttaggttg aaagccatag tgctgatacc
      661 taaagcagtg aaccagatac ctacaacagg ccaagcagct aagaagaaat gtaaagaacg
      721 agaattgttg aaactagcat attggaagat caatcggcca aaataaccat gagcagctac
      781 aatattgtag gtttcttcct cttgaccgaa tctgtaacct tcatttgcgg attcgttttc
      841 tgtagtttcc ctgatcaaac tagaagttac caaggaacca tgcatagcac tgaataggga
      901 gccgccgaat acaccagcta cgcctagcat gtgaaatggg tgcataagga tattgtgttc
      961 agcctggaat acaatcataa agttgaaagt accagagatt cctagaggca taccatcaga
     1021 aaaacttcct tgaccaattg gatagatcaa gaaaacggcg gtagcagctg caacaggagc
     1081 tgaatatgca acagcgatcc aagggcgcat acccaaacgg aaactgagtt cccactcacg
     1141 acccatgtag caagctacac caagtaagaa gtgaagaacg attagctcat aaggaccacc
     1201 attgtataac cattcatcaa cagatgccgc ttcccagatc gggtaaaagt gcaaacctat
     1261 agctgcagaa gtaggaataa tggcaccaga aataatattg tttccataaa gtagagatcc
     1321 agaaacaggt tcacgaatac cgtcaatatc cactggagga gcagcaatga atgcgataat
     1381 gaatacagaa gttgcggtca ataaagtagg aatcattaac acaccaaacc atccgatgta
     1441 aagacggttt tctgtgctag ttatccagtt acagaagcga ccccataggc tttcgctttc
     1501 gcgtctctct aaaattgcag tcatggtaaa atcttggttt atttaatcat cagggactcc
     1561 caagcacaca aattctctag aaatagtgaa tcgagggctt gttatttaac agtataacat
     1621 gacttatata cacgtgtcaa ccaatatcaa attgaaaaat agacctatga ttttatctag
     1681 atttatcata tttttttgtc taatcataaa aatacagttc cttaattata aaaaaatatc
     1741 tattgattga tatacatatg aatctaattt caatattata atcataatgg aatgggttgc
     1801 ccgggactcg aacccggaac tagtcggatg gagtagaaaa tttccttgtt aaaatgaaat
     1861 aggtaaaaaa atccctcccc aaaccgtgct tgcatttttc attgcacacg gctttctcta
     1921 tgtatacatc taaaatgctc tttcttcctt aaacaaaaca ggactctaaa aaagttgtta
     1981 attgaatact cagtggatca ccccttactt acttgtaatt atattcttac tgcatgaaca
     2041 tttaataatt aataaaaaga atgaattctt ctactatctc ttaatcataa aatttttttt
     2101 tttgagcgtt tgataaaaaa ttctcactca tgattgacca aagcgttgat ataaaaaata
     2161 tccaaatacc aaacccgccc ccgatataac tttcgaaaag tagaagaagt ttttggtaag
     2221 atcaaagaaa gaaattgttc ttcttccgta atgaattctt caaaaaaccc cgaacctaat
     2281 ctcttcgaaa aaacacgtac agtacttttg tgtttacgag ccaaagtttt aagacaagaa
     2341 agccgaagta tgtattttac tcgatacaaa ctcttttttt ttgaggatcc actgtaataa
     2401 tgagaaaaat ttctgcatat acgcacaaat cggtcgataa tatccgaatc tggcaaatca
     2461 acccaggttg gcttactaat gggatgtcct gatgcgttac aaaaattggc tttcgacaat
     2521 gatccaatca tagaaataat tggaattttt gtatccaact tcttgatagt attatctatt
     2581 agaaataagt tttctagcat ttgactccgt accacggaag gatttaattg cacatttgaa
     2641 agatagccta aaaagtcaag agaatatttg cataattgct ttatacggac ccttcctgat
     2701 tgagaccata cgtaaaaatg atattgccat aaatttataa agtaatattt ccacttattc
     2761 atcagaaggg gggtatcttt tgaagcgaga atccattttc cttgatatct aacaaaatgt
     2821 atgaagggat ccttgaacaa gcataggttg ttctgaaaat cattcgaaga gacttctaca
     2881 agatgtttga ttttttcata gaaatagatt cgttcaagaa agattgcata agatattgat
     2941 cgtaaatgat aggactgatt acggagaaaa aggaaaatga atttgcattc acatatatga
     3001 gaattatata ggaacaagaa gaatcttgga ttaaaaatag aaatgcattt ctgtgaagta
     3061 ctaagactct tcaaatttaa atactcgtag aaaaaaagaa gccgtaataa atgcaaaaaa
     3121 gaggcatctt ttaaccagta gcggagggct tgaaccaaga tttcaagatg gatggggtgg
     3181 ggtattacta catctaacac agaatttaaa tgtgagaatt tgtcctctaa aaaaggaaat
     3241 attgaataaa ttgattttaa attatgagat tttgctactt ctttcccttg taaataagac
     3301 actactcgta gggaaaatgg aatttccaca atgactgcaa atcctgccga tattatttga
     3361 gaatacaaat tcttattctt attgtgccca aaaatttgat tttgtttcga atcattagca
     3421 gaaataaaaa aaagattctc ttgatacatt cgaataatta aacgtttcac aattagtgaa
     3481 ctggatttat tgtcataacg cacactttcc aacaaaattg atgatttatt tctattgaaa
     3541 acataatcat gagcaagcgc ataaatatac tcccgaaaaa taagcgggta taggaagtca
     3601 tattggcgag atctatttag ttctaaatat agttgttgaa attcctccat ttcaaactca
     3661 aattgaacca aagcaagggt gggggatcta atcggttatc aaatgataca tagtgcgata
     3721 gagtcaaacc aaggtattat catagtaaga ataaacaata atagatacct cgaagatagg
     3781 tggattcatc aacggattct ctacactctc ctttttcatt taattgatgt atgtttgttc
     3841 taagataaga agatggttcg aaatccttta tttttttttt tcaacctaat cgctcttttg
     3901 attttggaaa aaaaaaagat gttctcttta tcaatatact gcttctttta cacattcatg
     3961 cttaatccct aagaaatagg gaataactat agagaatagt taggactcaa aaaaaataaa
     4021 taatccactc atgagaaaga tatttacccc attaggtact aatttagttt taacggttaa
     4081 ttagatcggg taatcattca aatcaaatta agaaaagaag ctcgttgctt ttagttttcc
     4141 cataattggg tccgtcccta ggactctatc catttattca ctcgaccaaa ctttaaattc
     4201 tttattgata cgacatgcta ttttttccat gtattccttt caggatcagt cgcggtctta
     4261 gaaactctac cgatggtatg gacgaatccc tttcttcata aaaatgtgta aaagatgcta
     4321 gccgcactta aaagccgagt actctaccgt tgagttagca accccaaaaa gaaatagaat
     4381 atggagatat aaccggaatc aaaaatgtgg aatttcataa cacaatcaaa acattcaatt
     4441 agtaataaat tgaataaaat tcaaatttct actcgattct aagcattcgt tcagatccgc
     4501 gaaaaataca agaaattctc atataaaata aaaaaaaaaa aaagaactaa aaaaagtgaa
     4561 aattgataga gcacttcttg tgttaaccat ttttattcat taaaaaactt cttctatcag
     4621 gcaaaaaata gaatttcttg tatcacaaca aattcaaaga atccataagt caaaacccaa
     4681 tctctgcggc atgaataagg ataaatagta gaaatggatc tatttatcta cgatcgaatt
     4741 atatttgttt gatacattgt tgtcaatacg attgtgactg tttaatataa atgattatca
     4801 aagaatataa aaatatcaaa gaatataaaa aactataaga atcaaatgaa aaaatagatt
     4861 tcaatttttt gattagtttg ttttcttagt attttattat aagaaataaa atactaagaa
     4921 aacgctataa atagagcaaa ggagggggag gaaataataa agaaaaatgg attcaaagct
     4981 ctatatgagt catccacacc ctcttttttt tattttatta atgaaatttg tatttcatta
     5041 ataaaaaatc aatgacattt ttttaactaa aaaaaattaa gttccgtaaa cccccgcctt
     5101 ctttaaaatg tcatgaacag ttcctgtagg ttgagcgccc ctttcaagaa aatataaaat
     5161 agcaggaaca ttcaaatggg tttgattata tatcggatca taaaaaccca cttttcgaag
     5221 atctcttcct tctcttcggg atcgaacatc aacagcaaca attcgataaa aggctcattg
     5281 ggatagaata gatggaattg aataataaac acccccccca gaaacgtata agaagttttc
     5341 tcctcgtacg gctcaaaaaa aaatgattag aagttaagtt atatctatgt gtacatgaaa
     5401 ttagaatgtc aaatcgatcc ataatccagc aaatccgtgg gacatttaac tccttctttt
     5461 tactctttct ttttccttct ttcttatttt taagaaaaag caaaaaacat tcgtactctc
     5521 ataactcaag ttggataact ctcaactagc tccaaaaata cttagctatt ttttttttat
     5581 tgagtggtct ctaacccctt tctttttgtt tgtcttattt agaatctagt ttgattcttt
     5641 attctgatct ggtgattgag acaattgaaa acggtatttc cttgttccgg gatcctttaa
     5701 cttgaatcat tgggtttaga cattacttcg gagatcttta atcatttcaa aaaatggcag
     5761 caacatgccc ttttttctct tttttgtgtt tgtgatctct ttctatcaag gaatcatatg
     5821 aacaatagat tcccgcatga gaatcttttg atcgaaagag ctttaccaat tccaactagt
     5881 ttgctttttt ttttatttga aaatgctttg agtcagaccc tttccgtttc tatatgaaaa
     5941 atagacttat gtacgaagtt gttccaactt atttatttga tttacattaa ctaaccctag
     6001 atcctttccc tttaaaaatc aaatcaatat tttctactcg agctccaccc tatactgttt
     6061 atatcccaac ccaacaaaaa cgcgggttat gatagaaaag agtagaaaag aatgtcgagc
     6121 caagagcacc ttcatttcta tatagtaaaa aaaaaggtgg tggtttgttt taatatccac
     6181 agcaaattga ccatgtcctt caagtcgcac gttgctttct accacatcgc ttcaaacgaa
     6241 gttttaccat aacataaaat tcctccggtt tttaataggt gtataaataa ttgattgaat
     6301 tacggaatta tgaatagtca tcggttcagt cagtacgtag taatctatag cacgtagtaa
     6361 tctatagctc ttcctaatat acttaatatt aaactgattt aattcttcta tatgaatcta
     6421 ttcatattat gaatagattc atatcaaata tgaaaataat aaagaaatag gtaatttatg
     6481 atgaagaaaa agtctcagta ataatttaaa ttaaccctat tttgtatgaa tacaatatat
     6541 atatatatat ttcatatttc ttttttatta caaaaagaaa aatataccag aaatattctc
     6601 aattttaaat aaaagcaaat aaataaaaaa acgaatcttt ttgaattcgc cttacgttgg
     6661 ttgcatcttc aaataagtcg atagaatagc ttcgacaatc tcatattttt tcaattcaat
     6721 atttatattg aattgaaaaa atttcctatt ttattttaaa aaagtttgat ccaaaaattg
     6781 tattcgatca ccataagaga gagaaatcca tatatattga attgagattc caattgaacc
     6841 gtcgatgatt taaatgggat agttagatag aaaaagaaat ccaatttttt tttaattgaa
     6901 ttgtataaaa aagactgatg aaggataaag tggaatttca ctgtttttct tttatttcat
     6961 tctgaaatag aaaatcagaa tgacaaagta ggggaaattg tcgtattcag aagaaattct
     7021 ggatattcta tgttaaatat ttagtttctg tttagtttca tatctataat taaggtaagg
     7081 attcacaaac aaaataaaaa atagtaatat caaaaaaaat tgcactatta ggttagcaat
     7141 ccctgtgtat aaacattccc tcctttttta cgaggcttct tcggcttgag gtccaactaa
     7201 tctttctcga aagtagagcg gatgggagat atgaatcaca cccacgtcaa ttgttaatag
     7261 aattacaatt attcattaga accaaacacc aaataaccta agaggttcaa agaaaaaaaa
     7321 acatcttttc gtatctaatt tgatttttta tcaataaaat ttggactggg catagacaga
     7381 tattcaaatt gatatcttac attactgatt aacccctatc tactctccca attggttttt
     7441 tggggaatga taaatcataa aagaatgccc gatttttgat cttatcttaa aaggcggtta
     7501 agaaagatcc actttttttc ttttatcttt tttctgatat agaaaacaaa tatactctgg
     7561 agcggaagga ttcgaacctt cgaatagcgg gaccaaaacc cgttgcctta ccacttggcc
     7621 acgccccatt tttatttcta tttaaaacta ctaaagagta atatgggtat tcctttttcg
     7681 tcaattcgag ttcctaaaat gtatgaaata gattagttta ttgttaggat tttgacaggt
     7741 ctagatatag aattcaacca aatttattga tcattatata gaattcaatt aagatattgt
     7801 atgaaagcct catttcttca attctcttct aaaaaaaaaa tggaagggct tttttgattg
     7861 gatgagttca aagaaatatg tgtttttttt ttatcagact tattttcctt tctttatttt
     7921 ttccttatct caaaatagat taataactta atcaaaataa tatccaagaa aaaaaaaatg
     7981 aatttgttat gcttaatatc tttaatttga tcaatatttt tttgaattct acgtcgtttt
     8041 cggatagttt tttattcgcc aaattgcccg aagcctatgc ttttttgaat ccaatcgtcg
     8101 atgttatgcc ggtaatacct cttttctttt ttctcttagc ctttgtttgg caagccgctg
     8161 taagttttcg atgagatcct taatactgtc ctagaaaaat tcatgattta ttcgagaaaa
     8221 aaatctaaca attgagaaaa tcagagacaa aatcagataa gtataggtct tacagtatga
     8281 aggaaccctc aattcaaact ttgaaatttt ttgatagccg tgataaatcc gggttacccc
     8341 atttcctcat tccaacccgt ttttaatcaa aaagactact tagacttgga gtccacacta
     8401 tgaaaggaat ttttttttgt catgaaaagc tccattctta attgcaaata aataaatttt
     8461 tgaaactctt ttctatttct acaatttcta gaaagaaatc gcttccttga tttcttggtg
     8521 tcaaggtcaa cgagatagga tatgtggtct aaaaaaaggg aatctattct ctctctcttt
     8581 ttttttatga tcttggagat tgtgtaatgc ttactctcaa actctttgtt tacaccgtag
     8641 taatattctt tgtttcgctc ttcatcttcg gattcctatc taatgatcca gaacgtaatc
     8701 ccgggcgcga agaataaaac aaaaaagtgg ggttccttgc ttcattaaac attaaatgct
     8761 attaggattt gtttgatcga ttccactgtc aaaaaccgaa acggaaagag agggattcga
     8821 accctcggta cgaataactc gcacaacgga ttagcaatcc gacgctttag tccactcagc
     8881 catctctcct aattgaaaaa gaataattac tatgttacag ttctcaaaaa agaatgataa
     8941 tgcttgaaaa aaaaaagctc ttctttcatt ttattctttc ttcttatatc tttcttctta
     9001 tagatatctt tcttattata tatatatata tatagatttt atctaatcta tttgaaatag
     9061 aaatttcaat aaatagatta ttgtatagat accgctttta tcaacaattt cattctattt
     9121 ttttttttat agaaatctca aaatatcttt ttgataaaaa aaaaaaaggc gggctttttt
     9181 aagttcgaat ttccacggct tggcctggtc agaccgaccc ggccgggcta tttttttcaa
     9241 atccaatcca tttttttttt atctataata tataaccaaa aagacatttc tattctttct
     9301 tttctgactt cttcactgtt ttgatttatt aatagtcaaa taattttggc taaataataa
     9361 aaagaaaaaa aaaagccaag gctaatgagt atccctcttt ctaattttat caagtcttct
     9421 aacgaaaaac ggcaacgctc tcattttcag gatttttttt tctcatccta tcttgaggac
     9481 accagagtcc cttgttcgac aaagagtcca tttatataca ataatattgt agcgggtata
     9541 gtttagtggt aaaagtgtga ttcgttctat taacccagtc agtagttaag gggtctttcg
     9601 gtttgattca tattccgatt aaaaacttta tttcttaaaa ggatttaatc ctttacctct
     9661 caatgaaata ttcgaggaat aatatacatt ctcgtgattt gtctccaaag gtcaattata
     9721 aattgaaaaa ttggattatg aaattacgaa acataatttt tttttattgg atcaatactt
     9781 ccaattgaat aagtataagt aaaggatcca tggataaaga tagaaaagtc tatttctaat
     9841 cgtaactaaa tcttcaattt ttttttttat agaatagatt gaagcaaaat agctattaaa
     9901 cgatcacttt agtttactag aggcatcgac accccttttt ttcttagctc ggtggaaaaa
     9961 gaacaaactt ttcctaagga ttcttaaaaa tcgaaataaa gaacgaagta actagaaaga
    10021 ttgttagaat cccacccttc ccttctttct aaaaggatca tctagaaagc aaagctaatt
    10081 tttttgaata cagtgaggca gaaaagctaa catagatgtt atgaaccgaa tttttatttg
    10141 ctcctgtctt cctttttttt atttcttgat cccatcctcc cttccataaa ggagccgaat
    10201 gaaagaaaag tttcatgttc ggttttgaag tagagacgtt aaaaatcaaa atgatgaatc
    10261 aacgtcgact ataaccccta gccttccaag ctaacgatgc gggttcgatt cccgctaccc
    10321 gctttatatt caaattgatc aaattataat agttatttta tgaattcaat gatgcatgaa
    10381 ctcatgcatc attgaattca taaaatatgt aattccgaaa atgatctttc tttttccaaa
    10441 taagaaaaaa agcaaaaaaa aatcatcgta atgaaaagcg tccattgtct aatggatagg
    10501 acagaggtct tctaaacctt tggtataggt tcaaatccta ttggacgcaa tgctgtttac
    10561 aatagacttc catatccagt ttcttttttg atttccatct ataattatga tatcaagaaa
    10621 gatatattga atgatttgaa taaaagacgc ttacttggaa atataaactt tgtaaatata
    10681 aaccacaata aactaaacaa atagctggaa tcttttttat ttatatatat tttattaagt
    10741 aatattaagt gaagtagtat taagattcaa aaaatgatcg attttttcta attttcttta
    10801 tttagaaatt gaattgccca ctcaacaatt cttattgttc ctgaagtaga aaacgttcca
    10861 tttgttcttg aatagcttct ttcaaaagtg tttccgcttc ctcagtgaat gtcttggtag
    10921 aagatatgat ttcttggaac tgaggtttat tcgtttttaa ataagtacgt aacttggcaa
    10981 gaaatttcct tacttgtcca atttctaatg aatcaagata accatttgtt ccggtataaa
    11041 tagtcattat ctgttctgcc acggtaagag gttccgattg ggattgtttg agcaactcac
    11101 gtaatcgttg acctcttgcc aattgattct gactagcttt atcgagatca gaagcaaatt
    11161 gtgcaaaggc ttctaattcg acaaattggg ccaattccaa ttttaatttg ccggcgactt
    11221 gtttcatagc tttaatttga gccgcggatc cgactctgga gacagaaata cccacattaa
    11281 tagcaggtct gattccggca ttgaatagat cggcggataa gaatatttgt ccgtctgtaa
    11341 tcgaaattac attagtagga atataggcgg aaacatctcc cgactgggtc tcaactattg
    11401 gtaaagcagt catacttcct tcacctaact gagaacttga tttagcggct ctttctaaaa
    11461 gacgcgaatg caaataaaaa acatcccccg gataagcttc acgaccggga ggtcttcgta
    11521 atagaagaga catttggcga taagcctgtg cttgttttga aggatcgtca taaatgatta
    11581 aagtgtgtcg tttgcggtac ataaaatatt cagccagggc tgctcctgta taaggagcga
    11641 ggtattgtaa tgtagctggg gaatccgcca tttcggctac cacaatagtg tactccattg
    11701 cccccccttc ttggaaagtg gtcactactt gagctacaga agatgctttt tgaccaatag
    11761 ctacataaac acatattaca ttttgccctt gctggttgag aatcgtatcc gtggctactg
    11821 ctgttttacc ggtctgtcta tccccaataa ttaattcgcg ctgaccacgt cctataggga
    11881 tcatcgaatc aatagcaata agccctgttt gaaggggctc ataaacggaa cgtctcgaaa
    11941 taataccagg cgcgggggat tcaattaacc gagattcaga agctggaatt tcaccccgac
    12001 cgtcaatagg cttagccagg gcatttataa cacgacccaa ataagcctca ctcacgggta
    12061 tctgagcaat ttttcctgtt gcttttacag aacttctctc ttggatcatc aaaccgtcac
    12121 ccattaatac aacaccaaca ttgtttgatt ctaaattcaa ggcaattcct attgtaccct
    12181 cttcaaattc tactaattcg cccgccatta cttcatcaag accataaata cgagcaatgc
    12241 cgtcgcccac ttgaaggacg gtacctgtat ttacaatttt gacttctcta gtatattgct
    12301 caatacgttc acggataata ttactaattt cgtcagctct aaggggtacc atgctttttt
    12361 tttaattctt ttttggaagc aaaaaaataa tgcctatagt tagttatagg aaaggagtaa
    12421 aaaaggacta atcagtgagt tccttcatta ccccaaacat agcaatatta gcactaattg
    12481 tacgtaaatg taattcattg ttcaaacaac tttttagagt tcctagagct ccttgtaaag
    12541 cttgttggaa aacccgttgc cggacttgat taatcgctct ttcttgttca aaaagaatgg
    12601 tttcgttttt gtaattttct aattgttcca aaattttata agttgaatta atcaaattca
    12661 atttttctcg ttctatctca gagtatccat ttactcgaaa ctgatctgcc tccatttcca
    12721 ctttccgtaa gcgggcctgg gctttttcca gctgttgaac agctcccctt cgcaattctt
    12781 ctgaatttcg aatagtattc aagatcttct gttttcgatt atctaataaa tcacttaatg
    12841 aaagtagatt atctttccat tcattttcat ttcaaaaatt ccatgatccc ttcccgaacc
    12901 aaacatgaat ctttcgattc atttggctct cacgctcaat tacttatcaa ttactttatt
    12961 gagagagaat tcattcccat acatatagat acacatagac tatagatcta tatatatttt
    13021 gcgtaatgag cctatcccct ccctctttta tctattccta tttcaaaata ttgatctcta
    13081 cccatatttc acaatattga aactgatcaa taattataat ccaagactaa aatattcgga
    13141 ggattcttct gacaaaaata tatcaaatat agaaatatat caaatcaaat atatatattt
    13201 gtttgtataa tatagaattt agaattaata gaaaatttct aatgtttaat tttgtaattg
    13261 tcagcaaagt tgtttctttt tttttctttc aaatccaaag aattcttcta actttataca
    13321 taggtcatca attcagcatt gtaaaaaaag gctcaaatca ttttatcgat atgagtgttt
    13381 tatatcgaaa aagattcgaa ccattcgttt tgatttctgt attgtctaaa aaaaaattct
    13441 ttattttata aactatgtat ttataaacta aactatgtat ttataaacta aatatagtag
    13501 tagaaagagt accacgccgc atctgaactt caaacagttt ggctttaacc atattaacgg
    13561 tctcagatta ttggttaata gagaatcaga gtcgatatac caatgaatga atcacgaaat
    13621 gctatggttc taaaatatga tttttgaatt gattcagaag taattcgtgg gatgatgcac
    13681 tcttttcctt cctagttcga acaaaaaaag tgcagctggg tggatccagc ctattcttga
    13741 aataaacaac tcgcacacac tccctttcca aaaaagatca atacaccgag cactacgctt
    13801 agatttattg gatttgttgc aaaaatatcg gtattaaacc cgaaactccc ggcagatggc
    13861 cagtgaccca aggaaacgaa agaatcggtt acatttttca tatgatctcc tattttgttt
    13921 tatgtggact aaaaaaaagg ctttactttg aactaagaaa agggggaagg aagaaggcga
    13981 gtcggtgcgg taattcctca tcctcaaaaa aaaatccttc ccatagatta ttgtccaacg
    14041 aaaaagtaat tgtaggagtg aaatctttct atactttgaa aaagcaaggg gtaagtctta
    14101 atccataaaa aaaatacaga attctcgtat ttataggact aaacaaaggg attggcaaat
    14161 aaaagggcca atgctacaac caaaccgtaa atagttaagg cttccataaa agccaaacta
    14221 agcaataaag tacctcgtat ttttccttcc gcctcgggct gtcttgcaat accttctaca
    14281 gcttgtcccg cagcagtgcc ttgaccaacc ccaggcccaa tagaagcaag tcctacagct
    14341 aacccagcag caataacgga agcggcagaa atcaatggat tcatgataaa ttcctcgcac
    14401 caaaataaag aaaaagaaag aaatagttaa tgatacaatc attcaatgag ttttggctta
    14461 attattccgt cgctcaaatt caaccggttg aagtaactaa aaacttcgaa ttgagaattc
    14521 aagtaataat attcattatt gaactttcag aaagaactat ttccatatcc cttttttagt
    14581 tcctatccaa aggatttttg tgaatgcata catacaccct ttatccgtcc acttctgttt
    14641 tccaaacctt tttttttgaa ttttccatta tttgtcttta ttttatttca tctatttgtt
    14701 gattcaattt cgaatcaaag acgaaacaga agaactccta tttgaatccc tatctaaatt
    14761 cacaacagtc caatgcgata gattagatat atcttgagtt catatataac tagttaatat
    14821 ctaatatcat atatacgcgt ctttctttca taatggaaac caacaactct acttctatct
    14881 tagcttcaat cagattttta aatcgtaaag gatgcgcaag agttagtgta tagccattaa
    14941 cttacatata cctaattcta acccctttcc taaaaaataa cattttttta aatctcgttt
    15001 gttgtaaatt cgtctcttcc ttttttatca ttatctcaca tggatctaat tataataaac
    15061 gaattcatta gactgactcg ttgcatagaa ataaaaaata acaaagagta tttaattgag
    15121 ctaaattcat gcaatttatt atttataaaa atgggatttt ggtcaatcat tgaattgaat
    15181 taaatcgact gaaatgggaa tcattctata gaacatcctt tttaaactca cccaccataa
    15241 attgatacca caaaaattcc tattcaatat aggactcaaa caaaatattt aaattgaata
    15301 aacaaaacaa ttaatgtaaa gagagaattt tcattgaagg cagatatgat ataaaaaact
    15361 aaaaatagac caaatccgga ttttaggaaa aagatctttt cgatctcttt cctttttttt
    15421 tattagactt taaaattcat ttactaatag taatagctga atcttttttg ctattactct
    15481 agatcctttt tttatttatg ttgcctaagc ataagcaaat tatcttgttg agttgggcat
    15541 tcattgcttg attggacgga ctaagttaca aaaaaaagac tagactattt caaaaactcg
    15601 tcaatgatga ccctccatgg attcgcctat ataagccgca gctaaagttg caaaaataag
    15661 agcttgaatc ccacttgtaa ataatccaag gaacatcaca ggtataggaa ctactaaagg
    15721 tactaaagaa acaagaacaa gaactactaa ttcatcggct aatatattcc cgaaaagtcg
    15781 aaaactaagt gataagggtt ttgtgaaatc ttctaaaatg ttaatgggta aaagaattgg
    15841 agttggttga atgtatttac taaaatacct taatcctttt tttgaaatac ccgcatagaa
    15901 atatgctact gacgtgagta aagctaaagc aacagtagta tttatatcat tcgtgggtgc
    15961 ggctaactct ccatgaggta attctatgat tttccaaggt aaaagggcac ccgaccaatt
    16021 agaaacaaaa ataaatagaa acatagttcc aataaaagga acccatggac catactcttc
    16081 cccaatctga gttttggtca cgtctcgaat gaattcaaga acatattcga agaaattttg
    16141 accgtcagtt ggaatagttt gtggattccg aacagcgaga acggcggaac ctaataagat
    16201 agcaattaca acccaagaag tcataagtac ttgggcatgg acttggaaac cccctatttg
    16261 ccaatagaaa tgctggccga cttccacact agagatatca tataacccca ttagtgtgtt
    16321 gatggaacat gatataacat tcatattgtc ctctgacata aatataactt tacttaaaat
    16381 aataaagaat tattttgatt caaccctttc cttttaaact tgaccactcg aattgtatat
    16441 cttgtatacc aactaaacta atcacacaat attgacacag tccatttttg atctcttttg
    16501 tacgattcgg gaataatatt cgactccata aatctatatc tatggagttc aaaaatagaa
    16561 taatttattt atcttattat taatcatgga tttcgtatat agctagaacg gccctcgcaa
    16621 attgcgaata ctaatttgtt aagaattaat cgaattgaag ctagagcgtc atcatttgct
    16681 ggaatcgaaa tatctgcgag atcgggatca caatttgtat caattaaaca aactgttgga
    16741 attcccaaag tgatacactc ccgaagagcc gtatattctt cttgctgctc aactataatt
    16801 acaatatcag gcaattctgt catatattga atcccgccca gatatgtttg caaacgagat
    16861 aattgtctct tcaacatagc tgcatctctt ttcggaagac ggtttagtct ccccgtcttt
    16921 tgttccattc tcaagtccct gagcttatga agccgcgttt ctgtagtgga ccaatttgtt
    16981 aacataccac caagccactt tttattaaca taatgacacc gagcctttat tgcagcccgc
    17041 gctacggaat cagctgcttt atttttggta ccaacaatta aaaattgttt tcccttactt
    17101 gctgcatcaa aaactaaatc acaagcttct gataaaaaac gagcagttct agtgagattt
    17161 gtaatatgaa tacccttatg ttttgcatag atatagggcg ccattcgcgg attccatttc
    17221 ctagtaccat gaccaaaatg aactcctgct tccagcatct cttccaaatt tatgttccaa
    17281 tatcttctta acatttctcc tcacacttcc tctctctctt ttttttttat gaataataaa
    17341 agagagacga ggcaccttaa aataaataat tgttccgatg gaaccttctc ttctaccgga
    17401 gattggctcg tttataaacg agccaagcca ttactttact attcataaat ttctttatta
    17461 cattaattta ttaagtagtt aacaaatcaa atgaccaaaa caaatcaaac atcaaacaac
    17521 atagttaaaa ggacgaatcc gctttctctt tcttatgcta agtaagttaa aaatcattaa
    17581 atcctataaa agatcgatct gatgtactat ataaattctt tgaaatgcaa gaatcaaaaa
    17641 attttccgtg gtggaagaaa atatctctca tttccatttc cccacgaaga aattcttttt
    17701 tttttcgaaa agaatgttgt tatgctgcct tgaagagggt actaatcctt tgaatccggt
    17761 tccggcgggt atcatattcc ctagaacaac gttctctttc agtcctttca tccaatcaat
    17821 acggccccga agagcggctt ttgctaaaac tcgagcagtt tcttggaaac ttgcttcgga
    17881 tataaaactt tgagtattca gggatgctct tgttattccc aataagatgg ctcgatagta
    17941 gatcgcttct tctaaagcgc gtcccgttcg ttccgcgcgt actaatccaa tgagttcccc
    18001 tggtaaaaaa atattagaca ttccatcttc tgaaaccaag acttttgatg ttatttgacg
    18061 cacaataatt tctatatgcc tattatggat ctgcaccccc tgggatcgat aaaccttttg
    18121 tattttatta accaaagaga tacgactttg cactatagtt agttcagcac caatcaagaa
    18181 tccccaagga attccaagaa tttttgttat acgttcgttc caaccctcaa ctctcttttc
    18241 taggttcatc gatattgaat caatcgaacg cacttctaac acttgttcta cttttggaag
    18301 accctgcgtt atatcaccag atctcgattt ttcatatata aatgtaacta aggtatctcc
    18361 ttcgtaaagg atttcgccat aatccccatg aacagttgct cccggagtag ccaaataagg
    18421 cttggccgtt cttattacta tagaatcaac gcgaacaatt aaaacttgac ccgattttag
    18481 gggtggtccc tttttggata tacatacatt ttcacaaata aactgcccaa gactaactat
    18541 tgtggacatt tcctcacaat tattattatg ataaaaatga tggagaaaat accaattcaa
    18601 attgaatgga ttcaaaaaaa tattactaca cgggctgata ttagaaattc tcctattttc
    18661 atccattaaa taagattttt gaagtacttg aaaagtttgt tttaaattgc caagctgcaa
    18721 atatttcgct agcgaggtct gattatgagt tattaaaggg taaaatgatg aataaaaatc
    18781 cgaaatttga ggggctgttc ctaaagggcc caacaaattc ctaattggaa tttgaggatc
    18841 ttttttaatg gattctttta tcccattgta atattttaca tcgttgaata gacccatgca
    18901 aaaataatta gatgatgaca aaattataaa agattgggat tccttatttc tattcaacag
    18961 catacgaata gttccgtggt tttggataaa taattgccga atccttgctt tggaataagt
    19021 ggaataaaat ggatttttat tgatacgatc tgagccatta tcatagatca atccggaacc
    19081 cgacggatca ttcctttttc tgatatacaa aatatgtgat ttcactaagt cgattcttaa
    19141 gaaatctcga agcagccctt ttgtacttac ttcaacaaag gaagcgtggg cctcttcgac
    19201 ggacgaactt ttgttgtctt ggtcccaatt caagactaaa caagtccgaa ctagttgaat
    19261 acttgtgtca tagattgctt tgccatttcc ataaaggata tagttgacaa ctccaagttg
    19321 catattatcc ttttctcgaa agagatcctg ggggaagagt gttactaaat ttataccgtc
    19381 cgctatttca tatgtgctta caggtcgaac caaaacaaaa aacttttttt tgctaggtgt
    19441 gatccgttgg acatagatcc aatttttcaa ttgttttgat ttcttataat ttttttttcc
    19501 cgctcctggt ggtatcaaga taccactgtg tcgagatatt tgatcttttt ctccaggaaa
    19561 atggatacct ccggaaaaga ttttaagttc aatctttttt ttttttttct ccactcggac
    19621 caatccgccc atttgacttc ttgtatttaa cgtgatttgt gtatttactc caatgagact
    19681 attgttccgt accattatag aagaggattc ggataaaata tgtacttcct cgggaatgaa
    19741 aaaaaatcga tctactttca tttggtattt ttgcttaaac tttttgaccc cgacatattc
    19801 aattacatta tcttttttga tgattgaatg tgcccctacc gtcccatatt ttgtaattcc
    19861 tgaattgttt cttctgtatt gagaatcgtc gaaaaaacca agaatactct ttctacggaa
    19921 aataccattt atgggtattt caatcgagat acctgaaccg ggatatggga tgaattcttt
    19981 ctcttgttct tgaattgatt ggactggaat aagaaatcta tttcttcgcc tctttgccaa
    20041 taaatacgaa ttctctcgga gaatagtgga atataggaaa tgataatgcc cagtccctac
    20101 gattcgattt aattttgaat aatcaaaaag aatatcttct tttttctcaa aaaaatccga
    20161 actcaaaaat ttgtgtcttt cttgatcatc atttactgag aagctagaaa tatatcttct
    20221 ttcggtagaa gtagaaatag aatgaatgtt tatttgatct tgatccttgt ggagcgaaaa
    20281 aggaactaca ttaaatttgc atgaaccccc cgataatatc cacaagtggc ttgttttggg
    20341 taaaatatgt acattactat atttaaattc gggcaaatgg tacacatcgg tactccagtg
    20401 catttccccc tgtaagtcag aataaatatg ttttcgaacc ctctctttaa aattgaaagt
    20461 gtatgttccc gcgcgaatct cagcaatcac ttgttctgat tttacatatt ggccattttg
    20521 aactaaaaga aaacttttgg gtggaatagt tacctgatgt agaataccct cactcttaat
    20581 aattacatat aagtccatag aacataaaaa ggcaggatgc ccatgacgcg tacgtgtagg
    20641 ctcaagcaaa tcctcattga attggatttt tccattagaa ggggcccgta catgttctgc
    20701 agtacccccc gtaaatactc caccggtatg aaaagttctt aatgttaatt gagttccagg
    20761 ttctccaatg gattgccccg caataatacc tacagcttct cccaactcaa ccaggtcgcc
    20821 atgagtggga ctccgaccat aacataatcg acagatccaa gatgtactcc tacaagtaaa
    20881 gggagttcta atatatattg gttgtgttcg aaaagttatg aattgggtga caagcccaat
    20941 cccaatatct tgatttcgaa tggcaatgca tcgcggaccc atatatatat tgtctgataa
    21001 tacacgacca attaatgttt gtataaaaat tctttctggc agtgtcctat ttcgaggact
    21061 tgcagaaatg cctcgagtag tgccacaatc tgttctacgt acaacaatgt gttgaactac
    21121 ttcaacaagt ctgcgcgtaa gatatccagc atctgatgtt cgtacagcag tatctacaac
    21181 tccttttcgg gctccgtagc aagaaattat atattctgtt aaagaaagtc cttcgcgtaa
    21241 attgctttga atgggtaaat caatcatttg cccctgggga tccgacatta atcctctcat
    21301 acctactaat tgatgtactt gagatgcatt tcctctagct cctgaaaaag acattatatg
    21361 gactggatta aacgggtcag tcatcctaaa attaagattc atttcttgtc gcaaatattc
    21421 acttgtagca taccatatct cgatagattg gcgtaatttt tctactgcgt gtacattccc
    21481 aaaatgatgg tgtttttcca aaatcaaact ttgttcttca gcatcttgta ctagccattc
    21541 cttagaaggt attgttaaaa gatcatcaat tcctaatgaa atggatatag cagttgcttg
    21601 ctgaaaacct agagttttta cttgatctaa gatatgcgat gtatatgcca ttccaaagtg
    21661 atctattaat ctgctaataa gtcgtttaat ggcagttccg tctatcactt tattgtgaaa
    21721 taccagatcg gcccgttctg ccatacgtac ctccctattc caatgagttg gattcgacaa
    21781 tgggtttgag tcaatgattg gaaaacttcc ttttctcgat cttaaattgc acagaaagtc
    21841 aggtcaggga ctcgagtcct agttgaaccg gagaaaccca aattcacccc gccccggtgt
    21901 ctgtcataga atttttgaat ttagcgacca tagaattaag tataggtatc atataagcag
    21961 gcccgacaaa aaccttgtac agcttcttcc atttctcgat aaagagaaat atgaccaata
    22021 gtggttcgga ggtatatcca aagaatttct ttttttacac ttcttattat cagatagtgt
    22081 ccataaatct catgataagt acccaaagat tcatagtgaa cttcgatggg agtttctctt
    22141 gaagcaataa cgcgttgatc tagtcgccac cgaagccaca aaggactatc taaatggatt
    22201 cttttctgtc gataagcccc aattgcatca tgggaattac aaaaaaagag ttcttttgta
    22261 tacctatagt tattattgtc aattctttca ttttgatagt ttcttcgatt acatggatta
    22321 tatctatttg cacaaatacc tcgacgattc ccacttgtta atatatagag accaataagc
    22381 atatcttggg tcggtacaga aataggatcc ccaatagctg gagacaagag attcatatga
    22441 gaaaacataa gtaaacgagc ctccgcttga gcctctaaag acaaaggtac atgaacagcc
    22501 atttgatccc catcaaagtc tgcattaaat cccttacaaa ccaatggatg taaacaaata
    22561 gcacgccctt ccactaaaac gggttcgaat gcctgtatcc ctaatctatg cagagtaggc
    22621 gctctattca gcaatacagg atgcccctgc ataacttctt gaagtatttg ccatacaatt
    22681 ggcccctttt cgcgaatttt actcttagca actcctatgt tcgaagcaag atgttgtcta
    22741 attagaccgc gaattacaaa tgtctggaaa agctctattg ctatttcgcg aggcaaccca
    22801 cagcgatgta atgaaagtga ggggccgaca acaatgacag aacgccccga ataatcaact
    22861 cgtttcccaa gcagagtctc gcgaaatctt ccctctttgc cttcaattag atctgaaaac
    22921 gacttgtaaa ccttattatg accgtccctc attggttgtc cgcgaattcc attatcaaga
    22981 agtgtatcca cggcttcttg taccaatttt tcctggcaca ttactaattc ccccggtgta
    23041 gatctacttg ttgttaatag atcagtaagg gtattattgc gatagataac tctcctatag
    23101 agttcattaa tatctgaact catgagttta cctccatcca tctgaacgat aggtctcaac
    23161 tcgggaggaa gaaccggtaa tagacataaa accatccatt ctggttctat atttgttcga
    23221 ataaaatgct ttgctaattc tatgcgtcta accaaaaaat cctttcttct tccaattttt
    23281 tgatcttccc attcattacc cgtaagccct tcttctccta attctttcca ttctaccaac
    23341 gaataattta taagaattcg caaatctaga tcggccaatt gttctcggat agcagctgct
    23401 ccggtagaaa tttctcgatt tcgaaatgta tcaaaacctt gggtagtaaa aaaaagtgga
    23461 atactatatt tccaggattg gatttcatat tcgaatgaac ctcgtaatcg taagaaagtc
    23521 ggttttttag tgctgggcct agcaaaagaa aaattaggat aggatcctat gggatctccc
    23581 ccttcaaaat cggacatgag agtttcctct catccggctc aagtagttac accaaataaa
    23641 gataaagaaa ggaattctca ctttcaaatt ctagaacccc cccaaaaaaa aaaaggtcta
    23701 ctccttactc aagttcccaa cgaagaccaa gcaacatttc attgattcat tcttcttttc
    23761 tctagatttt atgaattctt tagtcaatta taaattagga cataaatgaa atgtgaaatt
    23821 cttgagtagt ctacttccct tcaaatgatg aatcccttat tcaattttaa attaaaggaa
    23881 tgtcttggaa tttattcata agggatttac ttgtctatgt actgttccgc tcgatctatt
    23941 aggtcccgcc ttacctcgat agttatacca taccccaacg cccttcctta aagaaagcct
    24001 atatgcgatg tatagactcc cgtaaccatg acatatttgc ttacttgaac ataatttcat
    24061 tttttttaga aagaaatggg aatgtcaaaa gaaagaagtc tttttttcac gaggtacaac
    24121 tttcaaattc ttatttcttt tttactaact cgaccataga ccaattcccc ttttatttgg
    24181 cagtcttgaa tacgcccata attctgagct tcatgttact cctcccaaga gacatgtcag
    24241 atttggggca tcccaattca attgaatggg atgacagttt ctcattccta atctgtaaaa
    24301 tcagaatttc gatcaaatca cacatcgcag tatactagcc tctctaattc tttaagaggt
    24361 ttatctaaaa gattcgcaat ataactagga agacgtttca aataccacac gtgagttact
    24421 gggcatgcca gttttatgta tcccattcga tatcttcgta tccgagaatc gacaaattca
    24481 actccgcatt gttcacaaaa tttaggatcc tctttttcat ttccaattat tcgataattt
    24541 ccacaagcgc aaattccact tttggtaggc ccaaaaattc tttcacaaaa taatccgtct
    24601 ttttccggtt tattggtttt gtaatgaaaa gtatagggtt ttgtcacctc tccaactatc
    24661 tctccattgg gtaggatttt attagcccaa gcgcttattt gttgaggaga aactgatcct
    24721 attcggagtt gttgatgttt atatcggtcg atcatagaag aaaattctga ttcattccga
    24781 tcaagcttcc ttcctattaa tctggaagtt cttctcagat acaaggaaat ggttcagttc
    24841 caaagccaaa gatcgtaatt ctcgaaccag caatcgaaaa gattctggag catcctcggg
    24901 tttcggtatt gttcctccaa tgatcgtagt accaagtact tcttggcgag ctctaatatg
    24961 atcagattta taagtaagca tctcttgtaa aatatgagca accccaaacc cttctagggc
    25021 ccaaacctcc atttctccta cccgttgtcc tccttgcttg gaccggcctc taagtggttg
    25081 ttgtgtaaca agtgcataat gtccactgga acgcccatgt attttatcat caacttgatg
    25141 aattaatttc aaaacataag gctttcctat tagaacaggt tgttcaaaag gatctcccgt
    25201 tcttccatca aatattctgc tttttcccgg atattcgggt tcaaataccc aaggatttgc
    25261 tgtttgctta ctggcttcat ataattcaga aaagaccagt tttcgcgaag cctcttgttc
    25321 atatctctca tcaaagggtg ctattcggta atgtctatcg agcagactcc ccgctaaccc
    25381 aagtgagcat tcaaatatct gtcctacatt cattcgtgaa ggtactccta atgggttcaa
    25441 aaccatatca acgggtcttc catcttgcaa ataaggcata tcctgtctag gtaaaatttt
    25501 tgaaacgata cctttatttc catgccttcc ggctacttta tcgcccactt tgatttcgcg
    25561 tttctgtgaa atatatacac gaatcatttc tggattataa gtcgaacccc cctttttctg
    25621 gatccatctc acatcgacga cccgacccct accgcctata ggtaatttta gacaagtttc
    25681 ctttgaagtg gatacctgaa tcccaagtat ggcccgtaat aatctatctt ctggagcata
    25741 cgatgattct ttcgacaact gaggtgttaa tttacctact aaaatatcgc ctgtctccac
    25801 ccaagatccc agcatcacaa ttccattttt gtctaaattg cggagtaaat gggcttctag
    25861 gtgcggtact tcgttagtga tcctttcggg accttgactt gtcatatgag tctgaatttc
    25921 gtatttccgt atgtgaaaag aagtataaaa atcttcatat accagacgct cactaatgag
    25981 tactgcatcc tcaaaattgt aaccttccca tggcatatat gccactaata tgtttttgcc
    26041 caaagcgagt tcgccaccaa ccgtagcggc accatccgct aaaatttgtc cctttttaag
    26101 gcatttaccc cgtcgaatcc gtggggtttg atgcatacaa gtatttttgt tggaaccttg
    26161 atacataact aacggaatgc ttagagcatc cccattagcc aataagattg tcttgtcaat
    26221 atcgatataa atgatctttc cctcgtgttc ggctatagcg agaactcctg aatctagagc
    26281 cacttggcgt tccaacccag tcccaacaat acacttctcg gaacgcaaaa gcggaaccgc
    26341 ttggcgttgc atattagaac tcattaaagc gcgattcgca tcgttatgct cgataaaagg
    26401 aatgagggac gctccaatag aaaaatattg gaaggggaaa atacttcgaa gatgaacctg
    26461 ttcccatgca atagttagga attcttggcg gtatcgagct ggaacaactt gttcttcctg
    26521 aataccctga ttcaaggcca aggaatttcc tgccgctacc atataatact catctctatt
    26581 tggggataaa taaagcatcc gtactttttt tgatctctca aagattttat aaaatggact
    26641 ttctaaagac ccccaatgac caatcttggc atgaattgat aaagatccaa taagtccaac
    26701 attgatacct tcagacgtgt cgattggaca aatgcgtcca tagtggctag gatggatatc
    26761 tcgtatccga aaattagcag ttcgacctgt caatcctcca gggcccaaat aactcaattt
    26821 tctcccatga actatttgtg tcaatggatt ggttcgatcc aaaacttgag ataatgggtg
    26881 taagccgaaa aaggattcat aagtggttgt taatggagtg gaagttacca aattctgagg
    26941 agtcggtatc catttatgcc taatagctcc gcatatagtt cctctaacta cattttctaa
    27001 acgaaccaga gccaatccaa attgatcttg taagagatct gctacagaac gaatacgttt
    27061 atttttcaaa tgattcgtat cgtcaagtgt atccattcca aatttaattc caatcaaatg
    27121 atctgtagct gccaatatat ctcgcggtaa caaaaatgta ttgttctggg atatattaag
    27181 attcagtctt tggttcatat ttcggcgacc aatccttcct aattcacatc tttggtgaaa
    27241 gaatttcttt tgtaattcct tacataagga ttcagaaaat actggatccc cgcctacaca
    27301 agaaaattgt agataaaact ccaaaatggc attttctttt gagataattt tttttttctc
    27361 cttagcggtt aggaaagaca agaaaatctc agggtagcaa acattctcga gaatttctct
    27421 tagattcgaa cccatagctg atgatagaac tagaatagat attttctgtt tcctacttac
    27481 acgagcccag atccttgctt ttctatcaat ctctaattct aatcttcctc cccaatctga
    27541 tattatggta cctgtataga ccgaaattcc cttatgatcc aactcagatc ggtaatagat
    27601 accggggctt tgcaatattt gattgatcac aattctgtac agtccattta ctataaaagt
    27661 tcccagggag ttcattaaag gaatgtttcc aataaaaatg gtttgttctt gcatatcttt
    27721 actgggtttc caaatgaatc ctgcggatac atataattca gaagaatatg ttagtgattc
    27781 gtatacagca tctctttctt ttatcaacgg ctccactaat tgatatgttt ccacaaagat
    27841 ttgaaattca atttcttgat ctgtatcttc aatttttgga aacttataaa gttcttctgt
    27901 taagccctga tcaatgaacc tacaaaatcc ttcaaattgg atctgattca acccaggtat
    27961 tgtagacatt cccccatttt catccccgag cattttgaat ttcccattta tcaaaaaaat
    28021 cccattcttt tttcattctt catcgaatca tatgaatcga tctagcaatg atagaattga
    28081 atttctattc tgtttactga atcacatgaa atttaaccca acacgatata tgtatcgaat
    28141 gtatgaaaaa tgaaatgcat atgagcaaag gaagtaaaga tttgactcaa attggaattt
    28201 ctatttataa caaacagata caaaaggaaa ggagttgata aatgccactt agatttttat
    28261 tttagactta tgaaattttg tataaaatat caaaaacaat aatttcattt ttaccattat
    28321 tatgagatta catattccaa tttgattaga taccagaaaa atcaaacgga ttcatgattt
    28381 gtcctattca ttgagataaa gatagaataa aaagaaaata gagttcgttt ttctaacact
    28441 tcattttttc atggattcct ttgttcaaaa aagaattagc atagaacaga gatattttga
    28501 cctagttttt ttttagtaga atcttttgaa tatgattgaa gttcgtaaga aaagaggatg
    28561 gcttgtcttt agcttgtctt tactaagcat gtgcagatat agctatgctg tctatatata
    28621 cgatatgtct ttattccgct tatttacatt ctattatata gaagcctttt ttttttattg
    28681 gggctgcgct atcaaaaatt atatttttat tttctcttca atctattcaa tgaaaaaatg
    28741 aaagacgaga atttcttgag aaattcccta tgagaaagaa atcctattca aagagaatcc
    28801 cctttaaata actatactat atctgtctgt gtaacaattt ctgttttggg gtttacatat
    28861 actcaaaatt cctgttataa tcagcattgg tattcaaaaa aaaatcaatg cttatttgat
    28921 tgggtatgta tctctttttg tttactgcta taaacaaaga aaaataggtg gggagtgggg
    28981 ccaaaaatca ttcatcaatt tacagtcaaa ttcaaatcat atagttaatg gttctagttt
    29041 gtcctgaatt tctacttttg taactgagaa ttcacttttg cttttttttt tcaatagaaa
    29101 aaaagaggga atattttcgt cttttttgta tgtatcattt tggcggcatg gccgagcggt
    29161 aaggcggggg actgcaaatc cctttacccc agttcaaatc cgggtgtcgc ctgatcaaca
    29221 aaaaactcga aatcaataga aatcaaccgt tctgtttttt tttatataac tcgccctatt
    29281 tttttttgac tctgtgccag taatttcact attatattat tagttaacaa taatggaaaa
    29341 attccttcag attttattcg tttcatattt atagagatag gggacataat tcacatggat
    29401 atagtaagtc ttgcttgggc tgctttaatg gtagtcttta cattttccct ttcactcgta
    29461 gtatggggaa gaagtggact ctagacgtat tactcgtttt ataatcagat tgaggaatca
    29521 aactgtatca attttttttt tttctaaatg gttttgcaaa gccttttatt tgaaattcac
    29581 cgtatcaatt aaattattta attcattttt attagtcttc ctttttagat ttagaaattt
    29641 tttggttcta atgtagtaag gtattctatg actaatagag attaataata tttcaatcaa
    29701 acaaatattt caataattcc catcttcgta ttccgagaat ctaaaaggat atggatggta
    29761 gacaataaaa aaaaaaagaa ataaaaaatt ctttctcaat tttctatttc gatgaaccgt
    29821 cccttaccag agttatatat gggcaatgag gggcaaggaa accccacctt ttttttttca
    29881 ttttatttcc cccttttttg ttcaaatgga aaagacagaa ctcttttgat catctgttaa
    29941 ctcttcaatc aattacttct tgtaattttt aatgtaaaaa agagattttt tgattttctt
    30001 tttttattat taatataatt attaataata tatattccat ttttctttcc ttcatggatt
    30061 tgattctttt tttgatggat accgtcatag agaaactaat aagaaatccg gaaatgaaaa
    30121 aatggcaaga caaagtcttg ctattttttc agattgaaat caagacaact aaaataaaac
    30181 aaagaaataa aattgagata ggacggcgat cacatatatt taattgatat caacatctat
    30241 gaagatagat attcaaaatg gatctatatt aagtttggat cttaatacat tacacattcc
    30301 taacattcct agaattagta tagtatgata gaaagaaata tctgaatctt tctaccatac
    30361 tatactaatg ataagaagtc aagttttatt caaattaatt gccttggctg actgttttta
    30421 catatattat aagtaaaaaa gcagtaggaa ctagaatcaa cagcgcagta gcaataaatg
    30481 ctagaatatt tacttccata atttccccct tttttttttt tacttcgcaa taactcggga
    30541 tttaatccca tagagatgaa aatcacttgt aaattcaatg caatgaatta aattttaatg
    30601 acatcgaatc ggatcaatat catcaataac aatatctaaa ctatcaaatc aattcaccgt
    30661 cgagaattga atagtataac ataggaagat cttttatcca caccaaatca aaaatttgtg
    30721 attcctggtc caaacaaaag aattcgtttc ctttattgat attgttattc ttttccgctc
    30781 tttcttttct ataaccaatt gccccctttc cttgtacaac catctaatga agtatcatct
    30841 gactactttt ccgcttccaa tgtttagaaa aaaaatccca tttagctgag tgctaccaat
    30901 aaaaaatgtt cgaaattcac ataacattct ctgtcatcca tgggtacgag ttgaggtact
    30961 agaaattccc atattttttg ttttgatcag aaatgcgaaa aaaaaaagat tgttgggaat
    31021 tcaatgcgtc cctccctttt ctgtgaaagg ggagggacgc attgatttct tttttttatc
    31081 cgccggggtc gggactgacg gggctcgaac ccgcagcttc cgccttgaca gggcggtgct
    31141 ctgaccagtt gaactacaat cccaggtaaa tcaaaaagtg tgcagcatac acatattaat
    31201 tatattgtta atagataatg aaagccattt tcttttttat ttagaacgga ttcctagtaa
    31261 ctaggaatcc gtttttttca ttattgtcaa atcaataaaa tcgaatcgat cgatatccat
    31321 ttttcaatga aaatagtctt tactcttttc attaaacttt atacacttaa tcatcctgat
    31381 atggatctag atcattagca agggcagaat ttatgggaac aaataaaaat aaataaagca
    31441 aataaaaaga cggtagggat ggatatatca taaaattgga cttttttcct tttattgggc
    31501 cgagctggat ttgaaccagc gtagacatat tgccaacgaa tttacagtcc gtccccatta
    31561 accgctcggg catcgaccca ggaagaatga attctagggt tattgataat ccatgatcaa
    31621 ctttctttcg tagtacccta cccccagggg aattcgaatc cccgctgcct ccttgaaaga
    31681 gagatgtcct aaaccactag acgatggggg catacttggc tgactgccat tatactatcc
    31741 tcatagtatg aggagttttt taaaaattgt caatggaatg atatgactag atatgaaagc
    31801 tttttccatc ttttatgatt ccattttgat tcgtgattta gactcgtgaa tcattcattt
    31861 tcatcgccac tctattctat tagatctaga aatagattct ataaaaaaat gataaattga
    31921 gagaattcta ttctcttaga aaattctatt aaataatact aataatacga aatatagaat
    31981 tctttaggta agtgattggt ctgacataaa ataaaaataa aaaagtgtgt gtgtttttct
    32041 aaaaaaggtt tggttgaggg gacaaatcaa aatatcttca ttacctatac ctatattttg
    32101 ataaaatagt ttggatctct gtcgaattgc taaggtacat gtatcaatca actgaatttc
    32161 attttgttct aatagaagaa ttttggtcag tgttgaaaca atttattgca ttgatattta
    32221 tcaaatccaa tatcaataaa ccaatttcac cctatttact tacttttaag taaattagaa
    32281 tcgcatttct gaatgaacta gtagatacta cgagtctact gcatatactt atatatatag
    32341 atattatacg tctactgatt cattcagtaa ttgaatcaaa tggccctttt aactcagtgg
    32401 tagagtaacg ccatggtaag gcgtaagtca tcggttcaaa tccgataagg ggcttttctt
    32461 ttttttccta aacctccagt acaatggtag tattcatatt gaaaggaaga ataaaagtgt
    32521 tgttgatatt tgtaataaaa aaccaaagca aataagtcta atagtttaat tagaaactat
    32581 agcatttttt ttttactaat atctaatcta ataggctatc attctaatga gctagattgg
    32641 agttaattag aaaagaaaat ggaacgtttg tttattctaa tgaataataa gaagtcgtcg
    32701 tttgaattaa caaactacaa atcaaatata tatggatttc tttttatttt cgattaaatt
    32761 attacaatct attgtaaaga ttagaaatct acaaaataag aaaaagttaa gtagatctaa
    32821 cccattgaat cgtggctata tccactattc tgatagtaaa atagtaaaat ttaattttga
    32881 tagagatgaa attggaacag tagttatttt ttttctcata tttattttga ccccgcaaga
    32941 atctgtcgat acttccaatg aatcctcttc ttcctagatc tcccattcca gagaaatcga
    33001 aatcagatca tgtcttcatg tatcaaatat ttcaatatca atgcatacaa tagttttttt
    33061 tgttctacga atgtgatgaa aaatggatgc gaaaaagaaa ctttctttaa tttaatgtct
    33121 tctattattt attttaatat ttcttgtatt aaattgaaaa ataggaattt cttctttttt
    33181 tctgatctat aatctataaa agtaaagaat ctataaaagt aaagtaaaag ttaacataaa
    33241 aaaagtattc gtgcttcgac ccgtgaaata aagggatagc gtctggcgtt ttgttttaca
    33301 ttcatctgaa ggacaatgaa ataaaagtaa aagaaaataa gaaaatcaaa atatacgata
    33361 ccttagtaat ttaataccca tagaaattag aagaatacat aaattgattt tgatcaatct
    33421 cacaaacaag atccaagaat aagattagtt gatggggggg agaagagtag atctggaaat
    33481 tggccaatag cgatataaga aatcgcttct tccttgaatt gaagagttcg ttcaaaaaag
    33541 aaattcatct agaaagtaaa agatttggtt ttcgaaacca tattaataat aataaaaaag
    33601 gggcagcgca cgagaaatca aatcatacat aaataatcaa atcctcgaac gccccgaaaa
    33661 tgtcataacc ataacacaag gataaggtgc tcggaaatgg ttgaagtagt tgaataggag
    33721 gattgctatg actatagccc ttggtaaatt taccgaagat gaaaatagtt tatttgatat
    33781 tatggatgac tggttacgta gggaccgttt cgtttttgta ggttggtccg gtctattgct
    33841 ctttccttgt gcttatttcg ctttaggggg ctggtttaca ggtacaacct ttgtaacttc
    33901 gtggtatact catggattgg ccagttccta tttggaagga tgcaatttct taaccgccgc
    33961 agtttcgact cctgccaata gtttagcaca ttcgttgttg ttactatggg gtcctgaagc
    34021 ccaaggagat tttactcgtt ggtgccaatt gggcggtctg tggacgtttg ttgctctcca
    34081 cggcgctttc ggactaatag gttttatgtt acgtcaattt gaacttgctc gatctgttca
    34141 attgcgacct tataatgcaa tctcattctc tggtccaatt gctgtttttg tttctgtatt
    34201 cctgatttat ccactaggtc agtctggttg gttctttgcg cctagttttg gtgtagcggc
    34261 tatatttcga ttcattcttt ttttccaagg gtttcataat tggacattga acccatttca
    34321 tatgatggga gttgccggtg tattgggcgc ggctctgcta tgcgctatcc acggtgctac
    34381 cgtagaaaat actttatttg aagatggtga tggtgcaaat acattccgtg catttaaccc
    34441 aacccaagct gaagaaactt attcaatggt caccgctaac cgcttttggt cccaaatctt
    34501 tggggttgct ttttccaata aacgttggtt acatttcttt atgttatttg taccggtaac
    34561 cggtttatgg atgagtgctc ttggagtagt cggtctggct ctgaacctac gcgcctatga
    34621 cttcgtttcc caggaaatcc gtgcagcaga agatcctgaa tttgagactt tctacaccaa
    34681 aaatattctt ttaaacgaag gtattcgtgc ttggatggcg gctcaagatc agcctcatga
    34741 aaaccttata ttccctgagg aggttctacc ccgtggaaac gctctttaat ggaactttag
    34801 ctttagccgg tcgtgaccaa gaaaccaccg gtttcgcttg gtgggccggg aatgcccgac
    34861 ttatcaattt atccggtaaa cttttagggg ctcatgtagc ccatgctgga ttaatcgtat
    34921 tctgggccgg agcaatgaac ctatttgaag tggctcattt tgtaccagaa aaacccatgt
    34981 atgaacaagg attaatttta cttccccact tagctactct aggctggggg gtaggtcctg
    35041 gcggagaagt tatagatacc tttccatatt ttgtatctgg agtacttcac ttaatttcct
    35101 ctgcagtatt gggctttggc ggtatttatc atgcacttct gggacctgaa actcttgaag
    35161 aatcttttcc tttttttggt tatgtatgga aagatagaaa taaaatgacc acaattttgg
    35221 gtattcactt aattttgtta ggtataggtg cttttcttct cgtattcaag gctctttttt
    35281 ttgggggcgt atatgatacc tgggctccgg gagggggcga tgtaagaaaa ataaccaact
    35341 tgactcttag cccaagtgtg atttttggtt atttactaaa atctcccttt ggaggagaag
    35401 ggtggattgt tagtgtggac gatttggaag atataattgg aggacatgta tggttaggtt
    35461 ccatttgtat atttggtgga atctggcata tcttaactaa accttttgca tgggctcgcc
    35521 gtgcacttgt atggtcggga gaagcttact tgtcttatag tttgggtgcc ctatccgttt
    35581 ttggtttcat tgcttgttgc tttgtctggt tcaataatac tgcttacccg agtgagtttt
    35641 acgggcccac tggaccagaa gcttctcaag ctcaagcatt tacttttcta gttagagacc
    35701 aacgtcttgg ggctaacgtg ggatccgctc agggacctac cggtttaggt aaatatctaa
    35761 tgcgttcccc gaccggagaa gtcatttttg ggggagaaac tatgcgtttt tgggatctac
    35821 gtgctccttg gttagaacct ctgaggggtc ccaatggttt ggacttgagt aggttgaaaa
    35881 aagacataca accttggcaa gaacgtcgtt ctgcggaata tatgactcac gctcctttag
    35941 gttctttaaa ttctgtaggc ggcgtagcta ctgagatcaa tgcagtcaat tatgtctctc
    36001 cgagaagctg gttagctact tctcattttg ttctaggatt cttcctattc gtgggtcatt
    36061 tatggcacgc gggaagagct cgcgcagcag cagcgggatt tgaaaaagga attgatcgtg
    36121 attttgaacc tgttctttcg atgactcctc ttaactgaga agggggtcca acacttaaat
    36181 tcttagaatc ggtttgaatt ccccttacat attcaaggaa ccaggtcgtt catatttcaa
    36241 aagtattctg ttttcctttc ttttcaattt atatctaatc catttgtttt tccggctcgg
    36301 ctgggtggga tagccgagcc attacctgtt tttcgttatg attttcgaaa tttttttttt
    36361 taagaggaaa agccaataaa gaaatgaatt catcgatcaa aagaaaaaag gagagagagg
    36421 gattcgaacc ctcgataatt ctttcgaact ataccggttt tcaagaccgg agctatcaac
    36481 cactcagcca tctctcccag agagaatttc tattttattc taccaaatag aacaaacacg
    36541 gccatatgag ttgatactat catgtataga aagatattgt gtgtgaatct ataggtcgat
    36601 ctatctatat atacagatag atgagatgca tgatctagca tgtccgtttg tgagcgggaa
    36661 gtcaaaaaaa tcaccttgga tttaatgtcc aaataaaagt ggtaaggggg ttggaaataa
    36721 gtcatataga atcaatggat tcaaggtaaa atccctctat gtgggtggct ttttattcaa
    36781 attgtttgtt tggtcgatat catagagggg attaaatggt atagttcttt tgttgatagc
    36841 ttggaggatt agaaacatga ctatagcttt ccaattggcc gtttttgcat taattgctac
    36901 ttcgtcaatc ttactgatta gcgtacctgt tgtatttgct tctcctgatg gttggttgag
    36961 taataaaaat attgtatttt ctggtacatc attatggatc ggattagttt ttctggtggg
    37021 tatccttaat tctcttattt cttgaatcta tccgctccag atctaaaaag gacccctccc
    37081 acaaattttt tggattgtga gatacattaa aatttaataa aaaaaatata agtataagtc
    37141 ccccaaaaat gcaaataaat tggagggggg gctcatcagt caaacttctg taatctgtaa
    37201 tttaaataaa tagaacttga ataaaataaa aaaaaaatag attcaaaaaa atccgtattc
    37261 aactatattc aaatatataa tacaaatata gataaatttc aaatacttag aaaattaaaa
    37321 ttttgaattg agaaattcaa aatttagata tttagatgat atttagatat aaataaataa
    37381 aatagaattc taattatttg aatcttaata tatataatta agaagctaat aatatattaa
    37441 ttatatatta atttattaat attcaatatt ctattgataa taattacctt ttgtattgtt
    37501 aattggttta gttatggaat ttgaaaaaaa aaaggccctc aaaagagtat ctggtctagc
    37561 tctgaccaaa cattatccag acctcttgta tcaagaacga acaatgcgga tatagttgaa
    37621 tggtaaaatt tctctttgcc aaggagaaga cgcgggttcg attcccgcta tccgcccagg
    37681 gtaatatttt taaaaagcga aaagattcgt tccggttgaa tgaaatctaa taaatacctt
    37741 ccgctctaaa aaaaaaagca aagtcttaat taattaatta ctagctaata gtcatataat
    37801 aaagtatcat tttttttttt gaaaaaaatg ttgcgggaag gggatttgaa cccatgactt
    37861 caaggttatg agccttgcga gctaccaaac tgctctatcc cgcgatgaaa ggaaaccgaa
    37921 accctagaaa cgaaactaat ggacaaacaa gaattgaatg cgcccctctt ccatacctgt
    37981 acaaatagaa tagcctattt atacagaatg gtaaaggggc ccctctatga tcgtagatca
    38041 tagaaagaaa tagaaaaagg aagtgacatt ttaatcctta ccaacttgat cttcttgctc
    38101 ccggcaacaa acatgtctga accatttcac gaagtatgtg tccggatagt ccaaagtctc
    38161 tatagttagc tcttggtctt ccagtagaaa agcaacgccg atgaagacgt gtaggtgcac
    38221 tattacgcgg taaggattgt aactttccat gaattttcca tttatcactc aaggacggaa
    38281 ccttacttat ttctttcttt gaggatcggc gaatcaaatg atatttttgt tccagttttt
    38341 gcctcttctt ctccctatga atcaaacttt tctttgccat aatggttcag ttatttttat
    38401 tatcaatggt acaagtcgga tcctagatgt agaaatagaa gggggtatac ccccctcccc
    38461 attgaaagat attatcgcgg atatggcaca taacataaag aattaaccaa atttgcccga
    38521 tgtagaggca atcaagaaag ccgcataagt gaatatataa cctacagaaa aatgggctaa
    38581 tccaaccaat cttgcttgca caatagaaag agccactggc ttatctctcc atcgaatcaa
    38641 attagccaaa ggtgtacgtt catgagccca tgctaaagtt tcaatcaatt cctgccaata
    38701 tcctcgccag gaaattaaga acataaatcc agtagcccaa acaagatgcc caaataagaa
    38761 catccacgcc cagactgata gactattcat accaaagggg ttatacccat tgataagttg
    38821 ggaagagttt aaccatagat aatctcttaa ccatcccatc aaataagtag aagattcatt
    38881 aaactgcgag acgttaccct gccataatgt gatgtgtttc caatgccaat aaaaagtaac
    38941 ccacccaatg gtatttaaca tccagaaaac tgccaaataa aatgcatccc acgccgaaat
    39001 atcacaagta ccaccccgtc ccggaccgtc gcaaggaaaa ctataaccga aatccttttt
    39061 gtctggcatt aacttcgacc cacgcgcatc taaagctcct tttactaaga tcaatgtagt
    39121 tgtatgtaaa cctagagcaa tggcatgatg aaccaagaag tctccaggac ctattgttaa
    39181 gaatagtgaa ttactatttt cattaatagc atttaaccat ccaggtagcc atatgcttct
    39241 acccgcattg aatgccggtc catttgttga agataaaagt acatcgaacc catatgaagt
    39301 tttaccatga gcggattgta tccactgggc aaatatgggt tcgattaata tttgtttctc
    39361 cggagtacca aaagcaagca tgacatcatt atggacataa agccccaaag tatggaaccc
    39421 tagaaagagg ctggcccaac ttaaatggga tatgatagct tctttatggt ctaacattct
    39481 tgccaataca ttatcctcgt tctgttccgg attgtaatct ctaataaaaa atatagctcc
    39541 gtgggcaaaa gcccctgtca tgatgaatcc cgcgatgtat tggtgatggg tatataacgc
    39601 agcttgagta gtaaagtctt gtgctatgaa agcataagaa ggtaaagagt acatgtgttg
    39661 agctactaag gacgtaataa cccctaaaga ggctagagca aggcctaatt gaaaatgaat
    39721 cgaattgtta atcgtgtcat aaagaccctt atgaccacgc cccaatcgtc ctcccggagg
    39781 agtatgtgct tctaaaagat cttttatact gtgaccaatt ccgaagttag ttctatacat
    39841 atgccccgca acgagaaaaa taaatgcaat agctaagtga tgatgagcaa tatcggtcaa
    39901 ccataaactt tgcgtttgcg ggtggaaccc cccgagaagg gttagaatag cagttcctcc
    39961 tccttgggaa gtgccgaata aatgattact tgaatcgggg ttttgagcat aaagattcca
    40021 ctgacctgaa aaaagtggac ccaacccttg gggatgtggc aatacatcta agaaattatt
    40081 ccatcgaaca tattcccccc gggatccggg aatagcgaca tggactaaat gccctgtcca
    40141 agccaaggag cttactccga atagtcctga caaatgatga ttcagacgag attcggcatt
    40201 tttgaaccat gaaaggctcg gtttccattt cggttgtaga tgtaaccaac cccctattaa
    40261 ggaaatagca gaaagaaata atagaaaaag agctccagca taaagatctt cattagtacg
    40321 taacccaatt gtataccacc actgataaac accagaataa gcgatattca ctgggccgga
    40381 ggcgccccct ctagtaaaag cttccacagc gggttgacca aaatgaggat cccaaattgc
    40441 gtgagcaatt ggtcttacat gtaagggatc ctgtacccat gcctcaaaat ttccttgcca
    40501 agctacatga aagagatttc cggaagtcca cagaaaaatt atagccaatt gcccaaagtg
    40561 agaagcaaaa atattctgat aaagacgttc ctcagtaata tcatcatgac tctcgaagtc
    40621 atgcgcggta gcaataccaa accaaatacg acgagtagtg gggtcctgag ctaagccttg
    40681 gctaaacctt ggaaatctta atgccataat gcctttcaaa tcctcctagc cattatccta
    40741 ctgcaataat tcttgctaag aagaatgccc atgttgtggc aattccaccc agaaggtagt
    40801 gggttactcc tacagcacgt ccttggacaa tgctcaaggc tctaggctga gtagcaggag
    40861 caacttttaa tttattatga gcccaaacaa tggattcaat aagttcttgc caataaccac
    40921 gtccgctgaa tagaaacatt aaactaaaag cccatacaaa atgagcacct aagaaaaaaa
    40981 gaccatatgc ggataatgaa gaaccataag actgaattac ctgggatgcc tgcgcccata
    41041 agaaatcgcg gagccaccca ttaattgtaa ttgaactctg cgcaaagttt cctcctgtga
    41101 tatgagttac caccccttga tcgcttatac taccccaaac atctgactgc attttccaac
    41161 tgaaatggaa tattactacc gaaattgcat tgtacatcca gaatagtcct aagaagacat
    41221 gatcccaagc ggatacttga catgtccccc ctcttccagg cccgtcacaa gggaaacgaa
    41281 aaccgagatt tgctttatcc ggtatcaaac gcgagctacg agcaaataga acacctttca
    41341 ggagtatcaa taccgttaca tgaatcgtaa atgcatggat gtgatgtacc aaaaaatctg
    41401 cggttcctaa tggaataggt aacaaagcaa ctttgccacc cactgctact aaatcaccgc
    41461 ctccccaagt caaactggtg ctcgctgttg caccgggcgc cgttgcaccg ggtgctaagg
    41521 tatgggtgtt ttgtatccat tgagcaaaga cgggttgtaa ttgtatagcg gtatctgaaa
    41581 acatatcttg tggtcgccct aaagcgctca tggtatcatt atgaatatat aaaccaaaac
    41641 tgtgaaagcc taggaatata catacccagt tgagatgtga tatgattgca tcacgatgcc
    41701 taaggacacg atctaataga tcgttatatc gagtagttgg atcatagtct cttaccataa
    41761 aaatggctgc atgcgcagca gcaccgacta tgagaaatcc accaatccac atgtgatgtg
    41821 taaacaatga tagttgtgta ccgtagtcag tagctagata tggataaggg ggcatggaat
    41881 acatatgatg agctacaaca atggttaaag agcctaacat agctaagtta atagataatt
    41941 gagcatgcca tgatgttatt aggatttcat agagtccttt atggccttga cctgtaaatg
    42001 gacctttatg agcctctaaa atatctttta gactatgacc aattccccag ctggtcctat
    42061 acatgtgacc cgctattagg aatagaattg caatagctaa atgatggtgt gcaatatcgg
    42121 tcaaccatag acccccagtc actggatcta acccccctcg aaaagtaaga aattccgcat
    42181 attttgacca attcaaggta aaaaatgggg ttgctccctc tgcaaaacta ggataaagtt
    42241 gggccaaaag cccccgattc aagataaatt catggggaag tgggatctct ttaggatcta
    42301 ctccagcatt tagaaattgg ttaatcggta aagatacatg tatttgatgc cccgcccaag
    42361 aaagggaccc aagccctagt agccctgcta aatggtgatt caacatagat tctacatttt
    42421 ggaaccaagc caattttggg gctgctttgt gataatggaa ccaaccagca aaaagcatta
    42481 aggccgaaaa gaccaatgca ccaattgcgg tacaatagag ttgtaattca ctagttattc
    42541 cagatgctcg ccaaatctga aaaaacccag aggttatttg tattcctcgg aaacccccgc
    42601 ccacatcacc attcaatatt tcttgaccta ctattggcca aaccacctga gcactgggtc
    42661 caatgtgagt aggatcactt agccatgctt cataattgga aaaacgagca ccgtggaaat
    42721 acatgccgct cagccaaaga aagatgatgg agagttggcc gaagtgggca ctaaatattt
    42781 ttcgagagat ctcctccaaa tcactggtat ggctatcaaa atcgtgagca tcggcatgta
    42841 ggttccagat ccaagtggta gtatcgggtc ctttagctat tgttcttgag aaatgacccg
    42901 gtctagccca ttcctcgaaa gaagttttta cgggatccct atctaccaaa attttgactt
    42961 ctggttccgg cgaacgaata atcattgagt cctcctcttt ccggacaaca catacaaaga
    43021 gacctgccaa cagtcaagta attagtgaac ctatgagata tgagagacac ttttaatcta
    43081 attagttttt cgttctcttc gatctctcat ctatctattt ttgttagtta tttactagag
    43141 caattatgat ctggaagtcg atccggggca agtgttcgga tctattatga catacctagg
    43201 gggcgctcaa cggacccttt ttatcttata aaactctttt cagactttac attggcgcaa
    43261 gaattttttt cgcaacgcgg ggtattcata tctcaattag aagttcctag atagagttaa
    43321 gttccttttt tcttacatag aatacataga aaagaaatag aacaaatatg actctattcc
    43381 aaatcacgta agtagtcatt actagtatca atattttttt tagtcattca agagtttttt
    43441 ttattagttt gaatcgaaag aaaagaatat cagaaaaaaa aagtattctt ttctatgcta
    43501 tatccgtggt atatccgtgt aacatttata cctacgaaat accaatgaaa tagaacgatt
    43561 ttcgaaaaag atataatgaa aaattctttg attggttctt cccatagaaa cgatcctttt
    43621 tatttgaccg acggggccaa taaaagcaaa gaatataaag aattaatatt caaacaaatt
    43681 caaaaatttg aattgatatt aatatttgat ataaatatat atttatagaa tttatattta
    43741 ttttatttat ataaataaaa tttcatagaa attaaaataa acaaagcgaa aatctaattg
    43801 atgagaataa aaaaagagag ttcttattcg aaccgcttcg tgatctttaa ccaattctgc
    43861 gcttcaatat aattcccagg agtaagcgct atagcccgtt tccaatattc agcggcttga
    43921 tcaaaccaag cctccgcaat ttcagaatcc ccctgtcgaa tggcctgttc tccacggtcg
    43981 gaataggcgg tcaattcctt tccttggaac cgtacttgag agttttctaa ctcatacggc
    44041 tcggcagtca attcttttgg cgtctacccg agccctaata gatatctata tctaactgaa
    44101 tgggatttct catagatcta tttgattttt ctcaagttaa cgttaaccaa caaaaccaaa
    44161 agaggttaat tacatgagtt tcaaacttga cttttgattc aattaataat cagttttatc
    44221 ttttctccta ccttcagaaa aaaagtatag gcattttgaa accctcatta gaattttctg
    44281 aaaagtaact atctcgcttt catattctat agaaattaat atagaatcct tgaaaaagac
    44341 ttcttcctca taaaacaaag acttactctc cttgggatct gatgctacac cgctgctcaa
    44401 taccttaggg gatcggctct attacataag ttgattcctc atttttatct cataaaatga
    44461 gataaataag cagttcttct tgtatcgccc aaaccttgta aattgatctt tacggtgctt
    44521 ccgctatcaa ttagatcttt tatccataga aaaaaatatt taggcatata tatttcttca
    44581 tatttcgaag tttctttctt tgctacagct gataaaaatc gttttttgga cgatgcaata
    44641 tgtagaaatc ctgctttttt tagtctttat tgtctttcct tttttttctt tctatagtgg
    44701 agatagtcgc acgtaatgac agatcacagc catattatta aaagcttgtg gtaagaacgg
    44761 gtttcgttct agtgcccgaa aatagtattc taaagctttc gtatgttctc cgttacttgt
    44821 gtggataagg cctatgttat agagtatata gcttcgatca tagggatcaa tttctagtcg
    44881 catagcttca taataattct gtaacgcttc cgcataattg ccttcggatt gagccgacat
    44941 tcgttacggt cgtcattcaa ttaaaaaaat tctccgttcc aaaaccgtac gtgagatttt
    45001 cacctcatac ggctcctcct ttattttatg tgcattatga aaataatcca taatccgtgg
    45061 aattaaaggt cgaaatattg tcattatgaa ctcagcgggg ctaatgtttt tacaagaaat
    45121 ctctagccaa ccttcttgca aaagatcctt tcttaacatc aagcgtgctg gtactagata
    45181 aaaatgtaaa ctccaacaat ttttttgttc tcgacgcctt ttaatttcca ggaattagtc
    45241 acttcaacag tcttcgatgg ttatatgggt atccaaagta cgaacgagat ggatgtttgt
    45301 tgtcccaacc atttcttttt ttcccgatcc cgataacgaa aaggagcgct ttataactta
    45361 taacaaagtt tttgttttgt tgattcctag gcgtagtgct ccttcctcta tgccgcctat
    45421 tgatactagt gtagtaggat tgaaccgcaa tacagatcga tgatctatag gtctaacctt
    45481 tcgctcaata ctagaataaa caattcaagc atctgaggtt gcattaatcg gggatacacg
    45541 acagaaggaa ttgctttatg ttataaactt caccttcaac cagcgtcgat tttttttatt
    45601 tcaatagtct tttttttccg aatcgtgtgt ctttttccta aggccgagag cggtaaagtc
    45661 aaaataatca aatcgcacca tctctgtaat aagtaaatgc ctctttttct cctgaagttg
    45721 tcggaattat tcgtaataag atattggcta cgattgaaaa ggtcttatca ataaaatttc
    45781 catttatccg cgatctaggc ataggtaaaa aaaaatccat tctataactc ttttcattac
    45841 ctctcgtgag aaaatgatct cacaaacaaa ggaaatgtac agtacgaaat aacataaaag
    45901 taaacctatt caaaaaggga tatgactttc tacttcaact ttttttgaag ctttgacaga
    45961 aaaaaatcaa tatttgaacc taatttgatt tcatacaaat gaaattcatt agtataaaaa
    46021 taaactataa tataagaata aaataaaagg gaattattct gatttcgtcg aagttgaaga
    46081 atcaaagaat ttattctacg gattaggata gatttggaaa attcaaaaag ctttgattaa
    46141 atttcaatta tgatatgatc aaaataggaa aaaaaatcga ataattgttc tatgatgaaa
    46201 atgaaaatag aataactgcc ctttttctct ttcgtgcata gcaggtatac actatctaat
    46261 aaaaaaaaaa tccctgagat gctttaggaa tttttaatag atccgcaggg taaaaggtat
    46321 tcattaaaca tagtctaaaa aagaaaataa agtaatcgat ggatttgatt cgttccaatt
    46381 cattgattta atctggtata gtataaatat cagaaaaaag agggggcgtc atcttcacaa
    46441 acattaatag atataatcta tctttcttta ttgtattatt attttcaatt tatttgaatt
    46501 taatgctaat ggccctttac atttcacaaa aaaattgatc tttacccccc ggctcgaagg
    46561 gaagagaaag tcataaaaaa aagtcatgaa aggctttata ttttgatttt gatagttaga
    46621 attgattgtc agtaactatc gaacaatcta atatgaataa ctcgctattc gctcgggtta
    46681 tcggccataa tcattatgta ggaaagatgg ccgagcggtt caaggcgtag cattggaact
    46741 gctatgtaga cttttgttta ccgagggttc gaatccctct ctttccgcac cttcacctaa
    46801 ttcaccaatg taactaacta caatgtatca aatacaaata agaacggata ccaaaaaaga
    46861 gttagacttt tctttgatat agattccgtt ttttgatgtt gtttgatata gattctctat
    46921 tcctaattta tgtgatatga aaaagaaaat acagtaatgt aaaaagcaga tataggatgg
    46981 aaatttccat aaaagatata ataggataga aatccccgaa ttcaatccct tgtcttcatt
    47041 tccttattta cttaacctta acttaagcaa aagggagggg tgcaaatttg taaagccctt
    47101 tgttttgtta ttttagttag gtttaagtct gacgagaata atattctacg acaagcaatt
    47161 catttatttt caaaccgacc cgtttcctat ctattatttg attgactaat cctttatatt
    47221 gtaatgtgtg aagagtcaaa tgttttggta attcctcatg tgtggatgaa tccagataat
    47281 tttgaattag agctagagat ttttgttcat ccttcactga aatgatatct cggggtttgc
    47341 agcgataact tggtatatct actatacgac cattaactaa aatatgtcta tggttaacta
    47401 attgacgggc ttgaggaata gttgaagcca tgcccaatcg aaaaaggatg ttatccaaac
    47461 gcatttcaag taattgtagc aaaacctggc cggttgaccc ttttgccttt ccggcgatac
    47521 gaacatattt aagtaattgt cgctctgtaa gaccataatg aaaacgcaat ttttgttttt
    47581 cttctaaacg aatacgatat tgagattttt tcccggggcg cgatttcttt ttaagatcgc
    47641 ttccagctct aggcctttta ctagttagtc ccggtaaagc ccccagacgg cgtatttttt
    47701 tgaaacgagg ccctcggtaa cgtgacataa agactccttt ttttttttag aaatttcata
    47761 aattaaaata aaaaaaaaat taaaactgaa ctaaatacta aatgaagtga aatccgataa
    47821 aatgaagtat tgtactacaa acaaatagaa atgagatgca ttagatcaat atacatattt
    47881 ttttgtattg acttttttgt ttgtattttt ttattgcata tctactattg tatatctaca
    47941 aaaattgata tacaataaaa aaatctattt attagataac ttctatatat tgatatagaa
    48001 atggaaacta tatataatct atatagataa ataaaaccaa aagaaagccc tttctttttt
    48061 ttgttcttga tttcttttcc aaagaaaaga tagaactccc ccattcataa ttggaagttt
    48121 ctacgacata ataaaataaa gagatttttg gccttttgaa aaaaaaaggg gggggtgaag
    48181 aagttcttta tttcaatctt ctttgatttc aaaaaatctg atcaatcatg tatgtaaaaa
    48241 ataaaataaa tagaaaaagc cggctatcgg aatcgaaccg atgaccatcg cattacaaat
    48301 gcgatgctct aacctctgag ctaagcgggc ttaaataaaa gaaattttac atacatggga
    48361 attcgtaaaa ctcttaggat tttatctatt aacgataact tatattttat ttaaattcat
    48421 ttaaataaca atcaaattta agaatttcaa acgttaaatt gagtttagag ttctaaatca
    48481 aatctataat ataaatagaa tctactaatt agattagtaa gtgaagttag attagtaagt
    48541 gaagatcctt ttgtacattt tttttgaatt tctaattctc taattatata ttagttatat
    48601 attagaagtc gaaataaagt ttaaatgcta aatgattcaa ccttttttta gactcaagaa
    48661 ttagaaatat aaaatattaa atagaaataa atgaaataat tagttagaac tataaaattt
    48721 tgttatcgta tggttctatt tatatagagg gtcttcctca aatgtgtcta agaaaaaaag
    48781 gataagaatg aaaatgaaat gaaagagaaa gaggcaacaa aaaaaagcaa tccagataat
    48841 aatgagacac tcctgtcttt tgttttcatt cggaaggagg gctgcagcta agactcaaac
    48901 aaagaatcga tcgttcgagt attccaccaa attgccgcgg aaaaataaga gtaagagaaa
    48961 catatatatt tatttagtgt atatccatcg atattgaata gcaaatggag aaatgataga
    49021 atcacttctg attggacaaa aaaaagaaat acgggtccac gatagagacg aaagaagata
    49081 ggcaagaaat caaaaggggc aaccccattc gatataagaa tgagtatcta aaaaatgaag
    49141 tggttccgta tagcataaaa ataaatatta aataaatgaa aaaaaaggag ggggaaaggc
    49201 atcataatga gattgaatct caaaacacag ggggatatgg cgaaattggt agacgctacg
    49261 gacttaattg gattgagcct tggtatggaa acctactaag tgagaacttt caaattcaga
    49321 gaaaccctgg aattaaaaat gggcaatcct gagccaaatc ctgttttacg aaaataaata
    49381 agggttcgta aagaaagaat ttaaataaaa agggataggt gcagagactc aatggaagct
    49441 gttctaacaa atggggtttg actaccgtta gtaaaggaat ccttctatcg aaactacaga
    49501 aaggataaaa gataaaccta tacgcatacc taaaggtaat aaaaaactat ctcaaaaaaa
    49561 aaaaaagacg acccaaaccc gtatttatat atttttattt ttttctgaaa aatataaaga
    49621 attgttgtga attcatattg attccaaatt gaagaaggaa tcaaatacaa cattcattaa
    49681 taaaattatt taccccacag tttgataaat cttttgaaca actggttaat cggacgagaa
    49741 taaagataga gtcccattct acatgtcaat ataaatgctg acaacaatga aatttatagt
    49801 aagaggaaaa tccgtcgact tttaaaatcg tgagggttca agtccctcta tccccaaccc
    49861 ccaaaacccg ttgacgccct gcctgttttt ttttttcttt ttaattgaca tagacgccag
    49921 tcctctatta aaatgaggat gatgtcttgg taatggtcgg gatagctcag ttggtagagc
    49981 agaggactga aaatcctcgt gtcaccagtt caaatctggt tctcggcata tgagtaattc
    50041 gtatgaggat ctattctaaa aattcattga tatggatcaa cataataaag atttatccct
    50101 ctaggtgtct gtaaatggac ctttctctat tttgtagttt tttttttttt tctattttat
    50161 agaaaagtaa agagtctatt atagtgaaat ataaaaaaaa ttggattctc ttccttctaa
    50221 gagatgtgca cgatacaaag ttcacagcgc agaatctctt cttttatttt agttcatcct
    50281 attgtctcgt gtctcgccta aaaaaaaata atatatcttt aaaaaatcga gaatcttaac
    50341 gaatccctaa ttatattgtc ttttattttt tttcttagcc tatccataaa aataggaatg
    50401 atacttcaat tactctgttt gatctcgaag aaaaagagag tgtacaaata ttccttgaat
    50461 acccggagtt gtataaatga aaaaaaggtc tcttatcatt caatgagcgt cttgtagttc
    50521 ataaaaattg ggggcaatat aatccttacg taagggccac ccgatccaac tttcgggcat
    50581 taagatacgc ttcagtcgtg gatgattctc atatgagatt cccaacatgt cataagattc
    50641 ccgttcttga aaatccacac ttttccaaac ccagaaaaca gacgggattc taggatgagc
    50701 ccttggaaca aatactttta tacatacctc ttccggttga tctataccat attctattct
    50761 tgtaagatga tatacactgg ctaacattcc tcccggtgct acgtcatagg cacattgtga
    50821 acgtagataa ttgtaaccgc atacatataa aataacagca atggaatgcc aatcctcggg
    50881 ctttatttgt aaagtctcta ttccttggta atcgaaaccc aaagatctat gaactagccc
    50941 atgtttgact aaccaaacag acaaaggacc ctgcatcttt tttatctctc ccgcattttc
    51001 atttggcttt gatttgtaat ttgtataaga tatatatttc acatttacga tgaaatccaa
    51061 tttatgaaga ttaattcgtt atttgttatt ctgaaaaaaa cctaccttat ctaatttact
    51121 aattcttggg aagatattga acttttatag ttgaaaaatg tttgaagagg gagctctgaa
    51181 gtagacggtg gttgataaag taatccccta tcataatttc cagcataagt actgtgtaca
    51241 agacaaaact tgtgattggt agtaaaacac cgatcacccc cttgagatct agatctaatt
    51301 cgatcctcat agatttctcg agatattttc ttacgaagtt ttgttatagc atctataact
    51361 gcttccggtt taggtggaca gcccggcaaa tagacatcta caggaattag cttatcaact
    51421 ccccgaacag tactataaga atcggtactg aacatccccc ctgtaattgt acacgctccc
    51481 atagcaataa catattttgg ttcgggcatt tgttcatata atctcactaa agaaggggcc
    51541 attttcattg ttactgtgcc agccgttaaa atgaggtccg cctgtctagg actcgatctt
    51601 ggtaccagtc cataacgatc aaagtcgaat cgtgagccta ttaatgaagc aaattcaatg
    51661 aagcagcagc tggtaccata aagaagtggc cataaactgg agagtcttga ccaatttgaa
    51721 aaatcattta atgtagttga aataaccgaa ttgtgggtct gtcgatcaag taagggaaat
    51781 tcaatagaat tcatacttaa tgctattttt ttttactttt ttctttttat tgtttcttat
    51841 tatctgaata ttcaggaact aagaccattc caatgctccc tttcgccatg cataaactaa
    51901 accaacaatt aggataagca caaaaatcaa agcttctata aatacagata cccccaatac
    51961 atcaaaactc attgcccatg gataaagaaa aaccgtttca acatcaaaaa caacaaaaac
    52021 gagagcaaac atataataac ggattcgaaa ttgtaaccaa gcatcaccca ttggttctat
    52081 acccgattca taactcgaaa gtttctctgg accttttcta acggggccta aaactccaga
    52141 aattagaaat gccaaaatag gaataccact tgatattatc agaaatgccc agaaactctc
    52201 atattcgtaa agcagaaaca tagacgaact cctatgaatg tgaaagagaa aaagaccgga
    52261 ttaattgatt cgagttggtc ttactaaaca attactaaac aaagagttat agacaacttg
    52321 aaactgaatt ccattccaac tcgaatcgac tagtttcatt tgtatactgg gggatatgtc
    52381 tcgtttttaa gatttagtga ttggaatcct aattgattta ttttcattac gcttatttcg
    52441 atttcatatc gaaatagatt gatatgtata gtattatact atacatagag atttgtacta
    52501 ctataacaaa tatacaaaac aagttaaact tgttcgcttt cgcctcactt cggtcggatt
    52561 tttataaaaa aaaattgaaa ctaaccaaac tcattaaaat tcgaattaat tgttttgttt
    52621 agaattttga attctattct aatattaata tgtattaata aaaaaaaaaa gagcaattga
    52681 agatattgaa atgccttttt ttttttcatt tcagttttat gctctaaata accctgctcc
    52741 ccaccagtga gggagcttat gggaatgatt ctcataaagc aaagcaagcg gaagcggcca
    52801 gttccaacca acaaagaata tacaatactg aggaaaaaat tagacaactt ttttttgtat
    52861 ttgaatattc tttattgttt tattttgttg taagaatatc tttttttatt tattgatttt
    52921 gttttgatta attaaaatag aaaatagggc tatacggact cgaaccgtag actttctcgg
    52981 taaaacagat cgaactaatt attatcaaaa tggattcgaa ctctttcaaa gacccaacat
    53041 gcattttttt ttttgcattg ggctctttca ttagctgata taaatatccg ctagtctacc
    53101 atatttttac ttaaaagaaa aataagaaga tggctccgtg tgctctcatt gattattttg
    53161 tttctgatac gggagcacta ccaaagtttt ttagagaagg ggattctctt gacataggtt
    53221 tgcctttggc ttagatcaac ctaagttaaa tggagtctct atcatccctg attaaaaaat
    53281 caaacatgaa acttcataca ccgtaagatt cataggacga aaagataatt tttgaggtcc
    53341 ttatactcat taagcctagc attgaataga ccggggattc accctatcaa tatatcaaat
    53401 caaggatggg ttcgattgat taatttggct cccacaaaaa tggtagccaa tcgagccgaa
    53461 tcatttgtca ggctattgtt ctctggtttt gttccctaaa aggcatggag taagacatcg
    53521 acttatcaaa aagatcaatt gattgcacga tagacttttc taaaaaacat tggcgcgcgt
    53581 gtaaacgagg tgctctacca actgagctat agcccttcct tatgatacag atttatttga
    53641 tttctcctat tatgttctgt atagaacatc ttgtcaagat gaatattaca cagcctcata
    53701 tctctttagt cccttttctt tgattggtat tgcttagaag taatattgaa tttataattc
    53761 atcgatgggg taggtcccct tttctttttc tttatgatga taaatgacct acttaactca
    53821 gtggttagag tattgctttc atacggcggg agtcattggt tcaaatccaa tagtaggtag
    53881 aacttattag ataccactga cctcggtgtc taataagttt ttctacccac cttcttttag
    53941 tgattttgta tctttttcat tctatttcag tttcaaattt tgaaaatttt cattttctat
    54001 taaaaaaaat tcacttgatt gtatttgatt ctatttaatc agcagaatca aacaaaatgg
    54061 ggtgtataaa cataagtttt ttttatacag aaattctatt tggatacact gacttgacta
    54121 attacgaaat cgaatcgaga gcctctacgc gtgtcctagc tcgtctgaga gctagatttg
    54181 cctcaattct ttgccgcttg ccctcagctt tcttcaggtt agcttccgct attttaagag
    54241 tttgctgggc ttcttgtgga tcaatgtcac tacccttctc cgcatcattt actaaaatag
    54301 tgatttcatt atttcctatt ctagcaaaac cacccatcag agtcatcgtt aaccattgat
    54361 cgttaaggcg tattctcaaa atacctatat ctaccgctgt ggcaataggc gcatgatttg
    54421 gtaatacccc aatttgtcca ctattagtag ataaaatgat ttctttcact tttgaatccc
    54481 aaacaattcg attaggggtg agtacacaaa gatttaaggt catttcttca atttgctctc
    54541 catttctaag tttgtagcct tcgcagtagc ttcatcgatg ttacctacca aataaaaggc
    54601 ctgctcggga agaccatcta attctccgga aagaatcaat ttaaaccctc taatcgtttc
    54661 tgctagacca acatatttcc ccggggaacc cgtaaatact tccgctacga aaaagggctg
    54721 tgataagaaa cgctcaattt ttcgcgctct tgctacagtt aatcgatcct cttcggacaa
    54781 ttcgtccaac ccaaggatgg ctataatgtc ctgaagttct ttgtaccgtt gtaaggtttg
    54841 cttaactctt tgcgcagttt cataatgttc ctcaccaacg atccgaggtt ggagcatagt
    54901 tgatgttgaa tctaaaggat ctacggctgg gtagatacct ttagcagcta atcctcttga
    54961 taggacggta gtagcatcta aatgtgcaaa tgttgtggca ggagcagggt cggtcaaatc
    55021 atccgcgggc acataaactg cttgaatcga agttatggat ccctctttgg tagaagtaat
    55081 tctttcttgc aaagaaccca tttcagtact aagggtaggt tgataaccca cagcggaagg
    55141 cattctaccc aataaggcgg atacttcgga tcctgcttgg acaaaacgga aaatattgtc
    55201 gataaataga agtacgtctt gttcattaac atctcggaaa tattctgcca tagttagggc
    55261 agtcaaccca actctcatac gagctcccgg tggttcattc atttgaccgt aaactagagc
    55321 cacttttgat tccgcaagat ctttttcatt aattactcca gattctttca tttccatata
    55381 aagatcattt ccttcgcgag tacgttcacc tactccgcca aatacggata cgcccccatg
    55441 agctttggca atgttgttga tcaattccat aatgagtact gttttaccta ccccagcccc
    55501 tccgaatagt ccgatttttc ctccacgacg ataaggagct aaaagatcta ctactttaat
    55561 tcctgtttca aaaatagata attttgtatc taattgtata aaagcaggtg cggatttatg
    55621 aataggggct gttgtgcgag tatccacggg acctaaatta tcaataggct ctccaagcac
    55681 gttgaaaatt cgtcctaggg tcgctcctcc aaccggaaca cttagaggag ttcctgtgtc
    55741 aatcacttcc attcctctca ttagaccatc tgtagcactc atagctacag tcctaactcg
    55801 attatttcct aataattgct gtacttcaca agtcacatta atttgttgac cagcagtatc
    55861 tcgaccctta actaccaaag cattgtagat attaggcatc ttgtccggag gaaaggctac
    55921 atctagtact ggaccaatga tttgagaaat acgtcctaga tttttttctt tttcaagcgt
    55981 ggtggaaacc ccaggatctg aagtagcagg atttattctc ataataagtg gtgaactatg
    56041 tcaatttttt tttttcgaaa attatctaat aaaaaaaatc ttcgatagca agtaggtcgg
    56101 ttaattcatt caataagaaa tgggaggaag ttatcactca atttcgtccg ttggtatcat
    56161 gaatacaatt caattgttta cttattctat ttctattcaa tttcaatcaa gaaattttca
    56221 agttgaagcg acccattttt aaaatatcaa ctggatgaat aaaaatattg aaaaagtctt
    56281 tcatttgtct atctttatag acaataacgc ccatcttatc tatggaattc gaacttgaac
    56341 tctatttcta attttttatt tatatctcat tagccccttt ttcatatttg cattttcatt
    56401 ttagcatatc aatgtaatat atttttagat ccggcctatt cccccctttt tttatctata
    56461 cccctttttc catggaccaa ttcggcatat tttcacatac atataggatt tacatataca
    56521 acatatatta ctgtcaagag tgaatttctt atttatagtt ctattaaata aaaaaaaaag
    56581 aagggattag aaaaaaaaac tacaaggatt gggttgcgct atacatatga gagaatatac
    56641 aataatgctg tatttggtga atcaaatacc atggcctaat ctaataagga accattcgga
    56701 ttagttgata attttttgaa agattcctgt gaaaaagttt cgttaactcc taatttatgt
    56761 cgagtagacc ttgttgtttc gagaattctt aattcatgag ttgtagggag ggacttatgt
    56821 caccacaaac agagactaaa gcaagtgttg gattcaaagc tggtgttaaa gagtataaat
    56881 tgacttatta tactcctgaa tatgaaacca aagatactga tatcttggca gcgttccgag
    56941 taactcctca accaggagtt ccgcctgagg aagcaggggc cgcggtagct gctgaatctt
    57001 ctactggtac atggacaact gtgtggaccg acgggcttac cagccttgat cgttacaaag
    57061 ggcgatgcta ccacatcgag cccgttcctg gggaagaaaa tcaatatata tgttatgtag
    57121 cttacccctt agaccttttt gaagaaggtt ctgttactaa catgtttact tccattgttg
    57181 gtaatgtatt tgggttcaaa gctctgcgcg ctctacgtct agaggatctg cgaatcccta
    57241 ctgcttatgt taaaactttc caaggtccgc cccatggcat ccaagttgaa agagataaat
    57301 tgaacaagta cggccgtccc ctattaggat gtactattaa acctaaattg gggttatccg
    57361 ctaagaacta cggtagagcg gtttatgaat gtctacgtgg tggacttgat tttaccaaag
    57421 atgatgagaa tgtgaactcc caaccattta tgcgttggag agaccgtttc ttattttgtg
    57481 ccgaagcaat ttataaagca caggctgaaa caggtgaaat caaagggcat tacttgaacg
    57541 ctactgcggg tacatgtgaa gaaatgatga aaagggctgt atttgccaga gaattaggag
    57601 ttcctatcgt aatgcatgac tatttaacgg ggggattcac ggcaaatact agcttggctc
    57661 attattgccg agataatggc ctccttcttc acatccaccg cgcaatgcac gcagttattg
    57721 ataggcagaa gaatcacggt atgcacttcc gtgtactagc taaggcctta cgtatgtctg
    57781 gtggagatca tgttcatgct ggtacagtag taggtaaact tgaaggagaa agagacataa
    57841 ctttaggttt tgttgattta ttacgtgatg attttattga aaaagatcga agccgtggta
    57901 tttttttcac tcaagattgg gtctctctac caggtgtttt gcccgtagct tcaggtggca
    57961 ttcacgtttg gcatatgcct gctttgaccg agatctttgg tgatgattcc gtactacaat
    58021 tcggtggggg aactttagga cacccttggg gaaatgcacc gggtgccgtc gctaatcgag
    58081 tagctctaga agcatgtgta caagctcgta atgaggggcg cgatcttgct cgcgagggta
    58141 atgaaattat ccgtgaggct agcaaatgga gtcctgaact agctgctgct tgtgaaatat
    58201 ggaaagagat caaatttgaa ttccaagcaa tggatacttt ggataagtaa tcccttgatt
    58261 accattcctt ttcttagttg aattgcaatt aaactcggcc caatctttta ctaaaaggat
    58321 tgagccgatc ctaccctatt gtctatattt ttgatagata catatttatt tttttttgta
    58381 gatatacact ttaatctaga gtagatagat aagatctaga tcttatatac aaaaataaaa
    58441 gactaaacac aactctttct attcttgtat tggttccgaa atgaatccta tgtatggatc
    58501 cttaggattg gcgtattctt ttctatccta tatgccacag tttaggatca tggattgagc
    58561 caagcaggac aaccttttct acctatcctg tatgttgtcc ttttcatccg tgttgaaata
    58621 gaaacttatt ggagtagtca acgatatttt acgaaaaagg ttatttatag cggagaaata
    58681 tctcttttca atgggaattt tacatactat cattatgggg aaagtactat attcaattct
    58741 atttagaatt gaaaattgac aaaggttcca tcagatagac tgaagagaaa ctccgagttc
    58801 tcacaaacaa atataaagta taatcatttc tttcaatatt cactcattat tttatttagt
    58861 taaaaattct ggtgattgtc tatatgctta ttagtaaatc aaatattcaa ttaatttgat
    58921 tttttattga atgactattc atctattgta ctttcatgta aatagaggca agctctatgg
    58981 aaaaattttg gttcaattcc atattggcta aagggaaatt agaatacaga tgtggactaa
    59041 gtagatcaat ggatagcctt ggtcctatag aaaatcctag tataagcaaa gacccggtta
    59101 taaacgatac agaagaagat aaaaacattc agggtaagaa ttctagttat tctagttatt
    59161 acagtactct tgatcattta atcgccggca aagacataga cattcggaat ttcatttctg
    59221 atgaaacttt tttcattagg gatagtaatc ggaacactta ttccatatat tttgatattg
    59281 aaaatcaaat ttttgagatt gacaatgatc attctttttt gagtgaatta gaaagtgtgt
    59341 tttctagtca tagtaattct agtagtaact ctagttggat taattacatt aatagtcgca
    59401 ttgactctta tcttcgttct caaatatgta ttgatagttt cattagcggt gagagttaca
    59461 attccaatga gagttgcatt acgaatgaca attccaatga caatcagagt tccatttcaa
    59521 attccgttta tgacgaaagg gaaagtcata gtcaagatga taatttcaat acaaaaacaa
    59581 atgcgagtaa taatgattta actatcgaag aagaatctaa tgatttaaat ggaactcaaa
    59641 aatacaagca tttatgggtt caatgcgaag attgttatgg attaaattat aagaaatttt
    59701 tgaagtcaaa aatgaatatt tgtgaatact gtggctatca tttgaaaatg aacagtttag
    59761 acagaatcga acttttgatt gatccgggca cttggaatcc tatggatgaa gacatgatct
    59821 ctctggatcc cattgaattt gattctgaag agggcgaatt tgattctgaa gaggttgaat
    59881 ttgattctga agaggttgaa tttgattctg aagaggaatc tgatcaagat caagaggaat
    59941 cttctaaaga tcctgaggaa tcttctaaag atcctgagga atcttataaa gatcgtattg
    60001 attcttatca aagaaagaca ggattaactg aggctgttca aacaggtaca ggtcaactaa
    60061 acggtattcc tatagcaatc ggcgttatgg attttcagtt tatgggaggt agtatgggat
    60121 ccgtagtagg tgagaaaatc acacgtttga tcgagtatgc tacaaatcaa tctttacctc
    60181 ttattctagt gtgtgcttcc ggaggagcac gcatgcaaga aggaagttta agcttgatgc
    60241 aaatggctaa aatatcttcc gctttatatg attatcaatc aaataaaaag ttattctatg
    60301 tatctattct tacatctcct actactggtg gagtaactgc tagttttggt atgttagggg
    60361 atatcattat tgccgaaccg gatgcctata ttgcatttgc gggtaaaaga gtaattgaac
    60421 aaacgttgaa tacaacagta cccgagggtt cacaggaggc tgaatattta tttgataagg
    60481 gcttattcga tctaattgta ccacgcaaac ttttaaaagg tgttctgagt gagttatttc
    60541 agctccacga tttttttcct ttgactccaa atcaggtaga gccttaagtt ataagttaaa
    60601 ttttttattt gtatgaaaaa ggtagttgga gttagtttat cagaatcaaa gtaggactca
    60661 tggggttttc tttcctttgt agcatcaaat tgaattgtag aaagaatttt gggaattctt
    60721 attcttagcg atattactga ttactaatga gcaatctttt agtttattaa gaagataaaa
    60781 agggaattct cccctttgtg aaatgaaatt agaattaggc gagacaaaaa aaaggaattc
    60841 aatcttcctc tcttgcggat gtatatagaa ttctaatata gaaaaaaata gatatagagt
    60901 ttttgattta ttattcaaat ctacgaataa taaataaaaa aaaattcaga ataataaatc
    60961 aagtggatta ttatacagat atctttcgat cgtcaagttc atttatttaa cagtccttat
    61021 actttatata ttagatatat atctactata aaactaatta catattaatt agtttattac
    61081 ttagtaatta gttttatagt agtataatat acgaattcta atataattgt taattattat
    61141 tgagatatct ttataagtaa caataacagg tacaaatata aaattgaggt acccattcta
    61201 tgacaactct caacagctta ccctctattt ttgtgccttt agtgggccta gtatttccgg
    61261 caattgcaat ggcttcttta tctttatatg ttcaaaaaac taagattttt tagatgcgat
    61321 gggaccaaga caaaatttga tctatttttt caagacttag atatcataga tatctattta
    61381 gtagaatatt gtataacaaa tagtttttcc gaatagaaat caaaaagcta tttcttatgt
    61441 atgcgtattc gtaaacacgg tgtatgggta aatgaattgt agctgtggac tgggatcgca
    61501 gcagatggat gatataaagt ccatgtatca taggtatgta gatctttatg ggggatccta
    61561 taaagtaaag gggattattt tagatctaag caatttgatg gattattcct aagggttcac
    61621 aaatagtgct agctgattag agttacttcg gaaacaaaaa aaaaaatcaa aattaaatat
    61681 atgcttattc tctcaattcc aataaaatgc aactggatct ggtatgtatg agttggccat
    61741 cagaatctat atggatagaa tttatagcgg ggtctagaaa aacaagcaat ttctgctggg
    61801 cttttatcct ttttttttgt tcattaggat ttttattggt tggaacttct agttatcttg
    61861 gtagaaattt gatatcttta tttccgtctc agcaaatagt tttttttccg caaggaattg
    61921 tgatgtcttt ctatgggatt gcgggtctct ttattagttc ctatttatgg tgcacaattg
    61981 tgtggaatgt aggtagtggt tatgatcgat tcgataaaaa agaaggacta gtgtgtattt
    62041 ttcgttgggg attccctggg aaaaaccgtc gcatctgtct acgattcctt atcaaggata
    62101 ttcaatctat cagaatagaa gttaaagaag gtatttctgt tcgtcgtgtt ctttatatgg
    62161 aaatcagagg tcagggtgcc gttcctttga ctcgtactga tgaaaatttg actccgcgag
    62221 aaattgagca aaaagctgcg gaattggcct atttcttgcg cgtaccgatt caattgagaa
    62281 atgaagaata aattcaatca aatgcggcaa gaggaaaaaa ctcaagtcaa gaaccctttt
    62341 ttttttctag agcataacct aactgaactt ttttaagaat ccccattcat tcttcgagcc
    62401 aaagcaggcg tatacgtaaa aaccataacc taaaacaaaa cccttttttt ttacttgcta
    62461 tttttatcag gattctttcg tctcgaaatc cgcatagaat aatatttatt acttgaactt
    62521 gaaggggttc ttttgaacat ttatcgaaag aggacaattg cttcgaatcg gatcaatttg
    62581 aatctctgga aataatattc tatatatttt cactcgaatt tgaagtggat tcttatcata
    62641 ttttttactt ctgtatttta gattcaaggg ttaagcactt aataaaaaag cagagaatca
    62701 attcctggga ttactatcta tcttataatg gaactcctgc ttgatagaaa gattagattg
    62761 cctagagtca atgaaagagg tggttcatta ataattcaca gatgaaaaaa tgttaaaaaa
    62821 aaaaaagaaa acattcattc cccttctata tcttgcatct ataatatttt tgccctggtg
    62881 gatttcgctc tcattcaata aaagtattaa atcctgggtt acaaattggt ggaatactgg
    62941 gcaatgcgaa actttcttga atgacattca ggaaaagagt attctagtac aattcataga
    63001 atttgaggaa ctcttcctct tggacgaaat gataaaagaa tacccggaaa cacatctacc
    63061 aaaacttcat ataggaatac acaaagaaac gatccaattg gtcacgattc acaatgaaga
    63121 ttgtatccat atgattttgc acttctcgac aaatataatc tatttcttta ttctaagtag
    63181 ttattccatt ttaggtaatg aggaacttgt tattattaac tcttggcttc aagaattcct
    63241 atctaattta agtgacacaa taaaagcttt ttctattctt ttattaacgg atttctgtat
    63301 tggatttcat tcaacccacg gttgggaact gatgattggt tatatctaca aggattttgg
    63361 gtttgcttat aatgatcaaa ttatatctgg tcttgtttcc acctttcctg tcattctaga
    63421 tacaatttta aaatattgga tctttcatta tttaaatcgc gtatctccgt cacttgtagt
    63481 tatttatcat tcaataaatg attgagaaat gattcactga tccaaatcca attcaaatat
    63541 aaagtttgtt tgttactttg tatacaagca tgcaaagtcg aacttacttt attctttcta
    63601 cccgtcgagg ggggaattgc tgctatcttt cggtaaaatt ttttgagtat ttttattttt
    63661 agtatacagt aaataaaaaa atggtggata ggggactaga ctagtgacct accaaatttt
    63721 attgtagaaa ttttcgggat caacgattgg accatgcaaa ctaaaaagac cttttcttgg
    63781 ataaaggaag agattactcg atctatttcc ctatcggtca tattatatat aataaccggc
    63841 gcatccattt caaacgcata tcccattttt gcacagcagg gttatgaaaa tccacgagaa
    63901 gcaactgggc gtattgtatg tgctaattgc catttagcta ataagcccgt ggatattgag
    63961 gttccacaag cggtacttcc ggatactgta tttgaagcag ttgttagaat tccttatgat
    64021 atgcaactga aacaagttct tgctaatggt aagaaaggcg ctttgaatgt aggggctgtt
    64081 cttattttac cggagggctt tgaattagca ccgcccgatc gtatttcgcc cgagatgaaa
    64141 gaaaagatag gcaatctgtc ttttcagagt tatcgcccca ctaaaaaaaa tattcttgtt
    64201 ataggccctg ttcctggtca gaaatatagt gaaattacct ttccgattct ttccccagac
    64261 cctgctacta ataaggatat tcatttctta aaatatccga tatatgtagg cggaaacagg
    64321 ggaaggggtc agatttatcc tgatggtagc aaaagtaaca atactgttta taatgctaca
    64381 acagcgggta tagtaagcaa aatcatacga aaagaaaaag ggggatacga tataaccata
    64441 acagatccat cggacgggcg tcaagtggtt gatattatcc ctccgggacc agaacttctt
    64501 gtttcagagg gtgaatctat taaactcgat caaccattaa caagtaatcc taatgtgggt
    64561 gggtttggtc agggggatgc ggaaatagta cttcaagacc cattacgtgt tcaaggcctt
    64621 ttgttcttct ttgcatctat tgttttggca caaatctttt tggttcttaa aaagaaacag
    64681 tttgagaagg ttcaattgtt tgagatgaat ttctagatcc gtggatttat caacatgaaa
    64741 ttcgtaaaaa cgaatcaaac tctttctggc cattgggtta gttaggtatg atcaaaaaaa
    64801 gtatgaaatt tgcttgttta catctctttc ccccatataa gatatgcctg gaattccttt
    64861 tatcgcattt ctaatatgta tatttattgt gaagaaccct ttttggcctt accccttctt
    64921 tgcttttttc aatcccaatt tgataggtgt gactcgatcc ctattcgtgt gtcagatcga
    64981 aatgttcaaa aataggtttt ttatgttcta atatctaata gaatcaaatt tgactagata
    65041 ctaaacatat gataagtaag aggagcctag aaaggaagga taactgagag aacacaaata
    65101 attagaggga gtctttttcg tcttcgacac aagaaaggga tgtataaaag cccctttctt
    65161 gtgtcgaaat aagaaaagtt cttggtggca ttcgtcaaaa atttctattc ttagtttcta
    65221 tttttcccta tttttcagag ccttttttta gtagtttttt tttagatttc tatttcaaat
    65281 ttagacttag acatagtaga actttactct atttatttta gtattagtat cgcaccaaag
    65341 tttgaaattt ttgataagtt cattgattct attttctcac aaaaaattct tattattaat
    65401 aagaaagaat tcaacgggcc cctccctcgc gaatcaggca aagaaagaag agacgggccc
    65461 gttgagttct tctgctttca tgtctacaac tcgggccgtc caatttttat agggatgaac
    65521 ccaatccaga atatgaacca taaaagaaaa tacctattaa accgatcaca agaataccag
    65581 ttaccgtacc tattacccaa agaggaatcc ttccagtagt atcggccatt tattctgcct
    65641 ccctccacat ttctttcatc aagtggccat gctaaagaca taaacagtca tagataattc
    65701 tgagatgcga tccttccgag tgggataaga gaatttctat tattattttt tactactctc
    65761 ttattttctc ttacttaatt gaagaaataa ttggaaaata aaacagcaag tacaaaaatg
    65821 agtaataacc cccaatatag actggtacga tttaattcaa cattttgttc gttcgggttt
    65881 gattgtgtca tagctcttat aattaattca gattaggttt atcgttggat gaactgcatt
    65941 gctgatattg accccaaaaa gaaaacggta ggtacagcta gtccgtgaac agccaaccat
    66001 cgcactgtaa aaattggata ggttcgatct atggtcatcg ggtcctccta aaaagatcta
    66061 ctaaattcat cgagttgttc caaaggatca aaacgaccgg ttattaatgg aattccttgt
    66121 cgactctctg taaaatactc atttggacga gggctcccaa acacatcata agctaaaccc
    66181 gtgctgacga ataaccaacc cgcaatgaat agggaaggta tagtaatact atgaatgacc
    66241 cagtatcgaa tactggtaat aatatcagca aaagaacgtt ctcctgtgct tccagacatg
    66301 ctgagctcca catattcttg tagggaatcg attccgcaaa agaggagatc ggtaaatgca
    66361 aattcactga aattccatct ttgtgagatc gtcaatattg taccaaaggc gtttttagag
    66421 tataccgaat cagtatagct atccttcttc taacacagca acgcaatttc aattagtttt
    66481 gacatgaagt ggtagattct ttcttcttct tgtttgttga tgtataacaa ccatgtatcg
    66541 tgtaatagaa aattcctcaa attccttcct gtattgaata ggggctttct tctcttattt
    66601 attggcccca ggttagaaac tcaagatcgg gtaaacggcg aatcaaagag gttggtttct
    66661 aatttctaaa aattcgtaaa ggaaattctc atattttaaa aagttaatta tgtgcgaaat
    66721 aaaaaataga aaaattctat tttttgcgta gttgcataag aggttttggt ttttttgtaa
    66781 tccccccttt tttccttttt tttattgggt attcgtctaa tgacaagtaa gagaagcata
    66841 gtagatagta ttaaaataga taaaaaaaag aacaacgaat aaaaaaattc taataataaa
    66901 atatttggga tgtggggatt gttctattgt tgtattagat ctaaacaaag gatttttctt
    66961 gacctaactt gaaagatgag gttttatgct ttatttaata atttaataaa aaaaaagaca
    67021 aaaaaaccta taaaataaag gaaaagataa ttgaaattac taattaagtt aaggttaagt
    67081 aagttaagag ttttaaagcc aatctagttg gaaaaaggga ttttcttttt tgagcgatct
    67141 cgtcacatta tatctttttt tgattatcat tcgataaatt ttgtggctga atccactcga
    67201 ctactgaatc tacaaaggaa agaaaaaaag gtaaacaggg ggggtataag gtcactatat
    67261 tattctatct aattagaaaa taaaatgcat ttgagacaat gacaataaaa aaaccaaaga
    67321 aaagattttc cgattttttc ttccatattt tgattcaaat ttttcaatga agttacatgg
    67381 cgcagttttg attattcttt ttttttagtt tactcaagat caatattttt ccaatgaatc
    67441 aactgcgttg attctgaatc acggaatggc tactagatgt caaagatgct gaatttcttt
    67501 tgtttctact cctgcctgcc atcccggtct attttggttt ttgttttgtg aatattgtct
    67561 ataatgattg atgaatcaaa aagttgcaat tcaacttatt acttcaattg gtatttttgc
    67621 ttatcctcgt ctctttcaaa aaaaaaaaaa tgcaaattta ggaaagtgct ttctaaacat
    67681 atgtataaaa agaacatatt tcatttagcc ccctcatgcc tacgataact agttattttg
    67741 gttttttagt agtggcttta actataacct cagctttatt tattggtctg agtaagatac
    67801 gacttatttg aaaatttatt gaatttgaat gaacgaataa tttataaaaa cagattctta
    67861 tttactattg catagattct atagttcttt actgcgctaa ctatcaattc taattatccg
    67921 tcattgagat tcatgggcaa tacggattca catttatgga tagatattac ctctcttttt
    67981 ccctttcaaa aaaaaaaaaa ttcaaaatga ttgaagtttt tctatttgga atcgtcttag
    68041 gtctaattcc cattactttg gctggattat tcgtgactgc atatttacaa tatagacgtg
    68101 gcgatcagtt ggacctttga ttaattaata tctctttcct tttttttgac tcacccccct
    68161 ctttattaat tcattgaatt gaatctaggg gaggtcaagt cagattgcta ttgaattttt
    68221 ttatttcaat tttggtttgg tgtcattcat tttctaccta acaagagcag aatcacgctc
    68281 tgtaggattt gaacctacga cattgggttt tggagaccca cgttctaccg aactgaacta
    68341 agagcgcttt cttatcacaa taagataagg ctgtaataga aaggggagga ttctttttta
    68401 tatataaagg atatcttgca cacctatact attatatatg atctatacta ttatatatga
    68461 tatagaataa tagtattaaa gattctgtat gctcaatttt aatcgatcta aaattgcccc
    68521 ttcgttactg ctcaaaggag aagtaatagg tagggatgac aggatttgaa cccgtgacat
    68581 tttgtaccca aaacaaacgc gctaccaagc tgcgctacat ccctttcaat tggtttacag
    68641 tgtcattata gagaatccct gtcttgtttt ccacacctcg aattcctata ttgatataga
    68701 atatcaattt ttcttgctac ttcccctttt ttatctcata tcatataagg accctataac
    68761 aaattaattt cttaataaat taatcttttt tgtggaaatt cttgggtgga aagttacata
    68821 tttttctgtt ttaagaaaag gaaaatctta tctatcaaat cattgtccat tttcatttga
    68881 attagggatt tcgcatccaa atagataaat agaagtggtc cttaactaca tattcatctg
    68941 attatatatc tagtaccata ttgtaataca ataaaaaggg ggttttaaat gcgagatcta
    69001 aaaacatatc tttccgtagc accagtacta agtactctat ggtttggttc tttagcaggt
    69061 ttattgatag agatcaatca tttattcccg gatgcgttaa catttccttt tttttcattc
    69121 tagttattta ttggcgtggg acggggtgaa ggagattaga gatacaatca aatatctgat
    69181 cccccctttt tttttcgctt tttagaataa gggatagtag agtcaaccgc accgaaattc
    69241 ggggttcagg ctccaattaa attactagtc gaggaaaaac ggaaatgcgg ctaaggcaac
    69301 atctataaaa tattctacaa aagggcttca atgaaatact ccactgtgat tctattctaa
    69361 attattgtga ttctaaatct aaaaaaatta gaaatcattg tattacttat tatttactat
    69421 atattttttt atagatttca atttattaca acgaaatcat tcctaatttg atttttagtt
    69481 agcaactttt ttttcttatt tgtttttgac cataaaagca ataggatagg gtggggtgga
    69541 ttaaaaccta aagggggttc atggctaaga gtaaagatgt ccgagtaacg attattttgg
    69601 aatgcaccaa ttgtgttcga aacggtatta ataaagaatc aacgggcatt tcccgatata
    69661 ttactcaaaa aaatcgacac aatacatcca gtcgattgga attgaggaaa ttctgtccct
    69721 attgttacaa acatacaact cacggggaga taaagaaata gatcaaatcg agtgcctgta
    69781 tgtcatatgt taccgctctc tcaaggaata ttaaaatatg acttacttta ggtatagaat
    69841 tagttatatg taatgtcact attagtgcat agaatatatt attctttttt ttttttctat
    69901 ataattattt attacatata cataaatcta gaataatgaa taaacaaagc aaatcttata
    69961 aattccataa tttggtccga tctaaatagg actcaattct attttcaaat ttaagaatta
    70021 gaaatatgga taaggatagg atttttattt ttagagataa ggaataaaca aattatggat
    70081 aaatccaagc gatcttttcg taggcgtttg cccccgatcc aatcggggga tcgaattgat
    70141 tatagaaaca tgagtttaat tagtcgattt attagtgaac aaggaaagat attatctagg
    70201 cgagtaaata gattgacttt aaaacaacaa cgattaatta ctattgctat aaaacgagct
    70261 cgtattttat ctttgttacc ctttcttaat aatcagaaac aatttgaaag aggggaatcg
    70321 gtcgctaaaa ctagaggtct tagaactaaa taaaaaaaaa atgggcttat ccttccattt
    70381 tcaattgaat caaaattcaa atccgaactc aagcgtaggt tgatgtttta ttcgaaaaat
    70441 ccgaaaatca aacaaactga aattcacttg taatgttgta aaaataataa aaataaaaga
    70501 atcgagtcgg gaaaggaaaa tcattttttt ttttgagcgt cttttttttg ctctttttgt
    70561 tttgatgacc ttatcatcat cttttttcgt actaatttat attccaccct ctccgagttt
    70621 attctcgagg aaactccatt taaagtattc cggtggattc cttccgattc acttattctt
    70681 tattaatatt ttatttaata aatcgctttg gaaatcatat aaagacaatt cctatttaat
    70741 atagctattt gtgcaagtat tttacgatta agaagcaact gcttacggta caggttgtgt
    70801 attagtgtat tatacctata ggataccaat tccgcgcgaa ttgctgcatt tattcgagtg
    70861 atccacaaac gacgaaaatc tctttttttc ctacctctat cccgatgcgc cgaaaacaaa
    70921 gctcttattc tttgttgaat aatagtttga gtcacttttg aatgagcccc tcgaaaacct
    70981 gatacaaaga aacgcatttt tgttcgacgt ctccgagcta tatatcctcg tttaattctg
    71041 gtcattgaag aaaagaaact ttgatgaata actcattctt tctttcggtt attctttttc
    71101 cctttactag tctattaata acaaaacgga ttcttccaat gtataaaata aaaattccaa
    71161 tggcttttgc tactataacc gtcccgacca cgagtttttg ccttttttag gcattttatt
    71221 ttgcctataa ataagaactt aaattaaata ttaggtataa aaaaagcata atcactaaaa
    71281 gagtagtaaa tagaaatggc taactagtgg gttccatcgt ctctatggtt acttcttaaa
    71341 cggtgaggtc ctctctatac accggagctc cttacttcat ttaatcaatg aatgctatgg
    71401 gtaacttgta caattcacac tttttggctc taccccccat gtccaataat agatctttca
    71461 caatcagaga cttatcttat acagtaacgg tattcaatta tgatatgaaa atgagttggg
    71521 tagctgaccc tcttagtccg ttcttggaag catcattttt tcccttttca aataggattt
    71581 taaccgctta atggataagc atttgctacc aatggatact tttttttttc atcttaaatg
    71641 acaaatggaa gtgattggat ttgcaccaat ggaaaccata aatttgatac acagtaagat
    71701 atgttaaatc tatctttttt agtttttaga tagtgaagag aagtatttac tggtactgat
    71761 cattgatact gaaaaagaaa gggtttactt ttgtttcagc tcatgatcgg aacgagtcgc
    71821 acatacaccc tagtacatgt tcctcgacgt tgaggacatc ccccaagagc aggggatttc
    71881 gtggcatttc tgattggctg tcttgccttt ctaataagtt gtttaatagt tggcatgcta
    71941 aaccatatac ataatgggct ggtttagatc gatcctaacc ggatgaaatt ctaaattcct
    72001 tcttttgatg ttgaatatta tatagaaata gaatattaac cccttacctt accttaaggt
    72061 taacttttct taactgaagt ggttaagaaa agttaagaaa gaaggaataa gataaggaag
    72121 ggggttaaat cactcaactt tcaattgtga atttgcgtta aattgatgct attctgacaa
    72181 tgacattatc cggtattatc aacaattcca tgatctttgg cttctgttgc tgacataaaa
    72241 ctatctcttt ccaggtcgcg ccatatagca aacatgctct ggcccgtttg gtctacataa
    72301 gccgttatga tgctgttgcg aatgcgtatt agttcgtcag tttccatggt atactgtccc
    72361 gttttttcgt cacaataagc ggaagcgggt tgatgcatca ttaccctagc gtgagggaat
    72421 gccgtacgtt tggaacgttt tcctccgact aagataaagg atgccactga agcggccaat
    72481 gacacgcacg ttgtagatac atttaagcat tgcatagtat cgtaaagaac tagtccggga
    72541 actacagatc caccagaaga gtttataaac aaaaagatat ctctggtatc aaactcccca
    72601 ccaagataca acataagaga aacaagttga ttcgagatct cgctcccaac atcttggaat
    72661 aaaaaaagat ttctttgttg ataaagtccg ttgtataaat caacccaaga tgcatcttcg
    72721 tcttcaggca ttctgaaagg tacttttggc ataccaagcg gcataaacta aaagaaaaaa
    72781 gaattaaata ctcaatttca ctttgatatg gaagcgtaac aatggattta ttgtcttaac
    72841 accattggtc tttagtttat cctatttttt attttataca tagattgaat aatagtcaag
    72901 gtcataaaaa aaagaaaaca gaatgaatga aaaagaattc ttacgaatgt gcccatattt
    72961 gttcatcatt caaagggcac attcgttcat agaaaatgag attaaccccc attgcgtatt
    73021 gatacttatc ggatatagaa tagatctgct tctcttttat agaatagatc tgcttctctt
    73081 tttcttcttc tgaaccagac tcttccatta cattattagt aaattaaata tcgaacaaag
    73141 cttaatcttt tctccgaaat agtccaccga gggggaggta cgtagcctat tccaatgcaa
    73201 taaagttaca gagtgtctat ttttcgttga taaaggggta tttccatggg tttgccttgg
    73261 tatcgtgttc ataccgtcgt attgaatgat cctggccgtt tgctttctgt tcatataatg
    73321 cacacagccc tggttgctgg ttgggccggt tcgatggctc tatatgaatt agcagttttt
    73381 gatccttctg accccgttct tgatccaatg tggagacagg gtatgtttgt tatccccttc
    73441 atgactcgtt taggaataac caattcatgg ggcggttgga gtattacagg ggggactata
    73501 accaatccgg gtatttggag ttacgaaggt gtagccggag cacatattgt gttttctggc
    73561 ttgtgcttct tggcagctat ctggcattgg gtgtattggg atctggaaat ttttagcgat
    73621 gagcgcacag gaaaaccttc tttggatttg cccaagatct ttggaattca tttatttctc
    73681 tcaggagtgg cttgttttgg ttttggcgca tttcatgtaa caggattata tggtcctgga
    73741 atatgggtgt ccgatcctta tgggctaact ggaaaggtac aacctgtaaa tccagcatgg
    73801 ggtgtggaag gttttgatcc ttttgttccg ggaggaatag cctctcatca tattgcagcg
    73861 gggacattgg gcatattagc gggcttattc catcttagtg ttcgcccgcc ccaacgttta
    73921 tacaaaggat tacgtatggg aaatattgaa accgtccttt ccagtagtat cgctgctgtc
    73981 ttttttgcgg cttttgttgt tgctggaact atgtggtatg gttcatcaac gactcccatc
    74041 gaattatttg gtcctactcg ttatcaatgg gatcagggat acttccagca agaaatatat
    74101 ggaagggtta gtgctgggct agccgaaaat caaactttat ccgaagcttg gtctaaaatt
    74161 cccgaaaagt tggcttttta tgattacatt ggcaataatc cggcgaaagg gggattattc
    74221 agggcgggtt caatggacaa cggggatggg atagccgttg ggtggttagg acaccctatc
    74281 tttagagata aagaagggcg tgaacttttt gttcgtcgta tgcctacttt ttttgaaaca
    74341 tttccggttg ttttggtaga cggagatgga attgttagag ccgatgtccc ttttagaagg
    74401 gcagaatcta agtatagtgt tgaacaagta ggtgtaactg ttgagttcta tggtggcgaa
    74461 cttaatggcg taagttatag cgatcctgct actgtgaaaa aatatgctag acgtgctcaa
    74521 ttgggtgaaa tttttgaatt agatcgtgct actttgaaat ctgatggtgt ttttcgtagc
    74581 agtccaagag gttggtttac ttttggacat gcctcgtttg ctctgctctt ctttttcggg
    74641 cacatttggc atggtgctag aaccctgttc agagatgttt ttgctggtat tgatccggat
    74701 ttggatgctc aagtagaatt tggagcattc caaaaacttg gagatccaac tacaagaaga
    74761 caagtagttt gattcaagat tgctttgtca ttttggcttt tattttttct tttctgtttg
    74821 tgatttgaca taggcttagg ttgctggaaa aatcttgatt tcaatcacta cctttttatc
    74881 cccgctcttt ctccaggaga tgatccaaaa taaacaggca tggaagctat aattgtaaac
    74941 cacaatcgaa tttatggaag cattggttta tacatttctt ttagtatcga ctctagggat
    75001 catttttttc gctatttttt ttcgagaacc gcctaaagtt ccaactaaaa aatgaaatga
    75061 tttttcattc cctcagttaa agtaatgagc ctcaaaatat tctattttga ggctcattac
    75121 tttaactagt ccccgtgttc ctcgaatgga tctcttagtt gttgagaggg ttgcccaaag
    75181 gcagtatata aggcgtaccc agtaaaactt acaagtaaac cagatataga aatggcgact
    75241 aaggttgctg gttccattat tataaaattt caagaccaca atggatctat gataagatcg
    75301 tttatttaca acggaatggt atacaaagtc aacagatctc attgaataca aaataagatt
    75361 tattatggct acacaaactg ttgagggtag ttctagattt aatccaaggc caaagccaac
    75421 tactataggg tcttttttga aaccgttgaa ttcggaatat ggtaaagtgg cccctggatg
    75481 gggaacgact cctttgatgg gtattgcaat ggctctattt gcagtattcc tatctattat
    75541 tttggagatt tataattctt cagttttact ggatggaatt gcgatgaatt agattcacaa
    75601 gaactgcgaa gcccgagttt ttcaatcaaa aaaaagcgaa taggtctcgt attttagccc
    75661 atgttttttg gcagttcgac cgcaaaattt cttttttttc tgtatttccg gaatatgagt
    75721 gtgcgacttg ttataattga tcctattgat agtacagaaa aagggatctg tcgtcttgat
    75781 agagatcgtt ttagcccgtc gaatattaat tttagtatct ggagcacgga atatatgaaa
    75841 ttgatcacga agtgttcgaa ctacgattca tatttaatat tcaaaccaaa cctcgcagcc
    75901 ggactaaaaa aaaaaaaaat tcaaagaaaa tgaattctaa atagaaagat tttttattct
    75961 ttcaaattct aatttcttta tgtttatttt gatcaaagga caaagctttc tttctattgt
    76021 tctatctaat cattaaataa gttgatgatt caatggttct tactcaggga atctttgtgc
    76081 ttagtttcaa ggttttttta ttgaattatc gtggttctag tatgaatctg gggtttcaat
    76141 tgattcatag ggtcttaaca agataatgcc tatcaataat aaagtcaata ataaagaaaa
    76201 aaagttatat tccaataata aatcaaagca aagaaaaaga aattaggtag gtaaatagaa
    76261 gattcaagag gcctgtaatg atcaacataa agacgaatgc gccgacttga gtttttggca
    76321 ttctaattac aaagaaaaga agggctattt ttacttcttt gtatcttttc tttagataaa
    76381 aaagattgaa tgaaagggtg aagaagtttc aaactttcaa ttctgtcttc ctttacgtca
    76441 gccagtattg gggtgttttt tttgagccgt acgagatgaa attctcatat acggttctaa
    76501 gagggggagt cctcgttctt ggtttaccta tctcaataaa gtctatgatt ggttcgaaga
    76561 acgtctcgag attcaggcga ttgcagatga tataactagt aaatatgttc ctcctcatgt
    76621 taacatattt tattgtctag gaggaattac gcttacttgt tttttagtac aagtagctac
    76681 agggtttgct atgacttttt actatcgtcc aactgtgact gaggcctttg cttctgttca
    76741 atacataatg actgaagcta actttggttg gttaatccga tcggttcatc gatggtcggc
    76801 aagtatgatg gtcttaatga tgatcctgca cgtatttcgt gtttatctca cgggtggttt
    76861 taaaaaacct cgggaattaa cttggattac gggcgtggtt ctgggtgtat tgacggcatc
    76921 ttttggtgta acaggttatt ctctacctcg ggaccaaatt ggctattggg cagttaaaat
    76981 tgtaacaggc gtaccggacg ctattccagt aataggatcg cctttggtag agttattacg
    77041 tggaagtgct agtgtaggac aatccacttt gacccgtttt tatagtttac acacttttgt
    77101 attacctctt cttactgccg tatttatgtt aatgcatttc ttaatgatac gtaagcaagg
    77161 catttctggt cctttataaa caatatagat cagatcatag atattttgaa tttcttattt
    77221 atcttattag ttggaggagg aatatatata tatatagtat ttcattgcta caaatatgga
    77281 ttattcaaaa aaaaaaaata agacatgtgt ttggatattt cctttcaact ctacaagatt
    77341 ctatttttta tttgacatga atagttgagg ggaattctcc gaagagaaag tggattatgg
    77401 gagtgtgtga cttgaactat ttattggagc cgtgcagaag tatttctttc tctgctacat
    77461 tagaattcac aaccaaatgt atctttgttc caaccgccgt gtaagttcca taccatacaa
    77521 aggataggct ggttcacttg aagagaatct tttctatgat cagacctgac cgatatcttg
    77581 catgaacggg ctccgtaaga tccagtagaa taagggattt ggcccaatca aaattcatat
    77641 gttttagctt tttttttact ttttttatta tttcttacat agtatggaaa tgcattcatt
    77701 tcctctgcat cgacccgatt tattatatat actatcggag tgaaacaaag gatctaaaga
    77761 agagcaaagg ctagactata ttagtaacaa gtaaatcttt tgtatgtgaa aaatcttgtt
    77821 ttgggggaga agagcgaatc acaggcaagg tgtgagacaa cccagaaagc acttgatcat
    77881 aatcaacttt gtaagccaag cctacttggg tattgagcat ttttttacca gtaagaattg
    77941 aatttcttgg aatgtatagt ttcaaatttt gaaacttgaa tcggataact tttttcttat
    78001 ctataattat atggaattat agaattattt atatatgtat ggataagata tagatttagt
    78061 ttattatgta tccatttgtg tccatttgat tcgattggtt cttgtttgag ccggatgatg
    78121 aaaaattatc atgtccggct ctgtcggggg atggatttat aagaattcac ctatcccaat
    78181 aacaaaaaac cctgatttga acgatcctgt attaagggct aaattagcta aaggtatggg
    78241 tcataattat tatggagaac ccgcatggcc aaatgatctt ttatatattt ttcctgtagt
    78301 aattctcggt actattgcct gtaatgtagg cttagccgtt ctagaacctt caatgattgg
    78361 tgaacccgcg gatccatttg caactccttt ggaaatacta cccgaatggt atttctttcc
    78421 cgtatttcaa atacttcgta cagtacctaa caagttattg ggtgttcttt taatggtttc
    78481 agtacctgtg ggattattaa cagtaccctt tttggaaaat attaataaat tccaaaatcc
    78541 atttcgccgt ccggtagcaa caaccgtctt tttgattggt actgcagtag ccctgtggtt
    78601 gggcattgga gcaacattgc caattgataa atccctaact ttaggtcttt tttaatttta
    78661 aatggattcg cttcttaaat tcagtcaatt gtaagtaaaa taacacggta tgtgtatcta
    78721 gggagaattc actttcactt tgaagtgact attccctaga tacattattt attcaattct
    78781 ggcccgacta tatagattcg gattgtgctg aagattgaat gaaaacctct tttttttttg
    78841 taaatcaatt taaaaatgct tttttacttc ttttctataa tgtccaatat ctgttttaca
    78901 tcttctctgt gaaaatgttc aattttcata aggtcttcct ggctcttatt caaaaggtcg
    78961 aagaatgtat gtatattgga cgttttaaga caattataga ttctgggagg caactctgat
    79021 tggtcaataa aaaaaaattt caatgctatt tcttttttct tttttcttag tttagttaat
    79081 ttatcataaa aaggaaaaaa aggtaaacta accttgtgtt gaatgttctc taaatgtgac
    79141 ttttcctctt ccgcatgtag aaaaggaata aataagtcaa tcaaattccg ggaagcttcg
    79201 tgaagtgctt ctttaggagt taaacttcca tttgtccata tttcgagaaa aagtatttct
    79261 tgttttttat taccattccc ataagaatga atactatgat ttacatttcg aaccggcatg
    79321 aatacaacat tatctatagg ataacttttg tcgtgaaagt tctttggcgt ttttataccg
    79381 tatcctctat tcctttcaat ttgtaatcca atacacaaat aaattggttc tgttaggcta
    79441 gctatatgct gtgtattatc aattatttcc acagagggcg gtaagatgat gtcttgagaa
    79501 gttacatatc cgggaccttt gacacaaata aatgccttgc gagttccata cagattactt
    79561 ctcaatacaa tttctttcaa attcattaaa atttcatgta ccgattcttg aatacccgct
    79621 atgctagaat attcatgtgg tactttctca gattttgcgc gtgtaataca tgttccttct
    79681 atttctccaa gcaaagccct tcgcatcgca atgcctattg tgtcggcctg gcctttcata
    79741 agcggagata gaataaagcg tccataaaaa agacgtttac tatctattct tgattcaaca
    79801 cacttccact gtagtgtccg agtagatact tttactttct ctcgaaccat agtaatattc
    79861 tttttgtctt tgatcaactc attaaatcat ttatttctct tgaaatctct ttagtcttta
    79921 tttttattcc tacacacgtc tttttttagg aggtctacag ccattatgtg gcataggagt
    79981 tacatcccgt acaaaattta atactaaacc acttctacgg atagctcgta atgctgcatc
    80041 tcttccgaga cccggacctt ttatcataac ttctgctcgt tgcatacctt gatccactac
    80101 tgctcgaata gcatttcctg ctgcgatttg agcagcaaaa ggcgtccctc ttcttgtacc
    80161 cctgaatcca caagtaccgg cagaggacca agaaatcacc cgacccctta catctgtaac
    80221 agtaataatg gtgttattga aacttgcttg aacatgaata actccctttg gtattctacg
    80281 tgcaccctta cgtgaaccaa cgcgcacatt cctgcgtgaa ccgacttttg gtataggttt
    80341 tgccatattt tatcatttta taaaaataag tcagagatat atggatatat ccatttcatg
    80401 tcaaaataga tcttctatat tttatttgtt tatccttttc tttaaaattg aagattgctt
    80461 tagcagtctc tttttttttt tttactagaa gaattatcct tgtctttgtt tatgtctcgg
    80521 gttggaacaa attacaataa ttcgtcccct cctgcggatt agccgacatt tttcacaaat
    80581 tttacgaaca gaagccctta ttttcatagc tgttattcct taatcccgaa ttcgttggaa
    80641 gaaaataagt ttcttgaaat ttttgaaccc tcaaatgagc cccctgaaag gcatcttgaa
    80701 gttgaaaaaa ccacttaatt attctaaccc ttgttaggga ttttaacaat tatatgtccc
    80761 ggggggttga atcataatga tttactttaa atcaattgaa attgattttt taccctatct
    80821 actgataata tgtatacgta taaaaaactt cttttggtcg tttctaaagc ataatctaca
    80881 atcatatatt cattatccaa aggaatctcg actatatcat tgagaaaaaa ttcatgaagg
    80941 tttaattact gaattctttt tttttgttct ttcattccag ttccaggtac ttcgaagtat
    81001 caactaatgt agcacaggag gagtcatagt aatatttagt cgacaatttg cccttttctt
    81061 tttttttttt cacaaataag aaggtttcag atacaattcg gatattatat ctataatata
    81121 tggattgatt accatatata acacaaaatt tctccgccga ttccttctag tcgagcgtct
    81181 cggtctgtca ttatacctcg agaagtagaa agaattacaa tacctatccc gcctaatatt
    81241 ctaggaattt tttgatagtt agaatagatt cgtagaccgg gtcggcttat ccgttttaaa
    81301 tttaaagtag tttgatatgg tcctttccta tttcttctat gttgtagggt taaaacaaaa
    81361 aagtctttat tgctttcctg atgttttctt acgttctcga taaaaccttc tcgtaaaagt
    81421 attttaacaa tggtttcggt gatgttagtt gatgctattc gaatcgttcc ttttctattc
    81481 atgtcagcat ttcgtataga ggttattatt tcagcaatag ggtccctccc catcgtaaat
    81541 tcttctttct cccgaatttt gatataatca acatgttttt tgatttatta gtattaaagg
    81601 tatatgcata agacataata taatctactt gagacataat ccacaacaaa tctatataat
    81661 ttcaagaatt ttgtttaaat agagaattct attgaagtta tcatcttata cttataatac
    81721 ttcaggagct aatgaaacta ttttagtgaa atttaactgt ctcaattccc gggcgattgc
    81781 tccaaaaatt cgagttcctt ttggatttcc ttcttgatca attacaactg cagcattgtc
    81841 atcatatcgt attataatac cgttgtcacg cttgagttct ttacaagtac gtacaattac
    81901 agctctgatc acttctgatc tttccagagg tgtattgggt attgcttcct tgattacagc
    81961 aacaataacg tcaccaatat gagcatatcg gcgattactg gctcctatga ttcgaataca
    82021 catcaatttt tgggctccgc tgttatctgc tacattcaaa atagtctgag gttgaatcat
    82081 ttttgaatct cttctttcaa tgcaacaaag gacgaagaaa aaaagaaata ttgtttgtca
    82141 aaaaaagaaa atccacaatt gtttttgaat ttctaagacc tctttctctt ggttttctat
    82201 atttctatcc tgaaataatg aattgagttt ttataggcat ttttgatgct gcaattaaaa
    82261 tagcctttct ggctatattt tcggccactc cacccatttc ataaaggatt ttaccaggtt
    82321 taacgacagc tacccaatat tcgggagatc ctttgcccga acccatgcgt gtttccgtag
    82381 gtcttaccgt aactggtttg tctggaaata tacgtaccca tatttttcca ccccgtcgta
    82441 tatttcgtgt cattgcgcgc cggccggctt ctatttgtct agatgtaatc caagcaggtt
    82501 caagtgcttg aagagcatat cggccaaaac aaatatgatt gccgctacaa gatattcctt
    82561 tcagtcttcc tctatgttgt ttacggaatc tggttctttt cgggttatag ttgatgtctc
    82621 tttctcaatt ccatctctac tacagaactg gacatgagca atttcttctc atccagctcc
    82681 tcgcaaaaaa gaaaaaaagt tttaataaat aaaactccat tttttttttt aatatttaat
    82741 aaaaaagaga ttgaatcatg ggattcttta aaatcagatt tcattcaatc tattataaat
    82801 ttgtatattt tatttaaata tatagaattc aatctggatt ttatttccat ttatagataa
    82861 tcaatgtctt gttattgtta taaggaatgc tttttttttt tgcattttgc atcatattca
    82921 tttcatattg gatcaacaag agtaattcaa taaaactttc gcgggcgaat attgactctt
    82981 tctatatcta tttgaattct agggttatct catgacctct cagaattcga ataaaaagat
    83041 tggtctctgg tttattccgc catcccaccc atgaatcatt aggattcgtt tttcttttta
    83101 agagaatcct ctgtatttac gggttccgtc gttcccatcg cttctcgatt aatggttagg
    83161 tctgaattta acaatggagc ctccaatcaa attgcttaat tttctcttga atcaatcttc
    83221 tcagtcttta ttgactcaag gctcttgctt gattttttgt tcgatgaata gatattcatt
    83281 taattaggaa tgaattttga ttgatgcctt attacattgc ctttttttat ttatgagatg
    83341 cctcatagac cttacatata ggaatcctat atcatgactc tttctttttc tctctttctc
    83401 tcatccttcc atttatctgt ctatttgttt gttatttcgc ttcacaactt atactcataa
    83461 tcagattggt ttttcctttg attatgcaaa agaagctgtc agttgctata atgatatgac
    83521 tgatatatca tatcttgact gatttcttgg atccagataa tgcgaagcga tgagttggtt
    83581 attagtctta gagttattag ttcatactat aggccggtct ggtccatttt gtgaatccta
    83641 atcttaaaaa aaaaaacaac gagtcacaca ctaagcatag caaatcaaat aatcaatcaa
    83701 atttttattc aaccttatag aatttagaac tgctcatttt tttttgattg aacgtcaaaa
    83761 atgaaagaat tttttgtttt tttgttatat ctcgaaatat aatttaaaga caactaaaat
    83821 actattctta ttattctttg tctataaata tccaaatttt gattcctaat accccataga
    83881 tagtccgaac tgtataggaa gaataatcaa ttttcgcccc aatggtttgt agaggaaccc
    83941 tgccctctct gatccagtct atgcgtgcaa tatcttttcc gttaatacgc cctgctattt
    84001 gtacttgaat tccttttgta ttcgcctgct cagttaattc aatagccttt ttcattgctt
    84061 ttcgacaaga aactctattc tttaattgtc cggctataaa ttctgcaaga atgttagggt
    84121 gtccataagg atttgcgatt cttgtaacag caatgttgat ttttcggttc acatatttaa
    84181 gttctttttg tacattcatc tgtaattctt cgattcttcc cggcctatct tcaattaaga
    84241 atttcggaaa tcccatatag attatgactt gaatcaaatc aattcttttt tgaatttcta
    84301 tacatgcaat tccctcgaca ccagaagata ttctcatatt tttttgtaca taattcttga
    84361 tacagtctct tattttttta tcttcttgga gaccctcgga atattttttt ggttgtgcaa
    84421 accaaataga atgatgactt tgggttgtac caagtctgaa accaagtgga tttatttttt
    84481 gtcccataat cccccatttc caatactttg actagtatat atatcatgat atgttctatt
    84541 tgtgtgctta tttctccatc caggtttttt aaaatacatg gcggattctt gatatatttc
    84601 atctaaagat atatctctca atacaatagt tatatggcag gtgggttttt ttatctgata
    84661 actacgtcct cgagctcgag gttgtagtct tttcagagta ttgccctcat ttacttcggc
    84721 tttactaatt actaaagagg cttggttgaa acccatgttg tgattagcat ttgctgctgc
    84781 agaataaacc aattttaaaa tgggataaca tgctcgataa ggcatgagtt ctagtatcat
    84841 aagtgtttcg tcataagacc gtccacgaat ctgatcaatt actcttcgtg ctttgtgagc
    84901 agacatacgt atatgttgac ctaaagcata tacttctcta tatgggttct tctttctttt
    84961 ttttttctct atcataaggt ttacctctca ctcataaatc tagattttat ttattaacgg
    85021 cgagatttgt tatcgctttt cggatgtccg cggaaattta tagtaggtga aaattctccc
    85081 aatttatgtc ctaccatacg atccgttata taaataggca gatgttctct tccattatgg
    85141 atagcgatag tatggccgat cattgtgggt ataatggtag atgcccggga ccaagttctt
    85201 attatttctt tttctgcttt tttattaagc ctttctattt tttttaataa atgatttgct
    85261 acaaagggat ttttttttag tgaacgtgcc acagttaatt aactcctctt tttttttttg
    85321 caaaaacgaa gaaagaaatt ggctctccta tttcctacgg cgacgaagaa tcaaattatc
    85381 actatattta ttcctttttc tacttcttct tccaagtgca ggataacccc aaggggttgc
    85441 gggttttttt ctaccaatcg gagccctccc ttcaccaccc ccatggggat ggtctacagg
    85501 gttcataaca actcctctta ctacaggacg cttacctagc caacatttag atccggctct
    85561 acccaaactt ttctggttca ccccaacatt ccccacttgt ccgactgttg ccgagcagtt
    85621 tttggatatc aaacggacct ctccagaagg taattttaat gtggccgatt tcccctcttt
    85681 tgcaatcagt ttcgctacag cacccgctgc tctagctaat tgtccaccct ttccaagtgt
    85741 gatttctatg ttatgtatgg ccgtgcctaa gggcatatcg gttgaagtag attccttttt
    85801 ttgatcaatc aaaatccctt cccaaactgt acaagctttt tccaaagcat acggctttct
    85861 ggatgtagat gatgatatct atacagatgg atatatatat atcgtaaaat tcttatatat
    85921 atcatacaat aaagtaccac atgaatggat atataggaat ccaaatctgc cgaaccactc
    85981 atgttatgat cttctacatc ctaggtcttc ccgttccgtc atctggctta tgttcttcat
    86041 gtagcattca gaccgaatga ctctatgaaa ttacgtcgat acttccacat atttatgggt
    86101 aacgtaggag acatctcttt ttttcccccg gggaatcttt agaattacca ctgcttagct
    86161 ttcaatttgc ctctgaccat caaatgaaat gtgaataacc cgtcctcctc tctttgaaac
    86221 aaggggcgct tctggttctg tcggtgcttg aaacagtttt gtcttctcca tattactatc
    86281 tctctagagt caataattat atatgaggaa ctactgaact caatcacttg ctgcccttac
    86341 tcttcagttt tctgttgagg tctatcctgt agaggtactc aaattggatc agtgatcgat
    86401 ttctaggttt cgtcgtaaac ctaattggtt actcccaatt acgtaaatca atagttcaaa
    86461 ccgcactcaa aggtagggca tttcccattt tgataggaac ttctgtacca gaaacaatgg
    86521 tatctccaat tatagcccct ctgggatgta aaatatatct cttctcacca tccccatagt
    86581 gtatgagaca aacgtatgca tttcgattag ggtcgtattc tatggttacg attctaccat
    86641 atatgtctct ttcatttcgt cgaaaatcga ttttacggta taaacgctta tgacctcccc
    86701 ctctatgcct tgcggtaatg attcctctgg cattacgacc tttaccacaa cgatgctgtc
    86761 catagatcaa attatttcgt ggattggatt tcacttgact gtctacggct ccattgcgtg
    86821 tgcccggggt agaagttttg tataaatgta tcgccatgct attaagtatt ttgatttaag
    86881 ttcttttctt tctaagaggt ggaatagaat aacccggttg aagcgtaatg atcatacgct
    86941 tgtaatgcat tgtatgtccc ataatgggtc ccattcttct accctttccg gggagtcgat
    87001 gactattcat agctattacc ttgacaccaa agaagagttc gacccaatgc ttgatttctg
    87061 tcctagttga tcctgattcg acattaaaag tatattgatt tttcgccaat aaccgaatac
    87121 ttttgtctgt aaatactgca tatttgattc catccataaa tctattttct tccctatgag
    87181 ttctagtctc aataagaatg ctagttcagt tcttactgtt catatgttat gatatgaata
    87241 taccacaccg attcgttatg tatagatgat gagattccat tgataaagag tcaattccaa
    87301 tagacttctt ggagggtccc attggcgtgc atccagtagg aattgaacct acgaattcgc
    87361 caattatgag ttgggcgctt taaccattca gccatggatg cttagcgggg atcctcgtac
    87421 atggtgaata accaaattcc aattgaaatg aaatctttag gataaatcaa tgcaatttaa
    87481 atcatagaat aatcatataa ttctaattat catagaataa agaaatatcg tatataaata
    87541 tcatatataa atatcataat tataaagtag aattcttatc catttaggag gtatggagag
    87601 atgaaggggc gtcaattcaa attctgggtt ttcgaattgc gagagatatt gagagagatc
    87661 aagaattctc actatttatt agattcatgg acccaattca attcagtggg atctttcctt
    87721 aacatttttt tccaccaaga acgttttcta aaactctcgg acccccgaat tttgggtatc
    87781 ctactttcac gcaattcaca gggttcaaca agcaatcgat atttcacgat caagggtatc
    87841 gagggtgtag tacatttcac gaccaagggt gtagtactat ttgtagtagc ggtccttata
    87901 tatcgtatta acaatcgaaa tatggtcgaa agaaaaaatc tctatttgac agggcttctt
    87961 cctatactta tgaatcccat tggaccgaga aatgatgcat tggaagaatc ttttgggtct
    88021 tccaatgtca ataggttgat tgtttcgctc ctgtcaaaag gaaaaaagat ctctgagttc
    88081 ctggatccga aagagagtac ttgggttccc ccaataacta aaaagtgtat catgcctgaa
    88141 tccaactggg gttcgcggtg gtggaggaac tggatcggaa aaaagaagga ttctagtggt
    88201 aagatatcta atgaaaccgt cgctggaatt gagatctcat tcaaagagaa agatatcaaa
    88261 tatctggagt ttccctttgt atattatatg gatgatccga tccacaagga ccgtgattgg
    88321 gaattgtttg atcgtctttc tccgagtaag aggcaaaaca tattgaattc gggacagcta
    88381 ttcgaaatct tagtgaaaga ctggatttgt tatctcatgt ttgcttttcg tgaacaaata
    88441 ccaattgaag tggagggttt cttcaaacaa caaggggctg ggtcaactat tcaatcaaat
    88501 gatattgagc atgtttccca tctcttctcg agaagcaagt gggctatttc tttgcaaaat
    88561 tgtgctcaat ttcatatgtg gcaattccgc caagatctct tcggtagtcg ggggaagaat
    88621 ccgcacgaat cggatttttt gaggaacata tcgagagaga attggatttg gttagacaat
    88681 gtgtggttgg taagcaagga tcgaattttt agcaaggtac ggaatgtatc gtcaaatatt
    88741 caatatcatt ccacaagatc tagtttcgtt caagtaacgg attctagcca attgaaagga
    88801 tcttttgatc aatccagaga tcgttttgat tccattagta atgaggattc ggaatatcac
    88861 acattgatca atcaaagaga gattcaacaa ctaaaagaaa gatcgattct ttgggatcct
    88921 tcctttcttc aaacggaacg aagagagata gaatcagacc gattccctaa acgcgtttct
    88981 ggatcttcct caaagtcccg gctattcacg gaacgtgaga agcggatgaa taatcatctg
    89041 cttccggaag aaatcgaaga atttcttggg aatcctacaa gatccattcg ttcttttttc
    89101 tctgacatat ggtcagaact tcatctgggt tcgaatccta ctgagaggtt cactaaagat
    89161 cagaaattgt tgaagaaaga acaagatgtt tcttttgtcc ctttcaggcg atcggaaaat
    89221 aaagaaatag tgaatatatc caagataatt acgtatttac aaaataccgt ctcaattcat
    89281 cctatttcat catatccggg atgcgatatg gttccgaagg atgaactggg tagttcttca
    89341 ttcttgaaca aaaatccatt ttttgattta tttcatctat tccatgacct gaacaggggg
    89401 ggatacacgt tacaccacga ttttgaatca gaagagagat ttcaagaaat ggcagatcta
    89461 ttcactctat caataaccga gccggatctg gtgtatcata agagatttgc cctttctatt
    89521 gattcctacg gattggatca aaaacaattc ttgaatgagg ccggggatga atcgaaaaag
    89581 aaatctttat tggttctacc tcctattttt tatgaagaaa atgaatcttt ttatcgaagg
    89641 atcagaaaca aatgggtccg gatctcctgc gggaatgatt tggaagatcc aaaaccaaaa
    89701 agagtggtat ttgctagcaa caacataatg gaggcagtca atcaatctat cttgatccga
    89761 aatctgattc aaatccaata tagcacccat gggtacataa gaaatgtatt gaatcgattc
    89821 tttttaatga atagatccga tcgcaacttc gagtatggaa ttcaaaggga tcaaataaga
    89881 aatggtactc tgaatcatag aactctaatg aaatatacga tcaaccgaca tttatcgaat
    89941 ttgaaaaaga gtcagaacaa atggttcgat cctcttattt tgatttctcg aaccgagaga
    90001 tacatgaatc gggatcctaa tgcatataga tacaaatggt ccaatgggag caagaatttc
    90061 caggagcatt tagaacattt cgtttctgag cagaagagcc gttttcaagt agtgttcgat
    90121 cgattacata ttaatcaata ttcgattgat tggtctgagg ttatcgataa aaaagatttg
    90181 tctaagtcac ttcttctctt tttgtctaac tcacttcctt ttttctttgt gagtttcggg
    90241 aatatccccc ttcataggtc tgagatccac atctatgaat tgaaaggtac aaatgatcaa
    90301 ctctgcaatc agttgttaga atcaataggt cttcaaatcg ttcattttca aaaattgaaa
    90361 cctttcttat tggatgatca taatacttct caaaaatcga aattcttgat caatggagga
    90421 acaatatcac catttttgtt caataagata ccaaagcgga tgattgactc attccatact
    90481 agaaataata gcaggaaatc ttttgataac acggattcct atttctcaat gatatcccac
    90541 gatcaagaca attggctgaa tcccgtgaaa ccatttcata gaagttcatc gatatcttct
    90601 ttttataaag caaatcgact tcgattcttg aataatccac atcacttctc cttctattgt
    90661 aacaaaagat tcccttttta tgtggaaaag gcccgtatca agaattatga ttttacgtac
    90721 ggacaattcc tcaatatctt gttcattcgc aacaaaatat tttctttgtg cggtggtaaa
    90781 aaaaaacatg cttttttgga gagagatact gtttcacctt caccaatcga gtcgcaggta
    90841 tctaacatat tcatatctaa tgattttcca caaagtggtg acgaaaggta taacttgtac
    90901 aaatctttcc agtttgcaat tcgatccgat ccattagttc gtagagctat ttactcgatt
    90961 gcagacattt ctggaacacc tctaaaagag ggacaaaaag tcaattttga aagaactttt
    91021 tgtcaacctc tttcagatat gaatctatct gattcagaag agaagaactt gcatcagtat
    91081 ctcaatttca attcaaacat gggtttgatt cacactccat gttctgagaa atatttacca
    91141 tccgaaaaga ggaaaaaacg gagtctttgt ctaaagaaat gcgttgagaa agggcagatg
    91201 tatagaacct ttcatcaacg aaagagtgct ttttcaactc gcttaaaatc aaaatggaat
    91261 ctattccaaa catatatgcc atggttcttt acttcaacag ggtgcaaata tctaagtttg
    91321 atattgttag atactttttc agacctattg ccgatactaa gtagcagccg tcaaatattg
    91381 gtatccattt ttcatgatat tatgcatgga tcagcgcgaa ttcttcagaa aaaattgtgg
    91441 aagacacgac ggaatcggat aagtgagatt tcgattaagt gtttacaaaa ttttcttctg
    91501 tccgaagaaa agattcatcg aaataatgag tcaccattga tatcgacaca tctgagctcg
    91561 ccaaatgttc aggagttcct ctattcaatc cttttccttc ttcttgttgc tggacatctc
    91621 gtttgtacac gtcttttctt tgtttcccga gcctatagtg agttacagac agagttcgaa
    91681 aagatcaaat ctttgatgaa tccatcatac atgattgagt tgcgaaaact tctggatagg
    91741 tatcccacat ctgaactgaa ttctttctgg ttaaagttaa agaatctctt tctagttgct
    91801 ctgcaacaat taggatattc tatacgttct aagaagaaat atttgaatat caatctcatc
    91861 gatctcataa gtatcatacc aaatcccatc aatcgaatca ttttttcgag aaatacgaga
    91921 catctaagtc atacaagtaa agagatctat tcattgataa gaaaaagaga aaacgtgggc
    91981 gatcattgga ttgatgataa tccaatagaa ttctggttcg cgaacagtga ttcgattagt
    92041 gataaagaaa gagacttctt ggttcagttc tccatctcca ccttaacggc agaaaaaagt
    92101 attgatcaaa ttctattgag tctgactcat agcgatcatt tatcaaagaa tgactctgct
    92161 tatcaaatga ttgaacaacc gggagcaatt tacttacgat acttagttga cattcatcaa
    92221 aagtatctaa tgaattatga gttcaataca tcctgtttag cagaaaggcg gatattcctt
    92281 gctaattatc agacaatcac ttattcacaa acttcgtgtg gggctaatag ttttcatttc
    92341 ccgtctcatg gaaaaccctt ttcgctccgc ttagccttat ccccctctag gggtatttta
    92401 gtgataggtt ctataggaag cggacgatcc tatttggtca aatacctaac gacaaactcc
    92461 tatcttcctt tcattacagt atttctgaac aagttcccgg atagcaagcc tagggagttg
    92521 gttcttgatg aggaggatga gagtgactat gatgttagtg actctattga tgctagtgac
    92581 tctattgatg ctagtgacga tattgatact agtgaccttg atagggagtt gcggcgtata
    92641 gagtggctag ctgaggatgt gatgaatgag ttcaccaata ttgaactgct ggcggaagta
    92701 gaccgatttt ttatcaccct tcacttcgaa ttagcaaaag caatgtctcc ttgcataata
    92761 tggattccag acattcatga tctggatatg aatgagtcga aggacttatc cctcggtcta
    92821 ttagtgaact atctctccag ggattgtgaa agatgttcta ctagaaatat tcttgttatt
    92881 gcttcgactc atattcccca aaaagtggat cccgctctaa tagccccgaa tcaattcaat
    92941 acatgtatta agatacgaag gcttcttatt ccacaacaac gaaagcgctt tttcactctt
    93001 tcatatacta ggggatttca cttggaaaag aaaatgttcc atactaatcg attcgggtcc
    93061 acagccatgg gttccaatgc acgagatctt gtagcacttg ccaatgaggc cctatcaatt
    93121 agtattacac agaagaaatc aattctagac actaatacaa ttagatctgc tcttcataga
    93181 caaacttggg atttgcgagc ccatgtaata ccggttcagg atcacgggat ccttttctat
    93241 cagataggaa gggctgttgt gcaaaaagta cttctaggaa attgcctcct agatcctata
    93301 tctatctata taaagaagca attgtgtgaa gaaggggatc cttatttgta caaatggtac
    93361 ttcgaacttg gaacgagcat gaagaaatta acgatacttc tttatctttt gagttgttct
    93421 gccggatcgg tcgctcaaga cctttggtct ctacccggac ccgatgaaaa aaataggatc
    93481 acttcttatc ggttcgttga gaatgattct gatctagttc atggcctagt agaaatagaa
    93541 ggcgctctga tggcatcctc gcggacagaa agagattgca gtcggtttga taatgatcga
    93601 gtgaaattcc ttcttcggcc cgaaccaagg aatcccttat atatgatgca aaatggatct
    93661 tattctatcg ttgatcagaa atttctctat caaaaatacg aatcggagtt tgaagaaggg
    93721 gaaatagagg agggtttctt cgatcacata gactgggctc ctagaatatg gcgcccttgg
    93781 gaatttctat ttgattgtat cgaaaggccc aatgaattgg gatttcccta ttgggccggt
    93841 cgggggatcc tttatgatga aaaggatgag cttcaagagg aggatcagct tcaagaggag
    93901 gatgagcgtc aagaggagga tcagcttcaa gagggggatt cggagttctt gcagagtgaa
    93961 accatgcagt acccgccacg agctagattt tccaaagaac aaggcttttt tcgaataagc
    94021 caattcattt gggacccccc ggatccactc ttttccctat tcaaagatga gccctttgtc
    94081 tctgtctttt cacatcgaga attctttgca gatgaagatg aagagatgtt aaaggggctt
    94141 cttattctta ctgccaaaat ggatcctctt ccatctctat ctaaacgctg gtttctcaag
    94201 aataggaaaa aaaagcactt cgaattcttg attcatcgcc agagatggct tagaaccaat
    94261 agttcattat ctaatggatt ttcccgttct aatattcgat ccgagagtta tcagtattta
    94321 tcaaatctgt tcctatctca cggaaggcta ttggatcaaa tggcaaagac attgttgaga
    94381 aaaagatggc ttttctcgga tgaaatgaaa attggattca tgtaacagga gaagggtttc
    94441 ccattactta gccggaaaga tatgtggtca tgaggattaa gtggaacgga attgactggg
    94501 tggtagagtc gcggaaacac ctctttcttc catggagcta agctccatgg aagaatatgc
    94561 tactgctgaa acatggaaga attgaaatct tagatcaaaa cactatgtat ggacggtatg
    94621 aactgcctaa acaagaattc ttgaacagcg aacaaccaga tactcactac atcaaaaaat
    94681 ttccattaat gaaagatgta aatccattgg aaaatcaaaa atacgcatgt cggatgaaat
    94741 ggtttttgct atctgctccg ataacgaatc attggtttaa ctgaataact aaataaaata
    94801 gatagacctt tctcttcgtc tcaggtcgat ggatcttccc gattggaaga tcccctatat
    94861 ggataataga cattccagtt gaccgagcct aattctaatt gtttttggtt cgaagcaaag
    94921 atatccacgg ggcggttcgc cctattcacg accgagaagt acttgattct ctttcggata
    94981 ggtcctgaaa ggagaaggaa agctggaatg ccaccaggcg tctattattg aattcacccg
    95041 acccgatagt acccattttt ggaacgtcca gtgccaaagt cactgaatgg gtagtcgcca
    95101 atccctaaaa cggactatgt aatgcacttt atctgctggg ttacgggggg cattttacca
    95161 gaggtttaga ttgtatcaat ccacccttgt gtgattcctg ttgaagcata tactcggggg
    95221 tgggtgcagg gcagacgatt tcaaagcaga ttccccattc attagataga gaggatcacc
    95281 aagattttgt gatccgctgc cgaacttatt ccaattcaat gagcattctc aatattatgc
    95341 cttgaagagg actcgaacct ccacgctctt tagcacgaga ttttgagtct cgcgtgtcta
    95401 ccatttcacc accaaggcat cttgaaagtg aatcgtattc catgaatatg atatctatct
    95461 agtgtgatgt atggaatata tgacaaaggt ggagtgttgg agtatttcta ttgatcggcc
    95521 atgtcatata ggccaagtcg gacatccaat cgcttcgatt tgaagtatcc agaggatgtc
    95581 ttatatatat taagattcta ttaaaaagat ggacaatcaa acctatttct ttctcgattc
    95641 aatagaagag aaaagaagaa aaaaagaaaa gaggtgaata gggtccaaaa taaggagaga
    95701 tctgtaatgt aaaaagaagg cccgattacg cccattccta atcctaaatg gaatgtaacg
    95761 acgtagggat ccatatgtaa acatagtctc tatttagatt tagataggct cgaatgaccc
    95821 ttctcataat gagaatgtat ataaccctat tccggtctgg cccgatatgg aatgaactta
    95881 taatctataa tctgattata gattataagt tcataaccct agcccattcc ctttttgggc
    95941 ggaacagatc tactaattct ttgattccag ttagtaaaga gggatcttga actaagaaat
    96001 agattctaga agctaaacta aaaaagggta tcctgagcaa ttgcaataat tgggttcatt
    96061 gatattcctg gtatagtaga tgctatcaca catacaatca tactcaattc gatggaattg
    96121 tttgatctta aaggggatat tctataattt cgcacgtgag gggttatttc ttggtttcgt
    96181 ccagtcatta ataacttgat tatttttaaa taatagtaga tagaaacaac gctcgtaagg
    96241 agtcctattg aaaccaagaa atagaggcct gcctgccatc cacaccagaa taaatgtagt
    96301 tttccgaaaa aacctgcgag tggaggaagg cctcctagag ataagagaca tagagctaaa
    96361 gagagagcca aaaaaggatc ttttgtgtat aatcctgcat aatctcgaat gttatcagtt
    96421 ccggtacgta gaccaaataa gacaatgcaa gcaaaagttc ctagattcat ggagatatag
    96481 aacagcatat aagttatcat gctcgcatat ccaccatttg agtctccgac aattattcca
    96541 ataattacat atccgatttg acctatggac gaatacgcaa gcatacgttt catgcttgtt
    96601 tgagtaatag caatgagatt ccccaatatc atgctaagaa tagctaggat ttccagaaga
    96661 agatgccatt cgtttgatga gaaataaaaa ggaatatcga aaattcgagt ggctgaagcc
    96721 gaagcagcta ctttcgaagt aacagaaaga aaagcaacga ctggagtagg agagtcagag
    96781 tcgaaaagag gattcctcac ttctttctct cattcaaaac cgtgcatgag actttcatct
    96841 cgcacggctc ctaagtgata aaagtaaaga agaacttatc ttcttttttt ttattattac
    96901 cttcctcgcg tatgtataag atcgaaccca ttcgatttct aaaacggatt actaatcctt
    96961 aacttttcga ggaatccttc atcagtggtt gtgaatgact gatttttctc catcttttcg
    97021 accttgattc cgtaggagta agtcagaaag attgagaaat agaaccatct gatttgattc
    97081 gttctcaata gccatgagat gatcatctta gggtgatcct tttgtcgacg gatgctccta
    97141 ttacactcgt agtctctgaa ggatgagaac caactatgta gcatctacat caagaattca
    97201 agtattgtat acgtcattag tccgatcctt tgtaggaact acccgtaata acgaacttgc
    97261 aaaatggatc tgtttatcat aaagagaatc gttgttcctg accctgcttc gccttaattg
    97321 ttatttgaac aagtcaaagt tatgtcttgg tctgagtggg aatagcattt ctcttctgca
    97381 tgtccatgga gttttgaaaa atccaaacat cccagagata gatagagagg taggaatttc
    97441 tcgaacgaac cgcactcctt cgtatacgtc aggagtccat tgatgagaag gggctgggga
    97501 aagcttgaac ccaattccta cagtgatgaa tataagcgca attgaaattc ctggggagtt
    97561 atacatttgt gtattgataa gaccattcac tatttcttga agctcgatct ctcccccgga
    97621 tgaaccatat agccaagaga aaccatgaac cagaatagaa gagcttgccc cacccatgag
    97681 taaatatttc gtagtagcct cattagaccg tacatctttc ttggtatatc cagataatag
    97741 gtaggagcat aaactgaaac attctggagc tacaaagata gttattaaat cgttagcacc
    97801 gcataaaaac attcctccta gagtcgctgt taatacgaat aacagaaact ctgttatagc
    97861 catttctgta cattcaatgt actctacgga tagaggaata catagagttg aacatagtaa
    97921 aataagaaat tgaaagattt cgttgaaatt gttcgtttgg aaatttcccg aaaagctaat
    97981 cataggttct tctctccatc ggaacaatag ggccgttatg ctcattacta aacttgttga
    98041 agagatgaaa tataaccaag gtatatcttt ttgatcagag gttgaatcga tcatcagaag
    98101 aagaattagg ccaaaaatga ggatacattc tgggaaaata aaacttccat cgaagagaag
    98161 caaatgaaag gctttcataa aaattctcgt agaatcgaga atgaagtttt cattctgtac
    98221 atgccaaatc atgaattagt aactgcatcc aatctccaaa aaaatcccaa ttgtttcgaa
    98281 ctttctattt ttggaatgga atatttgtgg aatccccatg aattaggatc aaaccttatt
    98341 ccatggtatt tacatgagat tcctctttct tattcttaag caagtccccg agagggctta
    98401 gttgatccat gatttatgtt ttatctttcg tttccttttc gtttgtttcg agaacgatca
    98461 attccgattc tttctttttc tattgattct tttacgatcg agatgtatgg atccatggat
    98521 ctatgtgtct atatagatcc tgttcgtgga ttaacgaaaa tgtgcaaaag ctctatttgc
    98581 ctctgccatt ctatgagtct cttccttttt gcgtatggca tcgccactcc ctttggcagc
    98641 atccactaat tcggaactta atttgaaagc catatttcga cccggacgtt ttcgggatgc
    98701 ccctaataac caacgaacgg caagtgcttt tccttgtgcg gatcctattt caataggaac
    98761 ttgctgggtc gatccgctta cacgtcttgc ttttactgct atatcgggag ttactccacg
    98821 tattgcttga cgtaaaacag atagcggatt tgtttctgtc ttttgttgaa tctttttcaa
    98881 ggctcgatag agaatttgat aagccaatga tttttttccg tgtttcagaa tacggttaac
    98941 caacatgtta actaatcgat tacgataaat tggatcggat tttgcagttt ttttttctgc
    99001 agtacctcgg cgtgacatga gcgtgaaagg ggttcaagaa tcagttttct ttttataagg
    99061 gctaaaatca tttattttgg ctttttggcc ccatattgta gggtggatct cgaaagatat
    99121 gaaagatctc cctccaagcc gtacatacga ctttcatcga atacggtttt ccgcagaatt
    99181 caatatgtat ctatgagatc gagtatggaa ttctgttgac tcactttaaa ttgagtatcc
    99241 gtttccctcc ctttcctgct aggattggaa atcctgtatt ttacatatcc atacgattaa
    99301 gtccttgggt ttccgaaata gtgtaaaaag aagtgcttcg aatcattgct atttgacccg
    99361 gacccgttct aaaaaagtcg aggcatttcg aattgtttgt tgacacggac gaagtcaggg
    99421 aaaacctctt aaattatttc aatattggac cttggacata taataagttc cgaatcaaat
    99481 ctccttagaa agaagatctt ttgtctcatg gtagcctgct acagtcccct tacgaaactt
    99541 tcgttattgg gttagccata cacttcacat gtttctagcg attcacatgg catcatcaaa
    99601 tgatacaagt cttggataag aatctacaac gcactagaac gcccttgttg acgatccttt
    99661 actccgacag catctagggt tcctcgaaca atgtgatatc tcacaccggg taaatcctta
    99721 acccttcccc ctcttactaa gactacagaa tgttcttgtg aattatggcc aataccaggt
    99781 atataagcag tgatttcaaa cccagaggtt aatcgtactc tggcaacttt acgtaaggca
    99841 gagtttggtt ttttgggggt gatagtggaa aagttgacag ataagtcacc cttactgcca
    99901 ctctacagaa ccatacatga gattttcacc tcatacggct cctcgttcaa ttctttcgaa
    99961 gtcgttgggt tctcttcctc gttccagaat gtcctcccct cttccactcc gtcccgaaga
   100021 gtaactagga caaattcagt cacgttttca tgttccaatc gaacactttc catttttgat
   100081 tattctcaaa agagaagatt ttttttacca aacatccgcg gatccaatca cacgatctta
   100141 taataagaac aagagatctt tctcgatcaa tccccttgcc cctcattctt cgagaatcag
   100201 aaagatcctt ttcaagtttg aatttgttca tttggaatct gggttcttat acttcatttt
   100261 tatttactta tttttatttc tttttattct tttttttttg atttcttttt ttgattttat
   100321 tcccttccgt cattctttaa gtctcatagg tttgatccta tagaatctaa cccattttct
   100381 cattgagcga ggggtacgaa atcaatctga ttgatttttc gatcaaatat gtgaaatctt
   100441 cggttttttc ctctttctct atccctatcc cataggtaca gcatttgaat caatagagaa
   100501 ccttttcctc tgtatctata tgaatcgata ttattccatt ctccttactg atacctccca
   100561 aggaaaaaac caaattggat cccaaattga cgggttagtg tgagcttatc catgcggtta
   100621 tgcattcttc gaataggaat ccattttctg aaagatcctg gctttcgtgc tttggtgggt
   100681 ctccgagatc ctttcgacga cctatgttgt gttgaaggga tatctatatg atccgatcga
   100741 ttgcgtaaag cccgcggtag cagcagaacc ggggaaagta tacagaaaag acagttcttt
   100801 tctttctatt agattagtat tttctattat attaagattc gtattttcca cggaggtaaa
   100861 tctttgcctt tgcccgctag gcaagaggat agcaaattac aaattctgtt tcggtaggac
   100921 atgtatttct attactatga aattcattaa tgaagtaatt aatcgtggga ttagcattac
   100981 cctttttttt atagtgacga atcttgtatg tgttcctaag aaaaagagaa ggaatttgtc
   101041 aaaatttcgg ggtcttagag ggtcgtggaa atccataaga actcttgaat ggaactaagg
   101101 aactccagtt ccttcggaaa tggtaagatc tttggcgcaa taagaagggg ttgatccgta
   101161 tcatcttgac ttggttctga tttctctatt tttttaagaa taccgcttct cctacccgta
   101221 tcgaatagaa catgctgggg caaaccttct tcatgtaaaa cctgcttgat ttagatcggg
   101281 agaatcgtac ggttttatga aaccacgtgc tatggctcga atccgtagtc aatcctattt
   101341 ccgataggag cagttgacaa ttgaatccaa ctttttccat gattttcgta tccgtaatag
   101401 tgcgaaagga aagcccggct ccaagttgtt caagaatagt ggcggtgttg agtttctcga
   101461 tcctttgtct taggattagt cagttctatt tcttgatggg ggcagggaag ggatataact
   101521 cagcggtaga gtgtcacctt gacatggtgg aagtcatcag ttcgagcctg attatcccta
   101581 aacccaatgt gggtttttct attttgtctt gctcccctcg aataagaatg gataagaggc
   101641 ttgtgggatt gacgtgaggg gggagggatg gctatatttc tgggagcgaa ctccaggcga
   101701 atatgaagcg catggagaca agttatgcct tggaatgaaa gagaattccg aaccaaacca
   101761 gctttgtcta cgaacaagga agctataagt aatgcaacta tgaatctcat ggagagttcg
   101821 atcctggctc aggatgaacg ctggcggcat gcttaacaca tgcaagtcgg acgggaagtg
   101881 gtgtttccag tggcggacgg gtgagtaacg cgtaagaacc tgcccttggg aggggaacaa
   101941 cagctggaaa cggctgctaa taccccgtag gctgaggagc aaaaggagga atccgcccga
   102001 ggaggggctc gcgtctgatt agctagttgg tgaggcaata gcttaccaag gcgatgatca
   102061 gtagctggtc cgagaggatg atcagccaca ctgggactga gacacggccc agactcctac
   102121 gggaggcagc agtggggaat tttccgcaat gggcgaaagc ctgacggagc aatgccgcgt
   102181 ggaggtagaa ggcccacggg tcatgaactc cttttcccgg agaagaagca atgacggtat
   102241 ctggggaata agcatcggct aactctgtgc cagcagccgc ggtaatacgg aggatgcaag
   102301 cgttatccgg aatgattggg cgtaaagcgt ctgtaggtgg ctttttaagt ccgccgtcaa
   102361 atcccagggc tcaaccccgg acaggcggtg gaaactacca agctggagta cggtaggggc
   102421 agagggaatt tccggtggag cggtgaaatg cgtagagatt ggaaagaaca ccaagggcga
   102481 aagcactctg ctgggccgac actgacactg agagacgaaa gctaggggag cgaatgggat
   102541 tagatacccc agtagtccta gccgtaaaca atggatacta ggcgctgtgc gtatcgaccc
   102601 gtgcagtgct ggagctaacg cgttaagtat cccgcctggg gagtacgttc gcaagaatga
   102661 aactcaaagg aattgacggg ggcccgcaca agcggtggag catgtggttt aattcgatgc
   102721 aaagcgaaga accttaccag ggcttgacat gccgcgaatc ctcttgaaag agaggggtgc
   102781 cttcgggaac gcggacacag gtggtgcatg gctgtcgtca gctcgtgccg taaggtgttg
   102841 ggttaagtcc cgcaacgagc gcaaccctcg tgtttagttg ccaccgttga gtttggaacc
   102901 ctgagcagac tgccggtgat aagccggagg aaggtgagga tgacgtcaag tcatcatgcc
   102961 ccttatgccc tgggcgacac acgtgctaca atggacggga caaagggtcg cgatcccgcg
   103021 agggcgagct aactccaaaa acccgtcctc agttcggatt gcaggctgca actcgcctgc
   103081 atgaagccgg aatcgctagt aatcgccggt cagccatacg gcggtgaatt cgttcccggg
   103141 ccttgtacac accgcccgtc acactatggg agctggccat gcccgaagtc gttaccttaa
   103201 ccgcaaggag ggggatgccg aaggcagggc tagtgactgg agtgaagtcg taacaaggta
   103261 gccgtactgg aaggtgcggc tggattacct ccttttcagg gagagctaat gcttgttggg
   103321 tattttgatt tgacactgct tcacacccaa aaagaagcga gctacgtctg agttcaactt
   103381 ggagatggaa gccttctttt gtttctcgac ggtgaagtaa gaccaagccc atgagcttct
   103441 tatcctaggt cagaacaagt tgataggatc cccttttatg cccccatgtc cctcccgtgt
   103501 ggcgacatgg gggcgtaaaa aggaaagaga gggatggggt ttctctcgct tttctttttg
   103561 catagcgggc ccccagcggg aggcccgcac gacgggctat tagctcagtg gtagagcgcg
   103621 cccctgataa ttgcgtcgtt gtgcctgggc tgtgagggct ctcagccaca tggatagttc
   103681 aatgtgctca tcagcgcctg accctgagat gtggatcatc caaggcacat tagcatggcg
   103741 tacttctcct gttcgagccg gggtttgaaa ccaaacttct cctcaggagg atagatgggg
   103801 cgattcaggt gagatccaat gtagatccaa ctttctattc actcgtggga tctgggcggt
   103861 ccggggggga ccaccatggc tcctctcttc tcgataatcc atacatccct tatcagtgta
   103921 tggacagcta tctctcgagc acaggtttag gttcggcctc aatggaaaaa tgaaatggag
   103981 cacctaacaa cgtatcttca cagaccaaga actacgagat cgcccctttc attctggggt
   104041 gacggaggga tcgtaccatt cgagcctttt ttttttcatg cttttcccgg aggtctggag
   104101 aaagctgcaa tcaataggat tttcctaatc ctcccttccc gaaaggaaga gcgtgaaatt
   104161 ctttttcctt tccgcaggga ccaggggatt ggatctagcc gtaagacgaa tgcttggctg
   104221 ataaataatt cacttcttgg tcttcgaccc cctcagtcac tacgaacgcc cccgctcagt
   104281 gcaatgggat gtgtctattt atctatctct tgactcgaaa tgggagcagg tttgaaaaag
   104341 gatcttagag tgtttagggt tgggccaaga gggtctctta acgccctctt ttttcttccc
   104401 atcggagtta tttcttattt cacaagtact tgccgtggtg aggaagaaaa gaagggggaa
   104461 caagcacact tggagagcgc agtacaacgg agagttgtat gctgcgttcg ggaaggatga
   104521 atcgctcccg aaaaggaatc tattgattct ctcccaattg gttggaccgt aggtgcgatg
   104581 atttacttca cgggcgaggt ctctggttca agtccaggat ggcccagctg cgccaaggaa
   104641 aagaatagaa gaagcatctg actccttcat gcatgctcca cttggctcgg gggatatagc
   104701 tcagttggta gagctccgct cttgcaattg ggtcgttgcg attacgggtt gggtgtctaa
   104761 ttgtccaggc ggtaatgata gtatcttgta cctgaaccgg tggctcactt tttctaagta
   104821 atggggaaga ggaccgaaac atgccactga aagactctac tgagacaaag atgggctgtc
   104881 aagaacgtgt agaggaggta ggataggtgg ttggtcagat ctagtatgga tcgtacatgg
   104941 acggtagttg gagtcggcgg ctcccctagg tttaggttcc ctcatctggg atccctgggg
   105001 aagaggatca agttggccct tgcgaacagc ttgatgcact atctcccttc aaccctttga
   105061 gcgaaatgcg gcaaaaggaa ggaaaatcca tggaccaacc ccatcgtctc caccccgtag
   105121 gaactacgag atcaccccaa ggacgccttc ggtatccagg ggtcgcggac cgaccgtaga
   105181 accctgttca ataagtggaa tgcattagct gtccgctctc aggttgggca gtaagggtcg
   105241 gagaagggca atcactcatt cttaaaacca gcattcttaa gaccaaaggt cggggtggaa
   105301 aaggggggaa agctctccgt tcctggttct cctgtagctg gatcctccgg aaccacaaga
   105361 atccttagtt agaatgggat tccaactcag cacctttttt ttttgagatt ttgagaagag
   105421 ttgctctttg gagagcacag tacgatgaaa gttgtaagct gtgttcgggg gggagttatt
   105481 gtctatcgtt ggcctctatg gtagaatcaa tcagtcgggg gcctgagagg cggtggttta
   105541 ccctgtggcg gatgtcagcg gttcgagtcc gcttatctcc aactcgtgaa cttagccgaa
   105601 acaaagctat atgatagtac ccgatttttc cgattcggca gttcaatcta ttatttatca
   105661 ttcatggacg ttgataagat ccttccattt agcagcacct taggatggca tagccttaaa
   105721 gtgaaaagtg aagggcgagg ttcaaacgag gaaaggctta cggtggatac ctaggcaccc
   105781 agagacgagg aagggcgtag taagcgacga aatgcttcgg ggagttgaaa ataagcgtag
   105841 atccggagat tcccgaatag gtcaaccttt cgaactgctg ctgaatccat gggcaggcaa
   105901 gagacaacct ggcgaactga aacatcttag tagccggagg aaaagaaagc aaaagcgatt
   105961 cccgtagtag cggcgagcga aatgggagca gcctaaaccg tgaaaacggg gttgtgggag
   106021 agcaataaaa gcgtcgtgct gctaggcgaa gcagtagagt gctgcaccct agatggcgag
   106081 agtccagtag ccgaaagcat cactagctta cgctctgacc cgagtagcat ggggcacgtg
   106141 gaatcccgtg tgaatcagca aggaccacct tgcaaggcta aatactcctg ggtgaccgat
   106201 agcgaagtag taccgtgagg gaagggtgaa aagaaccccc gtcggggagt gaaatagaac
   106261 atgaaaccgt aagctcccaa gcagtgggag gagcccaggg ctctgaccgc gtgcctgttg
   106321 aagaatgagc cggcgactca taggcagtgg cttggttaag ggaacccacc ggagccgtag
   106381 cgaaagcgag tcttcatagg gcaattgtca ctgcttatgg acccgaacct gggtgatcta
   106441 tccatgacca ggatgaagct tgggtgaaac taagtggagg tccgaaccga ctgatgttga
   106501 agaatcagcg gatgagttgt ggttaggggt gaaatgccac tcgaacccag agctagctgg
   106561 ttctccccga aatgcgttga ggcgcagcag ttgactggac atctaggggt aaagcactgt
   106621 ttcggtgcgg gctgcgagag cggtaccaaa tcgaggcaaa ctctgaatac tagatatgac
   106681 ctcaaaataa caggggtcaa ggtcggccag tgagacgatg ggggataagc ttcattgtcg
   106741 agagggaaac agcccggatc accagctaag gcccctaaat gaccgctcag tgataaagga
   106801 ggtaggggtg cagagacagc caggaggttt gcctagaagc agccaccctt gaaagagtgc
   106861 gtaatagctc actgatcgag cgctcttgcg ccgaagatga acggggctaa gcgatctgcc
   106921 gaagctgtgg gatgaaaaaa tgcatcggta ggggagcgtt ccgccttagg gggaagcacc
   106981 cgcgcgagcg ggggtggacg aagcggaagc gagaatgtcg gcttgagtaa cgcaaacatt
   107041 ggtgagaatc caatgccccg aaaacccaag ggttcctccg caaggttcgt ccacggaggg
   107101 tgagtcaggg cctaagatca ggccgaaagg cgtagtcgat ggacaacagg tgaatattcc
   107161 tgtactaccc cttgttggtc ccgagggacg gaggaggcta ggttagccga aagatggtta
   107221 tcggttcaag gacgcaaggt gcccctgctt tttcagggta agaaggggta gagaaaatgc
   107281 cccgagccaa tgttcgagta ccaggcgcta cagcgctgaa gtaacccatg ctatactccc
   107341 aggaaaagct cgaacgacct tcaacaaaag ggtacctgta cccgaaaccg acacaggtgg
   107401 gtaggtagag aatacctagg ggcgcgagac aactctctct aaggaactcg gcaaaatagc
   107461 cccgtaactt cgggagaagg ggtgcctcct cacaaagggg gtcgcagtga ccaggcccgg
   107521 gcgactgttt accaaaaaca caggtctccg caaagtcgta agaccatgta tgggggctga
   107581 cgcctgccca gtgccggaag gtcaaggaag ttggtgacct gatgacaggg gagccggcga
   107641 ccgaagcccc ggtgaacggc ggccgtaact ataacggtcc taaggtagcg aaattccttg
   107701 tcgggtaagt tccgacccgc acgaaaggcg taacgatctg ggcactgtct cggagagaga
   107761 ctcggtgaaa tagacatgtc tgtgaagatg cggactaccc gcacctggac agaaagaccc
   107821 tatgaagctt cactgttccc tgggattggc tttgggcttt tcctgcgcag cttaggtgga
   107881 aggcgaagaa ggcctccttc agggggggct cgagccatca gtgagatacc actctggaag
   107941 agctagaatt ctaaccttgt gtcaggacct acgggccaag ggacagtctc aggtagacag
   108001 tttctatggg gcgtaggcct cccaaaaggt aacggaggcg tgcaaaggtt tcctcgggcc
   108061 ggacggagat tggccctcga gtgcaaaggc agaagggagc ttgactgcaa gacccacccg
   108121 tcgagcaggg acgaaagtcg gccttagtga tccgacggtg ccgagtggaa gggccgtcgc
   108181 tcaacggata aaagttactc tagggataac aggctgatct tccccaagag ctcacatcga
   108241 cgggaaggtt tggcacctcg atgtcggctc ttcgccacct ggggctgtag tatgttccaa
   108301 gggttgggct gttcgcccat taaagcggta cgtgagctgg gttcagaacg tcgtgagaca
   108361 gttcggtcca tatccggtgt gggcgttaga gcattgagag gacctttccc tagtacgaga
   108421 ggaccgggaa ggacgcacct ctggtgtacc agttatcgtg cccacggtaa acgctgggta
   108481 gccaagtgcg gagcggataa ctgctgaaag catctaagta gtaagcccac cccaagatga
   108541 gtgctctcct attccgactt ccccagagcc tccggtagca cagccgcgac ggcaaggggt
   108601 tctctgtccc tgcggggatc gagtgacaga agttttgaga attcaagaga aggtcacggc
   108661 gagacgagcc gtttatcatt acgataggtg tcaagtggaa gtgcagtgat gtatgcagct
   108721 gaggcatcct aacagaccgg tagacttgaa ccttgttcct acatgacccg atcaattcga
   108781 tcaggcactc gccatctatt ttcattgttc aactctttga caacatgaaa aacccaaaag
   108841 ctctgccctc cctctctatc tattcatggg atggaagggc ggaggccttt ggtgtccctt
   108901 ccagtcaaga atcgggcctc agaatcacta gccaatatgc ttttcttttt ttcgcacgcc
   108961 tttcttcgtt catggttcga tattctggtg tcctaggcgt agaggaacaa caccaatcca
   109021 tcccgaactt ggtggttaaa ctctactgcg gtgacgatac tgtagggggg gtcctgcgga
   109081 aaaatagctc gacgccagga tgataaaaac ttaacacctc tcattcttat tactttttca
   109141 atacgaaaaa gaaacaaaaa atgaaaaaca aaaaggtcgt cttattcaaa accccaatta
   109201 tgaaatcccc tctctcccac ttcacacctc ggaacgcacc gttcttatag agagaaaggc
   109261 gctttcacat cttcttaacc cggaaatggc tggggagagg aaaggttcct tttttttttt
   109321 tagggtactc ctgggaacag acccagtgga gacgaggtgg ggcctgtagc tcagaggatt
   109381 agagcacgtg gctacgaacc acggtgtcgg gggttcgaat ccctcctcgc ccacaaccgg
   109441 cccaaaaggg aagggccttt ccctctgggg gtaggaaaat catgattggg atagcggacc
   109501 aaaagctatg gaactggggc gcgggtcttt tgccgaaatg gagtggcctt ttgactttca
   109561 aatataaatt tacatatagt aaagccggcc aaaacaaaaa acaaaattag catctttttt
   109621 tttttgtttt acgccccata actcttcctc agccaggctt ggacagaatg gcagagcaag
   109681 tacaagtatt agtagcatac aaaaatggca aaaatgcgct cctcgccatt aaattaatgt
   109741 gtttgctcgc ggtaattgcg gcctctcggg agaatcgatg actgcatctt tgatccattt
   109801 gctagtacta gtacatctga gaattcttaa ttggctggtt gtaaatagcc ccaagactat
   109861 ggaacaaagg attatcccgg acctagaccg aggtattgac ggcgattctc aaatatcgca
   109921 gaacagaatg tgatacgatg agatagaatg caatagaaat aaagacacag agaacgggtt
   109981 acctactcct actcttaatg atcaaagcga accttttcat tctgacattc tgtaattcgg
   110041 aatgaatcaa atctccccaa gtaggattcg aacctacgac cagtcagtta acagccgacc
   110101 gctctaccac tgagctactg aggaacaacg ggagattaga tctcatagag ttcaattccc
   110161 attctcaacc catgaccaat atgaactcga agtttccttc gtaacccccg gaacttcttc
   110221 gtagtggccc cgttccatgc ctcatttcat agggaacctc aaagtaaagt ggctctattt
   110281 cattatattc catccatatc ccaattccat tcatttaata tccctttctt tagtgtcatt
   110341 gacataagag atgtcgtttc tagtctatct ctttgtattt ctatatatgg aaagtgaaaa
   110401 aagattatca tagaataata tgatattatc atagaataat atcatattat catagaataa
   110461 caaaaaaatg gaattgaaat agaacaacgg gaggtttgtg atgattttca aatcttatat
   110521 ttttcttttt acaccaggtg atctaatata cttatgcatg aagatcaccc aaaaatatta
   110581 tcatagaata atatcatatt atcatagatt aacaaaaaaa atggaattga aatcgaacag
   110641 gaggaggttt tataatgatt ttcaaatctt atatattttt ttttagacca ggtgatctaa
   110701 tatacttatg catgaggata agcaattcgg tcgttggggt cggactctat tatggatttc
   110761 tgaccacatt ctccataggg ccctcctatc tcttctctct ccgagcccta gctatggaag
   110821 aaggagaaga aggaaacgag aagaaggtag cagcaacaac tggttttctt gtgggacagc
   110881 tcatgatgtt catatcgatc tattacgcgc ccctccatat agcattgggg agaccccata
   110941 caataactgt cctagctcta ccctatcttt tgtttcattt cttctggaac aatcacaaag
   111001 acttttttga ttatggatct actaacagaa attcaatgcg taatcttaac attcaatgtg
   111061 tattcctgaa taatctcatt tttcaattat tcaaccattt cattttacca agttcaatgt
   111121 tagccagatt agtcaacgtt tatatgtttc gatgcaacaa caagatttta tttgtaacaa
   111181 gtagtttagt tggttggtta attggtcaaa ttttattcat aaaatgggtt gggttggtat
   111241 tagtatggat acagcaaaat cattctatta ggtctaatgt acttattcga tctaagttta
   111301 gattggtatt agtgtggata cagcaaaaaa gttctattag gtttaatgta cttattcgat
   111361 ctaataagta tcttgcttct cttgcttatc agtataagta ccttgtgtca aaattaagat
   111421 ccattgtgtc agaattaaga aactctatgg ctcgaatctt tagtactttc ttatttatta
   111481 cctgtatcta ctatttagga agaataccgt cacccatttt gactaagcaa ctgaaaggaa
   111541 cctcagaaat ggaagaaata gaaaaaaaag tttccgcaag gagggggact aaaactaaag
   111601 aggaagaaga ggtattcacc gaagaagatc cttctccttc ccttttttcg gaagaaaggg
   111661 aggatccgga caaaatcgat gaaagggaag agatccgagt gaacggaaag aaaaaaaaaa
   111721 aaagaaaaga tgaactcctg actcttcttt ttgattcatg ggttgaaaac tctcttgtga
   111781 ttcttctttt tgattctaac aaatggaatc gaccatttcg ttatataaaa aacaatcaat
   111841 ttcaaaatgc tgtaaaaaat gaaatgtcac aatatttttt ttatacatgt caaagtgatg
   111901 gaaaagaaag gatatctttt atgtatccgc cgagtttgtc aacttttaaa gaaataatag
   111961 aaaaaaagat atcctttttc acaacagaaa aattattatc tgatcaattg tataatgatt
   112021 ggaatttgac caatgatcta aaacggctaa acaaaactga cgggtttata aatagagtca
   112081 gaactttaga taaagaatct tttgatatag gtatatttga acaaaaaact caattgtgta
   112141 atgatgaaac taaaaaagaa tattttccta aaaaatatga tccgttctta tatgggccct
   112201 atcgtggaag aatcaaaaaa gggttttcac cccctagcat aaatcaaata tatataaaaa
   112261 aaaaaatggg ggaattttgg ataaataaga ttcatgctct acttcttact aatgattatc
   112321 gcgaattgaa acaaacaata gacaaactca acaatagtag atcattatta acaaaaaaga
   112381 agctttcttt atttcgattt cgagaaccca aacatcaaac tattcattca aatgtagtta
   112441 taactaagtc cagtgatcaa agaagtagaa aaagatctat tgaaataaag gaaataagta
   112501 aaaaggtccc tcgatggcca tactacttac tcgatgattt gcaactagag gaaggagaaa
   112561 ccggcgaaga aagggtagaa ttggattctc aaattcgttt aagaaaatac aagtatatgg
   112621 tcatttttga tgatagcgaa gattctaatg agcctgatcc agcaggcgaa atcgcttgga
   112681 tacgttattt accatactcg gattttcgtc gaaatctaat aaaaggttct atgcgtgccc
   112741 aaaggcgtaa aacggttact tgccaactct tctatcaagc aaaggcgcat tcccctcttt
   112801 ttgtggacag aatagacaga cgcctttttt cttttttgga cagaatagac agaggccttt
   112861 tttctttttt gaacagaata gacagacgcc ttttttcttt tgatagtttc ggacggatga
   112921 aaggaatttt tcaaaatttg atgtctaaaa aaagcaaaaa attacaaatc tctgattata
   112981 caaaagaaaa aagaaaggtt gaaaaatacc aagacgaaga gagaatgcga atggaaatag
   113041 cagaaacttg ggataacatt acatatgctc aagcagtaag aggtttttta ttagtaggcc
   113101 aatcaattct tcggaaatat attcgattgc ctttattaat aatagctaag aatattgcgc
   113161 gtattttatt atttcaaggt cccgaatggt ccgaagactt caaggattgg aatcgagaaa
   113221 tgcatattcg atgcacttat aatggtgttg aattatccga caaagaattt ccaaaaaact
   113281 ggttaacaga cggtattcag ataaaaatct tatttccttt ttacctgaaa ccttggcacc
   113341 gatctaagtt aaaacccttg aaaacacaga aagtgcaaaa aaatgatttt tgttttttaa
   113401 caatttttgg accggaaact gaccatcctt ttggtccccc tcgaaaacta aaagggtctt
   113461 cattttttga acctattttt aaagaactga aaaaaaaagt gaaaaaattg aaaaagaagt
   113521 cttttatagt ttttaatgtt tttaaagaac gagcaaaatt tcttcgaaag gtgtcaaaag
   113581 aaataaaaaa atggagcatc aaaaactacg aattgggtga aactaaaacc gacgattcta
   113641 taatgaataa tcagatgatt cgtgaatcac ctattcaaat tcgatctaca gaatggacaa
   113701 atttttcact gacagaaaaa aaaatgaaag atctgactga gagaacaagt acaatcaaca
   113761 agaaactaga aagaattcta aatgagaaga aaaatggatt tctaactcaa gaaaaaaaga
   113821 ttaattctaa taaaaaaagt tatcataata aaatattaga atcattaaaa aaattttgtc
   113881 aaatattaaa aagaagaaat actcgattaa tccgtaaatt ttattttttt atcaaatttt
   113941 tcatggaaaa aatatacata gatttttttc tatgtatcat taatattgca agaaccaatg
   114001 cacaactttt tattgaatca agaaaaaaaa tgatcgagaa atccatttcc aataagaaag
   114061 aaaatgaaaa aagaattaag aaaagaaata caaaaaaatt tcactttatt ttaactaaaa
   114121 aaaattccct tgataatatt caaaataaga attcaacaac tttttgtaac tcgtcctcct
   114181 tctcgcaagc atatgtattt tataaaatat cgcaaactcg agttattaac ttctataaat
   114241 tcaagtctat ccttcaatat catggaacat ctctttttct taaaaatgaa ataaaggatt
   114301 tttttcggaa agagggaatt tttcattctg gattgagaca taaagacttt tggcattctg
   114361 aaaggaatca atggaaaaac tggttaaggg ggcattatca atacgatttc tctcagatta
   114421 gctggcttaa attagtacca gaaaaatggc gaaataaagt caatcgacac tgtatgactc
   114481 aaaaaaacga ttttaacaaa tggggctcat atgaaaaaga aggattaatt catgatgaaa
   114541 aacaaaatga ttttgaacct gattcattac tgaatcaaga atataaaaaa tcatctaatt
   114601 ttaaaaaaca tcatagacat gattttttct catataaatc tattaattat gaagagaaga
   114661 aagactcata tatttataga tcaccattac aaataaatag taaagaagag attcttgata
   114721 attacaagat agataaacgc aaattttttg atatgccaga cgggctacct atttataatt
   114781 atctaggaga aaattatatt atggctgagg agaaatttcc agatagaaaa ttttgtaggt
   114841 ggaaaatcat tgatttttgc cttagaaata ataaggtcga gattcattac tgggccaata
   114901 gcggcaccaa gaataagaat caaaaaatga agaggggtcc tttttcttta ccaatttctc
   114961 aaaattcaaa aatcaaccca ttcaaaaaaa aaaaagatcc ttctttgaca aaaagaaaag
   115021 atccttcttt gacaaaaaaa aaagatcctt ctttgacaaa aaaaaaaaga tccttctttg
   115081 attggatgga aatgaatgag gaaatagtag gtcgtattag ttcgaatcca gaactagaac
   115141 tttggttctt cccagaattt gtgccactat ataatgcata taagattgaa ccggggatca
   115201 taccaataaa attacttctt ttcaactttc atttgaatgg aaatgaaaac attaagaaaa
   115261 acattactga aagtaaccct ttaatagaat caaagaaaaa aaaaagaatt cttagattcg
   115321 agaatagaaa tcaagaagaa aaagatcctc taaaccaagg ggaaggggct cctctatcag
   115381 atgaaaatgg aggtagatca ggcataaaaa aacaacgtag aaaaaaaaag gccaacatga
   115441 gccccgaagc tatagagctt tattccttcc tagaaagttt tttctatttt caattgagct
   115501 gggaaagggt tctaaataaa aaaatggtca ataatattag agcctattgt ctcctgctta
   115561 gattgataaa tccaaaggac gttgctatat cctatcttaa acggggagaa ctgactgtgg
   115621 atatttggac tctaaaaagg cacactccta gagaattaag tacaagcgga acattgatta
   115681 tcgaaccgac ttatccttat ccgtctataa aaaacgatgg acaattgatt ctatatcaaa
   115741 ccataggtat ttttttggtt cataagaata aataccttca taagaataaa taccaaagga
   115801 atcaaaaatt tcgagaatgg tttgataaga atcaatttga tgaatccatt ttaagacatc
   115861 aaaaaatgac tcaaaataga gacaaaaatc attatgattt ctttgttcct gaaactcttt
   115921 tatcccctaa aggccgtaga gaattgcgaa ttctatattt tttaaactca agggatagaa
   115981 atgatataca tagaaatccg gtattttgca atcaggtaaa aaactgtggt caagttttaa
   116041 atagaggcaa atatctcggt atcgataaaa ataaactaat taaaatgaag ttctttcttt
   116101 ggcccaatta tcgactagaa gatttagctt gtatgaatcg ctattggttt aatactcata
   116161 atggcagtcg tttcagtatg gtcaggatac atatgtatcc acggttgaaa atttgttagt
   116221 tacaagtcca tttacatgaa ttttgccata tatacatata ttattaggta atagaatacg
   116281 tcggctatat gaaaacaaat agatagacgc gaggattgtc ttacattcca tcctgaaaga
   116341 ggatactaat ttaatgacat acatattatc aattagatct ataaatgaat gaacaaaatc
   116401 ttcttatctt tttttgtatt cctatacaaa taaaataaga agattttgtt catttattta
   116461 ttttataaaa taggaagttt ataatgaact taaggtcatt ctgtatatca aaatgactaa
   116521 tattattatt actgattaat caaattcaca tcaaaaaatg ataaattata aaaggggata
   116581 agattttgtt ttatggtaaa aaattcattc atctcagtta tttttcaaga aaaaaaagaa
   116641 gaaaagcggg ggtctgttga ctttcaaata gtcagtttca ccaataagat acgaagactt
   116701 acttcccatt tggaattgca cagaaaagac tattcatctc agagaggtct acgaaaaatt
   116761 ctgggaaaac gtcaacggct gctgtcttac ttatcaaaga aaaatcgagt acgctataaa
   116821 gaattaatta gtgagttgga tattcgggag ttaaaaaatc gttaatttaa aaatttttac
   116881 ttagtttttt catttattgg atcttgataa ttttgataaa cttcttttcg ttttcagcaa
   116941 ttcatgtaag aatgaatcga ggaaaaactt atgaatagac cagctacaga aagagacctt
   117001 atgatagtca atatgggacc tcaccaccca tcaatgcacg gtgttcttcg tctcatcgtt
   117061 accctagacg gtgaaaatgt tgttgactgc gaaccaatat taggttattt acacagagga
   117121 atggaaaaaa ttgcggaaaa ccgaacaatt atacaatttt taccttatgt aacacgttgg
   117181 gattatttag ctactatgtt cacagaagca ataaccgtaa atggaccaga acaattggga
   117241 aatattcaag tgcctaaaag agcgagctat atcagagtca ttatgttgga gttaagtcgt
   117301 ctagcttctc atctgttatg gcttggacct tttatggcgg atattggcgc acagacccct
   117361 tttttctata ttttcagaga aagagaatta gtatatgatc tattcgaagc tgcgactggg
   117421 atgagaatga tgcataatta ttttcgtatc ggaggagtag cagccgacct gccttatggc
   117481 tggatagata aatgtttgga tttctgcgat tattttttaa caggagttgt tgaatatcaa
   117541 aaacttatta cgcgaaatcc cattttttta gaacgagttg aaggagtagg cattattagt
   117601 ggagaagaag caataaattg gggtttatcc ggaccgatgc tacgagcatc tggaatacaa
   117661 tgggatcttc gtaaagttga tcattatgag tgttacgacg aatttcattg ggaaatccag
   117721 tggcaaaaag aaggagactc attagctcgt tatttagtcc gaatcagtga aatgacggaa
   117781 tccataaaaa taattcaaca ggccctggaa ggaattccag ggggtcccta tgagaattta
   117841 gaaatccgat gctttgatag agaaagggat ccagaatgga atgattttga atatcgattc
   117901 attagtaaaa aaccttctcc cacatttgaa ttgccgaagc aagaacttta tgcgagagtt
   117961 gaagccccaa agggagaatt gggaattttt ctaatagggg acaaaagttg ttttccttgg
   118021 agatggaaaa ttcgcccgcc gggttttatc aatttgcaaa ttcttcctca gttagttaaa
   118081 ggaatgaaat tggctgatat tatgacgata ctaggtagca tagatatcat tatgggagaa
   118141 gttgatcgtt gaaatgatag tttatacaac agaaatagaa gtacaagata ttcattcttt
   118201 ttccagattg gaatttttca aagaggtcta tggaatcata tggatctttg tccctatttt
   118261 gactcttgta ttggggatca cagtaggcgt actggtaatt gtatggttag aaagagagat
   118321 atccgcagga atacaacaac gtattgggcc tgaatacgcc ggtcctttgg gaattcttca
   118381 agctctagca gatgggacaa aactgctttt caaagagaat ctttttccag ctagaggaaa
   118441 tacccgttta ttcagtattg gaccatctat agcagtcata tctattttac taagtttttt
   118501 agtaattcct tttagctatc atcttgtttt agctgatctc aatatcggta tttttttatg
   118561 gattgccatt tcaagcattg cccctgttgg ccttcttatg tcaggatacg gatcgaataa
   118621 taaatattcc tttttaggtg gtttacgagc tgctgctcaa tcgattagtt atgaaatacc
   118681 attaacttta tgtgttttat caatatctct acgtgcgatt cgttgaaata caaacttttc
   118741 tttcttttcc ctattcattc ttttctttcg ctttagaaaa caaaaaaagt tgaacgaatt
   118801 gaatagatat tctttattat ccttttggtt gataaagtaa attagatagt tatatatgag
   118861 tgaaagaaag cagcttatca atttgcagta aaaaaaaaat ggagtctcat ttcctatgta
   118921 caagacaaga gttaagtgga aataaacata agcggaagag gtcctttacc ccaagactgg
   118981 ttgattagac aacccagctt gaagcgggct caaaagatca accgtatggc cttttcacta
   119041 tcctttgtat gaattaccta ccatacatgt attatcaaac gaaacgggcg attgaacaaa
   119101 aaatgagtgg atgattagga acacaaaaat gcacaaagga ttagtaatgg agattatgga
   119161 aattatctaa aaagagattt ctgcataaca taaaaagaat actaattggg gctttaaatt
   119221 ggtagaaatg ataaggcagt acttcccgcg attccgatcc agagtatgct cctatccacc
   119281 cattaaagca atgactatca ggaacgaaat aatcctttat ttttgatttt tgttttagcc
   119341 ccttctctta tatcggtttt ataagaaaga agaataggaa cgaaaaacaa acaagagaaa
   119401 aaaaaaaaag aaatcttttt tattccgtct ttttcatata tttagcatag atttagagag
   119461 atataatttg tctcatgatt cattagctaa tgtaacgtct aattcctttt cgtaatcgaa
   119521 aatgatgggt tgaaataaac tatttattga tatttctgaa aggagttttt tatttaagga
   119581 ttaagttatt actcaacaaa gtcaaattat taacgggtga gatcaattcg gaagcgcctt
   119641 tttttcttat tattttagag tatagcagac ggaattccat tggtataatt ttggaccctc
   119701 aaatagattt tgactctttc tattctacaa ccatagctag ctaaatagta aataatactg
   119761 atctggtcct tagatttttt ttgacccacg aggagccgta tgaggcgaaa acctcatgta
   119821 cggttctgga atagcggtgg gaacagtgat gttatcaccg actatgatta tctaacagtt
   119881 caagtacagt tgatatagtt gaggcgcagt caaaatatgg tttttgggga tggaatttgt
   119941 ggcgtcagcc tataggattt ctcgtttttc taatttctgc cctagccgaa tgcgagagat
   120001 taccctttga tttaccagaa gcggaggaag aattagtagc aggttatcaa accgaatatt
   120061 cgggtatcaa atttggttta ttttatgttg cttcctatct aaatctatta ctttcttcgt
   120121 tatttgtaac ggttctttac ttgggtggtt ggaatatttc cattccatac atatttgttc
   120181 ctgagctatt tgaaataaat aaagtggatg gaatctttgg aactacaatt ggtatcttta
   120241 ttacattagc taaaacttat ttgttcttgt ttatttctat cacaacaaga tggactttac
   120301 ctaggttaag aatggaccaa cttttaaatc ttggatggaa atttctttta ccaatatctc
   120361 tcggtaatct attattaaca acctcttttc aacttttttc actgtaaata gcaaacaata
   120421 gacttggttc aagttcaaac aagagaaaga aacgaagata aaactattca tatagattcc
   120481 tgatatgttc cctatggtaa ctgggttcat gaattatggt caacaaacag tacgagcagc
   120541 aaggtacatt ggtcaaagtt tcatgattac cttatcccac gcaaatcgtt tgcctgtaac
   120601 tattcaatat ccttatgaaa aattaatcac atcggagcgt ttccgtggcc gaatccattt
   120661 cgaatttgat aaatgtattg cttgtgaagt atgtgttcgt gtatgtccta tagatctgcc
   120721 tgttgttgat tggaaatttg aaactgatat tcgaaaaaaa cgattactta attacagtat
   120781 tgatttcgga atttgtatat tttgtggtaa ctgtgttgag tattgtccaa caaattgttt
   120841 atcgatgact gaagaatatg aactttctac ttacgaccgt cacgagttga attataatca
   120901 aattgctttg ggccgtttac caatgtcagt aattgatgat tatacaattc gaacaatttt
   120961 gaattcgcct caaagaaaaa ctgagtaggt aaccgcccta ttctattaaa taaagagaaa
   121021 ttaccaattc ttaaggttcc gttttttggt ttaaattaaa agaatgagat aaggtctttc
   121081 tctttgtttg gccaataatg aaaaattcaa ctagaaattc attggttgat gagaatttcg
   121141 acttttttat taaaaatcta tcaatagagt cgtcattttt tcgaaatata tactttcaaa
   121201 aaatatcctt attctttctt aatttaagaa aataaaagaa tcaaaaaaga aactgtccaa
   121261 caattgtacc catatcatac ctaatagatt agaattgaat tcaattagga acctatcata
   121321 aaatgaaaat caaaaaaacc tttagttttt tcccggtcgg gtcaatacga tcatgaaaag
   121381 catttcaatt tatctcctat tttacatata atggatttgc ctggaccaat acacgatttt
   121441 cttatagttt tactgggatc gggtcttata ttagggggac tgggagtagt attacttacc
   121501 aatccaattt attctgcctt ttcgttggga ttggttcttg tttgtatatc cttattctat
   121561 attctttcaa attctcattt tgtagccgct gcccagctcc ttatttatgt aggagccata
   121621 aatgttttaa tcatatttgc tgtcatgttc atgaagggtt cagaatatta caaggatttg
   121681 aatctgtcga tcgttgggga tggggttact tcactggttt gtacaagtat tcttctttcg
   121741 ctaattacta ctattttcga tacgtcatgg tacgggatta tttggactac aagatcaaac
   121801 caacttatag aacaagattt gataagtaat agtcaacaaa ttggaattca tttatcaaca
   121861 gatttttttc ttccgtttga actgatttca ataattcttt tagttggttt gataggcgca
   121921 attgctgtgg ctcgtcagta ataaatcgtt ataactagca acagcaaaca atccaaattt
   121981 cactttcttc tatgttatcc cacctatttc acaaaaattc tatttgaata ctgttcatgt
   122041 ctaaaaggga gattctttta tttgatctat tttcaataca ttcttttgtt ccgtacttgt
   122101 tttgttctat tctagtcaat ctcgaatctg ttgaattttt gttcatattg aaatgaacca
   122161 acattgataa ggagttggtc aatgatgctc gaacatgtac ttgttttgag tgcctattta
   122221 ttttctatcg gtatttatgg attaatcacg agtcgaaaca tggttagggc tcttatgtgt
   122281 cttgaactta tattgaatgc agttaatatc aattttgtaa cattttctga tttttttgat
   122341 agtcgccagt taaagggaga tattttctca atttttgtta tagctattgc agccgctgaa
   122401 gcagctattg ggttggctat tgtttcgtca atttatcgta acagaaaatc aacgcgtatc
   122461 aatcaatcga ctttattgaa taagtaggaa taataatcaa aattagaata tccaccaatt
   122521 tgaattagca tgtagaatat gttagaatct agattctatt tacgaaaacg taataaatca
   122581 aagtatctta gccacttctc atgagctgat ccagaagtcc attgattatc aaatttctgg
   122641 taaatcgttg attcatctgg cgtttaaata tatgattcat ttacaagttt actagatcga
   122701 aatttgataa cgttcaaaaa ttcatagatc ccatgtcaca ttcagtaaaa atttatgata
   122761 catgcatagg gtgtacccaa tgtgtccgag cgtgccccac cgatgtgtta gaaatgatac
   122821 cttgggatgg atgcaaagct aaacaaattg cttccgcccc aagaacagaa gactgtgttg
   122881 gttgtaagag atgtgaatct gcctgtccaa cggatttctt gagtgttcga gtttatttat
   122941 ggcatgaaac aactcgaagt atgggtctag cttattgata tgttccgtaa aacccacttg
   123001 aatacatttt gaatacattt tattttttac tgaaaaaacc cgtactcaaa aaaaaagaat
   123061 aaagattcta ttttcgagcg cgggtttttc tggtccaagt gtatcttgtc tttaccacga
   123121 atgattttcc ttggttaaca ataattgtag ttttgccaat atctgcgggc tctttaattt
   123181 tctttcttcc tcatagagga aataagctaa ttaggtggta taccatttct atatccacct
   123241 tagaactact tctaatgacc tatgtatttt gttatcattt ccaattggac gatccattaa
   123301 tccagctggc ggaagattct aaatggatcg atttttttga tttttactgg agattgggaa
   123361 tagatggact ttctatagga cctattttac tgacaggatt tatcacaact ttagctactt
   123421 tagcggcttg gccagttact cgggattccc gactattcca tttcctgatg ttagcaatgt
   123481 acagtggtca aataggatca ttttcttctc gagacctttt gctttttttc atcatgtggg
   123541 agttagaatt aattcctgtt tatctacttc tatctatgtg ggggggaaag aaacgtctgt
   123601 attcagctac aaagtttatt ttgtacactg cgggaggttc catttttcta ttagtagggg
   123661 ttttgggtat cggtttatat ggttctaatg aaccaacatt caattttgaa acattagcta
   123721 atcaatcgta tcctctcgca ctggaaataa tattctatat tggatttctt attgcttttg
   123781 ctgtcaaatc accgattata cccttacata catggttacc agacacccat ggggaggcac
   123841 attatagtac ttgtatgctt ctagccggaa tcttattaaa aatgggagca tatggattag
   123901 ttcggatcaa tatggaatta ttaccccatg ctcattctat attttctccc tggttgatga
   123961 tagtaggcac aatgcaaata atttatgcag cttcaacatc tcttgctcaa cgtaatttaa
   124021 aaaaaagaat agcctattcc tctgtatctc atatgggttt cataattata ggaattggct
   124081 ctataaacga tacgggactc aacggagcct ttttacaaat aatatctcat ggatttattg
   124141 gcgctgcact ttttttcttg gcaggaacga gttatgatag aatacgtctt gtttatctcg
   124201 acgaaatggg cggaatggct cttccaattc caaaaatgtt tacgatgttc agtatcttat
   124261 cgatggcttc tcttgcatta ccgggcatga gtggttttgt tgcagaattg atagtctttt
   124321 ttggaataat tagcagtcaa aaattttttt taatgccaaa aatattaatt atttttgtaa
   124381 tggcaattgg aatgatatta actcctattt atttattatc tatgttacgt caaatattct
   124441 acggatacaa gctatttaat gctccaaact cctatttttt tgattctgga ccaagagagt
   124501 tatttgtttc gatctctatc tttctacccg taataggtat tggtatttat ccggatttcg
   124561 ttttatcact atcgggtgag aaagtcgaag ctattctagc taattatttt tatagatagg
   124621 ttttaggaat aaaaaaaaga aatcctattt aatctgttct taggtttcat tttttttttt
   124681 tttttagttg agtaaaaaag aaagaaaaaa taaaattgaa tttgaatcag atatgtttgg
   124741 cctttgtgag aaccttttga atcaagtaca agtagcggag tgattcaaaa ggttcttttc
   124801 ttggcggctt acattaagtt ttcttatgta tattctatgc tgtcctatgt ttgtatttgt
   124861 tctgcttttt cattcaattc gatgttaatg gaaatgaacc atagctatgt aaacctattc
   124921 ctaatagatt gaccccaaaa tagcatatcc aaattataag aaagcccgcg gaagccacaa
   124981 ttgcagaatt tacaccttcc aaattttgat ttgttcgggt atgtaaataa atcgcgaata
   125041 tggtccaagt aataaatgcc caagtttcct tgggatccca attccaatat gatccccatg
   125101 cctcattagc ccatactgct cccgaaagaa tccctatggt taaaaagaga aacccgagac
   125161 taataatacg ataactccaa taatccaatt gttgaaccaa ttgatacctg taataatttc
   125221 gagaataaat aaaataagtg tttagtaaaa cattctttct ctcatccagg tatttcattt
   125281 ccccaaagga aaatgccgta tttaataaaa tattgctttt gctaaaaatc tttatgactt
   125341 ttcgaaatgt aatgactaga agggctactg ataataatga tccacataaa agagctgcat
   125401 agccaaatac catcatactt acgtgcatca ttaaccactg ggattggaga gcaggtacta
   125461 atagcgcgga ttgatgcatt ttggttaaaa gacccgaagt aacaaagcct tgggtaaaaa
   125521 tagcacttga tgcggttatt gcacttaaag catttttatg ctttttaaaa tgaaaatagg
   125581 aaaccatatg aataatggag aaactccatg aaagaaagat taatgattca tataaattac
   125641 ttaatggaaa atgccccgaa taaatccaac gagtgactaa taatcctgtt atacagaaaa
   125701 gggtggctat catacccctt tctgatgaat catatagtcc tacgacttca tcgactaata
   125761 aagttaaaaa atgaattgta attacaattg aaacgatcga aaaggatata tgagttaata
   125821 tatgttctaa aattgaaaaa atcataaaat aaagattatg aaaaaaggag aagagaaggt
   125881 ttctcgatta ttattatatg gaatggaaat tcggaatttt tttattatag gatttatatt
   125941 ataccttttt tataagacgc tatgccgcca ctcggactcg aaccgagatg ctctagcact
   126001 gcttcctaag agcagcgtgt ctaccaattt caccatagcg gcttgctcaa aataataata
   126061 actcatgttt tattcatatt caaccgtcga gattgaatga aggggtcaat ccaatgcaat
   126121 atttattttg taggaagctt taaaattgat gaataaaaac tggtttcatt tcaatagaag
   126181 tttgagggtt aaaaaaagaa tctttattat ccttttttta tttaattaaa aatttctagt
   126241 ttctaaagta aagtagcaag aacggaagtt ttgtagttcc tgttttacta aaatcgaact
   126301 ttttcgttct aactaaaaaa ctaaaaagtt gtgacttcca ttcatgaata gagctcaaaa
   126361 tgttctttat catttccgtt tgttaataat tcatattatt tacatataat atgattttta
   126421 tgaatgaatc attgaataaa gaagatggtt ttgagtatca caatttaaac atggcatcta
   126481 cagatttaaa aggatttata aaaatttatg taatttgcat agctttggat tgtcgtaaac
   126541 atgtctaatg taaaaaagtt tagattccta tcataattgg gccatccttt aaaattaaaa
   126601 aaggatttct aattttaaat tcgaaaaaaa tgacttgctt catcttccca tacaaacata
   126661 ggattttttt tcactttaaa ttgaggcatt atttgtgtat ccactaaata ggaaaaggtc
   126721 tctttcccaa ttgggtttat gggaaggata tatagtaatt cagagtaata ctactttaga
   126781 ttcagaaagt tacaaaatga aaacttcatc aattagtttc aagaacccat tgattttgac
   126841 taaactaagg atcttatata tcttctgcta taataataat aaattataga taataaatac
   126901 gatatagaaa atagaaataa aacactaaca agttattata atacacaaat aggaataggc
   126961 gatggggaaa taagaatccc ccaccccgaa aaaaaaagaa aagatgaact caactaatta
   127021 taaaattatt caaaaatgaa aagtaaatta ctactaaaaa aagaaataca taaaaaatga
   127081 aaaataatag ataagaagaa atgcgacttc cccctatgta ttttatactt tctcctatta
   127141 aaaaacagga aatgcctaac ccatttaaaa ttccatcaaa agttcgccta tcaaaaaatt
   127201 cggttagttc agataatcgt cttatagttt ttgttaggga catgtcataa aaactatcta
   127261 tataagcacg attatatgac caattatata aaaaattgat tattttgtcc caaatttttc
   127321 tattaggtcc ccttttcaca aaaaaattaa agaagttcaa attttgtaaa gacgaataaa
   127381 aaggattata taaaaaggat gctataaata ttccaaaaaa agctatactg actgaaaaaa
   127441 ttccatttgt gaaaaattca taccaatcca cagaatcttt tgaattttga tgtaaaagat
   127501 caatagctgg agttaacaat ttagataata tatctaaatg aatttcttgt tgattgaaag
   127561 gaattcctat aactccaata aagagagtaa atagaaccaa taaaaggata gaaaatagca
   127621 tagtattatc cgattcatga ggataataaa aagttttatt agattcaaaa tgagtaatag
   127681 tcagaagagc cccccttttt attttactcc gaatttcata tggcttcttc caaaacaaaa
   127741 aagtatgttg attattatta gttgttaata aagagaataa aggaaaattt atgttaatcg
   127801 ttttttcctc ttctttaccc caaaatttta ttgaataaaa taaactactt ttttttccac
   127861 tgtaattttt aaaatgaata ttcaaatgtc cttcaaaagt aagtaaatag atccgaaaca
   127921 tataaaatgc cgttaatcca gctgtgaacc aagctattaa tgcaaaaagt gacgaataca
   127981 tccaactatc attcagaatt tcatcttttg accaaaaaca ggcaagaggc ggaataccac
   128041 aaagagaaag cgttcccact aaaaaagccg tttttgtaat tggcacatgt tttcttaaac
   128101 cgcccataaa aacaagattc tggcttttat acggagaata tccaacaaca gcttccattg
   128161 aatgaataat tgatccagat cctaaaaaca ataatgcttt cgaataagca tgagtaatca
   128221 aatgatataa agcggctcga taagatccca tgcccaaagc taacattata taacccaatt
   128281 gagacattgt agaataggct aagcctctct taatatcttt ttgagcaaca gctaaagtag
   128341 cccctaagag tactgttact atgcctatta aagatattag gttcattatg gaaggtatga
   128401 atataaaaat aggtacaaag cgggctacaa gaaaaatccc cgctgctacc atagtagcgg
   128461 catggataag agccgaaata ggagtaggtc cttccatagc atcaggtaac catacatgaa
   128521 ggggaaattg tgcggattta gcaactgcgc cgccaaataa aagaaaggca cataaagtaa
   128581 gaaataaaaa ctgaccctga ttttttgaaa ttaaaataaa gttattgcat agttcgaaca
   128641 aatcttgaaa ttcaaaactg cctattatcc aataaaggct taagattcct aataataatc
   128701 caaaatcacc tatacgatta gttacaaatg ctttttgaca agcatttgct gcaaggggtc
   128761 gtgtgaacca aaaacctatt aatagataag aacacattcc aaccagttcc caaaaaatat
   128821 aaatttgtat caaattagaa ctagtaacta atcccaacat tgaagtattg aacaaactca
   128881 gataagcaaa aaatctcaaa tatccctgat catgagacat ataattgtca ctataaataa
   128941 gaacaaaaat tccaacagta gttattaata ttaacataat ggaagtaagt gaatcaagaa
   129001 agtagccgaa ctcaaaagat aaatcattat tgatggccca agaccataca tattgatatg
   129061 tggaacttct attaatttgt tgaatagata gatcaaccga aaaaagcata actatactta
   129121 acaataaaat actgggaaaa gcccacatgc ggcgaaggtt ttttgttgat gtcggaaaaa
   129181 gcagaagtcc tattcctatt aaaataggaa taggaagtgg aaccaaaggt atgatccatg
   129241 aatattgata tgtatactcc ataaaaactt tttttcttac ttaatactta attgttttct
   129301 ttgtgattca ccgtgattca cctgctctta ttcttaactt aaaaaaggat aaaaaaaaag
   129361 cttcatttat ttttttcttt atacttactt catttatgag taaactttgt atgagtagat
   129421 ttgcattttg gaagagtttt attcttattc attccaataa atgagattta cgcttatttt
   129481 atataaaata ttgtttgata tttttctttc cgttctttat atattatgat taatttaacg
   129541 aaaaaatttg tgaaaaataa aaaatatttc tttttttttt taaacagtct attttataaa
   129601 tattgaaatt tagaagtata gaagaattca gattgagagg aataaaatga agtaaagtat
   129661 atatatatat ctatttttta aaatgtcttt cacatactag tataatacta aatcatttct
   129721 tttttcgaat ggcagttcca aaaaaacgta cttctatatc aaaaaagcgt attcgtaaat
   129781 attgttggaa aaataaaggg tatcgcgcag cgttgaaagc tttttcatta gcaaaatctc
   129841 tttctacagg aaattcaaaa agtttttttt ctatgtcaaa taaataaaaa aaatttttga
   129901 ataattttat aattagttga gttcatcttt tctttttttt tcggggtggg ggattcttat
   129961 ttccccatcg cctattccta tttgtgtatt ataataactt gttagtgttt tatttctatt
   130021 ttctatatcg tatttattat ctataattta ttattattat agcagaagat atataagatc
   130081 cttagtttag tcaaaatcaa tgggttcttg aaactaattg atgaagtttt cattttgtaa
   130141 ctttctgaat ctaaagtagt attactctga attactatat atccttccca taaacccaat
   130201 tgggaaagag accttttcct atttagtgga tacacaaata atgcctcaat ttaaagtgaa
   130261 aaaaaatcct atgtttgtat gggaagatga agcaagtcat ttttttcgaa tttaaaatta
   130321 gaaatccttt tttaatttta aaggatggcc caattatgat aggaatctaa acttttttac
   130381 attagacatg tttacgacaa tccaaagcta tgcaaattac ataaattttt ataaatcctt
   130441 ttaaatctgt agatgccatg tttaaattgt gatactcaaa accatcttct ttattcaatg
   130501 attcattcat aaaaatcata ttatatgtaa ataatatgaa ttattaacaa acggaaatga
   130561 taaagaacat tttgagctct attcatgaat ggaagtcaca actttttagt tttttagtta
   130621 gaacgaaaaa gttcgatttt agtaaaacag gaactacaaa acttccgttc ttgctacttt
   130681 actttagaaa ctagaaattt ttaattaaat aaaaaaagga taataaagat tcttttttta
   130741 accctcaaac ttctattgaa atgaaaccag tttttattca tcaattttaa agcttcctac
   130801 aaaataaata ttgcattgga ttgacccctt cattcaatct cgacggttga atatgaataa
   130861 aacatgagtt attattattt tgagcaagcc gctatggtga aattggtaga cacgctgctc
   130921 ttaggaagca gtgctagagc atctcggttc gagtccgagt ggcggcatag cgtcttataa
   130981 aaaaggtata atataaatcc tataataaaa aaattccgaa tttccattcc atataataat
   131041 aatcgagaaa ccttctcttc tccttttttc ataatcttta ttttatgatt ttttcaattt
   131101 tagaacatat attaactcat atatcctttt cgatcgtttc aattgtaatt acaattcatt
   131161 ttttaacttt attagtcgat gaagtcgtag gactatatga ttcatcagaa aggggtatga
   131221 tagccaccct tttctgtata acaggattat tagtcactcg ttggatttat tcggggcatt
   131281 ttccattaag taatttatat gaatcattaa tctttctttc atggagtttc tccattattc
   131341 atatggtttc ctattttcat tttaaaaagc ataaaaatgc tttaagtgca ataaccgcat
   131401 caagtgctat ttttacccaa ggctttgtta cttcgggtct tttaaccaaa atgcatcaat
   131461 ccgcgctatt agtacctgct ctccaatccc agtggttaat gatgcacgta agtatgatgg
   131521 tatttggcta tgcagctctt ttatgtggat cattattatc agtagccctt ctagtcatta
   131581 catttcgaaa agtcataaag atttttagca aaagcaatat tttattaaat acggcatttt
   131641 cctttgggga aatgaaatac ctggatgaga gaaagaatgt tttactaaac acttatttta
   131701 tttattctcg aaattattac aggtatcaat tggttcaaca attggattat tggagttatc
   131761 gtattattag tctcgggttt ctctttttaa ccatagggat tctttcggga gcagtatggg
   131821 ctaatgaggc atggggatca tattggaatt gggatcccaa ggaaacttgg gcatttatta
   131881 cttggaccat attcgcgatt tatttacata cccgaacaaa tcaaaatttg gaaggtgtaa
   131941 attctgcaat tgtggcttcc gcgggctttc ttataatttg gatatgctat tttggggtca
   132001 atctattagg aataggttta catagctatg gttcatttcc attaacatcg aattgaatga
   132061 aaaagcagaa caaatacaaa cataggacag catagaatat acataagaaa acttaatgta
   132121 agccgccaag aaaagaacct tttgaatcac tccgctactt gtacttgatt caaaaggttc
   132181 tcacaaaggc caaacatatc tgattcaaat tcaattttat tttttctttc ttttttactc
   132241 aactaaaaaa aaaaaaaaaa tgaaacctaa gaacagatta aataggattt ctttttttta
   132301 ttcctaaaac ctatctataa aaataattag ctagaatagc ttcgactttc tcacccgata
   132361 gtgataaaac gaaatccgga taaataccaa tacctattac gggtagaaag atagagatcg
   132421 aaacaaataa ctctcttggt ccagaatcaa aaaaatagga gtttggagca ttaaatagct
   132481 tgtatccgta gaatatttga cgtaacatag ataataaata aataggagtt aatatcattc
   132541 caattgccat tacaaaaata attaatattt ttggcattaa aaaaaatttt tgactgctaa
   132601 ttattccaaa aaagactatc aattctgcaa caaaaccact catgcccggt aatgcaagag
   132661 aagccatcga taagatactg aacatcgtaa acatttttgg aattggaaga gccattccgc
   132721 ccatttcgtc gagataaaca agacgtattc tatcataact cgttcctgcc aagaaaaaaa
   132781 gtgcagcgcc aataaatcca tgagatatta tttgtaaaaa ggctccgttg agtcccgtat
   132841 cgtttataga gccaattcct ataattatga aacccatatg agatacagag gaataggcta
   132901 ttcttttttt taaattacgt tgagcaagag atgttgaagc tgcataaatt atttgcattg
   132961 tgcctactat catcaaccag ggagaaaata tagaatgagc atggggtaat aattccatat
   133021 tgatccgaac taatccatat gctcccattt ttaataagat tccggctaga agcatacaag
   133081 tactataatg tgcctcccca tgggtgtctg gtaaccatgt atgtaagggt ataatcggtg
   133141 atttgacagc aaaagcaata agaaatccaa tatagaatat tatttccagt gcgagaggat
   133201 acgattgatt agctaatgtt tcaaaattga atgttggttc attagaacca tataaaccga
   133261 tacccaaaac ccctactaat agaaaaatgg aacctcccgc agtgtacaaa ataaactttg
   133321 tagctgaata cagacgtttc tttccccccc acatagatag aagtagataa acaggaatta
   133381 attctaactc ccacatgatg aaaaaaagca aaaggtctcg agaagaaaat gatcctattt
   133441 gaccactgta cattgctaac atcaggaaat ggaatagtcg ggaatcccga gtaactggcc
   133501 aagccgctaa agtagctaaa gttgtgataa atcctgtcag taaaataggt cctatagaaa
   133561 gtccatctat tcccaatctc cagtaaaaat caaaaaaatc gatccattta gaatcttccg
   133621 ccagctggat taatggatcg tccaattgga aatgataaca aaatacatag gtcattagaa
   133681 gtagttctaa ggtggatata gaaatggtat accacctaat tagcttattt cctctatgag
   133741 gaagaaagaa aattaaagag cccgcagata ttggcaaaac tacaattatt gttaaccaag
   133801 gaaaatcatt cgtggtaaag acaagataca cttggaccag aaaaacccgc gctcgaaaat
   133861 agaatcttta ttcttttttt ttgagtacgg gttttttcag taaaaaataa aatgtattca
   133921 aaatgtattc aagtgggttt tacggaacat atcaataagc tagacccata cttcgagttg
   133981 tttcatgcca taaataaact cgaacactca agaaatccgt tggacaggca gattcacatc
   134041 tcttacaacc aacacagtct tctgttcttg gggcggaagc aatttgttta gctttgcatc
   134101 catcccaagg tatcatttct aacacatcgg tggggcacgc tcggacacat tgggtacacc
   134161 ctatgcatgt atcataaatt tttactgaat gtgacatggg atctatgaat ttttgaacgt
   134221 tatcaaattt cgatctagta aacttgtaaa tgaatcatat atttaaacgc cagatgaatc
   134281 aacgatttac cagaaatttg ataatcaatg gacttctgga tcagctcatg agaagtggct
   134341 aagatacttt gatttattac gttttcgtaa atagaatcta gattctaaca tattctacat
   134401 gctaattcaa attggtggat attctaattt tgattattat tcctacttat tcaataaagt
   134461 cgattgattg atacgcgttg attttctgtt acgataaatt gacgaaacaa tagccaaccc
   134521 aatagctgct tcagcggctg caatagctat aacaaaaatt gagaaaatat ctccctttaa
   134581 ctggcgacta tcaaaaaaat cagaaaatgt tacaaaattg atattaactg cattcaatat
   134641 aagttcaaga cacataagag ccctaaccat gtttcgactc gtgattaatc cataaatacc
   134701 gatagaaaat aaataggcac tcaaaacaag tacatgttcg agcatcattg accaactcct
   134761 tatcaatgtt ggttcatttc aatatgaaca aaaattcaac agattcgaga ttgactagaa
   134821 tagaacaaaa caagtacgga acaaaagaat gtattgaaaa tagatcaaat aaaagaatct
   134881 cccttttaga catgaacagt attcaaatag aatttttgtg aaataggtgg gataacatag
   134941 aagaaagtga aatttggatt gtttgctgtt gctagttata acgatttatt actgacgagc
   135001 cacagcaatt gcgcctatca aaccaactaa aagaattatt gaaatcagtt caaacggaag
   135061 aaaaaaatct gttgataaat gaattccaat ttgttgacta ttacttatca aatcttgttc
   135121 tataagttgg tttgatcttg tagtccaaat aatcccgtac catgacgtat cgaaaatagt
   135181 agtaattagc gaaagaagaa tacttgtaca aaccagtgaa gtaaccccat ccccaacgat
   135241 cgacagattc aaatccttgt aatattctga acccttcatg aacatgacag caaatatgat
   135301 taaaacattt atggctccta cataaataag gagctgggca gcggctacaa aatgagaatt
   135361 tgaaagaata tagaataagg atatacaaac aagaaccaat cccaacgaaa aggcagaata
   135421 aattggattg gtaagtaata ctactcccag tccccctaat ataagacccg atcccagtaa
   135481 aactataaga aaatcgtgta ttggtccagg caaatccatt atatgtaaaa taggagataa
   135541 attgaaatgc ttttcatgat cgtattgacc cgaccgggaa aaaactaaag gtttttttga
   135601 ttttcatttt atgataggtt cctaattgaa ttcaattcta atctattagg tatgatatgg
   135661 gtacaattgt tggacagttt cttttttgat tcttttattt tcttaaatta agaaagaata
   135721 aggatatttt ttgaaagtat atatttcgaa aaaatgacga ctctattgat agatttttaa
   135781 taaaaaagtc gaaattctca tcaaccaatg aatttctagt tgaatttttc attattggcc
   135841 aaacaaagag aaagacctta tctcattctt ttaatttaaa ccaaaaaacg gaaccttaag
   135901 aattggtaat ttctctttat ttaatagaat agggcggtta cctactcagt ttttctttga
   135961 ggcgaattca aaattgttcg aattgtataa tcatcaatta ctgacattgg taaacggccc
   136021 aaagcaattt gattataatt caactcgtga cggtcgtaag tagaaagttc atattcttca
   136081 gtcatcgata aacaatttgt tggacaatac tcaacacagt taccacaaaa tatacaaatt
   136141 ccgaaatcaa tactgtaatt aagtaatcgt ttttttcgaa tatcagtttc aaatttccaa
   136201 tcaacaacag gcagatctat aggacataca cgaacacata cttcacaagc aatacattta
   136261 tcaaattcga aatggattcg gccacggaaa cgctccgatg tgattaattt ttcataagga
   136321 tattgaatag ttacaggcaa acgatttgcg tgggataagg taatcatgaa actttgacca
   136381 atgtaccttg ctgctcgtac tgtttgttga ccataattca tgaacccagt taccataggg
   136441 aacatatcag gaatctatat gaatagtttt atcttcgttt ctttctcttg tttgaacttg
   136501 aaccaagtct attgtttgct atttacagtg aaaaaagttg aaaagaggtt gttaataata
   136561 gattaccgag agatattggt aaaagaaatt tccatccaag atttaaaagt tggtccattc
   136621 ttaacctagg taaagtccat cttgttgtga tagaaataaa caagaacaaa taagttttag
   136681 ctaatgtaat aaagatacca attgtagttc caaagattcc atccacttta tttatttcaa
   136741 atagctcagg aacaaatatg tatggaatgg aaatattcca accacccaag taaagaaccg
   136801 ttacaaataa cgaagaaagt aatagattta gataggaagc aacataaaat aaaccaaatt
   136861 tgatacccga atattcggtt tgataacctg ctactaattc ttcctccgct tctggtaaat
   136921 caaagggtaa tctctcgcat tcggctaggg cagaaattag aaaaacgaga aatcctatag
   136981 gctgacgcca caaattccat ccccaaaaac catattttga ctgcgcctca actatatcaa
   137041 ctgtacttga actgttagat aatcatagtc ggtgataaca tcactgttcc caccgctatt
   137101 ccagaaccgt acatgaggtt ttcgcctcat acggctcctc gtgggtcaaa aaaaatctaa
   137161 ggaccagatc agtattattt actatttagc tagctatggt tgtagaatag aaagagtcaa
   137221 aatctatttg agggtccaaa attataccaa tggaattccg tctgctatac tctaaaataa
   137281 taagaaaaaa aggcgcttcc gaattgatct cacccgttaa taatttgact ttgttgagta
   137341 ataacttaat ccttaaataa aaaactcctt tcagaaatat caataaatag tttatttcaa
   137401 cccatcattt tcgattacga aaaggaatta gacgttacat tagctaatga atcatgagac
   137461 aaattatatc tctctaaatc tatgctaaat atatgaaaaa gacggaataa aaaagatttc
   137521 tttttttttt ttctcttgtt tgtttttcgt tcctattctt ctttcttata aaaccgatat
   137581 aagagaaggg gctaaaacaa aaatcaaaaa taaaggatta tttcgttcct gatagtcatt
   137641 gctttaatgg gtggatagga gcatactctg gatcggaatc gcgggaagta ctgccttatc
   137701 atttctacca atttaaagcc ccaattagta ttctttttat gttatgcaga aatctctttt
   137761 tagataattt ccataatctc cattactaat cctttgtgca tttttgtgtt cctaatcatc
   137821 cactcatttt ttgttcaatc gcccgtttcg tttgataata catgtatggt aggtaattca
   137881 tacaaaggat agtgaaaagg ccatacggtt gatcttttga gcccgcttca agctgggttg
   137941 tctaatcaac cagtcttggg gtaaaggacc tcttccgctt atgtttattt ccacttaact
   138001 cttgtcttgt acataggaaa tgagactcca tttttttttt actgcaaatt gataagctgc
   138061 tttctttcac tcatatataa ctatctaatt tactttatca accaaaagga taataaagaa
   138121 tatctattca attcgttcaa ctttttttgt tttctaaagc gaaagaaaag aatgaatagg
   138181 gaaaagaaag aaaagtttgt atttcaacga atcgcacgta gagatattga taaaacacat
   138241 aaagttaatg gtatttcata actaatcgat tgagcagcag ctcgtaaacc acctaaaaag
   138301 gaatatttat tattcgatcc gtatcctgac ataagaaggc caacaggggc aatgcttgaa
   138361 atggcaatcc ataaaaaaat accgatattg agatcagcta aaacaagatg atagctaaaa
   138421 ggaattacta aaaaacttag taaaatagat atgactgcta tagatggtcc aatactgaat
   138481 aaacgggtat ttcctctagc tggaaaaaga ttctctttga aaagcagttt tgtcccatct
   138541 gctagagctt gaagaattcc caaaggaccg gcgtattcag gcccaatacg ttgttgtatt
   138601 cctgcggata tctctctttc taaccataca attaccagta cgcctactgt gatccccaat
   138661 acaagagtca aaatagggac aaagatccat atgattccat agacctcttt gaaaaattcc
   138721 aatctggaaa aagaatgaat atcttgtact tctatttctg ttgtataaac tatcatttca
   138781 acgatcaact tctcccataa tgatatctat gctacctagt atcgtcataa tatcagccaa
   138841 tttcattcct ttaactaact gaggaagaat ttgcaaattg ataaaacccg gcgggcgaat
   138901 tttccatctc caaggaaaac aacttttgtc ccctattaga aaaattccca attctccctt
   138961 tggggcttca actctcgcat aaagttcttg cttcggcaat tcaaatgtgg gagaaggttt
   139021 tttactaatg aatcgatatt caaaatcatt ccattctgga tccctttctc tatcaaagca
   139081 tcggatttct aaattctcat agggaccccc tggaattcct tccagggcct gttgaattat
   139141 ttttatggat tccgtcattt cactgattcg gactaaataa cgagctaatg agtctccttc
   139201 tttttgccac tggatttccc aatgaaattc gtcgtaacac tcataatgat caactttacg
   139261 aagatcccat tgtattccag atgctcgtag catcggtccg gataaacccc aatttattgc
   139321 ttcttctcca ctaataatgc ctactccttc aactcgttct aaaaaaatgg gatttcgcgt
   139381 aataagtttt tgatattcaa caactcctgt taaaaaataa tcgcagaaat ccaaacattt
   139441 atctatccag ccataaggca ggtcggctgc tactcctccg atacgaaaat aattatgcat
   139501 cattctcatc ccagtcgcag cttcgaatag atcatatact aattctcttt ctctgaaaat
   139561 atagaaaaaa ggggtctgtg cgccaatatc cgccataaaa ggtccaagcc ataacagatg
   139621 agaagctaga cgacttaact ccaacataat gactctgata tagctcgctc ttttaggcac
   139681 ttgaatattt cccaattgtt ctggtccatt tacggttatt gcttctgtga acatagtagc
   139741 taaataatcc caacgtgtta cataaggtaa aaattgtata attgttcggt tttccgcaat
   139801 tttttccatt cctctgtgta aataacctaa tattggttcg cagtcaacaa cattttcacc
   139861 gtctagggta acgatgagac gaagaacacc gtgcattgat gggtggtgag gtcccatatt
   139921 gactatcata aggtctcttt ctgtagctgg tctattcata agtttttcct cgattcattc
   139981 ttacatgaat tgctgaaaac gaaaagaagt ttatcaaaat tatcaagatc caataaatga
   140041 aaaaactaag taaaaatttt taaattaacg attttttaac tcccgaatat ccaactcact
   140101 aattaattct ttatagcgta ctcgattttt ctttgataag taagacagca gccgttgacg
   140161 ttttcccaga atttttcgta gacctctctg agatgaatag tcttttctgt gcaattccaa
   140221 atgggaagta agtcttcgta tcttattggt gaaactgact atttgaaagt caacagaccc
   140281 ccgcttttct tctttttttt cttgaaaaat aactgagatg aatgaatttt ttaccataaa
   140341 acaaaatctt atcccctttt ataatttatc attttttgat gtgaatttga ttaatcagta
   140401 ataataatat tagtcatttt gatatacaga atgaccttaa gttcattata aacttcctat
   140461 tttataaaat aaataaatga acaaaatctt cttattttat ttgtatagga atacaaaaaa
   140521 agataagaag attttgttca ttcatttata gatctaattg ataatatgta tgtcattaaa
   140581 ttagtatcct ctttcaggat ggaatgtaag acaatcctcg cgtctatcta tttgttttca
   140641 tatagccgac gtattctatt acctaataat atatgtatat atggcaaaat tcatgtaaat
   140701 ggacttgtaa ctaacaaatt ttcaaccgtg gatacatatg tatcctgacc atactgaaac
   140761 gactgccatt atgagtatta aaccaatagc gattcataca agctaaatct tctagtcgat
   140821 aattgggcca aagaaagaac ttcattttaa ttagtttatt tttatcgata ccgagatatt
   140881 tgcctctatt taaaacttga ccacagtttt ttacctgatt gcaaaatacc ggatttctat
   140941 gtatatcatt tctatccctt gagtttaaaa aatatagaat tcgcaattct ctacggcctt
   141001 taggggataa aagagtttca ggaacaaaga aatcataatg atttttgtct ctattttgag
   141061 tcattttttg atgtcttaaa atggattcat caaattgatt cttatcaaac cattctcgaa
   141121 atttttgatt cctttggtat ttattcttat gaaggtattt attcttatga accaaaaaaa
   141181 tacctatggt ttgatataga atcaattgtc catcgttttt tatagacgga taaggataag
   141241 tcggttcgat aatcaatgtt ccgcttgtac ttaattctct aggagtgtgc ctttttagag
   141301 tccaaatatc cacagtcagt tctccccgtt taagatagga tatagcaacg tcctttggat
   141361 ttatcaatct aagcaggaga caataggctc taatattatt gaccattttt ttatttagaa
   141421 ccctttccca gctcaattga aaatagaaaa aactttctag gaaggaataa agctctatag
   141481 cttcggggct catgttggcc tttttttttc tacgttgttt ttttatgcct gatctacctc
   141541 cattttcatc tgatagagga gccccttccc cttggtttag aggatctttt tcttcttgat
   141601 ttctattctc gaatctaaga attctttttt ttttctttga ttctattaaa gggttacttt
   141661 cagtaatgtt tttcttaatg ttttcatttc cattcaaatg aaagttgaaa agaagtaatt
   141721 ttattggtat gatccccggt tcaatcttat atgcattata tagtggcaca aattctggga
   141781 agaaccaaag ttctagttct ggattcgaac taatacgacc tactatttcc tcattcattt
   141841 ccatccaatc aaagaaggat cttttttttt ttgtcaaaga aggatctttt ttttttgtca
   141901 aagaaggatc ttttcttttt gtcaaagaag gatctttttt ttttttgaat gggttgattt
   141961 ttgaattttg agaaattggt aaagaaaaag gacccctctt cattttttga ttcttattct
   142021 tggtgccgct attggcccag taatgaatct cgaccttatt atttctaagg caaaaatcaa
   142081 tgattttcca cctacaaaat tttctatctg gaaatttctc ctcagccata atataatttt
   142141 ctcctagata attataaata ggtagcccgt ctggcatatc aaaaaatttg cgtttatcta
   142201 tcttgtaatt atcaagaatc tcttctttac tatttatttg taatggtgat ctataaatat
   142261 atgagtcttt cttctcttca taattaatag atttatatga gaaaaaatca tgtctatgat
   142321 gttttttaaa attagatgat tttttatatt cttgattcag taatgaatca ggttcaaaat
   142381 cattttgttt ttcatcatga attaatcctt ctttttcata tgagccccat ttgttaaaat
   142441 cgtttttttg agtcatacag tgtcgattga ctttatttcg ccatttttct ggtactaatt
   142501 taagccagct aatctgagag aaatcgtatt gataatgccc ccttaaccag tttttccatt
   142561 gattcctttc agaatgccaa aagtctttat gtctcaatcc agaatgaaaa attccctctt
   142621 tccgaaaaaa atcctttatt tcatttttaa gaaaaagaga tgttccatga tattgaagga
   142681 tagacttgaa tttatagaag ttaataactc gagtttgcga tattttataa aatacatatg
   142741 cttgcgagaa ggaggacgag ttacaaaaag ttgttgaatt cttattttga atattatcaa
   142801 gggaattttt tttagttaaa ataaagtgaa atttttttgt atttcttttc ttaattcttt
   142861 tttcattttc tttcttattg gaaatggatt tctcgatcat tttttttctt gattcaataa
   142921 aaagttgtgc attggttctt gcaatattaa tgatacatag aaaaaaatct atgtatattt
   142981 tttccatgaa aaatttgata aaaaaataaa atttacggat taatcgagta tttcttcttt
   143041 ttaatatttg acaaaatttt tttaatgatt ctaatatttt attatgataa ctttttttat
   143101 tagaattaat ctttttttct tgagttagaa atccattttt cttctcattt agaattcttt
   143161 ctagtttctt gttgattgta cttgttctct cagtcagatc tttcattttt ttttctgtca
   143221 gtgaaaaatt tgtccattct gtagatcgaa tttgaatagg tgattcacga atcatctgat
   143281 tattcattat agaatcgtcg gttttagttt cacccaattc gtagtttttg atgctccatt
   143341 tttttatttc ttttgacacc tttcgaagaa attttgctcg ttctttaaaa acattaaaaa
   143401 ctataaaaga cttctttttc aattttttca cttttttttt cagttcttta aaaataggtt
   143461 caaaaaatga agaccctttt agttttcgag ggggaccaaa aggatggtca gtttccggtc
   143521 caaaaattgt taaaaaacaa aaatcatttt tttgcacttt ctgtgttttc aagggtttta
   143581 acttagatcg gtgccaaggt ttcaggtaaa aaggaaataa gatttttatc tgaataccgt
   143641 ctgttaacca gttttttgga aattctttgt cggataattc aacaccatta taagtgcatc
   143701 gaatatgcat ttctcgattc caatccttga agtcttcgga ccattcggga ccttgaaata
   143761 ataaaatacg cgcaatattc ttagctatta ttaataaagg caatcgaata tatttccgaa
   143821 gaattgattg gcctactaat aaaaaacctc ttactgcttg agcatatgta atgttatccc
   143881 aagtttctgc tatttccatt cgcattctct cttcgtcttg gtatttttca acctttcttt
   143941 tttcttttgt ataatcagag atttgtaatt ttttgctttt tttagacatc aaattttgaa
   144001 aaattccttt catccgtccg aaactatcaa aagaaaaaag gcgtctgtct attctgttca
   144061 aaaaagaaaa aaggcctctg tctattctgt ccaaaaaaga aaaaaggcgt ctgtctattc
   144121 tgtccacaaa aagaggggaa tgcgcctttg cttgatagaa gagttggcaa gtaaccgttt
   144181 tacgcctttg ggcacgcata gaacctttta ttagatttcg acgaaaatcc gagtatggta
   144241 aataacgtat ccaagcgatt tcgcctgctg gatcaggctc attagaatct tcgctatcat
   144301 caaaaatgac catatacttg tattttctta aacgaatttg agaatccaat tctacccttt
   144361 cttcgccggt ttctccttcc tctagttgca aatcatcgag taagtagtat ggccatcgag
   144421 ggaccttttt acttatttcc tttatttcaa tagatctttt tctacttctt tgatcactgg
   144481 acttagttat aactacattt gaatgaatag tttgatgttt gggttctcga aatcgaaata
   144541 aagaaagctt cttttttgtt aataatgatc tactattgtt gagtttgtct attgtttgtt
   144601 tcaattcgcg ataatcatta gtaagaagta gagcatgaat cttatttatc caaaattccc
   144661 ccattttttt ttttatatat atttgattta tgctaggggg tgaaaaccct tttttgattc
   144721 ttccacgata gggcccatat aagaacggat catatttttt aggaaaatat tcttttttag
   144781 tttcatcatt acacaattga gttttttgtt caaatatacc tatatcaaaa gattctttat
   144841 ctaaagttct gactctattt ataaacccgt cagttttgtt tagccgtttt agatcattgg
   144901 tcaaattcca atcattatac aattgatcag ataataattt ttctgttgtg aaaaaggata
   144961 tctttttttc tattatttct ttaaaagttg acaaactcgg cggatacata aaagatatcc
   145021 tttcttttcc atcactttga catgtataaa aaaaatattg tgacatttca ttttttacag
   145081 cattttgaaa ttgattgttt tttatataac gaaatggtcg attccatttg ttagaatcaa
   145141 aaagaagaat cacaagagag ttttcaaccc atgaatcaaa aagaagagtc aggagttcat
   145201 cttttctttt tttttttttc tttccgttca ctcggatctc ttccctttca tcgattttgt
   145261 ccggatcctc cctttcttcc gaaaaaaggg aaggagaagg atcttcttcg gtgaatacct
   145321 cttcttcctc tttagtttta gtccccctcc ttgcggaaac ttttttttct atttcttcca
   145381 tttctgaggt tcctttcagt tgcttagtca aaatgggtga cggtattctt cctaaatagt
   145441 agatacaggt aataaataag aaagtactaa agattcgagc catagagttt cttaattctg
   145501 acacaatgga tcttaatttt gacacaaggt acttatactg ataagcaaga gaagcaagat
   145561 acttattaga tcgaataagt acattaaacc taatagaact tttttgctgt atccacacta
   145621 ataccaatct aaacttagat cgaataagta cattagacct aatagaatga ttttgctgta
   145681 tccatactaa taccaaccca acccatttta tgaataaaat ttgaccaatt aaccaaccaa
   145741 ctaaactact tgttacaaat aaaatcttgt tgttgcatcg aaacatataa acgttgacta
   145801 atctggctaa cattgaactt ggtaaaatga aatggttgaa taattgaaaa atgagattat
   145861 tcaggaatac acattgaatg ttaagattac gcattgaatt tctgttagta gatccataat
   145921 caaaaaagtc tttgtgattg ttccagaaga aatgaaacaa aagatagggt agagctagga
   145981 cagttattgt atggggtctc cccaatgcta tatggagggg cgcgtaatag atcgatatga
   146041 acatcatgag ctgtcccaca agaaaaccag ttgttgctgc taccttcttc tcgtttcctt
   146101 cttctccttc ttccatagct agggctcgga gagagaagag ataggagggc cctatggaga
   146161 atgtggtcag aaatccataa tagagtccga ccccaacgac cgaattgctt atcctcatgc
   146221 ataagtatat tagatcacct ggtctaaaaa aaaatatata agatttgaaa atcattataa
   146281 aacctcctcc tgttcgattt caattccatt ttttttgtta atctatgata atatgatatt
   146341 attctatgat aatatttttg ggtgatcttc atgcataagt atattagatc acctggtgta
   146401 aaaagaaaaa tataagattt gaaaatcatc acaaacctcc cgttgttcta tttcaattcc
   146461 atttttttgt tattctatga taatatgata ttattctatg ataatatcat attattctat
   146521 gataatcttt tttcactttc catatataga aatacaaaga gatagactag aaacgacatc
   146581 tcttatgtca atgacactaa agaaagggat attaaatgaa tggaattggg atatggatgg
   146641 aatataatga aatagagcca ctttactttg aggttcccta tgaaatgagg catggaacgg
   146701 ggccactacg aagaagttcc gggggttacg aaggaaactt cgagttcata ttggtcatgg
   146761 gttgagaatg ggaattgaac tctatgagat ctaatctccc gttgttcctc agtagctcag
   146821 tggtagagcg gtcggctgtt aactgactgg tcgtaggttc gaatcctact tggggagatt
   146881 tgattcattc cgaattacag aatgtcagaa tgaaaaggtt cgctttgatc attaagagta
   146941 ggagtaggta acccgttctc tgtgtcttta tttctattgc attctatctc atcgtatcac
   147001 attctgttct gcgatatttg agaatcgccg tcaatacctc ggtctaggtc cgggataatc
   147061 ctttgttcca tagtcttggg gctatttaca accagccaat taagaattct cagatgtact
   147121 agtactagca aatggatcaa agatgcagtc atcgattctc ccgagaggcc gcaattaccg
   147181 cgagcaaaca cattaattta atggcgagga gcgcattttt gccatttttg tatgctacta
   147241 atacttgtac ttgctctgcc attctgtcca agcctggctg aggaagagtt atggggcgta
   147301 aaacaaaaaa aaaaagatgc taattttgtt ttttgttttg gccggcttta ctatatgtaa
   147361 atttatattt gaaagtcaaa aggccactcc atttcggcaa aagacccgcg ccccagttcc
   147421 atagcttttg gtccgctatc ccaatcatga ttttcctacc cccagaggga aaggcccttc
   147481 ccttttgggc cggttgtggg cgaggaggga ttcgaacccc cgacaccgtg gttcgtagcc
   147541 acgtgctcta atcctctgag ctacaggccc cacctcgtct ccactgggtc tgttcccagg
   147601 agtaccctaa aaaaaaaaaa ggaacctttc ctctccccag ccatttccgg gttaagaaga
   147661 tgtgaaagcg cctttctctc tataagaacg gtgcgttccg aggtgtgaag tgggagagag
   147721 gggatttcat aattggggtt ttgaataaga cgaccttttt gtttttcatt ttttgtttct
   147781 ttttcgtatt gaaaaagtaa taagaatgag aggtgttaag tttttatcat cctggcgtcg
   147841 agctattttt ccgcaggacc ccccctacag tatcgtcacc gcagtagagt ttaaccacca
   147901 agttcgggat ggattggtgt tgttcctcta cgcctaggac accagaatat cgaaccatga
   147961 acgaagaaag gcgtgcgaaa aaaagaaaag catattggct agtgattctg aggcccgatt
   148021 cttgactgga agggacacca aaggcctccg cccttccatc ccatgaatag atagagaggg
   148081 agggcagagc ttttgggttt ttcatgttgt caaagagttg aacaatgaaa atagatggcg
   148141 agtgcctgat cgaattgatc gggtcatgta ggaacaaggt tcaagtctac cggtctgtta
   148201 ggatgcctca gctgcataca tcactgcact tccacttgac acctatcgta atgataaacg
   148261 gctcgtctcg ccgtgacctt ctcttgaatt ctcaaaactt ctgtcactcg atccccgcag
   148321 ggacagagaa ccccttgccg tcgcggctgt gctaccggag gctctgggga agtcggaata
   148381 ggagagcact catcttgggg tgggcttact acttagatgc tttcagcagt tatccgctcc
   148441 gcacttggct acccagcgtt taccgtgggc acgataactg gtacaccaga ggtgcgtcct
   148501 tcccggtcct ctcgtactag ggaaaggtcc tctcaatgct ctaacgccca caccggatat
   148561 ggaccgaact gtctcacgac gttctgaacc cagctcacgt accgctttaa tgggcgaaca
   148621 gcccaaccct tggaacatac tacagcccca ggtggcgaag agccgacatc gaggtgccaa
   148681 accttcccgt cgatgtgagc tcttggggaa gatcagcctg ttatccctag agtaactttt
   148741 atccgttgag cgacggccct tccactcggc accgtcggat cactaaggcc gactttcgtc
   148801 cctgctcgac gggtgggtct tgcagtcaag ctcccttctg cctttgcact cgagggccaa
   148861 tctccgtccg gcccgaggaa acctttgcac gcctccgtta ccttttggga ggcctacgcc
   148921 ccatagaaac tgtctacctg agactgtccc ttggcccgta ggtcctgaca caaggttaga
   148981 attctagctc ttccagagtg gtatctcact gatggctcga gccccccctg aaggaggcct
   149041 tcttcgcctt ccacctaagc tgcgcaggaa aagcccaaag ccaatcccag ggaacagtga
   149101 agcttcatag ggtctttctg tccaggtgcg ggtagtccgc atcttcacag acatgtctat
   149161 ttcaccgagt ctctctccga gacagtgccc agatcgttac gcctttcgtg cgggtcggaa
   149221 cttacccgac aaggaatttc gctaccttag gaccgttata gttacggccg ccgttcaccg
   149281 gggcttcggt cgccggctcc cctgtcatca ggtcaccaac ttccttgacc ttccggcact
   149341 gggcaggcgt cagcccccat acatggtctt acgactttgc ggagacctgt gtttttggta
   149401 aacagtcgcc cgggcctggt cactgcgacc ccctttgtga ggaggcaccc cttctcccga
   149461 agttacgggg ctattttgcc gagttcctta gagagagttg tctcgcgccc ctaggtattc
   149521 tctacctacc cacctgtgtc ggtttcgggt acaggtaccc ttttgttgaa ggtcgttcga
   149581 gcttttcctg ggagtatagc atgggttact tcagcgctgt agcgcctggt actcgaacat
   149641 tggctcgggg cattttctct accccttctt accctgaaaa agcaggggca ccttgcgtcc
   149701 ttgaaccgat aaccatcttt cggctaacct agcctcctcc gtccctcggg accaacaagg
   149761 ggtagtacag gaatattcac ctgttgtcca tcgactacgc ctttcggcct gatcttaggc
   149821 cctgactcac cctccgtgga cgaaccttgc ggaggaaccc ttgggttttc ggggcattgg
   149881 attctcacca atgtttgcgt tactcaagcc gacattctcg cttccgcttc gtccaccccc
   149941 gctcgcgcgg gtgcttcccc ctaaggcgga acgctcccct accgatgcat tttttcatcc
   150001 cacagcttcg gcagatcgct tagccccgtt catcttcggc gcaagagcgc tcgatcagtg
   150061 agctattacg cactctttca agggtggctg cttctaggca aacctcctgg ctgtctctgc
   150121 acccctacct cctttatcac tgagcggtca tttaggggcc ttagctggtg atccgggctg
   150181 tttccctctc gacaatgaag cttatccccc atcgtctcac tggccgacct tgacccctgt
   150241 tattttgagg tcatatctag tattcagagt ttgcctcgat ttggtaccgc tctcgcagcc
   150301 cgcaccgaaa cagtgcttta cccctagatg tccagtcaac tgctgcgcct caacgcattt
   150361 cggggagaac cagctagctc tgggttcgag tggcatttca cccctaacca caactcatcc
   150421 gctgattctt caacatcagt cggttcggac ctccacttag tttcacccaa gcttcatcct
   150481 ggtcatggat agatcaccca ggttcgggtc cataagcagt gacaattgcc ctatgaagac
   150541 tcgctttcgc tacggctccg gtgggttccc ttaaccaagc cactgcctat gagtcgccgg
   150601 ctcattcttc aacaggcacg cggtcagagc cctgggctcc tcccactgct tgggagctta
   150661 cggtttcatg ttctatttca ctccccgacg ggggttcttt tcacccttcc ctcacggtac
   150721 tacttcgcta tcggtcaccc aggagtattt agccttgcaa ggtggtcctt gctgattcac
   150781 acgggattcc acgtgcccca tgctactcgg gtcagagcgt aagctagtga tgctttcggc
   150841 tactggactc tcgccatcta gggtgcagca ctctactgct tcgcctagca gcacgacgct
   150901 tttattgctc tcccacaacc ccgttttcac ggtttaggct gctcccattt cgctcgccgc
   150961 tactacggga atcgcttttg ctttcttttc ctccggctac taagatgttt cagttcgcca
   151021 ggttgtctct tgcctgccca tggattcagc agcagttcga aaggttgacc tattcgggaa
   151081 tctccggatc tacgcttatt ttcaactccc cgaagcattt cgtcgcttac tacgcccttc
   151141 ctcgtctctg ggtgcctagg tatccaccgt aagcctttcc tcgtttgaac ctcgcccttc
   151201 acttttcact ttaaggctat gccatcctaa ggtgctgcta aatggaagga tcttatcaac
   151261 gtccatgaat gataaataat agattgaact gccgaatcgg aaaaatcggg tactatcata
   151321 tagctttgtt tcggctaagt tcacgagttg gagataagcg gactcgaacc gctgacatcc
   151381 gccacagggt aaaccaccgc ctctcaggcc cccgactgat tgattctacc atagaggcca
   151441 acgatagaca ataactcccc cccgaacaca gcttacaact ttcatcgtac tgtgctctcc
   151501 aaagagcaac tcttctcaaa atctcaaaaa aaaaaggtgc tgagttggaa tcccattcta
   151561 actaaggatt cttgtggttc cggaggatcc agctacagga gaaccaggaa cggagagctt
   151621 tccccccttt tccaccccga cctttggtct taagaatgct ggttttaaga atgagtgatt
   151681 gcccttctcc gacccttact gcccaacctg agagcggaca gctaatgcat tccacttatt
   151741 gaacagggtt ctacggtcgg tccgcgaccc ctggataccg aaggcgtcct tggggtgatc
   151801 tcgtagttcc tacggggtgg agacgatggg gttggtccat ggattttcct tccttttgcc
   151861 gcatttcgct caaagggttg aagggagata gtgcatcaag ctgttcgcaa gggccaactt
   151921 gatcctcttc cccagggatc ccagatgagg gaacctaaac ctaggggagc cgccgactcc
   151981 aactaccgtc catgtacgat ccatactaga tctgaccaac cacctatcct acctcctcta
   152041 cacgttcttg acagcccatc tttgtctcag tagagtcttt cagtggcatg tttcggtcct
   152101 cttccccatt acttagaaaa agtgagccac cggttcaggt acaagatact atcattaccg
   152161 cctggacaat tagacaccca acccgtaatc gcaacgaccc aattgcaaga gcggagctct
   152221 accaactgag ctatatcccc cgagccaagt ggagcatgca tgaaggagtc agatgcttct
   152281 tctattcttt tccttggcgc agctgggcca tcctggactt gaaccagaga cctcgcccgt
   152341 gaagtaaatc atcgcaccta cggtccaacc aattgggaga gaatcaatag attccttttc
   152401 gggagcgatt catccttccc gaacgcagca tacaactctc cgttgtactg cgctctccaa
   152461 gtgtgcttgt tcccccttct tttcttcctc accacggcaa gtacttgtga aataagaaat
   152521 aactccgatg ggaagaaaaa agagggcgtt aagagaccct cttggcccaa ccctaaacac
   152581 tctaagatcc tttttcaaac ctgctcccat ttcgagtcaa gagatagata aatagacaca
   152641 tcccattgca ctgagcgggg gcgttcgtag tgactgaggg ggtcgaagac caagaagtga
   152701 attatttatc agccaagcat tcgtcttacg gctagatcca atcccctggt ccctgcggaa
   152761 aggaaaaaga atttcacgct cttcctttcg ggaagggagg attaggaaaa tcctattgat
   152821 tgcagctttc tccagacctc cgggaaaagc atgaaaaaaa aaaggctcga atggtacgat
   152881 ccctccgtca ccccagaatg aaaggggcga tctcgtagtt cttggtctgt gaagatacgt
   152941 tgttaggtgc tccatttcat ttttccattg aggccgaacc taaacctgtg ctcgagagat
   153001 agctgtccat acactgataa gggatgtatg gattatcgag aagagaggag ccatggtggt
   153061 cccccccgga ccgcccagat cccacgagtg aatagaaagt tggatctaca ttggatctca
   153121 cctgaatcgc cccatctatc ctcctgagga gaagtttggt ttcaaacccc ggctcgaaca
   153181 ggagaagtac gccatgctaa tgtgccttgg atgatccaca tctcagggtc aggcgctgat
   153241 gagcacattg aactatccat gtggctgaga gccctcacag cccaggcaca acgacgcaat
   153301 tatcaggggc gcgctctacc actgagctaa tagcccgtcg tgcgggcctc ccgctggggg
   153361 cccgctatgc aaaaagaaaa gcgagagaaa ccccatccct ctctttcctt tttacgcccc
   153421 catgtcgcca cacgggaggg acatgggggc ataaaagggg atcctatcaa cttgttctga
   153481 cctaggataa gaagctcatg ggcttggtct tacttcaccg tcgagaaaca aaagaaggct
   153541 tccatctcca agttgaactc agacgtagct cgcttctttt tgggtgtgaa gcagtgtcaa
   153601 atcaaaatac ccaacaagca ttagctctcc ctgaaaagga ggtaatccag ccgcaccttc
   153661 cagtacggct accttgttac gacttcactc cagtcactag ccctgccttc ggcatccccc
   153721 tccttgcggt taaggtaacg acttcgggca tggccagctc ccatagtgtg acgggcggtg
   153781 tgtacaaggc ccgggaacga attcaccgcc gtatggctga ccggcgatta ctagcgattc
   153841 cggcttcatg caggcgagtt gcagcctgca atccgaactg aggacgggtt tttggagtta
   153901 gctcgccctc gcgggatcgc gaccctttgt cccgtccatt gtagcacgtg tgtcgcccag
   153961 ggcataaggg gcatgatgac ttgacgtcat cctcaccttc ctccggctta tcaccggcag
   154021 tctgctcagg gttccaaact caacggtggc aactaaacac gagggttgcg ctcgttgcgg
   154081 gacttaaccc aacaccttac ggcacgagct gacgacagcc atgcaccacc tgtgtccgcg
   154141 ttcccgaagg cacccctctc tttcaagagg attcgcggca tgtcaagccc tggtaaggtt
   154201 cttcgctttg catcgaatta aaccacatgc tccaccgctt gtgcgggccc ccgtcaattc
   154261 ctttgagttt cattcttgcg aacgtactcc ccaggcggga tacttaacgc gttagctcca
   154321 gcactgcacg ggtcgatacg cacagcgcct agtatccatt gtttacggct aggactactg
   154381 gggtatctaa tcccattcgc tcccctagct ttcgtctctc agtgtcagtg tcggcccagc
   154441 agagtgcttt cgcccttggt gttctttcca atctctacgc atttcaccgc tccaccggaa
   154501 attccctctg cccctaccgt actccagctt ggtagtttcc accgcctgtc cggggttgag
   154561 ccctgggatt tgacggcgga cttaaaaagc cacctacaga cgctttacgc ccaatcattc
   154621 cggataacgc ttgcatcctc cgtattaccg cggctgctgg cacagagtta gccgatgctt
   154681 attccccaga taccgtcatt gcttcttctc cgggaaaagg agttcatgac ccgtgggcct
   154741 tctacctcca cgcggcattg ctccgtcagg ctttcgccca ttgcggaaaa ttccccactg
   154801 ctgcctcccg taggagtctg ggccgtgtct cagtcccagt gtggctgatc atcctctcgg
   154861 accagctact gatcatcgcc ttggtaagct attgcctcac caactagcta atcagacgcg
   154921 agcccctcct cgggcggatt cctccttttg ctcctcagcc tacggggtat tagcagccgt
   154981 ttccagctgt tgttcccctc ccaagggcag gttcttacgc gttactcacc cgtccgccac
   155041 tggaaacacc acttcccgtc cgacttgcat gtgttaagca tgccgccagc gttcatcctg
   155101 agccaggatc gaactctcca tgagattcat agttgcatta cttatagctt ccttgttcgt
   155161 agacaaagct ggtttggttc ggaattctct ttcattccaa ggcataactt gtctccatgc
   155221 gcttcatatt cgcctggagt tcgctcccag aaatatagcc atccctcccc cctcacgtca
   155281 atcccacaag cctcttatcc attcttattc gaggggagca agacaaaata gaaaaaccca
   155341 cattgggttt agggataatc aggctcgaac tgatgacttc caccatgtca aggtgacact
   155401 ctaccgctga gttatatccc ttccctgccc ccatcaagaa atagaactga ctaatcctaa
   155461 gacaaaggat cgagaaactc aacaccgcca ctattcttga acaacttgga gccgggcttt
   155521 cctttcgcac tattacggat acgaaaatca tggaaaaagt tggattcaat tgtcaactgc
   155581 tcctatcgga aataggattg actacggatt cgagccatag cacgtggttt cataaaaccg
   155641 tacgattctc ccgatctaaa tcaagcaggt tttacatgaa gaaggtttgc cccagcatgt
   155701 tctattcgat acgggtagga gaagcggtat tcttaaaaaa atagagaaat cagaaccaag
   155761 tcaagatgat acggatcaac cccttcttat tgcgccaaag atcttaccat ttccgaagga
   155821 actggagttc cttagttcca ttcaagagtt cttatggatt tccacgaccc tctaagaccc
   155881 cgaaattttg acaaattcct tctctttttc ttaggaacac atacaagatt cgtcactata
   155941 aaaaaaaggg taatgctaat cccacgatta attacttcat taatgaattt catagtaata
   156001 gaaatacatg tcctaccgaa acagaatttg taatttgcta tcctcttgcc tagcgggcaa
   156061 aggcaaagat ttacctccgt ggaaaatacg aatcttaata taatagaaaa tactaatcta
   156121 atagaaagaa aagaactgtc ttttctgtat actttccccg gttctgctgc taccgcgggc
   156181 tttacgcaat cgatcggatc atatagatat cccttcaaca caacataggt cgtcgaaagg
   156241 atctcggaga cccaccaaag cacgaaagcc aggatctttc agaaaatgga ttcctattcg
   156301 aagaatgcat aaccgcatgg ataagctcac actaacccgt caatttggga tccaatttgg
   156361 ttttttcctt gggaggtatc agtaaggaga atggaataat atcgattcat atagatacag
   156421 aggaaaaggt tctctattga ttcaaatgct gtacctatgg gatagggata gagaaagagg
   156481 aaaaaaccga agatttcaca tatttgatcg aaaaatcaat cagattgatt tcgtacccct
   156541 cgctcaatga gaaaatgggt tagattctat aggatcaaac ctatgagact taaagaatga
   156601 cggaagggaa taaaatcaaa aaaagaaatc aaaaaaaaaa gaataaaaag aaataaaaat
   156661 aagtaaataa aaatgaagta taagaaccca gattccaaat gaacaaattc aaacttgaaa
   156721 aggatctttc tgattctcga agaatgaggg gcaaggggat tgatcgagaa agatctcttg
   156781 ttcttattat aagatcgtgt gattggatcc gcggatgttt ggtaaaaaaa atcttctctt
   156841 ttgagaataa tcaaaaatgg aaagtgttcg attggaacat gaaaacgtga ctgaatttgt
   156901 cctagttact cttcgggacg gagtggaaga ggggaggaca ttctggaacg aggaagagaa
   156961 cccaacgact tcgaaagaat tgaacgagga gccgtatgag gtgaaaatct catgtatggt
   157021 tctgtagagt ggcagtaagg gtgacttatc tgtcaacttt tccactatca cccccaaaaa
   157081 accaaactct gccttacgta aagttgccag agtacgatta acctctgggt ttgaaatcac
   157141 tgcttatata cctggtattg gccataattc acaagaacat tctgtagtct tagtaagagg
   157201 gggaagggtt aaggatttac ccggtgtgag atatcacatt gttcgaggaa ccctagatgc
   157261 tgtcggagta aaggatcgtc aacaagggcg ttctagtgcg ttgtagattc ttatccaaga
   157321 cttgtatcat ttgatgatgc catgtgaatc gctagaaaca tgtgaagtgt atggctaacc
   157381 caataacgaa agtttcgtaa ggggactgta gcaggctacc atgagacaaa agatcttctt
   157441 tctaaggaga tttgattcgg aacttattat atgtccaagg tccaatattg aaataattta
   157501 agaggttttc cctgacttcg tccgtgtcaa caaacaattc gaaatgcctc gactttttta
   157561 gaacgggtcc gggtcaaata gcaatgattc gaagcacttc tttttacact atttcggaaa
   157621 cccaaggact taatcgtatg gatatgtaaa atacaggatt tccaatccta gcaggaaagg
   157681 gagggaaacg gatactcaat ttaaagtgag tcaacagaat tccatactcg atctcataga
   157741 tacatattga attctgcgga aaaccgtatt cgatgaaagt cgtatgtacg gcttggaggg
   157801 agatctttca tatctttcga gatccaccct acaatatggg gccaaaaagc caaaataaat
   157861 gattttagcc cttataaaaa gaaaactgat tcttgaaccc ctttcacgct catgtcacgc
   157921 cgaggtactg cagaaaaaaa aactgcaaaa tccgatccaa tttatcgtaa tcgattagtt
   157981 aacatgttgg ttaaccgtat tctgaaacac ggaaaaaaat cattggctta tcaaattctc
   158041 tatcgagcct tgaaaaagat tcaacaaaag acagaaacaa atccgctatc tgttttacgt
   158101 caagcaatac gtggagtaac tcccgatata gcagtaaaag caagacgtgt aagcggatcg
   158161 acccagcaag ttcctattga aataggatcc gcacaaggaa aagcacttgc cgttcgttgg
   158221 ttattagggg catcccgaaa acgtccgggt cgaaatatgg ctttcaaatt aagttccgaa
   158281 ttagtggatg ctgccaaagg gagtggcgat gccatacgca aaaaggaaga gactcataga
   158341 atggcagagg caaatagagc ttttgcacat tttcgttaat ccacgaacag gatctatata
   158401 gacacataga tccatggatc catacatctc gatcgtaaaa gaatcaatag aaaaagaaag
   158461 aatcggaatt gatcgttctc gaaacaaacg aaaaggaaac gaaagataaa acataaatca
   158521 tggatcaact aagccctctc ggggacttgc ttaagaataa gaaagaggaa tctcatgtaa
   158581 ataccatgga ataaggtttg atcctaattc atggggattc cacaaatatt ccattccaaa
   158641 aatagaaagt tcgaaacaat tgggattttt ttggagattg gatgcagtta ctaattcatg
   158701 atttggcatg tacagaatga aaacttcatt ctcgattcta cgagaatttt tatgaaagcc
   158761 tttcatttgc ttctcttcga tggaagtttt attttcccag aatgtatcct catttttggc
   158821 ctaattcttc ttctgatgat cgattcaacc tctgatcaaa aagatatacc ttggttatat
   158881 ttcatctctt caacaagttt agtaatgagc ataacggccc tattgttccg atggagagaa
   158941 gaacctatga ttagcttttc gggaaatttc caaacgaaca atttcaacga aatctttcaa
   159001 tttcttattt tactatgttc aactctatgt attcctctat ccgtagagta cattgaatgt
   159061 acagaaatgg ctataacaga gtttctgtta ttcgtattaa cagcgactct aggaggaatg
   159121 tttttatgcg gtgctaacga tttaataact atctttgtag ctccagaatg tttcagttta
   159181 tgctcctacc tattatctgg atataccaag aaagatgtac ggtctaatga ggctactacg
   159241 aaatatttac tcatgggtgg ggcaagctct tctattctgg ttcatggttt ctcttggcta
   159301 tatggttcat ccgggggaga gatcgagctt caagaaatag tgaatggtct tatcaataca
   159361 caaatgtata actccccagg aatttcaatt gcgcttatat tcatcactgt aggaattggg
   159421 ttcaagcttt ccccagcccc ttctcatcaa tggactcctg acgtatacga aggagtgcgg
   159481 ttcgttcgag aaattcctac ctctctatct atctctggga tgtttggatt tttcaaaact
   159541 ccatggacat gcagaagaga aatgctattc ccactcagac caagacataa ctttgacttg
   159601 ttcaaataac aattaaggcg aagcagggtc aggaacaacg attctcttta tgataaacag
   159661 atccattttg caagttcgtt attacgggta gttcctacaa aggatcggac taatgacgta
   159721 tacaatactt gaattcttga tgtagatgct acatagttgg ttctcatcct tcagagacta
   159781 cgagtgtaat aggagcatcc gtcgacaaaa ggatcaccct aagatgatca tctcatggct
   159841 attgagaacg aatcaaatca gatggttcta tttctcaatc tttctgactt actcctacgg
   159901 aatcaaggtc gaaaagatgg agaaaaatca gtcattcaca accactgatg aaggattcct
   159961 cgaaaagtta aggattagta atccgtttta gaaatcgaat gggttcgatc ttatacatac
   160021 gcgaggaagg taataataaa aaaaaagaag ataagttctt ctttactttt atcacttagg
   160081 agccgtgcga gatgaaagtc tcatgcacgg ttttgaatga gagaaagaag tgaggaatcc
   160141 tcttttcgac tctgactctc ctactccagt cgttgctttt ctttctgtta cttcgaaagt
   160201 agctgcttcg gcttcagcca ctcgaatttt cgatattcct ttttatttct catcaaacga
   160261 atggcatctt cttctggaaa tcctagctat tcttagcatg atattgggga atctcattgc
   160321 tattactcaa acaagcatga aacgtatgct tgcgtattcg tccataggtc aaatcggata
   160381 tgtaattatt ggaataattg tcggagactc aaatggtgga tatgcgagca tgataactta
   160441 tatgctgttc tatatctcca tgaatctagg aacttttgct tgcattgtct tatttggtct
   160501 acgtaccgga actgataaca ttcgagatta tgcaggatta tacacaaaag atcctttttt
   160561 ggctctctct ttagctctat gtctcttatc tctaggaggc cttcctccac tcgcaggttt
   160621 tttcggaaaa ctacatttat tctggtgtgg atggcaggca ggcctctatt tcttggtttc
   160681 aataggactc cttacgagcg ttgtttctat ctactattat ttaaaaataa tcaagttatt
   160741 aatgactgga cgaaaccaag aaataacccc tcacgtgcga aattatagaa tatccccttt
   160801 aagatcaaac aattccatcg aattgagtat gattgtatgt gtgatagcat ctactatacc
   160861 aggaatatca atgaacccaa ttattgcaat tgctcaggat accctttttt agtttagctt
   160921 ctagaatcta tttcttagtt caagatccct ctttactaac tggaatcaaa gaattagtag
   160981 atctgttccg cccaaaaagg gaatgggcta gggttatgaa cttataatct ataatcagat
   161041 tatagattat aagttcattc catatcgggc cagaccggaa tagggttata tacattctca
   161101 ttatgagaag ggtcattcga gcctatctaa atctaaatag agactatgtt tacatatgga
   161161 tccctacgtc gttacattcc atttaggatt aggaatgggc gtaatcgggc cttcttttta
   161221 cattacagat ctctccttat tttggaccct attcacctct tttctttttt tcttcttttc
   161281 tcttctattg aatcgagaaa gaaataggtt tgattgtcca tctttttaat agaatcttaa
   161341 tatatataag acatcctctg gatacttcaa atcgaagcga ttggatgtcc gacttggcct
   161401 atatgacatg gccgatcaat agaaatactc caacactcca cctttgtcat atattccata
   161461 catcacacta gatagatatc atattcatgg aatacgattc actttcaaga tgccttggtg
   161521 gtgaaatggt agacacgcga gactcaaaat ctcgtgctaa agagcgtgga ggttcgagtc
   161581 ctcttcaagg cataatattg agaatgctca ttgaattgga ataagttcgg cagcggatca
   161641 caaaatcttg gtgatcctct ctatctaatg aatggggaat ctgctttgaa atcgtctgcc
   161701 ctgcacccac ccccgagtat atgcttcaac aggaatcaca caagggtgga ttgatacaat
   161761 ctaaacctct ggtaaaatgc cccccgtaac ccagcagata aagtgcatta catagtccgt
   161821 tttagggatt ggcgactacc cattcagtga ctttggcact ggacgttcca aaaatgggta
   161881 ctatcgggtc gggtgaattc aataatagac gcctggtggc attccagctt tccttctcct
   161941 ttcaggacct atccgaaaga gaatcaagta cttctcggtc gtgaataggg cgaaccgccc
   162001 cgtggatatc tttgcttcga accaaaaaca attagaatta ggctcggtca actggaatgt
   162061 ctattatcca tataggggat cttccaatcg ggaagatcca tcgacctgag acgaagagaa
   162121 aggtctatct attttattta gttattcagt taaaccaatg attcgttatc ggagcagata
   162181 gcaaaaacca tttcatccga catgcgtatt tttgattttc caatggattt acatctttca
   162241 ttaatggaaa ttttttgatg tagtgagtat ctggttgttc gctgttcaag aattcttgtt
   162301 taggcagttc ataccgtcca tacatagtgt tttgatctaa gatttcaatt cttccatgtt
   162361 tcagcagtag catattcttc catggagctt agctccatgg aagaaagagg tgtttccgcg
   162421 actctaccac ccagtcaatt ccgttccact taatcctcat gaccacatat ctttccggct
   162481 aagtaatggg aaacccttct cctgttacat gaatccaatt ttcatttcat ccgagaaaag
   162541 ccatcttttt ctcaacaatg tctttgccat ttgatccaat agccttccgt gagataggaa
   162601 cagatttgat aaatactgat aactctcgga tcgaatatta gaacgggaaa atccattaga
   162661 taatgaacta ttggttctaa gccatctctg gcgatgaatc aagaattcga agtgcttttt
   162721 tttcctattc ttgagaaacc agcgtttaga tagagatgga agaggatcca ttttggcagt
   162781 aagaataaga agccccttta acatctcttc atcttcatct gcaaagaatt ctcgatgtga
   162841 aaagacagag acaaagggct catctttgaa tagggaaaag agtggatccg gggggtccca
   162901 aatgaattgg cttattcgaa aaaagccttg ttctttggaa aatctagctc gtggcgggta
   162961 ctgcatggtt tcactctgca agaactccga atccccctct tgaagctgat cctcctcttg
   163021 acgctcatcc tcctcttgaa gctgatcctc ctcttgaagc tcatcctttt catcataaag
   163081 gatcccccga ccggcccaat agggaaatcc caattcattg ggcctttcga tacaatcaaa
   163141 tagaaattcc caagggcgcc atattctagg agcccagtct atgtgatcga agaaaccctc
   163201 ctctatttcc ccttcttcaa actccgattc gtatttttga tagagaaatt tctgatcaac
   163261 gatagaataa gatccatttt gcatcatata taagggattc cttggttcgg gccgaagaag
   163321 gaatttcact cgatcattat caaaccgact gcaatctctt tctgtccgcg aggatgccat
   163381 cagagcgcct tctatttcta ctaggccatg aactagatca gaatcattct caacgaaccg
   163441 ataagaagtg atcctatttt tttcatcggg tccgggtaga gaccaaaggt cttgagcgac
   163501 cgatccggca gaacaactca aaagataaag aagtatcgtt aatttcttca tgctcgttcc
   163561 aagttcgaag taccatttgt acaaataagg atccccttct tcacacaatt gcttctttat
   163621 atagatagat ataggatcta ggaggcaatt tcctagaagt actttttgca caacagccct
   163681 tcctatctga tagaaaagga tcccgtgatc ctgaaccggt attacatggg ctcgcaaatc
   163741 ccaagtttgt ctatgaagag cagatctaat tgtattagtg tctagaattg atttcttctg
   163801 tgtaatacta attgataggg cctcattggc aagtgctaca agatctcgtg cattggaacc
   163861 catggctgtg gacccgaatc gattagtatg gaacattttc ttttccaagt gaaatcccct
   163921 agtatatgaa agagtgaaaa agcgctttcg ttgttgtgga ataagaagcc ttcgtatctt
   163981 aatacatgta ttgaattgat tcggggctat tagagcggga tccacttttt ggggaatatg
   164041 agtcgaagca ataacaagaa tatttctagt agaacatctt tcacaatccc tggagagata
   164101 gttcactaat agaccgaggg ataagtcctt cgactcattc atatccagat catgaatgtc
   164161 tggaatccat attatgcaag gagacattgc ttttgctaat tcgaagtgaa gggtgataaa
   164221 aaatcggtct acttccgcca gcagttcaat attggtgaac tcattcatca catcctcagc
   164281 tagccactct atacgccgca actccctatc aaggtcacta gtatcaatat cgtcactagc
   164341 atcaatagag tcactagcat caatagagtc actaacatca tagtcactct catcctcctc
   164401 atcaagaacc aactccctag gcttgctatc cgggaacttg ttcagaaata ctgtaatgaa
   164461 aggaagatag gagtttgtcg ttaggtattt gaccaaatag gatcgtccgc ttcctataga
   164521 acctatcact aaaatacccc tagaggggga taaggctaag cggagcgaaa agggttttcc
   164581 atgagacggg aaatgaaaac tattagcccc acacgaagtt tgtgaataag tgattgtctg
   164641 ataattagca aggaatatcc gcctttctgc taaacaggat gtattgaact cataattcat
   164701 tagatacttt tgatgaatgt caactaagta tcgtaagtaa attgctcccg gttgttcaat
   164761 catttgataa gcagagtcat tctttgataa atgatcgcta tgagtcagac tcaatagaat
   164821 ttgatcaata cttttttctg ccgttaaggt ggagatggag aactgaacca agaagtctct
   164881 ttctttatca ctaatcgaat cactgttcgc gaaccagaat tctattggat tatcatcaat
   164941 ccaatgatcg cccacgtttt ctctttttct tatcaatgaa tagatctctt tacttgtatg
   165001 acttagatgt ctcgtatttc tcgaaaaaat gattcgattg atgggatttg gtatgatact
   165061 tatgagatcg atgagattga tattcaaata tttcttctta gaacgtatag aatatcctaa
   165121 ttgttgcaga gcaactagaa agagattctt taactttaac cagaaagaat tcagttcaga
   165181 tgtgggatac ctatccagaa gttttcgcaa ctcaatcatg tatgatggat tcatcaaaga
   165241 tttgatcttt tcgaactctg tctgtaactc actataggct cgggaaacaa agaaaagacg
   165301 tgtacaaacg agatgtccag caacaagaag aaggaaaagg attgaataga ggaactcctg
   165361 aacatttggc gagctcagat gtgtcgatat caatggtgac tcattatttc gatgaatctt
   165421 ttcttcggac agaagaaaat tttgtaaaca cttaatcgaa atctcactta tccgattccg
   165481 tcgtgtcttc cacaattttt tctgaagaat tcgcgctgat ccatgcataa tatcatgaaa
   165541 aatggatacc aatatttgac ggctgctact tagtatcggc aataggtctg aaaaagtatc
   165601 taacaatatc aaacttagat atttgcaccc tgttgaagta aagaaccatg gcatatatgt
   165661 ttggaataga ttccattttg attttaagcg agttgaaaaa gcactctttc gttgatgaaa
   165721 ggttctatac atctgccctt tctcaacgca tttctttaga caaagactcc gttttttcct
   165781 cttttcggat ggtaaatatt tctcagaaca tggagtgtga atcaaaccca tgtttgaatt
   165841 gaaattgaga tactgatgca agttcttctc ttctgaatca gatagattca tatctgaaag
   165901 aggttgacaa aaagttcttt caaaattgac tttttgtccc tcttttagag gtgttccaga
   165961 aatgtctgca atcgagtaaa tagctctacg aactaatgga tcggatcgaa ttgcaaactg
   166021 gaaagatttg tacaagttat acctttcgtc accactttgt ggaaaatcat tagatatgaa
   166081 tatgttagat acctgcgact cgattggtga aggtgaaaca gtatctctct ccaaaaaagc
   166141 atgttttttt ttaccaccgc acaaagaaaa tattttgttg cgaatgaaca agatattgag
   166201 gaattgtccg tacgtaaaat cataattctt gatacgggcc ttttccacat aaaaagggaa
   166261 tcttttgtta caatagaagg agaagtgatg tggattattc aagaatcgaa gtcgatttgc
   166321 tttataaaaa gaagatatcg atgaacttct atgaaatggt ttcacgggat tcagccaatt
   166381 gtcttgatcg tgggatatca ttgagaaata ggaatccgtg ttatcaaaag atttcctgct
   166441 attatttcta gtatggaatg agtcaatcat ccgctttggt atcttattga acaaaaatgg
   166501 tgatattgtt cctccattga tcaagaattt cgatttttga gaagtattat gatcatccaa
   166561 taagaaaggt ttcaattttt gaaaatgaac gatttgaaga cctattgatt ctaacaactg
   166621 attgcagagt tgatcatttg tacctttcaa ttcatagatg tggatctcag acctatgaag
   166681 ggggatattc ccgaaactca caaagaaaaa aggaagtgag ttagacaaaa agagaagaag
   166741 tgacttagac aaatcttttt tatcgataac ctcagaccaa tcaatcgaat attgattaat
   166801 atgtaatcga tcgaacacta cttgaaaacg gctcttctgc tcagaaacga aatgttctaa
   166861 atgctcctgg aaattcttgc tcccattgga ccatttgtat ctatatgcat taggatcccg
   166921 attcatgtat ctctcggttc gagaaatcaa aataagagga tcgaaccatt tgttctgact
   166981 ctttttcaaa ttcgataaat gtcggttgat cgtatatttc attagagttc tatgattcag
   167041 agtaccattt cttatttgat ccctttgaat tccatactcg aagttgcgat cggatctatt
   167101 cattaaaaag aatcgattca atacatttct tatgtaccca tgggtgctat attggatttg
   167161 aatcagattt cggatcaaga tagattgatt gactgcctcc attatgttgt tgctagcaaa
   167221 taccactctt tttggttttg gatcttccaa atcattcccg caggagatcc ggacccattt
   167281 gtttctgatc cttcgataaa aagattcatt ttcttcataa aaaataggag gtagaaccaa
   167341 taaagatttc tttttcgatt catccccggc ctcattcaag aattgttttt gatccaatcc
   167401 gtaggaatca atagaaaggg caaatctctt atgatacacc agatccggct cggttattga
   167461 tagagtgaat agatctgcca tttcttgaaa tctctcttct gattcaaaat cgtggtgtaa
   167521 cgtgtatccc cccctgttca ggtcatggaa tagatgaaat aaatcaaaaa atggattttt
   167581 gttcaagaat gaagaactac ccagttcatc cttcggaacc atatcgcatc ccggatatga
   167641 tgaaatagga tgaattgaga cggtattttg taaatacgta attatcttgg atatattcac
   167701 tatttcttta ttttccgatc gcctgaaagg gacaaaagaa acatcttgtt ctttcttcaa
   167761 caatttctga tctttagtga acctctcagt aggattcgaa cccagatgaa gttctgacca
   167821 tatgtcagag aaaaaagaac gaatggatct tgtaggattc ccaagaaatt cttcgatttc
   167881 ttccggaagc agatgattat tcatccgctt ctcacgttcc gtgaatagcc gggactttga
   167941 ggaagatcca gaaacgcgtt tagggaatcg gtctgattct atctctcttc gttccgtttg
   168001 aagaaaggaa ggatcccaaa gaatcgatct ttcttttagt tgttgaatct ctctttgatt
   168061 gatcaatgtg tgatattccg aatcctcatt actaatggaa tcaaaacgat ctctggattg
   168121 atcaaaagat cctttcaatt ggctagaatc cgttacttga acgaaactag atcttgtgga
   168181 atgatattga atatttgacg atacattccg taccttgcta aaaattcgat ccttgcttac
   168241 caaccacaca ttgtctaacc aaatccaatt ctctctcgat atgttcctca aaaaatccga
   168301 ttcgtgcgga ttcttccccc gactaccgaa gagatcttgg cggaattgcc acatatgaaa
   168361 ttgagcacaa ttttgcaaag aaatagccca cttgcttctc gagaagagat gggaaacatg
   168421 ctcaatatca tttgattgaa tagttgaccc agccccttgt tgtttgaaga aaccctccac
   168481 ttcaattggt atttgttcac gaaaagcaaa catgagataa caaatccagt ctttcactaa
   168541 gatttcgaat agctgtcccg aattcaatat gttttgcctc ttactcggag aaagacgatc
   168601 aaacaattcc caatcacggt ccttgtggat cggatcatcc atataatata caaagggaaa
   168661 ctccagatat ttgatatctt tctctttgaa tgagatctca attccagcga cggtttcatt
   168721 agatatctta ccactagaat ccttcttttt tccgatccag ttcctccacc accgcgaacc
   168781 ccagttggat tcaggcatga tacacttttt agttattggg ggaacccaag tactctcttt
   168841 cggatccagg aactcagaga tcttttttcc ttttgacagg agcgaaacaa tcaacctatt
   168901 gacattggaa gacccaaaag attcttccaa tgcatcattt ctcggtccaa tgggattcat
   168961 aagtatagga agaagccctg tcaaatagag attttttctt tcgaccatat ttcgattgtt
   169021 aatacgatat ataaggaccg ctactacaaa tagtactaca cccttggtcg tgaaatgtac
   169081 tacaccctcg atacccttga tcgtgaaata tcgattgctt gttgaaccct gtgaattgcg
   169141 tgaaagtagg atacccaaaa ttcgggggtc cgagagtttt agaaaacgtt cttggtggaa
   169201 aaaaatgtta aggaaagatc ccactgaatt gaattgggtc catgaatcta ataaatagtg
   169261 agaattcttg atctctctca atatctctcg caattcgaaa acccagaatt tgaattgacg
   169321 ccccttcatc tctccatacc tcctaaatgg ataagaattc tactttataa ttatgatatt
   169381 tatatatgat atttatatac gatatttctt tattctatga taattagaat tatatgatta
   169441 ttctatgatt taaattgcat tgatttatcc taaagatttc atttcaattg gaatttggtt
   169501 attcaccatg tacgaggatc cccgctaagc atccatggct gaatggttaa agcgcccaac
   169561 tcataattgg cgaattcgta ggttcaattc ctactggatg cacgccaatg ggaccctcca
   169621 agaagtctat tggaattgac tctttatcaa tggaatctca tcatctatac ataacgaatc
   169681 ggtgtggtat attcatatca taacatatga acagtaagaa ctgaactagc attcttattg
   169741 agactagaac tcatagggaa gaaaatagat ttatggatgg aatcaaatat gcagtattta
   169801 cagacaaaag tattcggtta ttggcgaaaa atcaatatac ttttaatgtc gaatcaggat
   169861 caactaggac agaaatcaag cattgggtcg aactcttctt tggtgtcaag gtaatagcta
   169921 tgaatagtca tcgactcccc ggaaagggta gaagaatggg acccattatg ggacatacaa
   169981 tgcattacaa gcgtatgatc attacgcttc aaccgggtta ttctattcca cctcttagaa
   170041 agaaaagaac ttaaatcaaa atacttaata gcatggcgat acatttatac aaaacttcta
   170101 ccccgggcac acgcaatgga gccgtagaca gtcaagtgaa atccaatcca cgaaataatt
   170161 tgatctatgg acagcatcgt tgtggtaaag gtcgtaatgc cagaggaatc attaccgcaa
   170221 ggcatagagg gggaggtcat aagcgtttat accgtaaaat cgattttcga cgaaatgaaa
   170281 gagacatata tggtagaatc gtaaccatag aatacgaccc taatcgaaat gcatacgttt
   170341 gtctcataca ctatggggat ggtgagaaga gatatatttt acatcccaga ggggctataa
   170401 ttggagatac cattgtttct ggtacagaag ttcctatcaa aatgggaaat gccctacctt
   170461 tgagtgcggt ttgaactatt gatttacgta attgggagta accaattagg tttacgacga
   170521 aacctagaaa tcgatcactg atccaatttg agtacctcta caggatagac ctcaacagaa
   170581 aactgaagag taagggcagc aagtgattga gttcagtagt tcctcatata taattattga
   170641 ctctagagag atagtaatat ggagaagaca aaactgtttc aagcaccgac agaaccagaa
   170701 gcgccccttg tttcaaagag aggaggacgg gttattcaca tttcatttga tggtcagagg
   170761 caaattgaaa gctaagcagt ggtaattcta aagattcccc gggggaaaaa aagagatgtc
   170821 tcctacgtta cccataaata tgtggaagta tcgacgtaat ttcatagagt cattcggtct
   170881 gaatgctaca tgaagaacat aagccagatg acggaacggg aagacctagg atgtagaaga
   170941 tcataacatg agtggttcgg cagatttgga ttcctatata tccattcatg tggtacttta
   171001 ttgtatgata tatataagaa ttttacgata tatatatatc catctgtata gatatcatca
   171061 tctacatcca gaaagccgta tgctttggaa aaagcttgta cagtttggga agggattttg
   171121 attgatcaaa aaaaggaatc tacttcaacc gatatgccct taggcacggc catacataac
   171181 atagaaatca cacttggaaa gggtggacaa ttagctagag cagcgggtgc tgtagcgaaa
   171241 ctgattgcaa aagaggggaa atcggccaca ttaaaattac cttctggaga ggtccgtttg
   171301 atatccaaaa actgctcggc aacagtcgga caagtgggga atgttggggt gaaccagaaa
   171361 agtttgggta gagccggatc taaatgttgg ctaggtaagc gtcctgtagt aagaggagtt
   171421 gttatgaacc ctgtagacca tccccatggg ggtggtgaag ggagggctcc gattggtaga
   171481 aaaaaacccg caaccccttg gggttatcct gcacttggaa gaagaagtag aaaaaggaat
   171541 aaatatagtg ataatttgat tcttcgtcgc cgtaggaaat aggagagcca atttctttct
   171601 tcgtttttgc aaa
//
