# Supplementary material for: Evolutionary dynamics of the chloroplast genome in Daphne (Thymelaeaceae): comparative analysis with related genera and insights into phylogenetics
Source: FEBS Open Bio. 2025 Oct 16;16(3):503–19. doi: 10.1002/2211-5463.70143 (PMC12955755; doi:10.1002/2211-5463.70143)
Supplement: Supplementary file 11 — Data S2. Annotated chloroplast genome sequences of all newly assembled species (GenBank format). [file FEB4-16-503-s005.zip › Daphne mezereum.gb]

LOCUS       Daphne_mezereum       170915 bp    DNA     circular UNA 06-SEP-2025
DEFINITION  Daphne mezereum.
ACCESSION   urn.local...1t-jmgftx0
VERSION     urn.local...1t-jmgftx0
KEYWORDS    .
SOURCE      Daphne mezereum
  ORGANISM  Daphne mezereum.
FEATURES             Location/Qualifiers
     misc_feature    1..84690
                     /note="large single copy (LSC)"
                     /info="annotated by OGDRAW v1.4"
                     /annotator="OGDRAW"
                     /label="large single copy (LSC)"
     tRNA            complement(22..95)
                     /gene="trnH-GUG"
                     /locus_tag="FKS56_pgt001"
                     /product="tRNA-His"
                     /db_xref="GeneID:40491980"
                     /label="trnH-GUG tRNA"
     gene            complement(22..95)
                     /gene="trnH-GUG"
                     /locus_tag="FKS56_pgt001"
                     /db_xref="GeneID:40491980"
                     /label="trnH-GUG gene"
     CDS             complement(427..1488)
                     /gene="psbA"
                     /locus_tag="FKS56_pgp091"
                     /codon_start=1
                     /transl_table=11
                     /product="photosystem II protein D1"
                     /protein_id="YP_009663801.1"
                     /db_xref="GeneID:40491913"
                     /label="psbA CDS"
     gene            complement(427..1488)
                     /gene="psbA"
                     /locus_tag="FKS56_pgp091"
                     /db_xref="GeneID:40491913"
                     /label="psbA gene"
     tRNA            join(complement(4294..4330),complement(1762..1796))
                     /gene="trnK-UUU"
                     /locus_tag="FKS56_pgt002"
                     /product="tRNA-Lys"
                     /db_xref="GeneID:40491914"
                     /label="trnK-UUU tRNA"
     gene            complement(1762..4330)
                     /gene="trnK-UUU"
                     /locus_tag="FKS56_pgt002"
                     /db_xref="GeneID:40491914"
                     /label="trnK-UUU gene"
     CDS             complement(2092..3618)
                     /gene="matK"
                     /locus_tag="FKS56_pgp090"
                     /codon_start=1
                     /transl_table=11
                     /product="maturase K"
                     /protein_id="YP_009663802.1"
                     /db_xref="GeneID:40491915"
                     /modified_by="User"
                     /label="matK CDS"
     gene            complement(2092..3618)
                     /gene="matK"
                     /locus_tag="FKS56_pgp090"
                     /db_xref="GeneID:40491915"
                     /modified_by="User"
                     /label="matK gene"
     CDS             join(complement(6075..6114),complement(4958..5157))
                     /gene="rps16"
                     /locus_tag="FKS56_pgp089"
                     /codon_start=1
                     /transl_table=11
                     /product="ribosomal protein S16"
                     /protein_id="YP_009663803.1"
                     /db_xref="GeneID:40491916"
                     /label="rps16 CDS"
     gene            complement(4958..6114)
                     /gene="rps16"
                     /locus_tag="FKS56_pgp089"
                     /db_xref="GeneID:40491916"
                     /label="rps16 gene"
     tRNA            complement(7323..7394)
                     /gene="trnQ-UUG"
                     /locus_tag="FKS56_pgt003"
                     /product="tRNA-Gln"
                     /db_xref="GeneID:40491917"
                     /label="trnQ-UUG tRNA"
     gene            complement(7323..7394)
                     /gene="trnQ-UUG"
                     /locus_tag="FKS56_pgt003"
                     /db_xref="GeneID:40491917"
                     /label="trnQ-UUG gene"
     CDS             7760..7945
                     /gene="psbK"
                     /locus_tag="FKS56_pgp088"
                     /codon_start=1
                     /transl_table=11
                     /product="photosystem II protein K"
                     /protein_id="YP_009663804.1"
                     /db_xref="GeneID:40491918"
                     /label="psbK CDS"
     gene            7760..7945
                     /gene="psbK"
                     /locus_tag="FKS56_pgp088"
                     /db_xref="GeneID:40491918"
                     /label="psbK gene"
     CDS             8386..8496
                     /gene="psbI"
                     /locus_tag="FKS56_pgp087"
                     /codon_start=1
                     /transl_table=11
                     /product="photosystem II protein I"
                     /protein_id="YP_009663805.1"
                     /db_xref="GeneID:40491919"
                     /label="psbI CDS"
     gene            8386..8496
                     /gene="psbI"
                     /locus_tag="FKS56_pgp087"
                     /db_xref="GeneID:40491919"
                     /label="psbI gene"
     tRNA            complement(8575..8662)
                     /gene="trnS-GCU"
                     /locus_tag="FKS56_pgt004"
                     /product="tRNA-Ser"
                     /db_xref="GeneID:40491920"
                     /label="trnS-GCU tRNA"
     gene            complement(8575..8662)
                     /gene="trnS-GCU"
                     /locus_tag="FKS56_pgt004"
                     /db_xref="GeneID:40491920"
                     /label="trnS-GCU gene"
     tRNA            join(9434..9456,10184..10232)
                     /gene="trnG-UCC"
                     /locus_tag="FKS56_pgt005"
                     /product="tRNA-Gly"
                     /db_xref="GeneID:40491921"
                     /label="trnG-UCC tRNA"
     gene            9434..10232
                     /gene="trnG-UCC"
                     /locus_tag="FKS56_pgt005"
                     /db_xref="GeneID:40491921"
                     /label="trnG-UCC gene"
     tRNA            10386..10457
                     /gene="trnR-UCU"
                     /locus_tag="FKS56_pgt006"
                     /product="tRNA-Arg"
                     /db_xref="GeneID:40491922"
                     /label="trnR-UCU tRNA"
     gene            10386..10457
                     /gene="trnR-UCU"
                     /locus_tag="FKS56_pgt006"
                     /db_xref="GeneID:40491922"
                     /label="trnR-UCU gene"
     CDS             complement(10750..12270)
                     /gene="atpA"
                     /locus_tag="FKS56_pgp086"
                     /codon_start=1
                     /transl_table=11
                     /product="ATP synthase CF1 alpha subunit"
                     /protein_id="YP_009663806.1"
                     /db_xref="GeneID:40491923"
                     /label="atpA CDS"
     gene            complement(10750..12270)
                     /gene="atpA"
                     /locus_tag="FKS56_pgp086"
                     /db_xref="GeneID:40491923"
                     /label="atpA gene"
     CDS             join(complement(13655..13798),complement(12347..12757))
                     /gene="atpF"
                     /locus_tag="FKS56_pgp085"
                     /codon_start=1
                     /transl_table=11
                     /product="ATP synthase CF0 subunit I"
                     /protein_id="YP_009663807.1"
                     /db_xref="GeneID:40491924"
                     /label="atpF CDS"
     gene            complement(12347..13798)
                     /gene="atpF"
                     /locus_tag="FKS56_pgp085"
                     /db_xref="GeneID:40491924"
                     /label="atpF gene"
     CDS             complement(14040..14285)
                     /gene="atpH"
                     /locus_tag="FKS56_pgp084"
                     /codon_start=1
                     /transl_table=11
                     /product="ATP synthase CF0 C subunit"
                     /protein_id="YP_009663808.1"
                     /db_xref="GeneID:40491925"
                     /label="atpH CDS"
     gene            complement(14040..14285)
                     /gene="atpH"
                     /locus_tag="FKS56_pgp084"
                     /db_xref="GeneID:40491925"
                     /label="atpH gene"
     CDS             complement(15371..16114)
                     /gene="atpI"
                     /locus_tag="FKS56_pgp083"
                     /codon_start=1
                     /transl_table=11
                     /product="ATP synthase CF0 A subunit"
                     /protein_id="YP_009663809.1"
                     /db_xref="GeneID:40491926"
                     /label="atpI CDS"
     gene            complement(15371..16114)
                     /gene="atpI"
                     /locus_tag="FKS56_pgp083"
                     /db_xref="GeneID:40491926"
                     /label="atpI gene"
     CDS             complement(16354..17064)
                     /gene="rps2"
                     /locus_tag="FKS56_pgp082"
                     /codon_start=1
                     /transl_table=11
                     /product="ribosomal protein S2"
                     /protein_id="YP_009663810.1"
                     /db_xref="GeneID:40491927"
                     /label="rps2 CDS"
     gene            complement(16354..17064)
                     /gene="rps2"
                     /locus_tag="FKS56_pgp082"
                     /db_xref="GeneID:40491927"
                     /label="rps2 gene"
     CDS             complement(17454..21533)
                     /gene="rpoC2"
                     /locus_tag="FKS56_pgp081"
                     /codon_start=1
                     /transl_table=11
                     /product="RNA polymerase beta subunit"
                     /protein_id="YP_009663811.1"
                     /db_xref="GeneID:40491928"
                     /modified_by="User"
                     /label="rpoC2 CDS"
     gene            complement(17454..21533)
                     /gene="rpoC2"
                     /locus_tag="FKS56_pgp081"
                     /db_xref="GeneID:40491928"
                     /modified_by="User"
                     /label="rpoC2 gene"
     CDS             join(complement(24074..24505),complement(21725..23341))
                     /gene="rpoC1"
                     /locus_tag="FKS56_pgp080"
                     /codon_start=1
                     /transl_table=11
                     /product="RNA polymerase beta' subunit"
                     /protein_id="YP_009663812.1"
                     /db_xref="GeneID:40491929"
                     /label="rpoC1 CDS"
     gene            complement(21725..24505)
                     /gene="rpoC1"
                     /locus_tag="FKS56_pgp080"
                     /db_xref="GeneID:40491929"
                     /label="rpoC1 gene"
     CDS             complement(24531..27743)
                     /gene="rpoB"
                     /locus_tag="FKS56_pgp079"
                     /codon_start=1
                     /transl_table=11
                     /product="RNA polymerase beta subunit"
                     /protein_id="YP_009663813.1"
                     /db_xref="GeneID:40491930"
                     /label="rpoB CDS"
     gene            complement(24531..27743)
                     /gene="rpoB"
                     /locus_tag="FKS56_pgp079"
                     /db_xref="GeneID:40491930"
                     /label="rpoB gene"
     tRNA            28866..28936
                     /gene="trnC-GCA"
                     /locus_tag="FKS56_pgt007"
                     /product="tRNA-Cys"
                     /db_xref="GeneID:40491931"
                     /label="trnC-GCA tRNA"
     gene            28866..28936
                     /gene="trnC-GCA"
                     /locus_tag="FKS56_pgt007"
                     /db_xref="GeneID:40491931"
                     /label="trnC-GCA gene"
     CDS             29097..29186
                     /gene="petN"
                     /locus_tag="FKS56_pgp078"
                     /codon_start=1
                     /transl_table=11
                     /product="cytochrome b6/f complex subunit VIII"
                     /protein_id="YP_009663814.1"
                     /db_xref="GeneID:40491932"
                     /label="petN CDS"
     gene            29097..29186
                     /gene="petN"
                     /locus_tag="FKS56_pgp078"
                     /db_xref="GeneID:40491932"
                     /label="petN gene"
     CDS             complement(30106..30210)
                     /gene="psbM"
                     /locus_tag="FKS56_pgp077"
                     /codon_start=1
                     /transl_table=11
                     /product="photosystem II protein M"
                     /protein_id="YP_009663815.1"
                     /db_xref="GeneID:40491933"
                     /label="psbM CDS"
     gene            complement(30106..30210)
                     /gene="psbM"
                     /locus_tag="FKS56_pgp077"
                     /db_xref="GeneID:40491933"
                     /label="psbM gene"
     tRNA            complement(30920..30993)
                     /gene="trnD-GUC"
                     /locus_tag="FKS56_pgt008"
                     /product="tRNA-Asp"
                     /db_xref="GeneID:40491934"
                     /label="trnD-GUC tRNA"
     gene            complement(30920..30993)
                     /gene="trnD-GUC"
                     /locus_tag="FKS56_pgt008"
                     /db_xref="GeneID:40491934"
                     /label="trnD-GUC gene"
     tRNA            complement(31333..31416)
                     /gene="trnY-GUA"
                     /locus_tag="FKS56_pgt009"
                     /product="tRNA-Tyr"
                     /db_xref="GeneID:40491935"
                     /label="trnY-GUA tRNA"
     gene            complement(31333..31416)
                     /gene="trnY-GUA"
                     /locus_tag="FKS56_pgt009"
                     /db_xref="GeneID:40491935"
                     /label="trnY-GUA gene"
     tRNA            complement(31476..31548)
                     /gene="trnE-UUC"
                     /locus_tag="FKS56_pgt010"
                     /product="tRNA-Glu"
                     /db_xref="GeneID:40491936"
                     /label="trnE-UUC tRNA"
     gene            complement(31476..31548)
                     /gene="trnE-UUC"
                     /locus_tag="FKS56_pgt010"
                     /db_xref="GeneID:40491936"
                     /label="trnE-UUC gene"
     tRNA            32204..32275
                     /gene="trnT-GGU"
                     /locus_tag="FKS56_pgt011"
                     /product="tRNA-Thr"
                     /db_xref="GeneID:40491937"
                     /label="trnT-GGU tRNA"
     gene            32204..32275
                     /gene="trnT-GGU"
                     /locus_tag="FKS56_pgt011"
                     /db_xref="GeneID:40491937"
                     /label="trnT-GGU gene"
     CDS             33559..34620
                     /gene="psbD"
                     /locus_tag="FKS56_pgp076"
                     /codon_start=1
                     /transl_table=11
                     /product="photosystem II protein D2"
                     /protein_id="YP_009663816.1"
                     /db_xref="GeneID:40491938"
                     /label="psbD CDS"
     gene            33559..34620
                     /gene="psbD"
                     /locus_tag="FKS56_pgp076"
                     /db_xref="GeneID:40491938"
                     /label="psbD gene"
     CDS             34568..35989
                     /gene="psbC"
                     /locus_tag="FKS56_pgp075"
                     /codon_start=1
                     /transl_table=11
                     /product="photosystem II CP43 chlorophyll apoprotein"
                     /protein_id="YP_009663817.1"
                     /db_xref="GeneID:40491939"
                     /label="psbC CDS"
     gene            34568..35989
                     /gene="psbC"
                     /locus_tag="FKS56_pgp075"
                     /db_xref="GeneID:40491939"
                     /label="psbC gene"
     tRNA            complement(36240..36328)
                     /gene="trnS-UGA"
                     /locus_tag="FKS56_pgt012"
                     /product="tRNA-Ser"
                     /db_xref="GeneID:40491940"
                     /label="trnS-UGA tRNA"
     gene            complement(36240..36328)
                     /gene="trnS-UGA"
                     /locus_tag="FKS56_pgt012"
                     /db_xref="GeneID:40491940"
                     /label="trnS-UGA gene"
     CDS             36688..36876
                     /gene="psbZ"
                     /locus_tag="FKS56_pgp074"
                     /codon_start=1
                     /transl_table=11
                     /product="photosystem II protein Z"
                     /protein_id="YP_009663818.1"
                     /db_xref="GeneID:40491941"
                     /label="psbZ CDS"
     gene            36688..36876
                     /gene="psbZ"
                     /locus_tag="FKS56_pgp074"
                     /db_xref="GeneID:40491941"
                     /label="psbZ gene"
     tRNA            37471..37541
                     /gene="trnG-GCC"
                     /locus_tag="FKS56_pgt013"
                     /product="tRNA-Gly"
                     /db_xref="GeneID:40491942"
                     /label="trnG-GCC tRNA"
     gene            37471..37541
                     /gene="trnG-GCC"
                     /locus_tag="FKS56_pgt013"
                     /db_xref="GeneID:40491942"
                     /label="trnG-GCC gene"
     tRNA            complement(37707..37780)
                     /gene="trnfM-CAU"
                     /locus_tag="FKS56_pgt014"
                     /product="tRNA-fMet"
                     /db_xref="GeneID:40491943"
                     /label="trnfM-CAU tRNA"
     gene            complement(37707..37780)
                     /gene="trnfM-CAU"
                     /locus_tag="FKS56_pgt014"
                     /db_xref="GeneID:40491943"
                     /label="trnfM-CAU gene"
     CDS             complement(37954..38256)
                     /gene="rps14"
                     /locus_tag="FKS56_pgp073"
                     /codon_start=1
                     /transl_table=11
                     /product="ribosomal protein S14"
                     /protein_id="YP_009663819.1"
                     /db_xref="GeneID:40491944"
                     /label="rps14 CDS"
     gene            complement(37954..38256)
                     /gene="rps14"
                     /locus_tag="FKS56_pgp073"
                     /db_xref="GeneID:40491944"
                     /label="rps14 gene"
     CDS             complement(38379..40583)
                     /gene="psaB"
                     /locus_tag="FKS56_pgp072"
                     /codon_start=1
                     /transl_table=11
                     /product="photosystem I P700 chlorophyll a apoprotein A2"
                     /protein_id="YP_009663820.1"
                     /db_xref="GeneID:40491945"
                     /label="psaB CDS"
     gene            complement(38379..40583)
                     /gene="psaB"
                     /locus_tag="FKS56_pgp072"
                     /db_xref="GeneID:40491945"
                     /label="psaB gene"
     CDS             complement(40609..42861)
                     /gene="psaA"
                     /locus_tag="FKS56_pgp071"
                     /codon_start=1
                     /transl_table=11
                     /product="photosystem I P700 chlorophyll a apoprotein A1"
                     /protein_id="YP_009663821.1"
                     /db_xref="GeneID:40491946"
                     /label="psaA CDS"
     gene            complement(40609..42861)
                     /gene="psaA"
                     /locus_tag="FKS56_pgp071"
                     /db_xref="GeneID:40491946"
                     /label="psaA gene"
     CDS             join(complement(45566..45691),complement(44598..44825),
                     complement(43696..43848))
                     /gene="ycf3"
                     /locus_tag="FKS56_pgp070"
                     /codon_start=1
                     /transl_table=11
                     /product="hypothetical chloroplast RF34"
                     /protein_id="YP_009663822.1"
                     /db_xref="GeneID:40491947"
                     /label="ycf3 CDS"
     gene            complement(43696..45691)
                     /gene="ycf3"
                     /locus_tag="FKS56_pgp070"
                     /db_xref="GeneID:40491947"
                     /label="ycf3 gene"
     tRNA            46598..46684
                     /gene="trnS-GGA"
                     /locus_tag="FKS56_pgt015"
                     /product="tRNA-Ser"
                     /db_xref="GeneID:40491948"
                     /label="trnS-GGA tRNA"
     gene            46598..46684
                     /gene="trnS-GGA"
                     /locus_tag="FKS56_pgt015"
                     /db_xref="GeneID:40491948"
                     /label="trnS-GGA gene"
     CDS             complement(47020..47625)
                     /gene="rps4"
                     /locus_tag="FKS56_pgp069"
                     /codon_start=1
                     /transl_table=11
                     /product="ribosomal protein S4"
                     /protein_id="YP_009663823.1"
                     /db_xref="GeneID:40491949"
                     /label="rps4 CDS"
     gene            complement(47020..47625)
                     /gene="rps4"
                     /locus_tag="FKS56_pgp069"
                     /db_xref="GeneID:40491949"
                     /label="rps4 gene"
     tRNA            complement(48163..48235)
                     /gene="trnT-UGU"
                     /locus_tag="FKS56_pgt016"
                     /product="tRNA-Thr"
                     /db_xref="GeneID:40491950"
                     /label="trnT-UGU tRNA"
     gene            complement(48163..48235)
                     /gene="trnT-UGU"
                     /locus_tag="FKS56_pgt016"
                     /db_xref="GeneID:40491950"
                     /label="trnT-UGU gene"
     tRNA            join(48853..48886,49442..49491)
                     /gene="trnL-UAA"
                     /locus_tag="FKS56_pgt017"
                     /product="tRNA-Leu"
                     /db_xref="GeneID:40491951"
                     /label="trnL-UAA tRNA"
     gene            48853..49491
                     /gene="trnL-UAA"
                     /locus_tag="FKS56_pgt017"
                     /db_xref="GeneID:40491951"
                     /label="trnL-UAA gene"
     tRNA            49589..49661
                     /gene="trnF-GAA"
                     /locus_tag="FKS56_pgt018"
                     /product="tRNA-Phe"
                     /db_xref="GeneID:40491952"
                     /label="trnF-GAA tRNA"
     gene            49589..49661
                     /gene="trnF-GAA"
                     /locus_tag="FKS56_pgt018"
                     /db_xref="GeneID:40491952"
                     /label="trnF-GAA gene"
     CDS             complement(50124..50600)
                     /gene="ndhJ"
                     /locus_tag="FKS56_pgp068"
                     /codon_start=1
                     /transl_table=11
                     /product="NADH dehydrogenase subunit J"
                     /protein_id="YP_009663824.1"
                     /db_xref="GeneID:40491953"
                     /label="ndhJ CDS"
     gene            complement(50124..50600)
                     /gene="ndhJ"
                     /locus_tag="FKS56_pgp068"
                     /db_xref="GeneID:40491953"
                     /label="ndhJ gene"
     CDS             complement(50738..51421)
                     /gene="ndhK"
                     /locus_tag="FKS56_pgp067"
                     /codon_start=1
                     /transl_table=11
                     /product="NADH dehydrogenase subunit K"
                     /protein_id="YP_009663825.1"
                     /db_xref="GeneID:40491954"
                     /label="ndhK CDS"
     gene            complement(50738..51421)
                     /gene="ndhK"
                     /locus_tag="FKS56_pgp067"
                     /db_xref="GeneID:40491954"
                     /label="ndhK gene"
     CDS             complement(51497..51859)
                     /gene="ndhC"
                     /locus_tag="FKS56_pgp066"
                     /codon_start=1
                     /transl_table=11
                     /product="NADH dehydrogenase subunit 3"
                     /protein_id="YP_009663826.1"
                     /db_xref="GeneID:40491955"
                     /label="ndhC CDS"
     gene            complement(51497..51859)
                     /gene="ndhC"
                     /locus_tag="FKS56_pgp066"
                     /db_xref="GeneID:40491955"
                     /label="ndhC gene"
     tRNA            join(complement(53115..53152),complement(52481..52515))
                     /gene="trnV-UAC"
                     /locus_tag="FKS56_pgt019"
                     /product="tRNA-Val"
                     /db_xref="GeneID:40491956"
                     /label="trnV-UAC tRNA"
     gene            complement(52481..53152)
                     /gene="trnV-UAC"
                     /locus_tag="FKS56_pgt019"
                     /db_xref="GeneID:40491956"
                     /label="trnV-UAC gene"
     tRNA            53343..53415
                     /gene="trnM-CAU"
                     /locus_tag="FKS56_pgt020"
                     /product="tRNA-Met"
                     /db_xref="GeneID:40491957"
                     /label="trnM-CAU tRNA"
     gene            53343..53415
                     /gene="trnM-CAU"
                     /locus_tag="FKS56_pgt020"
                     /db_xref="GeneID:40491957"
                     /label="trnM-CAU gene"
     CDS             complement(53648..54049)
                     /gene="atpE"
                     /locus_tag="FKS56_pgp065"
                     /codon_start=1
                     /transl_table=11
                     /product="ATP synthase CF1 epsilon subunit"
                     /protein_id="YP_009663827.1"
                     /db_xref="GeneID:40491958"
                     /label="atpE CDS"
     gene            complement(53648..54049)
                     /gene="atpE"
                     /locus_tag="FKS56_pgp065"
                     /db_xref="GeneID:40491958"
                     /label="atpE gene"
     CDS             complement(54046..55548)
                     /gene="atpB"
                     /locus_tag="FKS56_pgp064"
                     /codon_start=1
                     /transl_table=11
                     /product="ATP synthase CF1 beta subunit"
                     /protein_id="YP_009663828.1"
                     /db_xref="GeneID:40491959"
                     /label="atpB CDS"
     gene            complement(54046..55548)
                     /gene="atpB"
                     /locus_tag="FKS56_pgp064"
                     /db_xref="GeneID:40491959"
                     /label="atpB gene"
     CDS             56333..57766
                     /gene="rbcL"
                     /locus_tag="FKS56_pgp063"
                     /codon_start=1
                     /transl_table=11
                     /product="ribulose-1,5-bisphosphate carboxylase/oxygenase
                     large subunit"
                     /protein_id="YP_009663829.1"
                     /db_xref="GeneID:40491960"
                     /label="rbcL CDS"
     gene            56333..57766
                     /gene="rbcL"
                     /locus_tag="FKS56_pgp063"
                     /db_xref="GeneID:40491960"
                     /label="rbcL gene"
     CDS             58496..60103
                     /gene="accD"
                     /locus_tag="FKS56_pgp062"
                     /codon_start=1
                     /transl_table=11
                     /product="acetyl-CoA carboxylase carboxyltransferase beta
                     subunit"
                     /protein_id="YP_009663830.1"
                     /db_xref="GeneID:40491961"
                     /label="accD CDS"
     gene            58496..60103
                     /gene="accD"
                     /locus_tag="FKS56_pgp062"
                     /db_xref="GeneID:40491961"
                     /label="accD gene"
     CDS             60817..60930
                     /gene="psaI"
                     /locus_tag="FKS56_pgp061"
                     /codon_start=1
                     /transl_table=11
                     /product="photosystem I subunit VIII"
                     /protein_id="YP_009663831.1"
                     /db_xref="GeneID:40491962"
                     /label="psaI CDS"
     gene            60817..60930
                     /gene="psaI"
                     /locus_tag="FKS56_pgp061"
                     /db_xref="GeneID:40491962"
                     /label="psaI gene"
     CDS             61332..61895
                     /gene="ycf4"
                     /locus_tag="FKS56_pgp060"
                     /codon_start=1
                     /transl_table=11
                     /product="photosystem I assembly protein Ycf4"
                     /protein_id="YP_009663832.1"
                     /db_xref="GeneID:40491963"
                     /label="ycf4 CDS"
     gene            61332..61895
                     /gene="ycf4"
                     /locus_tag="FKS56_pgp060"
                     /db_xref="GeneID:40491963"
                     /label="ycf4 gene"
     CDS             62422..63117
                     /gene="cemA"
                     /locus_tag="FKS56_pgp059"
                     /codon_start=1
                     /transl_table=11
                     /product="envelope membrane protein"
                     /protein_id="YP_009663833.1"
                     /db_xref="GeneID:40491964"
                     /label="cemA CDS"
     gene            62422..63117
                     /gene="cemA"
                     /locus_tag="FKS56_pgp059"
                     /db_xref="GeneID:40491964"
                     /label="cemA gene"
     CDS             63366..64328
                     /gene="petA"
                     /locus_tag="FKS56_pgp058"
                     /codon_start=1
                     /transl_table=11
                     /product="cytochrome f"
                     /protein_id="YP_009663834.1"
                     /db_xref="GeneID:40491965"
                     /label="petA CDS"
     gene            63366..64328
                     /gene="petA"
                     /locus_tag="FKS56_pgp058"
                     /db_xref="GeneID:40491965"
                     /label="petA gene"
     CDS             complement(65122..65244)
                     /gene="psbJ"
                     /locus_tag="FKS56_pgp057"
                     /codon_start=1
                     /transl_table=11
                     /product="photosystem II protein J"
                     /protein_id="YP_009663835.1"
                     /db_xref="GeneID:40491966"
                     /modified_by="User"
                     /label="psbJ CDS"
     gene            complement(65122..65244)
                     /gene="psbJ"
                     /locus_tag="FKS56_pgp057"
                     /db_xref="GeneID:40491966"
                     /modified_by="User"
                     /label="psbJ gene"
     CDS             complement(65389..65505)
                     /gene="psbL"
                     /locus_tag="FKS56_pgp056"
                     /codon_start=1
                     /transl_table=11
                     /product="photosystem II protein L"
                     /protein_id="YP_009663836.1"
                     /db_xref="GeneID:40491967"
                     /label="psbL CDS"
     gene            complement(65389..65505)
                     /gene="psbL"
                     /locus_tag="FKS56_pgp056"
                     /db_xref="GeneID:40491967"
                     /label="psbL gene"
     CDS             complement(65533..65652)
                     /gene="psbF"
                     /locus_tag="FKS56_pgp055"
                     /codon_start=1
                     /transl_table=11
                     /product="photosystem II cytochrome b559 beta subunit"
                     /protein_id="YP_009663837.1"
                     /db_xref="GeneID:40491968"
                     /label="psbF CDS"
     gene            complement(65533..65652)
                     /gene="psbF"
                     /locus_tag="FKS56_pgp055"
                     /db_xref="GeneID:40491968"
                     /label="psbF gene"
     CDS             complement(65662..65913)
                     /gene="psbE"
                     /locus_tag="FKS56_pgp054"
                     /codon_start=1
                     /transl_table=11
                     /product="photosystem II protein V"
                     /protein_id="YP_009663838.1"
                     /db_xref="GeneID:40491969"
                     /label="psbE CDS"
     gene            complement(65662..65913)
                     /gene="psbE"
                     /locus_tag="FKS56_pgp054"
                     /db_xref="GeneID:40491969"
                     /label="psbE gene"
     CDS             67310..67405
                     /gene="petL"
                     /locus_tag="FKS56_pgp053"
                     /codon_start=1
                     /transl_table=11
                     /product="cytochrome b6/f complex subunit VI"
                     /protein_id="YP_009663839.1"
                     /db_xref="GeneID:40491970"
                     /label="petL CDS"
     gene            67310..67405
                     /gene="petL"
                     /locus_tag="FKS56_pgp053"
                     /db_xref="GeneID:40491970"
                     /label="petL gene"
     CDS             67600..67713
                     /gene="petG"
                     /locus_tag="FKS56_pgp052"
                     /codon_start=1
                     /transl_table=11
                     /product="cytochrome b6/f complex subunit V"
                     /protein_id="YP_009663840.1"
                     /db_xref="GeneID:40491971"
                     /label="petG CDS"
     gene            67600..67713
                     /gene="petG"
                     /locus_tag="FKS56_pgp052"
                     /db_xref="GeneID:40491971"
                     /label="petG gene"
     tRNA            complement(67866..67938)
                     /gene="trnW-CCA"
                     /locus_tag="FKS56_pgt021"
                     /product="tRNA-Trp"
                     /db_xref="GeneID:40491972"
                     /label="trnW-CCA tRNA"
     gene            complement(67866..67938)
                     /gene="trnW-CCA"
                     /locus_tag="FKS56_pgt021"
                     /db_xref="GeneID:40491972"
                     /label="trnW-CCA gene"
     tRNA            complement(68151..68224)
                     /gene="trnP-UGG"
                     /locus_tag="FKS56_pgt022"
                     /product="tRNA-Pro"
                     /db_xref="GeneID:40491973"
                     /label="trnP-UGG tRNA"
     gene            complement(68151..68224)
                     /gene="trnP-UGG"
                     /locus_tag="FKS56_pgt022"
                     /db_xref="GeneID:40491973"
                     /label="trnP-UGG gene"
     CDS             68598..68732
                     /gene="psaJ"
                     /locus_tag="FKS56_pgp051"
                     /codon_start=1
                     /transl_table=11
                     /product="photosystem I subunit IX"
                     /protein_id="YP_009663841.1"
                     /db_xref="GeneID:40491974"
                     /label="psaJ CDS"
     gene            68598..68732
                     /gene="psaJ"
                     /locus_tag="FKS56_pgp051"
                     /db_xref="GeneID:40491974"
                     /label="psaJ gene"
     CDS             69175..69375
                     /gene="rpl33"
                     /locus_tag="FKS56_pgp050"
                     /codon_start=1
                     /transl_table=11
                     /product="ribosomal protein L33"
                     /protein_id="YP_009663842.1"
                     /db_xref="GeneID:40491975"
                     /label="rpl33 CDS"
     gene            69175..69375
                     /gene="rpl33"
                     /locus_tag="FKS56_pgp050"
                     /db_xref="GeneID:40491975"
                     /label="rpl33 gene"
     CDS             69594..69872
                     /gene="rps18"
                     /locus_tag="FKS56_pgp049"
                     /codon_start=1
                     /transl_table=11
                     /product="ribosomal protein S18"
                     /protein_id="YP_009663843.1"
                     /db_xref="GeneID:40491976"
                     /modified_by="User"
                     /label="rps18 CDS"
     gene            69594..69872
                     /gene="rps18"
                     /locus_tag="FKS56_pgp049"
                     /db_xref="GeneID:40491976"
                     /modified_by="User"
                     /label="rps18 gene"
     CDS             complement(70223..70573)
                     /gene="rpl20"
                     /locus_tag="FKS56_pgp048"
                     /codon_start=1
                     /transl_table=11
                     /product="ribosomal protein L20"
                     /protein_id="YP_009663844.1"
                     /db_xref="GeneID:40491977"
                     /label="rpl20 CDS"
     gene            complement(70223..70573)
                     /gene="rpl20"
                     /locus_tag="FKS56_pgp048"
                     /db_xref="GeneID:40491977"
                     /label="rpl20 gene"
     CDS             join(complement(71347..71460),156399..156630,
                     157168..157193)
                     /gene="rps12"
                     /locus_tag="FKS56_pgp047"
                     /trans_splicing
                     /codon_start=1
                     /transl_table=11
                     /product="ribosomal protein S12"
                     /protein_id="YP_009663845.1"
                     /db_xref="GeneID:40491978"
                     /label="rps12 CDS"
     CDS             join(complement(71347..71460),complement(98976..99207),
                     complement(98413..98438))
                     /gene="rps12"
                     /locus_tag="FKS56_pgp046"
                     /trans_splicing
                     /codon_start=1
                     /transl_table=11
                     /product="ribosomal protein S12"
                     /protein_id="YP_009663800.1"
                     /db_xref="GeneID:40492048"
                     /label="rps12 CDS"
     gene            join(complement(71347..71460),156399..156630,
                     157168..157193)
                     /gene="rps12"
                     /locus_tag="FKS56_pgp047"
                     /trans_splicing
                     /db_xref="GeneID:40491978"
                     /label="rps12 gene"
     gene            join(complement(71347..71460),complement(98976..99207),
                     complement(98413..98438))
                     /gene="rps12"
                     /locus_tag="FKS56_pgp046"
                     /trans_splicing
                     /db_xref="GeneID:40492048"
                     /label="rps12 gene"
     CDS             72760..74286
                     /gene="psbB"
                     /locus_tag="FKS56_pgp045"
                     /codon_start=1
                     /transl_table=11
                     /product="photosystem II 47 kDa protein"
                     /protein_id="YP_009663846.1"
                     /db_xref="GeneID:40491979"
                     /label="psbB CDS"
     gene            72760..74286
                     /gene="psbB"
                     /locus_tag="FKS56_pgp045"
                     /db_xref="GeneID:40491979"
                     /label="psbB gene"
     CDS             74468..74569
                     /gene="psbT"
                     /locus_tag="FKS56_pgp044"
                     /codon_start=1
                     /transl_table=11
                     /product="photosystem II protein T"
                     /protein_id="YP_009663847.1"
                     /db_xref="GeneID:40491981"
                     /label="psbT CDS"
     gene            74468..74569
                     /gene="psbT"
                     /locus_tag="FKS56_pgp044"
                     /db_xref="GeneID:40491981"
                     /label="psbT gene"
     CDS             complement(74640..74777)
                     /gene="psbN"
                     /locus_tag="FKS56_pgp043"
                     /codon_start=1
                     /transl_table=11
                     /product="photosystem II protein N"
                     /protein_id="YP_009663848.1"
                     /db_xref="GeneID:40491982"
                     /label="psbN CDS"
     gene            complement(74640..74777)
                     /gene="psbN"
                     /locus_tag="FKS56_pgp043"
                     /db_xref="GeneID:40491982"
                     /label="psbN gene"
     CDS             74885..75112
                     /gene="psbH"
                     /locus_tag="FKS56_pgp042"
                     /codon_start=1
                     /transl_table=11
                     /product="photosystem II protein H"
                     /protein_id="YP_009663849.1"
                     /db_xref="GeneID:40491983"
                     /label="psbH CDS"
     gene            74885..75112
                     /gene="psbH"
                     /locus_tag="FKS56_pgp042"
                     /db_xref="GeneID:40491983"
                     /label="psbH gene"
     CDS             join(75235..75240,76049..76690)
                     /gene="petB"
                     /locus_tag="FKS56_pgp041"
                     /codon_start=1
                     /transl_table=11
                     /product="cytochrome b6"
                     /protein_id="YP_009663850.1"
                     /db_xref="GeneID:40491984"
                     /modified_by="User"
                     /label="petB CDS"
     gene            75235..76690
                     /gene="petB"
                     /locus_tag="FKS56_pgp041"
                     /db_xref="GeneID:40491984"
                     /label="petB gene"
     CDS             join(76929..76936,77710..78184)
                     /gene="petD"
                     /locus_tag="FKS56_pgp040"
                     /codon_start=1
                     /transl_table=11
                     /product="cytochrome b6/f complex subunit IV"
                     /protein_id="YP_009663851.1"
                     /db_xref="GeneID:40491985"
                     /modified_by="User"
                     /label="petD CDS"
     gene            76929..78184
                     /gene="petD"
                     /locus_tag="FKS56_pgp040"
                     /db_xref="GeneID:40491985"
                     /modified_by="User"
                     /label="petD gene"
     CDS             complement(78398..79384)
                     /gene="rpoA"
                     /locus_tag="FKS56_pgp039"
                     /codon_start=1
                     /transl_table=11
                     /product="RNA polymerase alpha subunit"
                     /protein_id="YP_009663852.1"
                     /db_xref="GeneID:40491986"
                     /label="rpoA CDS"
     gene            complement(78398..79384)
                     /gene="rpoA"
                     /locus_tag="FKS56_pgp039"
                     /db_xref="GeneID:40491986"
                     /label="rpoA gene"
     CDS             complement(79464..79880)
                     /gene="rps11"
                     /locus_tag="FKS56_pgp038"
                     /codon_start=1
                     /transl_table=11
                     /product="ribosomal protein S11"
                     /protein_id="YP_009663853.1"
                     /db_xref="GeneID:40491987"
                     /label="rps11 CDS"
     gene            complement(79464..79880)
                     /gene="rps11"
                     /locus_tag="FKS56_pgp038"
                     /db_xref="GeneID:40491987"
                     /label="rps11 gene"
     CDS             complement(80025..80138)
                     /gene="rpl36"
                     /locus_tag="FKS56_pgp037"
                     /codon_start=1
                     /transl_table=11
                     /product="ribosomal protein L36"
                     /protein_id="YP_009663854.1"
                     /db_xref="GeneID:40491988"
                     /label="rpl36 CDS"
     gene            complement(80025..80138)
                     /gene="rpl36"
                     /locus_tag="FKS56_pgp037"
                     /db_xref="GeneID:40491988"
                     /label="rpl36 gene"
     CDS             complement(80526..80930)
                     /gene="rps8"
                     /locus_tag="FKS56_pgp036"
                     /codon_start=1
                     /transl_table=11
                     /product="ribosomal protein S8"
                     /protein_id="YP_009663855.1"
                     /db_xref="GeneID:40491989"
                     /label="rps8 CDS"
     gene            complement(80526..80930)
                     /gene="rps8"
                     /locus_tag="FKS56_pgp036"
                     /db_xref="GeneID:40491989"
                     /label="rps8 gene"
     CDS             complement(81108..81476)
                     /gene="rpl14"
                     /locus_tag="FKS56_pgp035"
                     /codon_start=1
                     /transl_table=11
                     /product="ribosomal protein L14"
                     /protein_id="YP_009663856.1"
                     /db_xref="GeneID:40491990"
                     /label="rpl14 CDS"
     gene            complement(81108..81476)
                     /gene="rpl14"
                     /locus_tag="FKS56_pgp035"
                     /db_xref="GeneID:40491990"
                     /label="rpl14 gene"
     CDS             join(complement(83063..83071),complement(81601..81999))
                     /gene="rpl16"
                     /locus_tag="FKS56_pgp034"
                     /codon_start=1
                     /transl_table=11
                     /product="ribosomal protein L16"
                     /protein_id="YP_009663857.1"
                     /db_xref="GeneID:40491991"
                     /label="rpl16 CDS"
     gene            complement(81601..83071)
                     /gene="rpl16"
                     /locus_tag="FKS56_pgp034"
                     /db_xref="GeneID:40491991"
                     /label="rpl16 gene"
     CDS             complement(83212..83871)
                     /gene="rps3"
                     /locus_tag="FKS56_pgp033"
                     /codon_start=1
                     /transl_table=11
                     /product="ribosomal protein S3"
                     /protein_id="YP_009663858.1"
                     /db_xref="GeneID:40491992"
                     /modified_by="User"
                     /label="rps3 CDS"
     gene            complement(83215..83871)
                     /gene="rps3"
                     /locus_tag="FKS56_pgp033"
                     /db_xref="GeneID:40491992"
                     /label="rps3 gene"
     CDS             complement(83856..84359)
                     /gene="rpl22"
                     /locus_tag="FKS56_pgp032"
                     /codon_start=1
                     /transl_table=11
                     /product="ribosomal protein L22"
                     /protein_id="YP_009663859.1"
                     /db_xref="GeneID:40491993"
                     /label="rpl22 CDS"
     gene            complement(83856..84359)
                     /gene="rpl22"
                     /locus_tag="FKS56_pgp032"
                     /db_xref="GeneID:40491993"
                     /label="rpl22 gene"
     CDS             complement(84398..84676)
                     /gene="rps19"
                     /locus_tag="FKS56_pgp031"
                     /codon_start=1
                     /transl_table=11
                     /product="ribosomal protein S19"
                     /protein_id="YP_009663860.1"
                     /db_xref="GeneID:40491994"
                     /label="rps19 CDS"
     gene            complement(84398..84676)
                     /gene="rps19"
                     /locus_tag="FKS56_pgp031"
                     /db_xref="GeneID:40491994"
                     /label="rps19 gene"
     repeat_region   84691..126375
                     /note="inverted repeat B (IRB)"
                     /info="annotated by OGDRAW v1.4"
                     /annotator="OGDRAW"
                     /rpt_type="inverted"
                     /label="inverted repeat B (IRB) repeat region"
     CDS             join(complement(85855..86245),complement(84726..85159))
                     /gene="rpl2"
                     /locus_tag="FKS56_pgp030"
                     /codon_start=1
                     /transl_table=11
                     /product="ribosomal protein L2"
                     /protein_id="YP_009663861.1"
                     /db_xref="GeneID:40491995"
                     /label="rpl2 CDS"
     gene            complement(84726..86245)
                     /gene="rpl2"
                     /locus_tag="FKS56_pgp030"
                     /db_xref="GeneID:40491995"
                     /label="rpl2 gene"
     CDS             complement(86264..86545)
                     /gene="rpl23"
                     /locus_tag="FKS56_pgp029"
                     /codon_start=1
                     /transl_table=11
                     /product="ribosomal protein L23"
                     /protein_id="YP_009663862.1"
                     /db_xref="GeneID:40491996"
                     /label="rpl23 CDS"
     gene            complement(86264..86545)
                     /gene="rpl23"
                     /locus_tag="FKS56_pgp029"
                     /db_xref="GeneID:40491996"
                     /label="rpl23 gene"
     tRNA            complement(86716..86789)
                     /gene="trnI-CAU"
                     /locus_tag="FKS56_pgt023"
                     /product="tRNA-Ile"
                     /db_xref="GeneID:40491997"
                     /label="trnI-CAU tRNA"
     gene            complement(86716..86789)
                     /gene="trnI-CAU"
                     /locus_tag="FKS56_pgt023"
                     /db_xref="GeneID:40491997"
                     /label="trnI-CAU gene"
     CDS             86989..93771
                     /gene="ycf2"
                     /locus_tag="FKS56_pgp028"
                     /codon_start=1
                     /transl_table=11
                     /product="Ycf2"
                     /protein_id="YP_009663863.1"
                     /db_xref="GeneID:40491998"
                     /label="ycf2 CDS"
     gene            86989..93771
                     /gene="ycf2"
                     /locus_tag="FKS56_pgp028"
                     /db_xref="GeneID:40491998"
                     /label="ycf2 gene"
     tRNA            complement(94689..94769)
                     /gene="trnL-CAA"
                     /locus_tag="FKS56_pgt024"
                     /product="tRNA-Leu"
                     /db_xref="GeneID:40491999"
                     /label="trnL-CAA tRNA"
     gene            complement(94689..94769)
                     /gene="trnL-CAA"
                     /locus_tag="FKS56_pgt024"
                     /db_xref="GeneID:40491999"
                     /label="trnL-CAA gene"
     CDS             join(complement(96797..97573),complement(95359..96114))
                     /gene="ndhB"
                     /locus_tag="FKS56_pgp027"
                     /codon_start=1
                     /transl_table=11
                     /product="NADH dehydrogenase subunit 2"
                     /protein_id="YP_009663864.1"
                     /db_xref="GeneID:40492000"
                     /label="ndhB CDS"
     gene            complement(95359..97573)
                     /gene="ndhB"
                     /locus_tag="FKS56_pgp027"
                     /db_xref="GeneID:40492000"
                     /label="ndhB gene"
     CDS             complement(97892..98359)
                     /gene="rps7"
                     /locus_tag="FKS56_pgp026"
                     /codon_start=1
                     /transl_table=11
                     /product="ribosomal protein S7"
                     /protein_id="YP_009663865.1"
                     /db_xref="GeneID:40492001"
                     /label="rps7 CDS"
     gene            complement(97892..98359)
                     /gene="rps7"
                     /locus_tag="FKS56_pgp026"
                     /db_xref="GeneID:40492001"
                     /label="rps7 gene"
     tRNA            101052..101123
                     /gene="trnV-GAC"
                     /locus_tag="FKS56_pgt025"
                     /product="tRNA-Val"
                     /db_xref="GeneID:40492002"
                     /label="trnV-GAC tRNA"
     gene            101052..101123
                     /gene="trnV-GAC"
                     /locus_tag="FKS56_pgt025"
                     /db_xref="GeneID:40492002"
                     /label="trnV-GAC gene"
     rRNA            101348..102838
                     /gene="rrn16"
                     /locus_tag="FKS56_pgr008"
                     /product="16S ribosomal RNA"
                     /db_xref="GeneID:40492003"
                     /label="rrn16 rRNA"
     gene            101348..102838
                     /gene="rrn16"
                     /locus_tag="FKS56_pgr008"
                     /db_xref="GeneID:40492003"
                     /label="rrn16 gene"
     tRNA            join(103136..103172,104068..104102)
                     /gene="trnI-GAU"
                     /locus_tag="FKS56_pgt026"
                     /product="tRNA-Ile"
                     /db_xref="GeneID:40492004"
                     /label="trnI-GAU tRNA"
     gene            103136..104102
                     /gene="trnI-GAU"
                     /locus_tag="FKS56_pgt026"
                     /db_xref="GeneID:40492004"
                     /label="trnI-GAU gene"
     tRNA            join(104166..104203,104972..105006)
                     /gene="trnA-UGC"
                     /locus_tag="FKS56_pgt027"
                     /product="tRNA-Ala"
                     /db_xref="GeneID:40492005"
                     /label="trnA-UGC"
     gene            104166..105006
                     /gene="trnA-UGC"
                     /locus_tag="FKS56_pgt027"
                     /db_xref="GeneID:40492005"
                     /label="trnA-UGC gene"
     rRNA            105166..107975
                     /gene="rrn23"
                     /locus_tag="FKS56_pgr007"
                     /product="23S ribosomal RNA"
                     /db_xref="GeneID:40492006"
                     /label="rrn23 rRNA"
     gene            105166..107975
                     /gene="rrn23"
                     /locus_tag="FKS56_pgr007"
                     /db_xref="GeneID:40492006"
                     /label="rrn23 gene"
     rRNA            108074..108176
                     /gene="rrn4.5"
                     /locus_tag="FKS56_pgr006"
                     /product="4.5S ribosomal RNA"
                     /db_xref="GeneID:40492007"
                     /label="rrn4.5 rRNA"
     gene            108074..108176
                     /gene="rrn4.5"
                     /locus_tag="FKS56_pgr006"
                     /db_xref="GeneID:40492007"
                     /label="rrn4.5 gene"
     rRNA            108406..108526
                     /gene="rrn5"
                     /locus_tag="FKS56_pgr005"
                     /product="5S ribosomal RNA"
                     /db_xref="GeneID:40492008"
                     /label="rrn5 rRNA"
     gene            108406..108526
                     /gene="rrn5"
                     /locus_tag="FKS56_pgr005"
                     /db_xref="GeneID:40492008"
                     /label="rrn5 gene"
     tRNA            108774..108847
                     /gene="trnR-ACG"
                     /locus_tag="FKS56_pgt028"
                     /product="tRNA-Arg"
                     /db_xref="GeneID:40492009"
                     /label="trnR-ACG tRNA"
     gene            108774..108847
                     /gene="trnR-ACG"
                     /locus_tag="FKS56_pgt028"
                     /db_xref="GeneID:40492009"
                     /label="trnR-ACG gene"
     tRNA            complement(109404..109475)
                     /gene="trnN-GUU"
                     /locus_tag="FKS56_pgt029"
                     /product="tRNA-Asn"
                     /db_xref="GeneID:40492010"
                     /label="trnN-GUU tRNA"
     gene            complement(109404..109475)
                     /gene="trnN-GUU"
                     /locus_tag="FKS56_pgt029"
                     /db_xref="GeneID:40492010"
                     /label="trnN-GUU gene"
     CDS             110002..115566
                     /gene="ycf1"
                     /locus_tag="FKS56_pgp025"
                     /codon_start=1
                     /transl_table=11
                     /product="Ycf1"
                     /protein_id="YP_009663866.1"
                     /db_xref="GeneID:40492011"
                     /modified_by="User"
                     /label="ycf1 CDS"
     gene            110002..115566
                     /gene="ycf1"
                     /locus_tag="FKS56_pgp025"
                     /db_xref="GeneID:40492011"
                     /modified_by="User"
                     /label="ycf1 gene"
     CDS             115938..116210
                     /gene="rps15"
                     /locus_tag="FKS56_pgp024"
                     /codon_start=1
                     /transl_table=11
                     /product="ribosomal protein S15"
                     /protein_id="YP_009663867.1"
                     /db_xref="GeneID:40492012"
                     /label="rps15 CDS"
     gene            115938..116210
                     /gene="rps15"
                     /locus_tag="FKS56_pgp024"
                     /db_xref="GeneID:40492012"
                     /label="rps15 gene"
     CDS             116316..117497
                     /gene="ndhH"
                     /locus_tag="FKS56_pgp023"
                     /codon_start=1
                     /transl_table=11
                     /product="NADH dehydrogenase subunit 7"
                     /protein_id="YP_009663868.1"
                     /db_xref="GeneID:40492013"
                     /label="ndhH CDS"
     gene            116316..117497
                     /gene="ndhH"
                     /locus_tag="FKS56_pgp023"
                     /db_xref="GeneID:40492013"
                     /label="ndhH gene"
     CDS             join(117499..118056,119206..119745)
                     /gene="ndhA"
                     /locus_tag="FKS56_pgp022"
                     /codon_start=1
                     /transl_table=11
                     /product="NADH-plastoquinone oxidoreductase subunit 1"
                     /protein_id="YP_009663869.1"
                     /db_xref="GeneID:40492014"
                     /label="ndhA CDS"
     gene            117499..119745
                     /gene="ndhA"
                     /locus_tag="FKS56_pgp022"
                     /db_xref="GeneID:40492014"
                     /label="ndhA gene"
     CDS             119823..120326
                     /gene="ndhI"
                     /annotator="Chloe"
                     /product="NADH dehydrogenase subunit I"
                     /label="ndhI CDS"
     gene            119823..120326
                     /gene="ndhI"
                     /info="annotated by Chloe v0.1.0"
                     /annotator="Chloe"
                     /label="ndhI gene"
     CDS             120749..121279
                     /gene="ndhG"
                     /locus_tag="FKS56_pgp021"
                     /codon_start=1
                     /transl_table=11
                     /product="NADH dehydrogenase subunit 6"
                     /protein_id="YP_009663870.1"
                     /db_xref="GeneID:40492015"
                     /label="ndhG CDS"
     gene            120749..121279
                     /gene="ndhG"
                     /locus_tag="FKS56_pgp021"
                     /db_xref="GeneID:40492015"
                     /label="ndhG gene"
     CDS             121520..121825
                     /gene="ndhE"
                     /locus_tag="FKS56_pgp020"
                     /codon_start=1
                     /transl_table=11
                     /product="NADH dehydrogenase subunit 4L"
                     /protein_id="YP_009663871.1"
                     /db_xref="GeneID:40492016"
                     /modified_by="User"
                     /label="ndhE CDS"
     gene            121520..121825
                     /gene="ndhE"
                     /locus_tag="FKS56_pgp020"
                     /db_xref="GeneID:40492016"
                     /modified_by="User"
                     /label="ndhE gene"
     CDS             122071..122316
                     /gene="psaC"
                     /locus_tag="FKS56_pgp019"
                     /codon_start=1
                     /transl_table=11
                     /product="photosystem I subunit VII"
                     /protein_id="YP_009663872.1"
                     /db_xref="GeneID:40492017"
                     /label="psaC CDS"
     gene            122071..122316
                     /gene="psaC"
                     /locus_tag="FKS56_pgp019"
                     /db_xref="GeneID:40492017"
                     /label="psaC gene"
     CDS             122455..123957
                     /gene="ndhD"
                     /locus_tag="FKS56_pgp018"
                     /codon_start=1
                     /transl_table=11
                     /product="NADH dehydrogenase subunit 4"
                     /protein_id="YP_009663873.1"
                     /db_xref="GeneID:40492018"
                     /note="pseudogene"
                     /modified_by="User"
                     /label="ndhD CDS"
     gene            122455..123957
                     /gene="ndhD"
                     /locus_tag="FKS56_pgp018"
                     /db_xref="GeneID:40492018"
                     /modified_by="User"
                     /label="ndhD gene"
     CDS             complement(124208..125179)
                     /gene="ccsA"
                     /locus_tag="FKS56_pgp017"
                     /codon_start=1
                     /transl_table=11
                     /product="cytochrome c biogenesis protein"
                     /protein_id="YP_009663874.1"
                     /db_xref="GeneID:40492019"
                     /label="ccsA CDS"
     gene            complement(124208..125179)
                     /gene="ccsA"
                     /locus_tag="FKS56_pgp017"
                     /db_xref="GeneID:40492019"
                     /label="ccsA gene"
     tRNA            complement(125302..125381)
                     /gene="trnL-UAG"
                     /locus_tag="FKS56_pgt030"
                     /product="tRNA-Leu"
                     /db_xref="GeneID:40492020"
                     /label="trnL-UAG tRNA"
     gene            complement(125302..125381)
                     /gene="trnL-UAG"
                     /locus_tag="FKS56_pgt030"
                     /db_xref="GeneID:40492020"
                     /label="trnL-UAG gene"
     CDS             complement(126372..128606)
                     /gene="ndhF"
                     /annotator="Chloe"
                     /product="NADH dehydrogenase subunit F"
                     /label="ndhF CDS"
     gene            complement(126372..128606)
                     /gene="ndhF"
                     /info="annotated by Chloe v0.1.0"
                     /annotator="Chloe"
                     /label="ndhF gene"
     misc_feature    126376..129230
                     /note="small single copy (SSC)"
                     /info="annotated by OGDRAW v1.4"
                     /annotator="OGDRAW"
                     /label="small single copy (SSC)"
     CDS             129068..129226
                     /gene="rpl32"
                     /locus_tag="FKS56_pgp015"
                     /codon_start=1
                     /transl_table=11
                     /product="ribosomal protein L32"
                     /protein_id="YP_009663875.1"
                     /db_xref="GeneID:40492022"
                     /label="rpl32 CDS"
     gene            129068..129226
                     /gene="rpl32"
                     /locus_tag="FKS56_pgp015"
                     /db_xref="GeneID:40492022"
                     /label="rpl32 gene"
     repeat_region   129231..170915
                     /note="inverted repeat A (IRA)"
                     /info="annotated by OGDRAW v1.4"
                     /annotator="OGDRAW"
                     /rpt_type="inverted"
                     /label="inverted repeat A (IRA) repeat region"
     tRNA            130225..130304
                     /gene="trnL-UAG"
                     /locus_tag="FKS56_pgt031"
                     /product="tRNA-Leu"
                     /db_xref="GeneID:40492023"
                     /label="trnL-UAG tRNA"
     gene            130225..130304
                     /gene="trnL-UAG"
                     /locus_tag="FKS56_pgt031"
                     /db_xref="GeneID:40492023"
                     /label="trnL-UAG gene"
     CDS             130427..131398
                     /gene="ccsA"
                     /locus_tag="FKS56_pgp014"
                     /codon_start=1
                     /transl_table=11
                     /product="cytochrome c biogenesis protein"
                     /protein_id="YP_009663876.1"
                     /db_xref="GeneID:40492024"
                     /label="ccsA CDS"
     gene            130427..131398
                     /gene="ccsA"
                     /locus_tag="FKS56_pgp014"
                     /db_xref="GeneID:40492024"
                     /label="ccsA gene"
     CDS             complement(131649..133151)
                     /gene="ndhD"
                     /locus_tag="FKS56_pgp013"
                     /codon_start=1
                     /transl_table=11
                     /product="NADH dehydrogenase subunit 4"
                     /protein_id="YP_009663877.1"
                     /db_xref="GeneID:40492025"
                     /note="pseudogene"
                     /modified_by="User"
                     /label="ndhD CDS"
     gene            complement(131649..133151)
                     /gene="ndhD"
                     /locus_tag="FKS56_pgp013"
                     /db_xref="GeneID:40492025"
                     /modified_by="User"
                     /label="ndhD gene"
     CDS             complement(133290..133535)
                     /gene="psaC"
                     /locus_tag="FKS56_pgp012"
                     /codon_start=1
                     /transl_table=11
                     /product="photosystem I subunit VII"
                     /protein_id="YP_009663878.1"
                     /db_xref="GeneID:40492026"
                     /label="psaC CDS"
     gene            complement(133290..133535)
                     /gene="psaC"
                     /locus_tag="FKS56_pgp012"
                     /db_xref="GeneID:40492026"
                     /label="psaC gene"
     CDS             complement(133781..134086)
                     /gene="ndhE"
                     /locus_tag="FKS56_pgp011"
                     /codon_start=1
                     /transl_table=11
                     /product="NADH dehydrogenase subunit 4L"
                     /protein_id="YP_009663879.1"
                     /db_xref="GeneID:40492027"
                     /modified_by="User"
                     /label="ndhE CDS"
     gene            complement(133781..134086)
                     /gene="ndhE"
                     /locus_tag="FKS56_pgp011"
                     /db_xref="GeneID:40492027"
                     /modified_by="User"
                     /label="ndhE gene"
     CDS             complement(134327..134857)
                     /gene="ndhG"
                     /locus_tag="FKS56_pgp010"
                     /codon_start=1
                     /transl_table=11
                     /product="NADH dehydrogenase subunit 6"
                     /protein_id="YP_009663880.1"
                     /db_xref="GeneID:40492028"
                     /label="ndhG CDS"
     gene            complement(134327..134857)
                     /gene="ndhG"
                     /locus_tag="FKS56_pgp010"
                     /db_xref="GeneID:40492028"
                     /label="ndhG gene"
     CDS             complement(135280..135783)
                     /gene="ndhI"
                     /annotator="Chloe"
                     /product="NADH dehydrogenase subunit I"
                     /label="ndhI CDS"
     gene            complement(135280..135783)
                     /gene="ndhI"
                     /info="annotated by Chloe v0.1.0"
                     /annotator="Chloe"
                     /label="ndhI gene"
     CDS             join(complement(137550..138107),
                     complement(135861..136400))
                     /gene="ndhA"
                     /locus_tag="FKS56_pgp009"
                     /codon_start=1
                     /transl_table=11
                     /product="NADH-plastoquinone oxidoreductase subunit 1"
                     /protein_id="YP_009663881.1"
                     /db_xref="GeneID:40492029"
                     /label="ndhA CDS"
     gene            complement(135861..138107)
                     /gene="ndhA"
                     /locus_tag="FKS56_pgp009"
                     /db_xref="GeneID:40492029"
                     /label="ndhA gene"
     CDS             complement(138109..139290)
                     /gene="ndhH"
                     /locus_tag="FKS56_pgp008"
                     /codon_start=1
                     /transl_table=11
                     /product="NADH dehydrogenase subunit 7"
                     /protein_id="YP_009663882.1"
                     /db_xref="GeneID:40492030"
                     /label="ndhH CDS"
     gene            complement(138109..139290)
                     /gene="ndhH"
                     /locus_tag="FKS56_pgp008"
                     /db_xref="GeneID:40492030"
                     /label="ndhH gene"
     CDS             complement(139396..139668)
                     /gene="rps15"
                     /locus_tag="FKS56_pgp007"
                     /codon_start=1
                     /transl_table=11
                     /product="ribosomal protein S15"
                     /protein_id="YP_009663883.1"
                     /db_xref="GeneID:40492031"
                     /label="rps15 CDS"
     gene            complement(139396..139668)
                     /gene="rps15"
                     /locus_tag="FKS56_pgp007"
                     /db_xref="GeneID:40492031"
                     /label="rps15 gene"
     CDS             complement(140040..145604)
                     /gene="ycf1"
                     /locus_tag="FKS56_pgp006"
                     /codon_start=1
                     /transl_table=11
                     /product="Ycf1"
                     /protein_id="YP_009663884.1"
                     /db_xref="GeneID:40492032"
                     /modified_by="User"
                     /label="ycf1 CDS"
     gene            complement(140040..145604)
                     /gene="ycf1"
                     /locus_tag="FKS56_pgp006"
                     /db_xref="GeneID:40492032"
                     /modified_by="User"
                     /label="ycf1 gene"
     tRNA            146131..146202
                     /gene="trnN-GUU"
                     /locus_tag="FKS56_pgt032"
                     /product="tRNA-Asn"
                     /db_xref="GeneID:40492033"
                     /label="trnN-GUU tRNA"
     gene            146131..146202
                     /gene="trnN-GUU"
                     /locus_tag="FKS56_pgt032"
                     /db_xref="GeneID:40492033"
                     /label="trnN-GUU gene"
     tRNA            complement(146759..146832)
                     /gene="trnR-ACG"
                     /locus_tag="FKS56_pgt033"
                     /product="tRNA-Arg"
                     /db_xref="GeneID:40492034"
                     /label="trnR-ACG tRNA"
     gene            complement(146759..146832)
                     /gene="trnR-ACG"
                     /locus_tag="FKS56_pgt033"
                     /db_xref="GeneID:40492034"
                     /label="trnR-ACG gene"
     rRNA            complement(147080..147200)
                     /gene="rrn5"
                     /locus_tag="FKS56_pgr004"
                     /product="5S ribosomal RNA"
                     /db_xref="GeneID:40492035"
                     /label="rrn5 rRNA"
     gene            complement(147080..147200)
                     /gene="rrn5"
                     /locus_tag="FKS56_pgr004"
                     /db_xref="GeneID:40492035"
                     /label="rrn5 gene"
     rRNA            complement(147430..147532)
                     /gene="rrn4.5"
                     /locus_tag="FKS56_pgr003"
                     /product="4.5S ribosomal RNA"
                     /db_xref="GeneID:40492036"
                     /label="rrn4.5 rRNA"
     gene            complement(147430..147532)
                     /gene="rrn4.5"
                     /locus_tag="FKS56_pgr003"
                     /db_xref="GeneID:40492036"
                     /label="rrn4.5 gene"
     rRNA            complement(147631..150440)
                     /gene="rrn23"
                     /locus_tag="FKS56_pgr002"
                     /product="23S ribosomal RNA"
                     /db_xref="GeneID:40492037"
                     /label="rrn23 rRNA"
     gene            complement(147631..150440)
                     /gene="rrn23"
                     /locus_tag="FKS56_pgr002"
                     /db_xref="GeneID:40492037"
                     /label="rrn23 gene"
     tRNA            join(complement(151403..151440),
                     complement(150600..150634))
                     /gene="trnA-UGC"
                     /locus_tag="FKS56_pgt034"
                     /product="tRNA-Ala"
                     /db_xref="GeneID:40492038"
                     /label="trnA-UGC"
     gene            complement(150600..151440)
                     /gene="trnA-UGC"
                     /locus_tag="FKS56_pgt034"
                     /db_xref="GeneID:40492038"
                     /label="trnA-UGC gene"
     tRNA            join(complement(152434..152470),
                     complement(151504..151538))
                     /gene="trnI-GAU"
                     /locus_tag="FKS56_pgt035"
                     /product="tRNA-Ile"
                     /db_xref="GeneID:40492039"
                     /label="trnI-GAU tRNA"
     gene            complement(151504..152470)
                     /gene="trnI-GAU"
                     /locus_tag="FKS56_pgt035"
                     /db_xref="GeneID:40492039"
                     /label="trnI-GAU gene"
     rRNA            complement(152768..154258)
                     /gene="rrn16"
                     /locus_tag="FKS56_pgr001"
                     /product="16S ribosomal RNA"
                     /db_xref="GeneID:40492040"
                     /label="rrn16 rRNA"
     gene            complement(152768..154258)
                     /gene="rrn16"
                     /locus_tag="FKS56_pgr001"
                     /db_xref="GeneID:40492040"
                     /label="rrn16 gene"
     tRNA            complement(154483..154554)
                     /gene="trnV-GAC"
                     /locus_tag="FKS56_pgt036"
                     /product="tRNA-Val"
                     /db_xref="GeneID:40492041"
                     /label="trnV-GAC tRNA"
     gene            complement(154483..154554)
                     /gene="trnV-GAC"
                     /locus_tag="FKS56_pgt036"
                     /db_xref="GeneID:40492041"
                     /label="trnV-GAC gene"
     CDS             157247..157714
                     /gene="rps7"
                     /locus_tag="FKS56_pgp005"
                     /codon_start=1
                     /transl_table=11
                     /product="ribosomal protein S7"
                     /protein_id="YP_009663885.1"
                     /db_xref="GeneID:40492042"
                     /label="rps7 CDS"
     gene            157247..157714
                     /gene="rps7"
                     /locus_tag="FKS56_pgp005"
                     /db_xref="GeneID:40492042"
                     /label="rps7 gene"
     CDS             join(158033..158809,159492..160247)
                     /gene="ndhB"
                     /locus_tag="FKS56_pgp004"
                     /codon_start=1
                     /transl_table=11
                     /product="NADH dehydrogenase subunit 2"
                     /protein_id="YP_009663886.1"
                     /db_xref="GeneID:40492043"
                     /label="ndhB CDS"
     gene            158033..160247
                     /gene="ndhB"
                     /locus_tag="FKS56_pgp004"
                     /db_xref="GeneID:40492043"
                     /label="ndhB gene"
     tRNA            160837..160917
                     /gene="trnL-CAA"
                     /locus_tag="FKS56_pgt037"
                     /product="tRNA-Leu"
                     /db_xref="GeneID:40492044"
                     /label="trnL-CAA tRNA"
     gene            160837..160917
                     /gene="trnL-CAA"
                     /locus_tag="FKS56_pgt037"
                     /db_xref="GeneID:40492044"
                     /label="trnL-CAA gene"
     CDS             complement(161835..168617)
                     /gene="ycf2"
                     /locus_tag="FKS56_pgp003"
                     /codon_start=1
                     /transl_table=11
                     /product="Ycf2"
                     /protein_id="YP_009663887.1"
                     /db_xref="GeneID:40492049"
                     /label="ycf2 CDS"
     gene            complement(161835..168617)
                     /gene="ycf2"
                     /locus_tag="FKS56_pgp003"
                     /db_xref="GeneID:40492049"
                     /label="ycf2 gene"
     tRNA            168817..168890
                     /gene="trnI-CAU"
                     /locus_tag="FKS56_pgt038"
                     /product="tRNA-Ile"
                     /db_xref="GeneID:40492045"
                     /label="trnI-CAU tRNA"
     gene            168817..168890
                     /gene="trnI-CAU"
                     /locus_tag="FKS56_pgt038"
                     /db_xref="GeneID:40492045"
                     /label="trnI-CAU gene"
     CDS             169061..169342
                     /gene="rpl23"
                     /locus_tag="FKS56_pgp002"
                     /codon_start=1
                     /transl_table=11
                     /product="ribosomal protein L23"
                     /protein_id="YP_009663888.1"
                     /db_xref="GeneID:40492046"
                     /label="rpl23 CDS"
     gene            169061..169342
                     /gene="rpl23"
                     /locus_tag="FKS56_pgp002"
                     /db_xref="GeneID:40492046"
                     /label="rpl23 gene"
     CDS             join(169361..169751,170447..170880)
                     /gene="rpl2"
                     /locus_tag="FKS56_pgp001"
                     /codon_start=1
                     /transl_table=11
                     /product="ribosomal protein L2"
                     /protein_id="YP_009663889.1"
                     /db_xref="GeneID:40492047"
                     /label="rpl2 CDS"
     gene            169361..170880
                     /gene="rpl2"
                     /locus_tag="FKS56_pgp001"
                     /db_xref="GeneID:40492047"
                     /label="rpl2 gene"
ORIGIN      
        1 taaatctttt tttgttcatg ggcgaacgac gggaattgaa cccgcgagtg gtggattcac
       61 aatccactgc cttaatccac ttggctacat ccgcccttct tttttttttt tttaatatta
      121 ggtttcgctt tgatttaaat tgaaaacagt aaaataagaa cttcacaaaa gattggtaag
      181 gactgattca tatatataaa ttatatatat atatatatat atatatgagt acaaaacaaa
      241 ggtatgatac taaaccaaac ccattaaaat gaccctttct ttttttttta tgataaagat
      301 aaagaaaaaa aaacttaggt aaaaaaaaga aagactatta aaaaaaataa aggagcaata
      361 ccaatcctct tggtattgcc cctttatttt tcctttcaaa aaattgtata cactaagaca
      421 aaaatcttat ccatttgtag atggagcttc aatagcagct agatctagag ggaaattatg
      481 agcattacgt tcatgcataa cttccatacc aaggttagca cggttaataa tatcagccca
      541 ggtattaatt acacgacctt gactatcaac tacggattgg ttgaaattga aaccgtttag
      601 gttgaaagcc atagtgctaa tacctaaagc agtgaaccag atacctacaa caggccaagc
      661 agctaagaag aaatgtaaag aacgagaatt gttgaaacta gcatattgga agatcaatcg
      721 gccaaaataa ccatgagcag ctacaatatt gtaggtttct tcctcttgac cgaatctgta
      781 accttcattt gcggattcgt tttctgtagt ttccctgatc aaactagaag ttaccaagga
      841 accatgcata gcactgaata gggagccgcc gaatacacca gctacgccta gcatgtgaaa
      901 tgggtgcata aggatattgt gttcagcctg gaatacaatc ataaagttga aagtaccaga
      961 gattcctaga ggcataccat cagaaaaact tccttgacca attggataga tcaagaaaac
     1021 ggcggtagca gctgcaacag gagctgaata tgcaacagcg atccaagggc gcatacccaa
     1081 acggaaacta agttcccact cacgacccat gtagcaagct acaccaagta agaagtgaag
     1141 aacgattagc tcataaggac caccattgta taaccattca tcaacggatg ccgcttccca
     1201 gatcgggtaa aagtgcaaac ctatagctgc agaagtagga ataatggcac cagaaataat
     1261 attgtttcca taaagtagag atccagaaac aggttcacga ataccgtcaa tatccactgg
     1321 aggagcagca atgaatgcga taatgaatac agaagttgcg gtcaataaag taggaatcat
     1381 caacacacca aaccatccga tgtaaagacg gttttctgtg ctagttatcc agttacagaa
     1441 gcgaccccat aggctttcgc tttcgcgtct ctctaaaatt gcagtcatgg taaaatcttg
     1501 gtttattaaa tcatcaggga ctcccaagca cacaaattct ctagaaatag tgaatcgagg
     1561 gcttgttatt taacagtata gcatgactta tatacacgtg tcaaccaata tcaaattgaa
     1621 aaaatagacc tatgatttta tctagatttc tcatattttt ttttgtctaa tcataaaaat
     1681 aaagttcctt aattataaaa aaaaatatat attgattgat atacatatga atctaatttc
     1741 aatattaaaa tcataatgga atgggttgcc cgggactcga acccggaact agtcggatgg
     1801 agtagaaaat ttccttgtta aaatgaaata ggtaaaaaaa tccctcccca aaccgtgctt
     1861 gcatttttca ttgcacacgg ctttctctat gtatacatct aaaatgctct ttcttcctta
     1921 aagaaaacag gactctaaaa aagttgttaa ttgaatactc agtgaatcac cccttgctta
     1981 cttgtaatta tattcttact gcatgaacat ttaataatga ataaaaagaa tgaattcttc
     2041 tactatctct taatcataaa attttttttt tgagcgtttg ataaaaaatt ctcactcatg
     2101 attaaccaaa gcgttgatag aaaaaatatt caaataccaa acccgccccc gatataactt
     2161 tcgaaaagta gaagaagttt ttggtaagat caaagaaaga aattgttctt cttccgtaag
     2221 gaattcttca aaaaaccccg aacctaatct cttcgaaaaa acacgtacag tacttttgtg
     2281 tttacgagcc aaagttttaa gacaagaaag ccgaagtatg tattttactc gatacaaact
     2341 cttttttttt gaggatccac tgtaataatg agaaaaattt ctgcatatac gcacaaatcg
     2401 ttcgataata tccgaatctg gcaaatcaac ccaggttggc ttactaatgg gatgtcctga
     2461 tgcgttacaa aaattagctt tcgacaatga tccaatcata gaaataattg gaatttttgt
     2521 atccaacttc ttgatagtat tatctattag aaataagttt tctaacattt gactccgtac
     2581 cacggaagga tttaattgca catttgaaag atagcctaaa aagtcaagag aatatttgca
     2641 taattgcttt atacggaccc ttcctgattg agaccatacg taaaaatgat attgccataa
     2701 atttataaag taatatttcc acttattcat cagaagaggc gtatcttttg aagcgagaat
     2761 ccattttcct tgatatctaa caaaatgcat gaagggatcc ttgaacaagc ataagttgtt
     2821 ctgaaaatta ttcgaagata cttctacaag atgtttgatt ttttcataga aatagattcg
     2881 ttcaagaaag attgcataag atattgatcg taaatgatag gactgattac gaagaaaaag
     2941 gaaaatgaat ttgcattcac atatatgaga attatatagg aacaagaaga atcttggatt
     3001 aaaaatagaa atgcatttct gtgaagtact aagactcttc aaattaaaat actcgtagaa
     3061 aaaaagaagc cgtaataaat gcaaaaaaga ggcatctttt aaccagtagc ggagggcttg
     3121 aaccaagatt tcaagatgga tggggtgagg tattactaca tctaacacag aatttaaatg
     3181 tgaaaatttg tcctctaaaa aaggaaatat tgaataaatt gattttaaat tatgagattt
     3241 tgctacttct ttcccttgta aataagacac tactcgtagg gaaaatggaa tttccacaat
     3301 gactgcaaat cctgccgata ttatttgaga atacaaattc ttattcttat tgtgcccaaa
     3361 aatttgattt tgtttcgaat cattagcaga aataaacaaa agattctctt gatacattcg
     3421 agtaattaaa cgtttcacaa ttagtgaact ggatttattg tcataacgca cacttttcaa
     3481 caaaattgat gatttatttc tattgaaaac ataatcatga gcaagcgcat aaatatactc
     3541 ccgaaaaatc agcgggtata ggaagtcata ttggcgagat ctatttagtt ctaaatatag
     3601 ttgttgaaat tcctccattt caaactcaaa ttgaaccaaa gcaagggtgg gggatctaat
     3661 cggttatcaa atgatacata gtgcgataga gtcaaaccaa ggtattatca tagtaagaat
     3721 aaacaataat agatacctcg aagataggtg gattcatcaa cggattctct acactctcct
     3781 ttttaattta attgatgtat gtttgttcta agataagaag atggttcgaa atcctttatt
     3841 attttttttt tcaacctaat cgctcttttg attttggaaa aaaaaaagat gttctcttta
     3901 tcaatatact gcttctttta cacattcatg cttaatccct aagaaatagg gaataactat
     3961 atagaatagt taggactcaa aaaaataaaa aatccactca tgagaaagat atttacccca
     4021 ttaggcacta atttagtttt aacggttaat tagatcgggt aatcattcaa atcaaattaa
     4081 gaaaagaagc tcgttgcttt tagttttacc ataattgggt cccctaggac tctatccatt
     4141 tattcactcg accaaacttt taattcttta ttgatacgac atgctatttt ttccatgtat
     4201 tcctttcagg atcagtcgcg gtcttagaaa ctctaccgat ggtatggacg aatccctttc
     4261 ttcataaaaa tgtgtaaaag atgctagccg cacttaaaag ccgagtactc taccgttgag
     4321 ttagcaaccc caaaaagaaa tagaatatgg agatataacc ggaatcaaaa atgtggaatt
     4381 tcataacaca atcaaaacat ttaaaaatac aagagattct catataaaat aaaaaaatag
     4441 aactagaaaa agttaaaatt gatagagcac ttcttgtgtt aaccattttt attcattaaa
     4501 aaacttcttc tatcaggcaa aaaatagaat ttcttgtatc acaacaaatt caaagaatcc
     4561 ataagtcaaa acccaatctc tgcggcatga ataagggtaa atagaaatgg atctatttat
     4621 ctacgatcga attatatttg tttgatacat tgttgtcaat atgattgtga ctgtttaata
     4681 taaatgatta tcaaagaata taaaaaacta taagaatcaa atgaaaaaat agatttcaat
     4741 tttttgatta gtttgttttc ttagtatttt attataagat tcttataata aaatactaag
     4801 aaaacgctat aaatagagca aaggagggtg aggaaataat aaagaaaaat tgattcaaag
     4861 ctctatatga gtcatccaca cccttttttt attttataaa tgaaatttgt atttcattaa
     4921 caaaaaatca atgacatttt tttttaacta aaaaaaatta agttccgtaa acccccgcct
     4981 tctttaaaat gtcatgaaca gttcctgtag gttgagcgcc cttttcaaga aaatctaaaa
     5041 tagcaggaac atttaaatgg gtttgattat atatcggatc ataaaaaccc acttttcgaa
     5101 gatctcttcc ttctcttcga gatcgaacat caactgcaac aattcgataa aaggctcatt
     5161 gggatagaat agatggaatt taaaaataaa cacccccccc agaaacgtat aagaagtttt
     5221 ctcctcgtac ggctcaaaaa aaaatgatta gaagttaagt tatatctatg tgtacatgaa
     5281 attagaatgt caaatcgatc cataatccaa caaatccgtg ggacatttaa ctccttcttt
     5341 ttactctttc ttatttttaa gaaaaagcaa aaaacattcg tactctcata actcaagttg
     5401 gataactctt aactagctcc aaaaatactt agctattttt tttattgagt ggtctctaac
     5461 ccctttcttt ttttttgtct tatttagaat ctagtttgat tctttattct gatctggtga
     5521 ttgagacaat tgaaaacggt atttccttgt tccgggatcc tttaatttga atcattgggt
     5581 ttagacatta cttcggagat ctttaatcat ttcaaaaaat ggcagcaaca tgcccctttt
     5641 tctctttttt gtgtttgtga tctctttcta tcaaggaatc atatgaacaa tttattcccg
     5701 catgagaatc ttttgatcga aagagcttta ccaattccaa ctagtttgct ttttttttta
     5761 tttgaaaatg ctttgagtca gaccctttcc gtttctatat gaaaaataga tttatgtacg
     5821 aagttgttcc aacttattga tttgatttac attaactaac cctagatcct ttccctttaa
     5881 aaatcaaatc aatattttct actcgagctc caccctatac tgtttatatc ccaacccaac
     5941 aaaaacgcgg gttatgatag aaaagagtag aaaagaatgt cgagccaaga gcaccttcat
     6001 ttctatatag taaaaaaaag gtggtggttt gttttaatat ccacagcaaa ttgaccatgt
     6061 ccttcaagtc gcacgttgct ttctaccaca tcgcttcaaa cgaagtttta ccataacata
     6121 aaattcctcc ggtttttaat aggtgtgtaa ataattgatt gaattacgaa attatgaata
     6181 gtcatcggtt cagtcagtac gtagtaatct atagcacgta gtaatctata gctcttccta
     6241 atatacttaa tattaaatta taaagaaatt ggtaatttat gatgaagaaa aagtctcagt
     6301 aataatttaa attaacccta ttttgtatga atacaatatc ttttttatat ttctttttta
     6361 ttaaaaaaag aaatatatac cagaaatatt ctcaatttta aataaaagca aataaataaa
     6421 aaaacgaatc tttttgaatc cgccttacgt tggttgcatc ttcaaataag tcgatagaat
     6481 agattcgaca atctaatact ttttcaattc aatatttata aagtttgatc caaaaatggt
     6541 attcgatcac cataagagag ataaatccat atatattgaa ttgagattcc aattgaaccg
     6601 tcgatgattt aaatgggata gttagataga aaaagaaatc caattttttt tttaattgaa
     6661 ttgtataaaa aagactgatg aaggataaag tggaatttca ctgttttttc ttttatttca
     6721 ttctgaaata gaaaaagcag aatgacaaag taggggaaat tgccgtattc agaagaaatt
     6781 ctggatattc tatgttaaat attgagtttc tgtttaattt catatctata attaaggtaa
     6841 ggattcacaa acaaaataca aaatagtaat attcaaaaaa aattgcacta ttaggttagc
     6901 aatccctatg tataaacatt ccctcctttt ttgcgaggct tctttggctt gaggtccaac
     6961 taatctttct cgaaagtaga gcggatggga gatatgaatc acacccacgt caattgttaa
     7021 tagaattaca attattcttt agaaccaaac accaaataac ctaagaggtt caaagaaaaa
     7081 aaaaaagcat cttttcgtat ctaattttat tttttatcaa taaaatttgg actgggcata
     7141 gacagatatt caaattgata tcttacatta ctgattaacc cctatctact ctcccaattg
     7201 gtttttgggg gaatgataaa tcataaaaga atgcccgatt tttgatctta tcttaaaagg
     7261 cgattaagaa atatccactt tttttctttt atcttttttc tgatatagaa aacaactaga
     7321 ctctgggacg gaaggattcg aaccttcgaa tagcgggacc aaaacccgtt gccttaccac
     7381 ttggccacgc cccattttta tttatattta aaactactaa agagtaatat gggtattcct
     7441 ttttcgtcaa ttcgagttcc taaaatgtat gaaatagatt agtttattgt taggattttt
     7501 acaggtctag atatagaatt caaccgaatt tattgatcat tatatagaat tcaattaaga
     7561 tattgtatga aagtctcatt tcttcaattc tcttctaaaa aaaaaaaaaa gggctttttg
     7621 attggatgag ttcaaagaaa tatgtgtgtt tttttttttt ttaatcagac ttattttcct
     7681 ttctttattt ttttccttat ctcaaaatag attaataact taatcaaaat aatatccaag
     7741 aaaaaaaaat gaatttgtta tgcttaatat ctttaatttg atcaatattt gttttaattc
     7801 tacgtcgttt tcggatagtt ttttattcgc caaattgccc gaagcctatg cttttttgaa
     7861 tccaatcgtc gatgttatgc cggtaatacc tcttttcttt tttctcttag cctttgtttg
     7921 gcaagccgct gtaagttttc gatgagatcc ttaatactgt cctagaaaaa ttcatgattt
     7981 attcgagaaa aaaatctaac aattgagaaa atcagagaca aaatcagata agtataggtc
     8041 ttacagtatg aaggaaccct caattcaaac tttgaaattt tttgatagcc gtgataaatc
     8101 tgggttaccc catttcctca ttccaatccg tttttaatcg aaaagtctac ttagacttgg
     8161 agtccaccac tcactatgaa aggaattttt ttgtcatgaa aagctccatt cttattgcaa
     8221 ataaataaat ttttgaaact cttttctatt tctacaattt atataaagat aaagaaatcg
     8281 cttccttgat ttcttggtgt caaggtcaac gagataggat atgtggtcta aaaaaaggga
     8341 atctattctc tctctttttt tttttatgat cttggagatt gtgtaatgct tactctcaaa
     8401 ctctttgttt acaccgtagt aatattcttt gtttcgctct tcatcttcgg attcctatct
     8461 aatgatccag gacgtaatcc cgggcgcgaa gaataaaaca aaaaaaaaag tggggttcct
     8521 tgcattaaat gctattaaaa tttgtttgat cgattccact gtaaaaaacc gaaacggaaa
     8581 gagagggatt cgaaccctcg gtacgaataa ctcgcacaac ggattagcaa tccgacgctt
     8641 tagtccactc agccatctct cctaattgaa attgaaaaag aataattact atgttacagt
     8701 tctcaaaaaa gaatgataat gcttgaaaaa aaaagctctt ctttcatttt attctttctt
     8761 cttaatatat ctttattctt atatatatat atatatatat ttttttatct aatctatttg
     8821 aaatagaaat ttcaataaat agattattgt atagatacca cttttatcaa caatttcatt
     8881 ccattttttt ttatagaaat ctcaaaatat ctttttgaaa aaaaaaaagc gggctttttt
     8941 aagtttgaat tcccacggct tggcctggtc agaccgaccc ggccgggctc cttttttttt
     9001 caaatccaat ccattttttt ttatctatga ttgattatct acgattccta taattccgca
     9061 atctcctttg cttgctgtag aaaaaaatct tggtattttt tgaaatctaa agtaaaagaa
     9121 taatccgaag cagaaaagga ctatttatct tactagaata tataaccaaa aaggcatttc
     9181 tattctttct tttctgactt cttcactatt ttgatttatt aatagccaat ttattaatag
     9241 ccaaataatt ttggctaaat aataaaaaga aaaaacaacc aaggctaatg agtatccctc
     9301 tttctcattt tatcaagtct tctaacgaaa aacggcaacg ctctcatttt caggattttt
     9361 tttctcatcc tatcttgagg acgccagagt cccttgttcg acaaagagtc catttatata
     9421 caataatatt gtagcgggta tagtttagtg gtaaaagtgt gattcgttct attaaccccg
     9481 tcagtagtta aggggtcttt cggtttgatt catattccga ttaaaaactt tatttcttaa
     9541 aaggatttaa tcctttacct ctcaatgaaa tattcgagga ataatataca ttctcgtgat
     9601 ttgtctccaa aggtcaattt aaaattgaaa aattggatta tgaaattacg aaacataatt
     9661 ttttttattg gatcaatact tccaattgaa taagtataag taaaggatcc atggataaag
     9721 atagaaaagt ctatttctaa tcgtaactaa atcttcaatt ttttttgata gaatagattg
     9781 aagcaaaata gctattaaac gatcacttta gtttactaga ggcatcgaca cccccttttt
     9841 tttcttagct cggtggaaaa ataacaaact tttcttttcc taaggattct ttaaaatcga
     9901 aataaagaac gaagtaacta gaaagattgt tagaatccca cccttccctt ctttctaaaa
     9961 ggatcatcta gaaagcaaag cgaattcttt tgaatgcagt gaggcagaaa agctaacata
    10021 gatgttatga acctaatttt tatttgctcc tgtcttcctt ttttttttta tttcttgatc
    10081 ccatcctccc ttccataaag gagccgaatg aaataaaagt ttcatgttcg gttttgaagt
    10141 agagacgtta aaaatcaaaa tgatgaatca acgtcgacta taacccctag ccttccaagc
    10201 taacgatgcg ggttcgattc ccgctacccg ctttatattc aaattgatca aattataaga
    10261 gttattttat gaattcaatg atgcatgaat tcatgcatca ttgaattcat aaaatatgta
    10321 attccgaaat gatctttctt tttccaaata agaaaaaaag aaaaaaaaaa tcatcgtaat
    10381 gaaaagcgtc cattgtctaa tggataggac agaggtcttc taaacctttg gtataggttc
    10441 aaatcctatt ggacgcaatg ctgtttacaa gagacttcca tatccagttt ctttttttat
    10501 ttccatctac aattattata ttatattata tcaagaaaga tatattgaat gatttgaata
    10561 aaagacgctt acttggaaat ataaactttg taaatataaa ccacagtaaa ctaaacaaat
    10621 agctggaatc ttttttattt atatatattt tattaagtaa tattaagtga agtagtatta
    10681 agattcaaaa aatgatcgat tttttctaat tttctttttt tagaatttga attgcccact
    10741 caacaattct tattgttcct gaagtagaaa acgttccatt tgttcttgaa tagcttcttt
    10801 caaaagtgtt tctgcttcct cagtgaatgt cttggtagaa gatatgattt cttggaactg
    10861 aggtttattc atttttaaat aagtacgtaa cttggcaaga aatttcctta cttgttcaat
    10921 ttctaatgaa tcaagataac catttgttcc ggtataaata gtcattatct gttctgccac
    10981 ggtaagaggt tccgattggg attgtttgag caactcacgt aatcgttgac ctcttgccaa
    11041 ttgattctga ctagctttat cgagatcaga agcaaattgt gcaaaggctt ctaattcgac
    11101 aaattgggcc aattccaatt ttaatttgcc ggcgacttgt ttcatagctt taatttgagc
    11161 cgcggatccg actctagaga cagaaatacc cacattaata gcaggtctga ttccggcatt
    11221 gaatagatcg gcggataaga atatttgtcc gtctgtaatc gaaattacat tagtaggaat
    11281 ataggcggaa acatctcccg actgggtctc aactattggt aaagcagtca tacttccttc
    11341 acctaactga gaacttgatt tagcggctct ttctaaaaga cgcgaatgca aataaaaaac
    11401 atcccccgga taagcttcac gaccgggagg tcttcgtaat agaagagaca tttggcgata
    11461 agcctgtgct tgttttgaag gatcgtcata aatgattaaa gtgtgtcgtt tgcggtacat
    11521 aaaatattca gccagggctg ctcctgtata aggagcgagg tattgtaatg tagctgggga
    11581 atccgccatt tcggctacca caatagtata ctccattgcc cccccttctt cgaaagtggt
    11641 cactacttga gctacagaag atgctttttg accaatagct acataaacac atattacatt
    11701 ttgcccttgc tggttgagaa tcgtatccgt ggctactgct gttttaccgg tctgtctatc
    11761 cccaataatt aattcgcgct gaccacgtcc tatagggatc attgaatcaa tagcaataag
    11821 ccctgtttga aggggctcat aaacggaacg tctcgaaata ataccaggcg cgggggattc
    11881 aattaaccga gattcagaag ctggaatttc accccgaccg tcaataggct tagccagggc
    11941 atttataaca cgacccaaat aagcctcact cacgggtatc tgagcaattt ttcctgttgc
    12001 ttttacagaa cttctctctt ggatcatcaa accgtcaccc attaatacaa caccaacatt
    12061 atttgattct aaattcaagg caattcctat tgtaccctct tcaaattcta ctaattcgcc
    12121 cgccattact tcatcaagac cataaatacg agcaatgccg tcgcctactt gaaggacggt
    12181 acctgtattt acaattttga cttctctagt atattgctca atacgttcac ggataatatt
    12241 actaatttcg tcagctctaa ggggtaccat gatttttttt ttaattcttt tttggaagca
    12301 aaaaaataat gcctatagtt agttatagga aagtagtaaa aaagggctaa tcagtgagtt
    12361 ccttcattac cccaaacata gcaatattag cactaattgt acgtaaatgt aattcattgt
    12421 tcaaacaact ttttagagtt cctagagctc cttgtaaagc ttgttggaaa actcgttgcc
    12481 gtacttgata aatcgctctt tcttgttcaa aaagaatggt ttcgtttttg taattttcta
    12541 attgttccaa aattttataa gttgaattaa tcaaattcaa tttttctcgt tctatctcag
    12601 agtatccatt tactcgaaac tgatctgcct ccatttccac tttccgtaag cgggcctggg
    12661 ctttttccag ctgttgaaca gctccccttc gcaattcttc tgaatttcga atagtattca
    12721 agatcttctg ttttcgatta tctaataaat cacttaatga aagtagatta tctttccatt
    12781 cattttcatt tcaaaaattc catgatccct tcccgaacca aacatgaatc tttcgattca
    12841 tttggctctc acgctcaatt acttatcaat tacttaattg agagagaatt aattcccata
    12901 catatagata cacatagact atagatctat atatattttg cgtaatgagc ctatcctctc
    12961 cctcttttat ctattcctaa tttcaaaata ttgatctcta cccatatttc acaatattga
    13021 aactgatcaa taattataat ccaagactca aatattcgga ggattcttct gacaaaaata
    13081 tatcaaatat agaaatatat caaatcaaat atatatattt gtttgtataa tatagaatta
    13141 atagaaaatt tctaatgttt aattttgtaa ttgtcagcaa agttgtttct ttttttttct
    13201 ttcaaatcca aaaaattctt ctaactttat acataggtca tcaattcagc attgtaaaaa
    13261 aaggctcaaa tcatttcatt ttatcaatat gagtgtttta tatcgaaaaa gattcgaacc
    13321 attcgttttg atttctgtat tgtctaaaaa aaattcttta ttttataaac tatgtatttc
    13381 taaactaaac atagtagtag aaagagtacc acgccgcatc tgaacttcaa acagtttggc
    13441 tttaaccata ttaacggtcc cagattattg gttaatagag aatcagagtc gatataccaa
    13501 tgaatgaatc acgaaatgct atggttctaa aatatgattt ttgaattgat tcagaagtaa
    13561 ttcgtgggat gatgcactct tttccttcct agctcgaaca aaaaaagtgc agctggatgg
    13621 atccagccta ttcttgaaat aaacaactcg cacacactcc ctttccaaaa aatatcaata
    13681 caccgagcac tacgcttaga tttattggat ttgttgcaaa aatatcggta ttaaacccga
    13741 aactcccggc agatggccag tgacccaagg aaacgaaaga atcggttaca tttttcatat
    13801 gatctcctat tttgttttat gtggactaaa aaaaaaaagg ctttactttg aactaagaaa
    13861 agggggaagg aagaaagcga gtcggtgcgg taattcctca tcctcaaaaa aaaaatcctt
    13921 cccatacatt attgtccaac gaaaaagtaa ttgtaggagt gaaatcttga tatactttga
    13981 aaaagcaagg ggtaagtctt aatccataaa aaaaatacag aattctcgta tttatgggac
    14041 taaacaaagg gattggcaaa taaaagggcc aatgctacaa ccaaaccgta aatagttaag
    14101 gcttccataa aagccaaact aagcaataaa gtacctcgta tttttccttc cgcctcgggc
    14161 tgtcttgcaa taccttctac agcttgtccc gcagcagtgc cttgaccaac cccaggccca
    14221 atagaagcaa gtcctacagc taacccagca gcaataacgg aagcggcaga aatcaatgga
    14281 ttcatgataa attcctcgca ccaaaataaa gaaaaaaaga aagaaatagt taatgataca
    14341 atcattcaat gagttttggc ttaattattc cgtcgctcaa attcaaccag ttgaagtaac
    14401 taaaaacttc gaattgagaa aagaactatt tccatatccc ttttttagtt cctatccaaa
    14461 ggatttttgt gaatgcatac atacaccctt tatctgtcca cttctgtttt ccaaaccttt
    14521 ttttttttaa ttttccatta tttatcttta ttttatttca tctatttgtt gattcaattt
    14581 cgaatcaaag acgaaacaga agaactccta tttgaatccc tatctaaatt cacaacagtc
    14641 caatgcgata gattagatat atcttgagtt catatataat tagttaatat ctaatatcat
    14701 atatacgcgt ctttctttca gaatggaaac caactactct acttctatct tagcttcaat
    14761 cagattctta aatcttaaag gatgcgcaag agttagtgta tagccattaa cttacatata
    14821 cctaattcta acccctttcc taaaaaataa caaagagtat ttaattgagc taaattcatg
    14881 caatttatta tttataaaaa tgggattttg gtcaataatt gaattgaatg agaattaaat
    14941 gaaatcgact gaaattggaa tcattctata gaacatcctt tttaaactca cccaccataa
    15001 attgatacca caaaaattcc tattcaatat aggactcaaa caaaaatatt taaattgaat
    15061 aaacaattaa caattaatgt aaagagataa ttttcattga aggcagatat gatataaaaa
    15121 aataaaaata gaccaaatct ggattttagg aaaaaggatc ttttagatct ttttcctttt
    15181 ttttattaga ctttaaaatt catttactaa tagtaataga tgaatctttt ttgctattac
    15241 tctagatcct ttatttttta tttatgttgc ctaagcataa gcaaattatc ttgttgagtt
    15301 gggcattcat tgcttgattg gacgtactaa gttacaaaaa aaagactaga ctatttattt
    15361 caaaaactcg tcaatgatga ccctccatgg attcgcctat ataagccgca gctaaagttg
    15421 caaaaataag agcttgaatc ccacttgtaa ataatccaag gaacatcaca ggtataggaa
    15481 ctactaaagg tactaaagaa acaagaacaa gaactactaa ttcatcggct aatatattcc
    15541 cgaaaagtcg aaaactaagt gataagggtt ttgtgaaatc ttctaaaatg ttaatgggta
    15601 aaagaattgg agttggttga atgtatttac taaaatacct taatcctttt tttgaaatac
    15661 ccgcatagaa atatgctact gacgtgagta aagctaaagc aacagtagta tttatatcat
    15721 tcgtgggtgc ggctaactct ccatgaggta attctattat tttccaaggt aaaagggcac
    15781 ccgaccaatt agaaacaaaa ataaatagaa acatagttcc aataaaagga acccatggac
    15841 catactcttc cccaatctga gttttggtca cgtctcgaat gaattcaaga acatattcga
    15901 agaaattttg accgtcagtt ggaatagttt gtggattccg aacagcgaga acggcggaac
    15961 ctaataaaat agcaattaca acccaagaag tcataagtac ttgggcatgg acttggaaac
    16021 cccctatttg ccaatagaaa tgctggccga cttccacact agaaatatca tataacccca
    16081 ttagtgtgtt gatggaacat gatataacat tcatatagtc ctctgacata aatataactt
    16141 tacttaaaat aataaagaat tattttgatt caaccctttc cttttaaact ttaccactcg
    16201 aattgtatat cttgtatacc aactaaacta atcacacaat attgacacag tccatttttt
    16261 atctcttttg tacaattcgg aaataatatc cgactccata aatctatatc tatggagttc
    16321 aaaaatagaa taatttattt atcttattat taatcacgga tttcgtatat agctagaacg
    16381 gccctcgcaa attgcgaata ctaatttgtt aagaattaat cgaattgaag ctagagcgtc
    16441 atcgtttgct ggaatcgaaa tatctgcgag atcgggatca caatttgtat caattaaaca
    16501 aactgttgga attcccaaag tgatacactc ccgaagagcc gtatattctt cttgctgctc
    16561 aactataatt acaatatcag gcaattctgt catatattga atcccgccca gatatgtttg
    16621 caaacgagat aattgtctct tcaatatagc tgcatctctt ttcggaagac ggtttagtct
    16681 ccccgtcttt tgttccattc tcaagtccct gagcttatga agccgcgttt ctgtagtgga
    16741 ccaatttgtt aacataccac caagccactt tttattaaca taatgacacc gagcctttat
    16801 tgcagcccgc gctacggaat cagctgcttt atttttggta ccaacaatta aaaattgttt
    16861 tcccttactt gctgcatcaa aaactaaatc acaagcttct gataaaaaac gagcagttct
    16921 agtgagattt gtaatatgaa tacctttatg ctttgcatag atatagggcg ccattcgcgg
    16981 attccatttc ctagtaccat gaccaaaatg aactcctgct tccagcatct cttccaaatt
    17041 tatgttccaa tatcttctta gcatttctcc tcacacttcc tctctctctc ttttttttta
    17101 ttaataataa aagagagacg aggcaccttg aaataaataa ttgttccgat ggaaccttct
    17161 cttctaccgg aaattggtca tttataaacg agccaagcca ttactttgac tattcataaa
    17221 tttctttatt acattaattt atatttatta attattttat ttattaagta gttaacaaat
    17281 taaatgacca aaacaaatca aacaacatag ttaaaaggac gaatccgctt tctctttctt
    17341 atgctaaata agttaaaaat aattaaatcc tataaaagat caatctgatg tactataaaa
    17401 attctttgaa atgcaagaat caaaaaattt tccgtggtgg aagaaaatat ctctcatttc
    17461 catttcccca cgaagaaatt cgtttttttt tcgaaaagaa tgttgttatg ctgccttgaa
    17521 gagggtacta atcctttgaa tccggttcca gcgggtatca tattccctag aacaacgttc
    17581 tctttcagtc ctttcatcca atcaatacgg ccccgaagag cggcttttgc taaaactcga
    17641 gcagtttctt ggaaacttgc ttcggatata aaactttgag tattcaggga tgctcttgtt
    17701 attcccaata agatggctcg atagtagatc gcttcttcta aagcgcgtcc cgttcgttcc
    17761 gcgcgtacta atccaatgag ttcccctggt aaaaaaatat tagacattcc atcttctgaa
    17821 accaagactt ttgatgttat ttgacgcaca ataatttcta tatgcctatt atggatctgc
    17881 accccctggg atcgataaac cttttgtatt ttattaacca aagagatacg actttgcact
    17941 atagttagtt cagcaccaat caagaatccc caaggaattc caagaatttt tgttatacgt
    18001 tcgttccaac cctcaactct cttttctagg ttcatcgata ttgaatcaat cgaacgcact
    18061 tctaacactt gttctacttt tggaagaccc tgcgttatat caccagatct cgatttttca
    18121 taaataaatg taactaaggt atctccttcg taaaggattt cgccataatc cccatgaaca
    18181 gttgctcctg gagtagccaa ataaggcttg gccgttctta ttactataga atcaacgcga
    18241 acaattaaaa cttgacccga tttgaggggt ggtccctttt tggatataca tacattttca
    18301 caaataaact gcccaagact cactattgtg gacatttcct cacaattatt attatgataa
    18361 aaatgatgga gaaaatacca attcaaattg aatggattca aaaaaacatt actacatggg
    18421 ctgatattag aaattctcct attttcatcc attaaataat atttttgaag tacttgaaaa
    18481 gtttgtttta aattgccaag ctgcaaatat ttcgctagcg aggtctgatt atgagttatt
    18541 aaagggtaaa atggtgaata aaaatccgaa atttgagggg ctgttcctaa aggacccaac
    18601 aaattcctaa ttggaattag aggatctttt ttaatggatt cttttatccc attgtaatat
    18661 tttacatcgt tgaatagacc catgcaaaaa taattagatg atgacaaaat tataaaagat
    18721 tgggattcct tatttctatt caacagcata cgaatagttc cgtgattttg gataaaaaat
    18781 tgccgaatcc ttgctttgga ataagtggaa taaaatggat ttttattgat acgatctgag
    18841 ccattatcat agatcaatcc ggaacccgac ggatcattcc tttttctgat ataaaaaata
    18901 tgtgatttca ctaagttgat tcttaagaaa tctcgaagca gcccttttgt acttacttca
    18961 acaaaggaag tgtgggcctc ttcgacggaa gaacttttgt tgtcttggtc ccaattcaag
    19021 actaaacaag tccgaactag ttgaatactt gtgtcataga ttctacaagt tgctttgcca
    19081 tttccataaa ggatatagtt gacaactcca agttgcatat tatccttttc tcgaaagaga
    19141 tcctggggga agagtgttac taaatttata ccgtccgcta tttcatatgt gcttacaggt
    19201 cgaaccaaaa caaaaaactt ttttttgcta ggtgtgatcc gttggacata gatccaattt
    19261 ttcaattgtt ttgatttctt ataatttgtt tttcccgctc ctggtggtat caagatacca
    19321 ctgtgtcgag atattttatc tttttctcca ggaaaatgga tacctccgga aaatatttta
    19381 agttcaatct tttttttttt tttctccact cggaccaatc cgcccatttg acttcttgta
    19441 tttaacgtga tttgtgtatt tactccaatg agactattgt tccgtaccat tatagaagag
    19501 gattcggata aaatatgtac ttcctcggga atgaaaaaaa atagatctac tttcgtttgg
    19561 tatttttgct taaacttttt gaccccgcca tattcaatta cattatcttt tttgatgatt
    19621 gaatgcgccc ctaccgtccc atattttgta attcctgaat tgtttcttct gtattgagaa
    19681 tcgtcgaaaa aagcaagaat actctttctc cggaaaatac catttatggg tatttcaatc
    19741 gagatacctg aaccgggata tgggatgaat tctttctctt gttcttgaat tgattggact
    19801 ggaataagaa atctatttct tcgcctcttt gccaataaat acgaattctc tcggagaata
    19861 gtggaatata ggaaatgata atgcccagtc cctacgattc tatttaattt tgaataatca
    19921 aaaagaatat cttctttttt atcaaaaaaa tccgaactca aaaatttgtg tctttcttga
    19981 tcatcattta ctgagaagct agaaatagat cttctttcgg tagaaataga atgaatgttt
    20041 atttgatctt gatccttgtg gagcgaaaaa ggaactacat taaatttgca tgaacccccc
    20101 gataatatcc acaagtggct tgttttgggt aaaatatgta aattactata cttaaattcg
    20161 ggcagatgat acacatcggt actccagtgc atttccccct gtaagtcaga ataaatatgt
    20221 tttcgaactc tctctttaaa atttaaagtg tatgttcccg cgcgaatctc agcaatcact
    20281 tgttctgatt ttacatattg gccattttga actaaaagaa aactttttgg tggaacagtt
    20341 accttatgta gaataccctc actcttaata attacatata agtccataga acataaaaag
    20401 gcaggatgcc catgacgcgt acgtgtaggc tcaagcaaat cctcattgaa ttggattttt
    20461 ccattagaag gggcccgtac atgttctgca gtaccccccg taaatactcc accggtatga
    20521 aaagttctta atgttaattg agttccaggt tctccaatgg attgccccgc aataatacct
    20581 acagcttctc ccaactcaac caggtcgcca tgagtgggac tccgaccata acataatcga
    20641 cagatccaag atgtactcct acaagtaaag ggagttctaa tatatattgg ttgtgttcga
    20701 aaagttatga attgggtgac aagcccaatc ccaatatctt gatttcgaat ggcgatgcat
    20761 cgcggaccca tatatatatt gtctgataat acacgaccaa ttaatgtttg gataaaaatc
    20821 ctttctggca gtgtcctatt tcgaggactt gcagaaatgc ctcgagtagt gccacaatct
    20881 gttctacgta caacaatgtg ttgaactact tcaacaagtc tgcgcgtaag atatccagca
    20941 tctgatgttc gtacagcagt atctacaact ccttttcggg ctccgtagca agaaattata
    21001 tattctgtta aagaaagtcc ttcgcgtaaa ttgctttgaa tgggtaaatc aatcatttgt
    21061 ccctggggat ccgacattaa tcctctcata cctactaatt gatgtacttg agatgcattt
    21121 cctctagctc ctgaaaaaga cattatatgg actggattaa acgggtcagt catcctaaaa
    21181 ttaagattca tttcttgtcg caaatattca cttgtagcat accatatctc gatagattgg
    21241 cgtaattttt ctactgcgtg tacattccca aaattatggt gtttttccaa aatcaaactt
    21301 tgttcttcag catcttgtac tagccattcc ttagaaggta ttgttaaaag atcatcaatt
    21361 cctaatgaaa tggatatagc agttgcttgt tgaaaaccta gagtttttac ttgatctaag
    21421 atatgcgagg tatatgccat tccaaagtga tctattaatc tgctaataag tcgtttaatg
    21481 gcagttccgt ctatcacttt attgtgaaat accagattgg cccgttctgc catacgtacc
    21541 tccctattcc aatgagttgg attcgacaat gggtttgagt caatgattgg aaaacttcct
    21601 tttcttgatc ttaaattgca cagaaagtca ggtcagggac tcgagtccta gttgaaccgg
    21661 agaaacccaa attcaccccg ccccggtgtc tgtcctagaa tttttgaatt taacgacgat
    21721 ataattaagt atgggtatca tataagcagg cccgacaaaa accttgtaca gcttcttcca
    21781 tttctcgata aagagaaata tgaccaatag tggttcggag gtatatccaa agaatttctt
    21841 tttttacact tcttattatc agatagtgtc cataaatctc atgataagta cccaaagatt
    21901 catagtgaac ttcaatggga gtttctcttg aagcaataac gcgttgatct agtcgccacc
    21961 gaagccacaa aggactatct aaatggattc ttttctgtcg ataagcccca attgcatcat
    22021 gggaattaca aaaaaagagt tcttttgtat acctatagtt attattgtca attctttcat
    22081 tttgatagtt tcttcgatca catggattat atctatttgc acaaatacct cgacgattcc
    22141 cacttgttaa tatatagaga ccaataagca tatcttgggt cggtacagaa ataggatccc
    22201 caatagctgg agacaagaga ttcatatgag aaaacataag taaacgagcc tccgcttgag
    22261 cctctaaaga caaaggtaca tgaacagcca tttgatcccc atcaaagtct gcattaaatc
    22321 ccttacaaac caatggatgt aaacaaatag cacgcccttc cactaaaatg ggctcgaatg
    22381 cctgtatccc taatctatgc agagtaggcg ctctattcag caatacagga tgcccctgca
    22441 taacttcttg aagtatttgc catacaatcg gctccttttc gcgaatttta ctcttagcaa
    22501 ctcctatgtt cgaagcaaga tgctgtctaa ttagaccgcg aattacaaat gtctggaaaa
    22561 gctctattgc tatttcgcga ggcaacccac agcgatgtaa tgaaagtgag gggccaacaa
    22621 caatgacaga acgccccgaa taatcaactc gtttaccaag cagagtctcg cgaaatcttc
    22681 cctctttgcc ttcaattaga tctgaaaacg acttgtaaac cttattatga ccgtccctca
    22741 ttggttgtcc acgaattcca ttatcaagaa gtgtatccac ggcttcttgt accaattttt
    22801 cctggcacat tactaattcc cccggtgtag atctacttgt tgttaataga tcagtaaggg
    22861 tattattgcg atagataact ctcctataga gttcattaat atctgaactc atgagtttac
    22921 ctccatccat ctgaacgata ggtcttaact cgggaggaag aaccggtaat agacataaaa
    22981 ccatccattc tggttctata tttgttcgaa taaaatgctt tgctaattct atgcgtctaa
    23041 ccaaaaaatc ctttcttctt ccaatttttt gatcttccca ttcattaccc gtaagccctt
    23101 cttctcctaa ttctttccat tctaccaacg aaaaatttat aagaattcgc aaatctagat
    23161 cggccaattg ttctcggata gcagctgctc cggtagaaat ttctcgattt cgaaatgtat
    23221 caaaaccttg ggtagtaaaa aaaagtggaa tactatattt ccaggattgg atttcatatt
    23281 cgaatgaacc tcgtaatcgt aagaaagtag gttttttagt gctgggccta gcaaaagaaa
    23341 aattaggata ggatcctatg ggatctcccc cttcaaaatc ggacatgaga gtttcctctc
    23401 atccggctca agtagttaca ccaaataaag ataaagaaag gaattctcac tttcaaattc
    23461 tagaaccccc ccccccaaaa aaaaaaaggt ctactcctta ctcaagttcc caactatgaa
    23521 ttctttagtc aattataaat taggacataa atgaaatgtg aaattcttga gtagtctact
    23581 tcccttcaaa tgatgaattc cttattcaat tttaaattaa aggaatgtct tggaatttat
    23641 tcataaggga tttacttgtc tatgtactgt tccgctcgat ctattaggtc ccgccttacc
    23701 tcgatagtta taccataccc caacgccctt ccttaaagaa agcctatatg cgatgtatag
    23761 actcccgtaa ccatgacata tttgcttact tgaacataat ttcatttttt tttttttaga
    23821 aagaaatggg aatgtcaaaa gaaagaagtc tttttttcac gaggtacaac tttgaaattc
    23881 ttatttcttt tttactaact cgaccataga ccaattcccc ttttatttgg cagtcttgaa
    23941 tacgcccata attctgagct tcatgttact cctcccaaga gacatgtcag atttggggca
    24001 tcccaattca attgaatggg atgacagttt ctcattccta atctgtaaaa taagaatttc
    24061 gatcaaatca cacatcgcag tatactagcc tctctaattc tttaagaggt ttatctaaaa
    24121 gattcgcaat ataactagga agacgtttca aataccacac gtgagttact gggcatgcca
    24181 gttttatgta tcccatttga tatcttcgta tccgagaatc aacaaattca actccgcatt
    24241 gttcacaaaa tttaggatcc tctttttcat ttccaattat tcgataattt ccacaagcgc
    24301 aaattccact tttggtaggc ccaaaaattc tttcacaaaa taatccgtct ttttccggtt
    24361 tattggtttt gtaatgaaaa gtatagggtt ttgtcacctc tccaactatc tctccattgg
    24421 gtaggatttt attagcccaa gcgcttattt gttgaggaga aactgatcct attcggagtt
    24481 gttgatgttt ataccggtcg atcatagaag aaaattctga ttcattccga tcaagcttcc
    24541 ttcctattaa tctggaagtt cttctcagat acaaggaaat ggttcagttc caaagccaaa
    24601 gatcgtaatt ctcgaaccag caatcgaaaa gattctggag catcctcggg tttcggtatt
    24661 gttcctccaa tgatcgtagt accaagtact tcttggcgag ctctaatatg atcagattta
    24721 taagtaagca tctcttgtaa aatatgagca accccaaacc cttctagggc ccaaacctcc
    24781 atttctccta ctcgttgtcc tccttgcttg gatcggcctc taagtggttg ttgtgtaaca
    24841 agtgcataat gtccactgga acgcccatgt attttatcat caacttgatg aattaatttc
    24901 aaaacataag gctttcctat tagaacaggt tgttcaaaag gatctcccgt tcttccatca
    24961 aatattctgc tttttcccgg atattcgggt tcaaataccc aaggatttgc tgtttgctta
    25021 ctggcttcat ataattcaga aaagaccagt tttcgcgaag cctcttgttc atatctctca
    25081 tcaaagggtg ctattcggta atgtctatcg agcagactcc ccgctaaccc aagtgagcat
    25141 tcaaatatct gtcctacatt cattcgtgaa ggtactccta atgggttcaa aaccatatca
    25201 acgggtcttc catcttgcaa ataaggcata tcctgtctag gtaaaatttt tgaaacgata
    25261 cctttatttc catgccttcc ggctacttta tcgcccactt tgatttcgcg tttctgtaaa
    25321 atatatacac gaatcatttc tggattataa gtcgaacccc cctttttctg gatccatctc
    25381 acatcgacga cccgacccct accgcctata ggtaatttta gacaagtttc ctttgaagtg
    25441 gatacctgaa tcccaagtat ggcccgtaat aatctatctt ctggagcata tgatgattct
    25501 ttcgacaact gaggtgttaa tttacctact aaaatatcgc ctgtctccac ccaagatccc
    25561 agcatcacaa ttccattttt gtctaaattg cggagtaaat gggcttctag gtgcggtatt
    25621 tcattagtga tcctttcggg accttgactt gtcatatgag tctgaatttc gtatttccgt
    25681 atgtgaaaag aagtataaaa atcttcatat accagacgct cgctaatgag tactgcatcc
    25741 tcaaaattgt aaccttccca tggcatatat gccactaata tgtttttgcc caaagcgagt
    25801 tcgccaccaa ccgtagcggc accatccgct aaaatttgtc cctttttaag gcatttaccc
    25861 cgtcgaaccc gtggggtttg atgcatacaa gtatttttgt tagaaccttg atacataact
    25921 aacggaatgc ttagagcatc cccattagcc aataagattg tcttgtcaat atcgatataa
    25981 atgatctttc cctcgtgttc ggctatagca agaactcctg aatctagagc cacttggcgt
    26041 tccaacccag tcccaacaat acacttctcg gaacgcgaaa gcggaaccgc ttggcgttgc
    26101 atattagaac tcattaaagc gcgattcgca tcgttatgct cgataaaagg aatgagggac
    26161 gctccaatag aaaaatattg gaaggggaaa atacttcgaa gatgaacctg ttcccatgca
    26221 atagttagga attcttggcg gtatcgagct ggaacaactt gttcttcctg aataccctga
    26281 ttcaaggcca aggaatttcc tgccgctacc atataatact catctctatt tggggataaa
    26341 taaagcatcc gtactttttt tgatctctca aagattttat aaaatggact ttctaaagac
    26401 ccccaatgac caatcttggc atgaattgat aaagatccaa taagtccaac attgatacct
    26461 tcagacgtgt caattggaca aatgcgtcca tagtggctag gatggatatc tcgtatccga
    26521 aaattagcag ttcgacctgt caatcctcca gggcccaaat aactcaattt tctcccatga
    26581 actatttgtg tcaatggatt ggttcgatcc aaaacttgag ataatgggtg taagccgaaa
    26641 aaggattcat aagtggttgt taatggagtg gaagttacca aattctgagg agtcggtatc
    26701 catttatgcc taatagctcc gcatatagtt cctctaacta cattttctaa acgaaccaga
    26761 gccaatccga attgatcttg taagagatct gctacagaac gaatacgttt atttttcaaa
    26821 tgattcgtat cgtcaagtgt atccattcca aatttcattc caatcaaatg atctgcagct
    26881 gccaatatat ctcgcggtaa caaaaatgta ttgttctggg atatattaag attaagtctt
    26941 tggttcatat ttcggcgacc aatccttcct aattcacatc tttggtgaaa gaatttcttt
    27001 tgtaattcct tacataagga ttcagaaaat actggatccc cgcctacaca agaaaattgt
    27061 agataaaact ccaaaatggc attttctttt gagataattt tttttttctc cttagcggtt
    27121 aggaaagaca agaaaatctc agggtagcaa acattctcga gaatttctct tagattcgaa
    27181 cccatagctg atgatagaac tagaatagat attttatgtt tcctacttac acgagcccag
    27241 atccttgctt ttctatcaat ctctaattct aatcttcctc cccaatctga tattatggta
    27301 cctgtataga ccgaaattcc cttatgatcc aattcagatc ggtaatagat accggggctt
    27361 tgcaatattt gattgatcac aattctgtac agtccattta ctataaaagt tcccagggag
    27421 ttcattaaag gaatgtttcc aataaaaatg gtttgttctt gcatatcttt actgggtttc
    27481 caaattaatc ctgcggatac atataattca gaagaatatg ttagtgattc gtatacagca
    27541 tctctttctt ttatcaacgg ctccactaat tgatatgttt ccacaaagat ttgaaattca
    27601 atttcttgat ctgtatcttc aatttttgga aacttataaa gttcttctgt taagccctga
    27661 tcaatgaacc tacaaaatcc ttcaaattgg atctgattca acccaggtat tgtagacatt
    27721 cccccatttt catccccgag cattttgaat ttcccattta tcaaaaaaat cccattcttt
    27781 tttcattctt catcgaatca tatgaatcga tctagcaatg atagaattga atttttattc
    27841 tgtttactga atcgcatgaa atttaaccca acacgatata tgtatcgaat gtatgaaaaa
    27901 tgaaatgcat atgagcaaag gaattaaaga tttgactcaa attggaattt ctatttataa
    27961 caaacagata caaaaggaaa ggagttgata aatgccactt agatttttat tttagactta
    28021 tgaaattttg tataaaatat caaaaacaat aatttcattt ttaccattat tatgagatta
    28081 catattccaa tttgattttg attagatacc agaaaaatca aacggattca tgatttgtcc
    28141 tattcattga gataaagata gaataatcag aaaagaaaat agagtttgtt tttctaacac
    28201 ttcatttttt catggattcc tttgttcaaa aaaaaattag catagaacag agatattttg
    28261 acctagtttt tttttagtag aatcttttga atatgattga agttcgtaag aaaagaggac
    28321 ggcttgtctt tagcttgtct ttactaagca tgtgcagata taactatgct gtctatatat
    28381 acgatatgtc tttattccgc ttatttacat tgctatcaaa aatgatattt ttattttctc
    28441 ttcaatctat tcaatgaaaa aatgaaagac gagaatttat tgagaaattc cctatgagaa
    28501 aaaaatccta ttcaaagaaa atcccattaa ataactagac tatatcgtct gtgtaacaat
    28561 ttatgttttg gggtttacat atactcaaaa ttcctgttat aatcagcatt ggtattcaaa
    28621 aaaaaataaa tgcttatttg attgggtatg tatctctttt tctttactgc tataagcaaa
    28681 gaaaaattag gtggggagtg gggccaaaaa tcattcatca atttacagtc aaattcaaaa
    28741 taatatagtt aatggttcta gtttgtcctg aatttctact tttgtaactg agaattcact
    28801 tttgcttttt tttttcaata gaaaaaaaga gggaatattt tcgtcttttt tgtatgtatc
    28861 attttggcgg catggccgag cggtaaggcg ggggactgca aatcccttta ccccagttca
    28921 aatccgggtg tcgcctgatc aacaaaaaac tcaaaatcaa tagaaatcaa ccgttctgtt
    28981 tttttttttg actctgtgcc agtaatttca ctattatatt attagttaac aataatggaa
    29041 aaattccttc agattttatt cgtttcatat ttatagagat aggggacata attcacatgg
    29101 atatagtaag tcttgcttgg gctgctttaa tggtagtctt tacattttcc ctttcactcg
    29161 tagtatgggg aagaagtgga ctctagacgt attactcgtt ttataatcag attgaggaat
    29221 caaactgtat caattttttt tttctaaatg gttttgcaaa gccttttatt tgaaattcac
    29281 cgtatcaatt aaattattta attaattttg attagtcttc cagatttaga aattttttgg
    29341 ttctaatgta gtaaggtatt ctattactaa tagagatgaa taatatttca atcaaacaaa
    29401 tatttcaata attcccatct tcgtattccg agaatctaaa aggatatgga tggtagacaa
    29461 taaaaaaaag aaataaaaaa ttctttctca attttctatt ttgatgaacc gtcccttacc
    29521 agagttatat atgggcaatt aggggcaagg aaaccccacc tttttttttc attttatttc
    29581 cccctttttt gttcaaatgg aaaagacaga actcttttga tcatctgtta actcttcaat
    29641 caattacttc ttgtaatttt taatgtaaaa aagagatttt ttgattttct ttttttatta
    29701 ttaataatat atattccatt tttctttcct tcatggattt gattcttttt ttgatggata
    29761 ccatcataga gaaactaata agaaatccgg gaattcaaaa atggcaagac aaagtcttgc
    29821 cattttttca gattgaaatc aagacaacta aaatcaaaca aagaaagaaa attgagatag
    29881 gacggcgatc acatatattt aattgatatc gacatctatg aagatagata ttaaaaattg
    29941 atctatatta agtttggatc ttaatacatt acaactttat acattcctaa cattcctaga
    30001 attagaatag tatagtatga tagaaagaaa tatctgaatc tttctaccat actataacta
    30061 atgataaaaa tcaaaataat gataaaaagt caagttttat tcaaattaat tgccttggct
    30121 gactgttttt acatatatta taagtaaaaa agcagtagga actagaatca acagcgcagt
    30181 agcaataaat gctagaatat ttacttccat aatttcccct tttttttact tcgcaataac
    30241 tataactcgg gatttaatcc catagaaatg aaaatcactt gtaaattcaa tgcaatgaat
    30301 tacattttaa tgacatcgaa tcaaatcgga tcaatatcat caataacaat atctaaacta
    30361 tcaaatcaat tcaccgtcga gaattgaata gtataacata ggaagatctt ttatccacac
    30421 caaatcaaaa atttgtgatt cctggtccaa acaaaagaat tcgtttcctt tattgatatt
    30481 gttattcttt tccgctcttt tttttttcta taaccaattg cccctttcct tgtacaacca
    30541 tctaatgaag tatcatctga ctacttttcc gcttccaatg tttagaaaaa aaattccatt
    30601 tatacgtcta tgtacccgat aaaaatacca aacatatgac actctatttt attttaatgg
    30661 acggaccagg gcaatcaaaa aagggccccg gtacagtatc tttttgaacc ctgaatatgc
    30721 tgagtgctac caataaaaaa atgttcgaaa ttcacataac attctctgtc atccatgggt
    30781 acgagttgag gtactagaaa ttcccatatt ttttttgttt tgatcatcag aaatgcgaaa
    30841 aaaaatattg ttgggaattc aatgcgtccc tcccctttca cagaaaaggg agggacgcat
    30901 tgaattcttt tttatccgcc gggactgacg gggctcgaac ccgcagcttc cgccttgaca
    30961 gggcggtgct ctgaccagtt gaactacaat cccaggtaaa taaaaaaatg tgcagcatac
    31021 acatattaat tatattctta atatataatg aaagccattt tcttttttat ttagaacgga
    31081 tttctagtta ctaggaatcc gtttttttca ttattgtcaa atcaataaaa ttgaatcgat
    31141 cgatatccat ttttcaatga aaatagtctt tttttcttta ttcttttcat taaactttat
    31201 acacttaatc atcctgatat ggatctagat cattagcaag ggcagaattt atgggaacaa
    31261 ataaaaataa ataaagcaaa taaaaagtag ggatggatat atcataaaat tggacttttt
    31321 ttttcctttt attgggccga gctggatttg aaccagcgta gacatattgc caacgaattt
    31381 acagtccgtc cccattaacc gctcgggcat cgacccagaa agaatgaatt ctagggttat
    31441 tgataatcca tgatcaactt tctttcgtag taccctaccc ccaggggaat tcgaatcccc
    31501 gctgcctcct tgaaagagag atgtcctaaa ccactagacg atgggggcat acttggctgc
    31561 ctgccattat actatcctca tagtatgagg agtttttaaa aaattgtcaa tggaatgata
    31621 tgactagata tgaaagcttt ttccatcttt tatgattcca tttttattcg tgatttagac
    31681 tcgtgaatca ttcattttca tcgccactct attctattag atctagaaat agattctata
    31741 aaaaaatgag aaattgagag aattttattc tcttagaaaa ttctattaaa taatactaat
    31801 aatacgaaat atagaattct ttaggtaagt aattggtctg acataaaata aaaagtgtgt
    31861 gtttttctaa aaaaggtttg gttgagggga caattcaaat atcttcatta cctatatttt
    31921 gataaaatag tttggatctc tgtcgaattg ctaaggtaca tgtatgaatc aactgaattt
    31981 cattttgttc tgatagaatc attttggtca gtgttgaaac aatttattgc attgatattt
    32041 atcaaatcca atataaataa accaatttca ccctatttac ttacttttaa gtaaattata
    32101 atcacattta tgaatgaact agtagatact acgagtctac tgcatatact tatatatata
    32161 gatattatac gtctactgat tcattcagta attgaatcaa atggcccttt taactcagtg
    32221 gtagagtaac gccatggtaa ggcgtaagtc atcggttcaa atccgataag gggcttttct
    32281 tttttttttc ctaaacctcc agtacaatgg tagtattcat attgaataga agaataaaag
    32341 tgttgttgat atttgtaata aaaaaccaaa gcaaataagt ataatagttt aattaaaaac
    32401 tatagcattt ttttttacta atatctaatc taataggcta tcattctaat gagctagatt
    32461 ggagttaatt agaaaagaaa atggaacgtt tgtttattat aatgaataat aagaagtcgt
    32521 cgtttgaatt aacaaactac aaatatatat ggatttcttt ttattttcga ttaaattatt
    32581 acaatctatt gtaaagaatt gtaaagatta gaaatctaca aaataagaaa aagttaagta
    32641 gatctaaccc attgaatcgt ggctatatcc actattctga tagtaaaatt aaattttgat
    32701 agagatgaaa ttggaacagt agttattttt ttctcatatt tattttgacc ccgcaagaat
    32761 ctgtcgatac ttccaattaa tcctcttctt cctagatctc ccattccata gaaatcgaaa
    32821 tcagatcatg tcttcatgta tcaaatattt caatattttt gcatactata tttttttttg
    32881 ttctacgaat gtgatgaaaa atggatgcga aaaagaaact ttctttaatt taacgtcttc
    32941 tattatttat tttaatattt cttgtattaa attgaaaaac aggaatttct tctttttttt
    33001 ctgatctata atctataaaa gtaaaagtta acataaaaaa agtattcgtg cttcgacccg
    33061 tgaaataaag ggatagcgtc tggcattttg ttttacattc atctgaagga caatgaaata
    33121 aaagtaaaag aaagaagaca ataaaagaaa ataagaaaat caaaatatac gataccttag
    33181 taatttaata cccatagaaa ttagaagaat acataaattg atttttgtaa atctcacaaa
    33241 caagatccaa gaataagatt agttgatgag ggggagaaga gtagatctgg aaattggcca
    33301 atagcgatat aagaaatcgt ttcttccttg aattgaagag ttcgttcaaa aaagaaattc
    33361 atctagaaag gaaaaatttg gttttcgaaa ccatattaat aataataata aattaataat
    33421 aataataaaa ggggcagcgc acgagaaatc aaatcataca taaataataa aatcctcgaa
    33481 cgccccgaaa atgttataac cataacacaa ggataaggtg ctcggaaatg gttgaagtag
    33541 ttgaatagga ggattgctat gactatagcc cttggtaaat ttaccaaaga tgaaaatagt
    33601 ttatttgata ttatggatga ctggttacgt agggaccgtt tcgtttttgt aggttggtcc
    33661 ggtctattgc tctttccttg tgcttatttc gctttagggg gctggtttac aggtacaacc
    33721 tttgtaactt cgtggtatac tcatggattg gccagttcct atttggaagg atgcaatttc
    33781 ttaaccgccg cagtttcgac tcctgccaat agtttagcac attcgttgtt gttactatgg
    33841 ggtcctgaag cccaaggaga ttttactcgt tggtgccaat tgggcggtct gtggacgttt
    33901 gttgctctcc acggcgcttt cggactaata ggttttatgt tacgtcaatt tgaacttgct
    33961 cgatctgttc aattgcgacc ttataatgca atctcattct ctggtccaat tgctgttttt
    34021 gtttctgtat tcctgattta tccactaggt cagtctggtt ggttctttgc gcctagtttt
    34081 ggtgtagcgg ctatatttcg attcattctt tttttccaag ggtttcataa ttggacattg
    34141 aacccatttc atatgatggg agttgccggt gtattgggcg cggctctgct atgcgctatc
    34201 cacggtgcta ccgtagaaaa tactttattt gaagatggtg atggtgcaaa tacattccgt
    34261 gcatttaacc caacccaagc tgaagaaact tattcaatgg tcaccgctaa ccgcttttgg
    34321 tcccaaatct ttggggttgc tttttccaat aaacgttggt tacatttctt tatgttattt
    34381 gtaccagtaa ccggtttatg gatgagtgct cttggagtag tcggtctggc tctgaaccta
    34441 cgcgcctatg acttcgtttc tcaggaaatc cgtgcagcag aagatcctga atttgagact
    34501 ttctacacca aaaatattct tttaaacgaa ggtattcgtg cttggatggc ggctcaagat
    34561 cagcctcatg aaaaccttat attccctgag gaggttctac cccgtggaaa cgctctttaa
    34621 tggaacttta gctttagccg gtcgtgacca agaaaccacc ggtttcgctt ggtgggccgg
    34681 gaatgcccga cttatcaatt tatccggtaa actattaggg gctcatgtag cccatgctgg
    34741 attaattgta ttctgggccg gagcaatgaa cctatttgaa gtggctcatt ttgtaccaga
    34801 aaaacccatg tatgaacaag gattaatttt acttccccac ctagctactc taggctgggg
    34861 ggtaggtcct ggcggagaag ttatagatac ctttccatat tttgtatctg gagtacttca
    34921 cttaatttcc tctgcagtat tgggctttgg cggtatttat catgcacttc tgggacctga
    34981 aactcttgaa gaatcttttc ctttttttgg ttatgtatgg aaagatagaa ataaaatgac
    35041 cacaattttg ggtattcact taattttgtt aggtataggt gcttttcttc tcgtattcaa
    35101 ggctcttttt tttgggggcg tatatgatac ctgggctccg ggagggggcg atgtaagaaa
    35161 aataaccaac ttgactctta gcccaagtgt gatttttggt tatttactca aatctccctt
    35221 tggaggagaa gggtggattg ttagtgtgga cgatttggaa gatataattg gaggacatgt
    35281 atggttaggt tccatttgta tatttggtgg aatctggcat atcttaacta aaccttttgc
    35341 atgggctcgc cgtgcacttg tatggtcggg agaagcttac ttgtcttata gtttgggtgc
    35401 cctatccgtt tttggtttca ttgcttgttg ctttgtctgg ttcaataata ctgcttaccc
    35461 gagtgagttt tacgggccca ctggaccaga agcttctcaa gctcaagcat ttacttttct
    35521 agttagagac caacgtcttg gggctaacgt gggatccgct cagggaccta ccggtttagg
    35581 taaatatcta atgcgttccc cgaccggaga agtcattttt gggggagaaa ctatgcgttt
    35641 ttgggatcta cgtgctcctt ggttagaacc tctgaggggt cccaatggtt tggacttgag
    35701 taggttgaaa aaagacatac aaccttggca agaacgtcgt tctgcggaat atatgactca
    35761 cgctccttta ggttctttaa attctgtagg cggcgtagct actgagatca atgcagtcaa
    35821 ttatgtctct ccgagaagct ggttagctac ttctcatttt gttctaggat tcttcctatt
    35881 cgtgggtcat ttatggcacg cgggaagagc tcgcgcagca gcagcgggat ttgaaaaagg
    35941 aattgatcgt gattttgaac ctgttctttc gatgactcct cttaactgag aagggggtac
    36001 aacacttaaa ttcttagaat cggtttgaat tccccttaca tattcaagga accaggtcgt
    36061 tcatatttca aaagtattct gttttccttt cttttcaatt tatatctaat ccatttgttt
    36121 ttctggctcg gctgggtgga atagccgagc cattacctgt ttttcgttat gatttaaaat
    36181 tttttttttt ttaagaggaa aagccaataa agaactgaat tcatcgatca aaagaaaaaa
    36241 ggagagagag ggattcgaac cctcgataat tctttcgaac tataccggtt ttcaagaccg
    36301 gagctatcaa ccactcagcc atctctccca gagataattt atattttatt ttaccaaata
    36361 gaacaaacac ggccatatga gttgatacta tcatgtatag aaagatattg tgtgtgaatc
    36421 tataggtcga tctatctata tatacagata gatgagatgc atgatttagc atgtccattt
    36481 gtgagtggga agtcaaaaaa atcacctttg atttaatgtc caaataaaag cggtaagggg
    36541 gttggaaata agtcatatag aatcaatgga ttcaaggtaa aatccctcta tgtgggtggc
    36601 tttttattca aattgtttgt ttggtcgata tcatagaggg gattaaatgg tatagttctt
    36661 ttgttgatag cttggaggat tagaaacatg actatagctt tccaattggc cgtttttgca
    36721 ttaattgcta cttcgtcaat cttactgatt agcgtacctg ttgtatttgc ttctcctgat
    36781 ggttggttga gtaataaaaa tattgtattt tctggtacat cattatggat cggattagtt
    36841 tttctggtgg gtatccttaa ttctcttatt tcttgaatct atccgctcca gatccaaaaa
    36901 ggacccctcc cacaaatttt ttggattgtg agatacatta aaatttaata aaaaaaatat
    36961 aagtataagt cccccaaaaa tgcaaataaa ttggaggggg ggctcatcag tcaaacttct
    37021 gtaatctgta atttaaataa atagaacttg aatgatgaat gaaataaaaa tagattcaaa
    37081 aaaatctgta ttcaactata ttcaaatata taatacaaat atataatact tatatatata
    37141 aatttcaaat acttgtatat ataaatttca aatacttaga aaatgaaaat tttgaattga
    37201 gaaattctaa atttagatca aaatttagat ataaataaat aaaatagaat tctaattatt
    37261 tgaatcttaa tatatatctt aatatatata attaagaagc tattaatata ttaattatat
    37321 attaatttct taatattcta ttgataataa ttaccttttg tattattaat tggtttagta
    37381 atgaaatttg aaaaaaaagg ccctcaaaag agtatctggt ctagctctga ccaaacatta
    37441 tccagacctc ttgtatcaag aacgaacaat gcggatatag ttgaatggta aaatttctct
    37501 ttgccaagga gaagacgcgg gttcgattcc cgctatccgc ccagggtaat atttttaaaa
    37561 agtgaaaaga ttcgttccga ttgaatgaaa tctaataaat accttccgct ctaaaaaaaa
    37621 agcaaagtct taatgaatta ttaatgacta gttaatagtc atataataaa gtctcatttt
    37681 tttttttttc aaaaaaaaaa aaaatgttgc gggaagggga tttgaaccca tgacttcaag
    37741 gttatgagcc ttgcgagcta ccaaactgct ctatcccgcg atgaaaggaa accaaaaccc
    37801 tagaaacgaa actaatggac aaacaagaat tgaatgcgcc cctcttccat acctgtacaa
    37861 atagaatagc ctatttatac agaatggtaa aggggcccct ctatgatcta cgatcataga
    37921 aagaaataga aaaaggaagt gacattttaa tccttaccaa cttgatcttc ttgctcccgg
    37981 caacaaacat gtctgaacca tttcacgaag tatgtgtccg gatagtccaa agtctctata
    38041 gttagctctt ggtcttccag tagaaaagca acgccgatga agacgtgtag gtgcactatt
    38101 acgcggtaag gattgtaact ttccatgaat tttccattta tcactcaagg acggaacctt
    38161 acttatttct ttctttgagg atcggcgaat caaatgatat ttttgttcca gtttttgcct
    38221 cttcttctcc ctatgaatca aacttttctt tgccataatg gttcagttat ttttattatc
    38281 aatggtacaa gtcggatcct agatgtagaa atagaagggg gtataccccc ctccccattg
    38341 aaagatatta tcgcggatat ggcacataac ataaagaatt aaccaaattt gcccgatgta
    38401 gaggcaatca agaaagccgc ataagtgaat atataaccta cagaaaaatg ggctaatcca
    38461 accaatcttg cttgcacaat agaaagagcc actggcttat ctctccatcg aatcaaatta
    38521 gctaaaggtg tacgttcatg agcccatgct aaagtttcaa tcaattcctg ccaatatcct
    38581 cgccaggaaa ttaagaacat aaatccagta gcccaaacaa gatgcccaaa taagaacatc
    38641 cacgcccaga ctgatagact attcatacca aaggggttat acccattgat aagttgggaa
    38701 gagtttaacc atagataatc tcttaaccat cccatcaaat aagtagaaga ttcattaaac
    38761 tgcgagacgt taccctgcca taatgtgatg tgtttccaat gccaataaaa agtaacccac
    38821 ccaatggtat ttaacatcca gaaaactgcc aaataaaatg catcccacgc cgaaatatca
    38881 caagtaccac cccgtcccgg accgtcgcaa ggaaaactat aaccgaaatc ctttttgtct
    38941 ggcattaact tcgacccacg cgcatctaaa gctcctttta ctaagatcaa tgtagttgta
    39001 tgtaaaccta gagcaatggc atgatgaacc aagaagtctc caggacctat tgttaagaat
    39061 agtgaattac tattttcatt aatagcattt aaccatccag gtagccatat gcttctaccc
    39121 gcattgaatg ccggtccatt tgttgaagat aaaagtacat cgaacccata tgaagtttta
    39181 ccatgagcgg attgtatcca ctgggcaaat atgggttcga ttaatatttg tttctccgga
    39241 gtaccaaaag caagcatgac atcattatgg acataaagcc ccaaagtatg gaaccctaga
    39301 aagaggctgg cccaacttaa atgggatatg atagcttctt tatggtctaa cattcttgcc
    39361 aatacattat cctcgttctg ttccggattg taatctctaa taaaaaagat agctccgtga
    39421 gcaaaagccc ctgtcatgat gaatcccgcg atgtattggt gatgggtata taacgcagct
    39481 tgagtagtaa agtcttgtgc tatgaaagca taagaaggta aagagtacat gtgttgagct
    39541 actaaggacg taataactcc taaagaggct agagcaaggc ctaattgaaa atgaatcgaa
    39601 ttgttaatcg tgtcataaag acccttatga ccacgcccca atcgtcctcc cggaggagta
    39661 tgtgcttcta aaagatcttt tatactgtga ccaattccga agttagttct atacatatgc
    39721 cccgcaacga gaaaaataaa tgcaatagct aagtgatgat gagcaatatc ggtcaaccat
    39781 aaactttgcg tttgcgggtg gaaccccccg agaagggtta gaatagcagt tcctcctcct
    39841 tgggaagtgc cgaataaatg attacttgaa tcggggtttt gagcataaag attccactga
    39901 cctgaaaaaa gcggacccaa cccttgggga tgtggcaata catctaagaa attattccat
    39961 cgaacatatt ccccccggga tccgggaata gcgacatgga ctaaatgccc tgtccaagcc
    40021 aaggagctta ctccgaatag tcctgacaaa tgatgattca gacgagattc ggcatttttg
    40081 aaccatgaaa ggctcggttt ccatttcggt tgtagatgta accaaccccc tattaaggaa
    40141 atagcagaaa gaaataatag aaaaagagct ccagcataaa gatcttcatt agtacgtaac
    40201 ccaattgtat accaccactg ataaacacca gaataagcga tattcactgg gccggaggcg
    40261 ccccctctag taaaagcttc cacagcgggt tgaccaaaat gaggatccca aattgcgtga
    40321 gcaattggtc ttacatgtaa gggatcctgt acccatgcct caaaatttcc ttgccaagct
    40381 acatgaaaga gatttccgga agtccacaga aaaattattg ccaattgccc aaagtgagaa
    40441 gcaaaaatat tctgataaag acgttcctca gtaatatcat catgactctc gaagtcatgc
    40501 gcggtagcaa taccaaacca aatacgacga gtagtggggt cctgagctaa gccttggcta
    40561 aaccttggaa atcttaatgc cataatgctt ttcaaatcct cctagccatt atcctactgc
    40621 aataattctt gctaagaaga atgcccatgt tgtggcaatt ccacccagaa ggtagtgggt
    40681 tactcctaca gcacgtcctt ggacaatact caaggctcta ggctgagtag caggagcaac
    40741 ttttaattta ttatgagccc aaacaatgga ttcaataagt tcttgccaat aaccacgtcc
    40801 gctgaataga aacattaaac taaaagccca tacaaaatga gcacctaaga aaaaaagacc
    40861 atatgcggat aatgaagaac cataagactg aattacctgg gatgcctgcg cccataagaa
    40921 atcgcggagc cacccattaa ttgtaattga actctgcgca aagtttcctc ctgtgatatg
    40981 agttaccacc ccttgatcgc ttatactacc ccaaacatct gactgcattt tccaactgaa
    41041 atgaaatatg actaccgaaa ttgcattgta catccagaat agtcctaaga agacatgatc
    41101 ccaagcggat acttgacatg tcccccctct tccaggcccg tcacaaggga aacgaaaacc
    41161 gagatttgct ttatccggta tcaaacgcga gctacgagca aatagaacac ctttcaggag
    41221 tatcaatacc gttacatgaa tcgtaaatgc atggatgtga tgtaccaaaa aatctgcggt
    41281 tcctaatgga ataggtaaca aagcaacttt gccacccact gctactaaat caccgcctcc
    41341 ccaagtcaaa ctggtgctcg ctgttgcacc gggcgccgtt gcaccgggtg ctaaggtatg
    41401 ggtgttttgt atccattgag caaagacggg ttgtaattgt atagcggtat ctgaaaacat
    41461 atcttgtggt cgccctaaag cgctcatggt atcattatga atatataaac caaaactgtg
    41521 aaagcctagg aatatacata cccagttgag atgtgatatg attgcatcac gatgcctaag
    41581 gacacgatct aatagatcgt tatatcgagt agttggatca tagtctctta ccataaaaat
    41641 ggctgcatgc gcagcagcac cgactatgag aaatccacca atccacatgt gatgtgtaaa
    41701 caatgatagt tgtgtaccgt agtcagtagc tagatatgga taagggggca tggaatacat
    41761 atgatgagct acaacaatgg ttaaagagcc taacatagct aagttaatag ataattgagc
    41821 atgccatgat gttattagga tttcatagag tcctttatgg ccttgacctg taaatggacc
    41881 tttatgagcc tctaaaatat cttttagact atgaccaatt ccccagctgg tcctatacat
    41941 gtgacccgct attaggaata gaattgcaat agctaaatga tggtgtgcaa tatcggtcaa
    42001 ccatagaccc ccagtcactg gatctaaccc ccctcgaaaa gtaagaaatt ccgcatattt
    42061 tgaccaattc aaggtaaaaa atggggttgc tccctctgca aaactaggat aaagttgggc
    42121 caaaagcccc cgattcaaga taaattcatg gggaagtggg atctctttag gatctactcc
    42181 agcatttaga aattggttaa tcggtaaagc tacatgtatt tgatgccccg cccaagaaag
    42241 ggacccaagc cctagtagcc ctgctaaatg gtgattcaac atagattcta cattttggaa
    42301 ccaagccaat tttggggctg ctttgtgata atggaaccaa ccagcaaaaa gcattaaggc
    42361 cgaaaagacc aatgcaccga ttgcggtaca atagagttgt aattcattag ttattccaga
    42421 tgctcgccaa atctgaaaaa acccagaggt tatttgtatt cctcggaaac ccccgcccac
    42481 atcaccattc aatatttctt gacctactat tggccaaacc acctgagcac tgggtccaat
    42541 gtgagtagga tcacttagcc atgcttcata attggaaaaa cgagcaccgt ggaaatacat
    42601 gccgctcagc caaagaaaga ttatggagag ttggccgaag tgggcactaa atatttttcg
    42661 agagatctcc tccaaatcac cggtatggct atcaaaatcg tgagcatcgg catgtaggtt
    42721 ccagatccaa gtggtagtat cgggtccttt agctattgtt cttgagaaat gacccggtct
    42781 agcccattcc tcgaaagaag tttttacggg atccctatct accaaaattt tgacttctgg
    42841 ttccggcaaa cgaataatca ttgagtcctc ctatttccgg acaacacata caaagagacc
    42901 tgccaacagt caagtaatta gtgaacctat gagagacact tttaatctaa ttagtttttc
    42961 gttctgatct ctcatctatc tatttttgtt agttatttac tagagcaatt atgatctgga
    43021 agttgatccg gggcaagtgt tcggatctat tatgacatac ctaggaggcg ctcaacggac
    43081 cctttttatc ttataaaact cttttcagac tttacattgg cgcaataatt ttttttgcaa
    43141 cgcggggtat tcatatctca attagaagtt cctagataga gttaagttct ttttttctta
    43201 catagaatac atagaaaaga aatagaacaa atatgactct attccaaatc acgtaagtag
    43261 tcattactag tatcaatatt ttttttagtc attcaagagt ttttttatta gtttgaatcg
    43321 aaagaaaaga atataagaaa aaaaaaaaag tattcttttc tatgctatat ccgtggtata
    43381 tccgtgtaac atttatacct acgaaatacc aatgaaatat aacgattttc gaaaaagata
    43441 taatgaaaaa ttctttgatt ggttcttccc atagaaacga tcctttttat ttgaccgacg
    43501 gggcgcaaag aatacaaaga attaatattc aaacaaattc aaaaatttga attgatatta
    43561 atatttgata ttaatatata tatttgatat taatctatat tatagaattt ctatttattt
    43621 atataaataa aatttcataa aaatttaaat aaacaaagca ataatctaat tgatgagaat
    43681 aaaaaaagag agttcttatt cgaaccgctt cgtgatcttt aaccaattct gcgcttcaat
    43741 ataattccca ggagtaagcg ctatagcccg tttccaatat tcagcggctt gatcaaacca
    43801 agcctccgca atttcagaat ccccctgtcg aatggcctgt tctccacggt cggaataggt
    43861 ggtcaattcc tttccttgga accgtacttg agagttttct aactcatacg gctcggcagt
    43921 caattctttt ggcgtttacc cgagccctaa tagatatcta tatctaactg aatgggattt
    43981 ctcatagatc tatttaattt ttctcaagtt aacgttaacc aacaaaacca aaagaggtta
    44041 attacatgag tttcaaactt gacttttgat tcaattaata atcagtttta tcttttctcc
    44101 taccttcaga aaaaaagtat aggcattttg aaaccctcat tagaattttc tgaaaagtaa
    44161 ctatctcgct ttcatattat atagaaatta atatagaatc cttgaaaaag acttcttcct
    44221 cataaaacaa agacttactc tccttgggat ctgatgctac accgctgctc aataccttag
    44281 gggatcggct ttattacata agttgattcc tcatttttat ctcatagaga taaataagca
    44341 gttcttattg tatcgcccaa accttgtaaa ttgatcctta cggtgcttcc gctatcaatt
    44401 agatctttta tccatagaaa aaaaaaaata tatttaggca tatttatttc ttcatatttc
    44461 gaagtttctt tctttgctac agctgataaa aatcgttttt tggacgatgc aatatgtaga
    44521 aatcctgctt tttttagtct ttattgtcgt atttgccctt tccttttttt ttctttctat
    44581 agtggagata gtcgcacgta atgacagatc acagccatat tattaaaagc ttgtggtaag
    44641 aacgggtttc gttctagtgc ccgaaaatag tattctaaag ctttcgtatg ttctccgtta
    44701 cttgtgtgga taaggcctat gttatagagt atatagcttc gatcataggg atcaatttct
    44761 agtcgcatag cttcataata attctgtaac gcttccgcat aattgccttc ggattgagcc
    44821 gacattcgtt acggtcgtca ttcaattcaa aaaattctcc gttccaaaac cgtacgtgag
    44881 attttcacct catacggctc ctcctttatt ttatgtgcat tatgaaaata atccagaatc
    44941 cgtggaatta aaggtcgaaa tattgtcatt atgaactcag cggggctaat gtttttacaa
    45001 gaaatctcta gccaaccttc ttgcaaaaga tcctttctta acatcaagcg tgctggtact
    45061 aaataaaaaa gtaaactcca acaatttctt tgttctcgac gccttttaat ttccaggaat
    45121 tagtcacttc aacagtcttc gatggttata tgggtatcca aagtacgaac gagatggatg
    45181 tttgttgtcc caaccatttc tttttttccc gatcccgata acgaaaagga gcgctttata
    45241 acttataaca aagtttttgt tttgttgatt cctaggtgta gtgctccttc ctctatgccg
    45301 cctattgata ctagtgtagt aagattgaac tgcaatacag attgatgatc tataggtcta
    45361 acctttcgct caatactaga ataaacaatt caagcatctg aggttgcatt aatcggggat
    45421 acacgacaga aggaattgct ttatgttata aacttcacct tcaaccagcg tcgatttttt
    45481 tttatttcaa tagtcttttt ttttttccga atcgtgtatc tttttcctaa ggccgagagc
    45541 ggtaaagtca aaataatcaa atcgcaccat ctctgtaata agtaaatgcc tctttttctc
    45601 ctgaagttgt cggaattatt cgtaataaga tattggctac gattgaaaag gtcttatcaa
    45661 taaaatttcc atttatccgc gatctaggca taggtaaaaa aaatccattc tataactctt
    45721 ttcattacct ctcgtgagaa aatgatctca caaacaaagg aaatgtacag tacgaaataa
    45781 cataaaagta aacctattca aaattcaaaa agggatatga ctttctactt caactttttt
    45841 tgaagctttg acagaaaaaa atcaatattt gaacctaatt tgatttcata caaatgaaat
    45901 tcattagtat aaaaggaaac tataatagaa gaataaaata aaagggaatt attccgattt
    45961 cgtcgaagtt gaagaatcaa tttattctac ggattagaat atatttggaa aattcgaaaa
    46021 gctttaatta aatttcaatt atgatatgat caaaatagga aaaaaaatcg aataattgtt
    46081 ctatgatgaa aatgaaaata gaataactgc cctttttctc tttcgtgcat agcaggtata
    46141 cactatctaa taaaaaaaaa tccctgagat gctttaggaa ttgttaatag atccgcaggg
    46201 taaaaggtat tcattaaata tagtctaaaa aataaaataa agtaattgat ggatttgatt
    46261 cgttccaatt cattgattta atctggtata gtataaatat cagaaaaaag agggggcgtc
    46321 atcttcacaa acattaatag atataatcta tctttcttta ttgtattatt attttcaatt
    46381 taatttattt gaatttaatg ctaatggccc tttacatttc acaaaaaaat ttatctttac
    46441 cccccggctc gaagggaaga gaaagtcata aaaaaaaaag tcatgaaagg ctttatattt
    46501 tgattttgat agttagaatt gattgtcagt aactatcgaa caatctaata tgaataactc
    46561 gctattcgct cgggttatcg gccataatca ttatgtagga aagatggccg agcggttcaa
    46621 ggcgtagcat tggaactgct atgtagactt ttgtttaccg agggttcgaa tccctctctt
    46681 tccgcacctt cacctaattc accaatgtaa ctaactacaa tgtatcaaat ataaataaga
    46741 acggatacca aaaaagagtt agacttttct ttgatataga ttctattttt tgatgttgtt
    46801 tgatatagat tctctattcc taatttatgt gatatgaaaa agaaaataca gtaatgtaaa
    46861 aagcagacat aggatggaaa tttccataaa agatatgata ggatagaaat ccccgaattc
    46921 aatcccttgt cttcatttcc ttatttactt aactttaact taagcaaaag ggaggggtgc
    46981 aaatttgtaa agccctttgt tttgttattt tagttaggtt taagtctgac gagaataata
    47041 ttctacgaca agcaattcat ttattttcaa accgacccat ttcctatcta ttatttgatt
    47101 gactaaccct ttatattgta atgtgcgaag ggtcaaatgt tttggtaatt cctcatgtgt
    47161 agatgaatcc agataatttt gaattagagc tagagatttt tgttcatcct tcactgaaat
    47221 gatatctcgg ggtttgcagc gataacttgg tatatctact atacgaccat taactaaaat
    47281 atgtctatgg ttaactaatt gacgggcttg aggaatagtt gaagccatgc ccaatcgaaa
    47341 aaggatgtta tccaaacgca tttcaagtaa ttgtagcaaa acctgaccgg ttgacccttt
    47401 tgcctttccg gcgatacgaa catatttaag taattgtcgc tctgtaagac cataatgaaa
    47461 acgcaatttt tgtttttctt ctaaacgaat acgatattga gattttttcc cggggcgcga
    47521 tttattttta agatcgcttc cagctctagg ccttttacta gttagtcctg gtaaagcccc
    47581 cagacggcgt atttttttga aacgaggccc tcggtaacgt gacataaaga ctcctttttt
    47641 ttttagaaat ttgattgaaa tttcataaat taaaataaaa aaaaattaaa actgaactaa
    47701 atactaaatg aagtgaaatc cgataaaatg aagtattgta ctacaaacaa atagaaatga
    47761 gatgcattag atcaatatac atattttttt gtattgactt ttttgtttgt atttttttat
    47821 tgcatatcta ctattgtata tctacaaaaa ttgatataca ataaaaaaat ctatttatta
    47881 gataacttct atatattgat atagaaatgg aaactatata taatctatat agataaataa
    47941 aaccaaaaga aagccctttc tttttttttt cttgatttct tttccaaaga aaagatataa
    48001 ctcccccatt cataattgga agtttctacg acataataaa ataaagagat ttttggcctt
    48061 ttgaaaaaaa aagggggggt gaagaagttc tttatttcaa tcttctttga tttcaaaaaa
    48121 atctgatcaa tcatatatgt aaaaaataaa ataaaaagaa aaagccggct atcggaatcg
    48181 aaccgatgac catcgcatta caaatgcgat gctctaacct ctgagctaag cgggcttaaa
    48241 taaaataaat tttacataca tgggaattcg taaaactctt aggattttat ctattaacga
    48301 taacttatat tttatataaa tgaatttaaa taacaatcaa atttaagaat ttcaaatgtt
    48361 aaattgagtt tagaattcta aatcaaattt ctaatctaaa tagaatctac ttattagatt
    48421 aggaagtgaa gttagattag taagtgaaga tccttttgta catttttttt tttgaatttc
    48481 taattatata tcggaaggag ggctgcagct aagactaaaa caaagaatcg atcgttcgag
    48541 tattccacca aattgccgcg gaaaaataag agtaagagaa acatatatat ttatttagtg
    48601 tatatccatc gatattgaat agcaaatgga gaaatgatag aatcacttct gattggacaa
    48661 aaaaaaagaa atacgggtcc acgatagaga cgaaagaaaa taggcaagaa atcaaagggg
    48721 gcaaccccat tcaatataag aatgagtatc taaaaaatga agtggttcca tatagcataa
    48781 aaataaatat taaataaatg aaaaaaaagg agggggaaag gcatcataat gagattgaat
    48841 ctcaaaacac agggggatat ggcgaaattg gtagacgcta cggacttaat tggattgagc
    48901 cttggtatgg aaacctacta agtgagaact ttcaaattca gagaaaccct ggaattaaaa
    48961 atgggcaatc ctgagccaaa tcctgtttta cgaaaataaa taagagttcg taaagaaaga
    49021 atttaaataa aaaagggata ggtgcagaga ctcaatggaa gctgttctaa caaatggggt
    49081 ttgactaccg ttagtaaagt aatccttcta tcgaaactac ggaaaggata aaagataaac
    49141 ctatacgcat atctaaaggt aataaaaaaa ctatctcaaa aaaaaaaaaa gatataaata
    49201 cgggtttggg tcgtcttttt ttttttttct gaaaaataga aagaattgtt gtgaattcgt
    49261 attgattcca aattgaagaa agaatcaaat acaacattca tacaacattc attaataaaa
    49321 taatttaccc catagtttga taaatctttt gaacaactgg ttaatcggac gagaataaag
    49381 atagagtccc attctacatg tcaatataaa tgctgacaac aatgaaattt atagtaagag
    49441 gaaaatccgt cgacttttaa aatcgtgagg gttcaagtcc ctctatcccc aacccccaaa
    49501 acccgttgac gccctacctg tttttttttc tttttaattg acatagacgc cagtcctcta
    49561 ttaaaatgag gatgatgtct tggtaatggt cgggatagct cagttggtag agcagaggac
    49621 tgaaaatcct cgtgtcacca gttcaaatct ggttctcggc atatgagtaa ttcgtatgag
    49681 gatctattct aaaaattcat tgatatggat caacataata aatacttatc cctctaggta
    49741 tctgtaaatg gacctttctc tattttgtag tttttttttc gattttatag aaaagtaaag
    49801 agtctattat agtgaaataa taaaaaatgg gattctcttc cttataagag atgtgcacga
    49861 tacaaagttc acagcgcaga atctcttctt ttatttgagt tcatcctatt gtctcgtgtc
    49921 tcgcctaaaa aaaataatat atctttaaaa aatcgagaat ctcatcccta attatattgt
    49981 cttttatttt ttttcttagc ctatccctaa aaataggaat gatacttcaa ttactctgtt
    50041 tgatctcgaa gaaaaagaga gtgtacaaat attccttgaa tacccggcgg agttgtataa
    50101 attaaaaaaa agtctcttat cattcaatga gcgtcttgta gttcataaaa attgggggca
    50161 atataatcct tacgtaaggg ccacccgatc caactttcgg gcattaagat acgcttcagt
    50221 cgtggatgat tctcatatga gattcccaac atgtcataag attcccgttc ttgaaaatcc
    50281 acacttttcc aaacccagaa aacagacggg attctaggat gagcccttgg aacaaatact
    50341 tttatacata cctcttccgg ttgatctaca ccatattcta ttcttgtaag atgatataca
    50401 ctggctaaca ttcctcccgg tgctacatca taggcacatt gtgaacgtag ataattgtaa
    50461 ccgcatacat ataaaataac agcaatggaa tgccaatcct cgggctttat ttgtaaagtc
    50521 tctattcctt ggtaatcgaa acccaaagat ctatgaacta gcccatgttt gactaaccaa
    50581 acagacaaag gaccctgcat cttttttatc tctcccgcat tttaatttgg ctttgatttg
    50641 taatttgtat aagatatata tttcacattt acgatgaaat ccaatttatg aagattaatt
    50701 cgttatttgt tattctgaaa aaaaaaacct accttatcta atttactaat tcttgggaag
    50761 atattgaact tttatagttg aaaaatgttt gaagagggac ctctgaagta gacggtggtt
    50821 gataaagtaa tcccctatca taatttccag cataagtact gtgtacaaga caaaacttgt
    50881 gattggtagt aaaacaccga tcaccccctt gagatctaga tctaattcga tcctcataga
    50941 tttctcgaga tattttctta cgaagttttg ttatagcatc tataactgct tccggtttag
    51001 gtggacagcc cggcaaatag acatctacag gaattagctt atcaactccc cgaacagtac
    51061 tataagaatc ggtactgaac atcccccctg taattgtaca cgctcccata gcaataacat
    51121 attttggttc gggcatttgt tcatataatc tcactaaaga aggggccatt ttcatcgtta
    51181 ctgtgccagc cgttaaaatg aggtccgcct gtctaggact cgatcttggt accagtccat
    51241 aacgatcaaa gtcgaatcgt gagcctatta atgaagcaaa ttcaatgaag cagcagctgg
    51301 taccataaag aagtggccat aaactggaga gtcttgacca atttgaaaaa tcatttaatg
    51361 tagttgaaat aatcgaattg tgggtctgtc gatcaagtaa gggaaattca atagaattca
    51421 tacttaatgc tatttttttt tcttttattt tgactttttt ctttttattg tttcttatta
    51481 tctgaatatt aaggaactaa gaccattcca atgctccttt tcgccatgca taaactaaac
    51541 caacaattag gataagcaca aaaatcaaag cttctataaa tacagatacc cccaatacat
    51601 caaaactcat tgcccatgga taaagaaaaa ccgtttcaac atcaaaaaca acaaaaacga
    51661 gagcaaacat ataataacgg attcgaaatt gtaaccaagc atcacccatt ggttctatac
    51721 ccgattcata actcgaaagt ttctctggac cttttctaac ggggcctaaa actccagaaa
    51781 ttagaaatgc caaaatagga ataccacttg atattatcag aaatatccag aaactctcat
    51841 attcgtaaag cagaaacata gacgaactcc tatgaatgtg aaagagaaaa agaccagatt
    51901 agttgattcg agttggtctt actaaacaat tactaaacaa agagttatag acaacttgaa
    51961 actgaattcc attccaactc gaatcaacta gtttcatttg tatactgggg gatatgtctc
    52021 gtttttaaga tttagtaatt taaatcctaa cttatttatt ttcattacgc ttatttcgat
    52081 ttcatatcga aatacattta tatgtatagt attatactat acatagagat ttgtactact
    52141 atacaaatat acaaaacaag tttaacttgt tcgctttcgc ctcacttcgg tcggattttt
    52201 ataaaaaaaa agagcaattg aagatattga aatgcctttt ttttcattta agttttatgc
    52261 tctaaataac cctgctcccc acctagtgag ggagcttatg ggaatgattt tcataaagca
    52321 aagcaagcgg aagcggccag ttccaaccaa caaagaatat acaatactga gtaaaaaatt
    52381 agacaacttt ttttttgtat ttgaatattc tttaattgtt ttattttgtt gtaagaatct
    52441 cttttttttt ttattgattt tgttttgatt aattttaata tagggctata cggactcgaa
    52501 ccgtagactt tctcggtaaa acagatcgaa ctaattatta tcaaaatgga ttcgaactct
    52561 ttcaaagacc caacatgcat tttttttttg cattgggctc tttcattagc tgatataaat
    52621 atccgctagt ctaccatatt ttttacttaa aagaaaaata agaagatggc tccgtgtgct
    52681 ctcattgatt attttgtttc tgatacggga gcactatcaa agttttttag agaaggggat
    52741 tctcttgaca taggtttgcc tttggcttag atcaacctaa gttaaatgga gtctctatca
    52801 tccctgatta aaaaatcaaa catgaaactt catacaccgt aagattcata ggacgaaaag
    52861 ataatttttg aggtccttat actcattaag cctagcattg aatagaccgg ggattcaccc
    52921 tatcaatata tcaaatcaag gatgggttcg attgattaat ttggctccta caaaaatggt
    52981 agccaatcga gccgaatcat ttgtcaggct attgttctct ggttttgttc cctaaaaggc
    53041 atggagtaag acatcaactt atcaaaaaga tcaattgatt gcacgataga cttttctaaa
    53101 aaacattggc gcgcgtgtaa acgaggtgct ctaccaactg agctatagcc cttccttgtg
    53161 atacagattt atttgatttc tcctattatg ttctgtatag aatttcttgt caagatgaat
    53221 attacacagc ctcatatctc tttagtccct tttctttgat tggtattgct tagaagtaat
    53281 attgaattta taatccatcg atggggtagg tccccttttc tttttcttta taatgataaa
    53341 taacctactt aactcagtgg ttagagtatt gctttcatac ggcgggagtc attggttcaa
    53401 atccaatagt aggtagaact tattagatac cactgacctc ggtgtctaat aagtttttct
    53461 acccaccttc ttttagtgat tttgtatctt tttaattcta tttcagtttc aaattttgaa
    53521 aatttgcatt ttctattaaa aaaaattcac ttgattgtat ttaatcagca gaataaaaca
    53581 aaatggggtg tataaacata agtttttttt atacaaaaat tctatttgaa tacactgact
    53641 tgactaatta cgaaatcgaa tcgagagcct ctacacgtgt cctagctcgt ctgagagcta
    53701 gatttgcctc aattctttgc cgcttgccct cagctttctt caggttagct tccgctattt
    53761 taagagtttg ctgggcttct tgtggatcaa tgtcactacc cttctccgca tcatttacta
    53821 aaatagtgat ttcattattt cctattctag caaaaccacc catcagagtc atcgttaacc
    53881 attgatcgtt aaggcgtatt ctcaaaatac ctatatctac cgctgtggca ataggcgcat
    53941 gatttggtaa taccccaatt tgtccactat tagtagataa aacgatttct ttcacttttg
    54001 aatcccaaac aattcgatta ggggtgagta cacaaagatt taaggtcatt tcttcaattt
    54061 gctctccttt tctaagtttg tagccttcgc agtagcttca tcgatgttac ctaccaaata
    54121 aaaggcctgc tcgggaagac tatctaattc tccggaaaga atcaatttaa accctctaat
    54181 cgtttctgct agaccaacat atttccccgg ggaacccgta aatacttccg ctacgaaaaa
    54241 gggctgtgat aagaaacgct caatttttcg cgctcttgct acagttaatc gatcctcttc
    54301 ggacaattcg tccaacccaa ggatggctat aatgtcctga agttctttgt accgttgtaa
    54361 ggtttgctta actctttgcg cagtttcata atgttcctca ccaacgatcc gaggttggag
    54421 catagttgat gttgaatcta aaggatctac ggctgggtag atacctttag cagctaatcc
    54481 tcttgatagg acggtagtag catctaaatg tgcaaatgtt gtggcaggag cagggtcggt
    54541 caaatcatcc gcgggcacat aaactgcttg aatcgaagtt atggatccct ctttggtaga
    54601 agtaattctt tcttgcaaag aacccatttc agtactaagg gtaggttgat aacccacagc
    54661 ggaaggcatt ctacccaata aggcggatac ttcggatcct gcttggacaa aacggaaaat
    54721 attgtcgata aatagaagta cgtcttgttc attaacatct cggaaatatt ctgccatagt
    54781 tagggcagtc aacccaactc tcatacgagc tcccggtggt tcattcattt gaccgtaaac
    54841 tagagccact tttgattccg caagatcttt ttcattaatt actccagatt ctttcatttc
    54901 catgtaaaga tcatttcctt cgcgagtacg ttcacctact ccgccaaata cggatacgcc
    54961 cccatgagct ttggcaatgt tgttgatcaa ttccataatg agtactgttt tacctacccc
    55021 agcccctccg aatagtccga tttttcctcc acgacgataa ggagctaaaa gatctactac
    55081 tttaattcct gtttcaaaaa tagataattt tgtatctaat tgtataaaag caggtgcgga
    55141 tttatgaata ggggctgttg tgcgagtatc cacgggacct aaattatcaa taggctctcc
    55201 aagcacgttg aaaattcgtc ctagggtcgc tcctccaacc ggaacactta gaggagttcc
    55261 tgtgtcaatt acttccattc ctctcattag accatctgta gcactcatag ctacagtcct
    55321 aactcgatta tttcctaata attgctgtac ttcacaagtc acattaattt gttgaccagc
    55381 agtatctcga cccttaacta ccaaagcatt gtagatatta ggcatcttgt ccggaggaaa
    55441 ggctacatct agtactggac caatgatttg agaaatacgt cctagatttt tttctttttc
    55501 aagcgtggtg gaaaccccag gatctgaagt agcaggattt attatcataa taagtggtga
    55561 actatgtcaa tttttttttt tcgaaaatta tctaataaaa aaatcttcga tagcaagtag
    55621 gtcggttaat tcattcaata agaaatggga ggaagttatc actcaatttc gtccgttggt
    55681 atcatgaata caattcaatt gtttacttat tttatttcta ttcaatttca atcaaggaat
    55741 tttcaagttg aagcgaccca ttttcaaaat atcaactgga tgaataaaaa tattgaaaaa
    55801 gtctttcatt tgtctatctt tatagacaat aacgcccatc ttatctatgg aatttgaact
    55861 tgaactctat ttacaatttt ttatttatat ctcattagcc cctttttcat atttgcattt
    55921 taattttagc atatcaatgt aatatatttt tagatccggc ctattccccc ctctttttat
    55981 ctatacccct ttttccatgg accaattcgg catattttca catacatata ggatttacat
    56041 atacaacata tattactgtc aagagtgaat ttattattta ttaaataaac aaaaaaagaa
    56101 gggattagaa aaaaactaca agaattgggt tgcgctatac atatgagaga atatacaata
    56161 atgctgtatt tggtgaatca aatatcatgg cctaatctaa taaggaacca ttcggattag
    56221 ttgataattt tttgaaagat tcctgtgaaa aagttttgtt aactcctaat ttatgtcgag
    56281 tagaccttgt tgtttcgaga attcttaatt catgagttgt agggagggac ttatgtcacc
    56341 acaaacagag actaaagcaa gtgttggatt caaagctggt gttaaagagt ataaattgac
    56401 ttattatact cctgaatatg aaaccaaaga tactgatatc ttggcagcgt tccgagtaac
    56461 tcctcaacca ggagttccgc ctgaggaagc aggggccgcg gtagctgctg aatcttctac
    56521 tggtacatgg acaactgtgt ggaccgacgg gcttaccagc cttgatcgtt acaaagggcg
    56581 atgctacaac atcgagcccg ttcctgggga agaaaatcaa tatatatgtt atgtagctta
    56641 ccccttagac ctttttgaag aaggttctgt tactaacatg tttacttcca ttgttggtaa
    56701 tgtatttggg ttcaaagctc tgcgcgctct acgtctagag gatctgcgaa tccctactgc
    56761 ttatgttaaa actttccaag gtccgcccca tggcatccaa gttgaaagag ataaattgaa
    56821 caagtacggc cgtcccctat tgggatgtac tattaaacct aaattggggt tatccgctaa
    56881 gaactacggt agagcggttt atgaatgtct acgtggtgga cttgatttta ccaaagatga
    56941 tgagaatgtg aactcccaac catttatgcg ttggagagac cgtttcttat tttgtgccga
    57001 agcaatttat aaagcacagg ctgaaacagg tgaaatcaaa gggcattact tgaacgctac
    57061 tgcgggtaca tgtgaagaaa tgatgaaaag ggctatattt gccagagaat taggagttcc
    57121 tatcgtaatg catgactatt taacgggggg attcacggca aatactagct tggctcatta
    57181 ttgccgagat aatggcctcc ttcttcacat ccaccgcgca atgcacgcag ttattgatag
    57241 gcagaagaat cacggtatgc acttccgtgt actagctaag gccttacgta tgtctggtgg
    57301 agatcatatt catgctggta cagtagtagg taaacttgaa ggagaaagag acataacttt
    57361 aggttttgtt gatttattac gtgatgattt tattgaaaaa gatcgaagcc gtggtattta
    57421 tttcactcaa gattgggtct ctctaccagg tgttttgccc gtagcttcag gtggtattca
    57481 cgtttggcat atgcctgctt tgaccgagat ctttggtgat gattccgtac tacaattcgg
    57541 tgggggaact ttaggacacc cttggggaaa tgcaccgggt gccgtcgcta atcgagtagc
    57601 tctagaagca tgtgtacaag ctcgtaatga ggggcgcgat cttgctcgcg agggtaatga
    57661 aattatccgt gaggctagca aatggagtcc tgaactagct gctgcttgtg aaatatggaa
    57721 agagatcaaa tttgaattcc aagcaatgga tactttggat aagtaatccc ttgattacca
    57781 ttccttttct tagttgaatt gcaattaaac tcggcccaat cttttactaa aaggattgag
    57841 ccgatcctac cctattgtct atattttttt tttgatagat acatatttat tttttttgta
    57901 gatatacact ttaatctaga gtagatatat aaggtctaga tcttatatac aaaaataaaa
    57961 gactaaacac aactctttct attcttgtat tggttccaaa attaattcta tgtagggatc
    58021 cttaggattg gcgtattctt ttctatccta tatgccacag tttaggatca tggattgagc
    58081 caagcaggac aactttttct acctatcctg tatgttgtcc ttttcatccg tgttgaaata
    58141 taaacttatt ggagtagtcg acgatatttt actaaaaagg ttatttatag cggagaaata
    58201 tctcttttca atgggaattt tacatactat cattatgggg aaagtactat ttcaattcta
    58261 tttagaatta aaaattgaca aaggttccat cagatagact gaagagaaac tccgagttct
    58321 cacaaacaaa tataaagtat aagaatttct ttcaatattc actcattatt ttatttagtt
    58381 aaaaattctg gtgattgtct atatacttat tagtaaatca aatattcaat taattttatt
    58441 ttttcttgaa tgactattca tctattgtac tttcatgtaa atagaggcaa gctctatgga
    58501 aaaattttgg ttcaattcca tattggctaa ggggaaattc gaatacagat gtggactaag
    58561 tagattaatg gatagccttg gtcctataga aaatcctagt ataagcaaag acccaattat
    58621 aaacgataca gaagaagata aaaacattca gggtaagaat tctagttatt acagtactct
    58681 tgatcattta atggccggca aagacataga cattcggaat ttcatttctg atgaaacttt
    58741 tttcattagg gatagtaatc ggaacactta ttctatatat tttgatattg aaaatcaaat
    58801 ttttgagatt gacaatgatc attctttttt gagtgaatta gaaagtgtgt tttctagtca
    58861 tagtaattct agtagtaact ctagttggat taattacatt aatagtcgca ttgactctta
    58921 tcttcgttct caaatatgta ttgatagttt cgttagcggt gagagttaca attccaatga
    58981 gagttgcatt acgaatgaca attccaatga caatcagagt tccatttcaa attccgttta
    59041 tgatgaaagg gaaagtcata gtcaagatga taatttcaat acaaaaacaa atgcgagtga
    59101 taattattta actatcgaag aagaatctaa tgatttaaat ggaactaaaa aatacaagca
    59161 tttatgggtt caatgcgaag attgttatgg attaaattat aagaaatttt tgaagtcaaa
    59221 aatgaatatt tgtgaatact gtggctatca tttgaaaatg aacagtttag acagaatcga
    59281 actttcgatt gatccgggca cttggaatcc tatggatgaa gacatgatct ctctggatcc
    59341 cattgaattt gattctgaag agggcgaatt tgattctgaa gaggttgaat ttgattctga
    59401 aggggttgaa tttgattctg aagatgaatc tgatcaagat ccagaggaat cttataaaga
    59461 tcctgaggaa tctgatcaag atccagagga atcttataaa gatcgtattg attcttatca
    59521 aagaaagaca ggattaactg aggctgttca aacaggtaca ggtcaactaa acggtattcc
    59581 tatagcaatc ggcgttatgg attttcagtt tatgggaggt agtatgggat ccgtagtagg
    59641 tgagaaaatc acacgtttga tcgagtatgc tacaaatcaa tctttacctc ttattctagt
    59701 gtgtgcttcc ggaggagcac gcatgcaaga aggaagttta agcttgatgc aaatggctaa
    59761 aatatcttcc gctttatatg attatcaatc aaataaaaag ttgttctatg tatctattct
    59821 tacatctcct actactggtg gagtaaccgc tagttttggt atgttagggg atattattat
    59881 tgccgaaccg gatgcctata ttgcatttgc gggtaaaaga gtaattgaac aaacgttgaa
    59941 tacaacagta cccgagggtt cacaggaggc tgaatattta tttgataagg gcttattcga
    60001 tctaattgta ccacgcaaac ttttaaaagg tgttctgagt gagttatttc agctccacgc
    60061 tttttttcct ttgactccaa ctccaaatca ggtagagcct taagttataa gttaaatttt
    60121 ttatttgtat ggaaaaggta gttggagtta gtttatcaga atcaaagtag gactaatggg
    60181 gttttctttc ctttgtagca tcaaattgaa ctgattacta atgagcaatc ttttagttta
    60241 ttaagaagat aaaaaagaag ataaaaaggg aattctcccc tttgtgaaat gaaattagaa
    60301 ttaggcgaga caaataaaag gaattcaatc ttcctctctt gcggatgtat atagaattca
    60361 aatatatata aaaatagata tagagttttt gatctttcga tatctcgcga gaattctatt
    60421 tttactaaaa taaaaatcct ccttcccttc ttggatcggg gtcgaattct aacgaatcta
    60481 atttttaaaa aattttgact aacactcttt ttttttattt attattcaaa tctataaaca
    60541 ataaatcaaa aaaaaattca gaataataaa tcaagtggat tattatacag atatctttca
    60601 atcgtcaagt tcatttattt aacataacag tccttgtact ttttttatta gatatatatc
    60661 tactataaaa ctagttacat attaattagt ttattactta gtaattagtt ttatagtagt
    60721 ataatatacg aattctaata taattgttaa ttattattga gatatcttta taagtaacaa
    60781 taacaggtac aaatataaaa ttgaggtacc cattctatga caactctcaa cagcttaccc
    60841 tctatttttg tgcctttagt gggcctagta tttccggcaa ttgcaatggc ttctttatct
    60901 ttatatgttc aaaaaactaa gattttttag atgcgatggg accaagacaa agtttgatct
    60961 attttttcaa gacttagata tcatggatat ctatttagta gaatattgta taacaggtag
    61021 tttttccgaa tagaaattaa aacgctattt attatgcatg cgtattcgta aacacgatgt
    61081 atgggtaaat gaattgtagc tgtggactgg gatcgcagca gatggatgat ataaagtcca
    61141 tgtatcatag gtatgtatat cggggatcct ataaagtaaa ggggattctt ttagatctaa
    61201 gcaattcgat ggattattcc taaaggttca caaatagtgc tagctgatta gagttacttc
    61261 ggaaacaaaa taaaaattaa atatatgttt attctctcaa ttccaataaa atgcaactgg
    61321 atctggtatg tatgagttgg ccatcagaat ctatatggat agaatttata gcggggtcta
    61381 gaaaaacaag caatttctgc tgggctttta tccttttttt ttgttcatta ggatttttat
    61441 tggttggaac ttctagttat cttggtagaa atttgatatc tttatttccg tctcagcaaa
    61501 tagttttttt tccgcaagga atcgtgatgt ctttctatgg gattgcaggt ctctttatta
    61561 gttcctattt atggtgcaca attgcgtgga atgtaggtag tggttatgat cgattcgata
    61621 aaaaagaagg actagtgtgt atttttcgtt ggggattccc tgggaaaaac cgtcgcatct
    61681 ttctacgatt ccttatcaag gatattcaat ctatcagaat agaagttaaa gaaggtattt
    61741 ctgttcgtcg tgtcctttat atggaaatca gaggtcaggg tgccgttcct ttgactcgta
    61801 ctgatgaaaa tttgactccg cgagaaattg agcaaaaagc tgcggaattg gcctatttct
    61861 tgcgcgtacc aattcaattg agaaatgaag aataaattaa atcaaatgcg gcaagaggaa
    61921 aaaactcaag tcaagaaccc ctttttttct agagcataac ctaactgaac ttttttaagg
    61981 atccccattc attcttcgag ccaaagcagg cgtatacgta agaatcataa cctaaaacaa
    62041 aaccattttt tttttacttg ctatttttat caggattctt tcgtctcgaa atccgcataa
    62101 aataatattt attacttgaa cttgaagggg ttctttttga gcatttatcg aaagaggaca
    62161 attgcttcga atcggatcaa atttaatctc tagaaataat attatatata ttttcactcg
    62221 aatttgaagt ggattcttat catatttttt acttttttac ttctgtattt tagattcaag
    62281 ggctaagcac taaataaaaa agcagagaat caattcctgg gattactatc tatcttataa
    62341 tggaactctt gcttgataga aagattagat tgcctagagt caatgaaaga ggtggttcat
    62401 taataattta cagatgaaaa aatgttaaaa aaaaaaaaga aaacattaat tccccttcta
    62461 tatcttgcat ctataatatt tttgccctgg tgtatttcgc tctcattcaa taaaagtatt
    62521 aaatcctggg ttataaattg gtggaatact gggcaatgcg aaactttctt aaatgacatt
    62581 cacgaaaaga gtattctagt ccaattcata gaattagagg aactcttcct cttggacgaa
    62641 atgatcaaag aatacccgga aacacatcta acaaaacttc atataggaat acacaaagaa
    62701 acgatccaat tggtcacgat tcacaatgaa gattgtatcc atatgatttt gcacttctcg
    62761 acaaatataa tctatttctt tattctaagt agttattcca ttttaggtaa tgaggaactt
    62821 gttattatta actcttggct tcaagaattc ctatctaatt taagtgacac aataaaagct
    62881 ttttctattc ttttattaac ggatttctgt attggattcc attcaaccca cggttgggaa
    62941 ctaattattg gttatatcta caaggatttt gggtttgctt ataatgatca aattatatct
    63001 ggtcttgttt ccacctttcc tgtcatttta gatacaattt taaaatattg gatctttcat
    63061 tatttaaatc gcgtatctcc atcacttgta gttatttatc attcaataaa tgattgagaa
    63121 atgattcact gatccaaatc caattcaaat ataaagtttg tttattactt tgtatacaag
    63181 catgcaaagt tgaacttact ttattctttc tacccgtcga ggggggaatt gctgctatct
    63241 ttcggtaaaa ttttttgagt atttttcttt ttagtataca gtaaataaca aaatggtgga
    63301 taggggacta gactagcgac ctaccaaatt ttattgtaga aattttcggg atcaacgatt
    63361 ggaccatgca aactaaaaat accttttctt ggataaagga agagattact cgatctattt
    63421 ccctatcggt catgatatat ataataaccg gcgcatccat ttcaaacgca tatcccattt
    63481 ttgcacagca gggttatgaa aatccacgag aagcaactgg gcgtattgta tgtgctaatt
    63541 gccatttagc taataagccc gtggatattg aggttccaca agcggtactt ccagatactg
    63601 tatttgaagc agttgttaga attccttatg atatgcaact gaaacaagtt cttgctaatg
    63661 gtaagaaggg cgctttgaat gtaggggcta ttcttatttt accggagggc tttgaattag
    63721 caccgcccaa tcgtatttcg cccgagatga aagaaaagat aggcaatctg tcttttcaga
    63781 gttatcgccc cactaaaaaa aatattcttg ttataggccc cgttcctggt cagaaatata
    63841 gtgaaattac ctttccgatt ctttccccag accctgctac taataaagat attcatttct
    63901 taaaatatcc gatatatgta ggcggaaaca ggggaagggg tcagatttat cctgacggta
    63961 gcaaaagtaa caatacagtt tataatgcta caacagcggg tatagtaagc aaaatcatac
    64021 gaaaagaaaa agggggatat gatataacca taacagatcc atcggacggg cgtcaagtgg
    64081 ttgatattat ccctccagga ccagaactcc ttgtttcaga gggtgaatct attaaactcg
    64141 atcaaccatt aacaagtaat cctaatgtgg gtgggtttgg tcagggggat gcggaaatag
    64201 tacttcaaga cccattacgt gttcaaggcc ttttgttctt ctttgcatct atagttttgg
    64261 cacaaatctt tttggttctt aaaaagaaac agtttgagaa ggttcaattg tttgagatga
    64321 atttctagat ccgtggattt atcaaaatga aattcgtaaa aacgaatcaa actctttctg
    64381 gccattgggt tagttaggta tgatcaaaaa aagtatgaaa tttgcttgtt tacatctctt
    64441 tcccccatat aagatatgcc tggaattcct tttatcgcat ttctaatatg tatatttatt
    64501 gtgaagaaca ctgtttggcc ttaccccttc tttgcttttt tcaatcccaa tttgataggt
    64561 gtgactcaat ccctattcgt gtgtcagatc gaaatgttca aaaataggtt ttttctgttc
    64621 taatatctaa tagaatcaaa tttgactaga tactaaacat acgataagta agaggagcct
    64681 agaaaagaag gataactgag agaacacaaa taattagagg gagtcttttt cgtcttcgac
    64741 acaagaaagg gatgtataaa agcccctttc ttgtgtcaaa agaataaaag ttcttggtgg
    64801 cattcgtcaa aaatttctat tcttagtttc tatttttcct tatttttcat agcctttttt
    64861 ttttactagt ttttttttag atttctattt caaatttaga cttagacata gtagaacttt
    64921 actctattta ttttagtatt agtatcgcac caaagtttga aattttttat aagttcattg
    64981 attctatttt ctcactaaaa attattatta ttaataagaa agaattcaac gggcccctcc
    65041 ctcgcgaatc aggcaaagaa agaagagacg ggcccgttga gttcttctgc tttcatgtct
    65101 acaactcggg ccgtccaatt tttataggga tgaacccaat ccagaatatg aaccataaaa
    65161 gaaaatacct attaaaccga tcacaagaat accagttacc gtacctatta cccaaagagg
    65221 aatccttcca gtagtatcgg ccattattct gcctccctcc acatttcttt catcaagtgg
    65281 ccatgctaaa gacataaaca gtcatagata attctgagat gcgatccttc cgagtgggat
    65341 aagagaattt ctattattat tttttactac tcgcttattt tctcttactt aattgaagaa
    65401 ataattggaa aataaaacag caagtacaaa aatgagtaat aacccccaat atagactggt
    65461 acgatttaat tcaacatttt gttcgttcgg gtttgattgt gtcatagctc ttataattaa
    65521 ttcagattag gtttatcgtt ggatgaactg cattgctgat attgacccca aaaagaaaac
    65581 ggtaggtaca gctagtccgt gaacagccaa ccatcgcact gtaaaaattg gataggttcg
    65641 atctatggtc atcgggtcct cctaaaaaga tctactaaat tcatcgagtt gttccaaagg
    65701 atcaaaacga ccggttatta atggaattcc ttgtcgactc tctgtaaaat actcgtttgg
    65761 acgagggctc ccaaacacat cataagctaa acccgtgctt acgaataacc aacccgcaat
    65821 gaatagggaa ggtatagtaa tactatgaat gacccagtat cgaatactgg taataatatc
    65881 agcaaaagaa cgttctcctg tgcttccaga catgctgagc tccacatatt cttgtaggga
    65941 atcaattccg caaaagagga gatcggtaaa tgcaaattca ctgaaattcc atctttgtga
    66001 gatcgtcaat attgtaccaa aggcgttttt agagtatacc gaatcagtat agctatcctt
    66061 cttctaacac agcaacgcaa tttcaattag ttttgaaatg aagtggtaga ttctttcttt
    66121 cttcttcttg tttgtcgatg tataacaacc atgtatcgtg taatagaaaa ttcctcaaat
    66181 tcctccctgt atcgaataag ggctttcttc tcttatttat tggccccggg ttagaaactc
    66241 aagatcgggt aaacggtgaa tcaaagaggt tggtttctaa tttctaacaa ttcgtaaagg
    66301 aaattctcat attttaaaaa gttaattatg tgcgaaataa aaaatagaaa aattctattt
    66361 tttgcgtagt tgcataagag gttttggttt ttttgtaatc cctccctttt tccttttttt
    66421 tttattgggt attcatctaa tgacaagtaa gagaagcata gtagatagta ttaaaataga
    66481 taaaaaaaga acaacgaata aaaaaattct aataataaaa tatttgggat gtggggattg
    66541 ttctattgtt gtattagatc taaacaaagg atttttcttg acctaacttg aaagatgagg
    66601 ttttatgctt tctttattta ataaaaaaaa gaaaaaaaaa acctataaaa taaaggaaaa
    66661 gataattgaa attactaatt aagttaaggt taagtaagtt aagagtttta aagccaatct
    66721 agttggaaaa agggatttta ttttttgagt gatctcgtca cattatattt ttttttatta
    66781 taattcgata aattttgtgg ctgaatccac tcgactactg aatctacaaa gaaaagaaag
    66841 gtaaacaagg ggggtataag gtcactatat tattctatct aattagaaaa taaaatacat
    66901 ttgagacaat gacaagaaaa aaaaaccaaa gaaaatattt tccaattttt tcttccatat
    66961 tttgatttaa atttttcaat gaagttacat ggcacagttt ttattattct tttttttttt
    67021 tagtttactg tttactcaag atcaatattt ttccaatgaa tcacggaatg gctactagat
    67081 gtcaaagatg ctgaatttct tttgtttctt ctcctgcctg ccatgccagt ctattttggt
    67141 ttttgttttg tgaatattgt ctataatgat tgatgaatca aaaagttgca attgaactta
    67201 ttacttcaat tggtattttt gcttatcctc gtctctttca aaaatgcaaa tttaggaaag
    67261 tgctttctaa acatatgtat aaaaaaaaca tatttcattt agccccctca tgcctacgat
    67321 aactagttat ttcggttttt tagtagtggc tttaactata acctcagctt tatttattgg
    67381 tctgagtaag atacgactta tttaaaaatt tattgaattg gaatgaacga acaatttata
    67441 aaaacagatt cttatttact attgcataga ttctatagtt ctttactgcg ctaactatca
    67501 attctaatta tccgtcattg agattcataa gcaatacgga ttcacattta tggatagata
    67561 ttacctttct ttttcccttt caaaaaaaaa aaattcaaaa tgattgaagt ttttctattt
    67621 ggaatcgtct taggtctaat tcccattact ttggctggat tattcgtgac tgcatattta
    67681 caatatagac gtggcgatca gttggacctt tgattaatta atatctcttt cctttttttt
    67741 tactcacccc ctctttatta attcatttaa ttgaatctag gggaggtcaa gtcagattgc
    67801 tattgaattt ttttatttaa attttggttt ggtgtcattt attttctacc taacaagagc
    67861 agaatcacgc tctgtaggat ttgaacctac gacattgggt tttggagacc cacgttctac
    67921 cgaactgaac taagagcgct ttcttatcac aataaaataa ggctgtaata gaaaggggag
    67981 ggttctttta tatatataaa ggatatcttg cacacctata ctattatact attatatatg
    68041 atctatacta ttatatatga tatagaataa tagtattaaa gattatgtat gctcaatttt
    68101 aatcgatcga aaattgctcc ttcgttactg ctcaaaggag aagtaatagg tagggatgac
    68161 aggatttgaa cccgtgacat tttgtaccca aaacaaacgc gctaccaagc tgcgctacat
    68221 ccctttcaat tggtttacag tgtcattata gagaatccct gtcttgtttt ccacactttg
    68281 aattcctata ttgatataga atatctattt ttcttgctac ttcccctttt ttttatctca
    68341 tatcatataa ggaccctata acaaattaat ttattaatta ttaataaatt aatctttttt
    68401 gtggaaattc ttgagtggaa agttacatat ttttatgttt taagaaaagg aaaatcttat
    68461 ctatcaaatc attgtccatt ttcatttgaa ttagggattt cgcatccaaa tagataaata
    68521 gaagtggtcc ttaactacat attcatctga ttatatatct agtaccatat tgtaatacaa
    68581 taaaaagggg gttttaaatg cgagatctaa aaacatatct ttccgtagca ccagtactaa
    68641 gtactctatg gtttggttct ttagcaggtt tattgataga gatcaatcgt ttattcccgg
    68701 atgcattaac atttcctttt ttttcattct agttatttat ttattggcgt gggacggggt
    68761 gaaggagatt agagatccaa tcaaatatct gatcccccct tttttttttc gctttttaga
    68821 ataagggata gtagattcaa ccgcacctaa attcggggtt caggctccaa ttaaattact
    68881 agtcgaggaa aaacggaaat gcggctaagg caacatctat aaaatattct acaaaagggc
    68941 ttcaatgaaa tactccactg tgattctatt ctaaattatt gtgattctaa gtctaaaaaa
    69001 aattagaaat cattgtatta cttattattt actatatatt ttttatagat ttcaatttat
    69061 tacaacgaaa tcattcctaa tttgattttt agttagcaac ttttttttct tatttgtttt
    69121 tgaccataaa atcaatagga tagggtgggg tggattaaaa cctaaagggg gttcatggct
    69181 aagagtaaag atgtccgagt aacgattatt ttggaatgta ccaattgtgt tcgaaacggt
    69241 attcataaag aatcaacggg catttcccga tatattactc aaaaaaatcg acacaatacg
    69301 cccagtcgat tggaattgag gaaattctgt ccctattgtt acaaacatac aactcacggg
    69361 gagataaaga aatagataaa atcgagtgcc tgtatgtcat atgttaccgc tctctcaagg
    69421 aatattaaaa tatgatttac tttaggtata gaaaattaat aaacaaagca aatcttataa
    69481 attccataat ttggtccaat ctaaatagga cttaattcta ttttcaaatt gaagaattag
    69541 aaatatggat aaggatagga tttttatttt tagagataag gaataaacaa attatggata
    69601 aatccaagcg atcttttcgt aggcgtttgc ccccgatcca atcgggggat cgaattgatt
    69661 atagaaacat gagtttaatt agtcgattta ttagtgaaca aggaaagata ttatctaggc
    69721 gagtaaatag attgacttta aaacaacaac gattaattac tattgctata aaacgagctc
    69781 gtattttatc tttgttaccc tttcttaata atcagaaaca atttgaaaga ggggaatcgg
    69841 tcgctagaac tagaggtctt agaactaaat aaaaaagtgg gcttatcctt ccattttcaa
    69901 ttgaatcaaa attcaaatcc gaactcaagc gtaggttaat gttttattcg aaaaatccga
    69961 aaatcaaaca aactgaaatt cacttgtaat gttgtaagaa taataaaaat aaaagaatcg
    70021 agtcgggaaa ggaaaatcat tttttttttt tttttgagcg tctttttttt tttattttgt
    70081 tttgatgacc ttatcatcat catcatattt tttcgtacta atttatattc caccctctcc
    70141 gagtttattc tcgaggaaac tccatttaaa gtattccggt ggattccttc cgattcactt
    70201 attctttatt aatatttttt ttttaataaa tcgctttgga aatcagataa agacaattcc
    70261 tatttaatat agctatttgt gcaagtattt tacgattaag aagcaactgc ttacggtaca
    70321 ggttgtgtat tagcgtacta tacttatagt ataccgattc cgcgcgaatt gctgcattta
    70381 ttcgagtgat ccacaaacga cgaaaatctc tttttttcct acctctatcc cgatgcgccg
    70441 aaaacaaagc tcttattctt tgttgaatga tagtttgagt cacttttgaa tgagcccctc
    70501 gaaaacctga tacaaagaaa cgcatttttg ttcgacgtct ccgagctata tatcctcgtt
    70561 taattctggt cattgaagaa aagaaacttt gatgaataac tcattctttc tttcggttat
    70621 tctttttccc tttactagtc tattaataac aaaacggatt cttccaatgt ataaaataaa
    70681 aattccaatg gcttttgcta ctataaccgt cccgaccacg agtttttgcc ttttttaggc
    70741 attttatttt tgcctataaa taagaactta aatattaggt ataaaaaaag cataatcact
    70801 aaaagataaa agagtagtaa atagaaatgg ctaactagtg ggttccatcg tctctatggt
    70861 tacttcttaa acggtgaggt cctctctata caccggagct ccttacttca tttaatcaat
    70921 gaatgctatg ggtaacttgt acaattcaca ctttttggct ctacccccca tgtccaataa
    70981 tagatctttc acaatcagag acctatctta tacagtaacg gtattcaatt atgaaaatga
    71041 gttgggtagc tgaccctctt agtccgttct tggaagcatt attttttccc ttttcaaata
    71101 ggattttaac cgcttaatgg ataagcattt gctaccaatg gatacttttt tttcatctta
    71161 aattacaaat ggaagtgatt ggatttgcac caatggaaac cataaatttg atacacagta
    71221 agatatgtta aatctatctt ttttagtttt tagatagtga agagaagtat ttactggtac
    71281 tgatcattga tactgaaaaa gaaagggttg acttttgttt cagctcatga tcggaacgag
    71341 tcgcacatac accctaatac atgttcctcg acgttgagga catcccccaa gagcagggga
    71401 tttcgtggca tttctgattg gctgtcttgc ttttctaata agttgtttaa tagttggcat
    71461 gctgaaccat atacataatg ggctggttta gatcgatcct aaccggatga aattctaaat
    71521 tccttctttt gatgttgaat attatataga aatagaatat taacccctta ccttaaggtt
    71581 aacttttctt aactgaagtg gttaagaaaa gttaagaaag aaggaataag ataaggaagg
    71641 gggttaaata actcaacttt caattgtgaa tttgcgttaa atcgatgcta ttctgacaat
    71701 gacattatcc gatattatca acaattccat gatctttggc ttctgttgct gacataaaac
    71761 tatctctttc caggtcgcgc catatagcaa acatgctctg gcccgtttgg tctacataag
    71821 ccgttatgat gctgttgcga atgcgtatta gttcgtcagt ttccatggta tattgtcccg
    71881 ttttttcgtc acaataagcg gaagcgggtt gatgcatcat taccctagcg tgagggaatg
    71941 ccatacgttt ggaacgtttt cctccgacta agataaagga tgccactgaa gcggccaatg
    72001 acacgcacgt tgtagacaca tttaagcatt gcatagtatc gtaaagaact agtccgggaa
    72061 ctacagatcc accagaagag tttataaaca aaaagatatc tctggtatca aactccccac
    72121 caaggtacaa cataagagaa acaagttgat tcgagatctc gctcccaata tcttggaata
    72181 aaaaaagatt tctttgttga taaagtccgt tgtataaatc aacccaagat gcatcttcgt
    72241 cttcaggcat tctgaaaggt acttttggca taccaagcgg cataaactaa aataaaaaag
    72301 aattaaatac tcaatttcac tttgatatgg aagcgtaaca atggatttat tgtcttaata
    72361 ccattggtct ttagtttatc ctatttttta ttttaatcct atttttattt tatacataga
    72421 ttgaataata gtcaaggtca taaaaaaaaa agaaaacaga atgaatgaaa aagaattctt
    72481 gcgaatgtgc cctttgaatg atgaacaaat atgggcacat tcgttcatag aaaattagat
    72541 taacccccat tgcgtattga tacttatcgg atatagaata gatctgcttc tctttttctt
    72601 cttctgaacc agactcttcc attacattat tagtaaatta aatatcgaac aaagcgtaat
    72661 cttttctccg aaatagtcca ccgaggggga ggtacgtagt ctattccaat gcaataaagt
    72721 tacagagtgt ctatttttcg ttgataaagg ggtatttcca tgggtttgcc ttggtatcgt
    72781 gttcataccg tcgtattgaa tgatcctggc cgtttgcttt ctgttcatat aatgcacaca
    72841 gccctggttg ctggttgggc cggttcgatg gctctatatg aattagcagt ttttgatcct
    72901 tctgaccccg ttcttgatcc aatgtggaga cagggtatgt ttgttatccc cttcatgact
    72961 cgtttaggaa taaccaattc atggggcggt tggagtatta caggggggac tataaccaat
    73021 ccgggtattt ggagttacga aggtgtagcc ggagcacata ttgtgttttc tggcttgtgc
    73081 ttcttggcag ctatctggca ttgggtgtat tgggatctgg aaatttttag cgatgagcgc
    73141 acaggaaaac cttccttgga tttgcccaag atctttggaa ttcatttatt tctctcagga
    73201 gtggcttgtt ttggttttgg cgcatttcat gtaacaggat tatatggtcc tggaatatgg
    73261 gtgtccgatc cttatgggct aactggaaaa gtacaacctg taaatccagc atggggtgtg
    73321 gaaggttttg atccttttgt tccgggagga atagcctccc atcatattgc agcggggaca
    73381 ttgggcatat tagcgggctt attccatctt agtgttcgcc cgccccaacg tttatacaaa
    73441 ggattacgta tgggaaatat tgaaaccgtc ctttccagta gtatcgctgc tgtctttttt
    73501 gcggcttttg ttgttgctgg aactatgtgg tatggttcat caacgactcc catcgaatta
    73561 tttggtccta ctcgttatca atgggatcag ggatacttcc agcaagaaat atatcgaagg
    73621 gttagtgctg ggctagccga aaatcaacct ttatccgaag cttggtctaa aattcccgaa
    73681 aagttggctt tttatgatta cattggcaat aatccggcga aagggggatt attcagggcg
    73741 ggttcaatgg acaacgggga tgggatagcc gttgggtggt taggacaccc tatctttaga
    73801 gataaagaag ggcgtgaact ttttgttcgt cgtatgccta ctttttttga aacatttccg
    73861 gttgttttgg tagacggaga tggaattgtt agagccgatg tcccttttag aagggcagaa
    73921 tcaaagtata gtgttgaaca agtaggtgta actgttgagt tttatggtgg cgaacttaat
    73981 ggcgtaagtt atagtgatcc tgctactgtg aaaaaatatg ctagacgtgc tcaattgggt
    74041 gaaatttttg aattagatcg tgctactttg aaatctgatg gtgtttttcg tagcagtcca
    74101 agaggttggt ttacttttgg acatgcctcg tttgctctgc tcttcttttt cgggcacatt
    74161 tggcatggtg ctagaaccct gttcagagat gtttttgctg gtattgatcc ggatttggat
    74221 gctcaagtag aatttggagc attccaaaaa cttggagatc caactacaag aagacaagta
    74281 gtttgattca agattgtttt gtcattttgg cttctatttt ttcttttctg tttgtgattt
    74341 gacataggct taggttgctg gaaaaatatt gatttcaatc actacctttt tatctccgct
    74401 ctttctccag gagatgatcc aaaataaaca ggcatggaag ctataattgt aaaccacaat
    74461 cgaatttatg gaagcattgg tttatacatt tcttttagta tcgactctag ggatcatttt
    74521 tttcgctatc ttttttcgag aaccgcctaa agttccaact aaaaaatgaa atgatttttc
    74581 attccctcag ttaaagtaat gagcctcaaa atagaatatt ttgaggctca ttactttaac
    74641 tagtccccgt gttcctcgaa tggatctctt agttgttgag agggttgccc aaaggcagta
    74701 tataaggcgt acccagtaaa acttacaagt aaaccagata tagaaatggc gactaaggtt
    74761 gctgattcca ttatcattat tataaaattt caagaccaca atggatctat gataagatcg
    74821 tttatttaca acggaatggt atacaaagtc aacagatctc attgaataca aaataagatt
    74881 tattatggct acacaaactg ttgagggtag ttctagattt aatccaaggc caaagccaac
    74941 tactataggg tcttttttaa aaccattgaa ttcggaatat ggtaaagtgg cccctggatg
    75001 gggaacgact cctttgatgg gtattgcaat ggctctattt gcagtattcc tatctattat
    75061 tttggagatt tataattctt ccgttttact ggatggaatt gcgatgaatt agattcacaa
    75121 gaactgcgaa gctcgagttt ttcaatcaaa aaaaagcgaa taggtctcgt attttagccc
    75181 atgttttttg gcagttcgac cgcaaaattt cttttttttc tgtatttccg gaatatgagt
    75241 gtgcgacttg ttataattga tcctattgat agtacagaaa aagggatctg tcgtcttgat
    75301 agagatcgtt ttagcccgtc gaatattcat ttgagtatct ggagcacgga atatatgaaa
    75361 cggattacga agtgttcgaa ctacgattca tatttaatat tcaaaccaaa cctcgcagcc
    75421 ggactaaaaa aaaattcaaa gaaaataaat tctaaataga aatatttttt attctttcaa
    75481 attctcattt ctttatgttt attttgatca aaggaaggac aaagctttct ttctattggt
    75541 ctatctaatc attaaataag ttgatgattc aatggttctt actcagggaa tctttgtgct
    75601 tagtttcaag gtttttttta ttgaattatc gtggttctag tatgaatctg gggtttcaat
    75661 tgattcatag ggtcttaaca agataatgcc tatcaataat aaagaaaaaa agttatattc
    75721 caataataaa tcaaagcaaa gaaaaagaaa ttaggtaggt aaatagaaga ttcaagaggc
    75781 ctgtaatgat caacataaag acgaatgcgc cgacttgagt ttttggcatt ctaattacaa
    75841 agaaaagaag ggctattttt acttgtttgt atcttttctt tagataaaaa agattgaatg
    75901 aaagggtgaa gaagtttcaa actttcaatt atgtcttcct ttccgtcagc tagtattggg
    75961 gtgttttttt ttttgagccg tacgagatga aattctcata tacggttcta agagggggag
    76021 tcctcattct tggtttacct atctcaataa agtctatgat tggttcgaag aacgtctcga
    76081 gattcaggcg attgcagatg atataactag taaatatgtt cctcctcatg ttaacatatt
    76141 ttattgtcta ggaggaatta cgcttacttg ttttttagta caagtagcta cagggtttgc
    76201 tatgactttt tactatcgtc caactgtgac tgaggccttt gcttctgttc aatacataat
    76261 gactgaagct aactttggtt ggttaatccg atcggttcat cgatggtcgg caagtatgat
    76321 ggtcttaatg atgatcctgc acgtatttcg tgtttatctc acgggtggtt ttaaaaaacc
    76381 tcgggaatta acttggatta cgggcgtggt tctgggtgta ttgacggcat cttttggtgt
    76441 aacaggttat tctctacctc gggaccaaat tggctattgg gcagttaaaa ttgtaacagg
    76501 cgtaccggac gctattccaa taataggatc gcctttggta gagttattac gtggaagtgc
    76561 tagtgtagga caatccactt tgacccgttt ttatagttta cacacttttg tattacctct
    76621 tcttactgcc gtatttatgt taatgcattt cttaatgata cgtaagcaag gcatttctgg
    76681 tcctttataa agaatataga tcagatcata gatatttttt ttttgaattt attatttatc
    76741 ttattagttg gaggaggaat atatatatat atatatatat atatatatat agtatttcat
    76801 tgctacaaat atggattatt aaaaaaaaaa taagacatgt gtttggatat ttcctttcaa
    76861 ctctacaaga ttctattttt tattttacat gaatagttga ggggaattct ccgaagagaa
    76921 agtggattat gggagtgtgt gacttgaact attaattgga gccgtgcaga agtatttctt
    76981 tctctgctac attagaattc acaaccaaat gtatttttgt tccaaccacc gtgtaagttc
    77041 cataccatac aaaggatagg ctggttcact tgaagagaat cttttctatg atcagacctg
    77101 accgatattt tgcatgaacg ggctccgtaa gatccagtag aataagggat ttggcccaat
    77161 caaaattcat atgttttagc ttttttttat tatttcttac atagtatgga aatgcattta
    77221 tttcctctgc atcgacccga tttattatat atactatcgg agtgaaacaa aggatctaaa
    77281 gaagagcaaa ggctagacta tattagtaac aagtaaatct tttgtatgtg aaaaatcttg
    77341 atctttttgg gggagaagag cgaatcacag gcaaggtgtg agacaaccca gaaagcactt
    77401 gatcataatc aactttgtaa gccgagccta cttgggtatt gagcattttt ttttttacct
    77461 gtaagaagtg aatttcttgg aatgtatagt ttcaaatttt gaaacttgaa tcggataact
    77521 tttttcttat ctataattat atggaatata gaatcattta tatatgtatg gataagatat
    77581 atatttagtt tattatgtat ccatttgtgt ccatttgatt cgattggttc ttgcttgagc
    77641 cggatgatga aaaattatca tgtccggctc tgtcggggga tggatttata agaattcacc
    77701 tatcccaata acaaaaaacc ctgatttgaa cgatcctgta ttaagggcta aattagctaa
    77761 aggtatgggt cataattatt atggagaacc cgcatggcca aatgatcttt tatatatttt
    77821 tccagtagta attctcggta ctattgcctg taatgtaggc ttagccgttc tagaaccttc
    77881 aatggttggt gaacccgcgg atccatttgc aactcctttg gaaatactac ccgaatggta
    77941 tttctttccc gtatttcaaa tacttcgtac agtacctaac aagttattgg gtgttctttt
    78001 aatggtttca gtacctgtgg gattattaac agtacccttt ttggaaaata ttaataaatt
    78061 ccaaaatcca tttcgccgtc cggtagcaac aaccgtcttt ttgattggta ctgcagtagc
    78121 cctgtggttg ggcattggag caacattgcc aattgataaa tccctaactt taggtctttt
    78181 ttaattttat aattttaaat gaattcgctt attaaattca gtcaattgta agtaaaataa
    78241 tacggtgtgt gtatctaggg agaattcact ttcactttga agtgactatt ccctagatac
    78301 attatttatt caattctgga ccgactatat agattcggat tgtgctgaag attgaatgaa
    78361 aacctatttt ttttttaatc aatttcaaaa tgctttttta cttcttttct ataatgtcca
    78421 atatctgttt tacatcttct ctgtgaaaat gttcaatttt cataaggtct tcctggctct
    78481 tattcaaaag gtcgaagaat gtatgtatat tggacgtttt aagacaatta tagattctgg
    78541 gaggcaactc tgattggtca ataaaaaaaa atttcaatgc tatttctttt ttcttttttc
    78601 ttagtttagt taatttatca taaaaaggaa aaaaaggtaa actaaccttg tgttgaatgt
    78661 tctcgaagtg tgacttttcc tcttccgcat gtagaaaagg aataaataag tcaatcaaat
    78721 tccgggaagc ttcgtgaagt gcttctttag gagttaaact tccatttgtc catatttcga
    78781 gaaaaagtat ttcttgtttt ttattaccat tcccataaga atgaatacta tgatttacat
    78841 ttcgaaccgg catgaataca acattatcta taggataact tttgtcgtga aagttatttg
    78901 gcgtttttat accgtatcct ctattccttt caatttgtaa tccaatacac aaagaaattg
    78961 cttctgttag gctagctata tgctgtgtat tatcaattat ttctacagag ggcggtaaga
    79021 tgatgtcttg agaagttaca tatccgggac ctttgacaca aataaatgcc ttgcgagttc
    79081 catacagatt acttctcaat acaatttctt tcaaattcat taaaatttca tgtaccgatt
    79141 cttgaatacc cgctatgcta gaatattcat gtggtacttt ctcagatttt gcgcgtgtaa
    79201 tacatgttcc ttctatttct ccaagcaaag cccttcgcat cgcaatgcct attgtgtcgg
    79261 cctggccttt cataagcgga gatagaataa agcgtccata ataaagacgt ttactatcta
    79321 ttcttgattc aacacacttc cactgtagtg tccgagtaga tacttttact ttctctcgaa
    79381 ccatagtaat attctttttg tctttgatca actcataaaa tcatttattt ctcttgaaat
    79441 ctctttagtc tttattttta ttcctacaca cgtctttttt taggaggtct acagccatta
    79501 tgtggcatag gagttacatc ccgtacaaaa tttaatacta aaccacttct acggatagct
    79561 cgtaatgctg catctcttcc gagacccgga ccttttatca taacttctgc tcgttgcata
    79621 ccttgatcca ctactgctcg aatagcattt cctgctgcga tttgagcagc aaagggtgtc
    79681 cctcttcttg tacccctgaa tccacaagta ccggcagagg accaagaaat cacccgaccc
    79741 cttacatctg taacagtaat aatggtgtta ttgaaacttg cttgaacatg aataactccc
    79801 tttggtattc tacgtgcacc cttacgtgaa ccaatgcgca cattcctgcg tgaaccgact
    79861 tttggtatag gttttgccat attttatcat tttataaaaa taagtcagag atatatggat
    79921 atatccattt catgtcaaaa tagatcttct attttttatt tgtttatcct tttctttaaa
    79981 atttaagatt gctttagcag tctctttttt ttttactaga agaattatcc ttgtctttgt
    80041 ttatgtctcg ggttggaaca aattacaata attcgccccc tcctgcggat tagcctacat
    80101 ttttcacaaa ttttacgaac agaagccctt attttcatag ctgttattcc ttaatcccga
    80161 attcgttgga agaaaataag tttcttgaaa tttttgaacc ctcaaacgag ccccctgaaa
    80221 ggaatcttga agttgaaaaa accacttaat tattctaacc cttgttaggg attttaacac
    80281 ttatatgtcc ggggggttga atcataatga tttactttaa atcaattgaa atttattttt
    80341 taccctatct actgataata tgtatacgta taaaaaactt cttttggtcc tttctaaagc
    80401 ataatctaca atcatatatt cattatccaa aggaataagg tttaattact gaattttttt
    80461 tttttttcac aaataagaag gtttcagata caattcggat attatatcta taatatatgg
    80521 attgattacc atatataaca caaaatttct ccgccgattc cttctagtcg agcgtctcgg
    80581 tctgtcatta taccttgaga agtagaaaga attacaatac ctatcccacc taatattcta
    80641 ggaatttttt gatagttaga atagattcgt agaccgggtc ggcttatccg ttttaaattt
    80701 aaagtagttt gatatggtcc tttcctattt cttctatgtt gtagggttaa aacaaaaaag
    80761 tctttattgc tttcctgatg ttttcttacg ttttcgataa aaccttctcg taaaagtatt
    80821 ttaacaatgg tttcggtgat gttagttgat gctattcgaa tcgttccttt tctattcatg
    80881 tcagcatttc gtatagaggt tattatttca gcaatagggt ccctccccat cgtaaattct
    80941 tctttctccc gaattttgat ataatcaaca tgtttttgat ttattagtat taaaggtata
    81001 tgcataaaac ataatataat ctacttgaga cataatccac aacaaatcta tataatttca
    81061 agaatttcgt ataaatagat aattctattg aagttatcat cttatactta taatacttca
    81121 ggagctaatg aaactatttt agtgaaattt aactgtctca attcccgggc gattgctcca
    81181 aaaattcgag ttccttttgg atttccttct tgatcaatta caactgcagc attgtcatca
    81241 tatcgtatta taataccgtt gtcacgcttg agttctttac aagtacgtac aattacagct
    81301 ctgataactt ctgatctttc cagaggtgta ttgggtattg cttccttgat tacagcaaca
    81361 ataacgtcac caatatgagc atatcgacga ttactggctc ctatgattcg aatacacatc
    81421 aatttttggg ctccgctgtt atctgctaca ttcaaaaggg tctgaggttg aatcattttt
    81481 gaatctcttc tttcaatgca acaaaggacg aagaaaaaaa gaaatattgt ttgtcaaaaa
    81541 aagaaaatct acaattgttt tttaatttct aagacctctt tctcttggtt ttctatattt
    81601 ctatcctgaa aaaatgaatt gagtttttat aggcattttt gatgctgcaa ttaaaatagc
    81661 ctttctggct atattttcag ccactccacc catttcataa aggattttac caggtttaac
    81721 gacagctacc caatattcgg gagatccttt gcccgaaccc atgcgtgttt ccgtaggtct
    81781 tactgtaact ggtttgtctg gaaatatacg tacccatatt tttccacccc gtcgtatatt
    81841 tcgtgtcatt gcgcgccggc cggcttctat ttgtctagat gtaatccaag caggttcaag
    81901 tgcttgaaga gcatatcggc caaaacaaat atgattgcca ttacaagata ttcctttcag
    81961 tcttcctcta tgttgtttac ggaatctggt tcttttcggg ttatagttga tgtctctttc
    82021 tcaattccat ctctactaca gaactggaca tgagcaattt cttctcatcc agctcctcgc
    82081 aaaaaaagaa aaaaaatttg aataaataaa actccatttt tttttttttt aataaaaaag
    82141 agattgaatc atgggattct ttaaaataag atttcattca atctattata aatttttata
    82201 ttctatttaa atatatagaa atagaattca atctggattt tatttccatt tatagataat
    82261 taatgtcttg ttattgttat aaggaatgct ttttttttgc attttgcatc atatttattt
    82321 catattggat caacatgagt aattcaataa aactttcgcg ggcgaatatt tactctttct
    82381 atatctattt gaattctagg gttatctcac aacctctcag aattcgaata aaaagattgg
    82441 tctctggttt attccgccat cccacccatg aatcattagg attcgttttt ctttttaaga
    82501 gaatcccatg catttacggg ttccgtcgtt cccatcgctt ctcgattaat ggttaggtct
    82561 gaatttaaca atggagcctc caatcaaatt gcttaatttt ctcttgaatc aattttctca
    82621 gtctttattg actcaaggct cttgcttgat tttttgttcg atgaatagat attcatttaa
    82681 ttaggaatta attttgattg atgccttatt acattgcctt tttttgattt atgagatgcc
    82741 tcatagacct tacatatggg aatcctatat catgactctt tctttttctc tctttctctc
    82801 atccttccat ttatctgtct atttgttttt tatttcgctt cacaacttat actcataatc
    82861 agattggttt ttcctttgat tatgcaaaag aagctgtcag ttgctataat gatatgactg
    82921 atatatcata tcttgactga tttcttggat ccagataatg cgaagcgatg agttggttat
    82981 tagtcttaga gttattagtt catactatag gccggtctgg tccattttgt gaatcctaat
    83041 aaaaaaaaac aacgagtcac acactaagca tagcaaatca aataatcaat caaattttta
    83101 ttcaacctta tagaatttag aactgctcat ttttttttga ttgaacgtaa aaaatgaaag
    83161 aattttttgt ttttttgtta tatctcgaaa aagacaacta aaatactatt cttataattc
    83221 tttgtctata aatatccaaa ttttgattcc taatacccca tagatagtcc gaactgtata
    83281 ggaagaataa tcaatttttg ccccaatggt ttgtagagga accctgccct ctctgatcca
    83341 gtctacgcgt gcaatatctt ttccgttaat acgccctgct atttgtactt gaattccttt
    83401 tgtattcgtc tgctcagtta attcaatagc ctttttcatt gcttttcgac aagaaaccct
    83461 attctttaat tgtccggcta taaattctgc aagaatgtta gggtgtccat aagggtttgc
    83521 aattcgtgta acagcaatgt tgatttttcg gttcacatat ttaagttctt tttgtacatt
    83581 catttgtaat tcttcgattc ttcccggcct atcttcaatt aagaatttcg gaaatcccat
    83641 atagattatg acttgaatca aatcaattct tttttgaatt tctatacgtg caattccctc
    83701 gacaccagaa gatattctca tatttttttg tacataattc ttgatacagt ctcttatttt
    83761 tttatcttct tggagaccct cggaatattt ttttggttgt gcaaaccaaa tagaatgatg
    83821 actttgggtt gtaccaagtc tgaaaccaag tggatttatt ttttgtccca taatacccca
    83881 tttacaatac tctgactagt atatatatca tgatatgttc tatttgtgtg cttatttctc
    83941 catccaggtt tttttaaata catggcggat tctttattta tttcatctaa agatatatct
    84001 ctcaatacaa tagttatatg gcaggtgggt ttttttatct gataactacg tcctcgagct
    84061 tgaggttgta gccttttcat agtattgccc tcatttactt cggctttact aattactaaa
    84121 gaggcttggt tgaaacccat gttgtgatta gcatttgctg ctgcagaata aaccaatttt
    84181 aaaatgggat aacatgctcg ataaggcatg agttctagta tcataagtgt ttcgtcataa
    84241 gaacgtccac gaatctgatc aattactctt cgtgctttgt gagcagacat atgtatatgt
    84301 tgacctaaag catatacttc tctatatgga ttcttcttta tctttttttt atctatcata
    84361 aggtttacct ctcactcata aatctagatt ttatttatta acggcgagat ttgttatcgc
    84421 ttttcggatg tccgcggaaa tttatagtag gtgaaaattc tcccaattta tgtcctacca
    84481 tacgatccgt tatataaata ggcagatgtt ctcttccatt atggatagca atagtatggc
    84541 cgatcattgt gggtataatg gtagatgccc gggaccaagt tcttattatt tctttttctg
    84601 cttttttatt aagcctttct atttttttta ataaatgatt tgctacaaag ggattttttt
    84661 ttagtgaacg tgccacagtt aattaactcc tctttttatt taaacgaaga aagaaatttg
    84721 ctctcctatt tcctacggcg acgaagaata aaattatcac tatatttatt cctttttcta
    84781 cttcttcttc caagtgcagg ataaccccaa ggggttgcgg gtttttttct accaatcgga
    84841 gccctccctt caccaccccc atggggatgg tctacagggt tcataacaac tcctcttact
    84901 acaggacgct tacctagcca acatttagat ccggctctac ccaaactttt ctggttcacc
    84961 ccaacattcc ccacttgtcc gactgttgcc gagcagtttt tggatatcaa acggacctct
    85021 ccagaaggta attttaatgt ggccgatttc ccctcttttg caatcagttt cgctacagca
    85081 cccgctgctc tagctaattg tccacccttt ccaagtgtga tttctatgtt atgtatggcc
    85141 gtgcctaagg gcatatcggt tgaagtagat tccttttttt gatcaatcaa aatcccttcc
    85201 caaactgtac aagctttttc caaagcatac ggctttctgg atgtagatga tgatatctat
    85261 acagatggat atatatatat atatatcgta aaattattat atatatcata caataaagta
    85321 ccacatgaat ggatatatag gaatccaaat ctgccgaacc actcatgtta tgatcttcta
    85381 catcctaggt cttcccgttc cgtcatctgg cttatgttct tcatgtagca ttcagaccga
    85441 atgactctat gaaattacgt cgatacttcc acatatttat gggtaacgta ggagacatct
    85501 ctatttttcc cccggggaat ctttagaatt accactgctt agctttcaat ttgcctctga
    85561 ccatcaaatg aaatgtgaat aacccgtcct cctctctttg aaacaagggg cgcttctggt
    85621 tctgtcggtg cttgaaacag ttttttttgt cttctccata ttactatctc tctagagtca
    85681 ataattatat atgaggaact actgaactca atcacttgct gcccttactc ttcagttttc
    85741 tgttgaggtc tatcctgtag aggtactcaa attggatcag tgatcgattt ctaggtttcg
    85801 tcgtaaacct aattggttac tcccaattac gtaaatcaat agttcaaacc gcactcaaag
    85861 gtagggcatt tcccattttg ataggaactt ctgtaccaga aacaatggta tctccaatta
    85921 tagcccctct gggatgtaaa atatatctct tctcaccatc cccatagtgt atgagacaaa
    85981 cgtatgcatt tcgattaggg tcgtattcta tggttacgat tctaccatat atgtctcttt
    86041 catttcgtcg aaaatcgatt ttacggtata aacgcttatg acctccccct ctatgccttg
    86101 cggtaatgat tcctctggca ttacgacctt taccacaacg atgctgtcca tagatcaaat
    86161 tatttcgtgg attggatttc acttgactgt ctacggctcc attgcgtgtg cccggggtag
    86221 aagttttgta taaatgtatc gccatgctat taagtatttt gatttaagtt cttttctttc
    86281 taagaggtgg aatagaataa cccggttgaa gcgtaatgat catacgcttg taatgcattg
    86341 tatgtcccat aatgggtccc attcttctac cctttccggg gagtcgatga ctattcatag
    86401 ctattacctt gacaccaaag aagagttcga cccaatgctt gatttctgtc ctagttgatc
    86461 ctgattcgac attaaaagta tattgatttt tcgccaataa ccgaatactt ttgtctgtaa
    86521 atactgcata tttgattcca tccataaata tattttcttc cctatgagtt ctagtctcaa
    86581 taagaatgct agttcagttc ttactgttca tatgttatga tatgaatata ccacaccgat
    86641 tcgttatgta tagatgatga gattccattg ataaagagtc aattccaatg gacttcttgg
    86701 agggtcccat tggcgtgcat ccagtaggaa ttgaacctac gaattcgcca attatgagtt
    86761 gggcgcttta accattcagc catggatgct tagcggggat cctcgtacat ggtgaataac
    86821 caaattccaa ttgaaatgaa atctttagga taaatcaatg caatttaaat catattataa
    86881 tcatataatt ctaattatca tagaataaag aaatatcgta tataaatatc atatataaat
    86941 atcataatta taaagtataa ttcttatcca tttaggaggt atggagagat gaaggggcgt
    87001 caattcaaat tctgggtttt cgaattgcga gagatattga gagagatcaa gaattctcac
    87061 tatttattag attcatggac ccaattcaat tcagtgggat ctttccttaa catttttttc
    87121 caccaagaac gttttctaaa actctcggac ccccgaattt tgggtatcct actttcacgc
    87181 aattcacagg gttcaacaag caatcgatat ttcacgatca agggtatcaa gggtgtagta
    87241 catttcacga ccaagggtgt actactattt gtagtagcgg tccttatata tcgtattaac
    87301 aatcgaaata tggtcgaaag aaaaaatctc tatttgacag ggcttcttcc tatacttatg
    87361 aatcccattg gaccgagaaa tgatgcattg gaagaatctt ttgggtcttc caatgtcaat
    87421 aggttgattg tttcgctcct gtcaaaagga aaaaagatct ctgagttcct ggatccgaaa
    87481 gagagtactt gggttccccc aataactaaa aagtgtatca tgcctgaatc caactggggt
    87541 tcgcggtggt ggaggaactg gatcggaaaa aagaaggatt ctagtggtaa gatatctaat
    87601 gaaaccgtcg ctggaattga gatctcattc aaagagaaag atatcaaata tctggagttt
    87661 ccctttgtat attatatgga tgctccgatc cacaaggacc gtgattggga attgtttgat
    87721 cgtctttctc cgagtaagag gcaaaacata ttgaattcgg gacagctatt cgaaatctta
    87781 gtgaaagact ggatttgtta tctcatgttt gcttttcgtg aacaaatacc aattgaagtg
    87841 gagggtttct tcaaacaaca aggggctggg tcaactattc aatcaaatga tattgagcat
    87901 gtttcccatc tcttctcgag aagcaagtgg gctatttctt tgcaaaattg tgctcaattt
    87961 catatgtggc aattccgcca agatctcttc ggtagtcggg ggaagaatcc gcacgaatcg
    88021 gattttttga ggaacatatc gagagagaat tggatttggt tagacaatgt gtggttggta
    88081 agcaaggatc gaatttttag caaggtacgg aatgtatcgt caaatattca atatcattcc
    88141 acaagatcta gtttcgttca agtaacggat tctagccaat tgaaaggatc ttttgatcaa
    88201 tccagagatc gttttgattc cattagtaat gaggattcgg aatatcacac attgatcaat
    88261 caaagagaga ttcaacaact aaaagaaaga tcgattcttt gggatccttc ctttcttcaa
    88321 acggaacgaa gagagataga atcagaccga ttccctaaac gcgtttctgg atcttcctca
    88381 aagtcccggc tattcacgga acgtgagaag cggatgaata atcatctgct tccggaagaa
    88441 atcgaagaat ttcttgggaa tcctacaaga tccattcgtt cttttttctc tgacatatgg
    88501 tcagaacttc atctgggttc gaatcctact gagaggttca ctaaagatca gaaattgttg
    88561 aagaaagaac aagatgtttc ttttgtccct ttcaggcgat cggaaaatca agaaatagtg
    88621 aatatatcca agataattac gtatttacaa aataccgtct caattcatcc tatttcatca
    88681 tatccgggat gcgatatggt tccgaaggat gaactgggta gttcttcatt cttgaacaat
    88741 aatccatttt ttgatttatt tcatctattc catgacctga acaggggggg atacacgtta
    88801 caccacgatt ttgaatcaga agagagattt caagaaatgg cagatctatt cactctatca
    88861 ataaccgagc cggatctggt gtatcataag agatttgccc tttctattga ttcctacgga
    88921 ttggatcaaa aacaattctt gaatgaggcc ggggatgaat cgaaaaataa atctttattg
    88981 gttctacctc ctatttttta tgaagaaaat gaatcttttt atcgaaggat cagaaacaaa
    89041 tgggtccgga tctcctgcgg gaatgatttg gaagatccaa aaccaaaaag agtggtattt
    89101 gctagcaaca acataatgga ggcagtcaat caatctatct tgatccgaaa tctgattcaa
    89161 atccaatata gcacccatgg gtacataaga aatgtattga atcgattctt tttaatgaat
    89221 agatccgatc gcaacttcga gtatggaatt caaagggatc aaataagaaa tggtactctg
    89281 aatcatagaa ctctaatgaa atatacgatc aaccgacatt tatcgaattt gaaaaagagt
    89341 cagaacaaat ggttcgatcc tcttattttg atttctcgaa ccgagagata catgaatcgg
    89401 gatcctaatg catatagata caaatggtcc aatgggagca agaatttcca ggagtattta
    89461 gaacatttcg tttctgagca gaagagccgt tttcaagtag tgttcgatcg attacatatt
    89521 aatcaatatt cgattgattg gtctgaggtt atcgataaaa aagatttgtc taagtcactt
    89581 cttctctttt tgtctaactc acttcctttt ttctttgtga gtttcgggaa tatccccctt
    89641 cataggtctg agatccacat ctatgaattg aaaggtacaa atgatcaact ctgcaatcag
    89701 ttgttagaat caataggtct tcaaatcgtt cattttcaaa aattgaaacc tttcttattg
    89761 gatgatcata atacttctca aaaatcgaaa ttcttgatca atggaggaac aatatcacca
    89821 tttttgttca ataagatacc aaagcggatg attgactcat tccatactag aaataatagc
    89881 aggaaatctt ttgataacac ggattcctat ttttcaatga tatcccacga tcaagacaat
    89941 tggctgaatc ccgtgaaacc atttcataga agttcattga tatcttcttt ttataaagca
    90001 aatcgacttc gattcttgaa taatccacat cacttctcct tctattgtaa caaaagattc
    90061 cctttttatg tggaaaaggc ccgtatcaag aattctgatt ttacgtacgg acaattcctc
    90121 aatatcttgt tcattcgcaa caaaatattt tctttgtgcg gtggtaaaaa aaaacatgct
    90181 tttttggaga gagatactat ttcaccttca ccaatcgagt cgcaggtatc taacatattc
    90241 atatctaatg attttccaca aagtggtgac gaaaggtata acttgtacaa atctttccag
    90301 tttgcaattc gatccgatcc attagttcgt agagctattt actcgattgc agacatttct
    90361 ggaacacctc taaaagaggg acaaaaagtc aattttgaaa gaactttttg tcaacctctt
    90421 tcaaatatga atctatctga ttcagaagag aagaacttgc atcagtatct caatttcaat
    90481 tcaaacatgg gtttgattca cactccatgt tctgagaaat atttaccatc cgaaaagagg
    90541 aaaaaacgga gtctttgtct aaagaaatgc gttgagaaag ggcagatgta tagaaccttt
    90601 catcaacgaa agagtgcttt ttcaactcgc ttaaaatcaa aatggaatct attccaaaca
    90661 tatatgccat ggttctttac ttcaacaggg tgcaaatatc taagtttgat attgttagat
    90721 actttttcag acctattgcc gatactaagt agcagccgtc aaatattggt atccattttt
    90781 catgatatta tgcatggatc agcgcgaatt cttcagaaaa aattgtggaa gacacgacgg
    90841 aatcggataa gtgagatttc gattaagtgt ttacaaaatt ttattctgtc cgaagaaaag
    90901 attcatcgaa ataatgagtc accattgata tcgacacatc tgagctcgcc aaatgttcag
    90961 gagttcctct attcaatcct tttccttctt cttgttgctg gacatctcgt ttgtacacgt
    91021 cttttctttg tttcccgagc ctatagtgag ttacagacag agttcgaaaa gatcaaatct
    91081 ttgatgaatc catcatacat gattgagttg cgaaaacttc tggataggta tcccacatct
    91141 gaactgaatt ctttctggtt aaagaatctc tttctagttg ctctgcaaca attaggatat
    91201 tctatacgtt ctaagaagaa atatttgaat atcaatctca tcgatctcat aagtatcata
    91261 ccaaatccca tcaatcgaat cattttttcg agaaatacga gacatctaag tcatacaagt
    91321 aaagagatct attcattgat aagaaaaaga gaaaacgtgg gcgatcattg gattgatgat
    91381 aatccaatag aattctggtt cgcgaacagt gattcgatta gtgataaaga aagagacttc
    91441 ttggttcagt tctccatctc caccttaacg gcagaaaaaa gtattgatca aattctattg
    91501 agtctgactc atagcgatca tttatcaaag aatgactctg cttatcaaat gattgaacaa
    91561 ccgggagcaa tttacttacg atacttagtt gacattcatc aaaagtatct aatgaattat
    91621 gagttcaata catcctgttt agcagaaagg cggatattcc ttgctaatta tcagacaatc
    91681 acttattcac aaacttcgtg tggggctaat agttttcatt tcccgtctca tggaaaaccc
    91741 ttttcgctcc gcttagcctt atccccctct aggggtattt tagtgatagg ttctatagga
    91801 agcggacgat cctatttggt caaataccta acgacaaact cctatcttcc tttcattaca
    91861 gtatttctga acaagttccc ggatagcaag cctagggagt tggttcttga tgagaaggat
    91921 gagagtgact atgatgttag tgactctatt gatgctagtg acgatattga tactagtgac
    91981 cttgataggg agttgcggcg tatagagtgg ctagctgagg atgtgatgaa tgagttcacc
    92041 aatattgaac tgctggcgga agtagaccta ttttttatca cccttcactt cgaattagca
    92101 aaagcaatgt ctccttgcat aatatggatt ccagacattc atgatctgga tatgaatgag
    92161 tcgaaggact tatccctcgg tctattagtg aactatctct ccagggattg tgaaagatgt
    92221 tctactagaa atattcttgt tattgcttcg actcatattc cccaaaaagt ggatcccgct
    92281 ctaatagccc cgaatcaatt caatacatgt attaagatac gaaggcttct tattccacaa
    92341 caacgaaagc gctttttcac tctttcatat actaggggat ttcacttgga aaagaaaatg
    92401 ttccatacta atcgattcgg gtccacagcc atgggttcca atgcacgaga tcttgtagca
    92461 cttgccaatg aggccctatc aattagtatt acacagaaga aatcaattct agacactaat
    92521 acaattagat ctgctcttca tagacaaact tgggatttgc gagcccatgt aataccggtt
    92581 aaggatcacg ggatcctttt ctatcagata ggaagggctg ttgtgcaaaa agtacttcta
    92641 ggaaattgcc tcctagatcc tatatctatc tatataaaga agcaattgtg tgaagaaggg
    92701 gatccttatt tgtacaaatg gtacttcgaa cttggaacga gcatgaagaa attaacgata
    92761 cttctttatc ttttgagttg ttctgccgga tcggtcgctc aagacctttg gtctctaccc
    92821 ggacccgatg aaaaaaatag gatcacttct tatcggttcg ttgagaatga ttctgatcta
    92881 gttcatggcc tagtagaaat agaaggcgct ctgatggcat cctcgcggac agaaagagat
    92941 tgcagtcggt ttgataatga tcgagtgaaa ttccttcttc ggcccgaacc aaggaatccc
    93001 ttatatatga tgcaaaatgg atcttattct atcgttgatc ataaatttct ctatcaaaaa
    93061 tacgaatcgg agtttgaaga aggggaaata gaggagggtt tcttcgatca catagactgg
    93121 gctcctagaa tatggcgccc ttgggaattt ctatttgatt gtatcgaaag gcccaatgaa
    93181 ttgggatttc cctattgggc cggtcggggg atcctttatg atgaaaagga tgagcttcaa
    93241 gaggaggatg agcgtcaaga ggaggatgag cttcaagagg gggattcgga gttcttgcag
    93301 agtgaaacca tgcagtcccc gccacgagct agattttcca aagaacaagg cttttttcga
    93361 ataagccaat tcatttggga ccccccggat ccactctttt ccctattcaa agatgagccc
    93421 tttgtctctg tcttttcaca tcgagaattc tttgcagatg aagatgaaga gatgttaaag
    93481 gggcttcttc ttcttactgc caaaatggat cctcttccat ctctatctaa atgctggttt
    93541 ctcaagaata ggaaaaaaaa gcacttcgaa ttcttgattc atcgccagag atggcttaga
    93601 accaatagtt cattatctaa tggattttcc cgttctaata ttcgatccga gagttatcag
    93661 tatttatcaa atctgttcct atctcacgga aggctattgg atcaaatggc aaagacattg
    93721 ttgagaaaaa gatggctttt ctcggatgaa atgaaaattg gattcatgta acaggagaag
    93781 gatttcccat tacttagccg gaaagatatg tggtcatgag gattaagtgg aacggaattg
    93841 actgggtggt agagtcgcgg aaacacctct ttcttccatg gagcttagct ccatggaaga
    93901 atatgctact gctgaaacat ggaagaattg aaatcttaga tcaaaacact atgtatggac
    93961 ggtatgaact gcctaaacaa gaattcttga acagtgaaca accagagcta ttactcacta
    94021 catcaaaaaa tttccattaa tgaaagatgt aaatccattg gaaaatcaaa aatacgcatg
    94081 tcggatgaaa tggtttttgc tatctgctcc aataacgaat cattggttta actgaataac
    94141 taaataaaat agatagacct ttctcttcgt ctcaggtcga tggatcttcc cgattggaag
    94201 atcccctata tggataatag acattccagt tgaccgagcc taattctaat tgtttttggt
    94261 tcgaagcaaa gatatccacg gggcggttcg ccctattcac gaccgagaag tactggattc
    94321 tctttcggat aggtcctgaa aggagaagga aagctggaat gccaccaggc gtctattatt
    94381 gaattcaccc gacccgatag tacccatttt tggaacgtcc agtgccaaag tcactgaatg
    94441 ggtagtcgcc aatccctaaa acggactatg taatgcactt tatctgctgg gttacggggg
    94501 gcattttacc agaggtttag attgtatcaa tccacccttg tgtgattcct gttgaagcat
    94561 atactcgggg gtgggtgcag ggcagacgat ttcaaagcag attccccatt cattagatag
    94621 agaggatcac caagattttg tgatccgctg ccgaacttat tccaattcaa tgagcattct
    94681 caatattatg ccttgaagag gactcgaacc tccacgctct ttagcacgag attttgagtc
    94741 tcgcgtgtct accatttcac caccaaggca tcttgaaagt gaattgtatt ccatgaatat
    94801 gatatctatc tagtgtgatg tatggaatat atgacaaagg tggagtgttg gagtatttct
    94861 attgatcggc catgtcatat aggccaagtc ggacatccaa ttgcttcgat ttgaagtatc
    94921 cagaggatgt cttatatata ttaagattct attaaaaaga tggacaatca aacctatttc
    94981 tttctcgatt caatagaaga aaaaaagaaa agaggtgaat agggtccaaa ataaggagag
    95041 atctgtaatg taaaaagaag gcccgattac gcccattcct aatcctaaat ggaatgtaac
    95101 gacgtaggga tccatatgta aacatagtct ctatttagat ttagataggc tcgaatgacc
    95161 attctcataa tgagaatgta tataacccta ttccggtctg gcccgatatg gaatgaactt
    95221 ataatctata atctgattat agattataag ttcataaccc tagcccattc cctttttggg
    95281 cggaacagat ctactaattc tttgattcca gttagtaaag agggatcttg aactaagaaa
    95341 tagattctag aagctaaact aaaaaagggt atcctgagca attgcaataa ttgggttcat
    95401 tgatattcct ggtatagtag atgctatcac acatacaatc atactcaatt cgatggaatt
    95461 gtttgatctt aaaggggata ttctataatt tcgcacgtga ggggttattt cttggtttcg
    95521 tccagtcatt aataacttga ttatttttaa ataatagtag atagaaacaa cgctcgtaag
    95581 gagtcctatt gaaaccaaga aatagaggcc tgcctgccat ccacaccaga ataaatgtag
    95641 ttttccgaaa aaacctgcga gtggaggaag gcctcctaga gataagagac atagagctaa
    95701 agagagagcc aaaaaaggat cttttgtgta taatcctgca taatctcgaa tgttatcagt
    95761 tccggtacgt agaccaaata agacaatgca agcaaaagtt cctagattca tggagatata
    95821 gaacagcata taagttatca tgctcgcata tccaccattt gagtctccga caattattcc
    95881 aataattaca tatccgattt gacctatgga cgaatacgca agcatacgtt tcatgcttgt
    95941 ttgagtaata gcaatgagat tccccaatat catgctaaga atagctagga tttccagaag
    96001 aagatgccat tcgtttgatg agaaataaaa aggaatatcg aaaattcgag tggctgaagc
    96061 cgaagcagct actttcgaag taacagaaag aaaagcaacg actggagtag gagagtcaga
    96121 gtcgaaaaga ggattcctca cttctttctc tcattcaaaa ccgtgcatga gactttcatc
    96181 tcgcacggct cctaagtgat aaaagtaaag aagaacttat cttctttttt tttattatta
    96241 ccttcctcgc gtatgtataa gatcgaaccc attcgatttc taaaacggat tactaatcct
    96301 taacttttcg aggaatcctt catcagtggt tgtgaatgac ttatttttct ccatcttttc
    96361 gaccttgatt ccgtaggagt aagtcagaaa gattgagaaa tagaaccatc tgatttgatt
    96421 cgttctcaat agccatgaga tgatcatctt agggtgatcc ttttgtcgac ggatgctcct
    96481 attacactcg tagtctctga aggatgagaa ccaactatgt agcatctaca tcaagaattc
    96541 aagtattgta tacgtcatta gtccgatcct ttgtaggaac tacccgtaat aacgaacttg
    96601 caaaatggat ctgtttatca taaagagaat cgttgttcct gaccctgctt caccttaatt
    96661 gttatttgaa caagtcaaag ttatgtcttg gtctgagtgg gaatagcatt tctcttctgc
    96721 atgtccatgg agttttgaaa aatccaaaca tcccagagat agatagagag gtaggaattt
    96781 ctcgaacgaa ccgcactcct tcgtatacgt caggagtcca ttgatgagaa ggggctgggg
    96841 aaagcttgaa cccaattcct acagtgatga atataagcgc aattgaaatt cctggggagt
    96901 tatacatttg tgtattgata agaccattca ctatttcttg aagctcgatc tctcccccgg
    96961 atgaaccata tagccaagag aaaccatgaa ccagaataga agagcttgcc ccacccatga
    97021 gtaaatattt cgtagtagcc tcattagacc gtacatcttt cttggtatat ccagataata
    97081 ggtaggagca taaactgaaa cattctggag ctacaaagat agttattaaa tcgttagcac
    97141 cgcataaaaa cattcctcct agagtcgctg ttaatacgaa taacagaaac tctgttatag
    97201 ccatttctgt acattcaatg tactctacgg atagaggaat acatagagtt gaacatagta
    97261 aaataagaaa ttgaaagatt tcgttgaaat tgttcgtttg gaaatttccc gaaaagctaa
    97321 tcataggttc ttctctccat cggaacaata gggccgttat gctcattact aaacttgttg
    97381 aagagatgaa atataaccaa ggtatatctt tttgatcaga ggttgaatcg atcatcagaa
    97441 gaagaattag gccaaaaatg aggatacatt ctgggaaaat aaaacttcca tcgaagagaa
    97501 gcaaatgaaa ggctttcata aaaattctcg tagaatcgag aatgaagttt tcattctgta
    97561 catgccaaat catgaattag taactgcatc caatctccaa aaaaatccca attgtttcga
    97621 actttatatt tttggaatgg aatatttgtg gaatccccat gaattaggat caaaccttat
    97681 tccatggtat ttacatgaga ttcctctttc ttattcttaa gcaagtcccc gagagggctt
    97741 agttgatcca tgatttatgt tttatctttc gtttcctttt cgtttgtttc gagaacgatc
    97801 aattccgatt ctttcttttt ctattgattc ttttacgatc gagatgtatg gatccatgga
    97861 tctatgtgtc tatatagatc ctgttcgtgg attaacgaaa atgtgcaaaa gctctatttg
    97921 cctctgccat tctatgagtc tcttcctttt tgcgtatggc atcgccactc cctttggcag
    97981 catccactaa ttcggaactt aatttgaaag ccatatttcg acccggacgt tttcgggatg
    98041 cccctaataa ccaacgaacg gcaagtgctt ttccttgtgc ggatcctatt tcaataggaa
    98101 cttgctgggt cgatccgctt acacgtcttg cttttactgc tatatcggga gttactccac
    98161 gtattgcttg acgtaaaaca gatagcggat ttgtttctgt cttttgttga atctttttca
    98221 aggctcgata tagaatttga taagccaatg atttttttcc gtgtttcaga atacggttaa
    98281 ccaacatgtt aactaatcga ttacgataaa ttggatcgga ttttgcagtt tttttttctg
    98341 cagtacctcg gcgtgacatg agcgtgaaag gggttcaaga atcagttttc tttttataag
    98401 ggctaaaatc atttattttg gctttttggc cccatattgt agggtggatc tcgaaagata
    98461 tgaaagatct ccctccaagc cgtacatacg actttcatcg aatacggttt tccgcagaat
    98521 tcaatatgta tctatgagat cgagtatgga attctgttga ctcactttaa attgagtatc
    98581 cgtttccctc cctttcctgc taggattgga aatcctgtat tttacatatc catacgatta
    98641 agtccttggg tttccgaaat agtgtaaaaa gaagtgcttc gaatcattgc tatttgaccc
    98701 ggacccgttc taaaaaagtc gaggcatttc gaattgtttg ttgacacgga cgaagtcagg
    98761 gaaaacctct taaattattt caatattgga ccttggacat ataataagtt ccgaatcaaa
    98821 tctccttaga aagaagatat tttgtctcat ggtagcctgc tacagtcccc ttacgaaact
    98881 ttcgttattg ggttagccat acacttcaca tgtttctagc gattcacatg gcatcatcaa
    98941 atgatacaag tcttggataa gaatctacaa cgcactagaa cgcccttgtt gacgatcctt
    99001 tactccgaca gcatctaggg ttcctcgaac aatgtgatat ctcacaccgg gtaaatcctt
    99061 aacccttccc cctcttacta agactacaga atgttcttgt gaattatggc caataccagg
    99121 tatataagca gtgatttcaa acccagaggt taatcgtact ctggcaactt tacgtaaggc
    99181 agagtttggt tttttggggg tgatagtgga aaagttgaca gataagtcac ccttactgcc
    99241 actctacaga accatacatg agattttcac ctcatacggc tcctcgttca attctttcga
    99301 agtcgttggg ttctcttcct cgttccagaa tgtcctcccc tcttccactc cgtcccgaag
    99361 agtaactagg acaaattcag tcacgttttc atgttccaat cgaacacttt ccatttttaa
    99421 ttattctcaa aagagaagat tttttttacc aaacatccgc ggatccaatc acacgatctt
    99481 ctaataagaa caagagatct ttctcgatca atccccttgc ccctcattct tcgagaatca
    99541 gaaagatcct tttcaagttt gaatttgttc atttggaatc tgtgttctta tacttcattt
    99601 ttatttactt atttttattt cttttttttt ttttatttct ttttttgatt ttattccctt
    99661 ccgtcattct ttaagtctca taggtttgat cctatagaat ctaacccatt ttctcattga
    99721 gcgaggggta cgaaatcaat ctgattgatt tttcgatcaa atatgtgaaa tcttcggttt
    99781 tttcctcttt ctctatccct atcccatagg tacagcattt gaatcaatag agaacctttt
    99841 cctctgtatc tatatgaatc gatattattc cattctcctt actgatacct cccaaggaaa
    99901 aaaccgaatt ggatcccaaa ttgacgggtt agtgtgagct tatccatgcg gttatgcatt
    99961 cttcgaatag gaatccattt tctgaaagat cctggctttc gtgctttggt gggtctccga
   100021 gatcctttcg acgacctatg ttgtgttgaa gggatatcta tatgatccga tcgattgcgt
   100081 aaagcccgcg gtagcagcag aaccggggaa agtatacaga aaagacagtt cttttctttc
   100141 tattagatta gtcttttcta ttatattaag attcgtatta gttagcgatc ccggctccgt
   100201 gagtcctttc ttccgtgatt aactgttggc gccagtccca cattttgtct ctgtggaccg
   100261 aggagaaagg aggctcagcg ggaagaggat tgtaccatga gagagggggt caacctctgt
   100321 atacaacatg gattctggca atgcaatgta gttgggcttt catgctgatc cgaatgaatc
   100381 atcttttcca cggaggtaaa tctttgcctt tgcccgctag gcaagagcat agcaaattac
   100441 aaattctgtt tcggtaggac atgtatttct attactatga aattcattaa tgaagtaatt
   100501 aatcgtggga ttagcattac cctttttttt tttatagtga cgaatcttgt atgtgttcct
   100561 aagaaaaaga gaaggaattt gtcaaaattt cggggtctta gagggtcgtg gaaatccata
   100621 agaactcttg aatggaacta aggaactcca gttccttcgg aaatggtaag atctttggcg
   100681 caataagaag gggttgatcc gtatcatctt gacttggttc tgatttctct atttttttaa
   100741 gaataccgct tctcctaccc gtatcgaata gaacatgctg gggcaaacct tcttcatgta
   100801 aaacctgctt gatttagatc gggagaatcg tacggtttta tgaaaccacg tgctatggct
   100861 cgaatccgta gtcaatccta tttccgatag gagcagttga caattgaatc caactttttc
   100921 catgattttc gtatccgtaa tagtgcgaaa ggaaagcccg gctccaagtt gttcaagaat
   100981 agtggcggtg ttgagtttct cgatcctttg tcttaggatt agtcagttct atttcttgat
   101041 gggggcaggg aagggatata actcagcggt agagtgtcac cttgacatgg tggaagtcat
   101101 cagttcgagc ctgattatcc ctaaacccaa tgtgggtttt tctattttgt cttgctcccc
   101161 tcgaataaga atggataaga ggcttgtggg attgacgtga ggggggaggg atggctatat
   101221 ttctgggagc gaactccagg cgaatatgaa gcgcatggag acaagttatg ccttggaatg
   101281 aaagacaatt ccgaaccaaa ccagctttgt ctacgaacaa ggaagctata agtaatgcaa
   101341 ctatgaatct catggagagt tcgatcctgg ctcaggatga acgctggcgg catgcttaac
   101401 acatgcaagt cggacgggaa gtggtgtttc cagtggcgga cgggtgagta acgcgtaaga
   101461 acctgccctt gggaggggaa caacagctgg aaacggctgc taataccccg taggctgagg
   101521 agcaaaagga ggaatccgcc cgaggagggg ctcgcgtctg attagctagt tggtgaggca
   101581 atagcttacc aaggcgatga tcagtagctg gtccgagagg atgatcagcc acactgggac
   101641 tgagacacgg cccagactcc tacgggaggc agcagtgggg aattttccgc aatgggcgaa
   101701 agcctgacgg agcaatgccg cgtggaggta gaaggcccac gggtcatgaa ctccttttcc
   101761 cggagaagaa gcaatgacgg tatctgggga ataagcatcg gctaactctg tgccagcagc
   101821 cgcggtaata cggaggatgc aagcgttatc cggaatgatt gggcgtaaag cgtctgtagg
   101881 tggcttttta agtccgccgt caaatcccag ggctcaaccc tggacaggcg gtggaaacta
   101941 ccaagctgga gtacggtagg ggcagaggga atttccggtg gagcggtgaa atgcgtagag
   102001 atcggaaaga acaccaaggg cgaaagcact ctgctgggcc gacactgaca ctgagagacg
   102061 aaagctaggg gagcgaatgg gattagatac cccagtagtc ctagccgtaa acaatggata
   102121 ctaggcgctg tgcgtatcga cccgtgcagt gctggagcta acgcgttaag tatcccgcct
   102181 ggggagtacg ttcgcaagaa tgaaactcaa aggaattgac gggggcccgc acaagcggtg
   102241 gagcatgtgg tttaattcga tgcaaagcga agaaccttac cagggcttga catgccgcga
   102301 atcctcttga aagagagggg tgccttcggg aacgcggaca caggtggtgc atggctgtcg
   102361 tcagctcgtg ccgtaaggtg ttgggttaag tcccgcaacg agcgcaaccc tcgtgtttag
   102421 ttgccaccgt tgagtttgga accctgagca gactgccggt gataagccgg aggaaggtga
   102481 ggatgacgtc aagtcatcat gccccttatg ccctgggcga cacacgtgct acaatggacg
   102541 ggacaaaggg tcgcgatccc gcgagggcga gctaactcca aaaacccgtc ctcagttcgg
   102601 attgcaggct gcaactcgcc tgcatgaagc cggaatcgct agtaatcgcc ggtcagccat
   102661 acggcggtga attcgttccc gggccttgta cacaccgccc gtcacactat gggagctggc
   102721 catgcccgaa gtcgttacct taaccgcaag gagggggatg ccgaaggcag ggctagtgac
   102781 tggagtgaag tcgtaacaag gtagccgtac tggaaggtgc ggctggatta cctccttttc
   102841 agggagagct aatgcttgtt gggtattttg atttgacact gcttcacacc caaaaagaag
   102901 cgagctacgt ctgagttcaa cttggagatg gaagccttct tttgtttctc gacggtgaag
   102961 taagaccaag cccatgagct tcttatccta ggtcagaaca agttgatagg atcccctttt
   103021 atgcccccat gtccctcccg tgtggcgaca tgggggcgta aaaaggaaag agagggatgg
   103081 ggtttctctc gcttttcttt ttgcatagcg ggccccagcg ggaggcccgc acgacgggct
   103141 attagctcag tggtagagcg cgcccctgat aattgcgtcg ttgtgcctgg gctgtgaggg
   103201 ctctcagcca catggatagt tcaatgtgct catcagcgcc tgaccctgag atgtggatca
   103261 tccaaggcac attagcatgg cgtacttctc ctgttcgagc cggggtttga aaccaaactt
   103321 ctcctcagga ggatagatgg ggcgattcag gtgagatcca atgtagatcc aactttctat
   103381 tcactcgtgg gatctgggcg atccgggggg gaccaccatg gctcctctct tctcgataat
   103441 ccatacatcc cttatcagtg tatggacagc tatctctcga gcacaggttt aggttcggcc
   103501 tcaatggaaa aatgaaatgg agcacctaac aacgtatctt cacagaccaa gaactacgag
   103561 atcgcccctt tcattctggg gtgacggagg gatcgtacca ttcgagcctt ttttttcatg
   103621 cttttcccgg aggtctggag aaagctgcaa tcaataggat tttcctaatc ctcccttccc
   103681 gaaaggaaga gcgtgaaatt ctttttcctt tccgcaggga ccaggggatt ggatctagcc
   103741 gtaagacgaa tgcttggctg ataaataatt cactttatct atctcttgac tcgaaatggg
   103801 agcaggtttg aaaaaggatc ttagagtgtt tagggttggg ccaagagggt ctcttaacgc
   103861 cctctttttt cttcccatcg gagttatttc ttatttcaca agtacttgcc gtggtgagga
   103921 agaaaagaag ggggaacaag cacacttgga gagcgcagta caacggagag ttgtatgctg
   103981 cgttcgggaa ggatgaatcg ctcccgaaaa ggaatctatt gattctctcc caattggttg
   104041 gaccgtaggt gcgatgattt acttcacggg cgaggtctct ggttcaagtc caggatggcc
   104101 cagctgcgcc aaggaaaaga atagaagaag catctgactc cttcatgtat gctccacttg
   104161 gctcggggga tatagctcag ttggtagagc tccgctcttg caattgggtc gttgcgatta
   104221 cgggttgggt gtctaattgt ccaggcggta atgatagtat cttgtacctg aaccggtggc
   104281 tcactttttc taagtaatgg ggaagaggac cgaaacatgc cactgaaaga ctctactgag
   104341 acaaagatgg gctgtcaaga acgtgtagag gaggtaggat gggtggttgg tcagatctag
   104401 tatggatcgt acatggacgg tagttggagt cggcggctcc cctaggttta ggttccctca
   104461 tctgggatcc ctggggaaga ggatcaagtt ggcccttgcg aacagcttga tgcactatct
   104521 cccttcaacc ctttgagcga aatgcggcaa aaggaaggaa aatccatgga ccaaccccat
   104581 cgtctccacc ccgtaggaac tacgagatca ccccaaggac gccttcggta tccaggggtc
   104641 gcggaccgac catagaaccc tgttcaataa gtggaatgca ttagctgtcc gctctcaggt
   104701 tgggcagtaa gggtcggaga agggcaatca ctcattctta aaaccagcat tcttaagacc
   104761 aaaggtcggg gtggaaaagg ggggaaagct ctagttagaa tgggattcca actcagcacc
   104821 tttttttttg agattttgag aagagttgct ctttggagag cacagtacga tgaaagttgt
   104881 aagctgtgtt cgggggggag ttattgtcta tcgttggcct ctatggtaga atcaatcagt
   104941 cgggggcctg agaggcggtg gtttaccctg tggcggatgt cagcggttcg agtccgctta
   105001 tctccaactc gtgaacttag ccgaaacaaa gctatatgat agtacccgat ttttccgatt
   105061 cggcagttca atctattatt tatcattcat ggacgttgat aagatccttc catttagcag
   105121 caccttagga tggcatagcc ttaaagtgaa aagtgaaggg cgaggttcaa acgaggaaag
   105181 gcttacggtg gatacctagg cacccagaga cgaggaaggg cgtagtaagc gacgaaatgc
   105241 ttcggggagt tgaaaataag cgtagatccg gagattcccg aataggtcaa cctttcgaac
   105301 tgctgctgaa tccatgggca ggcaagagac aacctggcga actgaaacat cttagtagcc
   105361 ggaggaaaag aaagcaaaag cgattcccgt agtagcggcg agcgaaatgg gagcagccta
   105421 aaccgtgaaa acggggttgt gggagagcaa taaaagcgtc gtgctgctag gcgaagcagt
   105481 agaatgctgc accctagatg gcgagagtcc agtagccgaa agcatcacta gcttacgctc
   105541 tgacccgagt agcatggggc acgtggaatc ccgtgtgaat cagcaaggac caccttgcaa
   105601 ggctaaatac tcctgggtga ccgatagcga agtagtaccg tgagggaagg gtgaaaagaa
   105661 cccccgtcgg ggagtgaaat agaacatgaa accgtaagct cccaagcagt gggaggagcc
   105721 cagggctctg accgcgtgcc tgttgaagaa tgagccggcg actcataggc agtggcttgg
   105781 ttaagggaac ccaccggagc cgtagcgaaa gcgagtcttc atagggcaat tgtcactgct
   105841 tatggacccg aacctgggtg atctatccat gaccaggatg aagcttgggt gaaactaagt
   105901 ggaggtccga accgactgat gttgaagaat cagcggatga gttgtggtta ggggtgaaat
   105961 gccactcgaa cccagagcta gctggttctc cccgaaatgc gttgaggcgc agcagttgac
   106021 tggacatcta ggggtaaagc actgtttcgg tgcgggctgc gagagcggta ccaaatcgag
   106081 gcaaactctg aatactagat atgacctcaa aataacaggg gtcaaggtcg gccagtgaga
   106141 cgatggggga taagcttcat tgtcgagagg gaaacagccc ggatcaccag ctaaggcccc
   106201 taaatgaccg ctcagtgata aaggaggtag gggtgcagag acagccagga ggtttgccta
   106261 gaagcagcca cccttgaaag agtgcgtaat agctcactga tcgagcgctc ttgcgccgaa
   106321 gatgaacggg gctaagcgat ctgccgaagc tgtgggatga aaaaatgcat cggtagggga
   106381 gcgttccgcc ttagggagaa gcacccgcgc gagcgggggt ggacgaagcg gaagcgagaa
   106441 tgtcggcttg agtaacgcaa acattggtga gaatccaatg ccccgaaaac ccaagggttc
   106501 ctccgcaagg ttcgtccacg gagggtgagt cagggcctaa gatcaggccg aaaggcgtag
   106561 tcgatggaca acaggtgaat attcctgtac taccccttgt tggtcccgag ggacggagga
   106621 ggctaggtta gccgaaagat ggttatcggt tcaaggacgc aaggtgcccc tgctttttca
   106681 gggtaagaag gggtagagaa aatgccccga gccaatgttc gagtaccagg cgctacagcg
   106741 ctgaagtaac ccatgctata ctcccaggaa aagctcgaac gaccttcaac aaaagggtac
   106801 ctgtacccga aaccgacaca ggtgggtagg tagagaatac ctaggggcgc gagacaactc
   106861 tctctaagga actcggcaaa atagccccgt aacttcggga gaaggggtgc ctcctcacaa
   106921 agggggtcgc agtgaccagg cccgggcgac tgtttaccaa aaacacaggt ctccgcaaag
   106981 tcgtaagacc atgtatgggg gctgacgcct gcccagtgcc ggaaggtcaa ggaagttggt
   107041 gacctgatga caggggagcc ggcgaccgaa gccccggtga acggcggccg taactataac
   107101 ggtcctaagg tagcgaaatt ccttgtcggg taagttccga cccgcacgaa aggcgtaacg
   107161 atctgggcac tgtctcggag agagactcgg tgaaatagac atgtctgtga agatgcggac
   107221 tacccgcacc tggacagaaa gaccctatga agcttcactg ttccctggga ttggctttgg
   107281 gcttttcctg cgcagcttag gtggaaggcg aagaaggcct ccttcagggg gggctcgagc
   107341 catcagtgag ataccactct ggaagagcta gaattctaac cttgtgtcag gacctacggg
   107401 ccaagggaca gtctcaggta gacagtttct atggggcgta ggcctcccaa aaggtaacgg
   107461 aggcgtgcaa aggtttcctc gggccggacg gagattggcc ctcgagtgca aaggcagaag
   107521 ggagcttgac tgcaagaccc acccgtcgag cagggacgaa agtcggcctt agtgatccga
   107581 cggtgccgag tggaagggcc gtcgctcaac ggataaaagt tactctaggg ataacaggct
   107641 gatcttcccc aagagctcac atcgacggga aggtttggca cctcgatgtc ggctcttcgc
   107701 cacctggggc tgtagtatgt tccaagggtt gggctgttcg cccattaaag cggtacgtga
   107761 gctgggttca gaacgtcgtg agacagttcg gtccatatcc ggtgtgggcg ttagagcatt
   107821 gagaggacct ttccctagta cgagaggacc gggaaggacg cacctctggt gtaccagtta
   107881 tcgtgcccac ggtaaacgct gggtagccaa gtgcggagcg gataactgct gaaagcatct
   107941 aagtagtaag cccaccccaa gatgagtgct ctcctattcc gacttcccca gagcctccgg
   108001 tagcacagcc gcgacggcaa ggggttctct gtccctgcgg ggatcgagtg acagaagttt
   108061 tgagaattca agagaaggtc acggcgagac gagccgttta tcattacgat aggtgtcaag
   108121 tggaagtgca gtgatgtatg cagctgaggc atcctaacag accggtagac ttgaaccttg
   108181 ttcctacatg acccgatcaa ttcgatcagg cactcgccat ctattttcat tgttcaactc
   108241 tttgacaaca tgaaaaaacc aaaagttctg ccctccctct ctatctattc atgggatgga
   108301 agggcggagg cctttggtgt cccttccagt caagaatcgg gcctcagaat cactagccaa
   108361 tatgcttttc tttttttcgc acgcctttct tcgttcatgg ttcgatattc tggtgtccta
   108421 ggcgtagagg aacaacacca atccatcccg aacttggtgg ttaaactcta ctgcggtgac
   108481 gatactgtag ggggggtcct gcggaaaaat agctcgacgc caggatgata aaaacttaac
   108541 acctctcatt cttattcaat acgaaaaaga aacaaaaaat gaaaaacaaa aaggtcgtct
   108601 tattcaaaac cccaattatg aaatcccctc tctcccactt cacacctcgg aacgcaccgt
   108661 tcttatagag agaaaggcgc tttcacatct tcttaacccg gaaatggctg gggagaggaa
   108721 aggttccttt tttttagggt actcctggga acagacccag tggagacgag gtggggcctg
   108781 tagctcagag gattagagca cgtggctacg aaccacggtg tcgggggttc gaatccctcc
   108841 tcgcccacaa ccggcccaaa agggaagggc ctttccctct gggggtagga aaatcatgat
   108901 tgggatagcg gaccaaaagc tatggaactg gggcgcgggt cttttgccga aatggagtgg
   108961 ccttttgact ttcaaatata aatttacata tagtaaagcc ggccaaaaca aaaaacaaaa
   109021 ttagcatctt ttttttttgt tttacgcccc ataactcttc ctcagccagg cttggacaga
   109081 atggcagagc aagtacaagt attagtagca tacaaaaatg gcaaaaatgc gctcctcgcc
   109141 attaaattaa tgtgtttgct cgcggtaatt gcggcctctc gggagaatcg ataactgcat
   109201 ctttgatcca tttgctagta ctagtacatc tgagaattct taattggctg gttgtaaata
   109261 gccccaagac tatggaacaa aggattatcc cggacctaga ccgaggtatt gacggcgatt
   109321 ctcaaatatc gcagaacaga atgtgatacg atgagataga atgcaataga aataaagaca
   109381 cagagaacgg gttacctact cctctcccca agtaggattc gaacctacga ccagtcagtt
   109441 aacagccgac cgctctacca ctgagctact gaggaacaac gggagattag atctcataga
   109501 gttcaattcc cattttcaac ccatgaccaa tatgaactcg aagtttcctt cgtaaccccc
   109561 ggaacttctt cgtagtggcc ccgttccatg cctcatttca tagggaacct caaagtggct
   109621 ctatttcatt atattccatc catatcccaa ttccattcat ttaatatccc tttctttagt
   109681 gtcattgaca taagagatgt cgtttctagt ctatctcttt gtatttctat atatggaaag
   109741 tgaaaaaaga ttatcataga ataatatgat attatcatag aataatatca tattatcata
   109801 gaataacaaa aaaatggaat tgaaatagaa caacgggagg tttgtgatga ttttcaaatc
   109861 ttatattttt ctttttacac caggtgatct aatatactta tgcatgaaga tcacccaaaa
   109921 atattatcat agaataatat catattatca tagattaaca aaaaaaaatg gaattgaaat
   109981 cgaacaggag gaggttttat aatgattttc aaatcttata tatttttttt tagaccaggt
   110041 gatctaatat acttatgcat gaggataata aattcggtcg ttggggtcgg actctattat
   110101 ggatttctga ccacattctc catagggccc tcctatctct tctctctccg agccctggct
   110161 atggaagaag gagaagaagg aaacgagaag aaggtagcag caacaactgg ttttcttgtg
   110221 ggacagctca tgatgttcat atcgatctat tacgcgcccc tccatatagc attggggaga
   110281 ccccatacaa taactgtcct agctctaccc tatcttttgt ttcatttctt ctggaacaat
   110341 cacaaagact tttttgatta tggatctact aacagaaatt caatgcgtaa tcttaacatt
   110401 caatgtgtat tcctgaataa tctcattttt caattattca accatttcat tttaccaagt
   110461 tcaatgttag ccagattagt caacgtttat atgtttcgat gcaacaacaa gattttattt
   110521 gtaacaagta gtttagttgg ttggttaatt ggtcaaattt tattcataaa atgggttggg
   110581 ttggtattag tatggataca gcaaaataat tctattaggt ctaatgtact tattcgatct
   110641 aagtttagat tggtattagt gtggatacag caaaaaagtt ctattaggtt taatgtactt
   110701 attcgatcta ataagtatct tgcttctctt gcttatcagt ataagtacct tgtgtcaaaa
   110761 ttaagatcca ttgtgtcaga attaagaaac tctatggctc gaatctttag tactttctta
   110821 tttattacct gtatctacta tttaggaaga ataccgtcac ccattttgac taagcaactg
   110881 aaaggaacct cagaaatgga agaaatagaa aaaaaagttt ccgcaaggag ggggactaaa
   110941 actaaagagg aagaagaggt attcaccgaa gaagatcctt ctccttccct tttttcggaa
   111001 gaaagggagg atccggacaa aatcgatgaa agggaagaga tccgagtgaa cggaaagaaa
   111061 aaaaaaaaaa gaaaagatga actcctgact cttctttttg attcatgggt tgaaaactct
   111121 cttgtgattc ttctttttga ttctaacaaa tggaatcgac catttcgtta tataaaaaac
   111181 aatcaatttc aaaatgctgt aaaaaatgaa atgtcacaat atttttttta tacatgtcaa
   111241 agtgatggaa aagaaaggat atcttttatg tatccgccga gtttgtcaac ttttaaagaa
   111301 ataatagaaa aaaagatatc ctttttcaca acagaaaaat tattatctga tcaattgtat
   111361 aatgattgga atttgaccaa tgatctaaaa cggctaaaca aaactgacga gtttataaat
   111421 agagtcagaa ctttagataa agaatctttt gatataggta tatttgaaca aaaaactcaa
   111481 ttgtgtaatg atgaaactaa aaaagaatat tttcctaaaa aatatgatcc gttcttatat
   111541 gggccctatc gtggaagaat caaaaaaggg ttttcacccc ctagcataaa tcaaatatat
   111601 aaaaaaaaaa aaatggggga attttggata aataagattc atgctctact tcttactaat
   111661 gattatcgcg aattgaaaca aacaatagac aaactcaaca atagtagatc attattaaca
   111721 aaaaagaagc tttctttatt tcgatttcga gaacccaaac atcaaactat ttattcaaat
   111781 gtagttataa ctaagtccag tgatcaaaga agtagaaaaa gatctattga aataaaggaa
   111841 ataagtaaaa aggtccctcg atggccatac tacttactcg atgatttgca actagaggaa
   111901 ggagaaaccg gcgaagaaag ggtagaattg gattctcaaa ttcgtttaag aaaatacaag
   111961 tatatggtca tttttgatga tagcgaagat tctaatgagc ctgatccagc aggcgaaatc
   112021 gcttggatac gttatttacc atactcggat tttcgtcgaa atctaataaa aggttctatg
   112081 cgtgcccaaa ggcgtaaaac ggttacttgc caactcttct atcaagcaaa ggtgcattcc
   112141 cctctttttg tggacagaat agacagacgc cctttttctt ttttggacag aatagacaga
   112201 ggcctttttt cttttttgaa cagaatagac agacgccttt tttcttttga tagtttcgga
   112261 cggatgaaag gaatttttca aaatttgatg tctaaaaaaa gcaaaaaatt acaaatctct
   112321 gattatacaa aagaaaaaag aaaggttgaa aaataccaag acgaagagag aatgcgaatg
   112381 gaaatagcag aagcttggga taacattaca tatgctcaag cagtaagagg ttttttatta
   112441 gtaggccaat caattcttcg gaaatatatt cgattgcctt tattaataat agctaagaat
   112501 attgcgcgta ttttattatt tcaaggtccc gaatggtccg aagacttcaa ggattggaat
   112561 cgagaaatgc atattcgatg cacttataat ggtgttgaat tatccgacaa agaatttcca
   112621 aaaaactggt taacagacgg tattcagata aaaatattat ttccttttta cctgaaacct
   112681 tggcaccgat ctaagttaaa acccttgaaa acacagaaag cgcaaaaaaa tgatttttgt
   112741 tttttaacaa tttttggacc ggaaactgac catccttttg gtccccctcg aaaactaaaa
   112801 gggtcttcat tttttgaacc tatttttaaa gaactgaaaa aaaaagtgaa aaaattgaaa
   112861 aagaagtctt ttatagtttt taatgttttt aaagaacgag caaaatttct tcgaaaggtg
   112921 tcaaaagaca taaaaaaatg gagcatcaaa aactacgaat tgggtgaaac taaaaccgac
   112981 gattctataa tgaataatca gatgattcgt gaatcaccta ttcaaattcg atctacagaa
   113041 tggacaaatt tttcactgac agaaaaaaaa atgaaagatc tgactgagag aacaagtaca
   113101 atcaacaaga aactagaaag aattctaaat gagaagaaaa atggatttat aactcaagaa
   113161 aaaaatatta attctaataa aaaaagttat cataataaaa tattaaaatc attaaaaaaa
   113221 ttttgtcaaa tattaaaaag aagaaatact cgattaatcc gtaaatttga tttttttatc
   113281 aaatttttca tggaaaaaat atacatagat ttttttctat gtatcattaa tattgcaaga
   113341 accaatgcac aactttttat tgaatcaaga aaaaaaatga tcgagaaatc catttccaat
   113401 aagaaagaaa atgaaaaaag aattaagaaa agaaatacaa aaaaatttca ctttatttta
   113461 actaaaaaaa attcccttga taatattcaa aataagaatt caacaacttt ttgtaactcg
   113521 tcctccttct cgcaagcata tgtattttat aaaatatcgc aaactcgagt tattaacttc
   113581 tataaattca agtctatcct tcaatattat ggaacatctc tttttcttaa aaatgaaata
   113641 aaggattttt tttggaaaga gggaattttt cattctggat tgagacataa agacttttgg
   113701 cattctgaaa ggaatcaatg gaaaaacttg ttaagggggc attatcaata tgatttctct
   113761 cagattagct ggcttaaatt agtaccagaa aaatggcgaa ataaagtcaa tcgacactgt
   113821 atgactcaaa aaaacgattt taacaaatgg ggctcatatg aaaaagaagg attaattcat
   113881 gatgaaaaac aaaatgattt tgaacctgat tcattactga atcaagaata taaaaaatca
   113941 tctaatttta aaaaacatca tagacatgat tttttctcat ataaatctat taattatgaa
   114001 gagaagaaag actcatatat ttatagatca ccattacaaa taaatagtaa agaagagatt
   114061 tttgataatt acaagataga taaacgcaaa ttttttgata tgccagacgg gctacctatt
   114121 tctaattatc taggagaaaa tgatattatg gctgaggata aatttccaga tagaaaattt
   114181 tgtaggtgga aaataattga tttttgcctt agaaataata aggtcgagat tcattactgg
   114241 gccaatagcg gcaccaagaa taagaatcaa aaaatgaaga ggggtccttt ttctttacca
   114301 atttatcaaa attcaaaaat caacccatta aaaaaaaaaa aagatccttc tttgacaaaa
   114361 aaaaaagatc cttctttgac aaaaaaaaaa gatccttctt tgacaaaaaa aaaaagatcc
   114421 ttctttgatt ggatggaaat gaatgaggaa atagtaggtc gtattagttc gaatccagaa
   114481 ctagaacttt ggttcttccc agaatttgtg ccactatata atgcatataa gattcaaccg
   114541 gggatcatac caataaaatt acttcttttc aactttcatt tgaatggaaa tgaaaacatt
   114601 aagaaaaaca ttactgaaag taacccttta atagaatcaa agaaaaaaaa aagaattctt
   114661 agattcgaga atataaatca agaagaaaaa gatcctctaa accaagggga aggggctcct
   114721 ctatcagatg aaaatggagg tagatcaggc ataaaaaaac aacgtagaaa aaaaaaggcc
   114781 aacatgagcc ccgaagctat agagctttat tccttcctag aaagtttttt ctattttcaa
   114841 ttgagctggg aaagggttct aaataaaaaa atggtcaata atattagagc ctattgtctc
   114901 ctgcttagat tgataaatcc aaaggacgtt gctatatcct atcttaaacg gggagaactt
   114961 actgtggatc tttggactct aaaaaggcac actcctagag aattaagtac aagcggaaca
   115021 ttgattatcg aaccgactta tccttatccg tctataaaaa acgatggaca attgattcta
   115081 tatcaaacca taggtatttt tttggttcat aagaataaat accttcataa gaataaatac
   115141 caaaggaatc aaaaatttcg agaatggttt gataagaatc aatttgatga atccatttta
   115201 agacatcaaa aaatgactca aaatagagac aaaaatcatt atgatttctt tgttcctgaa
   115261 actcttttat cccctaaagg ccgtagagaa ttgcgaattc tatatttttt aaactcaagg
   115321 gatagaaatg atatacatag aaatccggta ttttgcaatc aggtaaaaaa ctgtggtcaa
   115381 gttttaaata gaggcaaata tctcggtatc gataaaaata aactaattaa aatgaagttc
   115441 tttctttggc ccaattatcg actagaagat ttagcttgta tgaatcgcta ttggtttaat
   115501 actcataatg gcagtcgttt cagtatggtc aggatacata tgtatccacg gttgaaaatt
   115561 tgttagttac aagtccattt acatgaattt tgccatatat acatatatta ttaggtaata
   115621 gaatacgtcg gctatatgaa aacaaataga tagacgcgag gattgtctta cattccatcc
   115681 tgaaagagga tactaattta atgacataca tattatcaat tagatctata aatgaatgaa
   115741 caaaatcttc ttatcttttt ttgtattcct atacaaataa aataagaaga ttttgttcat
   115801 ttatttattt tataaaataa aataggaagt ttataatgaa cttaaggtca ttctctatat
   115861 caaaatgact aatattatta ttactgatta atcaaattca catcaaaaaa ttataaaagg
   115921 ggataagatt ttgttttatg gtaaaaaatt cattcatctc agttattttt caagaaaaaa
   115981 aagaagaaaa gcgggggtct gttgactttc aaatagtaag tttcaccaat aagatacgaa
   116041 gacttacttc ccatttggaa ttgcacagaa aagactattc atctcagaga ggtctacgaa
   116101 aaattctggg aaaacgtcaa cggctgctgt cttacttatc aaagaaaaat agagtacgct
   116161 ataaagaatt aattagtgag ttggatattc gggagttaaa aaatcgttaa tttttaaatt
   116221 tttacttagt tttttcattt attggatctt gagaattttg ataaacttct tttcgttttc
   116281 agcaattcat gtaagaatga atcgaggaaa aacttatgaa tagaccagct acagaaagag
   116341 accttatgat agtcaatatg ggacctcacc acccatcaat gcacggtgtt cttcgtctca
   116401 tcgttaccct agacggtgaa aatgttgttg actgcgaacc aatattaggt tatttacaca
   116461 gaggaatgga aaaaattgcg gaaaaccgaa caattataca atttttacct tatgtaacac
   116521 gttgggatta tttagctact atgttcacag aagcaataac cgtaaatggg ccagaacaat
   116581 tgggaaatat tcaagtgcct aaaagagcga gctatatcag agtcattatg ttggagttaa
   116641 gtcgtctagt ttctcatctg ttatggcttg gaccttttat ggcggatatt ggcgcacaga
   116701 cccctttttt ctatattttc agagaaagag aattagtata tgatctattc gaagctgcga
   116761 ctgggatgag aatgatgcat aattattttc gtatcggagg agtagcagcc gacctgcctt
   116821 atggctggat agataaatgt ttggatttct gcgattattt tttaacagga gttgttgaat
   116881 atcaaaaact tattacgcga aatcccattt ttttagaacg agttgaagga gtaggcatta
   116941 ttagtggaga agaagcaata aattggggtt tatccggacc gatgctacga gcatctggaa
   117001 tacaatggga tcttcgtaaa gttgatcatt atgagtgtta cgacgaattt cattgggaaa
   117061 tccagtggca aaaagaagga gactcattag ctcgttattt agtccgaatc agtgaaatga
   117121 cggaatccat aaaaataatt caacaggccc tggaaggaat tccagggggt ccctatgaga
   117181 atttagaaat ccgatgcttt gatagagaaa gggatccaga atggaatgat tttgaatatc
   117241 gattcattag taaaaaacct tctcccacat ttgaattgcc gaagcaagaa ctttatgcga
   117301 gagttgaagc cccaaaggga gaattgggaa tttttctaat aggggacaaa agttgttttc
   117361 cttggagatg gaaaattcgc ccgccgggtt ttataaattt gcaaattctt cctcagttag
   117421 ttaaaggaat gaaattggct gatattatga cgatactagg tagcatagat atcattatgg
   117481 gagaagttga tcgttgaaat gatagtttat acaacagaaa tagaagtaca agatattcat
   117541 tctttttcca gattggaatt tttcaaagag gtctatggaa tcgtatggat ctttgtccct
   117601 attttgactc ttgtattcgg gatcacagta ggcgtactgg taattgtatg gttagaaaga
   117661 gagatatccg caggaataca acaacgtatt gggcctgaat acgccggtcc tttgggaatt
   117721 cttcaagctc tagcagatgg gacaaaactg cttttcaaag agaatctttt tccagctaga
   117781 ggaaataccc gtttattcag tattggacca tctatagcag tcatatctat tttactaagt
   117841 tttttagtaa ttccttttag ctatcatctt gttttagctg atctcaatat cggtattttt
   117901 ttatggattg ccatttcaag tattgcccct gttggccttc ttatgtcagg atacggatcg
   117961 aataataaat attccttttt aggtggttta cgagctgctg ctcaatcgat tagttatgaa
   118021 ataccattaa ctttatgtgt tttatcaata tctctacgtg cgattcgttg aaatacaaac
   118081 ttttctttct tttccctatt cattcttttc tttcgcttta gaaaacaaaa caagttgaac
   118141 gaattgaata gatattcttt attatccttt tggttgataa agtaaattag atagttatat
   118201 atgagtgaaa gaaagcagct tatcaatttg cagtaaaaaa aaaatggagt ctcatttcct
   118261 atgtacaaga caagagttaa gtggaaataa acataagcgg aagccccaag actggttgat
   118321 tagacaaccc agcttgaagc gggctcaaaa gatcaaccgt atggcctttt cactatcctt
   118381 tgtatgaatt acctaccata catgtattat caaatgaaac gggcgatttg aacaaaaaat
   118441 gagtggatga ttaggaacac aaaaatgcac aaaggattag taatggagat tatggaaatt
   118501 atctaaaaag atatttctgc ataacataaa aagaatacta attggggctt taaattggta
   118561 gaaatgataa ggcagtactt cccgcgattc cgatccagag tatgctccta tccacccatt
   118621 aaagcaatga ctatcaggaa cgaaataatc ctttattttt gatttttgtt ttagcccctt
   118681 ctcttatatc ggttttataa gaaagaagaa taggaacgaa aaacaaacaa gagaaaaaaa
   118741 aaaaaagaaa tcttttttat tccgtctttt tcatatattt agcatagatt tagagagata
   118801 taatttgtct catgattcat tagctaatgt aacgtctaat tccttttcgt aatcgaaaat
   118861 gatgggttga aataaactat ttattgatat ttctgaaagg agttttttat ttaaggatta
   118921 agttattact caacaaagtc aaattattaa cgggtgagat caattcggaa gcgccttttt
   118981 tattattatt ttagagtata gcagacggaa ttccattggt ataattttgg accctcaaat
   119041 agattttgac tctttctatt ctacaaccat agctagctaa atagtcaata atactgatct
   119101 ggtccttaga tttttttttt gacccacgag gagccgtatg aggcgaaaac ctcatgtacg
   119161 gttctggaat agcggtggga acagtgatgt tatcaccgac tatgattatc taacagttca
   119221 agtacagttg atatagttga ggcgcagtca aaatatggtt tttggggatg gaatttgtgg
   119281 cgtcagccta taggatttct cgtttttcta atttctgccc tagccgaatg cgagagatta
   119341 ccctttgatt taccagaagc ggaggaagaa ttagtagcag gttatcaaac cgaatattcg
   119401 ggtatcaaat ttggtttatt ttatgttgct tcctatctaa atctattact ttcttcgtta
   119461 tttgtaacgg ttctttactt gggtggttgg aatatttcca ttccatacat atttgttcct
   119521 gagctatttg aaataaataa agtggatgga atctttggaa ctacaattgg tatctttatt
   119581 acattagcta aaacttattt gttcttgttt atttcgatca caacaagatg gactttacct
   119641 aggttaagaa tggaccaact tttaaatctt ggatggaaat ttcttttacc aatatctctc
   119701 ggtaatctat tattaacaac ctcttttcaa cttttttcac tgtaaatagc aaacaataga
   119761 cttggttcaa gttcaaacaa gagaaagaaa cgaagataaa actattcata tggattcctg
   119821 atatgttccc tatggtaact gggttcatga attatggtca acaaacagta cgagcagcaa
   119881 ggtacattgg tcaaagtttc atgattacct tatcccacgc aaatcgtttg cctgtaacta
   119941 ttcaatatcc ttatgaaaaa ttaatcacat cggagcgttt ccgtggccga atccatttcg
   120001 aatttgataa atgtattgct tgtgaagtat gtgttcgtgt atgtcctata gatctgcctg
   120061 ttgttgattg gaaatttgaa actgatattc gaaaaaaacg attacttaat tacagtattg
   120121 atttcggaat ttgtatattt tgtggtaact gtgttgagta ttgtccaaca aattgtttat
   120181 cgatgactga agaatatgaa ctttctactt acgaccgtca cgagttgaat tataatcaaa
   120241 ttgctttggg ccgtttacca atgtcagtaa ttgatgatta tacaattcga acaattttga
   120301 attcgcctca aagaaaaact gagtaggtaa ccgccctatt ctattaaata aagagaaatt
   120361 accaattctt aaggttccgt tttttggttt aaattaaaag aatgagataa ggtctttctc
   120421 tttgtttggc caataatgaa aaattcaact agaaattcat tggttgatga gaatttcgac
   120481 ttttttatta aaaatctatc aatagagtcg taattttttc gaaatatata ctttcaaaaa
   120541 atatccttat tctttcttaa tttaagaaaa taaaagaatc aaaaaagaaa ctgtccaaca
   120601 attgtaccca tatcatacct aatagattag aattgaattc aattaggaac ctatcataaa
   120661 atgaaaataa aaaaaacctt tagttttttc ccggtcgggt caatacgatc atgaaaagca
   120721 tttcaattta tctcctattt tacatataat ggatttgcct ggaccaatac acgattttct
   120781 tatagtttta ctgggatcgg gtcttatatt agggggactg ggagtagtat tacttaccaa
   120841 tccaatttat tctgcctttt cgttgggatt ggttcttgtt tgtatatcct tattctatat
   120901 tctttcaaat tctcattttg tagccgctgc ccagctcctt atttatgtag gagccataaa
   120961 tgttttaatc atatttgctg tcatgttcat gaagggttca gaatattaca aggatttgaa
   121021 tctgtcgatc gttggggatg gggttacttc actggtttgt acaagtattc ttctttcgct
   121081 aattactact attttcgata cgtcatggta cgggattatt tggactacaa gatcaaacca
   121141 acttatagaa caagatttga taagtaatag tcaacaaatt ggaattcatt tatcaacaga
   121201 tttttttctt ccgtttgaac taatttcaat aattctttta gttggtttga taggcgcaat
   121261 tgctgtggct cgtcagtaat aaatcgttat aactagcaac atcaaacaat ccaaatttca
   121321 ctttcttcta tgttatccca cctatttcac aaaaattcta tttgaatact gttcatgtct
   121381 aaaagggaga ttcttttatt tgatctattt tcaatacatt cttttgttcc gtacttgttt
   121441 tgttctattc tagtcaatct cgaatctgtt gaatttttgt tcatattgaa atgaaccaac
   121501 attgataagg agttggtcaa tgatgctcga acatgtactt gttttgagtg cctatttatt
   121561 ttctatcggt atttatggat taatcacgag tcgaaacatg gttagggctc ttatgtgtct
   121621 tgaacttata ttgaatgcag ttaatatcaa ttttgtaaca ttttctgatt tttttgatag
   121681 tcgccagtta aagggagata ttttctcaat ttttgttata gctattgcag ccgctgaagc
   121741 agctattggg ttggctattg tttcgtcaat ttatcgtaac agaaaatcaa cgcgtatcaa
   121801 tcaatcgact ttattgaata agtaggaata ataatcaaaa ttagaatatc caccaatttg
   121861 aattagcatg tagaatatgt tagaatctag attctattta cgaaaacgta ataaatcaaa
   121921 gtatcttagc cacttctcat gagctgatcc agaagtccat tgattagaaa atttctggta
   121981 aatcgttgat tcatctggcg tttaaatata tgattcattt acaagtttac tagatcgaaa
   122041 tttgataacg ttcaaaaatt catagatccc atgtcacatt cagtaaaaat ttatgataca
   122101 tgcatagggt gtacccaatg tgtccgagcg tgccccaccg atgtgttaga aatgatacct
   122161 tgggatggat gcaaagctaa acaaattgct tccgccccaa gaacagaaga ctgtgttggt
   122221 tgtaagagat gtgaatctgc ctgtccaacg gatttcttga gtgttcgagt ttatttatgg
   122281 catgaaacaa ctcgaagtat gggtctagct tattgatatg ttccgtaaaa cccacttgaa
   122341 tacattttga atacatttta ttttttactg aaaaaacccg tactcaaaaa aaaagaataa
   122401 agattctatt ttcgagcgcg ggtttttctg gtccaagtgt atcttgtctt taccacgaat
   122461 tattttcctt ggttaacaat aattgtagtt ttgccaatat ctgcgggctc tttaattttc
   122521 tttcttcctc atagaggaaa taagctaatt aggtggtata ccatttctat atccacctta
   122581 gaactacttc taatgaccta tgtattttgt tatcatttcc aattggacga tccattaatc
   122641 cagctggcgg aagattataa atggatcaat ttttttgatt tttactggag attgggaata
   122701 gatggacttt ctataggacc tattttactg acaggattta tcacaacttt agctacttta
   122761 gcggcttggc cagttactcg ggattcccga ctattccatt tcctgatgtt agcaatgtac
   122821 agtggtcaaa taggatcatt ttcttctcga gaccttttgc tttttttcat catgtgggag
   122881 ttagaattaa ttcctgttta tctacttcta tctatgtggg ggggaaagaa acgtctgtat
   122941 tcagctacaa agtttatttt gtacactgcg ggaggttcca tttttctatt agtaggggtt
   123001 ttgggtattg gtttatatgg ttctaatgaa ccaacattca attttgaaac attagctaat
   123061 caatcgtatc ctctcgcact ggaaataata ttctatattg gatttcttat tgcttttgct
   123121 gtcaaatcac cgattatacc cttacataca tggttaccag acacccatgg ggaggcacat
   123181 tatagtactt gtatgcttct agccggaatc ttattaaaaa tgggagcata tggattagtt
   123241 cggatcaata tggaattatt accccatgct cattctatat tttctccctg gttgatgata
   123301 gtaggcacaa tgcaaataat ttatgcagct tcaacatctc ttgctcaacg taatttaaaa
   123361 aaaagaatag cctattcctc tgtatctcat atgggtttca taattatagg aattggctct
   123421 ataaacgata cgggactcaa cggagccttt ttacaaataa tatctcatgg atttattggc
   123481 gctgcacttt ttttcttggc aggaacgagt tatgatagaa tacgtcttgt ttatctcgac
   123541 gaaatgggcg gaatggctct tccaattcca aaaatgttta cgatgttcag tatcttatcg
   123601 atggcttctc ttgcattacc gggcatgagt ggttttgttg cagaattgat agtctttttt
   123661 ggaataatta gcagtcaaaa atttttttta atgccaaaaa tcttaattat ttttgtaatg
   123721 gcaattggaa tgatattaac tcctatttat ttattatcta tgttacgtca aatattctac
   123781 ggatacaagc tatttaatgc tccaaactcc tatttttttg attctggacc aagagagtta
   123841 tttgtttcga tctctatctt tctacccgta ataggtattg gtatttatcc ggatttcgtt
   123901 ttatcactat cgggtgagaa agtcgaagct attctagcta attattttta tagataggtt
   123961 ttaggaataa aaaaaaataa atcctattta atatttaaaa tgattttgaa aatgattcgc
   124021 cttacaattg aaaaaggtga aaaaaaaaat tgaatttgaa tcagatatgt ttggcctttg
   124081 tgagaacctt ttgaatcaag tacaagtagc ggagtgattc aaaaggttct tttcttggcg
   124141 gcttacatta agttttctta tgtatattct atgctgtcct atgtttgtat ttgttctgct
   124201 ttttcattca attcgatgtt aatggaaatg aaccatagct atgtaaacct attcctaata
   124261 gattgacccc aaaatagcat atccaaatta taagaaagcc cgcggaagcc acaattgcag
   124321 aatttacacc ttccaaattt tgatttgttc gggtatgtaa ataaatcgcg aatatggtcc
   124381 aagtaataaa tgcccaagtt tccttgggat cccaattcca atatgatccc catgcctcat
   124441 tagcccatac tgctcccgaa agaatcccta tggttaaaaa gagaaacccg agactaataa
   124501 tacgataact ccaataatcc aattgttgaa ccaattgata cctgtaataa tttcgagaat
   124561 aaataaaata agtgtttatt aaaacattct ttctctcatc caggtatttt atttccccaa
   124621 aggaaaatgc cgtatttaat aaaatattgg ttttgctaaa aatctttatg acttttcgaa
   124681 atgtaatgac tagaagggct actgagaata atgatccaca taaaagagct gcatagccaa
   124741 ataccatcat acttacgtgc atcattaacc actgggattg gagagcaggt actaatagcg
   124801 cggattgatg cattttggtt aaaagacccg aagtaacaaa gccttgggta aaaatagcac
   124861 ttgatgcggt tattgcactt aaagcatttt tatgcttttt aaaatgaaaa taggaaacca
   124921 tatgaataat ggagaaactc catgaaagaa agattaatga ttcatataaa ttacttaatg
   124981 gaaaatgccc cgaataaatc caacgagtga ctaataatcc tgttatacag aaaagggtgg
   125041 ctatcatacc cctttctgat gaatcatata gtcctacgac ttcatcgact aataaagtta
   125101 aaaaatgaat tgtaattaca attgaaacga tcgaaaagga tatatgagtt aatatatgtt
   125161 ctaaaattga aaaaatcata aaataaagat tatgaaaaaa ggagaagaga aggtttctcg
   125221 attattatta tatggaatgg aaattcggaa tttttttatt ttattatagg atttatatta
   125281 tacctttttt ataagacgct atgccgccac tcggactcga accgagatgc tctagcactg
   125341 cttcctaaga gcagcgtgtc taccaatttc accatagcgg cttgctcaaa ataataataa
   125401 ctcatgtttt attcatattc aaccgtcgag attgaatgaa ggggtcaatc caatgcaata
   125461 tttattttgt aggaagcttt aaaattgatg aataaaaact ggtttcattt caatagaagt
   125521 ttgagggtta aaaaaagaat ctttattatc ctttttttat ttaattaaaa atttctagtt
   125581 tctaaagtaa agtagcaaga acggaagttt tgtagttcct gttttactaa aataaaactt
   125641 tttcgttcta actaaaaaac taaaaagttg tgacttccat tcatgaatag agctcaaaat
   125701 gttctttatc atttccgttt gttaataatt cattttattt acatataata tgatttttat
   125761 gaatgaatca ttgaataaag aagatggttt tgagtatcac aatttaaaca tggcatctac
   125821 agatttaaaa ggatttataa aaatttctgt aatttgcata actttggatt gtcgtaaaca
   125881 tgtctaatgt aaaaaagttt agattcctat cataattggg ccatccttta aaattaaaaa
   125941 aggatttcta atttaaaatt cgaaaaaaaa tgacttgctt catcttccca tacaaacata
   126001 ggattttttt ttcactttaa attgaggcat tatttgtgta tccactaaat aggaaaaggt
   126061 ctctttccca attgggttta tgggaaggat atatagtaat tcagagtaat actactttag
   126121 attcagaaag ttacaaaatg aaaacttcat caattagttt caagaaccca ttgattttga
   126181 ctaaactaag gatcttatat atcttctgct ataataataa taaattatag ataataaata
   126241 cgatatagaa aatagaaata aaaaactaac aagttattat aatacacaaa taggaatagg
   126301 cgatggggaa ataagaatcc cccaccccga aaaaaaaaag aaaagatgaa ctcaactaat
   126361 tacaaaatta ttcaaaaaag taaattacta ctaaaaaata aaaaaagaaa tacataaaaa
   126421 atgaaaaata atagataaga agaaatgcga cttcctccta tgtattttat attttctcct
   126481 attaaaaaac aggaaatgcc taacccattt ataattccat caaaagttcg actatcaaaa
   126541 aattcggtta gttcagataa tcgtcttata gtttttgtta aggacatgtc ataaaaacta
   126601 tctatataag cacgattatc tgaccaatta tataaaaaat ttattatttt gtcccaaatt
   126661 tttctattag gtcccttttt cacaaaaaaa ttaaagaagt tcaaattttg taaagacgaa
   126721 taaaaaggat tatataaaaa agatgctata aatattccaa aaaaagctat actgactgaa
   126781 aaaattccat ttgtgaaaaa tgcataccaa tctacagaat cttttgaatt ttgatgtaaa
   126841 agatcaatag ctggagttaa caatttagat aatatatcta aatgaatttc ttgttgattg
   126901 aaaggaattc ctataactcc aataaagaga gtaaatagaa ccaataaaag gatagaaaat
   126961 agcatagtat tatctgattc atgaggataa taaaaagttt tattagattc aaaatgagta
   127021 atagtaagaa aagcccccct ttttacttta ctccgaattt catatggctt cttccaaaac
   127081 aaaaaagtat gttggttatt attagttgtt aataaagaga ataaaggaaa ttttatgtta
   127141 attgtttttt cctcttcttt accccataat tttattgaat aaaataaact actttttttc
   127201 ccactgtaat ttttaaaatt aatatttaaa tgtccttcaa aagtaagtaa atagatccga
   127261 aacatataaa atgcggttaa tccagctgtc aaccaagcta gtaatccaaa aagtgacgaa
   127321 tatatccaac tatcattcag aatttcatct tttgaccaaa aacaggcaag aggcggaata
   127381 ccacaaagag aaagtgttcc cactaaaaaa gatgtttttg taattggcac atgttttctt
   127441 aaaccgccca taaaaacaag attctggctt ttatatggag aatatccaac aacagcttcc
   127501 attgaatgaa taattgatcc agatcctaaa aacaataatg ctttcgaata agcatgagta
   127561 atcaaatggt ataaagcggc tcgataagat cccatgccta aagctaacat tatataaccc
   127621 aattgagaca ttgtagaata ggctaaacct ctcttaatat ctttttgagc aacagctaaa
   127681 gtagccccta agagtactgt tactatacct attaaagata ttaggttcat tatggaaggt
   127741 attaatataa aaataggtag aaagcgagct acaagaaaaa tccccgctgc taccatagta
   127801 gcagcatgga taagagccga aataggagta ggtccttcca tagcatcagg taaccataca
   127861 tgaaggggaa attgtgcgga tttagcaacc gcgccaccaa ataaaagaaa ggcgcataaa
   127921 gtaagaaata aaaactgacc ctgatttttt gaaatgaaaa taaagttatt gcatagttca
   127981 aacaaatctt gaaattcaaa actgcctatt atccaataaa ggcctaagat tcccaataat
   128041 aatccaaaat cgcctatacg attagttaca aatgcttttt gacaagcatt tgctgcaagg
   128101 ggtcgtgtga accaaaaacc tattaataga taagaacaca ttccaaccag ttcccaaaaa
   128161 atataaattt gtatcaaatt agaactagta actaatccca acattgaagt attgaacaaa
   128221 cttagataag caaaaaatct caaatatcct tgatcatgag acatataatt gtcactataa
   128281 ataagaacaa aaattccaac agtagttatt aatattaaca taatggaagt aagtgaatca
   128341 agaaagtaac caaattcaaa agataaatca ttattgatgg cccaagacca tacatattga
   128401 tatgtggaac ttctattaat ttgttgaata gatagatcaa ctgaaaaaag cataattata
   128461 cttaacaata aaatactggg aaaagcccac atgcggcgaa ggtcttttgt tgatgtggga
   128521 aaaagcagaa gtcctactcc tattaaaata ggaataggaa gtggaaccaa aggtatgatc
   128581 catgaatatt gatatgtata ttccataaaa actttttttt cttacttaat acttaattgt
   128641 tttctttgtg attcaccaac tcttattctt aacttaaaaa agtataaaaa aatgcttcat
   128701 ttgttttttt ctttatactt acttcattta tgagtaaact ttgtatgagt caatttggat
   128761 tttggaagag tttttattct tgttcattgg aataaataag aaagatttac gcttatttta
   128821 tataaaaaaa tgtttgatat ttttctttcc gttctttaca tattattatt aatataacga
   128881 aaaaaattgt taaaaaaaaa gatttctttt ttttttttga aaacagtcta ttttataaat
   128941 attgaaattt agaagtatag aagaattcta atttagagga atacaatgaa gtaaagtata
   129001 tatctttttt ttttttaaat gtctttcaca tactagtata gtactaaatc atttattttt
   129061 ttttcgaatg gcagttccaa aaaaacgtac ttctatatca aaaaagcgta ttcgtaaaaa
   129121 tatttggaaa aagaaagggt atcgagcagc gttgaaagct ttttcattag caaaatctct
   129181 ttctacagga aattcaaaaa gttttttttc tatttcaaat aaataaatgc ttgaataatt
   129241 ttgtaattag ttgagttcat cttttctttt ttttttcggg gtgggggatt cttatttccc
   129301 catcgcctat tcctatttgt gtattataat aacttgttag ttttttattt ctattttcta
   129361 tatcgtattt attatctata atttattatt attatagcag aagatatata agatccttag
   129421 tttagtcaaa atcaatgggt tcttgaaact aattgatgaa gttttcattt tgtaactttc
   129481 tgaatctaaa gtagtattac tctgaattac tatatatcct tcccataaac ccaattggga
   129541 aagagacctt ttcctattta gtggatacac aaataatgcc tcaatttaaa gtgaaaaaaa
   129601 aatcctatgt ttgtatggga agatgaagca agtcattttt tttcgaattt taaattagaa
   129661 atcctttttt aattttaaag gatggcccaa ttatgatagg aatctaaact tttttacatt
   129721 agacatgttt acgacaatcc aaagttatgc aaattacaga aatttttata aatcctttta
   129781 aatctgtaga tgccatgttt aaattgtgat actcaaaacc atcttcttta ttcaatgatt
   129841 cattcataaa aatcatatta tatgtaaata aaatgaatta ttaacaaacg gaaatgataa
   129901 agaacatttt gagctctatt catgaatgga agtcacaact ttttagtttt ttagttagaa
   129961 cgaaaaagtt ttattttagt aaaacaggaa ctacaaaact tccgttcttg ctactttact
   130021 ttagaaacta gaaattttta attaaataaa aaaaggataa taaagattct ttttttaacc
   130081 ctcaaacttc tattgaaatg aaaccagttt ttattcatca attttaaagc ttcctacaaa
   130141 ataaatattg cattggattg accccttcat tcaatctcga cggttgaata tgaataaaac
   130201 atgagttatt attattttga gcaagccgct atggtgaaat tggtagacac gctgctctta
   130261 ggaagcagtg ctagagcatc tcggttcgag tccgagtggc ggcatagcgt cttataaaaa
   130321 aggtataata taaatcctat aataaaataa aaaaattccg aatttccatt ccatataata
   130381 ataatcgaga aaccttctct tctccttttt tcataatctt tattttatga ttttttcaat
   130441 tttagaacat atattaactc atatatcctt ttcgatcgtt tcaattgtaa ttacaattca
   130501 ttttttaact ttattagtcg atgaagtcgt aggactatat gattcatcag aaaggggtat
   130561 gatagccacc cttttctgta taacaggatt attagtcact cgttggattt attcggggca
   130621 ttttccatta agtaatttat atgaatcatt aatctttctt tcatggagtt tctccattat
   130681 tcatatggtt tcctattttc attttaaaaa gcataaaaat gctttaagtg caataaccgc
   130741 atcaagtgct atttttaccc aaggctttgt tacttcgggt cttttaacca aaatgcatca
   130801 atccgcgcta ttagtacctg ctctccaatc ccagtggtta atgatgcacg taagtatgat
   130861 ggtatttggc tatgcagctc ttttatgtgg atcattattc tcagtagccc ttctagtcat
   130921 tacatttcga aaagtcataa agatttttag caaaaccaat attttattaa atacggcatt
   130981 ttcctttggg gaaataaaat acctggatga gagaaagaat gttttaataa acacttattt
   131041 tatttattct cgaaattatt acaggtatca attggttcaa caattggatt attggagtta
   131101 tcgtattatt agtctcgggt ttctcttttt aaccataggg attctttcgg gagcagtatg
   131161 ggctaatgag gcatggggat catattggaa ttgggatccc aaggaaactt gggcatttat
   131221 tacttggacc atattcgcga tttatttaca tacccgaaca aatcaaaatt tggaaggtgt
   131281 aaattctgca attgtggctt ccgcgggctt tcttataatt tggatatgct attttggggt
   131341 caatctatta ggaataggtt tacatagcta tggttcattt ccattaacat cgaattgaat
   131401 gaaaaagcag aacaaataca aacataggac agcatagaat atacataaga aaacttaatg
   131461 taagccgcca agaaaagaac cttttgaatc actccgctac ttgtacttga ttcaaaaggt
   131521 tctcacaaag gccaaacata tctgattcaa attcaatttt ttttttcacc tttttcaatt
   131581 gtaaggcgaa tcattttcaa aatcatttta aatattaaat aggatttatt tttttttatt
   131641 cctaaaacct atctataaaa ataattagct agaatagctt cgactttctc acccgatagt
   131701 gataaaacga aatccggata aataccaata cctattacgg gtagaaagat agagatcgaa
   131761 acaaataact ctcttggtcc agaatcaaaa aaataggagt ttggagcatt aaatagcttg
   131821 tatccgtaga atatttgacg taacatagat aataaataaa taggagttaa tatcattcca
   131881 attgccatta caaaaataat taagattttt ggcattaaaa aaaatttttg actgctaatt
   131941 attccaaaaa agactatcaa ttctgcaaca aaaccactca tgcccggtaa tgcaagagaa
   132001 gccatcgata agatactgaa catcgtaaac atttttggaa ttggaagagc cattccgccc
   132061 atttcgtcga gataaacaag acgtattcta tcataactcg ttcctgccaa gaaaaaaagt
   132121 gcagcgccaa taaatccatg agatattatt tgtaaaaagg ctccgttgag tcccgtatcg
   132181 tttatagagc caattcctat aattatgaaa cccatatgag atacagagga ataggctatt
   132241 ctttttttta aattacgttg agcaagagat gttgaagctg cataaattat ttgcattgtg
   132301 cctactatca tcaaccaggg agaaaatata gaatgagcat ggggtaataa ttccatattg
   132361 atccgaacta atccatatgc tcccattttt aataagattc cggctagaag catacaagta
   132421 ctataatgtg cctccccatg ggtgtctggt aaccatgtat gtaagggtat aatcggtgat
   132481 ttgacagcaa aagcaataag aaatccaata tagaatatta tttccagtgc gagaggatac
   132541 gattgattag ctaatgtttc aaaattgaat gttggttcat tagaaccata taaaccaata
   132601 cccaaaaccc ctactaatag aaaaatggaa cctcccgcag tgtacaaaat aaactttgta
   132661 gctgaataca gacgtttctt tcccccccac atagatagaa gtagataaac aggaattaat
   132721 tctaactccc acatgatgaa aaaaagcaaa aggtctcgag aagaaaatga tcctatttga
   132781 ccactgtaca ttgctaacat caggaaatgg aatagtcggg aatcccgagt aactggccaa
   132841 gccgctaaag tagctaaagt tgtgataaat cctgtcagta aaataggtcc tatagaaagt
   132901 ccatctattc ccaatctcca gtaaaaatca aaaaaattga tccatttata atcttccgcc
   132961 agctggatta atggatcgtc caattggaaa tgataacaaa atacataggt cattagaagt
   133021 agttctaagg tggatataga aatggtatac cacctaatta gcttatttcc tctatgagga
   133081 agaaagaaaa ttaaagagcc cgcagatatt ggcaaaacta caattattgt taaccaagga
   133141 aaataattcg tggtaaagac aagatacact tggaccagaa aaacccgcgc tcgaaaatag
   133201 aatctttatt cttttttttt gagtacgggt tttttcagta aaaaataaaa tgtattcaaa
   133261 atgtattcaa gtgggtttta cggaacatat caataagcta gacccatact tcgagttgtt
   133321 tcatgccata aataaactcg aacactcaag aaatccgttg gacaggcaga ttcacatctc
   133381 ttacaaccaa cacagtcttc tgttcttggg gcggaagcaa tttgtttagc tttgcatcca
   133441 tcccaaggta tcatttctaa cacatcggtg gggcacgctc ggacacattg ggtacaccct
   133501 atgcatgtat cataaatttt tactgaatgt gacatgggat ctatgaattt ttgaacgtta
   133561 tcaaatttcg atctagtaaa cttgtaaatg aatcatatat ttaaacgcca gatgaatcaa
   133621 cgatttacca gaaattttct aatcaatgga cttctggatc agctcatgag aagtggctaa
   133681 gatactttga tttattacgt tttcgtaaat agaatctaga ttctaacata ttctacatgc
   133741 taattcaaat tggtggatat tctaattttg attattattc ctacttattc aataaagtcg
   133801 attgattgat acgcgttgat tttctgttac gataaattga cgaaacaata gccaacccaa
   133861 tagctgcttc agcggctgca atagctataa caaaaattga gaaaatatct ccctttaact
   133921 ggcgactatc aaaaaaatca gaaaatgtta caaaattgat attaactgca ttcaatataa
   133981 gttcaagaca cataagagcc ctaaccatgt ttcgactcgt gattaatcca taaataccga
   134041 tagaaaataa ataggcactc aaaacaagta catgttcgag catcattgac caactcctta
   134101 tcaatgttgg ttcatttcaa tatgaacaaa aattcaacag attcgagatt gactagaata
   134161 gaacaaaaca agtacggaac aaaagaatgt attgaaaata gatcaaataa aagaatctcc
   134221 cttttagaca tgaacagtat tcaaatagaa tttttgtgaa ataggtggga taacatagaa
   134281 gaaagtgaaa tttggattgt ttgatgttgc tagttataac gatttattac tgacgagcca
   134341 cagcaattgc gcctatcaaa ccaactaaaa gaattattga aattagttca aacggaagaa
   134401 aaaaatctgt tgataaatga attccaattt gttgactatt acttatcaaa tcttgttcta
   134461 taagttggtt tgatcttgta gtccaaataa tcccgtacca tgacgtatcg aaaatagtag
   134521 taattagcga aagaagaata cttgtacaaa ccagtgaagt aaccccatcc ccaacgatcg
   134581 acagattcaa atccttgtaa tattctgaac ccttcatgaa catgacagca aatatgatta
   134641 aaacatttat ggctcctaca taaataagga gctgggcagc ggctacaaaa tgagaatttg
   134701 aaagaatata gaataaggat atacaaacaa gaaccaatcc caacgaaaag gcagaataaa
   134761 ttggattggt aagtaatact actcccagtc cccctaatat aagacccgat cccagtaaaa
   134821 ctataagaaa atcgtgtatt ggtccaggca aatccattat atgtaaaata ggagataaat
   134881 tgaaatgctt ttcatgatcg tattgacccg accgggaaaa aactaaaggt tttttttatt
   134941 ttcattttat gataggttcc taattgaatt caattctaat ctattaggta tgatatgggt
   135001 acaattgttg gacagtttct tttttgattc ttttattttc ttaaattaag aaagaataag
   135061 gatatttttt gaaagtatat atttcgaaaa aattacgact ctattgatag atttttaata
   135121 aaaaagtcga aattctcatc aaccaatgaa tttctagttg aatttttcat tattggccaa
   135181 acaaagagaa agaccttatc tcattctttt aatttaaacc aaaaaacgga accttaagaa
   135241 ttggtaattt ctctttattt aatagaatag ggcggttacc tactcagttt ttctttgagg
   135301 cgaattcaaa attgttcgaa ttgtataatc atcaattact gacattggta aacggcccaa
   135361 agcaatttga ttataattca actcgtgacg gtcgtaagta gaaagttcat attcttcagt
   135421 catcgataaa caatttgttg gacaatactc aacacagtta ccacaaaata tacaaattcc
   135481 gaaatcaata ctgtaattaa gtaatcgttt ttttcgaata tcagtttcaa atttccaatc
   135541 aacaacaggc agatctatag gacatacacg aacacatact tcacaagcaa tacatttatc
   135601 aaattcgaaa tggattcggc cacggaaacg ctccgatgtg attaattttt cataaggata
   135661 ttgaatagtt acaggcaaac gatttgcgtg ggataaggta atcatgaaac tttgaccaat
   135721 gtaccttgct gctcgtactg tttgttgacc ataattcatg aacccagtta ccatagggaa
   135781 catatcagga atccatatga atagttttat cttcgtttct ttctcttgtt tgaacttgaa
   135841 ccaagtctat tgtttgctat ttacagtgaa aaaagttgaa aagaggttgt taataataga
   135901 ttaccgagag atattggtaa aagaaatttc catccaagat ttaaaagttg gtccattctt
   135961 aacctaggta aagtccatct tgttgtgatc gaaataaaca agaacaaata agttttagct
   136021 aatgtaataa agataccaat tgtagttcca aagattccat ccactttatt tatttcaaat
   136081 agctcaggaa caaatatgta tggaatggaa atattccaac cacccaagta aagaaccgtt
   136141 acaaataacg aagaaagtaa tagatttaga taggaagcaa cataaaataa accaaatttg
   136201 atacccgaat attcggtttg ataacctgct actaattctt cctccgcttc tggtaaatca
   136261 aagggtaatc tctcgcattc ggctagggca gaaattagaa aaacgagaaa tcctataggc
   136321 tgacgccaca aattccatcc ccaaaaacca tattttgact gcgcctcaac tatatcaact
   136381 gtacttgaac tgttagataa tcatagtcgg tgataacatc actgttccca ccgctattcc
   136441 agaaccgtac atgaggtttt cgcctcatac ggctcctcgt gggtcaaaaa aaaaatctaa
   136501 ggaccagatc agtattattg actatttagc tagctatggt tgtagaatag aaagagtcaa
   136561 aatctatttg agggtccaaa attataccaa tggaattccg tctgctatac tctaaaataa
   136621 taataaaaaa ggcgcttccg aattgatctc acccgttaat aatttgactt tgttgagtaa
   136681 taacttaatc cttaaataaa aaactccttt cagaaatatc aataaatagt ttatttcaac
   136741 ccatcatttt cgattacgaa aaggaattag acgttacatt agctaatgaa tcatgagaca
   136801 aattatatct ctctaaatct atgctaaata tatgaaaaag acggaataaa aaagatttct
   136861 tttttttttt ttctcttgtt tgtttttcgt tcctattctt ctttcttata aaaccgatat
   136921 aagagaaggg gctaaaacaa aaatcaaaaa taaaggatta tttcgttcct gatagtcatt
   136981 gctttaatgg gtggatagga gcatactctg gatcggaatc gcgggaagta ctgccttatc
   137041 atttctacca atttaaagcc ccaattagta ttctttttat gttatgcaga aatatctttt
   137101 tagataattt ccataatctc cattactaat cctttgtgca tttttgtgtt cctaatcatc
   137161 cactcatttt ttgttcaaat cgcccgtttc atttgataat acatgtatgg taggtaattc
   137221 atacaaagga tagtgaaaag gccatacggt tgatcttttg agcccgcttc aagctgggtt
   137281 gtctaatcaa ccagtcttgg ggcttccgct tatgtttatt tccacttaac tcttgtcttg
   137341 tacataggaa atgagactcc attttttttt tactgcaaat tgataagctg ctttctttca
   137401 ctcatatata actatctaat ttactttatc aaccaaaagg ataataaaga atatctattc
   137461 aattcgttca acttgttttg ttttctaaag cgaaagaaaa gaatgaatag ggaaaagaaa
   137521 gaaaagtttg tatttcaacg aatcgcacgt agagatattg ataaaacaca taaagttaat
   137581 ggtatttcat aactaatcga ttgagcagca gctcgtaaac cacctaaaaa ggaatattta
   137641 ttattcgatc cgtatcctga cataagaagg ccaacagggg caatacttga aatggcaatc
   137701 cataaaaaaa taccgatatt gagatcagct aaaacaagat gatagctaaa aggaattact
   137761 aaaaaactta gtaaaataga tatgactgct atagatggtc caatactgaa taaacgggta
   137821 tttcctctag ctggaaaaag attctctttg aaaagcagtt ttgtcccatc tgctagagct
   137881 tgaagaattc ccaaaggacc ggcgtattca ggcccaatac gttgttgtat tcctgcggat
   137941 atctctcttt ctaaccatac aattaccagt acgcctactg tgatcccgaa tacaagagtc
   138001 aaaataggga caaagatcca tacgattcca tagacctctt tgaaaaattc caatctggaa
   138061 aaagaatgaa tatcttgtac ttctatttct gttgtataaa ctatcatttc aacgatcaac
   138121 ttctcccata atgatatcta tgctacctag tatcgtcata atatcagcca atttcattcc
   138181 tttaactaac tgaggaagaa tttgcaaatt tataaaaccc ggcgggcgaa ttttccatct
   138241 ccaaggaaaa caacttttgt cccctattag aaaaattccc aattctccct ttggggcttc
   138301 aactctcgca taaagttctt gcttcggcaa ttcaaatgtg ggagaaggtt ttttactaat
   138361 gaatcgatat tcaaaatcat tccattctgg atccctttct ctatcaaagc atcggatttc
   138421 taaattctca tagggacccc ctggaattcc ttccagggcc tgttgaatta tttttatgga
   138481 ttccgtcatt tcactgattc ggactaaata acgagctaat gagtctcctt ctttttgcca
   138541 ctggatttcc caatgaaatt cgtcgtaaca ctcataatga tcaactttac gaagatccca
   138601 ttgtattcca gatgctcgta gcatcggtcc ggataaaccc caatttattg cttcttctcc
   138661 actaataatg cctactcctt caactcgttc taaaaaaatg ggatttcgcg taataagttt
   138721 ttgatattca acaactcctg ttaaaaaata atcgcagaaa tccaaacatt tatctatcca
   138781 gccataaggc aggtcggctg ctactcctcc gatacgaaaa taattatgca tcattctcat
   138841 cccagtcgca gcttcgaata gatcatatac taattctctt tctctgaaaa tatagaaaaa
   138901 aggggtctgt gcgccaatat ccgccataaa aggtccaagc cataacagat gagaaactag
   138961 acgacttaac tccaacataa tgactctgat atagctcgct cttttaggca cttgaatatt
   139021 tcccaattgt tctggcccat ttacggttat tgcttctgtg aacatagtag ctaaataatc
   139081 ccaacgtgtt acataaggta aaaattgtat aattgttcgg ttttccgcaa ttttttccat
   139141 tcctctgtgt aaataaccta atattggttc gcagtcaaca acattttcac cgtctagggt
   139201 aacgatgaga cgaagaacac cgtgcattga tgggtggtga ggtcccatat tgactatcat
   139261 aaggtctctt tctgtagctg gtctattcat aagtttttcc tcgattcatt cttacatgaa
   139321 ttgctgaaaa cgaaaagaag tttatcaaaa ttctcaagat ccaataaatg aaaaaactaa
   139381 gtaaaaattt aaaaattaac gattttttaa ctcccgaata tccaactcac taattaattc
   139441 tttatagcgt actctatttt tctttgataa gtaagacagc agccgttgac gttttcccag
   139501 aatttttcgt agacctctct gagatgaata gtcttttctg tgcaattcca aatgggaagt
   139561 aagtcttcgt atcttattgg tgaaacttac tatttgaaag tcaacagacc cccgcttttc
   139621 ttcttttttt tcttgaaaaa taactgagat gaatgaattt tttaccataa aacaaaatct
   139681 tatccccttt tataattttt tgatgtgaat ttgattaatc agtaataata atattagtca
   139741 ttttgatata gagaatgacc ttaagttcat tataaacttc ctattttatt ttataaaata
   139801 aataaatgaa caaaatcttc ttattttatt tgtataggaa tacaaaaaaa gataagaaga
   139861 ttttgttcat tcatttatag atctaattga taatatgtat gtcattaaat tagtatcctc
   139921 tttcaggatg gaatgtaaga caatcctcgc gtctatctat ttgttttcat atagccgacg
   139981 tattctatta cctaataata tatgtatata tggcaaaatt catgtaaatg gacttgtaac
   140041 taacaaattt tcaaccgtgg atacatatgt atcctgacca tactgaaacg actgccatta
   140101 tgagtattaa accaatagcg attcatacaa gctaaatctt ctagtcgata attgggccaa
   140161 agaaagaact tcattttaat tagtttattt ttatcgatac cgagatattt gcctctattt
   140221 aaaacttgac cacagttttt tacctgattg caaaataccg gatttctatg tatatcattt
   140281 ctatcccttg agtttaaaaa atatagaatt cgcaattctc tacggccttt aggggataaa
   140341 agagtttcag gaacaaagaa atcataatga tttttgtctc tattttgagt cattttttga
   140401 tgtcttaaaa tggattcatc aaattgattc ttatcaaacc attctcgaaa tttttgattc
   140461 ctttggtatt tattcttatg aaggtattta ttcttatgaa ccaaaaaaat acctatggtt
   140521 tgatatagaa tcaattgtcc atcgtttttt atagacggat aaggataagt cggttcgata
   140581 atcaatgttc cgcttgtact taattctcta ggagtgtgcc tttttagagt ccaaagatcc
   140641 acagtaagtt ctccccgttt aagataggat atagcaacgt cctttggatt tatcaatcta
   140701 agcaggagac aataggctct aatattattg accatttttt tatttagaac cctttcccag
   140761 ctcaattgaa aatagaaaaa actttctagg aaggaataaa gctctatagc ttcggggctc
   140821 atgttggcct ttttttttct acgttgtttt tttatgcctg atctacctcc attttcatct
   140881 gatagaggag ccccttcccc ttggtttaga ggatcttttt cttcttgatt tatattctcg
   140941 aatctaagaa ttcttttttt tttctttgat tctattaaag ggttactttc agtaatgttt
   141001 ttcttaatgt tttcatttcc attcaaatga aagttgaaaa gaagtaattt tattggtatg
   141061 atccccggtt gaatcttata tgcattatat agtggcacaa attctgggaa gaaccaaagt
   141121 tctagttctg gattcgaact aatacgacct actatttcct cattcatttc catccaatca
   141181 aagaaggatc tttttttttt tgtcaaagaa ggatcttttt tttttgtcaa agaaggatct
   141241 tttttttttg tcaaagaagg atcttttttt ttttttaatg ggttgatttt tgaattttga
   141301 taaattggta aagaaaaagg acccctcttc attttttgat tcttattctt ggtgccgcta
   141361 ttggcccagt aatgaatctc gaccttatta tttctaaggc aaaaatcaat tattttccac
   141421 ctacaaaatt ttctatctgg aaatttatcc tcagccataa tatcattttc tcctagataa
   141481 ttagaaatag gtagcccgtc tggcatatca aaaaatttgc gtttatctat cttgtaatta
   141541 tcaaaaatct cttctttact atttatttgt aatggtgatc tataaatata tgagtctttc
   141601 ttctcttcat aattaataga tttatatgag aaaaaatcat gtctatgatg ttttttaaaa
   141661 ttagatgatt ttttatattc ttgattcagt aatgaatcag gttcaaaatc attttgtttt
   141721 tcatcatgaa ttaatccttc tttttcatat gagccccatt tgttaaaatc gtttttttga
   141781 gtcatacagt gtcgattgac tttatttcgc catttttctg gtactaattt aagccagcta
   141841 atctgagaga aatcatattg ataatgcccc cttaacaagt ttttccattg attcctttca
   141901 gaatgccaaa agtctttatg tctcaatcca gaatgaaaaa ttccctcttt ccaaaaaaaa
   141961 tcctttattt catttttaag aaaaagagat gttccataat attgaaggat agacttgaat
   142021 ttatagaagt taataactcg agtttgcgat attttataaa atacatatgc ttgcgagaag
   142081 gaggacgagt tacaaaaagt tgttgaattc ttattttgaa tattatcaag ggaatttttt
   142141 ttagttaaaa taaagtgaaa tttttttgta tttcttttct taattctttt ttcattttct
   142201 ttcttattgg aaatggattt ctcgatcatt ttttttcttg attcaataaa aagttgtgca
   142261 ttggttcttg caatattaat gatacataga aaaaaatcta tgtatatttt ttccatgaaa
   142321 aatttgataa aaaaatcaaa tttacggatt aatcgagtat ttcttctttt taatatttga
   142381 caaaattttt ttaatgattt taatatttta ttatgataac tttttttatt agaattaata
   142441 tttttttctt gagttataaa tccatttttc ttctcattta gaattctttc tagtttcttg
   142501 ttgattgtac ttgttctctc agtcagatct ttcatttttt tttctgtcag tgaaaaattt
   142561 gtccattctg tagatcgaat ttgaataggt gattcacgaa tcatctgatt attcattata
   142621 gaatcgtcgg ttttagtttc acccaattcg tagtttttga tgctccattt ttttatgtct
   142681 tttgacacct ttcgaagaaa ttttgctcgt tctttaaaaa cattaaaaac tataaaagac
   142741 ttctttttca attttttcac tttttttttc agttctttaa aaataggttc aaaaaatgaa
   142801 gaccctttta gttttcgagg gggaccaaaa ggatggtcag tttccggtcc aaaaattgtt
   142861 aaaaaacaaa aatcattttt ttgcgctttc tgtgttttca agggttttaa cttagatcgg
   142921 tgccaaggtt tcaggtaaaa aggaaataat atttttatct gaataccgtc tgttaaccag
   142981 ttttttggaa attctttgtc ggataattca acaccattat aagtgcatcg aatatgcatt
   143041 tctcgattcc aatccttgaa gtcttcggac cattcgggac cttgaaataa taaaatacgc
   143101 gcaatattct tagctattat taataaaggc aatcgaatat atttccgaag aattgattgg
   143161 cctactaata aaaaacctct tactgcttga gcatatgtaa tgttatccca agcttctgct
   143221 atttccattc gcattctctc ttcgtcttgg tatttttcaa cctttctttt ttcttttgta
   143281 taatcagaga tttgtaattt tttgcttttt ttagacatca aattttgaaa aattcctttc
   143341 atccgtccga aactatcaaa agaaaaaagg cgtctgtcta ttctgttcaa aaaagaaaaa
   143401 aggcctctgt ctattctgtc caaaaaagaa aaagggcgtc tgtctattct gtccacaaaa
   143461 agaggggaat gcacctttgc ttgatagaag agttggcaag taaccgtttt acgcctttgg
   143521 gcacgcatag aaccttttat tagatttcga cgaaaatccg agtatggtaa ataacgtatc
   143581 caagcgattt cgcctgctgg atcaggctca ttagaatctt cgctatcatc aaaaatgacc
   143641 atatacttgt attttcttaa acgaatttga gaatccaatt ctaccctttc ttcgccggtt
   143701 tctccttcct ctagttgcaa atcatcgagt aagtagtatg gccatcgagg gaccttttta
   143761 cttatttcct ttatttcaat agatcttttt ctacttcttt gatcactgga cttagttata
   143821 actacatttg aataaatagt ttgatgtttg ggttctcgaa atcgaaataa agaaagcttc
   143881 ttttttgtta ataatgatct actattgttg agtttgtcta ttgtttgttt caattcgcga
   143941 taatcattag taagaagtag agcatgaatc ttatttatcc aaaattcccc catttttttt
   144001 tttttatata tttgatttat gctagggggt gaaaaccctt ttttgattct tccacgatag
   144061 ggcccatata agaacggatc atatttttta ggaaaatatt cttttttagt ttcatcatta
   144121 cacaattgag ttttttgttc aaatatacct atatcaaaag attctttatc taaagttctg
   144181 actctattta taaactcgtc agttttgttt agccgtttta gatcattggt caaattccaa
   144241 tcattataca attgatcaga taataatttt tctgttgtga aaaaggatat ctttttttct
   144301 attatttctt taaaagttga caaactcggc ggatacataa aagatatcct ttcttttcca
   144361 tcactttgac atgtataaaa aaaatattgt gacatttcat tttttacagc attttgaaat
   144421 tgattgtttt ttatataacg aaatggtcga ttccatttgt tagaatcaaa aagaagaatc
   144481 acaagagagt tttcaaccca tgaatcaaaa agaagagtca ggagttcatc ttttcttttt
   144541 ttttttttct ttccgttcac tcggatctct tccctttcat cgattttgtc cggatcctcc
   144601 ctttcttccg aaaaaaggga aggagaagga tcttcttcgg tgaatacctc ttcttcctct
   144661 ttagttttag tccccctcct tgcggaaact tttttttcta tttcttccat ttctgaggtt
   144721 cctttcagtt gcttagtcaa aatgggtgac ggtattcttc ctaaatagta gatacaggta
   144781 ataaataaga aagtactaaa gattcgagcc atagagtttc ttaattctga cacaatggat
   144841 cttaattttg acacaaggta cttatactga taagcaagag aagcaagata cttattagat
   144901 cgaataagta cattaaacct aatagaactt ttttgctgta tccacactaa taccaatcta
   144961 aacttagatc gaataagtac attagaccta atagaattat tttgctgtat ccatactaat
   145021 accaacccaa cccattttat gaataaaatt tgaccaatta accaaccaac taaactactt
   145081 gttacaaata aaatcttgtt gttgcatcga aacatataaa cgttgactaa tctggctaac
   145141 attgaacttg gtaaaatgaa atggttgaat aattgaaaaa tgagattatt caggaataca
   145201 cattgaatgt taagattacg cattgaattt ctgttagtag atccataatc aaaaaagtct
   145261 ttgtgattgt tccagaagaa atgaaacaaa agatagggta gagctaggac agttattgta
   145321 tggggtctcc ccaatgctat atggaggggc gcgtaataga tcgatatgaa catcatgagc
   145381 tgtcccacaa gaaaaccagt tgttgctgct accttcttct cgtttccttc ttctccttct
   145441 tccatagcca gggctcggag agagaagaga taggagggcc ctatggagaa tgtggtcaga
   145501 aatccataat agagtccgac cccaacgacc gaatttatta tcctcatgca taagtatatt
   145561 agatcacctg gtctaaaaaa aaatatataa gatttgaaaa tcattataaa acctcctcct
   145621 gttcgatttc aattccattt ttttttgtta atctatgata atatgatatt attctatgat
   145681 aatatttttg ggtgatcttc atgcataagt atattagatc acctggtgta aaaagaaaaa
   145741 tataagattt gaaaatcatc acaaacctcc cgttgttcta tttcaattcc atttttttgt
   145801 tattctatga taatatgata ttattctatg ataatatcat attattctat gataatcttt
   145861 tttcactttc catatataga aatacaaaga gatagactag aaacgacatc tcttatgtca
   145921 atgacactaa agaaagggat attaaatgaa tggaattggg atatggatgg aatataatga
   145981 aatagagcca ctttgaggtt ccctatgaaa tgaggcatgg aacggggcca ctacgaagaa
   146041 gttccggggg ttacgaagga aacttcgagt tcatattggt catgggttga aaatgggaat
   146101 tgaactctat gagatctaat ctcccgttgt tcctcagtag ctcagtggta gagcggtcgg
   146161 ctgttaactg actggtcgta ggttcgaatc ctacttgggg agaggagtag gtaacccgtt
   146221 ctctgtgtct ttatttctat tgcattctat ctcatcgtat cacattctgt tctgcgatat
   146281 ttgagaatcg ccgtcaatac ctcggtctag gtccgggata atcctttgtt ccatagtctt
   146341 ggggctattt acaaccagcc aattaagaat tctcagatgt actagtacta gcaaatggat
   146401 caaagatgca gttatcgatt ctcccgagag gccgcaatta ccgcgagcaa acacattaat
   146461 ttaatggcga ggagcgcatt tttgccattt ttgtatgcta ctaatacttg tacttgctct
   146521 gccattctgt ccaagcctgg ctgaggaaga gttatggggc gtaaaacaaa aaaaaaagat
   146581 gctaattttg ttttttgttt tggccggctt tactatatgt aaatttatat ttgaaagtca
   146641 aaaggccact ccatttcggc aaaagacccg cgccccagtt ccatagcttt tggtccgcta
   146701 tcccaatcat gattttccta cccccagagg gaaaggccct tcccttttgg gccggttgtg
   146761 ggcgaggagg gattcgaacc cccgacaccg tggttcgtag ccacgtgctc taatcctctg
   146821 agctacaggc cccacctcgt ctccactggg tctgttccca ggagtaccct aaaaaaaagg
   146881 aacctttcct ctccccagcc atttccgggt taagaagatg tgaaagcgcc tttctctcta
   146941 taagaacggt gcgttccgag gtgtgaagtg ggagagaggg gatttcataa ttggggtttt
   147001 gaataagacg acctttttgt ttttcatttt ttgtttcttt ttcgtattga ataagaatga
   147061 gaggtgttaa gtttttatca tcctggcgtc gagctatttt tccgcaggac cccccctaca
   147121 gtatcgtcac cgcagtagag tttaaccacc aagttcggga tggattggtg ttgttcctct
   147181 acgcctagga caccagaata tcgaaccatg aacgaagaaa ggcgtgcgaa aaaaagaaaa
   147241 gcatattggc tagtgattct gaggcccgat tcttgactgg aagggacacc aaaggcctcc
   147301 gcccttccat cccatgaata gatagagagg gagggcagaa cttttggttt tttcatgttg
   147361 tcaaagagtt gaacaatgaa aatagatggc gagtgcctga tcgaattgat cgggtcatgt
   147421 aggaacaagg ttcaagtcta ccggtctgtt aggatgcctc agctgcatac atcactgcac
   147481 ttccacttga cacctatcgt aatgataaac ggctcgtctc gccgtgacct tctcttgaat
   147541 tctcaaaact tctgtcactc gatccccgca gggacagaga accccttgcc gtcgcggctg
   147601 tgctaccgga ggctctgggg aagtcggaat aggagagcac tcatcttggg gtgggcttac
   147661 tacttagatg ctttcagcag ttatccgctc cgcacttggc tacccagcgt ttaccgtggg
   147721 cacgataact ggtacaccag aggtgcgtcc ttcccggtcc tctcgtacta gggaaaggtc
   147781 ctctcaatgc tctaacgccc acaccggata tggaccgaac tgtctcacga cgttctgaac
   147841 ccagctcacg taccgcttta atgggcgaac agcccaaccc ttggaacata ctacagcccc
   147901 aggtggcgaa gagccgacat cgaggtgcca aaccttcccg tcgatgtgag ctcttgggga
   147961 agatcagcct gttatcccta gagtaacttt tatccgttga gcgacggccc ttccactcgg
   148021 caccgtcgga tcactaaggc cgactttcgt ccctgctcga cgggtgggtc ttgcagtcaa
   148081 gctcccttct gcctttgcac tcgagggcca atctccgtcc ggcccgagga aacctttgca
   148141 cgcctccgtt accttttggg aggcctacgc cccatagaaa ctgtctacct gagactgtcc
   148201 cttggcccgt aggtcctgac acaaggttag aattctagct cttccagagt ggtatctcac
   148261 tgatggctcg agccccccct gaaggaggcc ttcttcgcct tccacctaag ctgcgcagga
   148321 aaagcccaaa gccaatccca gggaacagtg aagcttcata gggtctttct gtccaggtgc
   148381 gggtagtccg catcttcaca gacatgtcta tttcaccgag tctctctccg agacagtgcc
   148441 cagatcgtta cgcctttcgt gcgggtcgga acttacccga caaggaattt cgctacctta
   148501 ggaccgttat agttacggcc gccgttcacc ggggcttcgg tcgccggctc ccctgtcatc
   148561 aggtcaccaa cttccttgac cttccggcac tgggcaggcg tcagccccca tacatggtct
   148621 tacgactttg cggagacctg tgtttttggt aaacagtcgc ccgggcctgg tcactgcgac
   148681 cccctttgtg aggaggcacc ccttctcccg aagttacggg gctattttgc cgagttcctt
   148741 agagagagtt gtctcgcgcc cctaggtatt ctctacctac ccacctgtgt cggtttcggg
   148801 tacaggtacc cttttgttga aggtcgttcg agcttttcct gggagtatag catgggttac
   148861 ttcagcgctg tagcgcctgg tactcgaaca ttggctcggg gcattttctc taccccttct
   148921 taccctgaaa aagcaggggc accttgcgtc cttgaaccga taaccatctt tcggctaacc
   148981 tagcctcctc cgtccctcgg gaccaacaag gggtagtaca ggaatattca cctgttgtcc
   149041 atcgactacg cctttcggcc tgatcttagg ccctgactca ccctccgtgg acgaaccttg
   149101 cggaggaacc cttgggtttt cggggcattg gattctcacc aatgtttgcg ttactcaagc
   149161 cgacattctc gcttccgctt cgtccacccc cgctcgcgcg ggtgcttctc cctaaggcgg
   149221 aacgctcccc taccgatgca ttttttcatc ccacagcttc ggcagatcgc ttagccccgt
   149281 tcatcttcgg cgcaagagcg ctcgatcagt gagctattac gcactctttc aagggtggct
   149341 gcttctaggc aaacctcctg gctgtctctg cacccctacc tcctttatca ctgagcggtc
   149401 atttaggggc cttagctggt gatccgggct gtttccctct cgacaatgaa gcttatcccc
   149461 catcgtctca ctggccgacc ttgacccctg ttattttgag gtcatatcta gtattcagag
   149521 tttgcctcga tttggtaccg ctctcgcagc ccgcaccgaa acagtgcttt acccctagat
   149581 gtccagtcaa ctgctgcgcc tcaacgcatt tcggggagaa ccagctagct ctgggttcga
   149641 gtggcatttc acccctaacc acaactcatc cgctgattct tcaacatcag tcggttcgga
   149701 cctccactta gtttcaccca agcttcatcc tggtcatgga tagatcaccc aggttcgggt
   149761 ccataagcag tgacaattgc cctatgaaga ctcgctttcg ctacggctcc ggtgggttcc
   149821 cttaaccaag ccactgccta tgagtcgccg gctcattctt caacaggcac gcggtcagag
   149881 ccctgggctc ctcccactgc ttgggagctt acggtttcat gttctatttc actccccgac
   149941 gggggttctt ttcacccttc cctcacggta ctacttcgct atcggtcacc caggagtatt
   150001 tagccttgca aggtggtcct tgctgattca cacgggattc cacgtgcccc atgctactcg
   150061 ggtcagagcg taagctagtg atgctttcgg ctactggact ctcgccatct agggtgcagc
   150121 attctactgc ttcgcctagc agcacgacgc ttttattgct ctcccacaac cccgttttca
   150181 cggtttaggc tgctcccatt tcgctcgccg ctactacggg aatcgctttt gctttctttt
   150241 cctccggcta ctaagatgtt tcagttcgcc aggttgtctc ttgcctgccc atggattcag
   150301 cagcagttcg aaaggttgac ctattcggga atctccggat ctacgcttat tttcaactcc
   150361 ccgaagcatt tcgtcgctta ctacgccctt cctcgtctct gggtgcctag gtatccaccg
   150421 taagcctttc ctcgtttgaa cctcgccctt cacttttcac tttaaggcta tgccatccta
   150481 aggtgctgct aaatggaagg atcttatcaa cgtccatgaa tgataaataa tagattgaac
   150541 tgccgaatcg gaaaaatcgg gtactatcat atagctttgt ttcggctaag ttcacgagtt
   150601 ggagataagc ggactcgaac cgctgacatc cgccacaggg taaaccaccg cctctcaggc
   150661 ccccgactga ttgattctac catagaggcc aacgatagac aataactccc ccccgaacac
   150721 agcttacaac tttcatcgta ctgtgctctc caaagagcaa ctcttctcaa aatctcaaaa
   150781 aaaaaggtgc tgagttggaa tcccattcta actagagctt tccccccttt tccaccccga
   150841 cctttggtct taagaatgct ggttttaaga atgagtgatt gcccttctcc gacccttact
   150901 gcccaacctg agagcggaca gctaatgcat tccacttatt gaacagggtt ctatggtcgg
   150961 tccgcgaccc ctggataccg aaggcgtcct tggggtgatc tcgtagttcc tacggggtgg
   151021 agacgatggg gttggtccat ggattttcct tccttttgcc gcatttcgct caaagggttg
   151081 aagggagata gtgcatcaag ctgttcgcaa gggccaactt gatcctcttc cccagggatc
   151141 ccagatgagg gaacctaaac ctaggggagc cgccgactcc aactaccgtc catgtacgat
   151201 ccatactaga tctgaccaac cacccatcct acctcctcta cacgttcttg acagcccatc
   151261 tttgtctcag tagagtcttt cagtggcatg tttcggtcct cttccccatt acttagaaaa
   151321 agtgagccac cggttcaggt acaagatact atcattaccg cctggacaat tagacaccca
   151381 acccgtaatc gcaacgaccc aattgcaaga gcggagctct accaactgag ctatatcccc
   151441 cgagccaagt ggagcataca tgaaggagtc agatgcttct tctattcttt tccttggcgc
   151501 agctgggcca tcctggactt gaaccagaga cctcgcccgt gaagtaaatc atcgcaccta
   151561 cggtccaacc aattgggaga gaatcaatag attccttttc gggagcgatt catccttccc
   151621 gaacgcagca tacaactctc cgttgtactg cgctctccaa gtgtgcttgt tcccccttct
   151681 tttcttcctc accacggcaa gtacttgtga aataagaaat aactccgatg ggaagaaaaa
   151741 agagggcgtt aagagaccct cttggcccaa ccctaaacac tctaagatcc tttttcaaac
   151801 ctgctcccat ttcgagtcaa gagatagata aagtgaatta tttatcagcc aagcattcgt
   151861 cttacggcta gatccaatcc cctggtccct gcggaaagga aaaagaattt cacgctcttc
   151921 ctttcgggaa gggaggatta ggaaaatcct attgattgca gctttctcca gacctccggg
   151981 aaaagcatga aaaaaaaggc tcgaatggta cgatccctcc gtcaccccag aatgaaaggg
   152041 gcgatctcgt agttcttggt ctgtgaagat acgttgttag gtgctccatt tcatttttcc
   152101 attgaggccg aacctaaacc tgtgctcgag agatagctgt ccatacactg ataagggatg
   152161 tatggattat cgagaagaga ggagccatgg tggtcccccc cggatcgccc agatcccacg
   152221 agtgaataga aagttggatc tacattggat ctcacctgaa tcgccccatc tatcctcctg
   152281 aggagaagtt tggtttcaaa ccccggctcg aacaggagaa gtacgccatg ctaatgtgcc
   152341 ttggatgatc cacatctcag ggtcaggcgc tgatgagcac attgaactat ccatgtggct
   152401 gagagccctc acagcccagg cacaacgacg caattatcag gggcgcgctc taccactgag
   152461 ctaatagccc gtcgtgcggg cctcccgctg gggcccgcta tgcaaaaaga aaagcgagag
   152521 aaaccccatc cctctctttc ctttttacgc ccccatgtcg ccacacggga gggacatggg
   152581 ggcataaaag gggatcctat caacttgttc tgacctagga taagaagctc atgggcttgg
   152641 tcttacttca ccgtcgagaa acaaaagaag gcttccatct ccaagttgaa ctcagacgta
   152701 gctcgcttct ttttgggtgt gaagcagtgt caaatcaaaa tacccaacaa gcattagctc
   152761 tccctgaaaa ggaggtaatc cagccgcacc ttccagtacg gctaccttgt tacgacttca
   152821 ctccagtcac tagccctgcc ttcggcatcc ccctccttgc ggttaaggta acgacttcgg
   152881 gcatggccag ctcccatagt gtgacgggcg gtgtgtacaa ggcccgggaa cgaattcacc
   152941 gccgtatggc tgaccggcga ttactagcga ttccggcttc atgcaggcga gttgcagcct
   153001 gcaatccgaa ctgaggacgg gtttttggag ttagctcgcc ctcgcgggat cgcgaccctt
   153061 tgtcccgtcc attgtagcac gtgtgtcgcc cagggcataa ggggcatgat gacttgacgt
   153121 catcctcacc ttcctccggc ttatcaccgg cagtctgctc agggttccaa actcaacggt
   153181 ggcaactaaa cacgagggtt gcgctcgttg cgggacttaa cccaacacct tacggcacga
   153241 gctgacgaca gccatgcacc acctgtgtcc gcgttcccga aggcacccct ctctttcaag
   153301 aggattcgcg gcatgtcaag ccctggtaag gttcttcgct ttgcatcgaa ttaaaccaca
   153361 tgctccaccg cttgtgcggg cccccgtcaa ttcctttgag tttcattctt gcgaacgtac
   153421 tccccaggcg ggatacttaa cgcgttagct ccagcactgc acgggtcgat acgcacagcg
   153481 cctagtatcc attgtttacg gctaggacta ctggggtatc taatcccatt cgctccccta
   153541 gctttcgtct ctcagtgtca gtgtcggccc agcagagtgc tttcgccctt ggtgttcttt
   153601 ccgatctcta cgcatttcac cgctccaccg gaaattccct ctgcccctac cgtactccag
   153661 cttggtagtt tccaccgcct gtccagggtt gagccctggg atttgacggc ggacttaaaa
   153721 agccacctac agacgcttta cgcccaatca ttccggataa cgcttgcatc ctccgtatta
   153781 ccgcggctgc tggcacagag ttagccgatg cttattcccc agataccgtc attgcttctt
   153841 ctccgggaaa aggagttcat gacccgtggg ccttctacct ccacgcggca ttgctccgtc
   153901 aggctttcgc ccattgcgga aaattcccca ctgctgcctc ccgtaggagt ctgggccgtg
   153961 tctcagtccc agtgtggctg atcatcctct cggaccagct actgatcatc gccttggtaa
   154021 gctattgcct caccaactag ctaatcagac gcgagcccct cctcgggcgg attcctcctt
   154081 ttgctcctca gcctacgggg tattagcagc cgtttccagc tgttgttccc ctcccaaggg
   154141 caggttctta cgcgttactc acccgtccgc cactggaaac accacttccc gtccgacttg
   154201 catgtgttaa gcatgccgcc agcgttcatc ctgagccagg atcgaactct ccatgagatt
   154261 catagttgca ttacttatag cttccttgtt cgtagacaaa gctggtttgg ttcggaattg
   154321 tctttcattc caaggcataa cttgtctcca tgcgcttcat attcgcctgg agttcgctcc
   154381 cagaaatata gccatccctc ccccctcacg tcaatcccac aagcctctta tccattctta
   154441 ttcgagggga gcaagacaaa atagaaaaac ccacattggg tttagggata atcaggctcg
   154501 aactgatgac ttccaccatg tcaaggtgac actctaccgc tgagttatat cccttccctg
   154561 cccccatcaa gaaatagaac tgactaatcc taagacaaag gatcgagaaa ctcaacaccg
   154621 ccactattct tgaacaactt ggagccgggc tttcctttcg cactattacg gatacgaaaa
   154681 tcatggaaaa agttggattc aattgtcaac tgctcctatc ggaaatagga ttgactacgg
   154741 attcgagcca tagcacgtgg tttcataaaa ccgtacgatt ctcccgatct aaatcaagca
   154801 ggttttacat gaagaaggtt tgccccagca tgttctattc gatacgggta ggagaagcgg
   154861 tattcttaaa aaaatagaga aatcagaacc aagtcaagat gatacggatc aaccccttct
   154921 tattgcgcca aagatcttac catttccgaa ggaactggag ttccttagtt ccattcaaga
   154981 gttcttatgg atttccacga ccctctaaga ccccgaaatt ttgacaaatt ccttctcttt
   155041 ttcttaggaa cacatacaag attcgtcact ataaaaaaaa aaagggtaat gctaatccca
   155101 cgattaatta cttcattaat gaatttcata gtaatagaaa tacatgtcct accgaaacag
   155161 aatttgtaat ttgctatgct cttgcctagc gggcaaaggc aaagatttac ctccgtggaa
   155221 aagatgattc attcggatca gcatgaaagc ccaactacat tgcattgcca gaatccatgt
   155281 tgtatacaga ggttgacccc ctctctcatg gtacaatcct cttcccgctg agcctccttt
   155341 ctcctcggtc cacagagaca aaatgtggga ctggcgccaa cagttaatca cggaagaaag
   155401 gactcacgga gccgggatcg ctaactaata cgaatcttaa tataatagaa aagactaatc
   155461 taatagaaag aaaagaactg tcttttctgt atactttccc cggttctgct gctaccgcgg
   155521 gctttacgca atcgatcgga tcatatagat atcccttcaa cacaacatag gtcgtcgaaa
   155581 ggatctcgga gacccaccaa agcacgaaag ccaggatctt tcagaaaatg gattcctatt
   155641 cgaagaatgc ataaccgcat ggataagctc acactaaccc gtcaatttgg gatccaattc
   155701 ggttttttcc ttgggaggta tcagtaagga gaatggaata atatcgattc atatagatac
   155761 agaggaaaag gttctctatt gattcaaatg ctgtacctat gggataggga tagagaaaga
   155821 ggaaaaaacc gaagatttca catatttgat cgaaaaatca atcagattga tttcgtaccc
   155881 ctcgctcaat gagaaaatgg gttagattct ataggatcaa acctatgaga cttaaagaat
   155941 gacggaaggg aataaaatca aaaaaagaaa taaaaaaaaa aaaagaaata aaaataagta
   156001 aataaaaatg aagtataaga acacagattc caaatgaaca aattcaaact tgaaaaggat
   156061 ctttctgatt ctcgaagaat gaggggcaag gggattgatc gagaaagatc tcttgttctt
   156121 attagaagat cgtgtgattg gatccgcgga tgtttggtaa aaaaaatctt ctcttttgag
   156181 aataattaaa aatggaaagt gttcgattgg aacatgaaaa cgtgactgaa tttgtcctag
   156241 ttactcttcg ggacggagtg gaagagggga ggacattctg gaacgaggaa gagaacccaa
   156301 cgacttcgaa agaattgaac gaggagccgt atgaggtgaa aatctcatgt atggttctgt
   156361 agagtggcag taagggtgac ttatctgtca acttttccac tatcaccccc aaaaaaccaa
   156421 actctgcctt acgtaaagtt gccagagtac gattaacctc tgggtttgaa atcactgctt
   156481 atatacctgg tattggccat aattcacaag aacattctgt agtcttagta agagggggaa
   156541 gggttaagga tttacccggt gtgagatatc acattgttcg aggaacccta gatgctgtcg
   156601 gagtaaagga tcgtcaacaa gggcgttcta gtgcgttgta gattcttatc caagacttgt
   156661 atcatttgat gatgccatgt gaatcgctag aaacatgtga agtgtatggc taacccaata
   156721 acgaaagttt cgtaagggga ctgtagcagg ctaccatgag acaaaatatc ttctttctaa
   156781 ggagatttga ttcggaactt attatatgtc caaggtccaa tattgaaata atttaagagg
   156841 ttttccctga cttcgtccgt gtcaacaaac aattcgaaat gcctcgactt ttttagaacg
   156901 ggtccgggtc aaatagcaat gattcgaagc acttcttttt acactatttc ggaaacccaa
   156961 ggacttaatc gtatggatat gtaaaataca ggatttccaa tcctagcagg aaagggaggg
   157021 aaacggatac tcaatttaaa gtgagtcaac agaattccat actcgatctc atagatacat
   157081 attgaattct gcggaaaacc gtattcgatg aaagtcgtat gtacggcttg gagggagatc
   157141 tttcatatct ttcgagatcc accctacaat atggggccaa aaagccaaaa taaatgattt
   157201 tagcccttat aaaaagaaaa ctgattcttg aacccctttc acgctcatgt cacgccgagg
   157261 tactgcagaa aaaaaaactg caaaatccga tccaatttat cgtaatcgat tagttaacat
   157321 gttggttaac cgtattctga aacacggaaa aaaatcattg gcttatcaaa ttctatatcg
   157381 agccttgaaa aagattcaac aaaagacaga aacaaatccg ctatctgttt tacgtcaagc
   157441 aatacgtgga gtaactcccg atatagcagt aaaagcaaga cgtgtaagcg gatcgaccca
   157501 gcaagttcct attgaaatag gatccgcaca aggaaaagca cttgccgttc gttggttatt
   157561 aggggcatcc cgaaaacgtc cgggtcgaaa tatggctttc aaattaagtt ccgaattagt
   157621 ggatgctgcc aaagggagtg gcgatgccat acgcaaaaag gaagagactc atagaatggc
   157681 agaggcaaat agagcttttg cacattttcg ttaatccacg aacaggatct atatagacac
   157741 atagatccat ggatccatac atctcgatcg taaaagaatc aatagaaaaa gaaagaatcg
   157801 gaattgatcg ttctcgaaac aaacgaaaag gaaacgaaag ataaaacata aatcatggat
   157861 caactaagcc ctctcgggga cttgcttaag aataagaaag aggaatctca tgtaaatacc
   157921 atggaataag gtttgatcct aattcatggg gattccacaa atattccatt ccaaaaatat
   157981 aaagttcgaa acaattggga tttttttgga gattggatgc agttactaat tcatgatttg
   158041 gcatgtacag aatgaaaact tcattctcga ttctacgaga atttttatga aagcctttca
   158101 tttgcttctc ttcgatggaa gttttatttt cccagaatgt atcctcattt ttggcctaat
   158161 tcttcttctg atgatcgatt caacctctga tcaaaaagat ataccttggt tatatttcat
   158221 ctcttcaaca agtttagtaa tgagcataac ggccctattg ttccgatgga gagaagaacc
   158281 tatgattagc ttttcgggaa atttccaaac gaacaatttc aacgaaatct ttcaatttct
   158341 tattttacta tgttcaactc tatgtattcc tctatccgta gagtacattg aatgtacaga
   158401 aatggctata acagagtttc tgttattcgt attaacagcg actctaggag gaatgttttt
   158461 atgcggtgct aacgatttaa taactatctt tgtagctcca gaatgtttca gtttatgctc
   158521 ctacctatta tctggatata ccaagaaaga tgtacggtct aatgaggcta ctacgaaata
   158581 tttactcatg ggtggggcaa gctcttctat tctggttcat ggtttctctt ggctatatgg
   158641 ttcatccggg ggagagatcg agcttcaaga aatagtgaat ggtcttatca atacacaaat
   158701 gtataactcc ccaggaattt caattgcgct tatattcatc actgtaggaa ttgggttcaa
   158761 gctttcccca gccccttctc atcaatggac tcctgacgta tacgaaggag tgcggttcgt
   158821 tcgagaaatt cctacctctc tatctatctc tgggatgttt ggatttttca aaactccatg
   158881 gacatgcaga agagaaatgc tattcccact cagaccaaga cataactttg acttgttcaa
   158941 ataacaatta aggtgaagca gggtcaggaa caacgattct ctttatgata aacagatcca
   159001 ttttgcaagt tcgttattac gggtagttcc tacaaaggat cggactaatg acgtatacaa
   159061 tacttgaatt cttgatgtag atgctacata gttggttctc atccttcaga gactacgagt
   159121 gtaataggag catccgtcga caaaaggatc accctaagat gatcatctca tggctattga
   159181 gaacgaatca aatcagatgg ttctatttct caatctttct gacttactcc tacggaatca
   159241 aggtcgaaaa gatggagaaa aataagtcat tcacaaccac tgatgaagga ttcctcgaaa
   159301 agttaaggat tagtaatccg ttttagaaat cgaatgggtt cgatcttata catacgcgag
   159361 gaaggtaata ataaaaaaaa agaagataag ttcttcttta cttttatcac ttaggagccg
   159421 tgcgagatga aagtctcatg cacggttttg aatgagagaa agaagtgagg aatcctcttt
   159481 tcgactctga ctctcctact ccagtcgttg cttttctttc tgttacttcg aaagtagctg
   159541 cttcggcttc agccactcga attttcgata ttccttttta tttctcatca aacgaatggc
   159601 atcttcttct ggaaatccta gctattctta gcatgatatt ggggaatctc attgctatta
   159661 ctcaaacaag catgaaacgt atgcttgcgt attcgtccat aggtcaaatc ggatatgtaa
   159721 ttattggaat aattgtcgga gactcaaatg gtggatatgc gagcatgata acttatatgc
   159781 tgttctatat ctccatgaat ctaggaactt ttgcttgcat tgtcttattt ggtctacgta
   159841 ccggaactga taacattcga gattatgcag gattatacac aaaagatcct tttttggctc
   159901 tctctttagc tctatgtctc ttatctctag gaggccttcc tccactcgca ggttttttcg
   159961 gaaaactaca tttattctgg tgtggatggc aggcaggcct ctatttcttg gtttcaatag
   160021 gactccttac gagcgttgtt tctatctact attatttaaa aataatcaag ttattaatga
   160081 ctggacgaaa ccaagaaata acccctcacg tgcgaaatta tagaatatcc cctttaagat
   160141 caaacaattc catcgaattg agtatgattg tatgtgtgat agcatctact ataccaggaa
   160201 tatcaatgaa cccaattatt gcaattgctc aggataccct tttttagttt agcttctaga
   160261 atctatttct tagttcaaga tccctcttta ctaactggaa tcaaagaatt agtagatctg
   160321 ttccgcccaa aaagggaatg ggctagggtt atgaacttat aatctataat cagattatag
   160381 attataagtt cattccatat cgggccagac cggaataggg ttatatacat tctcattatg
   160441 agaatggtca ttcgagccta tctaaatcta aatagagact atgtttacat atggatccct
   160501 acgtcgttac attccattta ggattaggaa tgggcgtaat cgggccttct ttttacatta
   160561 cagatctctc cttattttgg accctattca cctcttttct ttttttcttc tattgaatcg
   160621 agaaagaaat aggtttgatt gtccatcttt ttaatagaat cttaatatat ataagacatc
   160681 ctctggatac ttcaaatcga agcaattgga tgtccgactt ggcctatatg acatggccga
   160741 tcaatagaaa tactccaaca ctccaccttt gtcatatatt ccatacatca cactagatag
   160801 atatcatatt catggaatac aattcacttt caagatgcct tggtggtgaa atggtagaca
   160861 cgcgagactc aaaatctcgt gctaaagagc gtggaggttc gagtcctctt caaggcataa
   160921 tattgagaat gctcattgaa ttggaataag ttcggcagcg gatcacaaaa tcttggtgat
   160981 cctctctatc taatgaatgg ggaatctgct ttgaaatcgt ctgccctgca cccacccccg
   161041 agtatatgct tcaacaggaa tcacacaagg gtggattgat acaatctaaa cctctggtaa
   161101 aatgcccccc gtaacccagc agataaagtg cattacatag tccgttttag ggattggcga
   161161 ctacccattc agtgactttg gcactggacg ttccaaaaat gggtactatc gggtcgggtg
   161221 aattcaataa tagacgcctg gtggcattcc agctttcctt ctcctttcag gacctatccg
   161281 aaagagaatc cagtacttct cggtcgtgaa tagggcgaac cgccccgtgg atatctttgc
   161341 ttcgaaccaa aaacaattag aattaggctc ggtcaactgg aatgtctatt atccatatag
   161401 gggatcttcc aatcgggaag atccatcgac ctgagacgaa gagaaaggtc tatctatttt
   161461 atttagttat tcagttaaac caatgattcg ttattggagc agatagcaaa aaccatttca
   161521 tccgacatgc gtatttttga ttttccaatg gatttacatc tttcattaat ggaaattttt
   161581 tgatgtagtg agtaatagct ctggttgttc actgttcaag aattcttgtt taggcagttc
   161641 ataccgtcca tacatagtgt tttgatctaa gatttcaatt cttccatgtt tcagcagtag
   161701 catattcttc catggagcta agctccatgg aagaaagagg tgtttccgcg actctaccac
   161761 ccagtcaatt ccgttccact taatcctcat gaccacatat ctttccggct aagtaatggg
   161821 aaatccttct cctgttacat gaatccaatt ttcatttcat ccgagaaaag ccatcttttt
   161881 ctcaacaatg tctttgccat ttgatccaat agccttccgt gagataggaa cagatttgat
   161941 aaatactgat aactctcgga tcgaatatta gaacgggaaa atccattaga taatgaacta
   162001 ttggttctaa gccatctctg gcgatgaatc aagaattcga agtgcttttt tttcctattc
   162061 ttgagaaacc agcatttaga tagagatgga agaggatcca ttttggcagt aagaagaaga
   162121 agccccttta acatctcttc atcttcatct gcaaagaatt ctcgatgtga aaagacagag
   162181 acaaagggct catctttgaa tagggaaaag agtggatccg gggggtccca aatgaattgg
   162241 cttattcgaa aaaagccttg ttctttggaa aatctagctc gtggcgggga ctgcatggtt
   162301 tcactctgca agaactccga atccccctct tgaagctcat cctcctcttg acgctcatcc
   162361 tcctcttgaa gctcatcctt ttcatcataa aggatccccc gaccggccca atagggaaat
   162421 cccaattcat tgggcctttc gatacaatca aatagaaatt cccaagggcg ccatattcta
   162481 ggagcccagt ctatgtgatc gaagaaaccc tcctctattt ccccttcttc aaactccgat
   162541 tcgtattttt gatagagaaa tttatgatca acgatagaat aagatccatt ttgcatcata
   162601 tataagggat tccttggttc gggccgaaga aggaatttca ctcgatcatt atcaaaccga
   162661 ctgcaatctc tttctgtccg cgaggatgcc atcagagcgc cttctatttc tactaggcca
   162721 tgaactagat cagaatcatt ctcaacgaac cgataagaag tgatcctatt tttttcatcg
   162781 ggtccgggta gagaccaaag gtcttgagcg accgatccgg cagaacaact caaaagataa
   162841 agaagtatcg ttaatttctt catgctcgtt ccaagttcga agtaccattt gtacaaataa
   162901 ggatcccctt cttcacacaa ttgcttcttt atatagatag atataggatc taggaggcaa
   162961 tttcctagaa gtactttttg cacaacagcc cttcctatct gatagaaaag gatcccgtga
   163021 tccttaaccg gtattacatg ggctcgcaaa tcccaagttt gtctatgaag agcagatcta
   163081 attgtattag tgtctagaat tgatttcttc tgtgtaatac taattgatag ggcctcattg
   163141 gcaagtgcta caagatctcg tgcattggaa cccatggctg tggacccgaa tcgattagta
   163201 tggaacattt tcttttccaa gtgaaatccc ctagtatatg aaagagtgaa aaagcgcttt
   163261 cgttgttgtg gaataagaag ccttcgtatc ttaatacatg tattgaattg attcggggct
   163321 attagagcgg gatccacttt ttggggaata tgagtcgaag caataacaag aatatttcta
   163381 gtagaacatc tttcacaatc cctggagaga tagttcacta atagaccgag ggataagtcc
   163441 ttcgactcat tcatatccag atcatgaatg tctggaatcc atattatgca aggagacatt
   163501 gcttttgcta attcgaagtg aagggtgata aaaaataggt ctacttccgc cagcagttca
   163561 atattggtga actcattcat cacatcctca gctagccact ctatacgccg caactcccta
   163621 tcaaggtcac tagtatcaat atcgtcacta gcatcaatag agtcactaac atcatagtca
   163681 ctctcatcct tctcatcaag aaccaactcc ctaggcttgc tatccgggaa cttgttcaga
   163741 aatactgtaa tgaaaggaag ataggagttt gtcgttaggt atttgaccaa ataggatcgt
   163801 ccgcttccta tagaacctat cactaaaata cccctagagg gggataaggc taagcggagc
   163861 gaaaagggtt ttccatgaga cgggaaatga aaactattag ccccacacga agtttgtgaa
   163921 taagtgattg tctgataatt agcaaggaat atccgccttt ctgctaaaca ggatgtattg
   163981 aactcataat tcattagata cttttgatga atgtcaacta agtatcgtaa gtaaattgct
   164041 cccggttgtt caatcatttg ataagcagag tcattctttg ataaatgatc gctatgagtc
   164101 agactcaata gaatttgatc aatacttttt tctgccgtta aggtggagat ggagaactga
   164161 accaagaagt ctctttcttt atcactaatc gaatcactgt tcgcgaacca gaattctatt
   164221 ggattatcat caatccaatg atcgcccacg ttttctcttt ttcttatcaa tgaatagatc
   164281 tctttacttg tatgacttag atgtctcgta tttctcgaaa aaatgattcg attgatggga
   164341 tttggtatga tacttatgag atcgatgaga ttgatattca aatatttctt cttagaacgt
   164401 atagaatatc ctaattgttg cagagcaact agaaagagat tctttaacca gaaagaattc
   164461 agttcagatg tgggatacct atccagaagt tttcgcaact caatcatgta tgatggattc
   164521 atcaaagatt tgatcttttc gaactctgtc tgtaactcac tataggctcg ggaaacaaag
   164581 aaaagacgtg tacaaacgag atgtccagca acaagaagaa ggaaaaggat tgaatagagg
   164641 aactcctgaa catttggcga gctcagatgt gtcgatatca atggtgactc attatttcga
   164701 tgaatctttt cttcggacag aataaaattt tgtaaacact taatcgaaat ctcacttatc
   164761 cgattccgtc gtgtcttcca caattttttc tgaagaattc gcgctgatcc atgcataata
   164821 tcatgaaaaa tggataccaa tatttgacgg ctgctactta gtatcggcaa taggtctgaa
   164881 aaagtatcta acaatatcaa acttagatat ttgcaccctg ttgaagtaaa gaaccatggc
   164941 atatatgttt ggaatagatt ccattttgat tttaagcgag ttgaaaaagc actctttcgt
   165001 tgatgaaagg ttctatacat ctgccctttc tcaacgcatt tctttagaca aagactccgt
   165061 tttttcctct tttcggatgg taaatatttc tcagaacatg gagtgtgaat caaacccatg
   165121 tttgaattga aattgagata ctgatgcaag ttcttctctt ctgaatcaga tagattcata
   165181 tttgaaagag gttgacaaaa agttctttca aaattgactt tttgtccctc ttttagaggt
   165241 gttccagaaa tgtctgcaat cgagtaaata gctctacgaa ctaatggatc ggatcgaatt
   165301 gcaaactgga aagatttgta caagttatac ctttcgtcac cactttgtgg aaaatcatta
   165361 gatatgaata tgttagatac ctgcgactcg attggtgaag gtgaaatagt atctctctcc
   165421 aaaaaagcat gttttttttt accaccgcac aaagaaaata ttttgttgcg aatgaacaag
   165481 atattgagga attgtccgta cgtaaaatca gaattcttga tacgggcctt ttccacataa
   165541 aaagggaatc ttttgttaca atagaaggag aagtgatgtg gattattcaa gaatcgaagt
   165601 cgatttgctt tataaaaaga agatatcaat gaacttctat gaaatggttt cacgggattc
   165661 agccaattgt cttgatcgtg ggatatcatt gaaaaatagg aatccgtgtt atcaaaagat
   165721 ttcctgctat tatttctagt atggaatgag tcaatcatcc gctttggtat cttattgaac
   165781 aaaaatggtg atattgttcc tccattgatc aagaatttcg atttttgaga agtattatga
   165841 tcatccaata agaaaggttt caatttttga aaatgaacga tttgaagacc tattgattct
   165901 aacaactgat tgcagagttg atcatttgta cctttcaatt catagatgtg gatctcagac
   165961 ctatgaaggg ggatattccc gaaactcaca aagaaaaaag gaagtgagtt agacaaaaag
   166021 agaagaagtg acttagacaa atctttttta tcgataacct cagaccaatc aatcgaatat
   166081 tgattaatat gtaatcgatc gaacactact tgaaaacggc tcttctgctc agaaacgaaa
   166141 tgttctaaat actcctggaa attcttgctc ccattggacc atttgtatct atatgcatta
   166201 ggatcccgat tcatgtatct ctcggttcga gaaatcaaaa taagaggatc gaaccatttg
   166261 ttctgactct ttttcaaatt cgataaatgt cggttgatcg tatatttcat tagagttcta
   166321 tgattcagag taccatttct tatttgatcc ctttgaattc catactcgaa gttgcgatcg
   166381 gatctattca ttaaaaagaa tcgattcaat acatttctta tgtacccatg ggtgctatat
   166441 tggatttgaa tcagatttcg gatcaagata gattgattga ctgcctccat tatgttgttg
   166501 ctagcaaata ccactctttt tggttttgga tcttccaaat cattcccgca ggagatccgg
   166561 acccatttgt ttctgatcct tcgataaaaa gattcatttt cttcataaaa aataggaggt
   166621 agaaccaata aagatttatt tttcgattca tccccggcct cattcaagaa ttgtttttga
   166681 tccaatccgt aggaatcaat agaaagggca aatctcttat gatacaccag atccggctcg
   166741 gttattgata gagtgaatag atctgccatt tcttgaaatc tctcttctga ttcaaaatcg
   166801 tggtgtaacg tgtatccccc cctgttcagg tcatggaata gatgaaataa atcaaaaaat
   166861 ggattattgt tcaagaatga agaactaccc agttcatcct tcggaaccat atcgcatccc
   166921 ggatatgatg aaataggatg aattgagacg gtattttgta aatacgtaat tatcttggat
   166981 atattcacta tttcttgatt ttccgatcgc ctgaaaggga caaaagaaac atcttgttct
   167041 ttcttcaaca atttctgatc tttagtgaac ctctcagtag gattcgaacc cagatgaagt
   167101 tctgaccata tgtcagagaa aaaagaacga atggatcttg taggattccc aagaaattct
   167161 tcgatttctt ccggaagcag atgattattc atccgcttct cacgttccgt gaatagccgg
   167221 gactttgagg aagatccaga aacgcgttta gggaatcggt ctgattctat ctctcttcgt
   167281 tccgtttgaa gaaaggaagg atcccaaaga atcgatcttt cttttagttg ttgaatctct
   167341 ctttgattga tcaatgtgtg atattccgaa tcctcattac taatggaatc aaaacgatct
   167401 ctggattgat caaaagatcc tttcaattgg ctagaatccg ttacttgaac gaaactagat
   167461 cttgtggaat gatattgaat atttgacgat acattccgta ccttgctaaa aattcgatcc
   167521 ttgcttacca accacacatt gtctaaccaa atccaattct ctctcgatat gttcctcaaa
   167581 aaatccgatt cgtgcggatt cttcccccga ctaccgaaga gatcttggcg gaattgccac
   167641 atatgaaatt gagcacaatt ttgcaaagaa atagcccact tgcttctcga gaagagatgg
   167701 gaaacatgct caatatcatt tgattgaata gttgacccag ccccttgttg tttgaagaaa
   167761 ccctccactt caattggtat ttgttcacga aaagcaaaca tgagataaca aatccagtct
   167821 ttcactaaga tttcgaatag ctgtcccgaa ttcaatatgt tttgcctctt actcggagaa
   167881 agacgatcaa acaattccca atcacggtcc ttgtggatcg gagcatccat ataatataca
   167941 aagggaaact ccagatattt gatatctttc tctttgaatg agatctcaat tccagcgacg
   168001 gtttcattag atatcttacc actagaatcc ttcttttttc cgatccagtt cctccaccac
   168061 cgcgaacccc agttggattc aggcatgata cactttttag ttattggggg aacccaagta
   168121 ctctctttcg gatccaggaa ctcagagatc ttttttcctt ttgacaggag cgaaacaatc
   168181 aacctattga cattggaaga cccaaaagat tcttccaatg catcatttct cggtccaatg
   168241 ggattcataa gtataggaag aagccctgtc aaatagagat tttttctttc gaccatattt
   168301 cgattgttaa tacgatatat aaggaccgct actacaaata gtagtacacc cttggtcgtg
   168361 aaatgtacta cacccttgat acccttgatc gtgaaatatc gattgcttgt tgaaccctgt
   168421 gaattgcgtg aaagtaggat acccaaaatt cgggggtccg agagttttag aaaacgttct
   168481 tggtggaaaa aaatgttaag gaaagatccc actgaattga attgggtcca tgaatctaat
   168541 aaatagtgag aattcttgat ctctctcaat atctctcgca attcgaaaac ccagaatttg
   168601 aattgacgcc ccttcatctc tccatacctc ctaaatggat aagaattata ctttataatt
   168661 atgatattta tatatgatat ttatatacga tatttcttta ttctatgata attagaatta
   168721 tatgattata atatgattta aattgcattg atttatccta aagatttcat ttcaattgga
   168781 atttggttat tcaccatgta cgaggatccc cgctaagcat ccatggctga atggttaaag
   168841 cgcccaactc ataattggcg aattcgtagg ttcaattcct actggatgca cgccaatggg
   168901 accctccaag aagtccattg gaattgactc tttatcaatg gaatctcatc atctatacat
   168961 aacgaatcgg tgtggtatat tcatatcata acatatgaac agtaagaact gaactagcat
   169021 tcttattgag actagaactc atagggaaga aaatatattt atggatggaa tcaaatatgc
   169081 agtatttaca gacaaaagta ttcggttatt ggcgaaaaat caatatactt ttaatgtcga
   169141 atcaggatca actaggacag aaatcaagca ttgggtcgaa ctcttctttg gtgtcaaggt
   169201 aatagctatg aatagtcatc gactccccgg aaagggtaga agaatgggac ccattatggg
   169261 acatacaatg cattacaagc gtatgatcat tacgcttcaa ccgggttatt ctattccacc
   169321 tcttagaaag aaaagaactt aaatcaaaat acttaatagc atggcgatac atttatacaa
   169381 aacttctacc ccgggcacac gcaatggagc cgtagacagt caagtgaaat ccaatccacg
   169441 aaataatttg atctatggac agcatcgttg tggtaaaggt cgtaatgcca gaggaatcat
   169501 taccgcaagg catagagggg gaggtcataa gcgtttatac cgtaaaatcg attttcgacg
   169561 aaatgaaaga gacatatatg gtagaatcgt aaccatagaa tacgacccta atcgaaatgc
   169621 atacgtttgt ctcatacact atggggatgg tgagaagaga tatattttac atcccagagg
   169681 ggctataatt ggagatacca ttgtttctgg tacagaagtt cctatcaaaa tgggaaatgc
   169741 cctacctttg agtgcggttt gaactattga tttacgtaat tgggagtaac caattaggtt
   169801 tacgacgaaa cctagaaatc gatcactgat ccaatttgag tacctctaca ggatagacct
   169861 caacagaaaa ctgaagagta agggcagcaa gtgattgagt tcagtagttc ctcatatata
   169921 attattgact ctagagagat agtaatatgg agaagacaaa aaaaactgtt tcaagcaccg
   169981 acagaaccag aagcgcccct tgtttcaaag agaggaggac gggttattca catttcattt
   170041 gatggtcaga ggcaaattga aagctaagca gtggtaattc taaagattcc ccgggggaaa
   170101 aatagagatg tctcctacgt tacccataaa tatgtggaag tatcgacgta atttcataga
   170161 gtcattcggt ctgaatgcta catgaagaac ataagccaga tgacggaacg ggaagaccta
   170221 ggatgtagaa gatcataaca tgagtggttc ggcagatttg gattcctata tatccattca
   170281 tgtggtactt tattgtatga tatatataat aattttacga tatatatata tatatatcca
   170341 tctgtataga tatcatcatc tacatccaga aagccgtatg ctttggaaaa agcttgtaca
   170401 gtttgggaag ggattttgat tgatcaaaaa aaggaatcta cttcaaccga tatgccctta
   170461 ggcacggcca tacataacat agaaatcaca cttggaaagg gtggacaatt agctagagca
   170521 gcgggtgctg tagcgaaact gattgcaaaa gaggggaaat cggccacatt aaaattacct
   170581 tctggagagg tccgtttgat atccaaaaac tgctcggcaa cagtcggaca agtggggaat
   170641 gttggggtga accagaaaag tttgggtaga gccggatcta aatgttggct aggtaagcgt
   170701 cctgtagtaa gaggagttgt tatgaaccct gtagaccatc cccatggggg tggtgaaggg
   170761 agggctccga ttggtagaaa aaaacccgca accccttggg gttatcctgc acttggaaga
   170821 agaagtagaa aaaggaataa atatagtgat aattttattc ttcgtcgccg taggaaatag
   170881 gagagcaaat ttctttcttc gtttaaataa aaaga
//
