# Supplementary material for: Evolutionary dynamics of the chloroplast genome in Daphne (Thymelaeaceae): comparative analysis with related genera and insights into phylogenetics
Source: FEBS Open Bio. 2025 Oct 16;16(3):503–19. doi: 10.1002/2211-5463.70143 (PMC12955755; doi:10.1002/2211-5463.70143)
Supplement: Supplementary file 11 — Data S2. Annotated chloroplast genome sequences of all newly assembled species (GenBank format). [file FEB4-16-503-s005.zip › Daphne mucronata.gb]

LOCUS       Daphne_mucronata      171190 bp    DNA     circular UNA 07-SEP-2025
DEFINITION  Concatenation of 4 sequences.
ACCESSION   urn.local...c8-iig3p4x
VERSION     urn.local...c8-iig3p4x
KEYWORDS    .
SOURCE      
  ORGANISM  Daphne mucronata.
FEATURES             Location/Qualifiers
     misc_feature    1..84507
                     /note="large single copy (LSC)"
     tRNA            complement(25..98)
                     /gene="trnH-GUG"
                     /locus_tag="FKS56_pgt001"
                     /product="tRNA-His"
                     /db_xref="GeneID:40491980"
     gene            complement(25..98)
                     /gene="trnH-GUG"
                     /locus_tag="FKS56_pgt001"
                     /db_xref="GeneID:40491980"
     CDS             complement(456..1517)
                     /gene="psbA"
                     /locus_tag="FKS56_pgp091"
                     /codon_start=1
                     /transl_table=11
                     /product="photosystem II protein D1"
                     /protein_id="YP_009663801.1"
                     /db_xref="GeneID:40491913"
     gene            complement(456..1517)
                     /gene="psbA"
                     /locus_tag="FKS56_pgp091"
                     /db_xref="GeneID:40491913"
     tRNA            join(complement(4312..4348),complement(1788..1822))
                     /gene="trnK-UUU"
                     /locus_tag="FKS56_pgt002"
                     /product="tRNA-Lys"
                     /db_xref="GeneID:40491914"
     gene            complement(1788..4348)
                     /gene="trnK-UUU"
                     /locus_tag="FKS56_pgt002"
                     /db_xref="GeneID:40491914"
     CDS             complement(2115..3641)
                     /gene="matK"
                     /locus_tag="FKS56_pgp090"
                     /codon_start=1
                     /transl_table=11
                     /product="maturase K"
                     /protein_id="YP_009663802.1"
                     /db_xref="GeneID:40491915"
     gene            complement(2115..3641)
                     /gene="matK"
                     /locus_tag="FKS56_pgp090"
                     /db_xref="GeneID:40491915"
     CDS             join(complement(6168..6207),complement(5035..5234))
                     /gene="rps16"
                     /locus_tag="FKS56_pgp089"
                     /codon_start=1
                     /transl_table=11
                     /product="ribosomal protein S16"
                     /protein_id="YP_009663803.1"
                     /db_xref="GeneID:40491916"
     gene            complement(5035..6207)
                     /gene="rps16"
                     /locus_tag="FKS56_pgp089"
                     /db_xref="GeneID:40491916"
     tRNA            complement(7385..7456)
                     /gene="trnQ-UUG"
                     /locus_tag="FKS56_pgt003"
                     /product="tRNA-Gln"
                     /db_xref="GeneID:40491917"
     gene            complement(7385..7456)
                     /gene="trnQ-UUG"
                     /locus_tag="FKS56_pgt003"
                     /db_xref="GeneID:40491917"
     CDS             7816..8001
                     /gene="psbK"
                     /locus_tag="FKS56_pgp088"
                     /codon_start=1
                     /transl_table=11
                     /product="photosystem II protein K"
                     /protein_id="YP_009663804.1"
                     /db_xref="GeneID:40491918"
     gene            7816..8001
                     /gene="psbK"
                     /locus_tag="FKS56_pgp088"
                     /db_xref="GeneID:40491918"
     CDS             8437..8547
                     /gene="psbI"
                     /locus_tag="FKS56_pgp087"
                     /codon_start=1
                     /transl_table=11
                     /product="photosystem II protein I"
                     /protein_id="YP_009663805.1"
                     /db_xref="GeneID:40491919"
     gene            8437..8547
                     /gene="psbI"
                     /locus_tag="FKS56_pgp087"
                     /db_xref="GeneID:40491919"
     tRNA            complement(8633..8720)
                     /gene="trnS-GCU"
                     /locus_tag="FKS56_pgt004"
                     /product="tRNA-Ser"
                     /db_xref="GeneID:40491920"
     gene            complement(8633..8720)
                     /gene="trnS-GCU"
                     /locus_tag="FKS56_pgt004"
                     /db_xref="GeneID:40491920"
     tRNA            join(9151..9173,9896..9944)
                     /gene="trnG-UCC"
                     /locus_tag="FKS56_pgt005"
                     /product="tRNA-Gly"
                     /db_xref="GeneID:40491921"
     gene            9151..9944
                     /gene="trnG-UCC"
                     /locus_tag="FKS56_pgt005"
                     /db_xref="GeneID:40491921"
     tRNA            10083..10154
                     /gene="trnR-UCU"
                     /locus_tag="FKS56_pgt006"
                     /product="tRNA-Arg"
                     /db_xref="GeneID:40491922"
     gene            10083..10154
                     /gene="trnR-UCU"
                     /locus_tag="FKS56_pgt006"
                     /db_xref="GeneID:40491922"
     CDS             complement(10438..11958)
                     /gene="atpA"
                     /locus_tag="FKS56_pgp086"
                     /codon_start=1
                     /transl_table=11
                     /product="ATP synthase CF1 alpha subunit"
                     /protein_id="YP_009663806.1"
                     /db_xref="GeneID:40491923"
     gene            complement(10438..11958)
                     /gene="atpA"
                     /locus_tag="FKS56_pgp086"
                     /db_xref="GeneID:40491923"
     CDS             join(complement(13342..13485),complement(12034..12444))
                     /gene="atpF"
                     /locus_tag="FKS56_pgp085"
                     /codon_start=1
                     /transl_table=11
                     /product="ATP synthase CF0 subunit I"
                     /protein_id="YP_009663807.1"
                     /db_xref="GeneID:40491924"
     gene            complement(12034..13485)
                     /gene="atpF"
                     /locus_tag="FKS56_pgp085"
                     /db_xref="GeneID:40491924"
     CDS             complement(13726..13971)
                     /gene="atpH"
                     /locus_tag="FKS56_pgp084"
                     /codon_start=1
                     /transl_table=11
                     /product="ATP synthase CF0 C subunit"
                     /protein_id="YP_009663808.1"
                     /db_xref="GeneID:40491925"
     gene            complement(13726..13971)
                     /gene="atpH"
                     /locus_tag="FKS56_pgp084"
                     /db_xref="GeneID:40491925"
     CDS             complement(15185..15928)
                     /gene="atpI"
                     /locus_tag="FKS56_pgp083"
                     /codon_start=1
                     /transl_table=11
                     /product="ATP synthase CF0 A subunit"
                     /protein_id="YP_009663809.1"
                     /db_xref="GeneID:40491926"
     gene            complement(15185..15928)
                     /gene="atpI"
                     /locus_tag="FKS56_pgp083"
                     /db_xref="GeneID:40491926"
     CDS             complement(16168..16878)
                     /gene="rps2"
                     /locus_tag="FKS56_pgp082"
                     /codon_start=1
                     /transl_table=11
                     /product="ribosomal protein S2"
                     /protein_id="YP_009663810.1"
                     /db_xref="GeneID:40491927"
     gene            complement(16168..16878)
                     /gene="rps2"
                     /locus_tag="FKS56_pgp082"
                     /db_xref="GeneID:40491927"
     CDS             complement(17257..21372)
                     /gene="rpoC2"
                     /locus_tag="FKS56_pgp081"
                     /codon_start=1
                     /transl_table=11
                     /product="RNA polymerase beta subunit"
                     /protein_id="YP_009663811.1"
                     /db_xref="GeneID:40491928"
     gene            complement(17257..21372)
                     /gene="rpoC2"
                     /locus_tag="FKS56_pgp081"
                     /db_xref="GeneID:40491928"
     CDS             join(complement(23957..24388),complement(21569..23185))
                     /gene="rpoC1"
                     /locus_tag="FKS56_pgp080"
                     /codon_start=1
                     /transl_table=11
                     /product="RNA polymerase beta' subunit"
                     /protein_id="YP_009663812.1"
                     /db_xref="GeneID:40491929"
     gene            complement(21569..24388)
                     /gene="rpoC1"
                     /locus_tag="FKS56_pgp080"
                     /db_xref="GeneID:40491929"
     CDS             complement(24414..27626)
                     /gene="rpoB"
                     /locus_tag="FKS56_pgp079"
                     /codon_start=1
                     /transl_table=11
                     /product="RNA polymerase beta subunit"
                     /protein_id="YP_009663813.1"
                     /db_xref="GeneID:40491930"
     gene            complement(24414..27626)
                     /gene="rpoB"
                     /locus_tag="FKS56_pgp079"
                     /db_xref="GeneID:40491930"
     tRNA            28789..28859
                     /gene="trnC-GCA"
                     /locus_tag="FKS56_pgt007"
                     /product="tRNA-Cys"
                     /db_xref="GeneID:40491931"
     gene            28789..28859
                     /gene="trnC-GCA"
                     /locus_tag="FKS56_pgt007"
                     /db_xref="GeneID:40491931"
     CDS             29044..29133
                     /gene="petN"
                     /locus_tag="FKS56_pgp078"
                     /codon_start=1
                     /transl_table=11
                     /product="cytochrome b6/f complex subunit VIII"
                     /protein_id="YP_009663814.1"
                     /db_xref="GeneID:40491932"
     gene            29044..29133
                     /gene="petN"
                     /locus_tag="FKS56_pgp078"
                     /db_xref="GeneID:40491932"
     CDS             complement(30047..30151)
                     /gene="psbM"
                     /locus_tag="FKS56_pgp077"
                     /codon_start=1
                     /transl_table=11
                     /product="photosystem II protein M"
                     /protein_id="YP_009663815.1"
                     /db_xref="GeneID:40491933"
     gene            complement(30047..30151)
                     /gene="psbM"
                     /locus_tag="FKS56_pgp077"
                     /db_xref="GeneID:40491933"
     tRNA            complement(30910..30983)
                     /gene="trnD-GUC"
                     /locus_tag="FKS56_pgt008"
                     /product="tRNA-Asp"
                     /db_xref="GeneID:40491934"
     gene            complement(30910..30983)
                     /gene="trnD-GUC"
                     /locus_tag="FKS56_pgt008"
                     /db_xref="GeneID:40491934"
     tRNA            complement(31219..31302)
                     /gene="trnY-GUA"
                     /locus_tag="FKS56_pgt009"
                     /product="tRNA-Tyr"
                     /db_xref="GeneID:40491935"
     gene            complement(31219..31302)
                     /gene="trnY-GUA"
                     /locus_tag="FKS56_pgt009"
                     /db_xref="GeneID:40491935"
     tRNA            complement(31362..31434)
                     /gene="trnE-UUC"
                     /locus_tag="FKS56_pgt010"
                     /product="tRNA-Glu"
                     /db_xref="GeneID:40491936"
     gene            complement(31362..31434)
                     /gene="trnE-UUC"
                     /locus_tag="FKS56_pgt010"
                     /db_xref="GeneID:40491936"
     tRNA            32099..32170
                     /gene="trnT-GGU"
                     /locus_tag="FKS56_pgt011"
                     /product="tRNA-Thr"
                     /db_xref="GeneID:40491937"
     gene            32099..32170
                     /gene="trnT-GGU"
                     /locus_tag="FKS56_pgt011"
                     /db_xref="GeneID:40491937"
     CDS             33459..34520
                     /gene="psbD"
                     /locus_tag="FKS56_pgp076"
                     /codon_start=1
                     /transl_table=11
                     /product="photosystem II protein D2"
                     /protein_id="YP_009663816.1"
                     /db_xref="GeneID:40491938"
     gene            33459..34520
                     /gene="psbD"
                     /locus_tag="FKS56_pgp076"
                     /db_xref="GeneID:40491938"
     CDS             34468..35889
                     /gene="psbC"
                     /locus_tag="FKS56_pgp075"
                     /codon_start=1
                     /transl_table=11
                     /product="photosystem II CP43 chlorophyll apoprotein"
                     /protein_id="YP_009663817.1"
                     /db_xref="GeneID:40491939"
     gene            34468..35889
                     /gene="psbC"
                     /locus_tag="FKS56_pgp075"
                     /db_xref="GeneID:40491939"
     tRNA            complement(36143..36231)
                     /gene="trnS-UGA"
                     /locus_tag="FKS56_pgt012"
                     /product="tRNA-Ser"
                     /db_xref="GeneID:40491940"
     gene            complement(36143..36231)
                     /gene="trnS-UGA"
                     /locus_tag="FKS56_pgt012"
                     /db_xref="GeneID:40491940"
     CDS             36591..36779
                     /gene="psbZ"
                     /locus_tag="FKS56_pgp074"
                     /codon_start=1
                     /transl_table=11
                     /product="photosystem II protein Z"
                     /protein_id="YP_009663818.1"
                     /db_xref="GeneID:40491941"
     gene            36591..36779
                     /gene="psbZ"
                     /locus_tag="FKS56_pgp074"
                     /db_xref="GeneID:40491941"
     tRNA            37332..37402
                     /gene="trnG-GCC"
                     /locus_tag="FKS56_pgt013"
                     /product="tRNA-Gly"
                     /db_xref="GeneID:40491942"
     gene            37332..37402
                     /gene="trnG-GCC"
                     /locus_tag="FKS56_pgt013"
                     /db_xref="GeneID:40491942"
     tRNA            complement(37551..37624)
                     /gene="trnfM-CAU"
                     /locus_tag="FKS56_pgt014"
                     /product="tRNA-fMet"
                     /db_xref="GeneID:40491943"
     gene            complement(37551..37624)
                     /gene="trnfM-CAU"
                     /locus_tag="FKS56_pgt014"
                     /db_xref="GeneID:40491943"
     CDS             complement(37798..38100)
                     /gene="rps14"
                     /locus_tag="FKS56_pgp073"
                     /codon_start=1
                     /transl_table=11
                     /product="ribosomal protein S14"
                     /protein_id="YP_009663819.1"
                     /db_xref="GeneID:40491944"
     gene            complement(37798..38100)
                     /gene="rps14"
                     /locus_tag="FKS56_pgp073"
                     /db_xref="GeneID:40491944"
     CDS             complement(38222..40426)
                     /gene="psaB"
                     /locus_tag="FKS56_pgp072"
                     /codon_start=1
                     /transl_table=11
                     /product="photosystem I P700 chlorophyll a apoprotein A2"
                     /protein_id="YP_009663820.1"
                     /db_xref="GeneID:40491945"
     gene            complement(38222..40426)
                     /gene="psaB"
                     /locus_tag="FKS56_pgp072"
                     /db_xref="GeneID:40491945"
     CDS             complement(40452..42704)
                     /gene="psaA"
                     /locus_tag="FKS56_pgp071"
                     /codon_start=1
                     /transl_table=11
                     /product="photosystem I P700 chlorophyll a apoprotein A1"
                     /protein_id="YP_009663821.1"
                     /db_xref="GeneID:40491946"
     gene            complement(40452..42704)
                     /gene="psaA"
                     /locus_tag="FKS56_pgp071"
                     /db_xref="GeneID:40491946"
     CDS             join(complement(45414..45539),complement(44444..44671),
                     complement(43544..43696))
                     /gene="ycf3"
                     /locus_tag="FKS56_pgp070"
                     /codon_start=1
                     /transl_table=11
                     /product="hypothetical chloroplast RF34"
                     /protein_id="YP_009663822.1"
                     /db_xref="GeneID:40491947"
     gene            complement(43544..45539)
                     /gene="ycf3"
                     /locus_tag="FKS56_pgp070"
                     /db_xref="GeneID:40491947"
     tRNA            46202..46288
                     /gene="trnS-GGA"
                     /locus_tag="FKS56_pgt015"
                     /product="tRNA-Ser"
                     /db_xref="GeneID:40491948"
     gene            46202..46288
                     /gene="trnS-GGA"
                     /locus_tag="FKS56_pgt015"
                     /db_xref="GeneID:40491948"
     CDS             complement(46639..47244)
                     /gene="rps4"
                     /locus_tag="FKS56_pgp069"
                     /codon_start=1
                     /transl_table=11
                     /product="ribosomal protein S4"
                     /protein_id="YP_009663823.1"
                     /db_xref="GeneID:40491949"
     gene            complement(46639..47244)
                     /gene="rps4"
                     /locus_tag="FKS56_pgp069"
                     /db_xref="GeneID:40491949"
     tRNA            complement(47782..47854)
                     /gene="trnT-UGU"
                     /locus_tag="FKS56_pgt016"
                     /product="tRNA-Thr"
                     /db_xref="GeneID:40491950"
     gene            complement(47782..47854)
                     /gene="trnT-UGU"
                     /locus_tag="FKS56_pgt016"
                     /db_xref="GeneID:40491950"
     tRNA            join(48756..48789,49340..49389)
                     /gene="trnL-UAA"
                     /locus_tag="FKS56_pgt017"
                     /product="tRNA-Leu"
                     /db_xref="GeneID:40491951"
     gene            48756..49389
                     /gene="trnL-UAA"
                     /locus_tag="FKS56_pgt017"
                     /db_xref="GeneID:40491951"
     tRNA            49487..49559
                     /gene="trnF-GAA"
                     /locus_tag="FKS56_pgt018"
                     /product="tRNA-Phe"
                     /db_xref="GeneID:40491952"
     gene            49487..49559
                     /gene="trnF-GAA"
                     /locus_tag="FKS56_pgt018"
                     /db_xref="GeneID:40491952"
     CDS             complement(50018..50494)
                     /gene="ndhJ"
                     /locus_tag="FKS56_pgp068"
                     /codon_start=1
                     /transl_table=11
                     /product="NADH dehydrogenase subunit J"
                     /protein_id="YP_009663824.1"
                     /db_xref="GeneID:40491953"
     gene            complement(50018..50494)
                     /gene="ndhJ"
                     /locus_tag="FKS56_pgp068"
                     /db_xref="GeneID:40491953"
     CDS             complement(50629..51312)
                     /gene="ndhK"
                     /locus_tag="FKS56_pgp067"
                     /codon_start=1
                     /transl_table=11
                     /product="NADH dehydrogenase subunit K"
                     /protein_id="YP_009663825.1"
                     /db_xref="GeneID:40491954"
     gene            complement(50629..51312)
                     /gene="ndhK"
                     /locus_tag="FKS56_pgp067"
                     /db_xref="GeneID:40491954"
     CDS             complement(51377..51739)
                     /gene="ndhC"
                     /locus_tag="FKS56_pgp066"
                     /codon_start=1
                     /transl_table=11
                     /product="NADH dehydrogenase subunit 3"
                     /protein_id="YP_009663826.1"
                     /db_xref="GeneID:40491955"
     gene            complement(51377..51739)
                     /gene="ndhC"
                     /locus_tag="FKS56_pgp066"
                     /db_xref="GeneID:40491955"
     tRNA            join(complement(53076..53113),complement(52467..52501))
                     /gene="trnV-UAC"
                     /locus_tag="FKS56_pgt019"
                     /product="tRNA-Val"
                     /db_xref="GeneID:40491956"
     gene            complement(52467..53113)
                     /gene="trnV-UAC"
                     /locus_tag="FKS56_pgt019"
                     /db_xref="GeneID:40491956"
     tRNA            53304..53376
                     /gene="trnM-CAU"
                     /locus_tag="FKS56_pgt020"
                     /product="tRNA-Met"
                     /db_xref="GeneID:40491957"
     gene            53304..53376
                     /gene="trnM-CAU"
                     /locus_tag="FKS56_pgt020"
                     /db_xref="GeneID:40491957"
     CDS             complement(53619..54020)
                     /gene="atpE"
                     /locus_tag="FKS56_pgp065"
                     /codon_start=1
                     /transl_table=11
                     /product="ATP synthase CF1 epsilon subunit"
                     /protein_id="YP_009663827.1"
                     /db_xref="GeneID:40491958"
     gene            complement(53619..54020)
                     /gene="atpE"
                     /locus_tag="FKS56_pgp065"
                     /db_xref="GeneID:40491958"
     CDS             complement(54017..55519)
                     /gene="atpB"
                     /locus_tag="FKS56_pgp064"
                     /codon_start=1
                     /transl_table=11
                     /product="ATP synthase CF1 beta subunit"
                     /protein_id="YP_009663828.1"
                     /db_xref="GeneID:40491959"
     gene            complement(54017..55519)
                     /gene="atpB"
                     /locus_tag="FKS56_pgp064"
                     /db_xref="GeneID:40491959"
     CDS             56315..57748
                     /gene="rbcL"
                     /locus_tag="FKS56_pgp063"
                     /codon_start=1
                     /transl_table=11
                     /product="ribulose-1,5-bisphosphate carboxylase/oxygenase
                     large subunit"
                     /protein_id="YP_009663829.1"
                     /db_xref="GeneID:40491960"
     gene            56315..57748
                     /gene="rbcL"
                     /locus_tag="FKS56_pgp063"
                     /db_xref="GeneID:40491960"
     CDS             58475..60091
                     /gene="accD"
                     /locus_tag="FKS56_pgp062"
                     /codon_start=1
                     /transl_table=11
                     /product="acetyl-CoA carboxylase carboxyltransferase beta
                     subunit"
                     /protein_id="YP_009663830.1"
                     /db_xref="GeneID:40491961"
     gene            58475..60091
                     /gene="accD"
                     /locus_tag="FKS56_pgp062"
                     /db_xref="GeneID:40491961"
     CDS             60753..60866
                     /gene="psaI"
                     /locus_tag="FKS56_pgp061"
                     /codon_start=1
                     /transl_table=11
                     /product="photosystem I subunit VIII"
                     /protein_id="YP_009663831.1"
                     /db_xref="GeneID:40491962"
     gene            60753..60866
                     /gene="psaI"
                     /locus_tag="FKS56_pgp061"
                     /db_xref="GeneID:40491962"
     CDS             61296..61859
                     /gene="ycf4"
                     /locus_tag="FKS56_pgp060"
                     /codon_start=1
                     /transl_table=11
                     /product="photosystem I assembly protein Ycf4"
                     /protein_id="YP_009663832.1"
                     /db_xref="GeneID:40491963"
     gene            61296..61859
                     /gene="ycf4"
                     /locus_tag="FKS56_pgp060"
                     /db_xref="GeneID:40491963"
     CDS             62386..63081
                     /gene="cemA"
                     /locus_tag="FKS56_pgp059"
                     /codon_start=1
                     /transl_table=11
                     /product="envelope membrane protein"
                     /protein_id="YP_009663833.1"
                     /db_xref="GeneID:40491964"
     gene            62386..63081
                     /gene="cemA"
                     /locus_tag="FKS56_pgp059"
                     /db_xref="GeneID:40491964"
     CDS             63329..64291
                     /gene="petA"
                     /locus_tag="FKS56_pgp058"
                     /codon_start=1
                     /transl_table=11
                     /product="cytochrome f"
                     /protein_id="YP_009663834.1"
                     /db_xref="GeneID:40491965"
     gene            63329..64291
                     /gene="petA"
                     /locus_tag="FKS56_pgp058"
                     /db_xref="GeneID:40491965"
     CDS             complement(65084..65206)
                     /gene="psbJ"
                     /locus_tag="FKS56_pgp057"
                     /codon_start=1
                     /transl_table=11
                     /product="photosystem II protein J"
                     /protein_id="YP_009663835.1"
                     /db_xref="GeneID:40491966"
     gene            complement(65084..65206)
                     /gene="psbJ"
                     /locus_tag="FKS56_pgp057"
                     /db_xref="GeneID:40491966"
     CDS             complement(65352..65468)
                     /gene="psbL"
                     /locus_tag="FKS56_pgp056"
                     /codon_start=1
                     /transl_table=11
                     /product="photosystem II protein L"
                     /protein_id="YP_009663836.1"
                     /db_xref="GeneID:40491967"
     gene            complement(65352..65468)
                     /gene="psbL"
                     /locus_tag="FKS56_pgp056"
                     /db_xref="GeneID:40491967"
     CDS             complement(65496..65615)
                     /gene="psbF"
                     /locus_tag="FKS56_pgp055"
                     /codon_start=1
                     /transl_table=11
                     /product="photosystem II cytochrome b559 beta subunit"
                     /protein_id="YP_009663837.1"
                     /db_xref="GeneID:40491968"
     gene            complement(65496..65615)
                     /gene="psbF"
                     /locus_tag="FKS56_pgp055"
                     /db_xref="GeneID:40491968"
     CDS             complement(65625..65876)
                     /gene="psbE"
                     /locus_tag="FKS56_pgp054"
                     /codon_start=1
                     /transl_table=11
                     /product="photosystem II protein V"
                     /protein_id="YP_009663838.1"
                     /db_xref="GeneID:40491969"
     gene            complement(65625..65876)
                     /gene="psbE"
                     /locus_tag="FKS56_pgp054"
                     /db_xref="GeneID:40491969"
     CDS             67000..67095
                     /gene="petL"
                     /locus_tag="FKS56_pgp053"
                     /codon_start=1
                     /transl_table=11
                     /product="cytochrome b6/f complex subunit VI"
                     /protein_id="YP_009663839.1"
                     /db_xref="GeneID:40491970"
     gene            67000..67095
                     /gene="petL"
                     /locus_tag="FKS56_pgp053"
                     /db_xref="GeneID:40491970"
     CDS             67289..67402
                     /gene="petG"
                     /locus_tag="FKS56_pgp052"
                     /codon_start=1
                     /transl_table=11
                     /product="cytochrome b6/f complex subunit V"
                     /protein_id="YP_009663840.1"
                     /db_xref="GeneID:40491971"
     gene            67289..67402
                     /gene="petG"
                     /locus_tag="FKS56_pgp052"
                     /db_xref="GeneID:40491971"
     tRNA            complement(67562..67634)
                     /gene="trnW-CCA"
                     /locus_tag="FKS56_pgt021"
                     /product="tRNA-Trp"
                     /db_xref="GeneID:40491972"
     gene            complement(67562..67634)
                     /gene="trnW-CCA"
                     /locus_tag="FKS56_pgt021"
                     /db_xref="GeneID:40491972"
     tRNA            complement(67843..67916)
                     /gene="trnP-UGG"
                     /locus_tag="FKS56_pgt022"
                     /product="tRNA-Pro"
                     /db_xref="GeneID:40491973"
     gene            complement(67843..67916)
                     /gene="trnP-UGG"
                     /locus_tag="FKS56_pgt022"
                     /db_xref="GeneID:40491973"
     CDS             68281..68415
                     /gene="psaJ"
                     /locus_tag="FKS56_pgp051"
                     /codon_start=1
                     /transl_table=11
                     /product="photosystem I subunit IX"
                     /protein_id="YP_009663841.1"
                     /db_xref="GeneID:40491974"
     gene            68281..68415
                     /gene="psaJ"
                     /locus_tag="FKS56_pgp051"
                     /db_xref="GeneID:40491974"
     CDS             68861..69061
                     /gene="rpl33"
                     /locus_tag="FKS56_pgp050"
                     /codon_start=1
                     /transl_table=11
                     /product="ribosomal protein L33"
                     /protein_id="YP_009663842.1"
                     /db_xref="GeneID:40491975"
     gene            68861..69061
                     /gene="rpl33"
                     /locus_tag="FKS56_pgp050"
                     /db_xref="GeneID:40491975"
     CDS             69372..69656
                     /gene="rps18"
                     /locus_tag="FKS56_pgp049"
                     /codon_start=1
                     /transl_table=11
                     /product="ribosomal protein S18"
                     /protein_id="YP_009663843.1"
                     /db_xref="GeneID:40491976"
     gene            69372..69656
                     /gene="rps18"
                     /locus_tag="FKS56_pgp049"
                     /db_xref="GeneID:40491976"
     CDS             complement(70009..70359)
                     /gene="rpl20"
                     /locus_tag="FKS56_pgp048"
                     /codon_start=1
                     /transl_table=11
                     /product="ribosomal protein L20"
                     /protein_id="YP_009663844.1"
                     /db_xref="GeneID:40491977"
     gene            complement(70009..70359)
                     /gene="rpl20"
                     /locus_tag="FKS56_pgp048"
                     /db_xref="GeneID:40491977"
     CDS             join(complement(71125..71238),156643..156874,
                     157412..157437)
                     /gene="rps12"
                     /locus_tag="FKS56_pgp047"
                     /trans_splicing
                     /codon_start=1
                     /transl_table=11
                     /product="ribosomal protein S12"
                     /protein_id="YP_009663845.1"
                     /db_xref="GeneID:40491978"
     CDS             join(complement(71125..71238),complement(98825..99056),
                     complement(98262..98287))
                     /gene="rps12"
                     /locus_tag="FKS56_pgp046"
                     /trans_splicing
                     /codon_start=1
                     /transl_table=11
                     /product="ribosomal protein S12"
                     /protein_id="YP_009663800.1"
                     /db_xref="GeneID:40492048"
     gene            join(complement(71125..71238),156643..156874,
                     157412..157437)
                     /gene="rps12"
                     /locus_tag="FKS56_pgp047"
                     /trans_splicing
                     /db_xref="GeneID:40491978"
     gene            join(complement(71125..71238),complement(98825..99056),
                     complement(98262..98287))
                     /gene="rps12"
                     /locus_tag="FKS56_pgp046"
                     /trans_splicing
                     /db_xref="GeneID:40492048"
     CDS             72538..74064
                     /gene="psbB"
                     /locus_tag="FKS56_pgp045"
                     /codon_start=1
                     /transl_table=11
                     /product="photosystem II 47 kDa protein"
                     /protein_id="YP_009663846.1"
                     /db_xref="GeneID:40491979"
     gene            72538..74064
                     /gene="psbB"
                     /locus_tag="FKS56_pgp045"
                     /db_xref="GeneID:40491979"
     CDS             74246..74347
                     /gene="psbT"
                     /locus_tag="FKS56_pgp044"
                     /codon_start=1
                     /transl_table=11
                     /product="photosystem II protein T"
                     /protein_id="YP_009663847.1"
                     /db_xref="GeneID:40491981"
     gene            74246..74347
                     /gene="psbT"
                     /locus_tag="FKS56_pgp044"
                     /db_xref="GeneID:40491981"
     CDS             complement(74418..74549)
                     /gene="psbN"
                     /locus_tag="FKS56_pgp043"
                     /codon_start=1
                     /transl_table=11
                     /product="photosystem II protein N"
                     /protein_id="YP_009663848.1"
                     /db_xref="GeneID:40491982"
     gene            complement(74418..74549)
                     /gene="psbN"
                     /locus_tag="FKS56_pgp043"
                     /db_xref="GeneID:40491982"
     CDS             74657..74884
                     /gene="psbH"
                     /locus_tag="FKS56_pgp042"
                     /codon_start=1
                     /transl_table=11
                     /product="photosystem II protein H"
                     /protein_id="YP_009663849.1"
                     /db_xref="GeneID:40491983"
     gene            74657..74884
                     /gene="psbH"
                     /locus_tag="FKS56_pgp042"
                     /db_xref="GeneID:40491983"
     CDS             join(75008..75013,75839..76480)
                     /gene="petB"
                     /locus_tag="FKS56_pgp041"
                     /codon_start=1
                     /transl_table=11
                     /product="cytochrome b6"
                     /protein_id="YP_009663850.1"
                     /db_xref="GeneID:40491984"
     gene            75008..76480
                     /gene="petB"
                     /locus_tag="FKS56_pgp041"
                     /db_xref="GeneID:40491984"
     CDS             join(76692..76699,77480..77954)
                     /gene="petD"
                     /locus_tag="FKS56_pgp040"
                     /codon_start=1
                     /transl_table=11
                     /product="cytochrome b6/f complex subunit IV"
                     /protein_id="YP_009663851.1"
                     /db_xref="GeneID:40491985"
                     /modified_by="Abdullah"
     gene            76692..77954
                     /gene="petD"
                     /locus_tag="FKS56_pgp040"
                     /db_xref="GeneID:40491985"
                     /modified_by="Abdullah"
     CDS             complement(78162..79148)
                     /gene="rpoA"
                     /locus_tag="FKS56_pgp039"
                     /codon_start=1
                     /transl_table=11
                     /product="RNA polymerase alpha subunit"
                     /protein_id="YP_009663852.1"
                     /db_xref="GeneID:40491986"
     gene            complement(78162..79148)
                     /gene="rpoA"
                     /locus_tag="FKS56_pgp039"
                     /db_xref="GeneID:40491986"
     CDS             complement(79228..79644)
                     /gene="rps11"
                     /locus_tag="FKS56_pgp038"
                     /codon_start=1
                     /transl_table=11
                     /product="ribosomal protein S11"
                     /protein_id="YP_009663853.1"
                     /db_xref="GeneID:40491987"
     gene            complement(79228..79644)
                     /gene="rps11"
                     /locus_tag="FKS56_pgp038"
                     /db_xref="GeneID:40491987"
     CDS             complement(79791..79904)
                     /gene="rpl36"
                     /locus_tag="FKS56_pgp037"
                     /codon_start=1
                     /transl_table=11
                     /product="ribosomal protein L36"
                     /protein_id="YP_009663854.1"
                     /db_xref="GeneID:40491988"
     gene            complement(79791..79904)
                     /gene="rpl36"
                     /locus_tag="FKS56_pgp037"
                     /db_xref="GeneID:40491988"
     CDS             complement(80323..80727)
                     /gene="rps8"
                     /locus_tag="FKS56_pgp036"
                     /codon_start=1
                     /transl_table=11
                     /product="ribosomal protein S8"
                     /protein_id="YP_009663855.1"
                     /db_xref="GeneID:40491989"
     gene            complement(80323..80727)
                     /gene="rps8"
                     /locus_tag="FKS56_pgp036"
                     /db_xref="GeneID:40491989"
     CDS             complement(80906..81274)
                     /gene="rpl14"
                     /locus_tag="FKS56_pgp035"
                     /codon_start=1
                     /transl_table=11
                     /product="ribosomal protein L14"
                     /protein_id="YP_009663856.1"
                     /db_xref="GeneID:40491990"
     gene            complement(80906..81274)
                     /gene="rpl14"
                     /locus_tag="FKS56_pgp035"
                     /db_xref="GeneID:40491990"
     CDS             join(complement(82859..82867),complement(81399..81797))
                     /gene="rpl16"
                     /locus_tag="FKS56_pgp034"
                     /codon_start=1
                     /transl_table=11
                     /product="ribosomal protein L16"
                     /protein_id="YP_009663857.1"
                     /db_xref="GeneID:40491991"
     gene            complement(81399..82867)
                     /gene="rpl16"
                     /locus_tag="FKS56_pgp034"
                     /db_xref="GeneID:40491991"
     CDS             complement(83018..83677)
                     /gene="rps3"
                     /locus_tag="FKS56_pgp033"
                     /codon_start=1
                     /transl_table=11
                     /product="ribosomal protein S3"
                     /protein_id="YP_009663858.1"
                     /db_xref="GeneID:40491992"
     gene            complement(83018..83677)
                     /gene="rps3"
                     /locus_tag="FKS56_pgp033"
                     /db_xref="GeneID:40491992"
     CDS             complement(83662..84165)
                     /gene="rpl22"
                     /locus_tag="FKS56_pgp032"
                     /codon_start=1
                     /transl_table=11
                     /product="ribosomal protein L22"
                     /protein_id="YP_009663859.1"
                     /db_xref="GeneID:40491993"
     gene            complement(83662..84165)
                     /gene="rpl22"
                     /locus_tag="FKS56_pgp032"
                     /db_xref="GeneID:40491993"
     CDS             complement(84204..84482)
                     /gene="rps19"
                     /locus_tag="FKS56_pgp031"
                     /codon_start=1
                     /transl_table=11
                     /product="ribosomal protein S19"
                     /protein_id="YP_009663860.1"
                     /db_xref="GeneID:40491994"
     gene            complement(84204..84482)
                     /gene="rps19"
                     /locus_tag="FKS56_pgp031"
                     /db_xref="GeneID:40491994"
     repeat_region   84508..126438
                     /note="inverted repeat B (IRB)"
                     /rpt_type="inverted"
     CDS             join(complement(85658..86048),complement(84539..84972))
                     /gene="rpl2"
                     /locus_tag="FKS56_pgp030"
                     /codon_start=1
                     /transl_table=11
                     /product="ribosomal protein L2"
                     /protein_id="YP_009663861.1"
                     /db_xref="GeneID:40491995"
     gene            complement(84539..86048)
                     /gene="rpl2"
                     /locus_tag="FKS56_pgp030"
                     /db_xref="GeneID:40491995"
     CDS             complement(86067..86348)
                     /gene="rpl23"
                     /locus_tag="FKS56_pgp029"
                     /codon_start=1
                     /transl_table=11
                     /product="ribosomal protein L23"
                     /protein_id="YP_009663862.1"
                     /db_xref="GeneID:40491996"
     gene            complement(86067..86348)
                     /gene="rpl23"
                     /locus_tag="FKS56_pgp029"
                     /db_xref="GeneID:40491996"
     tRNA            complement(86519..86592)
                     /gene="trnI-CAU"
                     /locus_tag="FKS56_pgt023"
                     /product="tRNA-Ile"
                     /db_xref="GeneID:40491997"
     gene            complement(86519..86592)
                     /gene="trnI-CAU"
                     /locus_tag="FKS56_pgt023"
                     /db_xref="GeneID:40491997"
     CDS             86792..93616
                     /gene="ycf2"
                     /locus_tag="FKS56_pgp028"
                     /codon_start=1
                     /transl_table=11
                     /product="Ycf2"
                     /protein_id="YP_009663863.1"
                     /db_xref="GeneID:40491998"
     gene            86792..93616
                     /gene="ycf2"
                     /locus_tag="FKS56_pgp028"
                     /db_xref="GeneID:40491998"
     tRNA            complement(94534..94614)
                     /gene="trnL-CAA"
                     /locus_tag="FKS56_pgt024"
                     /product="tRNA-Leu"
                     /db_xref="GeneID:40491999"
     gene            complement(94534..94614)
                     /gene="trnL-CAA"
                     /locus_tag="FKS56_pgt024"
                     /db_xref="GeneID:40491999"
     CDS             join(complement(96646..97422),complement(95204..95959))
                     /gene="ndhB"
                     /locus_tag="FKS56_pgp027"
                     /codon_start=1
                     /transl_table=11
                     /product="NADH dehydrogenase subunit 2"
                     /protein_id="YP_009663864.1"
                     /db_xref="GeneID:40492000"
     gene            complement(95204..97422)
                     /gene="ndhB"
                     /locus_tag="FKS56_pgp027"
                     /db_xref="GeneID:40492000"
     CDS             complement(97741..98208)
                     /gene="rps7"
                     /locus_tag="FKS56_pgp026"
                     /codon_start=1
                     /transl_table=11
                     /product="ribosomal protein S7"
                     /protein_id="YP_009663865.1"
                     /db_xref="GeneID:40492001"
     gene            complement(97741..98208)
                     /gene="rps7"
                     /locus_tag="FKS56_pgp026"
                     /db_xref="GeneID:40492001"
     tRNA            100897..100968
                     /gene="trnV-GAC"
                     /locus_tag="FKS56_pgt025"
                     /product="tRNA-Val"
                     /db_xref="GeneID:40492002"
     gene            100897..100968
                     /gene="trnV-GAC"
                     /locus_tag="FKS56_pgt025"
                     /db_xref="GeneID:40492002"
     rRNA            101193..102683
                     /gene="rrn16"
                     /locus_tag="FKS56_pgr008"
                     /product="16S ribosomal RNA"
                     /db_xref="GeneID:40492003"
     gene            101193..102683
                     /gene="rrn16"
                     /locus_tag="FKS56_pgr008"
                     /db_xref="GeneID:40492003"
     tRNA            join(102982..103018,103978..104012)
                     /gene="trnI-GAU"
                     /locus_tag="FKS56_pgt026"
                     /product="tRNA-Ile"
                     /db_xref="GeneID:40492004"
     gene            102982..104012
                     /gene="trnI-GAU"
                     /locus_tag="FKS56_pgt026"
                     /db_xref="GeneID:40492004"
     tRNA            join(104076..104113,104929..104963)
                     /gene="trnA-UGC"
                     /locus_tag="FKS56_pgt027"
                     /product="tRNA-Ala"
                     /db_xref="GeneID:40492005"
     gene            104076..104963
                     /gene="trnA-UGC"
                     /locus_tag="FKS56_pgt027"
                     /db_xref="GeneID:40492005"
     rRNA            105123..107932
                     /gene="rrn23"
                     /locus_tag="FKS56_pgr007"
                     /product="23S ribosomal RNA"
                     /db_xref="GeneID:40492006"
     gene            105123..107932
                     /gene="rrn23"
                     /locus_tag="FKS56_pgr007"
                     /db_xref="GeneID:40492006"
     rRNA            108031..108133
                     /gene="rrn4.5"
                     /locus_tag="FKS56_pgr006"
                     /product="4.5S ribosomal RNA"
                     /db_xref="GeneID:40492007"
     gene            108031..108133
                     /gene="rrn4.5"
                     /locus_tag="FKS56_pgr006"
                     /db_xref="GeneID:40492007"
     rRNA            108363..108483
                     /gene="rrn5"
                     /locus_tag="FKS56_pgr005"
                     /product="5S ribosomal RNA"
                     /db_xref="GeneID:40492008"
     gene            108363..108483
                     /gene="rrn5"
                     /locus_tag="FKS56_pgr005"
                     /db_xref="GeneID:40492008"
     tRNA            108740..108813
                     /gene="trnR-ACG"
                     /locus_tag="FKS56_pgt028"
                     /product="tRNA-Arg"
                     /db_xref="GeneID:40492009"
     gene            108740..108813
                     /gene="trnR-ACG"
                     /locus_tag="FKS56_pgt028"
                     /db_xref="GeneID:40492009"
     tRNA            complement(109438..109509)
                     /gene="trnN-GUU"
                     /locus_tag="FKS56_pgt029"
                     /product="tRNA-Asn"
                     /db_xref="GeneID:40492010"
     gene            complement(109438..109509)
                     /gene="trnN-GUU"
                     /locus_tag="FKS56_pgt029"
                     /db_xref="GeneID:40492010"
     CDS             110031..115589
                     /gene="ycf1"
                     /locus_tag="FKS56_pgp025"
                     /codon_start=1
                     /transl_table=11
                     /product="Ycf1"
                     /protein_id="YP_009663866.1"
                     /db_xref="GeneID:40492011"
     gene            110031..115589
                     /gene="ycf1"
                     /locus_tag="FKS56_pgp025"
                     /db_xref="GeneID:40492011"
     CDS             115963..116235
                     /gene="rps15"
                     /locus_tag="FKS56_pgp024"
                     /codon_start=1
                     /transl_table=11
                     /product="ribosomal protein S15"
                     /protein_id="YP_009663867.1"
                     /db_xref="GeneID:40492012"
     gene            115963..116235
                     /gene="rps15"
                     /locus_tag="FKS56_pgp024"
                     /db_xref="GeneID:40492012"
     CDS             116341..117522
                     /gene="ndhH"
                     /locus_tag="FKS56_pgp023"
                     /codon_start=1
                     /transl_table=11
                     /product="NADH dehydrogenase subunit 7"
                     /protein_id="YP_009663868.1"
                     /db_xref="GeneID:40492013"
     gene            116341..117522
                     /gene="ndhH"
                     /locus_tag="FKS56_pgp023"
                     /db_xref="GeneID:40492013"
     CDS             join(117524..118081,119239..119778)
                     /gene="ndhA"
                     /locus_tag="FKS56_pgp022"
                     /codon_start=1
                     /transl_table=11
                     /product="NADH-plastoquinone oxidoreductase subunit 1"
                     /protein_id="YP_009663869.1"
                     /db_xref="GeneID:40492014"
     gene            117524..119778
                     /gene="ndhA"
                     /locus_tag="FKS56_pgp022"
                     /db_xref="GeneID:40492014"
     CDS             119856..120359
                     /gene="ndhI"
                     /product="NADH dehydrogenase subunit I"
     gene            119856..120359
                     /gene="ndhI"
     CDS             120782..121312
                     /gene="ndhG"
                     /locus_tag="FKS56_pgp021"
                     /codon_start=1
                     /transl_table=11
                     /product="NADH dehydrogenase subunit 6"
                     /protein_id="YP_009663870.1"
                     /db_xref="GeneID:40492015"
     gene            120782..121312
                     /gene="ndhG"
                     /locus_tag="FKS56_pgp021"
                     /db_xref="GeneID:40492015"
     CDS             121553..121858
                     /gene="ndhE"
                     /locus_tag="FKS56_pgp020"
                     /codon_start=1
                     /transl_table=11
                     /product="NADH dehydrogenase subunit 4L"
                     /protein_id="YP_009663871.1"
                     /db_xref="GeneID:40492016"
     gene            121553..121858
                     /gene="ndhE"
                     /locus_tag="FKS56_pgp020"
                     /db_xref="GeneID:40492016"
     CDS             122104..122349
                     /gene="psaC"
                     /locus_tag="FKS56_pgp019"
                     /codon_start=1
                     /transl_table=11
                     /product="photosystem I subunit VII"
                     /protein_id="YP_009663872.1"
                     /db_xref="GeneID:40492017"
     gene            122104..122349
                     /gene="psaC"
                     /locus_tag="FKS56_pgp019"
                     /db_xref="GeneID:40492017"
     CDS             122488..123990
                     /gene="ndhD"
                     /locus_tag="FKS56_pgp018"
                     /codon_start=1
                     /transl_table=11
                     /product="NADH dehydrogenase subunit 4"
                     /protein_id="YP_009663873.1"
                     /db_xref="GeneID:40492018"
     gene            122488..123990
                     /gene="ndhD"
                     /locus_tag="FKS56_pgp018"
                     /db_xref="GeneID:40492018"
     CDS             complement(124306..125277)
                     /gene="ccsA"
                     /locus_tag="FKS56_pgp017"
                     /codon_start=1
                     /transl_table=11
                     /product="cytochrome c biogenesis protein"
                     /protein_id="YP_009663874.1"
                     /db_xref="GeneID:40492019"
     gene            complement(124306..125277)
                     /gene="ccsA"
                     /locus_tag="FKS56_pgp017"
                     /db_xref="GeneID:40492019"
     tRNA            complement(125400..125479)
                     /gene="trnL-UAG"
                     /locus_tag="FKS56_pgt030"
                     /product="tRNA-Leu"
                     /db_xref="GeneID:40492020"
     gene            complement(125400..125479)
                     /gene="trnL-UAG"
                     /locus_tag="FKS56_pgt030"
                     /db_xref="GeneID:40492020"
     CDS             complement(126356..128599)
                     /gene="ndhF"
                     /product="NADH dehydrogenase subunit F"
     gene            complement(126356..128599)
                     /gene="ndhF"
     misc_feature    126439..129260
                     /note="small single copy (SSC)"
     CDS             129072..129236
                     /gene="rpl32"
                     /locus_tag="FKS56_pgp015"
                     /codon_start=1
                     /transl_table=11
                     /product="ribosomal protein L32"
                     /protein_id="YP_009663875.1"
                     /db_xref="GeneID:40492022"
     gene            129072..129236
                     /gene="rpl32"
                     /locus_tag="FKS56_pgp015"
                     /db_xref="GeneID:40492022"
     repeat_region   complement(129261..171190)
                     /note="inverted repeat A (IRA)"
                     /rpt_type="inverted"
     tRNA            130220..130299
                     /gene="trnL-UAG"
                     /locus_tag="FKS56_pgt031"
                     /product="tRNA-Leu"
                     /db_xref="GeneID:40492023"
     gene            130220..130299
                     /gene="trnL-UAG"
                     /locus_tag="FKS56_pgt031"
                     /db_xref="GeneID:40492023"
     CDS             130422..131393
                     /gene="ccsA"
                     /locus_tag="FKS56_pgp014"
                     /codon_start=1
                     /transl_table=11
                     /product="cytochrome c biogenesis protein"
                     /protein_id="YP_009663876.1"
                     /db_xref="GeneID:40492024"
     gene            130422..131393
                     /gene="ccsA"
                     /locus_tag="FKS56_pgp014"
                     /db_xref="GeneID:40492024"
     CDS             complement(131709..133211)
                     /gene="ndhD"
                     /locus_tag="FKS56_pgp013"
                     /codon_start=1
                     /transl_table=11
                     /product="NADH dehydrogenase subunit 4"
                     /protein_id="YP_009663877.1"
                     /db_xref="GeneID:40492025"
     gene            complement(131709..133211)
                     /gene="ndhD"
                     /locus_tag="FKS56_pgp013"
                     /db_xref="GeneID:40492025"
     CDS             complement(133350..133595)
                     /gene="psaC"
                     /locus_tag="FKS56_pgp012"
                     /codon_start=1
                     /transl_table=11
                     /product="photosystem I subunit VII"
                     /protein_id="YP_009663878.1"
                     /db_xref="GeneID:40492026"
     gene            complement(133350..133595)
                     /gene="psaC"
                     /locus_tag="FKS56_pgp012"
                     /db_xref="GeneID:40492026"
     CDS             complement(133841..134146)
                     /gene="ndhE"
                     /locus_tag="FKS56_pgp011"
                     /codon_start=1
                     /transl_table=11
                     /product="NADH dehydrogenase subunit 4L"
                     /protein_id="YP_009663879.1"
                     /db_xref="GeneID:40492027"
     gene            complement(133841..134146)
                     /gene="ndhE"
                     /locus_tag="FKS56_pgp011"
                     /db_xref="GeneID:40492027"
     CDS             complement(134387..134917)
                     /gene="ndhG"
                     /locus_tag="FKS56_pgp010"
                     /codon_start=1
                     /transl_table=11
                     /product="NADH dehydrogenase subunit 6"
                     /protein_id="YP_009663880.1"
                     /db_xref="GeneID:40492028"
     gene            complement(134387..134917)
                     /gene="ndhG"
                     /locus_tag="FKS56_pgp010"
                     /db_xref="GeneID:40492028"
     CDS             complement(135340..135843)
                     /gene="ndhI"
                     /product="NADH dehydrogenase subunit I"
     gene            complement(135340..135843)
                     /gene="ndhI"
     CDS             join(complement(137618..138175),
                     complement(135921..136460))
                     /gene="ndhA"
                     /locus_tag="FKS56_pgp009"
                     /codon_start=1
                     /transl_table=11
                     /product="NADH-plastoquinone oxidoreductase subunit 1"
                     /protein_id="YP_009663881.1"
                     /db_xref="GeneID:40492029"
     gene            complement(135921..138175)
                     /gene="ndhA"
                     /locus_tag="FKS56_pgp009"
                     /db_xref="GeneID:40492029"
     CDS             complement(138177..139358)
                     /gene="ndhH"
                     /locus_tag="FKS56_pgp008"
                     /codon_start=1
                     /transl_table=11
                     /product="NADH dehydrogenase subunit 7"
                     /protein_id="YP_009663882.1"
                     /db_xref="GeneID:40492030"
     gene            complement(138177..139358)
                     /gene="ndhH"
                     /locus_tag="FKS56_pgp008"
                     /db_xref="GeneID:40492030"
     CDS             complement(139464..139736)
                     /gene="rps15"
                     /locus_tag="FKS56_pgp007"
                     /codon_start=1
                     /transl_table=11
                     /product="ribosomal protein S15"
                     /protein_id="YP_009663883.1"
                     /db_xref="GeneID:40492031"
     gene            complement(139464..139736)
                     /gene="rps15"
                     /locus_tag="FKS56_pgp007"
                     /db_xref="GeneID:40492031"
     CDS             complement(140110..145668)
                     /gene="ycf1"
                     /locus_tag="FKS56_pgp006"
                     /codon_start=1
                     /transl_table=11
                     /product="Ycf1"
                     /protein_id="YP_009663884.1"
                     /db_xref="GeneID:40492032"
     gene            complement(140110..145668)
                     /gene="ycf1"
                     /locus_tag="FKS56_pgp006"
                     /db_xref="GeneID:40492032"
     tRNA            146190..146261
                     /gene="trnN-GUU"
                     /locus_tag="FKS56_pgt032"
                     /product="tRNA-Asn"
                     /db_xref="GeneID:40492033"
     gene            146190..146261
                     /gene="trnN-GUU"
                     /locus_tag="FKS56_pgt032"
                     /db_xref="GeneID:40492033"
     tRNA            complement(146886..146959)
                     /gene="trnR-ACG"
                     /locus_tag="FKS56_pgt033"
                     /product="tRNA-Arg"
                     /db_xref="GeneID:40492034"
     gene            complement(146886..146959)
                     /gene="trnR-ACG"
                     /locus_tag="FKS56_pgt033"
                     /db_xref="GeneID:40492034"
     rRNA            complement(147216..147336)
                     /gene="rrn5"
                     /locus_tag="FKS56_pgr004"
                     /product="5S ribosomal RNA"
                     /db_xref="GeneID:40492035"
     gene            complement(147216..147336)
                     /gene="rrn5"
                     /locus_tag="FKS56_pgr004"
                     /db_xref="GeneID:40492035"
     rRNA            complement(147566..147668)
                     /gene="rrn4.5"
                     /locus_tag="FKS56_pgr003"
                     /product="4.5S ribosomal RNA"
                     /db_xref="GeneID:40492036"
     gene            complement(147566..147668)
                     /gene="rrn4.5"
                     /locus_tag="FKS56_pgr003"
                     /db_xref="GeneID:40492036"
     rRNA            complement(147767..150576)
                     /gene="rrn23"
                     /locus_tag="FKS56_pgr002"
                     /product="23S ribosomal RNA"
                     /db_xref="GeneID:40492037"
     gene            complement(147767..150576)
                     /gene="rrn23"
                     /locus_tag="FKS56_pgr002"
                     /db_xref="GeneID:40492037"
     tRNA            join(complement(151586..151623),
                     complement(150736..150770))
                     /gene="trnA-UGC"
                     /locus_tag="FKS56_pgt034"
                     /product="tRNA-Ala"
                     /db_xref="GeneID:40492038"
     gene            complement(150736..151623)
                     /gene="trnA-UGC"
                     /locus_tag="FKS56_pgt034"
                     /db_xref="GeneID:40492038"
     tRNA            join(complement(152681..152717),
                     complement(151687..151721))
                     /gene="trnI-GAU"
                     /locus_tag="FKS56_pgt035"
                     /product="tRNA-Ile"
                     /db_xref="GeneID:40492039"
     gene            complement(151687..152717)
                     /gene="trnI-GAU"
                     /locus_tag="FKS56_pgt035"
                     /db_xref="GeneID:40492039"
     rRNA            complement(153016..154506)
                     /gene="rrn16"
                     /locus_tag="FKS56_pgr001"
                     /product="16S ribosomal RNA"
                     /db_xref="GeneID:40492040"
     gene            complement(153016..154506)
                     /gene="rrn16"
                     /locus_tag="FKS56_pgr001"
                     /db_xref="GeneID:40492040"
     tRNA            complement(154731..154802)
                     /gene="trnV-GAC"
                     /locus_tag="FKS56_pgt036"
                     /product="tRNA-Val"
                     /db_xref="GeneID:40492041"
     gene            complement(154731..154802)
                     /gene="trnV-GAC"
                     /locus_tag="FKS56_pgt036"
                     /db_xref="GeneID:40492041"
     CDS             157491..157958
                     /gene="rps7"
                     /locus_tag="FKS56_pgp005"
                     /codon_start=1
                     /transl_table=11
                     /product="ribosomal protein S7"
                     /protein_id="YP_009663885.1"
                     /db_xref="GeneID:40492042"
     gene            157491..157958
                     /gene="rps7"
                     /locus_tag="FKS56_pgp005"
                     /db_xref="GeneID:40492042"
     CDS             join(158277..159053,159740..160495)
                     /gene="ndhB"
                     /locus_tag="FKS56_pgp004"
                     /codon_start=1
                     /transl_table=11
                     /product="NADH dehydrogenase subunit 2"
                     /protein_id="YP_009663886.1"
                     /db_xref="GeneID:40492043"
     gene            158277..160495
                     /gene="ndhB"
                     /locus_tag="FKS56_pgp004"
                     /db_xref="GeneID:40492043"
     tRNA            161085..161165
                     /gene="trnL-CAA"
                     /locus_tag="FKS56_pgt037"
                     /product="tRNA-Leu"
                     /db_xref="GeneID:40492044"
     gene            161085..161165
                     /gene="trnL-CAA"
                     /locus_tag="FKS56_pgt037"
                     /db_xref="GeneID:40492044"
     CDS             complement(162083..168907)
                     /gene="ycf2"
                     /locus_tag="FKS56_pgp003"
                     /codon_start=1
                     /transl_table=11
                     /product="Ycf2"
                     /protein_id="YP_009663887.1"
                     /db_xref="GeneID:40492049"
     gene            complement(162083..168907)
                     /gene="ycf2"
                     /locus_tag="FKS56_pgp003"
                     /db_xref="GeneID:40492049"
     tRNA            169107..169180
                     /gene="trnI-CAU"
                     /locus_tag="FKS56_pgt038"
                     /product="tRNA-Ile"
                     /db_xref="GeneID:40492045"
     gene            169107..169180
                     /gene="trnI-CAU"
                     /locus_tag="FKS56_pgt038"
                     /db_xref="GeneID:40492045"
     CDS             169351..169632
                     /gene="rpl23"
                     /locus_tag="FKS56_pgp002"
                     /codon_start=1
                     /transl_table=11
                     /product="ribosomal protein L23"
                     /protein_id="YP_009663888.1"
                     /db_xref="GeneID:40492046"
     gene            169351..169632
                     /gene="rpl23"
                     /locus_tag="FKS56_pgp002"
                     /db_xref="GeneID:40492046"
     CDS             join(169651..170041,170727..171160)
                     /gene="rpl2"
                     /locus_tag="FKS56_pgp001"
                     /codon_start=1
                     /transl_table=11
                     /product="ribosomal protein L2"
                     /protein_id="YP_009663889.1"
                     /db_xref="GeneID:40492047"
     gene            169651..171160
                     /gene="rpl2"
                     /locus_tag="FKS56_pgp001"
                     /db_xref="GeneID:40492047"
ORIGIN      
        1 agcaaattta aattttgttc atgggcgaac gacgggaatt gaacccgcga atggtggatt
       61 cacaatccac tgccttaatc cacttggcta catccgcccc tctttttttt ttttttataa
      121 tattttgttt cgctttgatt taaattgaaa acagtcaaat aagaacttca caaaagattg
      181 gtaaggactg atccatttat agaaatagca attatatgaa atagaaatta tatatatata
      241 tgagtacaaa acaaaggtat gatactaaac caaacccatt aaaatgaccc tttccttttt
      301 tttttgttat gataaagtaa agtgaaaata aagaaaaaaa cttaggtaaa taaaagaaag
      361 actattaaaa atcaaataaa ggggcaatac caagaggatt ggtattgccc ctttattttt
      421 cctttcaaaa aattgtatac actaagacaa aagtcttatc catttgtaga tggagcttca
      481 atagcagcta gatctagagg gaaattatga gcattacgtt catgcataac ttccatacca
      541 aggttagcac ggttaataat atcagcccag gtattaatta cacgaccttg actatcaact
      601 acggattggt tgaaattgaa accgtttagg ttgaaagcca tagtgctaat acctaaagca
      661 gtgaaccaga tacctacaac aggccaagca gctaagaaga agtgtaaaga acgagaattg
      721 ttgaaactag catattggaa gatcaatcgg ccaaaataac catgagcagc tacaatattg
      781 taggtttctt cctcttgacc gaatctgtaa ccttcatttg cagattcgtt ttctgtagtt
      841 tccctgatca aactagaagt taccaaggaa ccatgcatag cactgaatag ggagccgccg
      901 aatacaccag ctacgcctag catgtgaaat gggtgcataa ggatattgtg ttcagcctgg
      961 aatacaatca taaagttgaa agtaccagag attcctagag gcataccatc agaaaaactt
     1021 ccttgaccaa ttggatagat caagaaaacg gcggtagcag ctgcaacagg agctgaatat
     1081 gcaacagcga tccaagggcg catacccaaa cggaaactaa gttcccactc acgacccatg
     1141 tagcaagcta caccaagtaa gaagtgaaga acgattagct cataaggacc accattgtat
     1201 aaccattcat caacggatgc cgcttcccag atcgggtaaa agtgcaaacc tatagctgca
     1261 gaagtaggaa taatggcacc agaaatgata ttgtttccat aaagtagaga tccagaaaca
     1321 ggttcacgaa taccgtcaat atccactgga ggagcagcaa tgaatgcgat aatgaataca
     1381 gaagttgcgg tcaataaagt aggaatcatc aacacaccaa accatccgat gtaaagacgg
     1441 ttttctgtgc tagttatcca gttacagaag cgaccccata ggctttcgct ttcgcgtctc
     1501 tctaaaattg cagtcatggt aaaatcttgg tttatttaat catcagggac tcccaagcac
     1561 acaaattctc tagaaatagt gaatcgaggg cttgttattt aacagtataa catgacttat
     1621 atacacgtgt caaccaatat caaattgaaa aaagagacct atgattttat ctagatttat
     1681 catatttttt tgtctaatca taaaaataaa gttccttaat tataaaaaaa atatatattg
     1741 attgatatac atatgaatct aatttcaata ttagaatcat aatggaatgg gttgcccggg
     1801 actcgaaccc ggaactagtc ggatggagta gaaaatttcc ttgttaaaat gaaataggta
     1861 aaaaatccct ccccaaaccg tgcttgcatt tttcattgca cacggctttc tctatgtata
     1921 catctaaaat gctctttctt ccttaaacaa aacaggactc taaaaaagtt gttaattgaa
     1981 tactcagtgg atcacccctt acttacttgt aattatattc ttactgcatg aacatttaat
     2041 aattaataaa aagaatgaat tcttctacta tctcttaatc ataaattttt ttttgagcgt
     2101 ttgataaaaa attctcactc atgattgacc aaagcgttga tagaaaaaat atccaaatac
     2161 caaacccgcc cccgatataa ctttcgaaaa gtagaagaag tttttggtaa gatcaaagaa
     2221 agaaattgtt cttcttccat aaggaattct tcaaaaaacc ccgaacctaa tctcttcgaa
     2281 aaaagacgta cagtactttt gtgtttacga gccaaagttt taagacaaga aagccgaagt
     2341 atgtatttta ctcgatacaa actctttttt tttgaggatc cactgtaata atgagaaaaa
     2401 tttctgcata tacgcacaaa tcggtcgata atatccgaat ctggcaaatc aacccaggtt
     2461 ggcttactaa tgggatgtcc tgatgtgtta caaaaattcg ctttcgacaa tgatccaatc
     2521 atagaaataa ttggaatttt tgtatccaac ttcttgatag tattatctat tagaaataag
     2581 ttttctagca tttgactccg taccacggaa ggatttaatt gcacatttga aagatagcct
     2641 aaaaagtcaa gagaatattt gcataattgc tttatacgga cccttcctga ttgagaccat
     2701 acgtaaaaat gatattgcca taaatttata aagtaatatt tccacttatt catcagaaga
     2761 ggcgtatcct ttgaagcgag aatccatttt ccttgatatc taacaaaatg tatgaaggga
     2821 tccttgaaca agcataggtt gttctgaaaa tcatttgaag agacttctac aagatgtttg
     2881 attttttcat agaaatagat tcgttcaaga aagattacat aagatattga tcgtaaatga
     2941 taggactgat tacggagaaa aaggaaaatg aatttgcatt cacatatatg agaattatat
     3001 aggaacaaga agaatcttgg attcaaaata gaaatgcatt tctgtgaagt actaagactc
     3061 ttcaaattta aatactcgta gaaaaaaaga agccgtaata aatgcaaaaa agaggcatct
     3121 tttaaccagt agcggagggc ttgaaccaag atttcaagat ggatggggtg gggtattact
     3181 acatctaaca cagaatttaa atgtgagaat ttgtcctcta aaaaaggaaa tattgaataa
     3241 attgatttta aattatgaga ttttgctact tctttccctt gtaaataaga cactactcgt
     3301 agggaaaatg gaatttccac aatgactgca aatcctgccg atattatttg agaatacaaa
     3361 ttcttattct tattatgccc aaaaatttga ttttgtttcg aatcattagc agaaataaac
     3421 aaaagattct cttgatacat tcgagtaatt aaacgtttca caattagtga actggattta
     3481 ttgtcataac gcacactttc caacaaaatt gttgatttat ttctatcgaa aacataatca
     3541 tgagcaagcg cataaatata ctcccgaaaa atcagcgggt ataggaagtc atattggcga
     3601 gatctattta gttctaaata tagttgttga aattcctcca tttcaaactc aaattgaacc
     3661 aaagcaaggg tgggggatct aatcggttat caaatgatac atagtgcgat agagtcaaac
     3721 caaggtatta tctatagtaa gaataaacaa taatagatac ctcgaagata ggtggattca
     3781 tcaacggatt ctctacactc tcctttttca tttaattgat gtatgtttgt tctaagataa
     3841 gaagatggtt cgaaatcctt tatttttttt tcaacctaat cgctcttttg attttggaaa
     3901 aaaaaagatg ttctctttat caatatactg cttcttttac acattcatgc ttaatcccta
     3961 agaaataggg aataactata tagaatagtt aggactcaaa aaaaataaaa aatccactca
     4021 tgagaaagat atttacccca ttaggcacta atttagtttt aacggttaat tagatcgggt
     4081 aatcattcaa atcaaattaa gaaaagaagc tcgttgcttt tagttttccc ataattgggt
     4141 ccgtctctag gactctatcc atttattcac tcgaccaaac tttaaattct ttattgatac
     4201 gacatgctat tttttccatg tattcctttc aggatcagtc gcggtcttag aaactctacc
     4261 gatggtagaa tccctttctt cataaaaatg tgtaaaagat gctagccgca cttaaaagcc
     4321 gagtactcta ccgttgagtt agcaacccca aaaagaaata gaatatggag atataaccgg
     4381 aatcaaaaat gtggaatttc ataacacaat caaaacattc aattagtaat aaattgaata
     4441 aaattcaaat ttctactcga ttctaagcat tcgttcagat ccgcgaaaaa tacaagaaat
     4501 tctcatataa aataaaaaca tagaactaga aaaagtgaaa attgatagag cgcttcttgt
     4561 gttaaccatt tttattcatt aaaaaacttc ttctatcagg caaaaaatag aatttcttgt
     4621 atcacaacaa attcaaagaa tccataagtc aaaacccaat ctctgcggca tgaataagga
     4681 taaatagaaa tggatctatt tatctacgat cgaattatat ttgtttgata cattgttgtc
     4741 aatacgattg tgactgttta atataaatga ttatcaaaga atataaaaaa caataagaat
     4801 caaatgaaaa aatagatttc aattttttga ttagtttgtt ttcttagtat tttattataa
     4861 gaaataaaat actaagaaaa cgctataaat agagcaaagg agggggagga aataataaag
     4921 aaaaattgat tcaaagctct atatgagtca tccacatcct cttttttgta ttttattaat
     4981 gaaatttgta tttcattaat aaaaaatcaa tgacattttt ttaactaaaa aaaattaagt
     5041 tccgtaaacc cccgccttct ttaaaatgtc atgaacagtt cctgtaggtt gagcgcccct
     5101 ttcaagaaaa tataaaatag caggaacatt caaatgggtt tgattatata tcggatcata
     5161 aaaacccact tttcgaagat ctcttccttc tcttcgggat cgaacatcaa ctgcaacaat
     5221 tcgataaaag gctcattggg atagaataga tggaattgaa taataaacac cccccccaga
     5281 aacgtataag aagttttctc ctcgtacggc tcaaaaaaaa aaatgattag aagttaagtt
     5341 atatctatgt gtacatgaaa ttagaatgcc aaatcgatcc ataatccagc aaatccgtgg
     5401 gacatttaac tccttctttt tactctttct ttttccttct ttcttatttt taagaaaaag
     5461 caaaaaacat tcgtactctc ataactcaag ttggataact ctcaactagc tccagaaata
     5521 cttagctagt ttttttttat tgagtggtct ctaacccctt tctttttgtt tgtcttattt
     5581 agaatctagt ttgattcttt attctgatct ggtgattgat ataattgaaa acggtatttc
     5641 cttgttccgg gatcctttaa cttgaatcat tgggtttaga cattacttcg gagatcttta
     5701 atcatttcaa aaaatggcag caacatgccc ctttttctct tttttgtgtt tgtgatctct
     5761 ttctatcaag gaatcatatg aacaatcgat tcccgcatga gaatcttttg atcgaaagag
     5821 ctttaccaat tccaactagt ttgctttttt tttatttgaa aatgctttga gtcagaccct
     5881 ttccgtttct atatgaaaaa tagacttatg tacgaagttg ttccaactta ttgatttgat
     5941 ttacattaac taaccctaga tcctttccct ttaaaaatca aatcaatatt ttctactcga
     6001 gctccaccct atactgttta tatcccaacc caacaaaaac gcgggttatg atagaaaaga
     6061 gtagaaaaga atgtcgagcc aagagcacct tcatttctat atagtaaaaa aaggtggtgg
     6121 tttgttttaa tatccacagc aaattgacca tgtccttcaa gtcgcacgtt gctttctacc
     6181 acatcgcttc aaacgaagtt ttaccataac ataaaattcc tccggttttt aataggtgtg
     6241 taaataattg attgaattac ggaattatga atagtcatcg gttcagtcag tacgtagtaa
     6301 tctatagaac gtagtaatct atagctcttc ctaatatact taatattaaa ctgattgaat
     6361 tcttctatat gaatctattc atattatgaa tagattcata tcaaatatga aaataataaa
     6421 gaaataggta atttatgatg aagaaaaagt ctcagtaata atttaaatta accctatctt
     6481 gtatgaatac aatatatata tatatatttc atatttcttt tttattacaa aaaaaatata
     6541 ccagaaatat tctcaatttt aaagaaaagc aaataaataa aaaaacgaat ctttttgaat
     6601 ccgccttacg ttggttgcat cttcaaataa gtcgatagaa tagattcgac aatctaatat
     6661 tttttcaatt caatataaat attgaattga aaaaatttcc tattttattt taaaatagtt
     6721 agatagaaaa agaaatccaa ttttttttta attgaattgt ataaagtgga atttcactgt
     6781 ttttctttta tttcattctg aaatagaaaa tcagaatgac aaagtagggg aaattgccgt
     6841 attcagaaga aattctggat attctatgtt aaatatttag tttctgttta gtttcatatc
     6901 tataattaag gtaaggattc acaaacaaaa tacaaaatag taatattaaa aaaaattgca
     6961 ctattaggtt agcaatccct gtgtataaac attccctccc tttttttgcg aggcttcttt
     7021 ggcttgaggt ccaactaatc tttctcgaaa gtagagcgga tgggagatat gaatcacacc
     7081 cacgtcaatt gttaatagaa ttaaaattat tcattagaag caaacaccaa ataacctaag
     7141 aggttcaaag aaaaaaaatc ttttcgtatc taatttgatt ttttatcaat aaaatttgga
     7201 ctgggcatag acagatattc aaattgatat cttacattat tgattaaccc ctatctactc
     7261 tcccaattgg ttttttgggg aataataaat cataaaagaa tgcccgattt ttgatcttat
     7321 cttaaaaggc ggttaagaaa gatccacttt ttttctttta tctgatatag aaaacaaata
     7381 gactctggga cggaaggatt cgaaccttcg aatagcggga ccaaaacccg ttgccttacc
     7441 acttggccac gccccatttt tatttctatt taaaactact aaagagtaat atgggtattc
     7501 ctttttcgtc aattcgagtt cctaaaatgt atgaaataga ttagtttatt gttaggattt
     7561 tgacaggtct agatatagaa ttcaaccgaa tttattgatc attatataga attcaattaa
     7621 gatattgtat gaaagtctca tttcttcaat tctcttctaa aaaaaaatgg aagggctttt
     7681 ttgattggat aagttcaaag aaatatgtgt ttttttttaa tcagacttat ttttatttct
     7741 ttcttttttc cttatctcaa aatagattaa taacttaatc aaaataatat ccaagaaaaa
     7801 aaaaatgaat ttgttatgct taatatcttt aatttgatca atatttgttt taattctaca
     7861 tcgttttcgg atagtttttt attcgccaaa ttgcccgaag cctatgcttt tttgaatcca
     7921 atcgtcgatg ttatgccggt aatacctctt ttcttttttc tcttagcctt tgtttggcaa
     7981 gccgctgtaa gttttcgatg agatccttaa tactgtccta gaaaaattca tgatttattc
     8041 gagaaaaaaa atctaacaat tgagaaaatc agagacaaaa tcagataagt ataggtttta
     8101 cagtatgaag gaaccctcaa ttcaaacttt gaaatttttt gatagccgtg ataaatctgg
     8161 gttacctcat ttcctcattc caacccgttt ttaatctaaa agactactta gacttggagt
     8221 ccaccactca ctatgaaagg aatctttttg tcatgaaaag ctccattctt attgcaaata
     8281 aataaatttt tgaaactctt ttctatttct acaatttcta gaaagaaata gcttccttga
     8341 tttcttggtg tcaaggtcaa cgagatagga tatgtggtct aaaaaaagga aatctattct
     8401 ctctctcttt ttttttatga tcttggagat tgtgtaatgc ttactctcaa actctttgtt
     8461 tacaccgtag taatattctt tgtttcgctc ttcatcttcg gattcctatc taatgatcca
     8521 ggacgtaatc ccgggcgcga agaataaaac aaaaaaagtg gggttccttg cttcattaaa
     8581 cattaaatgc tattaggatt tgtttgatcg attccactgt caaaaaccga aacggaaaga
     8641 gagggattcg aaccctcggt acgaataact cgcacaacgg attagcaatc cgacgcttta
     8701 gtccactcag ccatctctcc taattgaaaa agaataatta ctatgttaca gttctcaaaa
     8761 aagaatgata atgcttgaaa aaaaagctct tctttcattt tattctttct tcttatatat
     8821 atctttctta ttatatatat atatatattt tatctaatct atttgaatct aatctatttg
     8881 aaatagaaat ttcaataaat agattattgt atagatacca tttttatcaa caatttcatt
     8941 ccattttttt ttatagaaat ctcaaaatat ctttttgaaa aaaaaaaagg cgggcttttt
     9001 taagttcgaa tttccacagc ttggcctggt cagaccgacc cggccgggct ccttttttca
     9061 aatccaatcc attttttttt ctcatcctat cttgaggacg ccagagtccc ttgttcgaca
     9121 aagagtccat ttatatacaa taatattgta gcgggtatag tttagtggta aaagtgtgat
     9181 tcgttctatt aacccagtca gtagttaagg ggtctttcgg tttgattcat attccgatta
     9241 aaaactttat ttcttaaaag gatttaatcc tttacctctc aatgaaatat tcgaggaata
     9301 atatacatta tcgtgatttg tctccaaagg tcaattataa attgaaaaat tggattatga
     9361 aattacgaaa cataattttt tttattggat caatacttcc aattgaataa gtataagtaa
     9421 aggatccatg gataaagata gaaaagtcta tttctaatcg taactaaatc ttcaattttt
     9481 tttttgatag aatagattga agcaaaatag ctattaaacg atcactttag tttactagag
     9541 gcatcgacac cccttttttt cttagctcgg tggaaaaaga ataaactttt cctaaggatt
     9601 cttaaaaaaa gaaataaaga acgaagtaac tagaaagatt gttagaatcc cacccttccc
     9661 ttctttctaa aaggatcatc tagaaagcaa agcgaatttt tttgaatgca gtgaggcaga
     9721 aaagctaaca tagatgttat gaaccgaatt tttatttgct cctgtcttcc tttttttttt
     9781 tatttcttga tcccatcctc ccttccataa aggagccgaa tgaaataaaa gtttcatgtt
     9841 cggttttgaa gtagagacgt taaaaatcaa aatgatggat caacgtcgac tataacccct
     9901 agccttccaa gctaacgatg cgggttcgat tcccgctacc cgctttatat tcaaattgat
     9961 caaattctaa tacatatttt atgaattcaa tgatgcatga attcataaaa tatgtaattc
    10021 cgaaaatgat ctttcttttt ccaaataaga aaaaaagcaa aaaaaaatca tcgtaatgaa
    10081 aagcgtccat tgtctaatgg ataggacaga ggtcttctaa acctttggta taggttcaaa
    10141 tcctattgga cgcaatgctg tttacaatag acttccatat ccagtttctt ttttgatttc
    10201 catctacaat tatgatatca agaaagatat tttgaatgat ttgaataaaa gacgcttact
    10261 tggaaatata aactttgtaa atataaacca cagtatacta aacaaatagc tggaatcttt
    10321 tttatttata tatattttat taagtaatat gtaagtgaag tagtattaag attcaaaaaa
    10381 tgatcgattt tttctaattt tctttattta gaatttgaat tgcccactca acaattctta
    10441 ttgttcctga agtagaaaac gttccatttg ttcttgaata gcttctttca aaagtgtttc
    10501 cgcttcctca gtgaatgtct tggtagaaga tatgatttct tggaactgag gtttattcgt
    10561 ttttaaataa gtacgtaact tggcaagaaa tttccttact tgtccaattt ctaatgaatc
    10621 aagataacca tttgttccgg tataaatagt cattatctgt tctgccacgg taagaggttc
    10681 cgattgggat tgtttgagca actcacgtaa tcgttgacct cttgccaatt gattctgact
    10741 agctttatcg agatcagaag caaattgtgc aaaggcttct aattcgacaa attgggccaa
    10801 ttccaatttt aatttgccgg cgacttgttt catagcttta atttgagccg cggatcccac
    10861 tctggagaca gaaataccca cattaatagc aggtctgatt ccggcattga atagatcggc
    10921 ggataagaat atttgtccgt ctgtaatcga aattacatta gtaggaatat aggcggaaac
    10981 atctcccgac tgggtctcaa ctattggtaa agcagtcata cttccttcac ctaactgaga
    11041 acttgattta gcggctcttt ctaaaagacg cgaatgcaaa taaaaaacat cccccggata
    11101 agcttcacga ccgggaggtc ttcgtaatag aagagacatt tggcgataag cctgtgcttg
    11161 ttttgaagga tcgtcataaa tgattaaagt gtgtcgtttg cggtacataa aatattcagc
    11221 cagggctgct cctgtataag gagcgaggta ttgtaatgta gctggggaat ccgccatttc
    11281 ggctaccaca atagtgtact ccattgcccc cccttcttgg aaagtggtca ctacttgagc
    11341 tacagaagat gctttttgac caatagctac ataaacacat attacatttt gcccttgctg
    11401 gttgagaatc gtatctgtgg ctactgctgt tttaccggtc tgtctatccc caataattaa
    11461 ttcgcgctga ccacgtccta tagggatcat cgaatcaata gcaataagcc ctgtttgaag
    11521 gggctcataa acggaacgtc tcgaaataat accaggcgcg ggggattcaa ttaaccgaga
    11581 ttcagaagct ggaatttcac cccgaccgtc aataggctta gccagggcat ttataacacg
    11641 acccaaataa gcctcactca cgggtatctg agcaattttt cctgttgctt ttacagaact
    11701 tctctcttgg atcatcaaac cgtcacccat taatacaaca ccaacattat ttgattctaa
    11761 attcaaggca attcctattg taccctcttc aaattctact aattcgcccg ccattacttc
    11821 atcaagacca taaatacgag caatgccgtc gcccacttga aggacggtac ctgtatttac
    11881 aattttgact tctctagtat attgctcaat acgttcacgg ataatattac taatttcgtc
    11941 agctctaagg ggtaccatga ttttttttta attctttttt ggaagcaaaa aaataatgcc
    12001 tatagttagt tataggaaag tagtaaaaaa gggctaatca gtgagttcct tcattacccc
    12061 aaacatagca atattagcac taattgtacg taaatgtaat tcattgttca aacaattttt
    12121 tagagttcct agagctcctt gtaaagcttg ttggaaaacc cgttgccgga cttgattaat
    12181 cgctctttct tgttcaaaaa gaatggtttc gtttttataa ttttctaatt gttccaaaat
    12241 tttataagtt gaattaatca aattcaattt ttctcgttct atctcagagt atccatttac
    12301 tcgaaactga tctgcctcca tttccacttt ccgtaagcgg gcctgggctt tttccagctg
    12361 ttgaacagct ccccttcgca attcttctga atttcgaata gtattcaaga tcttctgttt
    12421 tcgattatct aataaatcac ttaatgaaag tagattatct ttccattcat tttcatttca
    12481 aaaattccat gatcccttcc cgaaccaaac atgaatcttt caattcattt ggctctcacg
    12541 ctcaattact tatcaattac ttaattgaga gagaattcat tcccatacat atagatacac
    12601 atagactata gatctatata tattttgcgt aatgagccta tcctctccct cttttatcta
    12661 ttcctatttc aaaatattga tctctaccca tatttcacaa tattgaaact gatcaataat
    12721 gataatccaa gactaaaata ttcggaggat tcttctgaca aaaatatatc aaatatagaa
    12781 atatatcaaa tcaaatatat atatttgttt gtataatata gaatttagaa ttaatagaaa
    12841 atttctaatg tttaattgtg taattgtcag caaagttgtt tctttttttt tctttcaaat
    12901 ccaaagaatt cttctaactt tatacatagg tcatcaactc agcattgtaa aaaaggctca
    12961 aattatttta tcgatatgag tgttttatat cgaaaaagat tcgaaccatt cgttttgatt
    13021 tctgtattgt ctaaaaaaaa ttctttattt tataaactgt gtatttataa actaaacata
    13081 gtagtagaaa gagtaccacg ccgcatctga acttcaaaca gtttggcttt aaccatatta
    13141 acggtcccag attattggtt aatagagaat cagagtcgat ataccaatga atgaatcacg
    13201 aaatgctatg gttctaaaat atgatttttg aattgattca gaagtaattc gtgggatgat
    13261 gcactctttt tcttcctagt tcgaacaaaa aaagtgcagc tgggtggatc cagcctattc
    13321 ttgaaataaa caactcgcac acactccctt tccaaaaaag atcaatacac cgagcactac
    13381 gcttagattt attggatttg ttgcaaaaat atcggtatta aacccgaaac tcccggcaga
    13441 tggccagtga cccaaggaaa cgaaagaatc ggttacattt ttcatatgat ctcctatttt
    13501 gttttatatg gactaaaaaa aaaaaaggct ttactttgaa ctaagaaaag ggggaaggaa
    13561 gaaggggagt cggtgcggta attcctcatc ctcaagaaaa atccttccca tagattattg
    13621 tccaacgaaa aagtaattgt aggagtgaaa tcttgatata ctttgaaaaa gcaaggggta
    13681 agtcttaatc cataaaaaaa atacagaatt ctcgtattta taggactaaa caaagggatt
    13741 ggcaaataaa agggccaatg ctacaaccaa accgtaaata gttaaggctt ccataaaagc
    13801 caaactaagc aataaagtac ctcgtatttt tccttccgcc tcgggctgtc ttgcaatacc
    13861 ttctacagct tgtcccgcag cagtgccttg accaacccca ggcccaatag aagcaagtcc
    13921 tacagctaac ccagcagcaa taacggaagc ggcagaaatc aatggattca tgataaattc
    13981 ctcgcaccaa aataaagaaa aagaaagaaa tagttaatga tacaatcatt caatgagttt
    14041 tggcttaatt attccgtcgc tcaaattcaa ccagttgaag taactaaaaa cttcgaattg
    14101 agaattgaag taataatatt cattattgaa ctctcagaaa gaactatttc catatccctt
    14161 ttttagttcc tatccaaagg atttttgtaa atgcatacat acacccttta tccgtccact
    14221 tctgttttcc aaaccttttt ttgaattttc cattatttgt ctttatttta tttcatctat
    14281 ttgttgattc aatttcgaat caaagacgaa acagaagaac tcctatttga atccctatct
    14341 aaattcacaa cagtccaatg cgatagatta gatatatctt gagttcatat ataactagtt
    14401 aatatctaat atcatatata cgcgtctttc tttcataatg aaaaccaact actctacttc
    14461 tatcttagct tcaatcagat tcttaaatct taaaggatgc gcaagagtta gtgtatagcc
    14521 attaacttac atatacctaa ttctaacccc tttcctaaaa aaggacattt tttttgaatc
    14581 tcgtttgttg taaattcgtc tcttcctttt ttatcattat ctcacatgga tctaattata
    14641 ataaatgaat ttattagatc gactcgttgc atagaaataa aaaataacaa agagtattta
    14701 attgagctaa atttatgcaa tttcttattt ataaaaatgg gattttggtc aatcattgaa
    14761 ttgaatgaaa tcgactgaaa tgggaatcat tctatagaac atccttttta aactcaccca
    14821 ccataaattg ataccacaaa aattcctatt caatatagga ctcaaacaaa atatttaaat
    14881 tgaataaaca aaacaattaa tgtaaagaga gaattttcat tgaaggcaga tatgatataa
    14941 aaaaataaaa atagaccaaa tccggatttt aggaaaaaga tcttttcgat ctctttcctt
    15001 ttttttatta gactttaaaa ttcatttact aatagtaata gcttcatctt ttttgctatt
    15061 actctagatc cttttttatt tatgttgcct aagcataagc aaattatctt gttgagttgg
    15121 gcattcattg cttgattgga cggactaagt tacaaaaaaa agactagact atttcaaaaa
    15181 ctcgtcaatg atgaccctcc atggattcgc ctatataagc cgcagctaaa gttgcaaaaa
    15241 taagagcttg aatcccactt gtaaataatc caaggaacat cacaggtata ggaactacta
    15301 aaggtactaa agaaacaaga acaagaacta ctaattcatc ggctaatata ttcccgaaaa
    15361 gtcgaaaact aagtgataag ggttttgtga aatcttctaa aatgttaatg ggtaaaagaa
    15421 ttggagttgg ttgaatgtat ttactaaaat accttaatcc tttttttgaa atacccgcat
    15481 agaaatatgc tactgacgtg agtaaagcta aagcaacagt agtatttata tcattcgtgg
    15541 gtgcggctaa ctctccatga ggtaattcta ttattttcca aggtaaaagg gcacccgacc
    15601 aattagaaac aaaaataaat agaaacatag ttccaataaa aggaacccat ggaccatact
    15661 cttccccaat ctgagttttg gtcacgtctc gaatgaattc aagaacatat tcgaagaaat
    15721 tttgaccgtc agttggaata gtttgtggat tccgaacagc gagaacggcg gaacctaata
    15781 agatagcaat tacaacccaa gaagtcataa gtacttgggc atggacttgg aaacccccta
    15841 tttgccaata gaaatgctgg ccgacttcca cactagagat atcatataac cccattggtg
    15901 tgttgatgga acatgatata acattcatat tgtcctctga cataaatata actttactta
    15961 aaataataaa gaattatttt gattcaaccc tttcctttta aacttgacca ctcgaattgt
    16021 atatcttgta taccaactaa actaatcaca caatattgac acagtccatt ttttatctct
    16081 tttgtacgat tcgggaataa tatccgactc cataaatcta tatctatgga gttcaaaaat
    16141 agaataattt attgatctta ttcttaatca cggatttcgt atatagctag aacggccctc
    16201 gcaaattgcg aatactaatt tgttaagaat taatcgaatt gaagctagag cgtcatcgtt
    16261 tgctggaatc gaaatatctg cgagatcggg atcacaattt gtatcaatta aacaaactgt
    16321 tggaattccc aaagtgatac actcccgaag agccgtatat tcttcttgct gctcaactat
    16381 aattacaata tcaggcaatt ctgtcatata ttgaatcccg cccagatatg tttgcaaacg
    16441 agataattgt ctcttcaaca tagctgcatc tcttttcgga agacggttta gtctccccgt
    16501 cttttgttcc attctcaagt ccctgagctt atgaagccgc gtttctgtag tggaccaatt
    16561 tgttaacata ccaccaagcc actttttatt aacataatga caccgagcct ttattgcagc
    16621 ccgcgctacg gaatcagctg ctttattttt ggtaccaaca attaaaaatt gttttccctt
    16681 acttgctgca tcaaaaacta aatcacaagc ttctgataaa aaacgagcag ttctagtgag
    16741 atttgtaata tgaatacctt tatgctttgc atagatatag ggcgccattc gcggattcca
    16801 tttcctagta ccatgaccaa aatgaactcc tgcttccagc atctcttcca aatttatgtt
    16861 ccaatatctt cttaacattt ctcctcacac ttcctctctc tctctctttt tttttatgaa
    16921 taataaaaga gagacgaggc accttgaaat aaataattgt tccgatggaa ccttctcttc
    16981 taccggagat tggttgttta taaacgagcc aagtcattag ccattacttt actattcata
    17041 aatttcttta ttacattaat ttatacatta atttatgaat tattttattt attaaattta
    17101 ttaagtagtt aacaaatcaa atgaccaaaa caaatcaaac aacatagtta aaaggacgaa
    17161 tccgctttct ctttcttatg ctaagtaagt taaaaatcat taaatcctat aaaagatcga
    17221 tctgatgtac tatataaatt ctttgaaatg caagaatcaa aaaattttcc gtggtggaag
    17281 aaaatatctc tcatttccat ttccccacga agaaattctt tttttttttt cgaaaagaat
    17341 gttgttatgc tgccttgaag agggtactaa tcctttgaat ccggttccgg cgggtatcat
    17401 atttcctaga acaacgttct ctttcagtcc tttcatccaa tcaatacggc cccgaagagc
    17461 ggcttttgct aaaactcgag cagtttcttg gaaacttgct tcggatataa aactttgagt
    17521 attcagggat gctcttgtta ttcccaataa gatggctcga tagtagatcg cttcttctaa
    17581 agcgcgtccc gttcgttccg cgcgtactaa tccaatgagt tcccctggta aaaaaatatt
    17641 agacattcca tcttctgaaa ccaagacttt tgatgttatt tgacgcacaa taatttctat
    17701 atgcctatta tggatctgca ccccctggga tcgataaacc ttttgtattt tattaaccaa
    17761 agagatacga ctttgcacta tagttagttc agcaccaatc aagaatcccc aaggaattcc
    17821 aagaattttt gttatacgtt cgttccaacc ctcaactctc ttttctaggt tcatcgatat
    17881 tgaatcaatc gaacgcactt ctaacacttg ttctactttt ggaagaccct gcgttatatc
    17941 accagatctc gatttttcat atataaatgt aactaaggta tctccttcgt aaaggatttc
    18001 gccataatcc ccatgaacag ttgctcctgg agtagccaaa taaggcttgg ccgttcttat
    18061 tactatagaa tcaacacgaa caattaaaac ttgacccgat tttaggggtg gtcccttttt
    18121 ggatatacat acattttcac aaataaactg cccaagacta actattgtgg acatttcctc
    18181 acaattatta ttatgataaa aatgatggag aaaataccaa ctcaaattga atggattcaa
    18241 aaaaatatta ctacatgggc tgatattaga aattctccta ttttcatcca ttaaataata
    18301 tttttgaagt acttgaaaag tttgttttaa attgctaagc tgcaaatatt tcgctagcga
    18361 ggtctgatta tgagttatta aagggtaaaa tgatgaataa aaatccgaaa tttgagggac
    18421 tgttcctaaa gggcccaaca aattcctaat tggaattaga ggatcttttt taatggattc
    18481 ttttatccca ttgtaatatt ttacatcgtt gaatagaccc atgcaaaaat aattagatga
    18541 tgacaaaatt ataaaagatt gggattcctt atttctattc aacagcatac gaatagttcc
    18601 gtggttttgg ataaaaaatt gccgaatcct tgctttggaa taagtggaat aaaatggatt
    18661 tttattgata cgatctgagc cattatcata gatcaatccg gaacccgacg gatcattcct
    18721 ttttctgata tacaaaatat gtgatttcac taagtcgatt cttaagaaat ctcgaagcag
    18781 cccttttgta cttatttcaa caaaggaagc gtgggcctct tcgacggaag aacttttgtt
    18841 gtcttggtcc caattcaaga ctaaacaagt ccgaactagt tgaatacttg tgtcatagat
    18901 tctccaagtt gctttgccat ttccataaag gatatagttg acaactccaa gttgcatatt
    18961 atccttttct cgaaagagat cctgggggaa gagtgttact aaatttatac cgtccgctat
    19021 ttcatatgtg cttacaggtc gaaccaaaac aaaaaacttt tttttgctag gtgtgatccg
    19081 ttggacatag atccaatttt tcaattgttt tgatttctta taatttgttt ttcccgctcc
    19141 tggtggtatc aagataccac tgtgtcgaga tattttatct ttttctccag gaaaatggat
    19201 acctccggaa aagattttaa gttcaatctt tttttttttt ttctccactc ggaccaatcc
    19261 ggccatttga cttcttgtat ttaacgtgat ttgtgtattt actccaatga gactattgtt
    19321 ccgtaccatt atagaagagg attcggataa aatatgtact tcctcgggaa tgaaaaaaaa
    19381 tcgatctact ttcatttggt atttttgctt aaactttttg accccgccat attcaattac
    19441 attatctttt ttgatgattg aatgcgcccc taccgtccca tattttataa ttcctgaatt
    19501 gtttcttctg tattgagaat cgtcgaaaaa accaagaata ctctttctac ggaaaatacc
    19561 atttatgggt atttcaatcg agatacctga accgggatat gggatgaatt ctttctcttg
    19621 ttcttgaatt gattggactg gaataagaaa tctatttctt cgcctctttg ccaataaata
    19681 cgaattctct cggagaatag tggaatatag gaaatgataa tgcccagtcc ctacgattcg
    19741 atttaatttt gaataatcaa aaagaatatc ttctttttta tcaaaaaaat ccgaactcaa
    19801 aaatttgtgt ctttcttgat catcatttac tgagaagata gatcttcttt cggtataagt
    19861 agaaatagaa tgaatgttta tttgatcttg atccttgtgg agcgaaaaag gaactacatt
    19921 aaatttgcat gaaccccccg ataatatcca caagtggctt gttttgggta aaatatgtac
    19981 attactatac ttaaattcgg gcaaatggta cacatcggta ctccagtgca tttccccctg
    20041 taagtcagaa taaatatgtt ttcgaaccct ctctttaaaa ttaaaagtgt atgttcccgc
    20101 gcgaatctca gcaatcactt gttctgattt tacatattgg ccattttgaa ctaaaagaaa
    20161 actttttggt ggaataatta cctcatgtaa aataccctca ctcttaataa ttacatataa
    20221 gtccatagaa cataaaaagg caggatgccc atgacgcgta cgtgtaggct caagcaaatc
    20281 ctcattgaat tggatttttc cattagaagg ggcccgtaca tgttctgcag taccccccgt
    20341 aaatactcca ccggtatgaa aagttcttaa tgttaattga gttccaggtt ctccaatgga
    20401 ttgccccgca ataataccta cagcttctcc caactcgacc aggtcgccat gagtgggact
    20461 ccgaccataa cataatcgac agatccaaga tgtactccta caagtaaagg gagttctaat
    20521 atatattggt tgtgttcgaa aagttatgaa ttgggtgaca agcccaatcc caatatcttg
    20581 atttcgaatg gcaatgcatc gcggacccat atatatattg tctgataata cacgaccaat
    20641 taatgtttgg ataaaaattc tttctggcag tgtcctattt cgaggacttg cagaaatgcc
    20701 tcgagtagtg ccacaatctg ttctacgtac aacaatgtgt tgaactactt caacaagtct
    20761 gcgcgtaaga tatccagcat ctgatgttcg tacagcagta tctacaactc cttttcgggc
    20821 tccgtagcaa gaaattatat attctgttaa agaaagtcct tcgcgtaaat tgctttgaat
    20881 gggtaaatca atcatttgcc cctggggatc cgacattaat cctctcatac ctactaattg
    20941 atgtacttga gatgcatttc ctctagctcc tgaaaaagac attatatgga ctggattaaa
    21001 cgggtcagtc atcctaaaat taagattcat ttcttgtcgc aaatattcac ttgtagcata
    21061 ccatatctcg atagattggc gtaatttttc tactgcgtgt acattcccaa aataatggtg
    21121 tttttccaaa atcaaacttt gttcttcagc atcttgtact agccattcct tagaaggtat
    21181 tgttaaaaga tcatcaattc ctaatgaaat ggatatagca gttgcttgct gaaaacctag
    21241 agtttttact tgatctaaga tatgcgatgt atatgccatt ccaaagtgat ctattaatct
    21301 gctaataagt cgtttaatgg cagttccgtc tatcacttta ttgtgaaata ccagattggc
    21361 ccgttctgcc atacgtacct ccctattcca atgagttgga ttcgacaatg ggtttgagtc
    21421 aatgattgga aaacttcctt ttctcgatct taaattgcac agaaagtcag gtcagggaag
    21481 ggactcgagt cctagttgaa ccggagaaac ccaaattcac cccgccccgg tgtctgtcat
    21541 agaatttttg aatttagcga ccctataatt aagtataggt atcatataag caggcccgac
    21601 aaaaaccttg tacagcttct tccatttctc gataaagaga aatatgacca atagtggttc
    21661 ggaggtatat ccaaagaatt tcttttttta cacttcttat tatcagatag tgtccataaa
    21721 tctcatgata agtacccaaa gattcatagt gaacttcgat gggagtttct cttgaagcaa
    21781 taacgcgttg atctagtcgc caccgaagcc acaaaggact atctaaatgg attcttttct
    21841 gtcgataagc cccaattgca tcatgggaat tacaaaaaaa aagttctttt gtatacctat
    21901 agttattatt gtcaattctt tcattttgat agtttcttcg attacatgga ttatatctat
    21961 ttgcacaaat acctcgacga ttcctacttg ttaatatata gagaccaata agcatatctt
    22021 gggtcggtac agaaatagga tccccaatag ctggagacaa gagattcata tgagaaaaca
    22081 taagtaaacg agcctccgct tgagcctcta aagacaaagg tacatgaaca gccatttgat
    22141 ccccatcaaa gtctgcatta aatcccttac aaaccaatgg atgtaaacaa atagcacgcc
    22201 cttccactaa aatgggctcg aatgcctgta tccctaatct atgcagagta ggcgctctat
    22261 tcagcaatac aggatgcccc tgcataactt cttgaagtat ttgccataca atcggcccct
    22321 tttcgcgaat tttactctta gcaactccta tgttcgaagc aagatgttgt ctaattagac
    22381 cgcgaattac aaatgtctgg aaaagctcta ttgctatttc gcgaggcaac ccacagcgat
    22441 gtaatgaaag tgaggggcca acaacaatga cagaacgccc cgaataatca actcgtttcc
    22501 caagcagagt ctcgcgaaat cttccctctt tgccttcaat tagatctgaa aacgacttgt
    22561 aaaccttatt atgaccgtcc ctcattggtt gtccgcgaat tccattatca agaagtgtat
    22621 ccacggcttc ttgtaccaat ttttcctggc acattactaa ttcccccggt gtagatctac
    22681 ttgttgttaa tagatcagta agggtattat tgcgatagat aactctccta tagagttcat
    22741 taatatctga actcatgagt ttacctccat ccatctgaac gatcggtctc aactcgggag
    22801 gaagaaccgg taatagacat aaaaccatcc attctggttc tatatttgtt cgaataaaat
    22861 gctttgctaa ttctatgcgt ctaaccaaaa aatcctttct tcttccaatt ttttgatctt
    22921 cccattcatt acccgtaagc ccttcttctc ctaattcttt ccattctacc aacgaaaaat
    22981 ttataagaat tcgcaaatcc agatcagcca attgttctcg gatagcagct gctccggtag
    23041 aaatttctcg atttcgaaat gtatcaaaac cttgggtagt aaaaaaaagt ggaatactat
    23101 atttccagga ttggatttca tattcgaatg aacctcgtaa tcgtaagaaa gtaggttttt
    23161 tagtgctggg cctagcaaaa gaaaaattag gataggatcc tatgggatct cccccttcaa
    23221 aatcggacat gagagtttcc tctcatccgg ctcaagtagt tacaccaaat aaagataaag
    23281 aaaggaattc tcactttcaa attctagaac ccccccaaaa aaaaaggtct actccttact
    23341 caagttccca acgaagacca agcaactttt cattgattca ttcttctttt ctctagattt
    23401 tatgaattct ttagtcaatt ataaattagg acataaatga aatgtgaaat tcttgagtag
    23461 tctatttccc ttcaaatgat gaatccctta ttcaatttta aattaaagga atgtcttgga
    23521 atttattcat aagggattta cttgtctatg tactgttccg ctcgatctat taggtcccgc
    23581 cttacctcga tagttatacc ataccccaac gcccttcctt aaagaaagcc tatatgcgat
    23641 gtatagactc ccgtaaccat gacatatttg cttacttgaa cataatttca tttttttttt
    23701 agaaagaaat gggaatgtca aaagaaagaa gtcttttttt cacgaggtac aactttcaaa
    23761 ttcttatttc ttttttacta actcgaccat agaccaattc cccttttatt tggcagtctt
    23821 gaatacgccc ataattctga gcttcatgtt actcctccca agagacatgt cagatttggg
    23881 gcatcccaat tcaattgaat gggatgacag tttctcattc ctaatctgta aaatcagaat
    23941 ttcgatcaaa tcacacatcg cagtatacta gcctctctaa ttctttaaga ggtttatcta
    24001 aaagattcgc aatataacta ggaagacgtt tcaaatacca cacgtgagtt actgggcatg
    24061 ccagttttat gtatcccatt tgatatcttc gtatccgaga atcgacaaat tcaactccgc
    24121 attgttcaca aaatttagga tcctcttttt catttccaat tattcgataa tttccacaag
    24181 cgcaaattcc acttttggta ggcccaaaaa ttctttcaca aaataatccg tctttttccg
    24241 gtttattggt tttgtaatga aaagtatagg gttttgtcac ctctccaact atctctccat
    24301 tgggtaggat ttttttagcc caagcgctta tttgttgagg agaaactgat cctattcgga
    24361 gttgttgatg tttataccgg tcgatcatag aagaaaattc tgattcattc cgatcaagct
    24421 tccttcctat taatctgaaa gttcttctca gatacaagga aatggttcag ttccaaagcc
    24481 aaagatcgta attctcgaac cagcaatcga aaagattctg gagcatcctc gggtttcggt
    24541 attgttcctc caatgatcgt agtaccaagt acttcttggc gagctctaat atgatcagat
    24601 ttataagtaa gcatctcttg taaaatatga gcaaccccaa acccttctag ggcccaaacc
    24661 tccatttctc ctacccgttg tcctccttgc ttggaccggc ctctaagtgg ttgttgtgta
    24721 acaagtgcat aatgtccact ggaacgccca tgtattttat catcaacttg atgaattaat
    24781 tttaaaacat aaggctttcc tattagaaca ggttgttcaa aaggatctcc cgttcttcca
    24841 tcaaatattc tgctttttcc cggatattcg ggttcaaata cccaaggatt tgctgtttgc
    24901 ttactggctt catataattc agaaaagacc agttttcgcg aagcctcttg ttcatatctc
    24961 tcatcaaaag gtgctattcg gtaatgtcta tcgagcagac tccccgctaa cccaagtgag
    25021 cattcaaata tctgtcctac attcattcgt gaaggtactc ctaatgggtt caaaaccata
    25081 tcaacgggtc ttccatcttg caaataaggc atatcctgtc taggtaaaat ttttgaaaca
    25141 atacctttat ttccatgcct tccggctact ttatcgccca ctttgatttc gcgtttctgt
    25201 gaaatatata cacgaatcat ttctggatta taagtcgaac cccccttttt ctggatccat
    25261 ctcacatcga caacccgacc cctaccgcct ataggtaatt ttagacaagt ttcctttgaa
    25321 gtggatacct gaatcccaag tatggcccgt aataatctat cttctggagc atacgatgat
    25381 tctttcgaca actgaggtgt taatttacct actaaaatat cgcctgtctc cacccaagat
    25441 cccagcatca caattccatt tttgtctaaa ttgcggagta aatgggcttc taggtgcggt
    25501 acttcgttag tgatcctttc gggaccttga cttgtcatat gagtctgaat ttcgtatttc
    25561 cgtatgtgaa aagaagtata aaaatcttca tataccagac gctcgctaat gagtactgca
    25621 tcctcaaaat tgtaaccttc ccatggcata tatgccacta atatgttttt gcccaaagcg
    25681 agttcgccac caaccgtagc ggcaccgtcc gctaaaattt gtcccttttt aaggcattta
    25741 ccccgtcgaa cccgtggggt ttgatgcata caagtatttt tgttggaacc ttgatacata
    25801 actaacggaa tgcttagagc atccccatta gccaataaga ttgtcttgtc aatatcgata
    25861 taaatgatct ttccctcgtg ttcggctata gcgagaactc ctgaatctag agccacttgg
    25921 cgttccaacc cagtcccaac aatgcacttt tcggaacgcg aaagcggaac cgcttggcgt
    25981 tgcatattag aactcattaa agcgcgattc gcatcgttat gctcgataaa aggaatgagg
    26041 gacgctccaa tagaaaaata ttggaagggg aaaatacttc gaagatgaac ctgttcccat
    26101 gcaatagtta ggaattcttg gcggtatcga gctggaacaa cttgttcttc ctgaataccc
    26161 tgattcaagg ccaaggaatt tcctgccgct accatataat actcatctct atttggggat
    26221 aaataaagca tccgtacttt ttttgatctc tcaaagattt tataaaatgg actttctaaa
    26281 gacccccaat gaccaatctt ggcatgaatt gataaagatc caataagtcc aacattgata
    26341 ccttcagatg tgtcaattgg acaaatgcgt ccatagtggc taggatggat atctcgtatc
    26401 cgaaaattag cagttcgacc tgtcaatcct ccagggccca aataactcaa ttttctccca
    26461 tgaactattt gtgtcaatgg attggttcga tccaaaactt gagataatgg gtgtaagccg
    26521 aaaaaggatt cataagtggt tgttaatgga gtggaagtta ccaaattctg aggagtcggt
    26581 atccatttat gcctaatagc tccgcatata gttcctctaa ctacattttc taaacgaacc
    26641 agagccaatc cgaattgatc ttgtaagaga tctgctacag aacgaatacg tttatttttc
    26701 aaatgattcg tatcatcaag tgtatccatt ccaaatttca ttccaatcaa atgatctgca
    26761 gctgccaata tatctcgcgg taacaaaaaa gtatttttct gggatatatt aagattcagt
    26821 ctttggttca tgtttcggcg accaatcctt cctaattcac atctttggtg aaagaatttc
    26881 ttttgtaatt ccttacataa ggattcagaa aatactggat ccccacctac acaagaaaat
    26941 tgtagataaa actccaaaat ggcattttct tttgagataa tttttttttt ctccttagcg
    27001 gttaggaaag acaagaaaat ctcagggtag caaacattct cgagaatttc tcttagattc
    27061 gaacccatag ctgatgatag aactagaata gatattttct gtttcctact tacacgagcc
    27121 cagatccttg cttttctatc aatctctaat tctaatcttc ctccccaatc tgatattatg
    27181 gtacctgtat agaccgaaat tcccttatga tccaattcag atcggtaata gataccgggg
    27241 ctttgcaata tttgattgat cacaattctg tacagtccat ttactataaa agttcccagg
    27301 gagttcatta aaggaatgtt tccaataaaa atggtttgtt cttgcatatc tttactgggt
    27361 ttccaaatta atcctgcgga tacatataat tcagaagaat atgttagtga ttcgtataca
    27421 gcatctcttt cttttatcaa cggctccact aattgatatg tttccacaaa gatttgaaat
    27481 tcaatttctt gatctgtatc ttcaattttt ggaaacttat aaagttcttc tgttaagccc
    27541 tgatcaatga acctacaaaa tccttcaaat tggatctgat tcaacccagg tattgtagac
    27601 attcccccat tttcatcccc gagcattttg aatttcccat ttatcaaaaa aatcccattc
    27661 ttttttcatt cttcatcgaa tcatatgaat cgatctagca atgatagaat tgaatttata
    27721 ttctgtttac tgaatcgcat gaaatttaac ccaacacgat atatgtatcg aatgtatgaa
    27781 aaatgaaatg catatgagca aaggaagtaa agatttgact caaattggaa tttctattta
    27841 taacaaacag atacaaaagg aaaggagttg ataaatgcca cttagatttt tattttagac
    27901 ttatgaaatt ttgtataaaa tatcaaaaac aataatttca tttttaccat tattatgaga
    27961 ttacgtattc caatttgatt ttgattagat accagaaaaa tcaaacggat tcatgatttg
    28021 tcctattcat tgagataaag atagaataat cagaaaagaa aatagagttc gtttttataa
    28081 cacttcattt tttcatggat tcctttgttc aaaaaagaat tagcatagaa cagagatatt
    28141 ttgacctagt ttttttttag tagaatcttt tgaatatgat tgaagttcgt aagaaaagag
    28201 gacggcttgt ctttagcttg tctttactaa gcatgtgcag atatagctat gctgtctata
    28261 tatacgatat gtctttattc cgcttattta cattctatta tatagaagcc ttattttatt
    28321 ggggctgcgc tatcaaaaat gatattttta ttttctcttc aatctattca atgaaaaaat
    28381 gaaagacgag aatttcttga gaaattccct atgagaaaaa aatcctattc aaagaaaatc
    28441 cccattaaat aactatacta taactgtctg tgtaacaatt tctgttttgg ggtttacata
    28501 tactcaaaat tcctgttata ataagcattg gtattcaaaa aaaaatcaat gcttatttga
    28561 ttgggtatgt atctcttttt ctttactgct ataagcaaag aaaaataggt ggggagtggg
    28621 gccaaaaatc attcatcaat ttacagtcaa atttaaatca ttcatatagt taatggttct
    28681 agtttgtcct gaatttctac ttttgtaact gagaattcac ttttgctttt ttttttttca
    28741 atagaaaaaa agagggaata ttttcgtctt ttttgtatgt ataattttgg cggcatggcc
    28801 gagcggtaag gcgggggact gcaaatccct ttaccccagt tcaaatccgg gtgtcgcctg
    28861 atcaacaaaa aactcgaaat caatagaaat caaccgttct gttttttttt ttataactcg
    28921 cccttttttt ttttttgact ctgtgccagt aatttcacta ttatattatt agttaacaat
    28981 aatggaaaaa ttccttcaga ttttattcgt ttcatattta tagagatagg ggacataatt
    29041 cacatggata tagtaagtct tgcttgggct gctttaatgg tagtctttac attttccctt
    29101 tcactcgtag tatggggaag aagtggactc tagacgtatt actcgtttta taatcagaaa
    29161 tcagattgag gaatcaaact gtatcaattt ttttttctaa atggttttgc aaagcctttt
    29221 atttgaaatt caccgtatca attaaattat ttaattaatt tttattagtc ttccttttta
    29281 gatttagaaa ttttttggtt ctaatgtagt aaggtattct atgactaata gagataaata
    29341 atatttcaat caaacaaata tttcaataat tcccatcttc gtattccgag aatctaaaag
    29401 gatatggatg gtagacaata aaaaaaaaag aaatcaaaaa tgatttctca attttctatt
    29461 tcgatgaacc gtcccttacc agagttatat atgggcaatg aggggcaagg aaaccccacc
    29521 tttttttttc attttatttc cccctttttt gttcaaatgg aaaagacaga actcttttga
    29581 tcatctgtta actcttcaat caattacttc ttgtaatttt taatataaaa aagagatttt
    29641 ttgattttct ttttttatta ttaataatat atattccatt tttctttcct tcatagattt
    29701 gattcttttt ttgatggata ccgtcataga gaaactaata agaaatccgg gaattcaaaa
    29761 atggcaagac aaagtcttgc gattttttca gattgaaata aagacaacta aaatcaaaca
    29821 aagaaataaa attgagatag gacggcgatc acatatattt aattgatatc gacatctatg
    29881 aagatagata ttaaaaattg atctatatta agtttggatc ttaatacatt acaactttat
    29941 acattcctaa cattcctaga attagaatag tatagtatga tagaaagaaa tatctgaatc
    30001 tttctaccat actatactaa tgataagaag tcaagtttta ttcaaattaa ttgccttggc
    30061 tgactgtttt tacatatatt ataagtaaaa aagcagtagg aactagaatc aacagcgcag
    30121 tagcaataaa tgctagaata tttacttcca taatttcccc cccttttttt tttacttcgc
    30181 aataactcgg gatttaatcc tataaagatg aaaatcactt gtaaattcaa tgcaatgaat
    30241 tacattttaa tgacatcgaa tcggatcaat atcatcaata acaatatcta aactatcaaa
    30301 tcaattcacc gtcgagaatt taatagtata acataggaag atcttttatc cacaccaaat
    30361 caaaaatttg tgattcctgg tccaaacaaa agaattcatt tcctttattg attttccttt
    30421 attgatattg ttattctttt ccgctctttc ttttctataa ccaattgccc cctttccttg
    30481 tacaaccatc taatgaagta tcatctgact acttttccgc ttccaatgtt tagaaaaaaa
    30541 aaccaagcaa aaaagagaaa atataaattc catttatacg tctatgtacc cgataaaaat
    30601 accaaacata tgacactcta ttttattttt tttaatggac ggaccagggc aatcaaaaaa
    30661 agggccccgg tacagtatct ttttgaaccc tgaatatact gagtgctacc aatcaaaaat
    30721 gttcgaaatt cacatagcat tctctgtcat ccatgggtac gagttgaggt actagaaatt
    30781 cccatatttt ttgttttgat caaaaataaa aatgcgaaaa aaaaaaatat tgttgggaat
    30841 tcaatgcgtc cctccccttt cacagaaaag ggagggacgc attgatttct tttttttatc
    30901 cgccggggtc gggactgacg gggctcgaac ccgcagcttc cgccttgaca gggcggtgct
    30961 ctgaccagtt gaactacaat cccaggtaaa taaaaaagtg tgcagcatac acatattaat
    31021 tatattgtta atagataatg aaagccattt tttttttttt atttactctt ttcattaaac
    31081 tttatacact taatcatcct gatatggatc tagatcatta gcaagggcag aatttatggg
    31141 aacaaataaa aataaataaa gcaaataaaa agacggtagg gatggatata tcataaaatt
    31201 ggactttttt ccttttattg ggccgagctg gatttgaacc agcgtagaca tattgccaac
    31261 gaatttacag tccgtcccca ttaaccgctc gggcatcgac ccaggaagaa tgaattctag
    31321 ggttattgat aatccatgat caactttctt tcgtagtacc ctacccccag gggaattcga
    31381 atccccgctg cctccttgaa agagagatgt cctaaaccac tagacgatgg gggcatactt
    31441 ggctgactgc cattatacta tcctcatagt atgaggagtt ttttaaaaat tgtcaatgga
    31501 atgatatgac tagatatgaa agctttttcc atcttttatg attccatttt tattcgtgat
    31561 ttagactcgt gaatcattca ttttcatcgc cactctattc tattagatct agaaatatat
    31621 tctataaaaa aatgagaaat tgagagaatt atattctctt agaaaattct attaaataat
    31681 actcataata cgaaatatag aattctttag gtaagtgatt ggtctgacat aaaataaaaa
    31741 agtgtgtgtg tttttctaaa aaaggtttgg ttgaggggac aaatcaaata tcttcattac
    31801 ctataccaat attttggtaa aatagtttgg atctctgtcg aattgctaag gtacatgtat
    31861 caatcaactg aatttcattt tgttctgata gaagaatttt ggtcagtgtt gaaacaattt
    31921 attgcattga tatttatcaa atccaatatc aataaacaaa ttgcacccta tttacttact
    31981 tttaagtaaa ttagaatcgc attactgaat gaactagtag atactatgag tctactgcat
    32041 atacttatat atatagatat tatacgtcta ctgattcatt cagtaattga atcaaatggc
    32101 ccttttaact cagtggtaga gtaacgccat ggtaaggcgt aagtcatcgg ttcaaatccg
    32161 ataaggggct tttctttttt tttctaaacc tccagtacaa tggtagtatt catattgaaa
    32221 ggaagaataa aagtgttgtt gatatttgta ataaaaaacc aaagcaaata agtataatag
    32281 tttaattaga aactatagca ttttttttat ttactaatat ctaatctaat aggctatcat
    32341 tctaatgagc tagattggag ttaattagaa aagaaaatgg aacgtttgtt tattataatg
    32401 aataataaga agtcgtcgtt tgaattaaca aattacaaat atatatggat ttctttttat
    32461 tttcgattaa attattacaa tctattgtaa agaattgtaa agattagaaa tctacaaaat
    32521 aagaaaaagt taagtagatc taacccatta aatcgtggct atatccacta ttctgatagt
    32581 aaaatttaat tttgatagag atgaaattgg aacagtggtt atttttttct catatttatt
    32641 ttgaccccgc aagaatctgt cgatacttcc aatgaatcct cttcttccta gatctcccat
    32701 tccatagaaa ttgaaatcag atcatgtctt catgtatcaa atatttcaat atcaatgcat
    32761 acaatagttt tttttgttct acgaatgtga tgaaaaatgg atgcgaaaaa gaaactttct
    32821 ttaatttaac gtcttctatt atttatttga atatttcttg tattaaattg aaaaatagga
    32881 atttcttctt tttttctgat ctataatcta taaaagtaaa gaatctataa aagtaaagta
    32941 aaagttaaca taaaaaaagt attcgtgctt cgacccatga aataaaggga tagcgtctgg
    33001 cgttttgttt tacattcatc tgaaggacaa tgaaataaaa gtaaaagaaa gaagacaata
    33061 aaagaaaata agaaaatcaa aatatacgat accttagtaa tttaataccc atagaaatta
    33121 gaagaataca taaattgatt tttatcaatc tcacaaacaa gatccaagaa taagattagt
    33181 tgataggggg gagaagagta gatctggaaa ttggccaata gcgatataag aaatcgcttc
    33241 ttccttgaat tgaagagttc gttcaaaaaa gaaattcatc tagaaaggaa aaaatttggt
    33301 tttcgaaacc atattaataa taatcaaaaa ggggcagcgc acgagaaatc aaatcataca
    33361 taaataatca aatcctcgaa cgccccgaaa atgtcataac cataacacaa ggataaggtg
    33421 ctcggaaatg gttgaagtag ttgaatagga ggattgctat gactatagcc cttggtaaat
    33481 ttaccaaaga tgaaaatagt ttatttgata ttatggatga ctggttacgt agggaccgtt
    33541 tcgtttttgt aggttggtcc ggtctattgc tctttccttg tgcttatttc gctttagggg
    33601 gctggtttac aggtacaacc tttgtaactt cgtggtatac tcatggattg gccagttcct
    33661 atttggaagg atgcaatttc ttaaccgccg cagtttcgac tcctgccaat agtttagcac
    33721 attcgttgtt attactatgg ggtcctgaag cccaaggaga ttttactcgt tggtgccaat
    33781 tgggcggtct gtggacgttt gttgctctcc acggcgcttt cggactaata ggttttatgt
    33841 tacgtcaatt tgaacttgct cgatctgttc aattgcgacc ttataatgca atctcattct
    33901 ctggtccaat tgctgttttt gtttctgtat tcctgattta tccactaggt cagtctggtt
    33961 ggttctttgc gcctagtttt ggtgtagcgg ctatatttcg attcattctt tttttccaag
    34021 ggtttcataa ttggacattg aacccatttc atatgatggg agttgccggt gtattgggcg
    34081 cggctctgct atgcgctatc cacggtgcta ccgtagaaaa tactttattt gaagatggtg
    34141 atggtgcaaa tacattccgt gcatttaacc caacccaagc tgaagaaact tattcaatgg
    34201 tcaccgctaa ccgcttttgg tcccaaatct ttggggttgc tttttccaat aaacgttggt
    34261 tacatttctt tatgttattt gtaccagtaa ccggtttatg gatgagtgct cttggagtag
    34321 ttggtctggc tctgaaccta cgcgcctatg acttcgtttc ccaggaaatc cgtgcagcag
    34381 aagatcctga atttgagact ttctacacca aaaatattct tttaaacgaa ggtattcgtg
    34441 cttggatggc ggctcaagat cagcctcatg aaaaccttat attccctgag gaggttctac
    34501 cccgtggaaa cgctctttaa tggaacttta gctttagccg gtcgtgacca agaaaccacc
    34561 ggtttcgctt ggtgggccgg gaatgcccga cttatcaatt tatccggtaa actattaggg
    34621 gctcatgtag cccatgctgg attaatcgta ttctgggccg gagcaatgaa cctatttgaa
    34681 gtggctcatt ttgtaccaga aaaacctatg tatgaacaag gattaatttt acttccccac
    34741 ctagctactc taggctgggg ggtaggtcct ggcggagaag ttatagatac ctttccatat
    34801 tttgtatctg gagtacttca cttaatttcc tccgcagtat tgggctttgg cggtatttat
    34861 catgcacttc tgggacctga aactcttgaa gaatcttttc ctttttttgg ttatgtatgg
    34921 aaagatagaa ataaaatgac cacaattttg ggtattcact taattttgtt aggtataggt
    34981 gcttttcttc tcgtattcaa ggctcttttt tttgggggcg tatatgatac ctgggctccg
    35041 ggagggggcg atgtaagaaa aataaccaac ttgactctta gcccaagtgt tatttttggt
    35101 tatttactaa aatctccctt tggaggagaa gggtggattg ttagtgtgga cgatttggaa
    35161 gatataattg gaggacatgt atggttaggt tccatttgta tatttggtgg aatctggcat
    35221 atcttaacta aaccttttgc atgggctcgc cgtgcacttg tatggtcggg agaagcttac
    35281 ttgtcttata gtttgggtgc cctatccgtt tttggtttca ttgcttgttg ttttgtctgg
    35341 ttcaataata ctgcttaccc gagtgagttt tacgggccca ctggaccaga agcttctcaa
    35401 gctcaagcat ttacttttct agttagagac caacgtcttg gggctaacgt gggatccgct
    35461 cagggaccta ccggtttagg taaatatcta atgcgttccc cgaccggaga agtcattttt
    35521 gggggagaaa ctatgcgttt ttgggatcta cgtgctcctt ggttagaacc tctgaggggt
    35581 cccaatggtt tggacttgag taggttgaaa aaagacatac aaccttggca agaacgtcgt
    35641 tctgcggaat atatgactca cgctccttta ggttctttaa attctgtagg cggcgtagct
    35701 actgagatca atgcagtcaa ttatgtctct ccgagaagct ggttagctac ttctcatttt
    35761 gttctaggat tcttcctatt cgtgggtcat ttatggcacg cgggaagagc tcgcgcagca
    35821 gcagcgggat ttgaaaaagg aattgatcgt gattttgaac ctgttctttc gatgactcct
    35881 cttaactgag aagggggtcc aacacttaaa ttcttagaat cggtttgaat tccccttaca
    35941 tattcaagga accaggtcgt tcatatttca aaagtattct gttttccttt cttttcaatt
    36001 tatatctaat ccatttcttt ttctggctcg gctgggtggg atagccgagc cattacctgt
    36061 ttgtttttcg ttatgatttt cgaaattttt tttttaagag gaaaagccaa taaagaaatg
    36121 aattcatcga tcaaaagaaa aaaggagaga gagggattcg aaccctcgat aattctttcg
    36181 aactataccg gttttcaaga ccggagctat caaccactca gccatctctc ccagagataa
    36241 tttctatttt attctaccaa atagaacaaa cacggccata tgagttgata ctatcatgta
    36301 tagaaagata ttgtgtgtga atcgataggt cgatctatct atatatacag atagatgaga
    36361 tgcatgatct agcatgtccg tttgtgagcg ggaagtcaaa aaaatcacct tggatttaat
    36421 gtccaaataa aagtggtaag ggggttggaa ataagtcata tagaatcaat ggattcaagg
    36481 taaaatccct ctatgtgggt ggctttttat tcaaattgtt tgtttggtcg atatcataga
    36541 ggggattaaa tggtatagtt cttttgttga tagcttggag gattagaaac atgactatag
    36601 ctttccaatt ggccgttttt gcattaattg ctacttcgtc aatcttactg attagcgtac
    36661 ctgttgtatt tgcttctcct gatggttggt tgagtaataa aaatattgta ttttctggta
    36721 catcattatg gatcggatta gtttttctgg tgggtatcct taattctctt atttcttgaa
    36781 tctatccgct ccagatccaa aaaggacccc tcccacaaat tttttggatt gtgaaataca
    36841 ttaaaattta ataaaaaaaa atataagtat aagtccccca aaaatgcaaa taaattggag
    36901 gggggggctc atcagtcaaa cttctgtaat ctgtaattta aataaataga acttgaatga
    36961 aataaaataa aaaatagatt caaaaaaatt tgtattcaac tatattcaaa tatataatac
    37021 aaatatatat aaatttcaaa tacgtagaaa atgaaaattt tgaattgaga aattcaaaat
    37081 ttagatttag atataaataa ataaaataga attctaatta tttgaatctt aatatatata
    37141 attaagaagc taataatata ttaattatat attaatttct taatattcaa tattctattg
    37201 ataataatta ccttttgtat tgttaattgg tttagtgatg gaatttgaaa aaaaaaaagg
    37261 gccctcaaaa gagtatctgg tctagctctg accaaaaatt atccagacct cttgtatcaa
    37321 gaacgaacaa tgcggatata gttgaatggt aaaatttctc tttgccaagg agaagacgcg
    37381 ggttcgattc ccgctatccg cccagggtca tttttttttt aaagtgaaaa gattcgttcc
    37441 ggttgaatga aatctaataa ataccttccg ctctaaaaaa aaagcaaagt cttaattaat
    37501 gaattaatta ctagttaatg ataaagtctc attttttttt gaaaaaaatg ttgcgggaag
    37561 gggatttgaa cccatgactt caaggttatg agccttgcga gctaccaaac tgctctatcc
    37621 cgcgatgaaa ggaaaccgaa accctagaaa cgaaactaat ggacaaacaa gaattgaatg
    37681 ggcccctctt ccatacctgt acaaatagaa tagcctattt atacagaatg gtaaaggggc
    37741 ccctctatga tctacgatca tagaaagaaa tataaaaagg aagtgacatt ttaatcctta
    37801 ccaacttgat cttcttgctc ccggcaacaa acatgtctga accatttcac gaagtatgtg
    37861 tccggatagt ccaaagtctc tatagttagc tcttggtctt ccagtagaaa agcaacgccg
    37921 atgaagacgt gtaggtgcac tattacgcgg taaggattgt aactttccat gaattttcca
    37981 tttatcactc aaggacggaa ccttacttat ttctttcttt gaggatcggc gaatcaaatg
    38041 atatttttgt tccagttttt gcctcttctt ctccctatga atcaaacttt tctttgccat
    38101 aatggttcag ttatttttat tatcaatggt acaagtcgga tcctagatgt agaaatagaa
    38161 ggggtatacc cccctcccca ttgaaagata ttatcgcgga tatgacacat aacataaaga
    38221 attaaccaaa tttgcccgat gtagaggcaa tcaagaaagc cgcataagtg aatatataac
    38281 ctacagaaaa atgggctaat ccaaccaatc ttgcttgcac aatagaaaga gccactggct
    38341 tatctctcca tcgaatcaaa ttagccaaag gtgtacgttc atgagcccat gctaaagttt
    38401 caatcaattc ctgccaatat cctcgccagg aaattaagaa cataaatcca gtagcccaaa
    38461 caagatgccc aaataagaac atccacgccc agactgatag actattcata ccaaaggggt
    38521 tatacccatt gataagttgg gaagagttta accatagata atctcttaac catcccatca
    38581 aataagtaga agattcatta aactgcgaga cgttaccctg ccataatgtg atgtgtttcc
    38641 aatgccaata aaaagtaacc cacccaatgg tatttaacat ccagaaaact gccaaataaa
    38701 atgcatccca cgccgaaata tcacaagtac caccccgtcc cggaccgtcg caaggaaaac
    38761 tataaccgaa atcctttttg tctggcatta acttcgaccc acgcgcatct aaagctcctt
    38821 ttactaaaat caatgtagtt gtatgtaaac ctagagcaat ggcatgatga accaagaagt
    38881 ctccaggacc tattgttaag aatagtgaat tgctattttc attaatagca tttaaccatc
    38941 caggtagcca tatgcttcta cccgcattga atgccggtcc atttgttgaa gataaaagta
    39001 catcgaaccc atatgaagtt ttaccatgag cggattgtat ccactgggca aatatgggtt
    39061 cgattaatat ttgtttctcc ggagtaccaa aagcaagcat gacatcatta tggacataaa
    39121 gccccaaagt atggaaccct agaaagaggc tggcccaact taaatgggat atgatagctt
    39181 ctttatggtc taacattctt gccaatacat tatcctcgtt ctgttccgga ttgtaatctc
    39241 taataaaaaa aatagctccg tgggcaaaag cccctgtcat gatgaatccc gcgatgtatt
    39301 ggtgatgggt atataacgca gcttgagtag taaagtcttg tgctatgaaa gcataagaag
    39361 gtaaagagta catgtgttga gctactaagg acgtaataac ccctaaagag gctagagcaa
    39421 ggcctaattg aaaatgaatc gaattgttaa tcgtgtcata aagaccctta tgaccacgcc
    39481 ccaatcgtcc tcccggagga gtatgtgctt ctaaaagatc ttttatactg tgaccaattc
    39541 cgaagttagt tctatacata tgccccgcaa cgagaaaaat aaaagcaata gctaagtgat
    39601 gatgagcaat atcggtcaac cataaacttt gcgtttgcgg gtggaacccc ccgagaaggg
    39661 ttagaatagc agttcctcct ccttgggaag tgccgaataa atgattactt gaatcggggt
    39721 tttgagcata aagattccac tgacctgaaa aaagtggacc caacccttgg ggatgtggca
    39781 atacatctaa gaaattattc catcgaacat attccccccg ggatccggga atagcgacat
    39841 ggactaaatg ccctgtccaa gccaaggagc ttactccgaa gagtcctgac aaatgatgat
    39901 tcagacgaga ttcggcattt ttgaaccatg aaaggctcgg tttccatttc ggttgtagat
    39961 gtaaccaacc ccctattaag gaaatagcag aaagaaataa tagaaaaaga gctccagcat
    40021 aaagatcttc attagtacgt aacccaattg tataccacca ctgataaaca ccagaataag
    40081 cgatattcac tgggccggag gcgccccctc tagtaaaagc ttccacagcg ggttgaccaa
    40141 aatgaggatc ccaaattgcg tgagcaattg gtcttacatg taagggatcc tgtacccatg
    40201 cctcaaaatt tccttgccaa gctacatgaa agagatttcc ggaagtccac agaaaaatta
    40261 ttgccaattg cccaaagtga gaagcaaaaa tattctgata aagacgttcc tcagtaatat
    40321 catcatgact ctcgaagtca tgcgcggtag caataccaaa ccaaatacga cgagtagtgg
    40381 ggtcctgagc taagccttgg ctaaaccttg gaaatcttaa tgccataatg cctttcaaat
    40441 cctcctagcc attatcctac tgcaataatt cttgctaaga agaatgccca tgttgtggca
    40501 attccaccca gaaggtagtg ggttactcct acagcacgtc cttggacaat gctcaaggct
    40561 ctaggctgag tagcaggagc aacttttaat ttattatgag cccaaacaat ggattcaata
    40621 agttcttgcc aataaccacg tccgctgaat agaaacatta aactaaaagc ccatacaaaa
    40681 tgagcaccta agaaaaaaag accatatgcg gataatgaag aaccataaga ctgaattacc
    40741 tgggatgcct gcgcccataa gaaatcgcgg agccacccat taattgtaat tgaactctgc
    40801 gcaaagtttc ctcctgtgat atgagttacc accccttgat cgcttatact accccaaaca
    40861 tctgactgca ttttccaact gaaatggaat attactaccg aaattgcatt gtacatccag
    40921 aatagtccta agaagacatg atcccaagcg gatacttgac atgtcccccc tcttccaggc
    40981 ccgtcacaag ggaaacgaaa accgagattt gctttatccg gtatcaaacg cgagctacga
    41041 gcaaatagaa cacctttcag gagtatcaat accgttacat gaatcgtaaa tgcatggatg
    41101 tgatgtacca aaaaatctgc ggttcctaat ggaataggta acaaagcaac tttgccaccc
    41161 actgctacta aatcaccgcc tccccaagtc aaactggtgc tcgctgttgc accgggcgcc
    41221 gttgcaccgg gtgctaaggt atgggtgttt tgtatccatt gagcaaagac gggttgtaat
    41281 tgtatagcgg tatctgaaaa catatcttgt ggtcgcccta aagcgctcat ggtatcatta
    41341 tgaatatata aaccaaaact gtgaaagcct aggaatatac atacccagtt gagatgtgat
    41401 atgattgcat cacgatgcct aaggacacga tctaatagat cgttatatcg agtagttgga
    41461 tcatagtctc ttaccataaa aatggctgca tgcgcagcag caccgactat gagaaatcca
    41521 ccaatccaca tgtgatgtgt aaacaatgat agttgtgtac cgtagtcagt agctagatat
    41581 ggataagggg gcatggaata catatgatga gctacaacaa tggttaaaga gcctaacata
    41641 gctaagttaa tagataattg agcatgccat gatgttatta ggatttcata gagtccttta
    41701 tggccttgac ctgtaaatgg acctttatga gcctctaaaa tatcttttag actatgacca
    41761 attccccagc tggtcctata catgtgaccc gctattagga atagaattgc aatagctaaa
    41821 tgatggtgtg caatatcggt caaccataga cccccagtca ctggatctaa cccccctcga
    41881 aaagtaagaa attccgcata ttttgaccaa ttcaaggtaa aaaatggggt tgctccctct
    41941 gcaaaactag gataaagttg ggtcaaaagc ccccgattca agataaattc atggggaagt
    42001 gggatctctt taggatctac tccagcattt agaaattggt taatcggtaa agatacatgt
    42061 atttgatgcc ccgcccaaga aagggaccca agccctagta gccctgctaa atggtgattc
    42121 aacatagatt ctacattttg gaaccaagcc aattttgggg ctgctttgtg ataatggaac
    42181 caaccagcaa aaagcattaa ggccgaaaag accaatgcac cgattgcggt acaatagagt
    42241 tgtaattcac tagttattcc agatgctcgc caaatctgaa aaaacccaga ggttatttgt
    42301 attcctcgga aacccccgcc cacatcacca ttcaatattt cttgacctac tattggccaa
    42361 accacctgag cactgggtcc aatgtgagta ggatcactta gccatgcttc ataattggaa
    42421 aaacgagcac cgtggaaata catgccgctc agccaaagaa agatgatgga gagttggccg
    42481 aagtgggcac taaatatttt tcgagagatc tcctccaaat cactggtatg gctatcaaaa
    42541 tcgtgagcat cggcatgtag gttccagatc caagtggtag tatcgggtcc tttagctatt
    42601 gttcttgaga aatgacccgg tctagcccat tcctcgaaag aagtttttac gggatcccta
    42661 tctaccaaaa ttttgacttc tggttccggc gaacgaataa tcattgagtc ctcctctttc
    42721 cggacaacac atacaaagag acctgccaac agtcaagtaa ttagtgaacc tatgagagac
    42781 acttttaatc taattagttt ttcgttctct tcgatctctc atctatctat ttttgttagt
    42841 tatttactag agcaattatg atctggaagt cgatccgggg caagtgttcg gatctattat
    42901 gacataccta gggggcgctc aacggaccct ttttatctta taaaactctt ttcagacttt
    42961 acattggcgc aagaattttt tttgcaacgc ggggtattca tatctcaatt agaagttcct
    43021 agatagagtt aagttctttt tttcttacta tagaatacat agaaaagaaa tagaacaaat
    43081 atgactctat tccaaatcac gtaagtagtc attactagta tcaatatttt ttttagtcat
    43141 tcaagagtct tttttattag tttgaatcga aagaaaagaa tatcacaaaa aaaaagtatt
    43201 cttttctatg ctatatccgt ggtatatccg tgtaacattt atacctacga aataccaatg
    43261 aaatagaacg attttcgaaa aagatataat gaaaaattct ttgattggtt cttcccatag
    43321 aaatgatcct ttttatttga ccgacggggc caacaaaagc aaagaataca aagaattaat
    43381 attcaaacaa attcaaaaat ttgaatatat attaatatca aataataatc tatattatag
    43441 aatttctatt tatttatata aatatataat ataaataaaa tttcataaaa atgaaaataa
    43501 acaaagcgat aatctaattg atgagaataa aaaaagagag ttcttattcg aaccgcttcg
    43561 tgatctttaa ccaattctgc gcttcaatat aattcccagg agtaagcgct atagcccgtt
    43621 tccaatattc agcggcttga tcaaaccaag cctccgcaat ttcagaatcc ccctgtcgaa
    43681 tggcctgttc tccacggtcg gaataggcgg tcaattcctt tccttggaac cgtacttgag
    43741 agttttctaa ctcatacggc tcggcagtca attcttttgg cgtctacccg agccctaata
    43801 tatatctata tctaactgaa tgggatttct catagatcta tttgattttt ctcaagttaa
    43861 cgttaaccaa taaaaccaaa agaggttaat tacatgagtt tcaaacttga cttttgattc
    43921 aattaataat cagttttatc ttttctccta ccttcagaaa aaaagtatag gcattttgaa
    43981 accctcatta gaattttctg aaaagtaact atctcgcttt catatcatat agaaattcat
    44041 atagaatctt tgaaaaagac ttcttcctca taaaacaaag acttactctc cttgggatct
    44101 gatgctacac cgctgctcaa taccttaggg gatcggctct attacataag ttgattccta
    44161 atttatatct cataaaatga gataaataag cagttcttat tgtatcgccc aaaccttgta
    44221 aattgatctt tacggtgctt ccgctatcaa ttagatcttt tatccataga aaaaaatatt
    44281 taggcatata tatttcttca tatttcgaag tttctttctt tgctacagct gataaaaatc
    44341 gttttttgga cgatgcaata tgtagaaatc ctgctttttt tagtctttat tgtcgtattt
    44401 gccctttcct ttttttttct ttctatagtg gagatagtcg cacgtaatga cagatcacag
    44461 ccatattatt aaaagcttgt ggtaagaacg ggtttcgttc tagtgcccga aaatagtatt
    44521 ctaaagcttt cgtatgttct ccgttacttg tgtggataag gcctatgtta tagagtatat
    44581 agcttcgatc atagggatca atttctagtc gcatagcttc ataataattc tgtaacgctt
    44641 ccgcataatt gccttcggat tgagccgaca ttcgttacgg tcgtcattca attcaaaaaa
    44701 ttctccgttc caaaaccgta cgtgagattt tcacctcata cggctcctcc ttttttttat
    44761 gtgcattatg aaaataatcc agaatccgtg gaattaaagg tcgaaatatt gtcattatga
    44821 actcagcggg gctaatgttt ttacaagaaa tctctagcca accttcttgc aaaagatcct
    44881 ttcttatctt aacattaagc gtgctggtac tagataaaaa tgtaaactcc aacaatttct
    44941 ttgttctcga cgccttttaa tttccaggaa ttagtcactt caacagtctt cgatggtttt
    45001 atgggtatcc aaagtacgaa cgagatggat gtttgttgtc ccaaccattt ctttttttcc
    45061 cgatcccgat aacgaaaagg agcgctttat aacttataac aaagtttttg ttttgttgat
    45121 tcctaggcgt agtgctcctt cctctatgcc gcctattgat actagtgtag taggattgaa
    45181 ccgcaataca gatcgatgat ctataggtct aacctttcgc tcaatactag aataaacaat
    45241 tcaagtatct gaggttgcat taatcgggga tacacgacag aaggaattgc tttatgttat
    45301 aaacttcacc ttcaaccagc gtcgattttt ttttatttca atagtctttt ttttccgaat
    45361 cgtgtgtctt tttcctaagg ccgagagcgg taaagtcaaa ataatcaaat cgcaccatct
    45421 ctgtaataag taaatgcctc tttttctcct gaagttgtcg gaattattcg taataagata
    45481 ttggctacga ttgaaaaggt cttatcaata aaatttccat ttatccgcga tctaggcata
    45541 ggtaaaaaaa aatccattct ataactcttt tcattacctc tcgtgagaaa atgatctcac
    45601 aaacaaagga aatgtacagt acgaaataac ataaaagtaa acctattcaa aaagggatat
    45661 gactttctac ttcttcaaaa agggatatga ctttctactt caactttttt tgaagctttg
    45721 acagaaaaaa atcaatattt gaacctaatt tgatttcata caaatgaaat tcattattat
    45781 aaatcaatat ttgaacctaa tttgatttca tacaaatgaa attcattagt ataaaaataa
    45841 actataatat aagaataaaa taaaagggaa ttattccgat ttcgtcgaag ttgaagaatc
    45901 aaagaattta ttctacggat taggatagat ttggaaaatt cgaaaagctt tgattcaatt
    45961 tcaattatta tatgatcaaa ataggaacaa atcgaataat tgttctatga tgaaaatgaa
    46021 aatagaataa ctgccctttt tctctttcgt gcatagcagg tatacactat ctaataaaaa
    46081 aaagtcatga aaggctttat attttgattt tgatagttag aattgattgt cagtaactat
    46141 cgaacaatct aatatgaata actcgctatt tgctcgggtt atcgaccata atcattatgt
    46201 aggaaagatg gccgagcggt tcaaggcgta gcattggaac tgctatgtag acttttgttt
    46261 accgagggtt cgaatccctc tctttccgca ccttcaccta attcaccaat gtaactaact
    46321 acaatgtatc aaatacaaat aagaacggat accaaaaaag agttagactt ttctttgata
    46381 tagattccgt tttttgatgt tgtttgattt tgatatagat tctctattcc taatttatgt
    46441 gatatgaaaa agaaaataca gtaatgtaaa aagcagacat aggatggaaa tttccataaa
    46501 agatatgata ggatagaaat ccccgaattc aatcccttgt cttcatttcc ttatttactt
    46561 aatttactta accttaactt aagcaaaagg gaggggtgca aatttgtaaa gccctttgtt
    46621 ttgttatttt agttaggttt aagtctgacg agaataatat tctacgacaa gcaattcatt
    46681 tattttcaaa ccgacccatt tcctatctat tatttgattg actaatcctt tatattgtaa
    46741 tgtgtgaagg gtcaaatgtt ttggtaattc ctcatgtgtg gatgaatcca gataattttg
    46801 aattagagct agagattttt gttcatcctt cactgaaatg atatctcggg gtttgcagcg
    46861 ataacttggt atatctacta tacgaccatt aactaaaata tgtctatggt taactaattg
    46921 acgggcttga ggaatagttg aagccatgcc caatcgaaaa aggatgttat ccaaacgcat
    46981 ttcaagtaat tgtagcaaaa cctgaccggt tgaccctttt gcctttccgg cgatacgaac
    47041 atatttaagt aattgtcgct ctgtaagacc ataatgaaaa cgcaattttt gtttttcttc
    47101 taaacgaata cgatattgag attttttccc ggggcgcgat tgatttttaa gatcgcttcc
    47161 agctctaggc cttttactag ttagtcccgg taaagccccc agacggcgta tttttttgaa
    47221 acgaggccct cggtaacgtg acataaagac tccttttttt tttagaaatt tgattgaaat
    47281 ttcataaatt aaaataaaaa aaattaaaac tgaactaaat actaaatgaa gtgaaatccg
    47341 ataaaatgaa gtattgtact acaaacaaat agaaatgaga tgcattagat caatatacat
    47401 atttttttgt attgactttt ttgtttgtat ttttttattg catatctact attgtatatc
    47461 tacaaaaatt gatatacaat aaaaaaatct atttattaga taacttctat atattgatat
    47521 agaaatggaa actctatata atctatatag ataaataaaa ccaaaagaaa gccctttctt
    47581 tttttttgtt cttgatttct tttccaaaga aaagatataa ctcccccatt cataattgta
    47641 agtttctacg acataataaa ataaagagat ttttggcctt ttgaaaaaaa aagggggggt
    47701 gaagaagttc tttatttcaa tcttctttga tttcaaaaaa tctgatcaat catgtatgta
    47761 aaaaataaaa taaatagaaa aagccggcta tcggaatcga accgatgacc atcgcattac
    47821 aaatgcgatg ctctaacctc tgagctaagc gggcttaaat caaagaaatt ttacatacat
    47881 gggaattcgt aaaactctta ggattttatc tattaacgat aacttatatt ttatttaaat
    47941 tcatttaaat aacaatcaaa tttaagaatt tcaaacgtta aattgagttt atagttctaa
    48001 atcaaatcta taatataaat agaatctact aaattagatt agtaagtgaa gttagattag
    48061 taagtgaaga tccttttgta catttttttt tgaatttcta attctctaat tatatattag
    48121 ttatatatta gaagtcgaaa taaaatttaa atgctaaatg attcaacctt tttttagact
    48181 aaataattag aaatataaaa tattaaatag aaataaatga aataattagt tagaactata
    48241 aaattttgtt atcgtatggt tctatataga gggtcttcct caaatgtgtc taagaaaaaa
    48301 aggataagaa tgaaaatgaa atgaaagaga aagaggcaac aaaaaaaaaa gcaatccaga
    48361 taataatgag acactcctgt cttttgtttt cattcggaag gagggctgca gctaagacta
    48421 aaacaaagaa tcgatcgttc gagtattcca ccaaattgcc gcggaaaaat aagagttaag
    48481 agaaacatat atatttattt agtgtatatc tatcgatatt gaatagcaaa tggataaatg
    48541 atagaatcac ttctgattgg acaaaaaaaa gaaatacggg tccgcgatag agacgaaaga
    48601 agataggcaa gaaatcaaaa ggggcaaccc cattcgatat aagaatgagt atctaaaaaa
    48661 tgaagtggtt ccgtatagca taaaaataaa tattaaataa atgaaaaaaa aggaggggga
    48721 aaggcatcat aatgagattg aatctcaaaa cacaggggga tatggcgaaa ttggtagacg
    48781 ctacggactt aattggattg agccttggta tggaaaccta ctaagtgaga actttcaaat
    48841 tcagagaaac cctggaatta aaaatgggca atcctgagcc aaatcctgtt ttacgaaaat
    48901 aaataagggt tcgggttcgt aaagaaagaa tttaaataaa aaagggatag gtgcagagac
    48961 tcaatggaag ctgttctaac aaatggggtt tgactaccgt tagtaaagga atccttctat
    49021 cgaaactaca gaaaggataa aagataaacc tatacacata cctaaaggta ataaaaaact
    49081 atctaaaaaa aaaaaaaaga cgacccaaac ccgtatttat atatttttat tttttttctg
    49141 aaaaatataa agaattgttg tgaattcgta ttgattccaa attgaagaag gaatcaaata
    49201 caacattcat taataaaatc atttacccca tagtttgata aatcttttga acaactggtt
    49261 aatcggacga gaataaagat agagtcccat tctacatgtc aatataaatg ctgacaacaa
    49321 tgaaatttat agtaagagga aaatccgtcg acttttaaaa tcgtgagggt tcaagtccct
    49381 ctatccccaa cccccaaaac ccgttgacgc cctacctgtt tttttttctt tttaattgac
    49441 atagacgcca gtcctctatt aaaatgagga tgatgtcttg gtaatggtcg ggatagctca
    49501 gttggtagag cagaggactg aaaatcctcg tgtcaccagt tcaaatctgg ttctcggcat
    49561 atgagtaatt cgtatgagga tctattctaa aaattgattg atatggatca acataataaa
    49621 tacttatccc tctaggtgtc tgtaaatgga cctttctcta ttttgtagtt ttttttttct
    49681 attttataga aaagtaaaga gtctattata gtgaaataaa aaaaattgga ttctcttcct
    49741 tctaagagat gtgcacgata caaagttcac agcgcagaat ctcttctttt attttagttc
    49801 atcctattgt ctcgcctaaa aaaaaataat atatctttaa aaaatcgaga atctcaacga
    49861 atccctaatt ctattgtctt ttcttttttt tcttagccta tccataaaaa taggaatgat
    49921 acttcaatta ctctgtttga tctcgaagaa aaagagagtg tacaaatatt ccttgaatac
    49981 ccggagttgt ataaatgaaa aaaaggtctc ttatcattca atgagcgtct tgtagttcat
    50041 aaaaattggg ggcaatataa tccttacgta agggccaccc gatccaactt tcgggcatta
    50101 agatacgctt cagtcgtgga tgattctcat atgagattcc caacatgtca taagattccc
    50161 gttcttgaaa atccacactt ttccaaaccc agaaaacaga cgggattcta ggatgagccc
    50221 ttggaacaaa tacttttata catacctctt ccggttgatc tacaccatat tctattcttg
    50281 taagatgata tacactggct aacattcctc ccggtgctac atcataggca cattgtgaac
    50341 gtagataatt gtaaccgcat acatataaaa taacagcaat ggaatgccaa tcctcggact
    50401 ttatttgtaa agtctctatt ccttggtaat cgaaacccaa agatctatga actagcccat
    50461 gtttgactaa ccaaacagac aaaggaccct gcatcttttt tatctctccc gcattttcat
    50521 ttggctttga tttgtaattt gtataaaata tatatttcac atttacgatg aaatccaatt
    50581 tatgaagatt cattcgttat ttgttattct gaaaaaaacc taccttatct aatttactaa
    50641 ttcttgggaa gatattgaac ttttatagtt gaaaaatgtt cgaagaggga gctctgaagt
    50701 agacggtggt tgataaagta atcccctatc ataatttcca gcataagtac tgtgtacaag
    50761 acaaaacttg tgattggtag taaaacaccg atcaccccct tgagatctag atctaattcg
    50821 atcctcatag atttctcgag atattttctt acgaagtttt gttatagcat ctataactgc
    50881 ttccggttta ggtggacagc ccggcaaata gacatctaca ggaattagct tatcaactcc
    50941 ccgaacagta ctataagaat cggtactgaa catcccccct gtaattgtac acgctcccat
    51001 agcaataaca tattttggtt cgggcatttg ttcatataat ctcactaaag aaggggccat
    51061 tttcattgtt actgtgccag ccgttaaaat gaggtccgcc tgtctaggac tcgatcttgg
    51121 taccagtcca taacgatcaa agtcgaatcg tgagcctatt aatgaagcaa attcaatgaa
    51181 gcaacagctg gtaccataaa gaagtggcca taaactggag agtcttgacc aatttgaaaa
    51241 atcatttaat gtagttgaaa taaccgaatt gtgggtctgt cgatcaagta agggaaattc
    51301 aatagaattc atacttaatg ctattttttt tttattttga ctttttattg tttcttatta
    51361 tctgaatatt caggaactaa gaccattcca atgctccttt tcgccatgca taaactaaac
    51421 caacaattag gataagcaca aaaatcaaag cttctataaa tacagatacc cccaatacat
    51481 caaaactcat tgcccatgga taaagaaaaa ccgtttcaac atcaaaaaca acaaaaacga
    51541 gagcaaacat ataataacgg attcgaaatt gtaaccaagc atcacccatt ggttctatac
    51601 ccgattcata actcgaaagt ttctctggac cttttctaac ggggcctaaa actccagaaa
    51661 ttagaaatgc caaaatagga ataccacttg atattatcag aaatgcccag aaactctcat
    51721 attcgtaaag cagaaacata gacgaactcc tatgaatgtg aaagaaaaaa agaccagatt
    51781 agttgattcg agttggtctt actaaacaat tactaaacaa agagttatag acaacttgaa
    51841 actgaattcc attccaactc gaatcgacta gtttcatttg tatactgggg gatatgtctc
    51901 gtttttaaga tttagtgatt ggaatcctaa tttatttatt ttcattacgc ttatttcgat
    51961 ttcatatcga aatagattga tatgtatagt attatactat acatagagat ttgtactact
    52021 gtacaaatct acaaaacaag ttaaacttgt tcgctttcgc ctcacttcgg tcggattttt
    52081 ataaaaaaaa ttgaaactaa ccaaactcat taaaattcga atgaattgtt ttgtttagaa
    52141 ttttgaattc tattctaata tttctaatat taatatgtat taataaaaaa aaaagagcaa
    52201 ttgaagatat tgaaatgcct tttttttcat ttcagtttta tgctctaaat aaccctgctc
    52261 cccaccagtg agggagctta tgggaattat tttcataaag caaagcaagc ggaagcggcc
    52321 agttccaacc aacaaagaat atacaatact gaggaaaaaa tgagacaact ttttttttgt
    52381 atttgaatat tctttattgt tttattttgt tgtaagaata tcttttttta tttattgatt
    52441 ttgttttgat taattaaaat agaaaatagg gctatacgga ctcgaaccgt agactttctc
    52501 ggtaaaacag atcgaactaa ttattatcaa aatggattcg aactctttca aagacccaac
    52561 atgcattttt ttttttgcat tgggctcttt cattagctga tataaatatc cgctagtcta
    52621 ccatattttt acttaaaaga aaaataagaa gatggctccg tgtgctctca ttgattattt
    52681 tgtttctgat acgggagcac taccaaagtt ttttagagaa ggggattctc ttgacatagg
    52741 tttgcctttg gcttagatca acctaagtta aatggagtct ctatcatccc tgattaaaaa
    52801 atcaaacatg aaacttcata caccgtaaga ttcataggac gaaaagataa tttttgaggt
    52861 ccttatactc attaagccta gcattgaata gaccggggat tcaccctatc aatatatcaa
    52921 atcaaggatg ggttcgatgg tagccaatcg agccgaatca tttgtcaggc tattgttctc
    52981 tggttttgtt ccctaaaagg catggagtaa gacatcgact tatcaaaaag atcaattgat
    53041 tgcacgatag acttttctaa aaaacattgg cgcgcgtgta aacgaggtgc tctaccaact
    53101 gagctatagc ccttccttgt gatacagatt tatttgattt ctcctattat gttctgtata
    53161 gaatttcttg tcaagatgaa tattacacag cctcatatct ctttagtccc ttttctttga
    53221 ttggtattgc ttagaagtaa tattgaattt ataattcatc gatggggtag gtcccctttt
    53281 ctttttcttt ataatgataa atgacctact taactcagtg gttagagtat tgctttcata
    53341 cggcggaagt cattggttca aatccaatag taggtagaac ttattagata ccactgacct
    53401 cggtgtctaa taagtttttc tacccacctt cttttagtga ttttgtatat ttttcattct
    53461 atttcagttt caaattttga aaattttcat tttctattaa aaaaaattca cttgattgta
    53521 tttgattcta tttaatcagc agaatcaaac aaaaaggggt gtataaacat aagttttttt
    53581 tatacagaaa ttctatttgg atacactgac ttgactaatt acgaaatcga atcgagagcc
    53641 tctacgcgtg tcctagctcg tctgagagct agatttgcct caattctttg ccgcttgccc
    53701 tcagctttct tcaggttagc ttccgctatt ttaagagttt gctgggcttc ttgtggatca
    53761 atgtcactac ccttctccgc atcatttact aaaatagtga tttcattatt tcctattcta
    53821 gcaaaaccac ccatcagagt catcgttaac cattgatcgt taaggcgtat tctcaaaata
    53881 cctatatcta ccgctgtggc aataggcgca tgatttggta ataccccaat ttgtccacta
    53941 ttagtagata aaacaatttc tttcactttt gaatcccaaa caattcgatt aggggtgagt
    54001 acacaaagat ttaaggtcat ttcttcaatt tgctctccat ttctaagttt gtagccttcg
    54061 cagtagcttc atcgatgtta cctaccaaat aaaaggcctg ctcgggaaga ccatctaatt
    54121 ctccggaaag aatcaattta aaccctctaa tcgtttctgc tagaccaaca tatttccccg
    54181 gggaacccgt aaatacttcc gctacgaaaa agggctgtga taagaaacgc tcaatttttc
    54241 gcgctcttgc tacagttaat cgatcctctt cggacaattc gtccaaccca aggatggcta
    54301 taatgtcctg aagttctttg taccgttgta aggtttgctt aactctttgc gcggtttcat
    54361 aatgttcctc accgacgatc cgaggttgga gcatagttga tgttgaatct aaaggatcta
    54421 cggctgggta gataccttta gcagctaatc ctcttgatag gacggtagta gcatctaaat
    54481 gtgcaaatgt tgtggcagga gcagggtcgg tcaaatcatc cgcgggcaca taaactgctt
    54541 gaatcgaagt tatggatccc tctttggtag aagtaattct ttcttgcaaa gaacccattt
    54601 cagtactaag ggtaggttga taacctacag cggaaggcat tctacccaat aaggcggata
    54661 cttcggatcc tgcttggaca aaacggaaaa tattgtcgat aaatagaagt acgtcttgtt
    54721 cattaacatc tcggaaatat tctgccatag ttagggcagt caacccaact ctcatacgag
    54781 ctcccggtgg ttcattcatt tgaccgtaaa ctagagccac ttttgattcc gcaagatctt
    54841 tttcattaat tactccagat tctttcattt ccatgtaaag atcatttcct tcgcgagtac
    54901 gttcacctac tccgccaaat acggatacgc ccccatgagc tttggcaatg ttgttgatca
    54961 attccataat gagtactgtt ttacctaccc cagcccctcc gaatagtccg atttttcctc
    55021 cacgacgata aggagctaaa agatctacta ctttaattcc tgtttcaaaa atagataatt
    55081 ttgtatctaa ttgtataaaa gcaggtgcag atttatgaat aggggctgtt gtgcgagtat
    55141 ccacgggacc taaattatca ataggctctc caagcacgtt gaaaattcgt cctagggtcg
    55201 ctcctccaac cggaacactt agaggagttc ctgtgtcaat tacttccatt cctctcatta
    55261 gaccatctgt agcactcata gctacagtcc taactcgatt atttcctaat aattgctgta
    55321 cttcacaagt cacattaatt tgttgaccag cagtatctcg acccttaact accaaagcat
    55381 tgtagatatt aggcatcttg tccggaggaa aggctacatc tagtactgga ccaatgattt
    55441 gagaaatacg tcctagattt ttttcttttt caagcgtggt ggaaacccca ggatctgaag
    55501 tagcaggatt tattctcata ataagtggtg aactatgtca attttttttt cgaaaattat
    55561 ctaataaaaa aaaatcttcg atagcaagta ggtcggttaa ttcattcaat aagaaatggg
    55621 aggaagttat cactcaattt cgtctgttgg tatcatgaat acaattcaat tgtttactta
    55681 ttctattttt attcaatttc aatcaaggaa ttttcaagtt gaagcgaccc attttcaaaa
    55741 tatcaactgg atgaataaaa atattgaaaa agtctttcat ttgtctatct ttatagacaa
    55801 taacgcccat cttatctatg gaattcgaac ttgaactcta tttacgattt tttatttata
    55861 tctcattagc ccctttttca tatttgcatt ttaattttag catatcaatg taatatattt
    55921 ttagatccgg cctattcccc cctcttttta tctatacccc tttttccatg gaccaattcg
    55981 gcatattttc acatacatat aggatttaca tatacaacat atattactgt caagagtgaa
    56041 tttcttattt atagttctat taaataaaca aaaaaagaag ggattagaaa aaaaaaacta
    56101 caaggattgg gttgcgctat acatatgaga gaatatacaa taatgctgta tttggtgaat
    56161 caaataccat ggcctaatct aataaggaac cattcggatt agttgataat tttttgaaag
    56221 attcctgtga aaaagtttcg ttaactccta atttatgtcg agtagacctt gttgtttcga
    56281 gaattcttaa ttcatgagtt gtagggaggg acttatgtca ccacaaacag agactaaagc
    56341 aagtgttgga ttcaaagctg gtgttaaaga gtataaattg acttattata ctcctgaata
    56401 tgaaaccaaa gatactgata tcttggcagc gttccgagta actcctcaac caggagttcc
    56461 gcctgaggaa gcaggggccg cggtagctgc tgaatcttct actggtacat ggacaactgt
    56521 gtggaccgac gggcttacca gccttgatcg ttacaaaggg cgatgctacc acatcgagcc
    56581 cgttcctggg gaagaaaatc aatatatatg ttatgtagct taccccttag acctttttga
    56641 agaaggttct gttactaaca tgtttacttc cattgttggt aatgtatttg ggttcaaagc
    56701 tctgcgcgct ctacgtctag aggatctgcg aatccctact gcttatgtta aaactttcca
    56761 aggtccgccc catggcatcc aagttgaaag agataaattg aacaagtacg gccgtcccct
    56821 attgggatgt actattaaac ctaaattggg gttatccgct aagaactacg gtagagcggt
    56881 ttatgaatgt ctacgtggtg gacttgattt taccaaagat gatgagaatg tgaactccca
    56941 accatttatg cgttggagag accgtttctt attttgtgcc gaagcaattt ataaagcaca
    57001 ggctgaaaca ggtgaaatca aagggcatta cttgaacgct actgcgggta catgtgaaga
    57061 aatgatgaaa agggctgtat ttgccagaga attaggagtt cctatcgtaa tgcatgacta
    57121 tttaacgggg ggattcacgg caaatactag cttggctcat tattgccgag ataatggcct
    57181 ccttcttcat atccaccgcg caatgcacgc agttattgat aggcagaaga atcacggtat
    57241 gcacttccgt gtactagcta aggccttacg tatgtctggt ggagatcata ttcattctgg
    57301 tacagtagta ggtaaacttg aaggagaaag agacataact ttaggttttg ttgatttatt
    57361 acgtgatgat tttattgaaa aagatcgaag ccgtggtatt tatttcactc aagattgggt
    57421 ctctctacca ggtgttttgc ccgtagcttc aggtggtatt cacgtttggc atatgcctgc
    57481 tttgaccgag atctttggtg atgattccgt actacaattc ggtgggggaa ctttaggaca
    57541 cccttgggga aatgcaccgg gtgccgtcgc taatcgagta gctctagaag catgtgtaca
    57601 agctcgtaat gaggggcgtg atcttgctcg cgagggtaat gaaattatcc gtgaggctag
    57661 caaatggagt cctgaactag ctgctgcttg tgaagtatgg aaagagatca aatttgaatt
    57721 ccaagcaatg gatactttgg ataagtaatc ccttgattac cattcctttt tttagttgaa
    57781 ttgcaattaa actcggccca atcttttact aaaaggattg agccgatcct accctattgt
    57841 ctatattttt gatagataca tatttatttt ttttttgtag atatacactt taatctagag
    57901 tagatatata agatctagat cttatataca aaaataaaag actaaacaca actctttcta
    57961 ttcttgtatt ggttccaaaa tgaatcctat gtatggatcc ttaggattgg cgtattcttt
    58021 tctatcctat atgccacagt ttaggatcat agattgagcc aagcaggaca atcttttcta
    58081 cctatcctgt atgttgtcct tttcatccgt gttgaaatag aaacttattg gagtagtcga
    58141 cgatatttta cgaaaaaggt tatttatagc ggagaaatat ctcttttcaa tgggaatttt
    58201 acatactatc attatgggga aagtactatt tcaattctat ttagaattga aaatggacaa
    58261 aggttccatc agatagactg aagagaaact ccgagttctc acaaacaaat ataaagtata
    58321 atcatttctt tcaatattca ctcattattt gatttagtta aaaattctgg tgattgtcta
    58381 tatgcttatt agtaaatcaa atattcaatt aattttattt tttattgaat gactattcat
    58441 ctattgtact ttcatgtaaa tagaggcaag ctctatggaa aaattttggt tcaattccat
    58501 attggctaaa gggaaattag aatacagatg tggactaagt agatcaatgg atagccttgg
    58561 tcctatagaa aatcctagta taagcaaaga cccggttata aacgatacag aagaagataa
    58621 aaacattcag ggtaagaatt ctagttattc tagttattac agtactcttg atcatttaat
    58681 cgccggcaaa gacatagaca ttcggaattt catttctgat gaaacttttt tcattaggga
    58741 tagtaatcgg aacacttatt ccatatattt tgatattgaa aatcaaattt ttgagattga
    58801 caatgatcat tcttttttga gtgaattaga aagtgtgttt tctagtcata gtaattctag
    58861 tagtaactct agttggatta attacattaa tagtcgcatt gactcttatc ttcgttctca
    58921 aatatgtatt gatagtttca ttagcggtga gagttacaat tccaatgaga gttgcattac
    58981 gaatgacaat tccaatgaca atcagagttc catttcaaat tccgtttatg acgaaaggga
    59041 aagtcatagt caagatgata atttcaatac aaaaacaaat gcgagtgata atgatttaac
    59101 tatcgaagaa gaatctaatg atttaaatgg aactcaaaaa tacaagcatt tatgggttca
    59161 atgcgaagat tgttatggat taaattataa gaaatttttg aagtcaaaaa tgcatatttg
    59221 tgaatactgt ggctatcatt tgaaaatgaa cagtttagac agaatcgaac tttcgattga
    59281 tccgggcact tggaatccta tggatgaaga catgatctct ctggatccca ttgaatttga
    59341 ttctgaagag ggcgaatttg attctgaaga agttgaattt gattctgaag aggttgaatt
    59401 tgattctgaa gaggaatctg atcaagatca agaggaatct tctaaagatc ctgaggaatc
    59461 tgatcaagat ccagaggaat cttataaaga tcgtattgat tcttatcaaa gaaagacagg
    59521 attaactgag gctgttcaaa caggtacagg tcaactaaac ggtattccta tagcaatcgg
    59581 cgttatggat tttcagttta tgggaggtag tatgggatcc gtagtaggtg agaaaatcac
    59641 acgtttgatc gagtatgcta caaatcaatc tttacctctt attctagtgt gtgcttctgg
    59701 aggagcacgc atgcaagaag gaagtttaag cttgatgcaa atggctaaaa tctcttccgc
    59761 tttatatgat tatcaatcaa ataaaaagtt attctatgta tctattctta catctcctac
    59821 tactggtgga gtaaccgcta gttttggtat gttaggggat atcattattg ccgaaccgga
    59881 tgcctatatt gcatttgcgg gtaaaagagt aattgaacaa acgttgaata caacagtacc
    59941 cgagggttca caggaggctg aatatttatt tgataagggc ttattcgatc taattgtacc
    60001 acgcaaactt ttaaaaggtg ttctgagtga gttatttcag ctccacgatt tttttccttt
    60061 gactccaact ccaaatcagg tagagcctta agttataagt taaatttttt atttgtatgg
    60121 aaaaggtagt tggagttagt ttatcagaat caaagtagga ctaatggggt tttctttcct
    60181 ttgtagcatc aaattgaatt gtagaaagaa tttttggaat tcttattctt agcgatatta
    60241 ctgattacta atgagcaatc ttttagttta ttaagaagat aaaaagggaa ttctcccctt
    60301 tgtgaaatga aattagaatt aggcgagaca aataaaagga attcaatctt cctctcttgc
    60361 ggatgtatat agaattcaaa tatagaaaaa aatagatata gagtttttga tctttcgata
    60421 tctcgcgaga attctatttt tactaaaata aaatcctcct tcccttcttg gatcggggtc
    60481 gaattctaac gaatctcatt tttcaaaaat tttgactaac actctttttt ttttttgatt
    60541 tattattcgt agatttgaat aataaatcaa aaaaaattca gaataataaa tcaagtggat
    60601 tattatacag atatctttcg atcgtcatta acagtccttg tactttttat agtagtataa
    60661 tatacgaatt ctaatataat tgttaattat tattgagata tctttataag taacaataac
    60721 aggtacaaat aaaaaattga ggtacccatt ctatgacaac tctcaacagc ttaccctcta
    60781 tttttgtgcc tttagtgggc ctagtatttc cggcaattgc aatggcttct ttatctttat
    60841 atgttcaaaa aactaagatt ttttagatgc gatgggacca agacaaaatt tgatctattt
    60901 tttcaaaact tagatatcat ggatatctat tcatggatat ctatttagta gaatattgta
    60961 taacaagtag tttttccgaa tagaaatcaa aaagctattt cttatgcatg cgtattcgta
    61021 aacacgatat atgggtaaat gaattgtagc tgtggactgg gatcgcagca gatggatgat
    61081 ataaagtcca tgtatcatag gtatgtagat ctttatgggg gatcctataa agtaaagggg
    61141 attcttttag atctaggcaa ttcgatggat tattcctaaa ggttcacaaa tagtgctagc
    61201 tgattagagt tacttcggaa acaaaataaa aaatcaaaat taaaatatat gcttattatc
    61261 tcaattccaa taaaatgcaa ctggatctgg tatgtatgag ttggccatca gaatctatat
    61321 ggatagaatt tatagcgggg tctagaaaaa caagcaattt ctgctgggct tttatccttt
    61381 ttttttgttc attaggattt ttattggttg gaacttctag ttatcttggt agaaatttga
    61441 tatctttatt tccgtctcag caaatagttt tttttccgca aggaatcgtg atgtctttct
    61501 atgggattgc gggtctcttt attagttcct atttatggtg cacaattgcg tggaatgtag
    61561 gtagtggtta tgatcgattc gataaaaaag aaggactagt gtgtattttt cgttggggat
    61621 tccctgggaa aaaccgtcgc atctttctac gattccttat caaggatatt caatctatca
    61681 gaatagaagt taaagaaggt atttctgttc gtcgtgtcct ttatatagaa atcagaggtc
    61741 agggtgccgt tcctttgact cgtactgatg aaaatttgac tccgcgagaa attgagcaaa
    61801 aagctgcgga attggcctat ttcttgcgcg taccgattca attgagaaat gaagaataaa
    61861 ttcaatcaaa tgcggcaaga ggaaaaaact caagtcaaga accccccttt ttttttctag
    61921 agcataacct aactgaactt ttttaagaat ccccattcat tcttcgagcc aaagcaggcg
    61981 tatacgtaag aatcataacc taaaacaaaa cccttttttt ttacttgtta tttttatcag
    62041 gattctttcg tctcgaaatc cgcatagaat catatttatt acttgaactt gaaggggttc
    62101 ttttgagcat ttatcgaaag aggacaattg cttcgaatcg gatcaatttt aatctctgga
    62161 aataatattc tatatattta tattttcact cgaatttgaa gtggattctt atcatatttt
    62221 tgacttctat attttagatt caagggctaa gcacttaata aaaaaacaga gaatcaattc
    62281 ctgggattac tatctatctt ataatggaac tcctgcttga tagaaagatt agattgccta
    62341 gagtcaatga aagaggtggt tcattaataa ttcacagatg aaaaaatgtt aaaaaaaaaa
    62401 aagaaaacat tcattcccct tctatatctt gcatctataa tatttttgcc ctggtggatt
    62461 tcgctctcat tcaataaaag tattaaatcc tgggttacaa attggtggaa tattgggcaa
    62521 tgcgaaactt tcttgaatga cattcacgaa aagagtattc tagtacaatt catagaatta
    62581 gaggaactct tcctcttgga cgaaatgata aaagaatacc cggaaacaca tctaccaaaa
    62641 cttcatatag gaatacacaa agaaacgatc caattggtca cgattcacaa tgaagattgt
    62701 atccatatga ttttgcactt ctcgacaaat ataatctatt tctttattct aagtagttat
    62761 tccattttag gtaatgagga acttgttatt attaactctt ggcttcaaga attcctatct
    62821 aatttaagtg acacaataaa agctttttct attcttttat taacggattt ctgtattgga
    62881 ttccattcaa cccacggttg ggaactaatg attggttata tctacaagga ttttgggttt
    62941 gcttataatg atcaaattat atctggtctt gtttccacct ttcctgtcat tctagataca
    63001 attttaaaat attggatctt tcattattta aatcgcgtat ctccgtcact tgtagttatt
    63061 tatcattcaa taaatgattg agaaatgatt cactgatcca aatccaattc aaatataaag
    63121 tttgtttgtt actttgtata caagcatgca aagtcgaact tactttattc tttctacccg
    63181 tcgaggggga attgctgcta tctttcggta aaattttttg agtattttta tttttagtat
    63241 acagtaaata acaaaatggt ggatagggga ctagactagc gacctaccaa attttattgt
    63301 agaaattttc gggatcaacg attggaccat gcaaactaaa aatacctttt cttggataaa
    63361 ggaagagatt actcgatcta tttccctatc ggtcatgata tatataataa ccggcgcatc
    63421 catttcaaac gcatatccca tttttgcaca gcagggttat gaaaatccac gagaagcaac
    63481 tgggcgtatt gtatgtgcta attgccattt agctaataag cccgtggata ttgaggttcc
    63541 acaagcggta cttccggata ctgtatttga agcagttgtt agaattcctt atgatatgca
    63601 actgaaacaa gttcttgcta atggtaagaa aggcgctttg aatgtagggg ctgttcttat
    63661 tttaccggag ggctttgaat tagcaccgcc cgatcgtatt tcgcccgaga tgaaagaaaa
    63721 gataggcaat ctgtcttttc agagttatcg ccccactaaa aaaaatattc ttgttatagg
    63781 ccccgttcct ggtcagaaat atagtgaaat tacctttccg attctttccc cagaccctgc
    63841 tactaataag gatattcatt tcttaaaata tccgatatat gtaggcggaa acaggggaag
    63901 gggtcagatt tatcctgacg gtagcaaaag taacaataca gtttataatg ctacaacagc
    63961 gggtatagta agcaaaatca tacgaaaaga aaaaggggga tacgatataa ccataacaga
    64021 tccatcggac gggcgtcaag tggttgatat tatccctcca ggaccagaac ttcttgtttc
    64081 agagggtgaa tctattaaac tcgatcaacc attaacaagt aatcctaatg tgggtgggtt
    64141 tggtcagggg gatgcggaaa tagtacttca agacccatta cgtgttcaag gccttttgtt
    64201 cttctttgca tctattgttt tggcacaaat atttttggtt cttaaaaaga aacagtttga
    64261 gaaggttcaa ttgtttgaga tgaatttcta gatccgtgga tttatcaaca tgaaattcgt
    64321 aaaaacgaat caaactcttt ctggccattg ggttagttag gtatgatcaa aaaaagtatg
    64381 aaatttgctt gtttacatct ctttccccca tataagatat gcctggaatt ccttttatcg
    64441 catttctaat atgtatattt attgtgaaga acactgtttg gccttacccc ttctttgctt
    64501 ttttcaatcc caatttgata ggtgtgactc gatccctatt cgtgtgtcag atcgaaatgt
    64561 tcaaaaatag gttttttctg ttctaatatc taatagaatc taatttgact agatactaaa
    64621 catacgataa gtaagaggag cctagaaagg aaggataact gagagaacac aaataattag
    64681 tagagggagt ctttttcgtc ttcgacacaa gaaagggatg tataaaagcc cctttcttgt
    64741 gtcgaaataa taaaagttct tggtggcatt cgtcaaaaat ttctattctt agtttctatt
    64801 tttccctatt tttcagagcc tttttttact agtttttttt agatttctat ttcaaattta
    64861 gacttagaca tagtagaact ttactctatt tattttagta ttagtatcgc accaaagttt
    64921 gaaatttttt ataagttcat tgattctatt ttctcacaaa aaattcttat tattaataag
    64981 aaagaattca acgggcccct ccctcgcgaa tcaggcaaag aaagaagaga cgggcccgtt
    65041 gagttcttct gctttcatgt ctacaactcg ggccgtccaa tttttatagg gatgaaccca
    65101 atccagaata tgaaccataa aagaaaatac ctattaaacc gatcacaaga ataccagtta
    65161 ccgtacctat tacccaaaga ggaatccttc cagtagtatc ggccatttat tctgcctccc
    65221 tccacatttc tttcatcaag tggccatgct aaagacataa acagtcatag ataattctga
    65281 gatgcgatcc ttccgagtgg gataagagaa tttctattat tattttttac tactctctta
    65341 ttttctctta cttaattgaa gaaataattg gaaaataaaa cagcaagtac aaaaatgagt
    65401 aataaccccc aatatagact ggtacgattt aattcaacat tttgttcgtt cgggtttgat
    65461 tgtgtcatag ctcttataat taattcagat taggtttatc gttggatgaa ctgcattgct
    65521 gatattgacc ccaaaaagaa aacggtaggt acagctagtc cgtgaacagc caaccatcgc
    65581 actgtaaaaa ttggataggt tcgatctatg gtcatcgggt cctcctaaaa agatctacta
    65641 aattcatcga gttgttccaa aggatcaaaa cgaccggtta ttaatggaat tccttgtcga
    65701 ctctctgtaa aatactcgtt tggacgaggg ctcccaaaca catcataagc taaacccgtg
    65761 ctgacgaata accaacccgc aatgaatagg gaaggtatag taatactatg aatgacccag
    65821 tatcgaatac tggtaataat atcagcaaaa gaacgttctc ctgtgcttcc agacatgctg
    65881 agctccacat attcttgtag ggaatcgatt ccgcaaaaga ggagatcggt aaatgcaaat
    65941 tcactgaaat tccatctttg tgagatcgtc aatattgtac caaaggcgtt tttagagtat
    66001 atcgaatcag tatagctatc cttcttctaa cacagcaacg taatttcaat taattttgac
    66061 atgaagtggt agattctttc tttcttcttc ttgtttgtcg atgtataact gtatcgtgta
    66121 atagaaaatt cctcaaattc cttcctgtat cgaatagggg ctttcttctc ttatttattg
    66181 gccccgggtt agaaactcaa gatcgggtaa acggcgaatc aaagaggttg gtttctaatt
    66241 tctaaaaatt cgtaaaggaa attctcatat tttaaaaagt taattatgtg cgaaataaaa
    66301 aatagaaaaa ttctattaaa ataaaggaaa agataattga aattactaat taagttaagg
    66361 ttaagtaagt taagagtttt aaagccaatc tagttggaaa aagggatttt tcttttttga
    66421 gtgatctcgt cacattatat ctttttttga ttatcattcg ataaattttg tggctgaatc
    66481 cactcgacta ctgaatctac aaaggaaaga aaaaaaggta aacaaggggg gtataaggtc
    66541 actatattat tctatctaat tagaaaataa aatacatttg agacaatgac aatcaaaaaa
    66601 ccaaagaaaa gattttccaa ttttttcttc catattttta ttcaaatttt tcaatgaagt
    66661 tacatggcgc agttttgatt attctttttt ttttttttag tttactcaag atcaatattt
    66721 ttccaatgaa tcaactgcgt tgattctgaa tcacggaagg actactagat gtcaaagatg
    66781 ctgaatttct tttgtttcta ctcctgcctg ccatgccagt ctattttggt ttttgttttg
    66841 tgaatattgt ctataatgat tgatgaatca aaaagttgca attgaactta ttacttcaat
    66901 tagtattttt gcttatcctc gtctctttca aaaatgtaaa tttaggaaag tgctttctaa
    66961 acatatgtat aaaaagaaca tatttcattt agccccctca tgcctacgat aactagttat
    67021 ttcggttttt tagtagtggc tttaactata acctcagctt tatttattgg tctgagtaag
    67081 atacgactta tttgaaaatt tattgaattt gaatgaacga acaatttata aaaacagatt
    67141 cttatttact attgcataga ttctatagtt ctttactgcg ctaactatca attctaatta
    67201 tccgtcattg agattcatgg gcaatacgga ttcacattta tggatagata ttacctctct
    67261 ttttcccttt caaaaaaaaa aaatcaaaat gattgaagtt tttctatttg gaatcgtctt
    67321 aggtctaatt cccattactt tggctggatt attcgtgact gcatatttac aatatagacg
    67381 tggcgatcag ttggaccttt gattaattaa tatctctttc cttttttttt ttttgactca
    67441 ccccccctct ttattaattc atttaattga atctagggga ggtcaagtca gattgctatt
    67501 gaattttttt atttcaattt tggtttggtg tcattcattt tctacctaac aagagcagaa
    67561 tcacgctctg taggatttga acctacgaca ttgggttttg gagacccacg ttctaccgaa
    67621 ctgaactaag agcgctttct tatcacaata agataaggct agaaagggga ggattctttt
    67681 ttatatattt tatatataaa ggatatcttg cacacctata ctattatata tgatctatac
    67741 tattatatat gatatagaat aatagtatta aagattctgt atgctcaatt ttaatcgatc
    67801 taaaattgct ccttcgttac tgctcaaagg agaagtaata ggtagggatg acaggatttg
    67861 aacccgtgac attttgtacc caaaacaaac gcgctaccaa gctgcgctac atccctttca
    67921 attggtttac agtgtcatta tagagaatcc ctgtcttgtt ttccacactt tgaattccta
    67981 tattgatata gaatatcaat ttttcttgct acttcccctt ttttatctca tatcatataa
    68041 ggaccctata acaaatttat ttattaataa atgaatcttt tttgtggaaa ttcttgggtg
    68101 gaaagttaca tatttttctg ttttaagaaa atgaaaatct tatctatcaa ataattgtcc
    68161 attttcattt ggattaggga tttcgcatcc aaatagataa aaagaagtgg tccttaacta
    68221 catattcatc ttattatata tctagtacca tattgtaata caataaaaag ggggttttaa
    68281 atgcgagatc taaaaacata tctttccgta gcaccagtac taagtactct atggtttggt
    68341 tctttagcag gtttattgat agagatcaat cgtttattcc cggatgcgtt aacatttcct
    68401 tttttttcat tctagttatt tattggcgtg ggacggggtg aaggagatta gagatacaat
    68461 caaatatctg atcccccccc tttttttttc gctttttaga ataagggata gtagattcaa
    68521 ccgcaccgaa attcggggtt caggctccaa ttaaattact agtcgaggaa aaacggaaat
    68581 gcggctaagg caacatctat caaatattct acaaaagggc ttcaattaaa tactccactg
    68641 tgattctatt ctaatctaaa ttattgtgat tctaaatcta aaaaaattag aaatcattgt
    68701 attacttatt atttactata atattttttt atagatttca atttattact acgaaatcat
    68761 tcctaatttg atttttagtt agcaactttt ttttcttatt tgtttttgac cctaaaataa
    68821 ataggatagg gtggggtgga ttaaaaccta aagggggttc atggctaaga gtaaagatgt
    68881 ccgagtaacg attattttgg aatgcaccaa ttgtgttcga aacggtatta ataaagaatc
    68941 aacgggcatt tcccgatata ttactcaaaa aaatcgacac aatacgccca gtcgattgga
    69001 attgaggaaa ttctgtccct attgttacaa acatacaact cacggggaga taaagaaata
    69061 gatcaaatcg agtgcctgta tgtcatatgt taccgctctc tcaaggaata ttaaaatatg
    69121 acttacttta ggtatagaat tagttatatg taatgtcact attagtacat agaatagatt
    69181 attctttttt tttctatata attatttatt acatatacat aaatctagaa taatgaataa
    69241 acaaagcaaa tcttataaat tccattattt ggtccgatct aaataggact aaattctatt
    69301 ttcaaattta agaattagaa atatggataa ggataggatt tttattttta gagataagga
    69361 ataaacaaat tatggataaa tccaagcgat cttttcgtag gcgtttgccc ccgatccaat
    69421 cgggggatcg aattgattat agaaacatga gtttaattag tcgatttatt agtgaacaag
    69481 gaaagatatt atctaggcga gtaaatagat tgactttaaa acaacaacga ttaattacta
    69541 ttgctataaa acgagctcgt attttatctt tattaccctt tcttaataat cagaaacaat
    69601 ttgaaagagg ggaatcggtc gctagaacta gaggtcttag aactagaact aaataaaaaa
    69661 aagtgggctt atccttccat tttcaattga atcaaaattc aaatccgaac tcaagcgtag
    69721 gttgatgttt tattcgaaaa atccgaaaat caaacaaact gaaattcact tgtaatgttg
    69781 taagaataat aaaaataaaa gaatcgagtc gggaaaggaa aatccctttt tttttgagcg
    69841 tctttttttt gctctttttg ttttgatgac cttatcatca tcatcatctt ttttcgtact
    69901 aatttctatt ccaccctctc cgagtttatt ctcgaggaaa ctccatttaa agtattccgg
    69961 tggattcctt ccgattcact tattcttttt ctttattaat cttttttttt aataaatcgc
    70021 tttggaaatc atataaagac aattcctatt taatatagct atttgtgcaa gtattttacg
    70081 attaagaagc aactgcttac ggtacaggtt gtgtattagt gtactatacc tataggatac
    70141 cgattccgcg cgaattgctg catttattcg agtgatccac aaacgacgaa aatctctttt
    70201 tttcctacct ctatcccgat gcgccgaaaa caaagctctt attctttgtt gaataatagt
    70261 ttgagtcact tttgaatgag cccctcgaaa acctgataca aagaaacgca tttttgttcg
    70321 acgtctccga gctatatatc ctcgtttaat tctggtcatt gaagaaaaga aactttgatg
    70381 aataactcat tctttctttc ggttattctt tttcccttta ctagtctatt aataacaaaa
    70441 cggattcttc caatgtataa aataaaaatt ccaatggctt ttgctactat aaccgtcccg
    70501 accacgagtt tttgcctttt ttaggcattt tattttgcct ataaataaga acttaaatat
    70561 taggtataaa aaaagcataa tcactaaaag agtagtaaat agaaatggct aactagtggg
    70621 ttccatcgtc tctatggtta cttcttaaac ggtgaggtcc tctctataca ccggagctcc
    70681 ttacttcatt taatcaatga atgctatggg taacttgtac aattcacact ttttggctct
    70741 accccccatg tccaataata gatctttcac aatcagagac ctatcttata cagtaacggt
    70801 attcaattat gaaaatgagt tgggtagctg accctcttag tccgttcttg gaagcataat
    70861 tttttccctt ttcaaatagg attttaaccg cttaatggat aagcatttgc taccaatgga
    70921 tacttttttt tcatcttaaa ttacaaatgg aagtgattgg atttgcacca atggaaacca
    70981 taaatttggt acacagtaag atatgttaaa tctatctttt ttatttttta gatagtgaag
    71041 agaagtattt actggtactg atcattgata ctgaaaaaga aagggttgac ttttgtttca
    71101 gctcatgatc ggaacgagtc gcacatacac cctagtacat gttcctcgac gttgaggaca
    71161 tcccccaaga gcaggggatt tcgtggcatt tctgattggc tgtcttgcct ttctaataag
    71221 ttgtttaata gttggcatgc taaaccatat acataatggg ctggtttaga tcgatcctaa
    71281 ccggatgaaa ttctaaattc cttcttttga tgttgaatat tatatagaaa tagaatatta
    71341 accccttacc ttaaggttaa cttttcttaa ctgaagtggt taagaaaagt taagaaagaa
    71401 ggaataagat aaggaagggg gttaaatcat ttaactttca attgtgaatt tgcgttaaat
    71461 cgatgctatt ctgacaatga cattatccga tattatcaac aattccatga tctttggctt
    71521 ctgttgctga cataaaacta tctctttcca ggtcgcgcca tatagcaaac atgctctggc
    71581 ccgtttggtc tacataagcc gttatgatgc tgttgcgaat gcgtattagt tcgtcagttt
    71641 ccatggtata ttgtcccgtt ttttcgtcac aataagcgga agcgggttga tgcatcatta
    71701 ccctagcgtg agggaatgcc gtacgtttgg aacgttttcc tccgactaag ataaaggatg
    71761 ccactgaagc ggccaatgac acgcacgttg tagacacatt taagcattgc atagtatcgt
    71821 aaagaactag tccgggaact acagatccac cagaagagtt tataaacaaa aagatatctc
    71881 tggtatcaaa ctccccacca agatacaaca taagagaaac aagttgattc gagatctcgc
    71941 tcccaacatc ttggaataaa aaaagatttc tttgttgata aagtccgttg tataaatcaa
    72001 cccaagatgc atcttcgtct tcaggcattc tgaaaggtac ttttggcata ccaagcggca
    72061 taaactaaaa gaaaaaagaa ttaaatactc aatttcactt tgatatggaa gcgtaacaat
    72121 ggatttattg tcttaatacc attggtcttt agtttatcct attttttatt ttaatcctat
    72181 ttttatttta tacatagatt gtataatagt caaggtcata aaaaaaaaga aaacagaatg
    72241 aatgaaaaag aattcttacg aatgtgccct ttgaatgatg aacaaatatg ggcacattcg
    72301 ttcatagaaa atgagattaa cccccattgc gtattgatac ttatcggata tagaatagat
    72361 ctgcttctct ttttcttctt ctgaaccaga ctcttccatt acattattta gtaaattaaa
    72421 tatcgaacaa agcgtaatct tttctccgaa atagtccacc gagggggagg tacgtagcct
    72481 attccaatgc aataaagtta cagagtgtct atttttcgtt gataaagggg tatttccatg
    72541 ggtttgcctt ggtatcgtgt tcataccgtc gtattgaatg atcctggccg tttgctttct
    72601 gttcatataa tgcacacagc cctggttgct ggttgggccg gttcgatggc tctatatgaa
    72661 ttagcagttt ttgatccttc tgaccccgtt cttgatccaa tgtggagaca gggtatgttt
    72721 gttatcccct tcatgactcg tttaggaata accaattcat ggggcggttg gagtattaca
    72781 ggggggacta taaccaatcc gggtatttgg agttacgaag gtgtagccgg agcacatatt
    72841 gtgttttctg gcttgtgctt cttggcagct atctggcatt gggtgtattg ggatctggaa
    72901 atttttagcg atgagcgcac aggaaaacct tctttggatt tgcccaagat ctttggaatt
    72961 catttatttc tctcaggagt ggcttgtttt ggttttggcg catttcatgt aacaggatta
    73021 tatggtcctg gaatatgggt gtccgatcct tatgggctaa ctggaaaggt acaacctgta
    73081 aatccagcat ggggtgtgga aggttttgat ccttttgttc cgggaggaat agcctctcat
    73141 catattgcag cggggacatt gggcatatta gcgggcttat tccatcttag tgttcgcccg
    73201 ccccaacgtt tatacaaagg attacgtatg ggaaatattg aaaccgtcct ttccagtagt
    73261 atcgctgctg tcttttttgc ggcttttgtt gttgctggaa ctatgtggta tggttcatca
    73321 acgactccca tcgaattatt tggtcctact cgttatcaat gggatcaggg atacttccag
    73381 caagaaatat atcgaagggt tagtgctggg ctagccgaaa atcaaacttt atccgaagct
    73441 tggtctaaaa ttcccgaaaa gttggctttt tatgattaca ttggcaataa tccggcgaaa
    73501 gggggattat tcagggcggg ttcaatggac aacggggatg ggatagccgt tgggtggtta
    73561 ggacacccta tctttagaga taaagaaggg cgtgaacttt ttgttcgtcg tatgcctact
    73621 ttttttgaaa catttccggt tgttttggta gacggagatg gaattgttag agccgatgtc
    73681 ccttttagaa gggcagaatc aaagtatagt gttgaacaag taggtgtaac tgttgagttc
    73741 tatggtggcg aacttaatgg cgtaagttat agcgatcctg ctactgtgaa aaaatatgct
    73801 agacgtgctc aattgggtga aatttttgaa ttagatcgtg ctactttgaa atctgatggt
    73861 gtttttcgta gcagtccaag aggttggttt acttttggac atgcctcgtt tgctctgctc
    73921 ttctttttcg ggcacatttg gcatggtgct agaaccctgt tcagagatgt ttttgctggt
    73981 attgatccgg atttggatgc tcaagtagaa tttggagcat tccaaaaact tggagatcca
    74041 actacaagaa gacaagtagt ttgattcaag attgctttgt cattttggct tctatttttt
    74101 cttttctgtt tgtgatttga cataggctta ggttgctgga aaaatcttga tttcaatcac
    74161 taccttttta tccccgcttt ttctccagga gatgatccaa aataaacagg catggaagct
    74221 ataattgtaa accacaatca aatttatgga agcattggtt tatacatttc ttttagtatc
    74281 gactctaggg atcatttttt tcgctatctt ttttcgagaa ccgcctaaag ttccaactaa
    74341 aaaatgaaat gatttttcat tccctcagtt aaagtaatga gcctcaaaat agaatatttt
    74401 gaggctcatt actttaacta gtccccgtgt tcctcgaatg gatctcttag ttgttgagag
    74461 ggttgcccaa aggcagtata taaggcgtac ccagtaaaac ttacaagtaa accagatata
    74521 gaaatggcga ctaaggttgc tggttccatt attataaaat ttcaagacca caatggatct
    74581 atgataagat cgtttattta cagcggaatg gtatacaaag tcaacagatc tcattgaata
    74641 caaaataaga tttattatgg ctacacaaac tgttgagggt agttctagat ttaatccaag
    74701 gccaaagcca actactatag ggtctttttt gaaaccattg aattcggaat atggtaaagt
    74761 ggcccctgga tggggaacga ctcctttgat gggtattgca atggctctat ttgcagtatt
    74821 cctatctatt attttggaga tttataattc ttctgtttta ctggatggaa ttgcgatgaa
    74881 ttagattcac aagaactgcg aagcccgagt ttttcaatca aaaaaaagcg aataggtctc
    74941 gtattttagc ccatgttttt tggcagttcg accgcaaaat ttattttttt ttctgtattt
    75001 ccggaatatg agtgtgcgac ttgttataat tgatcctatt gatagtacag aaaaagggat
    75061 ctgtcgtctt gatagagatc gttttagccc gtcgaatatt cattttagta tctggagcac
    75121 ggaatatatg aaatagatca cgaagtgttc gaactacgat tcatatttaa tattcaaacc
    75181 aaacctcgca gccggactaa aaaaaaattc aaagaaaatg aattctaaat agaaagattt
    75241 tttattcttt caaattctaa tttctttatg tttattttga tcaaaggaca aagctttctt
    75301 tctattgttc tatctaatca ttaaataagt tgatgattca acggttctta ctcagggaat
    75361 ctttgtgctt agtttcaaga tttttttatt gaattatcgt ggttctagta tgaatctggg
    75421 gtttcaattg attcataggg tcttaacaag ataatgccta tcaataataa agtcaataat
    75481 cactaataaa gaaaaaaagt gatattccaa taataaatca aagcaaagaa aaagaaatta
    75541 ggtaggtaaa gagaagattc aagaggcctg taatgatcaa cataaagacg aatgcgccga
    75601 cttgagtttt tggcattcta attacaaaga aaagaagggc tatttttact tgtttgtatc
    75661 ttttctttag atgaaaaaga ttgaatgaaa gggtgaagaa gtttcaaact ttcaattctg
    75721 tcttcctttc cgtcagccag tattggggtg tttttttttt ttttgagccg tacgagatga
    75781 aattctcata tacggttcta agagggggag tcctcgttct tggtttacct atctcaataa
    75841 agtctatgat tggttcgaag aacgtctcga gattcaggcg attgcagatg atataactag
    75901 taaatatgtt cctcctcatg ttaacatatt ttattgtcta ggaggaatta cgcttacttg
    75961 ttttttagta caagtagcta cagggtttgc tatgactttt tactatcgtc caactgtgac
    76021 tgaggccttt gcttctgttc aatacataat gactgaagct aactttggtt ggttaatccg
    76081 atcggttcat cgatggtcgg caagtatgat ggtcttaatg atgatcctgc acgtatttcg
    76141 tgtttatctc acgggtggtt ttaaaaaacc tcgggaatta acttggatta cgggcgtagt
    76201 tctgggtgta ttgacggcat cttttggtgt aacaggttat tctctacctc gggaccaaat
    76261 tggctattgg gcagttaaaa ttgtaacagg cgtaccggac gctattccag taataggatc
    76321 gcctttggta gagttattac gtggaagtgc tagtgtagga caatccactt tgacccgttt
    76381 ttatagttta cacacttttg tattacctct tcttactgcc gtatttatgt taatgcattt
    76441 cttaatgata cgtaagcaag gcatttctgg tcctttataa agaatataga tcagatcata
    76501 gatattttga atttattatt tatcttatta gttggaggag gaatatatat atagtatttc
    76561 attgctacaa atatggatta ttaaaaaaaa aaataagaca tgtgtttgga tatttccttt
    76621 caactctaca agattctatt atttatttga catgaatagt tgaggggaat tctccgaaga
    76681 gaaagtggat tatgggagtg tgtgacttga actattgatt ggagccgtgc agaagtattt
    76741 ctttatctgc tacattagaa ttcacaacca aatgtatctt tgttccaacc gccgtgtaag
    76801 ttccatacca tacaaaggat aggctggttc acttgaagag aatcttttct atgatcagac
    76861 ctgaccgata tcttgcatga acgggctccg taagatccag tagaataagg gatttggccc
    76921 aatcaaaatt catatgtttt agcttttttt ttactttttt ttattatttc ttacatagta
    76981 tggaaatgca ttcatttcct ctgcatcgac ccgatttatt atatatacta tcggagtgaa
    77041 acaaaggatc taaagaagag caaaggctag actatattag taacaagtaa atcttttgta
    77101 tgtgaaaaat cttgatcttt ttgggggaga agagcgaatc acaggcaagg tgtgagacaa
    77161 cccagaaagc acttgatcat aatcaacttt gtaagccaag cctacttggg tattgagcat
    77221 ttttttacct gtaagaattg aatttcttgg aatgtatagt ttcaaatttt gaaacttgaa
    77281 tcggataact tttttcttat ctataattag atggaatata gaatcattta tatatgtatg
    77341 gataagatat agatttagtt tattatgtat ccatttgtgt ccatttgatt cgattggttc
    77401 ttgcttgagc cggatgatga aaaattatca tgtccggctc tgtcggggga tggatttata
    77461 agaattcacc tatcccaata acaaaaaacc ctgatttgaa cgatcctgta ttaagggcta
    77521 aattagctaa aggtatgggt cataattatt atggagaacc cgcatggcca aatgatcttt
    77581 tatatatttt tcccgtagta attctcggta ctattgcctg taatgtaggc ttagccgttc
    77641 tagaaccttc aatgattggt gaacccgcgg atccatttgc aactcctttg gaaatactac
    77701 ccgaatggta tttttttccc gtatttcaaa tacttcgtac agtacctaac aagttattgg
    77761 gtgttctttt aatggtttca gtgcctgtgg gattattaac agtacccttt ttggaaaata
    77821 ttaataaatt ccaaaatcca tttcgccgtc cggtagcaac aaccgtcttt ttgattggta
    77881 ctgcagtagc cctgtggttg ggcattggag caacattgcc aattgataaa tccctaactt
    77941 taggtctttt ttaattttaa atggattcgc ttattaaatt cagtcaattg taagtaaaat
    78001 aacacagtgt gtgtatctag ggagaattca ctttcacttt gaagtgacta ttccctagat
    78061 acattattta ttcaattctg gcccgactat atagattcgg attgtgctga agattgaatg
    78121 aaaacctatt cttttttgta aatcaatttc aaaatgcttt tttacttctt ttctataatg
    78181 tccaatatct gttttacatc ttctctgtga aaatgttcaa ttttcaaaag gtcttcctgg
    78241 ctcttattca aaaggtcgaa gaatgtatgt atattggacg ttttaagaca attatagatt
    78301 ctgggaggca actctgattg gtcaataaaa aaaaatttca atgctatttc ttttttcttt
    78361 tttcttagtt tagttaattt atcataaaaa ggaaaaaaag gtaaactaac cttgtgttga
    78421 atgctctcta aatgtgactt ttcctcttcc gcatgtagaa aaggaataaa taagtcaatc
    78481 aaattccggg aagcttcgtg aagtgcttct ttaggagtta aacttccatt tgtccatatt
    78541 tcgagaaaaa gtatttcttg ttttttatta ccattcccat aagaatgaat actatgattt
    78601 acatttcgaa ccggcatgaa tacaacatta tctataggat aacttttgtc gtgaaagtta
    78661 tttggcgttt ttataccgta tcctctattc ctttcaattt gtaatccaat acacaaataa
    78721 attggttctg ttaggctagc tatatgctgt gtattatcaa ttatttccac agagggcggt
    78781 aagatgatgt cttgagaagt tacatatccg ggacctttga cacaaataaa tgccttgcga
    78841 gttccataca gattacttct caatacaatt tctttcaaat tcattaaaat ttcatgtacc
    78901 gattcttgaa tacccgctat gctagaatat tcatgtggta ctttctcaga ttttgcgcgt
    78961 gtaatacatg ttccttctat ttctccaagc aaagcccttc gcatcgcaat gcctattgtg
    79021 tcggcctggc ctttcataag cggagataga ataaagcgtc cataataaag acgtttacta
    79081 tctattcttg attcaacaca cttccactgt agtgtccgag tagatacttt tactttctct
    79141 cgaaccatag taatattctt tttgtctttg atcaactcat taaatcattt atttctcttg
    79201 aaatctcttt agtctttttt tttattccta cacacgtctt tttttaggag gtctacagcc
    79261 attatgtggc ataggagtta catcccgtac aaaatttaat actaaaccac ttctacggat
    79321 agctcgtaat gctgcatctc ttccgagacc cggacctttt atcataactt ctgctcgttg
    79381 cataccttga tccactactg ctcgaatagc atttcctgct gcgatttgag cagcaaaggg
    79441 tgtccctctt cttgtacccc tgaatccaca agtaccggca gaggaccaag aaatcacccg
    79501 accccttaca tctgtaacag taataatggt gttattgaaa cttgcttgaa catgaataac
    79561 tccctttggt attctacgtg cacccttacg tgaaccaatg cgcacattcc tgcgtgaacc
    79621 gacttttggt ataggttttg ccatatttta ttattttata aaaataagtc agagatatat
    79681 ggatatatcc atttcatgtc aaaatagatc ttctatattt tatttgttta tccttttctt
    79741 taaaattgaa gattgcttta gcagtctctt tttttttttt actagaagaa ttatccttgt
    79801 ctttgtttat gtctcgggtt ggaacaaatt ataataattc gtcccctcct gcggattagc
    79861 ctacattttt cacaaatttt acgaacagaa gcccttattt tcatagctgt tattccttaa
    79921 tcccgaattc gttggaagaa aataagtttc ttgaaatttt tgaaccctca aatgagcccc
    79981 ctgaaaggaa tcttgaagtt gaaaaaacca cttaattaga ttattctaac ccttgttagg
    80041 gattttaaca attatatgtc cgggggggtt gaatcataat gatttacttt aaatcaattg
    80101 aaattgaatt tttaccctat ctactgataa tatgtatacg tataaaaaac ttcttttggt
    80161 cgtttctaaa gcataatcta caatcatata ttcattatcc aaaggaatct cgaccatatc
    80221 attgagaaaa aattcatgaa ggtttaatta ctgaattttt ttttcacaaa taagaaggtt
    80281 tcagatacaa ttcggatatt atatctataa tatatggatt gattaccata tataacacaa
    80341 aatttctccg ccgattcctt ctagtcgagc gtctcggtct gtcattatac cttgagaagt
    80401 agaaagaatt acaataccta tcccgcctaa tattctagga attttttgat agttagaata
    80461 gattcgtaga ccgggtcggc ttattcgttt taaatttaaa gtagtttgat acggtccttt
    80521 cctatttctt ctatgttgta gggttaaaac aaaaaagtct ttattgcttt cctgatgttt
    80581 tcttacgttc tcgataaaac cttctcgtaa aagtatttta acaatggttt cggtgatgtt
    80641 agttgatgct attcgaatcg ttccttttct attcatgtca gcatttcgta tagaggttat
    80701 tatttcagca ataggatccc tccccatcgt aaattcttct ttctcccgaa ttttgatata
    80761 atcaacatgt tttttgattt attagtatta aaggtatatg cataagacat aatataatct
    80821 acttgagaca taatccacaa caaatctata taatttcaag aatttcgttt aaatagagaa
    80881 ttctattgaa gttatcatct tatacttata atacttcagg agctaatgaa actattttag
    80941 tgaaatttaa ctgtctcaat tcccgggcga ttgctccaaa aattcgagtt ccttttggat
    81001 ttccttcttg atcaattaca actgcagcat tgtcatcata tcgtattata ataccgttgt
    81061 cacgcttgag ttctttacaa gtacgtacaa ttacagctct gatcacttct gatctttcca
    81121 gaggtgtatt gggtattgct tccttgatta cagcaacaat aacgtcacca atatgagcat
    81181 atcggcgatt actggctcct atgattcgaa tacacatcaa tttttgggct ccgctgttat
    81241 ctgctacatt caaaatggtc tgaggttgaa tcatttttga atctcttctt tcaatgcaac
    81301 aaaggacgaa gaaaaaaaga aatattgttt gtcaaaaaaa gaaaatccac aattgttttt
    81361 gaatttctaa gacctctttc tcttggtttt ctctatttct atcctgaaat aatgaattga
    81421 gtttttatag gcatttttga tgctgcaatt aaaatagcct ttctggctat attttcggcc
    81481 actccaccca tttcataaag gattttacca ggtttaacga cagctaccca atattcggga
    81541 gatcctttgc ccgaacccat gcgtgtttcc gtaggtctta ctgtaactgg tttgtctgga
    81601 aatatacgta cccatatttt tccaccccgt cgtatatttc gtgtcattgc gcgccggccg
    81661 gcttctattt gtctagatgt aatccaagca ggttcaagtg cttgaagagc atatcggcca
    81721 aaacaaatac gattgccgct acaagatatt cctttcagtc ttcctctatg ttgtttacgg
    81781 aatctggttc ttttcgggtt atagttgatg tctctttctc aattccatct ctactacaga
    81841 actggacatg agcaatttct tctcatccag ctcctcgcaa aaaagaaaaa aaagttttaa
    81901 taattaataa ataaaactcc attttttttt ttaataaaaa agagattgaa tcatgggatt
    81961 ctttaaaatc agatttcatt caatctattc taaatttgta tattttattg aaatatatag
    82021 aattcaatct ggattttatt ttcatttata gataattaat gtcttgttat aaggaatgct
    82081 ttttttttgc attttgcatc atattcattt catattggat caacatgagt aattcaataa
    82141 aactttcgcg ggcgaatatt tactctttct atatctattt gaattctagg gttatctcat
    82201 gacctctcag aattcgaata aaaagattgg attggtctct ggtttattcc gccatcccac
    82261 ccatgaataa ttaggattcg tttttctttt taagagaatc ctctgcattt acgggttccg
    82321 tcgttcccat cgcttctcga ttaatggtta ggtctgaatt taacaatgga gcctccaatc
    82381 aaattgctta attttctctt gaatcaatct tctcagtctt tattgactca aggctcttgc
    82441 ttgatttttt gttcgatgaa tagatattca tttaattagg aatgaatttt gattgatgcc
    82501 ttattacatt gccttttttt atttatgaga tgcctcatag accttacata taggaatcct
    82561 atatcatgac tctttctttt tctctctttc tctcatcctt ccatttatct gtctatttgt
    82621 ttgttatttc gcttcacaac ttatactcat aatcagattg gtttttcctt ttattatgca
    82681 aaagaagctg tcagttgcta taatgatatg actgatatat catatcttga ctgatttctt
    82741 ggatccagat aatgcgaagc gatgagttgg ttattagtct tagagttatt agttcatact
    82801 ataggccggt ctggtccatt ttgtgaatcc taatcttaaa aaaaacaacg agtcacacac
    82861 taagcatagc aaatcaaata atcaatcaaa tttttattca accttataga atttagaact
    82921 gctcattttt tttttgattg aatgtcaaaa atgaaagaat tttttgtttt tttgttatat
    82981 ctcgaaatat aatctaaaga caactaaaat actattctta tttttctttg tctataaaga
    83041 tccaaatttt gattcctaat accccataga tagtccgaac tgtataggaa gaataattaa
    83101 ttttcgcccc aatggtttgt agaggaaccc tgccctctct gatccagtct acgcgtgcaa
    83161 tatcttttcc gttaatacgc cctgatattt gtacttgaat tccttttgta ttcgcctgct
    83221 cagttaattc aatagccttt ttcattgctt ttcgacaaga aactctattc tttaattgtc
    83281 cggctataaa ttctgcaaga atgttagggt gtccataagg gtttgcgatt cttgtaacag
    83341 caatgttgat ttttcggttc acatatttaa gttctttttg tacattcatc tgtaattctt
    83401 cgattcttcc cggcctatct tcaattaaga atttcggaaa tcccatatag attatgactt
    83461 gaatcaaatc aattcttttt tgaatttcta tacgtgcaat tccctcgaca ccagaagata
    83521 ttctcatatt tttttgtaca taattcttga tacagtctct tattttttta tcttcttgga
    83581 gaccttcgga atattttttt ggttgtgcaa accaaataga atgatgactt tgggttgtac
    83641 caagtctgaa accaagtgga tttatttttt gtcccataat cccccatttc caatactctg
    83701 actagtatat atatcatgat atgttctatt tgtgtgctta tttctccatc caggtttttt
    83761 aaaatacatg gcggattctt gatagatttc atctaaagat atatctctca atacaatagt
    83821 tatatggcag gtgggttttt ttatctgata actacgtcct cgagctcgag gttgtagtct
    83881 tttcatagta ttgccctcat ttacttcggc tttactaatt actaaagagg cttggttgaa
    83941 acccatgttg tgattagcat ttgctgctgc agaataaacc aattttaaaa tgggataaca
    84001 tgctcgataa ggcatgagtt ctagtatcat aagtgtttcg tcataagaac gtccacgaat
    84061 ctgatcaatt actcttcgtg ctttgtgagc agacatacgt atatgttgac ctaaagcata
    84121 tacttctcta tatgggttct tctttatctt ttttttctct atcataaggt ttacctctca
    84181 ctcataaatc tagattttat ttattaacgg cgagatttgt tatcgctttt cggatgtccg
    84241 cggaaattta tagtaggtga aaattctccc aatttatgtc ctaccatacg atccgttata
    84301 taaataggca gatgttctct tccattatgg atagcgatag tatggccgat cattgtgggt
    84361 ataatggtag atgcccggga ccaagttctt attatttctt tttctgcttt tttattaagc
    84421 ctttctattt tttttaataa atgatttgct acaaagggat ttttttttag tgaacgtgcc
    84481 acagttaatt aactcctctt tttttttttt gcaaaaacga agaaagaaat ttgctctcct
    84541 atttcctacg gcgacgaaga atcaaattat cactatattt attccttttt ctacttcttc
    84601 ttccaagtgc aggataaccc caaggggttg cgggtttttt tctaccaatc ggagccctcc
    84661 cttcaccacc cccatgggga tggtctacag ggttcataac aactcctctt actacaggac
    84721 gcttacctag ccaacattta gatccggctc tacccaaact tttctggttc accccaacat
    84781 tccccacttg tccgactgtt gccgagcagt ttttggatat caaacggacc tctccagaag
    84841 gtaattttaa tgtggccgat ttcccctctt ttgcaatcag tttcgctaca gcacccgctg
    84901 ctctagctaa ttgtccaccc tttccaagtg tgatttctat gttatgtatg gccgtgccta
    84961 agggcatatc ggttgaagta gattcctttt tttgatcaat caaaatccct tcccaaactg
    85021 tacaagcttt ttccaaagca tacggctttc tggatgtaga tgatgatatc tatacagatg
    85081 gatatatata tatcgtaaaa ttcttatcta tatcatacaa taaagtacca catgaatgga
    85141 tatataggaa tccaaatctg ccgaaccact catgttatga tcttctacat cctaggtctt
    85201 cccgttccgt catctggctt atgttcttca tgtagcattc agaccgaatg actctatgaa
    85261 attacgtcga tacttccaca tatttatggg taacgtagga gacatctcta tttttccccc
    85321 ggggaatctt tagaattacc actgcttagc tttcaatttg cctctgacca tcaaatgaaa
    85381 tgtgaataac ccgtcctcct ctctttgaaa caaggggcgc ttctggttct gtcggtgctt
    85441 gaaacagttt tgtcttctcc atattactat ctctctagag tcaataattc tatatgagga
    85501 actactgaac tcaatcactt gctgccctta ctcttcagtt ttctgttgag gtctatcctg
    85561 tagaggtact caaattggat cagtgatcga tttctaggtt tcgtcgtaaa cctaattggt
    85621 tactcccaat tacgtaaatc aatagttcaa accgcactca aaggtagggc atttcccatt
    85681 ttgataggaa cttctgtacc agaaacaatg gtatctccaa ttatagcccc tctgggatgt
    85741 aaaatatatc tcttctcacc atccccatag tgtatgagac aaacgtatgc atttcgatta
    85801 gggtcgtatt ctatggttac gattctacca tatatgtctc tttcatttcg tcgaaaatcg
    85861 attttacggt ataaacgctt atgacctccc cctctatgcc ttgcggtaat gattcctctg
    85921 gcattacgac ctttaccaca acgatgctgt ccatagatca aattatttcg tggattggat
    85981 ttcacttgac tgtctacggc tccattgcgt gtgcccgggg tagaagtttt gtataaatgt
    86041 atcgccatgc tattaagtat tttgatttaa gttcttttct ttctaagagg tggaatagaa
    86101 taacccggtt gaagcgtaat gatcatacgc ttgtaatgca ttgtatgtcc cataatgggt
    86161 cccattcttc taccctttcc ggggagtcga tgactattca tagctattac cttgacacca
    86221 aagaagagtt cgacccaatg cttgatttct gtcctagttg atcctgattc gacattaaaa
    86281 gtatattgat ttttcgccaa taaccgaata cttttgtctg taaatactgc atatttgatt
    86341 ccatccataa atctattttc ttccctatga gttctagtct caataagaat gctagttcag
    86401 ttcttactgt tcatatgtta tgatatgaat ataccacacc gattcgttat gtatagatga
    86461 tgagattcca ttgataaaga gtcaattcca atagacttct tggagggtcc cattggcgtg
    86521 catccagtag gaattgaacc tacgaattcg ccaattatga gttgggcgct ttaaccattc
    86581 agccatggat gcttagcggg gatcctcgta catggtgaat aaccaaattc caattgaaat
    86641 gaaatcttta ggataaatca atgcaattta aatcatagaa taatcatata attctaatta
    86701 tcatagaata aagaaatatc gtatataaat atcatatata aatatcataa ttataaagta
    86761 tcattattat ccatttagga ggtatggaga gatgaagggg cgtcaattca aattctgggt
    86821 tttcgaattg cgagagatat tgagagagat caagaattct cactatttat tagattcatg
    86881 gacccaattc aattcagtgg gatctttcct taacattttt ttccaccaag aacgttttct
    86941 aaaactctcg gacccccgaa ttttgggtat cctactttca cgcaattcac agggttcaac
    87001 aagcaatcga tatttcacga tcaagggtat caagggtgta gtacatttca cgaccaaggg
    87061 tgtactacta tttgtagtag cggtccttat atatcgtatt aacaatcgaa atatggtcga
    87121 aagaaaaaat ctctatttga cagggcttct tcctatactt atgaatccca ttggaccgag
    87181 aaatgatgca ttggaagaat cttttgggtc ttccaatgtc aataggttga ttgtttcgct
    87241 cctgtcaaaa ggaaaaaaga tctctgagtt cctggatccg aaagagagta cttgggttcc
    87301 cccaataact aaaaagtgta tcatgcctga atccaactgg ggttcgcggt ggtggaggaa
    87361 ctggatcgga aaaaagaagg attctagtgg taagatatct aatgaaaccg tcgctggaat
    87421 tgagatctca ttcaaagaga aagatatcaa atatctggag tttccctttg tatattatat
    87481 ggatgatccg atccacaagg accgtgattg ggaattgttt gatcgtcttt ctccgagtaa
    87541 gaggcaaaac atattgaatt cgggacagct attcgaaatc ttagtgaaag actggatttg
    87601 ttatctcatg tttgcttttc gtgaacaaat accaattgaa gtggagggtt tcttcaaaca
    87661 acaaggggct gggtcaacta ttcaatcaaa tgatattgag catgtttccc atctcttttc
    87721 gagaagcaag tgggctattt ctttgcaaaa ttgtgctcaa tttcatatgt ggcaattccg
    87781 ccaagatctc ttcggtagtc gggggaagaa tccgcacgaa tcggattttt tgaggaacat
    87841 atcgagagag aattggattt ggttagacaa tgtgtggttg gtaagcaagg atcgaatttt
    87901 tagcaaggta cggaatgtat cgtcaaatat tcaatatcat tccacaagat ctagtttcgt
    87961 tcaagtaacg gattctagcc aattgaaagg atcttttgat caatccagag atcgttttga
    88021 ttccattagt aatgaggatt cggaatatca cacattgatc aatcaaagag agattcaaca
    88081 actaaaagaa agatcgattc tttgggatcc ttcctttctt caaacggaac gaagagagat
    88141 agaatcagac cgattcccta aacgcgtttc tggatcttcc tcaaagtccc ggctattcac
    88201 ggaacgtgag aagcggatga ataatcatct gcttccggaa gaaatcgaag aatttcttgg
    88261 gaatcctaca agatccattc gttctttttt ctctgacata tggtcagaac ttcatctggg
    88321 ttcgaatcct actgagaggt tcactaaaga tcagaaattg ttgaagaaag aacaagatgt
    88381 ttcttttgtc cctttcaggc gatcggaaaa taaagaaata gtgaatatat ccaagataat
    88441 tacgtattta caaaataccg tctcaattca tcctatttca tcatatccgg gatgcgatat
    88501 ggttccgaag gatgaactgg gtagttcttc attcttgaac aaaaatccat tttttgattt
    88561 atttcatcta ttccatgacc tgaacagggg gggatacacg ttacaccacg attttgaatc
    88621 agaagagaga tttcaagaaa tggcagatct attcactcta tcaataaccg agccggatct
    88681 ggtgtatcat aagagatttg ccctttctat tgattcctac ggattggatc aaaaacaatt
    88741 cttgaatgag gccggggatg aatcgaaaaa gaaatcttta ttggttctac ctcctatttt
    88801 ttatgaagaa aatgaatctt tttatcgaag gatcagaaac aaatgggtcc ggatctcctg
    88861 cgggaatgat ttggaagatc caaaaccaaa aagagtggta tttgctagca acaacataat
    88921 ggaggcagtc aatcaatcta tcttgatccg aaatctgatt caaatccaat atagcaccca
    88981 tgggtacata agaaatgtat tgaatcgatt ctttttaatg aatagatccg atcgcaactt
    89041 cgagtatgga attcaaaggg atcaaataag aaatggtact ctgaatcata gaactctaat
    89101 gaaatatacg atcaaccgac atttatcgaa tttgaaaaag agtcagaaca aacggttcga
    89161 tcctcttatt ttgatttctc gaaccgagag atacatgaat cgggatccta atgcatatag
    89221 atacaaatgg tccaatggga gcaagaattt ccaggagcat ttagaacatt tcgtttctga
    89281 gcagaagagc cgttttcaag tagtgttcga tcgattacat attaatcaat attcgattga
    89341 ttggtctgag gttatcgata aaaaagattt gtctaagtca cttcttctct ttttgtctaa
    89401 ctcacttcct tttttctttg tgagtttcgg gaatatcccc cttcataggt ctgagatcca
    89461 catctatgaa ttgaaaggta caaatgatca actctgcaat cagttgttag aatcaatagg
    89521 tcttcaaatc gttcattttc aaaaattgaa acctttctta ttggatgatc ataatacttc
    89581 tcaaaaatcg aaattcttga tcaatggagg aacaatatca ccatttttgt tcaataagat
    89641 accaaagcgg atgattgact cattccatac tagaaataat agcaggaaat cttttgataa
    89701 cacggattcc tatttctcaa tgatatccca cgatcaagac aattggctga atcccgtgaa
    89761 accatttcat agaagttcat tgatatcttc tttttataaa gcaaatcgac ttcgattctt
    89821 gaataatcca catcacttct ccttctattg taacaaaaga ttcccttttt atgtggaaaa
    89881 ggcccgtatc aagaattctg attttacgta cggacaattc ctcaatatct tgttcattcg
    89941 caacaaaata ttttctttgt gcggtggtaa aaaaaaacat gcttttttgg agagagatac
    90001 tatttcacct tcaccaatcg agtcgcaggt atctaacata ttcatatcta atgattttcc
    90061 acaaagtggt gacgaaaggt ataacttgta caaatctttc cagtttgcaa ttcgatccga
    90121 tccattagtt cgtagagcta tttactcgat tgcagacatt tctggaacac ctctaaaaga
    90181 gggacaaaaa gtcaattttg aaagaacttt ttgtcaacct ctttcagata tgaatctatc
    90241 tgattcagaa gagaagaact tgcatcagta tctcaatttc aattcaaaca tgggtttgat
    90301 tcacactcca tgttctgaga aatatttacc atccgaaaag aggaaaaaac ggagtctttg
    90361 tctaaagaaa tgcgttgaga aagggcagat gtatagaacc tttcatcaac gaaagagtgc
    90421 tttttcaact cgcttaaaat caaaatggaa tctattccaa acatatatgc catggttctt
    90481 tacttcaaca gggtgcaaat atctaagttt gatattgtta gatacttttt cagacctatt
    90541 gccgatacta agtagcagcc gtcaaatatt ggtatccatt tttcatgata ttatgcatgg
    90601 atcagcgcga attcttcaga aaaaattgtg gaagacacga cggaatcgga taagtgagat
    90661 ttcgattaag tgtttacaaa attttcttct gtccgaagaa aagattcatc gaaataatga
    90721 gtcaccattg atatcgacac atctgagctc gccaaatgtt caggagttcc tctattcaat
    90781 ccttttcctt cttcttgttg ctggacatct cgtttgtaca cgtcttttct ttgtttcccg
    90841 agcctatagt gagttacaga cagagttcga aaagatcaaa tctttgatga atccatcata
    90901 catgattgag ttgcgaaaac ttctggatag gtatcccaca tctgaactga attctttctg
    90961 gttaaagtta aagaatctct ttctagttgc tctgcaacaa ttaggatatt ctatacgttc
    91021 taagaagaaa tatttgaata tcaatctcat cgatctcata agtatcatac caaatcccat
    91081 caatcgaatc attttttcga gaaatacgag acatctaagt catacaagta aagagatcta
    91141 ttcattgata agaaaaagag aaaacgtggg cgatcattgg attgatgata atccaataga
    91201 attctggttc gcgaacagtg attcgattag tgataaagaa agagacttct tggttcagtt
    91261 ctccatctcc accttaacgg cagaaaaaag tattgatcaa attctattga gtctgactca
    91321 tagcgatcat ttatcaaaga atgactctgc ttatcaaatg attgaacaac cgggagcaat
    91381 ttacttacga tacttagttg acattcatca aaagtatcta atgaattatg agttcaatac
    91441 atcctgttta gcagaaaggc ggatattcct tgctaattat cagacaatca cttattcaca
    91501 aacttcgtgt ggggctaata gttttcattt cccgtctcat ggaaaaccct tttcgctccg
    91561 cttagcctta tccccctcta ggggtatttt agtgataggt tctataggaa gcggacgatc
    91621 ctatttggtc aaatacctaa cgacaaactc ctatcttcct ttcattacag tatttctgaa
    91681 caagttcccg gatagcaagc ctagggagtt ggttcttgat gaggaggatg agagtgacta
    91741 tgatgttagt gactctattg atgctagtga ctctattgat gctagtgacg atattgatac
    91801 tagtgacctt gatagggagt tgcggcgtat agagtggcta gctgaggatg tgatgaatga
    91861 gttcaccaat attgaactgc tggcggaagt agaccgattt tttatcaccc ttcacttcga
    91921 attagcaaaa gcaatgtctc cttgcataat atggattcca gacattcatg atctggatat
    91981 gaatgagtcg aaggacttat ccctcggtct attagtgaac tatctctcca gggattgtga
    92041 aagatgttct actagaaata ttcttgttat tgcttcgact catattcccc aaaaagtgga
    92101 tcccgctcta atagccccga atcaattcaa tacatgtatt aagatacgaa ggcttcttat
    92161 tccacaacaa cgaaagcgct ttttcactct ttcatatact aggggatttc acttggaaaa
    92221 gaaaatgttc catactaatc gattcgggtc cacagccatg ggttccaatg cacgagatct
    92281 tgtagcactt gccaatgagg ccctatcaat tagtattaca cagaagaaat caattctaga
    92341 cactaataca attagatctg ctcttcatag acaaacttgg gatttgcgag cccatgtaat
    92401 accggttcag gatcacggga tccttttcta tcagatagga agggctgttg tgcaaaaagt
    92461 acttctagga aattgcctcc tagatcctat atctatctat ataaagaagc aattgtgtga
    92521 agaaggggat ccttatttgt acaaatggta cttcgaactt ggaacgagca tgaagaaatt
    92581 aacgatactt ctttatcttt tgagttgttc tgccggatcg gtcgctcaag acctttggtc
    92641 tctacccgga cccgatgaaa aaaataggat cacttcttat cggttcgttg agaatgattc
    92701 tgatctagtt catggcctag tagaaataga aggcgctctg atggcatcct cgcggacaga
    92761 aagagattgc agtcggtttg ataatgatcg agtgaaattc cttcttcggc ccgaaccaag
    92821 gaatccctta tatatgatgc aaaatggatc ttattctatc gttgatcaga aatttctcta
    92881 tcaaaaatac gaatcggagt ttgaagaagg ggaaatagag gagggtttct tcgatcacat
    92941 agactgggct cctagaatat ggcgcccttg ggaatttcta tttgattgta tcgaaaggcc
    93001 caatgaattg ggatttccct attgggccgg tcgggggatc ctttatgatg aaaaggatga
    93061 gcttcaagag gaggatcagc ttcaagagga ggatgagcgt caagaggagg atgagcttca
    93121 agagggggat tcggagttct tgcagagtga aaccatgcag tacccgccac gagctagatt
    93181 ttccaaagaa caaggctttt ttcgaataag ccaattcatt tgggaccccc cggatccact
    93241 cttttcccta ttcaaagatg agccctttgt ctctgtcttt tcacatcgag aattctttgc
    93301 agatgaagat gaagagatgt taaaggggct tcttattctt actgccaaaa tggatcctct
    93361 tccatctcta tctaaacgct ggtttctcaa gaataggaaa aaaaagcact tcgaattctt
    93421 gattcatcgc cagagatggc ttagaaccaa tagttcatta tctaatggat tttcccgttc
    93481 taatattcga tccgagagtt atcagtattt atcaaatctg ttcctatctc acggaaggct
    93541 attggatcaa atggcaaaga cattgttgag aaaaagatgg cttttctcgg atgaaatgaa
    93601 aattggattc atgtaacagg agaagggttt cccattactt agccggaaag atatgtggtc
    93661 atgaggatta agtggaacgg aattgactgg gtggtagagt cgcggaaaca cttctttctt
    93721 ccatggagct aagctccatg gaagaatatg ctactgctga aacatggaag aatttaaatc
    93781 ttagatcaaa acactatgta tggacggtat gaactgccta aacaagaatt cttgaacagc
    93841 gaacaaccag agctattact cactacatca aaaaatttcc attaatgaaa gatgtaaatc
    93901 cattggaaaa tcaaaaatac gcatgtcaga tgaaatggtt tttgctatct gctccaataa
    93961 cgaatcattg gtttaactga ataactaaat aaaatagata gacctttctc ttcgtctcag
    94021 gtcgatggat cttcccgatt ggaagatccc ctatatggat aatagacatt ccagttgacc
    94081 gagcctaatt ctaattgttt ttggttcgaa gcaaagatat ccacggggcg gttcgcccta
    94141 ttcacgaccg agaagtactg gattctcttt cggataggtc ctgaaaggag aaggaaagct
    94201 ggaatgccac caggcgtcta ttattgaatt cacccgaccc gatagtaccc atttttggaa
    94261 cgtccagtgc caaagtcact gaatgggtag tcgccaatcc ctaaaacgga ctatgtaatg
    94321 cactttatct gctgggttac ggggggcatt ttaccagagg tttagattgt atcaatccac
    94381 ccttgtgtga ttcctgttga agcatatact cgggggtggg tgcagggcag acgatttcaa
    94441 agcagattcc ccattcatta gatagagagg atcaccaaga ttttgtgatc cgctgccgaa
    94501 cttattccaa ttcaatgagc attctcaata ttatgccttg aagaggactc gaacctccac
    94561 gctctttagc acgagatttt gagtctcgcg tgtctaccat ttcaccacca aggcatcttg
    94621 aaagtaaatc gtattccatg aatatgatat ctatctagtg tgatgtatgg aatatatgac
    94681 aaaggtggag tgttggagta tttctattga tcggccatgt catataggcc aagtcggaca
    94741 tccaattgct tcgatttgaa gtatccagag gatgtcttat atatattaag attctattaa
    94801 aaagatggac aatcaaacct atttctttct cgattcaata gaagaaaaaa agaaaagagg
    94861 tgaatagggt ccaaaataag gagagatctg taatgtaaaa agaaggcccg attacgccca
    94921 ttcctaatcc taaatggaat gtaacgacgt agggatccat atgtaaacat agtctctatt
    94981 tagatttaga taggctcgaa tgacccttct cataatgaga atgtatataa ccctattccg
    95041 gtctggcccg atatggaatg aacttataat ctataatctg attatagatt ataagttcat
    95101 aaccctagcc cattcccttt ttgggcggaa cagatctact aattctttga ttccagttag
    95161 taaagaggga tcttgaacta agaaatagat tctagaagct aaactaaaaa agggtatcct
    95221 gagcaattgc aataattggg ttcattgata ttcctggtat agtagatgct atcacacata
    95281 caatcatact caattcgatg gaattttttg atcttaaagg ggatattcta taatttcgca
    95341 cgtgaggggt tatttcttgg tttcgtccag tcattaataa cttgattatt tttaaataat
    95401 agtagataga aacaacgctc gtaaggagtc ctattgaaac caagaaatag aggcctgcct
    95461 gccatccaca ccagaataaa tgtagttttc cgaaaaaacc tgcgagtgga ggaaggcctc
    95521 ctagagataa gagacataga gctaaagaga gagccaaaaa aggatctttt gtgtataatc
    95581 ctgcataatc tcgaatgtta tcagttccgg tacgtagacc aaataagaca atgcaagcaa
    95641 aagttcctag attcatggag atatagaaca gcatataagt tatcatgctc gcatatccac
    95701 catttgagtc tccgacaatt attccaataa ttacatatcc gatttgacct atggacgaat
    95761 acgcaagcat acgtttcatg cttgtttgag taatagcaat gagattcccc aatatcatgc
    95821 taagaatagc taggatttcc agaagaagat gccattcgtt tgatgagaaa taaaaaggaa
    95881 tatcgaaaat tcgagtggct gaagccgaag cagctacttt cgaagtaaca gaaagaaaag
    95941 caacgactgg agtaggagag tcagagtcga aaagaggatt cctcacttct ttctctcatt
    96001 caaaaccgtg catgagactt tcatctcgca cggctcctaa gtgataaaag taaagaagaa
    96061 cttatcttct tttttttttt ttattattac cttcctcgcg tatgtataag atcgaaccca
    96121 ttcgatttct aaaacggatt actaatcctt aacttttcga ggaatccttc atcagtggtt
    96181 gtgaatgact gatttttctc catcttttcg accttgattc cgtaggagta agtcagaaag
    96241 attgagaaat agaaccatct gatttgattc gttctcaata gccatgagat gatcatctta
    96301 gggtgatcct tttgtcgacg gatgctccta ttacactcgt agtctctgaa ggatgagaac
    96361 caactatgta gcatctacat caagaattca agtattgtat acgtcattag tccgatcctt
    96421 tgtaggaact acccgtaata acgaacttgc aaaatggatc tgtttatcat aaagagaatc
    96481 gttgttcctg accctgcttc gccttaattg ttatttgaac aagtcaaagt tatgtcttgg
    96541 tctgagtggg aatagcattt ctcttctgca tgtccatgga gttttgaaaa atccaaacat
    96601 cccagagata gatagagagg taggaatttc tcgaacgaac cgcactcctt cgtatacgtc
    96661 aggagtccat tgatgagaag gggctgggga aagcttgaac ccaattccta cagtgatgaa
    96721 tataagcgca attgaaattc ctggggagtt atacatttgt gtattgataa gaccattcac
    96781 tatttcttga agctcgatct ctcccccgga tgaaccatat agccaagaga aaccatgaac
    96841 cagaatagaa gagcttgccc cacccatgag taaatatttc gtagtagcct cattagaccg
    96901 tacatctttc ttggtatatc cagataatag gtaggagcat aaactgaaac attctggagc
    96961 tacaaagata gttattaaat cgttagcacc gcataaaaac attcctccta gagtcgctgt
    97021 taatacgaat aacagaaact ctgttatagc catttctgta cattcaatgt actctacgga
    97081 tagaggaata catagagttg aacatagtaa aataagaaat tgaaagattt cgttgaaatt
    97141 gttcgtttgg aaatttcccg aaaagctaat cataggttct tctctccatc ggaacaatag
    97201 ggccgttatg ctcattacta aacttgttga agagatgaaa tataaccaag gtatatcttt
    97261 ttgatcagag gttgaatcga tcatcagaag aagaattagg ccaaaaatga ggatacattc
    97321 tgggaaaata aaacttccat cgaagagaag caaatgaaag gctttcataa aaattctcgt
    97381 agaatcgaga atgaagtttt cattctgtac atgccaaatc atgaattagt aactgcatcc
    97441 aatctccaaa aaaatcccaa ttgtttcgaa ctttctattt ttggaatgga atatttgtgg
    97501 aatccccatg aattaggatc aaaccttatt ccatggtatt tacatgagat tcctctttct
    97561 tattcttaag caagtccccg agagggctta gttgatccat gatttatgtt ttatctttcg
    97621 tttccttttc gtttgtttcg agaacgatca attccgattc tttctttttc tattgattct
    97681 tttacgatcg agatgtatgg atccatggat ctatgtgtct atatagatcc tgttcgtgga
    97741 ttaacgaaaa tgtgcaaaag ctctatttgc ctctgccatt ctatgagtct cttccttttt
    97801 gcgtatggca tcgccactcc ctttggcagc atccactaat tcggaactta atttgaaagc
    97861 catatttcga cccggacgtt ttcgggatgc ccctaataac caacgaacgg caagtgcttt
    97921 tccttgtgcg gatcctattt caataggaac ttgctgggtc gatccgctta cacgtcttgc
    97981 ttttactgct atatcgggag ttactccacg tattgcttga cgtaaaacag atagcggatt
    98041 tgtttctgtc ttttgttgaa tctttttcaa ggctcgatag agaatttgat aagccaatga
    98101 tttttttccg tgtttcagaa tacggttaac caacatgtta actaatcgat tacgataaat
    98161 tggatcggat tttgcagttt ttttttctgc agtacctcgg cgtgacatga gcgtgaaagg
    98221 ggttcaagaa tcagttttct ttttataagg gctaaaatca tttattttgg ctttttggcc
    98281 ccatattgta gggtggatct cgaaagatat gaaagatctc cctccaagcc gtacatacga
    98341 ctttcatcga atacggtttt ccgcagaatt caatatgtat ctatgagatc gagtatggaa
    98401 ttctgttgac tcactttaaa ttgagtatcc gtttccctcc ctttcctgct aggattggaa
    98461 atcctgtatt ttacatatcc atacgattaa gtccttgggt ttccgaaata gtgtaaaaag
    98521 aagtgcttcg aatcattgct atttgacccg gacccgttct aaaaaagtcg aggcatttcg
    98581 aattgtttgt tgacacggac gaagtcaggg aaaacctctt aaattatttc aatattggac
    98641 cttggacata taataagttc cgaatcaaat ctccttagaa agaagatctt ttgtctcatg
    98701 gtagcctgct acagtcccct tacgaaactt tcgttattgg gttagccata cacttcacat
    98761 gtttctagcg attcacatgg catcatcaaa tgatacaagt cttggataag aatctacaac
    98821 gcactagaac gcccttgttg acgatccttt actccgacag catctagggt tcctcgaaca
    98881 atgtgatatc tcacaccggg taaatcctta acccttcccc ctcttactaa gactacagaa
    98941 tgttcttgtg aattatggcc aataccaggt atataagcag tgatttcaaa cccagaggtt
    99001 aatcgtactc tggcaacttt acgtaaggca gagtttggtt ttttgggggt gatagtggaa
    99061 aagttgacag ataagtcacc cttactgcca ctctacagaa ccatacatga gattttcacc
    99121 tcatacggct cctcgttcaa ttctttcgaa gtcgttgggt tctcttcctc gttccagaat
    99181 gtcctcccct cttccactcc gtcccgaaga gtaactagga caaattcagt cacgttttca
    99241 tgttccaatc gaacactttc catttttgat tattctcaaa agagaagatt ttttttacca
    99301 aacatccgcg gatccaatca cacgatctta taataagaac aagagatctt tctcgatcaa
    99361 tccccttgcc cctcattctt cgagaatcag aaagatcctt ttcaagtttg aatttgttca
    99421 tttggaatct gggttcttat acttcatttt tatttctttt tattcttttt ttttttgatt
    99481 tctttttttg attttattcc cttccgtcat tctttaagtc tcataggttt gatcctatag
    99541 aatctaaccc attttctcat tgagcgaggg gtacgaaatc aatctgattg atttttcgat
    99601 caaatatgtg aaatcttcgg ttttttcctc tttatctatc cctatcccat aggtacagca
    99661 tttgaatcaa tagagaacct tttcctctgt atctatatga atcgatatta ttccattctc
    99721 cttactgata cctcccaagg aaaaaaccga attggatccc aaattgacgg gttagtgtga
    99781 gcttatccat gcggttatgc attcttcgaa taggaatcca ttttctgaaa gatcctggct
    99841 ttcgtgcttt ggtgggtctc cgagatcctt tcgacgacct atgttgtgtt gaagggatat
    99901 ctatatgatc cgatcgattg cgtaaagccc gcggtagcag cagaaccggg gaaagtatac
    99961 agaaaagaca gttcttttct ttctattaga ttagtatttt ctattatatt aagattcgta
   100021 ttagttagcg atcccggctc cgtgagtcct ttcttccgtg attaactgtt ggcgccagtc
   100081 ccacattttg tctctgtgga ccgaggagaa aggaggctca gcgggaagag gattgtacca
   100141 tgagagaggg ggtcaacctc tgtcaaatat acaacatgga ttctggcaat gcaatgtagt
   100201 cgggctttca tgctgatccg aatgaatcat cttttccacg gaggtaaatc tttgcctttg
   100261 cccgctaggc aagaggatag caaattacaa attctgtttc ggtaggacat gtatttctat
   100321 tactatgaaa ttcattaatg aagtaattaa tcgtgggatt agcattaccc ttttttttat
   100381 agtgacgaat cttgtatgtg ttcctaagaa aaagagaagg aatttgtcaa aatttcgggg
   100441 tcttagaggg tcgtggaaat ccataagaac tcttgaatgg aactaaggaa ctccagttcc
   100501 ttcggaaatg gtaagatctt tggcgcaata agaaggggtt gatccgtatc atcttgactt
   100561 ggttctgatt tctctatttt tttaagaata ccgcttctcc tacccgtatc gaatagaaca
   100621 tgctggggca aaccttcttc atgtaaaacc tgcttgattt agatcgggag aatcgtacgg
   100681 ttttatgaaa ccacgtgcta tggctcgaat ccgtagtcaa tcctatttcc gataggagca
   100741 gttgacaatt gaatccaact ttttccatga ttttcgtatc cgtaatagtg cgaaaggaaa
   100801 gcccggctcc aagttgttca agaatagtgg cggtgttgag tttctcgatc ctttgtctta
   100861 ggattagtca gttctatttc ttgatggggg cagggaaggg atataactca gcggtagagt
   100921 gtcaccttga catggtggaa gtcatcagtt cgagcctgat tatccctaaa cccaatgtgg
   100981 gtttttctat tttgtcttgc tcccctcgaa taagaatgga taagaggctt gtgggattga
   101041 cgtgaggggg gagggatggc tatatttctg ggagcgaact ccaggcgaat atgaagcgca
   101101 tggagacaag ttatgccttg gaatgaaaga caattccgaa ccaaaccagc tttgtctacg
   101161 aacaaggaag ctataagtaa tgcaactatg aatctcatgg agagttcgat cctggctcag
   101221 gatgaacgct ggcggcatgc ttaacacatg caagtcggac gggaagtggt gtttccagtg
   101281 gcggacgggt gagtaacgcg taagaacctg cccttgggag gggaacaaca gctggaaacg
   101341 gctgctaata ccccgtaggc tgaggagcaa aaggaggaat ccgcccgagg aggggctcgc
   101401 gtctgattag ctagttggtg aggcaatagc ttaccaaggc gatgatcagt agctggtccg
   101461 agaggatgat cagccacact gggactgaga cacggcccag actcctacgg gaggcagcag
   101521 tggggaattt tccgcaatgg gcgaaagcct gacggagcaa tgccgcgtgg aggtagaagg
   101581 cccacgggtc atgaactcct tttcccggag aagaagcaat gacggtatct ggggaataag
   101641 catcggctaa ctctgtgcca gcagccgcgg taatacggag gatgcaagcg ttatccggaa
   101701 tgattgggcg taaagcgtct gtaggtggct ttttaagtcc gccgtcaaat cccagggctc
   101761 aaccctggac aggcggtgga aactaccaag ctggagtacg gtaggggcag agggaatttc
   101821 cggtggagcg gtgaaatgcg tagagatcgg aaagaacacc aagggcgaaa gcactctgct
   101881 gggccgacac tgacactgag agacgaaagc taggggagcg aatgggatta gataccccag
   101941 tagtcctagc cgtaaacaat ggatactagg cgctgtgcgt atcgacccgt gcagtgctgg
   102001 agctaacgcg ttaagtatcc cgcctgggga gtacgttcgc aagaatgaaa ctcaaaggaa
   102061 ttgacggggg cccgcacaag cggtggagca tgtggtttaa ttcgatgcaa agcgaagaac
   102121 cttaccaggg cttgacatgc cgcgaatcct cttgaaagag aggggtgcct tcgggaacgc
   102181 ggacacaggt ggtgcatggc tgtcgtcagc tcgtgccgta aggtgttggg ttaagtcccg
   102241 caacgagcgc aaccctcgtg tttagttgcc accgttgagt ttggaaccct gagcagactg
   102301 ccggtgataa gccggaggaa ggtgaggatg acgtcaagtc atcatgcccc ttatgccctg
   102361 ggcgacacac gtgctacaat ggacgggaca aagggtcgcg atcccgcgag ggcgagctaa
   102421 ctccaaaaac ccgtcctcag ttcggattgc aggctgcaac tcgcctgcat gaagccggaa
   102481 tcgctagtaa tcgccggtca gccatacggc ggtgaattcg ttcccgggcc ttgtacacac
   102541 cgcccgtcac actatgggag ctggccatgc ccgaagtcgt taccttaacc gcaaggaggg
   102601 ggatgccgaa ggcagggcta gtgactggag tgaagtcgta acaaggtagc cgtactggaa
   102661 ggtgcggctg gattacctcc ttttcaggga gagctaatgc ttgttgggta ttttgatttg
   102721 acactgcttc acacccaaaa agaagcgagc tacgtctgag ttcaacttgg agatggaagc
   102781 cttcttttgt ttctcgacgg tgaagtaaga ccaagcccat gagcttctta tcctaggtca
   102841 gaacaagttg ataggatccc cttttatgcc cccatgtccc tcccgtgtgg cgacatgggg
   102901 gcgtaaaaag gaaagagagg gatggggttt ctctcgcttt tctttttgca tagcgggccc
   102961 ccagcgggag gcccgcacga cgggctatta gctcagtggt agagcgcgcc cctgataatt
   103021 gcgtcgttgt gcctgggctg tgagggctct cagccacatg gatagttcaa tgtgctcatc
   103081 agcgcctgac cctgagatgt ggatcatcca aggcacatta gcatggcgta cttctcctgt
   103141 tcgagccggg gtttgaaacc aaacttctcc tcaggaggat agatggggcg attcaggtga
   103201 gatccaatgt agatccaact ttctattcac tcgtgggatc tgggcggtcc gggggggacc
   103261 accatggctc ctctcttctc gataatccat acatccctta tcagtgtatg gacagctatc
   103321 tctcgagcac aggtttaggt tcggcctcaa tggaaaaatg aaatggagca cctaacaacg
   103381 tatcttcaca gaccaagaac tacgagatcg cccctttcat tctggggtga cggagggatc
   103441 gtaccattcg agcctttttt ttcatgcttt tcccggaggt ctggagaaag ctgcaatcaa
   103501 taggattttc ctaatcctcc cttcccgaaa ggaagagcgt gaaattcttt ttcctttccg
   103561 cagggaccag gggattggat ctagccgtaa gacgaatgct tggctgataa ataattcact
   103621 tcttggtctt cgaccccctc agtcactacg aacgcccccg ctcagtgcaa tgggatgtgt
   103681 ctatttatct atctcttgac tcgaaatggg agcaggtttg aaaaaggatc ttagagtgtt
   103741 tagggttggg ccaagagggt ctcttaacac cctctttttt cttcccatcg gagttatttc
   103801 ttatttcaca agtacttgcc gtggtgagga agaaaagaag ggggaacaag cacacttgga
   103861 gagcgcagta caacggagag ttgtatgctg cgttcgggaa ggatgaatcg ctcccgaaaa
   103921 ggaatctatt gattctctcc caattggttg gaccgtaggt gcgatgattt acttcacggg
   103981 cgaggtctct ggttcaagtc caggatggcc cagctgcgcc aaggaaaaga atagaagaag
   104041 catctgactc cttcatgcat gctccacttg gctcggggga tatagctcag ttggtagagc
   104101 tccgctcttg caattgggtc gttgcgatta cgggttgggt gtctaattgt ccaggcggta
   104161 atgatagtat cttgtacctg aaccggtggc tcactttttc taagtaatgg ggaagaggac
   104221 cgaaacatgc cactgaaaga ctctactgag acaagggctg tcaagaacgt gtagaggagg
   104281 taggatgggt ggttggtcag atctagtatg gatcgtacat ggacggtagt tggagtcggc
   104341 ggctccccta ggtttaggtt ccctcatctg ggatccctgg ggaagaggat caagttggcc
   104401 cttgcgaaca gcttgatgca ctatctccct tcaacccttt gagcgaaatg cggcaaaagg
   104461 aaggaaaatc catggaccaa ccccatcgtc tccaccccgt aggaactacg agatcacccc
   104521 aaggacgcct tcggtatcca ggggtcgcgg accgaccata gaaccctgtt caataagtgg
   104581 aatgcattag ctgtccgctc tcaggttggg cagtaagggt cggagaaggg caatcactca
   104641 ttcttaaaac cagcattctt aagaccaaag gtcggggtgg aaaagggggg aaagctctcc
   104701 gttcctggtt ctcctgtagc tggatcctcc ggaaccacaa gaatccttag ttagaatggg
   104761 attccaactc agcacctttt ttttttgaga ttttgagaag agttgctctt tggagagcac
   104821 agtacgatga aagttgtaag ctgtgttcgg gggggagtta ttgtctatcg ttggcctcta
   104881 tggtagaatc aatcagtcgg gggcctgaga ggcggtggtt taccctgtgg cggatgtcag
   104941 cggttcgagt ccgcttatct ccaactcgtg aacttagccg aaacaaagct atatgatagt
   105001 acccgatttt tccgattcgg cagttcaatc tattatttat cattcatgga cgttgataag
   105061 atccttccat ttagcagcac cttaggatgg catagcctta aagtgaaaag tgaagggcga
   105121 ggttcaaacg aggaaaggct tacggtggat acctaggcac ccagagacga ggaagggcgt
   105181 agtaagcgac gaaatgcttc ggggagttga aaataagcgt agatccggag attcccgaat
   105241 aggtcaacct ttcgaactgc tgctgaatcc atgggcaggc aagagacaac ctggcgaact
   105301 gaaacatctt agtagccgga ggaaaagaaa gcaaaagcga ttcccgtagt agcggcgagc
   105361 gaaatgggag cagcctaaac cgtgaaaacg gggttgtggg agagcaataa aagcgtcgtg
   105421 ctgctaggcg aagcagtaga gtgctgcacc ctagatggcg agagtccagt agccgaaagc
   105481 atcactagct tacgctctga cccgagtagc atggggcacg tggaatcccg tgtgaatcag
   105541 caaggaccac cttgcaaggc taaatactcc tgggtgaccg atagcgaagt agtaccgtga
   105601 gggaagggtg aaaagaaccc ccgtcgggga gtgaaataga acatgaaacc gtaagctccc
   105661 aagcagtggg aggagcccag ggctctgacc gcgtgcctgt tgaagaatga gccggcgact
   105721 cataggcagt ggcttggtta agggaaccca ccggagccgt agcgaaagcg agtcttcata
   105781 gggcaattgt cactgcttat ggacccgaac ctgggtgatc tatccatgac caggatgaag
   105841 cttgggtgaa actaagtgga ggtccgaacc gactgatgtt gaagaatcag cggatgagtt
   105901 gtggttaggg gtgaaatgcc actcgaaccc agagctagct ggttctcccc gaaatgcgtt
   105961 gaggcgcagc agttgactgg acatctaggg gtaaagcact gtttcggtgc gggctgcgag
   106021 agcggtacca aatcgaggca aactctgaat actagatatg acctcaaaat aacaggggtc
   106081 aaggtcggcc agtgagacga tgggggataa gcttcattgt cgagagggaa acagcccgga
   106141 tcaccagcta aggcccctaa atgaccgctc agtgataaag gaggtagggg tgcagagaca
   106201 gccaggaggt ttgcctagaa gcagccaccc ttgaaagagt gcgtaatagc tcactgatcg
   106261 agcgctcttg cgccgaagat gaacggggct aagcgatctg ccgaagctgt gggatgaaaa
   106321 aatgcatcgg taggggagcg ttccgcctta gggggaagca cccgcgcgag cgggggtgga
   106381 cgaagcggaa gcgagaatgt cggcttgagt aacgcaaaca ttggtgagaa tccaatgccc
   106441 cgaaaaccca agggttcctc cgcaaggttc gtccacggag ggtgagtcag ggcctaagat
   106501 caggccgaaa ggcgtagtcg atggacaaca ggtgaatatt cctgtactac cccttgttgg
   106561 tcccgaggga cggaggaggc taggttagcc gaaagatggt tatcggttca aggacgcaag
   106621 gtgcccctgc tttttcaggg taagaagggg tagagaaaat gccccgagcc aatgttcgag
   106681 taccaggcgc tacagcgctg aagtaaccca tgctatactc ccaggaaaag ctcgaacgac
   106741 cttcaacaaa agggtacctg tacccgaaac cgacacaggt gggtaggtag agaataccta
   106801 ggggcgcgag acaactctct ctaaggaact cggcaaaata gccccgtaac ttcgggagaa
   106861 ggggtgcctc ctcacaaagg gggtcgcagt gaccaggccc gggcgactgt ttaccaaaaa
   106921 cacaggtctc cgcaaagtcg taagaccatg tatgggggct gacgcctgcc cagtgccgga
   106981 aggtcaagga agttggtgac ctgatgacag gggagccggc gaccgaagcc ccggtgaacg
   107041 gcggccgtaa ctataacggt cctaaggtag cgaaattcct tgtcgggtaa gttccgaccc
   107101 gcacgaaagg cgtaacgatc tgggcactgt ctcggagaga gactcggtga aatagacatg
   107161 tctgtgaaga tgcggactac ccgcacctgg acagaaagac cctatgaagc ttcactgttc
   107221 cctgggattg gctttgggct tttcctgcgc agcttaggtg gaaggcgaag aaggcctcct
   107281 tcaggggggg ctcgagccat cagtgagata ccactctgga agagctagaa ttctaacctt
   107341 gtgtcaggac ctacgggcca agggacagtc tcaggtagac agtttctatg gggcgtaggc
   107401 ctcccaaaag gtaacggagg cgtgcaaagg tttcctcggg ccggacggag attggccctc
   107461 gagtgcaaag gcagaaggga gcttgactgc aagacccacc cgtcgagcag ggacgaaagt
   107521 cggccttagt gatccgacgg tgccgagtgg aagggccgtc gctcaacgga taaaagttac
   107581 tctagggata acaggctgat cttccccaag agctcacatc gacgggaagg tttggcacct
   107641 cgatgtcggc tcttcgccac ctggggctgt agtatgttcc aagggttggg ctgttcgccc
   107701 attaaagcgg tacgtgagct gggttcagaa cgtcgtgaga cagttcggtc catatccggt
   107761 gtgggcgtta gagcattgag aggacctttc cctagtacga gaggaccggg aaggacgcac
   107821 ctctggtgta ccagttatcg tgcccacggt aaacgctggg tagccaagtg cggagcggat
   107881 aactgctgaa agcatctaag tagtaagccc accccaagat gagtgctctc ctattccgac
   107941 ttccccagag cctccggtag cacagccgcg acggcaaggg gttctctgtc cctgcgggga
   108001 tcgagtgaca gaagttttga gaattcaaga gaaggtcacg gcgagacgag ccgtttatca
   108061 ttacgatagg tgtcaagtgg aagtgcagtg atgtatgcag ctgaggcatc ctaacagacc
   108121 ggtagacttg aaccttgttc ctacatgacc cgatcaattc gatcaggcac tcgccatcta
   108181 ttttcattgt tcaactcttt gacaacatga aaaaaccaaa agctctgccc tccctctcta
   108241 tctattcatg ggatggaagg gcggaggcct ttggtgtccc ttccagtcaa gaatcgggcc
   108301 tcagaatcac tagccaatat gcttttcttt ttttcgcacg cctttcttcg ttcatggttc
   108361 gatattctgg tgtcctaggc gtagaggaac aacaccaatc catcccgaac ttggtggtta
   108421 aactctactg cggtgacgat actgtagggg gggtcctgcg gaaaaatagc tcgacgccag
   108481 gatgataaaa acttaacacc tctcattctt attacttttt caatacgaaa aagaaacaaa
   108541 aaatgaaaaa caaaaaggtc gtcttattca aaaccccaat tatgaaatcc cctctctccc
   108601 acttcacacc tcggaacgca ccgttcttat agagagaaag gcgctttcac atcttcttaa
   108661 cccggaaatg gctggggaga ggaaaggttc cttttttttt tagggtactc ctgggaacag
   108721 acccagtgga gacgaggtgg ggcctgtagc tcagaggatt agagcacgtg gctacgaacc
   108781 acggtgtcgg gggttcgaat ccctcctcgc ccacaaccgg cccaaaaggg aagggccttt
   108841 ccctctgggg gtaggaaaat catgattggg atagcggacc aaaagctatg gaactggggc
   108901 gcgggtcttt tgccgaaatg gagtggcctt ttgactttca aatataaatt tacatatagt
   108961 aaagccggcc aaaacaaaaa acaaaattag catctttttt ttttgtttta cgccccataa
   109021 ctcttcctca gccaggcttg gacagaatgg cagagcaagt acaagtatta gtagcataca
   109081 aaaatggcaa aaatgcgctc ctcgccatta aattaatgtg tttgctcgcg gtaattgcgg
   109141 cctctcgggg gaatcgatga ctgcatcttt gatccatttg ctagtactag tactagtaca
   109201 tctgagaatt cttaattggc tggttgtaaa tagccccaag actatggaac aaaggattat
   109261 cccggaccta gaccgaggta ttgacggcga ttctcaaata tcgcagaaca gaatgtgata
   109321 cgatgagata gaatgcaata gaaataaaga cacagagaac gggttaccta ctcctactct
   109381 taatgatcaa agcgaacctt ttcattctga cattctgtaa ttcggaatga atcaaatctc
   109441 cccaagtagg attcgaacct acgaccagtc agttaacagc cgaccgctct accactgagc
   109501 tactgaggaa caacgggaga ttagatctca tagagttcaa ttcccattct caacccatga
   109561 ccaatatgaa ctcgaagttt ccttcgtaac ccccggaact tcttcgtagt ggccccgttc
   109621 catgcctcat ttcataggga acctcaaagt ggctctattt cattatattc catccatatc
   109681 ccaattccat tcatttaata tccctttctt tagtgtcatt gacataagac gtttctagtc
   109741 tatctctttg tatttctata tatggaaagt gaaaaaagat tatcatagaa taatatgata
   109801 ttatcataga ataatatcat attatcatag aataacaaaa aaatggaatt gaaatagaac
   109861 aacgggaggt ttgtgatgat tttcaaatct tatatttttc tttttacacc aggtgatcta
   109921 atatacttat gcatgaagat cacccaaaaa tattatcata gaataatatc atattatcat
   109981 agattaacaa aaaaaaatgg aattgaaatc gaacaggagg aggttttata atgattttca
   110041 aatcttatat attttttttt agaccaggtg atctaatata cttatgcatg aggataagca
   110101 attcggtcgt tggggtcgga ctctattatg gatttctgac cacattctcc atagggccct
   110161 cctatctctt ctctctccga gccctggcta tggaagaagg agaagaagga aacgagaaga
   110221 aggtagcagc aacaactggt tttcttgtgg gacagctcat gatgttcata tcgatctatt
   110281 acgcgcccct ccatatagca ttggggagac cccatacaat aactgtccta gctctaccct
   110341 atcttttgtt tcatttcttc tggaacaatc acaaagactt ttttgattat ggatctacta
   110401 acagaaattc aatgcgtaat cttaacattc aatgtgtatt cctgaataat ctcatttttc
   110461 aattattcaa ccatttcatt ttaccaagtt caatgttagc cagattagtc aacgtttata
   110521 tgtttcgatg caacaacaag attttatttg taacaagtag tttagttggt tggttaattg
   110581 gtcaaatttt attcataaaa tgggttgggt tggtattagt atggatacag caaaatcatt
   110641 ctattaggtc taatgtactt attcgatcta agtttagatt ggtattagtg tggatacagc
   110701 aaaaaagttc tattaggttt aatgtactta ttcgatctaa taagtatctt gcttctcttg
   110761 cttatcagta taagtacctt gtgtcaaaat taagatccat tgtgtcagaa ttaagaaact
   110821 ctatggctcg aatctttagt actttcttat ttattacctg tatctactat ttaggaagaa
   110881 taccgtcacc cattttgact aagcaactga aaggaacctc agaaatggaa gaaatagaaa
   110941 aaaaagtttc cgcaaggagg gggactaaaa ctaaagagga agaagaggta ttcaccgaag
   111001 aagatccttc tccttccctt ttttcggaag aaagggagga tccggacaaa atcgatgaaa
   111061 gggaagagat ccgagtgaac ggaaagaaaa aaaaaaaaag aaaagatgaa ctcctgactc
   111121 ttctttttga ttcatgggtt gaaaactctc ttgtgattct tctttttgat tctaacaaat
   111181 ggaatcgacc atttcgttat ataaaaaaca atcaatttca aaatgctgta aaaaatgaaa
   111241 tgtcacaata ttttttttat acatgtcaaa gtgatggaaa agaaaggata tcttttatgt
   111301 atccgccgag tttgtcaact tttaaagaaa taatagaaaa aaagatatcc tttttcacaa
   111361 cagaaaaatt attatctgat caattgtata atgattggaa tttgaccaat gatctaaaac
   111421 ggctaaacaa aactgacgag tttataaata gagtcagaac tttagataaa gaatcttttg
   111481 atataggtat atttgaacaa aaaactcaat tgtgtaatga tgaaactaaa aaagaatatt
   111541 ttcctaaaaa aaatgatccg ttcttatatg ggccctatcg tggaagaatc aaaaaagggt
   111601 tttcaccccc tagcataaat caaatatata aaaaaaaaaa aatgggggaa ttttggataa
   111661 ataagattca tgctctactt cttactaatg attatcgcga attgaaacaa acaatagaca
   111721 aactcaacaa tagtagatca ttattaacaa aaaagaagct ttctttattt cgatttcgag
   111781 aacccaaaca tcaaactatt cattcaaatg tagttataac taagtccagt gatcaaagaa
   111841 gtagaaaaag atctattgaa ataaaggaaa taagtaaaaa ggtccctcga tggccatact
   111901 acttactcga tgatttgcaa ctagaggaag gagaaaccgg cgaagaaagg gtagaattgg
   111961 attctcaaat tcgtttaaga aaatacaagt atatggtcat ttttgatgat agcgaagatt
   112021 ctaatgagcc tgatccagca ggcgaaatcg cttggatacg ttatttacca tactcggatt
   112081 ttcgtcgaaa tctaataaaa ggttctatgc gtgcccaaag gcgtaaaacg gttacttgcc
   112141 aactcttcta tcaagcaaag gcgcattccc ctctttttgt ggacagaata gacagacgcc
   112201 ttttttcttt tttggacaga atagacagag gccttttttc ttttttgaac agaatagaca
   112261 gacgcctttt ttcttttgat agtttcggac ggatgaaagg catttttcaa aatttgatgt
   112321 ctaaaaaaag caaaaaatta caaatctctg attatacaaa agaaaaaaga aaggttgaaa
   112381 aataccaaga cgaagagaga atgcgaatgg aaatagcaga agcttgggat accattacat
   112441 atgctcaagc agtaagaggt tttttattag taggccaatc aattcttcgg aaatatattc
   112501 gattgccttt attaataata gctaagaata ttgcgcgtat tttattattt caaggtcccg
   112561 aatggtccga agacttcaag gattggaatc gagaaatgca tattcgatgc acttataatg
   112621 gtgttgaatt atccgacaaa gaatttccaa aaaactggtt aacagacggt attcagataa
   112681 aaatcttatt tcctttttac ctgaaacctt ggcaccgatc taagttaaaa cccttgaaaa
   112741 cacagaaagc gcaaaaaaat gatttttgtt ttttaacaat ttttggaccg gaaactgacc
   112801 atccttttgg tccccctcga aaactaaaag ggtcttcatt ttttgaacct atttttaaag
   112861 aactgaaaaa aaaagtgaaa aaattgaaaa agaagtcttt tatagttttt aatgttttta
   112921 aagaacgagc aaaatttctt cgaaaggtgt caaaagaaat aaaaaaatgg agcatcaaaa
   112981 actacgaatt gggtgaaact aaaaccgacg attctataat gaataatcag atgattcgtg
   113041 aatcacctat tcaaattcga tctacagaat ggacaaattt ttcactgaca gaaaaaaaaa
   113101 tgaaagatct gactgagaga acaagtacaa tcaacaagaa actagaaaga attctaaatg
   113161 agaagaaaaa tggatttcta actcaagaaa aaaatatgaa ttctaataaa aaaagttatc
   113221 ataataaaat attagaatca ttaaaaaaat tttgtcaaat attaaaaaga agaaatactc
   113281 gattaatccg taaatttgat ttttttatca aatttttcat ggaaaaaata tacatagatt
   113341 tttttctatg tatcattaat attgcaagaa ccaatgcaca actttttatt gaatcaagaa
   113401 aaaaaatgat cgagaaatcc atttccaata agaaagaaaa tgaaaaaaga attaagaaaa
   113461 gaaatacaaa aaaatttcac tttattttaa ctaaaaaaaa ttcccttgat aatattcaaa
   113521 ataagaattc aacaactttt tgtaactcgt cctccttctc gcaagcatat gtattttata
   113581 aaatatcgca aactcgagtt attaacttct ataaattcaa gtctatcctt caatatcatg
   113641 gaacatctct ttttcttaaa aatgaaataa aggatttttt agagggaatt tttcattctg
   113701 gattgagaca taaagacttt tggcattctg aaaggaatca atggaaaaac tggttaaggg
   113761 ggcattatca atatgatttc tctcagatta tctggcttaa attagtacca gaaaaatggc
   113821 gaaataaagt caatcgacac tgtatgactc aaaaaaacga ttttaacaaa tggggctcat
   113881 atgaaaaaga aggattaatt catgatgaaa aacaaaatga ttttgaacct gattcattac
   113941 tgaatcaaga atctaaaaaa tcatctaatt ttaaaaaaca tcatagacat gattttttct
   114001 catataaatc tattaattat gaagagaaga aagactcata tatttataga tcaccattac
   114061 aaataaatag taaagaagag atttttgata attacaagat agataaacgc aaattttttg
   114121 atatgccaga cgggctacct atttataatt atctaggaga aaatgatatt atggctgagg
   114181 agaaatttcc agatagaaaa ttttgtaggt ggaaaatgat tgatttttgc cttagaaata
   114241 ataaggtcga gattcattac tgggccaata gcggcaccaa gaataagaat caaaaaatga
   114301 agaggggtcc tttttcttta ccaatttatc aaaattcaaa aatcaaccca ttcaaaaaaa
   114361 aaaaagatcc ttctttgaca aaaaaaaaag atccttcttt gacaaaaaaa aaagatcctt
   114421 ttttgacaaa aaaaaaaaga tccttctttg attggatgga aatgaatgag gaaatagtag
   114481 gtcgtattag ttcgaatcca gaactagaat tttggttctt cccagaattt gtgccactat
   114541 ataatgcata taagattcaa ccggggatca taccaataaa attacttctt ttcaactttc
   114601 atttgaatgg aaataaaaac attaagaaaa acattactga aagtaaccct ttaatagaat
   114661 caaagaaaaa aaaaagaatt cttagattcg agaatagaaa tcaagaagaa aaagatcctc
   114721 taaaccaagg ggaaggggct cctctatcag atgaaaatgg aggtagatca ggcataaaaa
   114781 aacaacgtag aaaaaaaaag gccaacatga gccccgaagc tatagagctt tattccttcc
   114841 tagaaagttt tttctatttt caattgagct gggaaagggt tctaaataaa aaaatggtca
   114901 ataatattag agcctattgt ctcctgctta gattgataaa tccaaaggac gttgctatat
   114961 cctatcttaa acggggagaa ctgactgtgg atatttggac tctaaaaagg cacactccta
   115021 gagaattaag tacaagcgga acattgatta tcgaaccgac ttatccttat ccgtctataa
   115081 aaaacgatgg acaattgatt ctatatcaaa ccataggtat ttttttggtt cataagaata
   115141 aataccttca taagaataaa taccaaagga atcaaaaatt tcgagaatgg tttgataaga
   115201 atcaatttga tgaatccatt ttaagacatc aaaaaatgac tcaaaataga gacaaaaatc
   115261 attatgattt ctttgttcct gaaactattt tatcccctaa aggccgtaga gaattacgaa
   115321 ttctatattt tttaaactca agggatagaa atgatatgca tagaaatccg gtattttgca
   115381 atcaggtaaa aaactgtggt caagttttaa atagaggcaa atatctcggt atcgataaaa
   115441 ataaactaat taaaatgaag ttctttcttt ggcccaatta tcgactagaa gatttagctt
   115501 gtatgaatcg ctattggttt aatactcata atggcagtcg tttcagtatg gtcaggatac
   115561 atatgtatcc acggttgaaa atttgttagt tacaagtcca tttacatgaa ttttgccata
   115621 tatacatata ttattaggta atagaatacg tcggctatat gaaaacaaat agatagacgc
   115681 gaggattgtc ttacattcca tcctgaaaga ggatactaat ttaatgacat acatattatc
   115741 aattagatct ataaatgaat gaacaaaatc ttcttatctt tttttgtatt cctatacaaa
   115801 taaaataaga agattttgtt catttattta ttttataaaa taggaagttt ataatgaact
   115861 taaggtcatt ctgtatatca aaatgactaa tattattatt actgattaat caaattcaca
   115921 tcaaaaaatg ataaattata aaaggggata agattttgtt ttatggtaaa aaattcattc
   115981 atctcagtta tttttcaaga aaaaaaagaa gaaaagcggg ggtctgttga ctttcaaata
   116041 gtcagtttca ccaataagat acgaagactt acttcccatt tggaattgca cagaaaagac
   116101 tattcatctc agagaggtct acgaaaaatt ctgggaaaac gtcaacggct gctgtcttac
   116161 ttatcaaaga aaaatcgagt acgctataaa gaattaatta gtgagttgga tattcgggag
   116221 ttaaaaaatc gttaatttaa aaatttttac ttagtttttt catttattgg atcttgagaa
   116281 ttttgataaa cttcttttcg ttttcagcaa ttcatgtaag aatgaatcga ggaaaaactt
   116341 atgaatagac cagctacaga aagagacctt atgatagtca atatgggacc tcaccaccca
   116401 tcaatgcacg gtgttcttcg tctcattgtt accctagacg gtgaaaatgt tgttgactgc
   116461 gaaccaatat taggttattt acacagagga atggaaaaaa ttgcggaaaa ccgaacaatt
   116521 atacaatttt taccttatgt aacacgttgg gattatttag ctactatgtt cacagaagca
   116581 ataaccgtaa atggaccaga acaattggga aatattcaag tgcctaaaag agcgagctat
   116641 atcagagtca ttatgttgga gttaagtcgt ctagtttctc atctgttatg gcttggacct
   116701 tttatggcgg atattggcgc acagacccct tttttctata ttttcagaga aagagaatta
   116761 gtatatgatc tattcgaagc tgcgactggg atgagaatga tgcataatta ttttcgtatc
   116821 ggaggagtag cagccgacct gccttatggc tggatagata aatgtttgga tttctgcgat
   116881 tattttttaa caggagttgt tgaatatcaa aaacttatta cgcgaaatcc cattttttta
   116941 gaacgagttg aaggagtagg cattattagt ggagaagaag caataaattg gggtttatcc
   117001 ggaccgatgc tacgagcatc tggaatacaa tgggatcttc gtaaagttga tcattatgag
   117061 tgttacgacg aatttcattg ggaaatccag tggcaaaaag aaggagactc gttagctcgt
   117121 tatttagtcc gaatcagtga aatgacggaa tccataaaaa taattcaaca ggccctggaa
   117181 ggaattccag ggggtcccta tgagaattta gaaatccgat gctttgatag agaaagggat
   117241 ccagaatgga atgattttga atatcgattc attagtaaaa aaccttctcc cacatttgaa
   117301 ttgccgaagc aagaacttta tgcgagagtt gaagccccaa agggagaatt gggaattttt
   117361 ctaatagggg acaaaagttg ttttccttgg agatggaaaa ttcgcccgcc gggttttatc
   117421 aatttgcaaa ttcttcctca gttagttaaa ggaatgaaat tggctgatat tatgacgata
   117481 ctaggtagca tagatatcat tatgggagaa gttgatcgtt gaaatgatag tttatacaac
   117541 agaaatagaa gtacaagata ttcattcttt ttccagattg gaatttttca aagaggtcta
   117601 tggaatcgta tggatctttg tccctatttt gactcttgta ttggggatca cagtaggcgt
   117661 actggtaatt gtatggttag aaagagagat atccgcagga atacaacaac gtattgggcc
   117721 tgaatacgcc ggtcctttgg gaattcttca agctctagca gatgggacaa aactgctttt
   117781 caaagagaat ctttttccag ctagaggaaa tacccgttta ttcagtattg gaccatctat
   117841 agcagtcata tctattttac taagtttttt agtaattcct tttagctatc atcttgtttt
   117901 agctgatctc aatatcggta tttttttatg gattgccatt tcaagtattg cccctgttgg
   117961 ccttcttatg tcaggatacg gatcgaataa taaatattcc tttttaggtg gtttacgagc
   118021 tgctgctcaa tcgattagtt atgaaatacc attaacttta tgtgttttat caatatctct
   118081 acgtgcgatt cgttgaaata caaacttttc tttcttttcc ctattcattc ttttctttcg
   118141 ctttagaaaa caaaacaagt tgaacgaatt gaatagatat tctttattat ccttttggtt
   118201 gataaagtaa attagatagt tatatatgag tgaaagaaag cagcttatca atttgcagta
   118261 aaaaaaaaaa aaatggagtc tcatttccta tgtacaagac aagagttaag tggaaataaa
   118321 cataagcgga agaggtcctt taccccaaga ctggttgatt agacaaccca gcttgaagcg
   118381 ggctcaaaag atcaaccgta tggccttttc actatccttt gtatgaatta cctaccatac
   118441 atgtattatc aaacgaaacg ggcgattgaa caaaaaatga gtggatgatt aggaacacaa
   118501 aaatgcacaa aggattagta atggagatta tggaaattat ctaaaaagag atttctgcat
   118561 aacataaaaa gaatactaat tggggcttta aattggtaga aatgataagg cagtacttcc
   118621 cgcgattccg atccagagta tgctcctatc cacccattaa agcaatgact atcaggaacg
   118681 aaataatcct ttatttttga tttttgtttt agccccttct cttatatcgg ttttataaga
   118741 aagaagaata ggaacgaaaa acaaacaaga gaaaaaaaaa gaaatctttt ttattccgtc
   118801 tttttcatat atttagcata gatttagaga gatataattt gtctcatgat tcattagcta
   118861 atgtaacgtc taattccttt tcgtaatcga aaatgatggg ttgaaataaa ctatttattg
   118921 atatttctga aaggagtttt ttatttaagg attaagttat tactcaacaa agtcaaatta
   118981 ttaacgggtg agatcaattc ggaagcgcct tttttgatta ttcttttaga gtatagcaga
   119041 cggaattcca ttggtataat tttggaccct caaatagatt ttgactcttt ctattctaca
   119101 accatagcta gctaaatagt aaataatact gatctggtcc ttagattttt tttgacccac
   119161 gaggagccgt atgaggcgaa aacctcatgt acggttctgg aatagcggtg ggaacagtga
   119221 tgttatcacc gactatgatt atctaacagt tcaagtacag ttgatatagt tgaggcgcag
   119281 tcaaaatatg gtttttgggg atggaatttg tggcgtcagc ctataggatt tctcgttttt
   119341 ctaatttctg ccctagccga atgcgagaga ttaccctttg atttaccaga agcggaggaa
   119401 gaattagtag caggttatca aaccgaatat tcgggtatca aatttggttt attttatgtt
   119461 gcttcctatc taaatctatt actttcttcg ttatttgtaa cggttcttta cttgggtggt
   119521 tggaatattt ccattccata catatttgtt cctgagctat ttgaaataaa taaagtggat
   119581 ggaatctttg gaactacaat tggtatcttt attacattag ctaaaactta tttgttcttg
   119641 tttatttcta tcacaacaag atggacttta cctaggttaa gaatggacca acttttaaat
   119701 cttggatgga aatttctttt accaatatct ctcggtaatc tattattaac aacctctttt
   119761 caactttttt cactgtaaat agcaaacaat agacttggtt caagttcaaa caagagaaag
   119821 aaacgaagat aaaactattc atatagattc ctgatatgtt ccctatggta actgggttca
   119881 tgaattatgg tcaacaaaca gtacgagcag caaggtacat tggtcaaagt ttcatgatta
   119941 ccttatccca cgcaaatcgt ttgcctgtaa ctattcaata tccttatgaa aaattaatca
   120001 catcggagcg tttccgtggc cgaatccatt tcgaatttga taaatgtatt gcttgtgaag
   120061 tatgtgttcg tgtatgtcct atagatctgc ctgttgttga ttggaaattt gaaactgata
   120121 ttcgaaaaaa acgattactt aattacagta ttgatttcgg aatttgtata ttttgtggta
   120181 actgtgttga gtattgtcca acaaattgtt tatcgatgac tgaagaatat gaactttcta
   120241 cttacgaccg tcacgagttg aattataatc aaattgcttt gggccgttta ccaatgtcag
   120301 taattgatga ttatacaatt cgaacaattt tgaattcgcc tcaaagaaaa actgagtagg
   120361 taaccgccct attctattaa ataaagagaa attaccaatt cttaaggttc cgttttttgg
   120421 tttaaattaa aagaatgaga taaggtcttt ctctttgttt ggccaataat gaaaaattca
   120481 actagaaatt cattggttga tgagaatttc gactttttta ttaaaaatct atcaatagag
   120541 tcgtaatttt ttcgaaatat atactttcaa aaaatatcct tattctttct taatttaaga
   120601 aaataaaaga atcaaaaaag aaactgtcca acaattgtac ccatatcata cctaatagat
   120661 tagaattgaa ttcaattagg aacctatcat aaaatgaaaa tcaaaaaaac ctttagtttt
   120721 ttcccggtcg ggtcaatacg atcatgaaaa gcatttcaat ttatctccta ttttacatat
   120781 aatggatttg cctggaccaa tacacgattt tcttatagtt ttactgggat cgggtcttat
   120841 attaggggga ctgggagtag tattacttac caatccaatt tattctgcct tttcgttggg
   120901 attggttctt gtttgtatat ccttattcta tattctttca aattcacatt ttgtagccgc
   120961 tgcccagctc cttatttatg taggagccat aaatgtttta atcatatttg ctgtcatgtt
   121021 catgaagggt tcagaatatt acaaggattt gaatctgtcg atcgttgggg atggggttac
   121081 ttcactggtt tgtacaagta ttcttctttc gctaattact actattttcg atacgtcatg
   121141 gtacgggatt atttggacta caagatcaaa ccaacttata gaacaagatt tgataagtaa
   121201 tagtcaacaa attggaattc atttatcaac agattttttt cttccgtttg aactgatttc
   121261 aataattctt ttagttggtt tgataggcgc aattgctgtg gctcgtcagt aataaatcgt
   121321 tataactagc aacagcaaac aatccaaatt tcactttctt ctatgttatc ccacctattt
   121381 cacaaaaatt ctatttgaat actgttcatg tctaaaaggg agattctttt atttgatcta
   121441 ttttcaatac attcttttgt tccgtacttg ttttgttcta ttctagtcaa tctcgaatct
   121501 gttgaatttt tgttcatatt gaaatgaacc aacattgata aggagttggt caatgatgct
   121561 cgaacatgta cttgttttga gtgcctattt attttctatc ggtatttatg gattaatcac
   121621 gagtcgaaac atggttaggg ctcttatgtg tcttgaactt atattgaatg cagttaatat
   121681 caattttgta acattttctg atttttttga tagtcgccag ttaaagggag atattttctc
   121741 aatttttgtt atagctattg cagccgctga agcagctatt gggttggcta ttgtttcgtc
   121801 aatttatcgt aacagaaaat caacgcgtat caatcaatcg actttattga ataagtagga
   121861 ataataatca aaattagaat atccaccaat ttgaattagc atgtagaata tgttagaatc
   121921 tagattctat ttacgaaaac gtaataaatc aaagtatctt agccacttct catgagctga
   121981 tccagaagtc cattgattag aaaatttctg gtaaatcgtt gattcatctg gcgtttaaat
   122041 atatgattca tttacaagtt tactagatcg aaatttgata acgttcaaaa attcatagat
   122101 cccatgtcac attcagtaaa aatttatgat acatgcatag ggtgtaccca atgtgtccga
   122161 gcgtgcccca ccgatgtgtt agaaatgata ccttgggatg gatgcaaagc taaacaaatt
   122221 gcttccgccc caagaacaga agactgtgtt ggttgtaaga gatgtgaatc tgcctgtcca
   122281 acggatttct tgagtgttcg agtttattta tggcatgaaa caactcgaag tatgggtcta
   122341 gcttattgat atgttccgta aaacccactt gaatacattt tgaatacatt ttatttttta
   122401 ctgaaaaaac ccgtactcaa aaaaaaagaa taaagattct attttcgagc gcgggttttt
   122461 ctggtccaag tgtatcttgt ctttaccacg aattattttc cttggttaac aataattgta
   122521 gttttgccaa tatctgcggg ctctttaatt ttctttcttc ctcatagagg aaataagcta
   122581 attaggtggt ataccatttc tatatccacc ttagaactac ttctaatgac ctatgtattt
   122641 tgttatcatt tccaattgga cgatccatta atccagctgg cggaagatta taaatggatc
   122701 aatttttttg atttttactg gagattggga atagatggac tttctatagg acctatttta
   122761 ctgacaggat ttatcacaac tttagctact ttagcggctt ggccagttac tcgggattcc
   122821 cgactattcc atttcctgat gttagcaatg tacagtggtc aaataggatc attttcttct
   122881 cgagaccttt tgcttttttt catcatgtgg gagttagaat taattcctgt ttatctactt
   122941 ctatctatgt gggggggaaa gaaacgtctg tattcagcta caaagtttat tttgtacact
   123001 gcgggaggtt ccatttttct attagtaggg gttttgggta tcggtttata tggttctaat
   123061 gaaccaacat tcaattttga aacattagct aatcaatcgt atcctctcgc actggaaata
   123121 atattctata ttggatttct tattgctttt gctgtcaaat caccgattat acccttacat
   123181 acatggttac cagacaccca tggggaggca cattatagta cttgtatgct tctagccgga
   123241 atcttattaa aaatgggagc atatggatta gttcggatca atatggaatt attaccccat
   123301 gctcattcta tattttctcc ctggttgatg atagtaggca caatgcaaat aatttatgca
   123361 gcttcaacat ctcttgctca acgtaattta aaaaaaagaa tagcctattc ctctgtatct
   123421 catatgggtt tcataattat aggaattggc tctataaacg atacgggact caacggagcc
   123481 tttttacaaa taatatctca tggatttatt ggcgctgcac tttttttctt ggcaggaacg
   123541 agttatgata gaatacgtct tgtttatctc gacgaaatgg gcggaatggc tcttccaatt
   123601 ccaaaaatgt ttacgatgtt cagtatctta tcgatggctt ctcttgcatt accgggcatg
   123661 agtggttttg ttgcagaatt gatagtcttt tttggaataa ttagcagtca aaaatttttt
   123721 ttaatgccaa aaatcttaat tatttttgta atggcaattg gaatgatatt aactcctatt
   123781 tatttattat ctatgttacg tcaaatattc tacggataca agctatttaa tgctccaaac
   123841 tcctattttt ttgattctgg accaagagag ttatttgttt cgatctctat ctttctaccc
   123901 gtaataggta ttggtattta tccggatttc gttttatcac tatcgggtga gaaagtcgaa
   123961 gctattctag ctaattattt ttatagatag gttttaggaa taaaaaaaag aaatcctatt
   124021 taaaataatt ttgaaaatga ttcgctttac aattgaaaaa ggtgaaaaaa aaaattcttt
   124081 tttctgttct taggtttcat tttttttttt ttttttaagt tgagtaaaaa agaaagtaaa
   124141 aagaaaattg aatttgaatc agatatgttt ggcctttgtg agaacctttt gaatcaagta
   124201 caagtagcgg agtgattcaa aaggttcttt tcttggcggc ttacattaag ttttcttatg
   124261 tatattctat gctgtcctat gtttgtattt gttctgcttt ttcattcaat tcgatgttaa
   124321 tggaaatgaa ccatagctat gtaaacctat tcctaataga ttgaccccaa aatagcatat
   124381 ccaaattata agaaagcccg cggaagccac aattgcagaa tttacacctt ccaaattttg
   124441 atttgttcgg gtatgtaaat aaatcgcgaa tatggtccaa gtaataaatg cccaagtttc
   124501 cttgggatcc caattccaat atgatcccca tgcctcatta gcccatactg ctcccgaaag
   124561 aatccctatg gttaaaaaga gaaacccgag actaataata cgataactcc aataatccaa
   124621 ttgttgaacc aattgatacc tgtaataatt tcgagaataa ataaaataag tgtttagtaa
   124681 aacattcttt ctctcatcca ggtatttcat ttccccaaag gaaaatgccg tatttaataa
   124741 aatattgctt ttgctaaaaa tctttatgac ttttcgaaat gtaatgacta gaagggctac
   124801 tgataataat gatccacata aaagagctgc atagccaaat accatcatac ttacgtgcat
   124861 cattaaccac tgggattgga gagcaggtac taatagcgcg gattgatgca ttttggttaa
   124921 aagacccgaa gtaacaaagc cttgggtaaa aatagcactt gatgcggtta ttgcacttaa
   124981 agcattttta tgctttttaa aatgaaaata ggaaaccata tgaataatgg agaaactcca
   125041 tgaaagaaag attaatgatt catataaatt acttaatgga aaatgccccg aataaatcca
   125101 acgagtgact aataatcctg ttatacagaa aagggtggct atcatacccc tttctgatga
   125161 atcatatagt cctacgactt catcgactaa taaagttaaa aaatgaattg taattacaat
   125221 tgaaacgatc gaaaaggata tatgagttaa tatatgttct aaaattgaaa aaatcataaa
   125281 ataaagatta tgaaaaaagg agaagagaag gtttctcgat tattattata tagaatggaa
   125341 attcggaatt tttttatttt attataggat ttatattata ccttttttat aagacgctat
   125401 gccgccactc ggactcgaac cgagatgctc tagcactgct tcctaagagc agcgtgtcta
   125461 ccaatttcac catagcggct tgctcaaaat aataataact catgttttat tcatattcaa
   125521 ccgtcgagat tgaatgaagg ggtcaatcca atgcaatatt gattttgtag gaagctttaa
   125581 aattgatgaa taaaaacagg tttcatttca atagaagttt gagggttaaa aaaagaatct
   125641 ttattatcct ttttttattt aattaaaaat taaaaaattt ctagtttcta aagtaaagta
   125701 gcaagaacgg aagttttgta gttcctgttt tactaaaatc gaattcgttc taactaaaaa
   125761 actaaaaagt tgtgacttcc attcatgaat agagctcaaa atgttattta tcatttccgt
   125821 ttgttaataa ttcatttgat ttacatataa tatgattttt atgaatgaat cattgaataa
   125881 agaagatggt tttgagtatc acaatttaaa catggcatct acagatttaa aaggatttct
   125941 aatttaaaat tcgaaaaaaa tgacttgctt catcttccca tacaaacata ggattttttt
   126001 tcactttaaa ttgaggcatt atttgtgtat ccactaaata ggaaaaggtc tctttcccaa
   126061 ttgggtttat gggaaggata tatagtaatt cagagtaata ctactttaga ttcagaaagt
   126121 tacaaaatga aaacttcatc aattagtttc aagaacccat tgattttgac taaactaagg
   126181 atcttatata tcttctgcta taataataat aaattataga taataaatac gatatagaaa
   126241 atagaaataa aacactaaca agttattata atacacaaat aggaataggc gatggggaaa
   126301 taagaatccc ccaccccgaa aaaaaaagaa aagatgaact caactaatta caaaattatt
   126361 caaaaatgaa aagtaaatta ctactaaaaa ataaaaaaag aaatacataa aaaatgaaaa
   126421 ataatagata agtagaaatg cgacttcccc ctatgtattt tagactttct cctattaaaa
   126481 aacaggaaat gcctaaccca tttagaattc catcaatagt tcgcctatca aaaaattcgg
   126541 ttagttcaga taatcgtctt atagtttttg ttaaggacat gtcataaaaa ctatcgatat
   126601 aagcacaatt atatgaccaa ttatataaaa aattgattat tttgtcccaa atttttctat
   126661 taggtcctct tttcacaaaa aaattaaaga agttaaaatt ttgtaaagag gaataaaaag
   126721 gattatataa aaaggatgct ataaatattc caaaaaaagc tatactgact gaaaaaattc
   126781 catttgtgaa aaattcatac caatctacag aatcttttga attttggtgt aaaagatcaa
   126841 tagctggagt taacaattta gataatatat ctaaatgaat ttcttgttga ttgaaaggaa
   126901 ttcctataac tccaataaag agagtaaata gaaccaataa aaggatagaa aatagcatag
   126961 tattatccga ttcatgagga taataaaaag ttttattaga ttcaaaatga gtaatagtta
   127021 gaagagcctc ccttttgact ttactccgaa tttcatatgg cttcttccaa aacaaaaaag
   127081 tatgttggtt attattagtt gttaataaag agaataaggg aaaatttctg ttaatcgttt
   127141 ttttctcttc tttaccccat aattttattg aataaaataa actacttttt tttccactgt
   127201 aattttgaaa attaatattc aaatgtcctt caaaagtaag taaatagatc cgaaacatat
   127261 aaaatgccgt taatccaact gtgaaccaag ctattaatgc aaaaagtgac gaatacatcc
   127321 aagtatcatt cagaatttca tcttttgacc aaaaacaggc aagaggcgga ataccacaaa
   127381 gggaaagcgt tcccactaaa aaagccgttt ttgtaattgg cacatgtttt cttaaaccgc
   127441 ccataaaaac aagattctgg cttttatacg gagaatatcc aacaacagct tccattgaat
   127501 gaataattga tccagatcct aaaaacaata atgctttcga ataggcatga gtaatcaaat
   127561 gatataaagc agctcgataa gatcccatgc ccaaagctaa cattatataa cccaattgag
   127621 atattgtaga ataggctaag cctctcttaa tatctttttg agcaacagct aaagtagccc
   127681 ctaagagtac tgttactatg cctatgaaag atattaggtt cattatggaa ggtatgaata
   127741 taaaaagagg tacaaagcgg gctacaagaa aaatccccgc tgctaccata gtagcagcat
   127801 ggataagagc cgaaatagga gtaggtcctt ccatagcatc aggtaaccat acatgaaggg
   127861 gaaattgtgc ggatttagca attgcgccac caaataaaag aaaggcacat aaagtaagaa
   127921 ataaaaactg accctgattt tttgaaatta aaataaagtt attgcatagt tcgaacaaat
   127981 cttggaattc aaaactgcct attatccaat aaaggcctaa gattcctaat aataatccaa
   128041 aatcgcctat acgattagtt acaaatgctt tttgacaagc atttgctgca aggggtcgtg
   128101 tgaaccaaaa acctattaat agataagaac acattccaac cagttcccaa aaaatataaa
   128161 tttgtatcaa attagaacta gtaactaatc ccaacattga agtattgaat aaactcagat
   128221 aagcaaaaaa tctcaaatat ccctgatcat gagacatata attgtcacta taaataagaa
   128281 caaaaattcc aacagtagtt attaatatta acataatgga agtaagtgaa tcaagaaagt
   128341 agccgaactc aaaagataaa tcattattga tggcccaaga ccatacatat tgatatgtgg
   128401 aacttctatt aatttgttga atagatagat caaccgaaaa aagcataact atacttaaca
   128461 ataaaatact gggaaaagcc cacatgcggc ggaggttttt cgttgatgtc ggaaaaagca
   128521 gaagtcctac tcctattaaa ataggaatag gaagtggaac caaaggtatg atccatgaat
   128581 attgatatgt atactccata aaaacttttt tttcttactt aatacttaat agttttcttt
   128641 gtgattcacc agttcttatt cttaacttaa aaaaggataa ggataaaatg cttcatttga
   128701 tcttttcttt ttttttcttt atacttactt catttatgag taaactttgt atgagtaaat
   128761 ttggattttg gaagactttt attcttgttc attccaataa ataagactta cgcttatttt
   128821 ataaaatttt ataaaaaaag tgtttgatat ttttctttcc gttctttaca tattatgatt
   128881 aatataacga aaaaatttgt gaaaaataaa aaatatttct tttttttgaa aacagtctat
   128941 tttataaata ttgaaattta aaagtataga agaattcaaa ttgagaggaa taaaatgaaa
   129001 agtaaagtat atattttttt ataaatgtct ttcacatact agtatagtac taaatcattt
   129061 ctttttttcg aatggcagtt ccaaaaaaac gtacttctat atcaaaaaag cgtattcgta
   129121 aaaatatttg gaaaaagaaa gggtatcgag cagcgttgaa agctttttca ttagcaaaat
   129181 ctctttctac aggaaattca aaaagttttt tttctatgtc aaatacaaat aaataaataa
   129241 aataatgctt gaataatttt tttctactta tctattattt ttcatttttt atgtatttct
   129301 ttttttattt tttagtagta atttactttt catttttgaa taattttgta attagttgag
   129361 ttcatctttt cttttttttt cggggtgggg gattcttatt tccccatcgc ctattcctat
   129421 ttgtgtatta taataacttg ttagtgtttt atttctattt tctatatcgt atttattatc
   129481 tataatttat tattattata gcagaagata tataagatcc ttagtttagt caaaatcaat
   129541 gggttcttga aactaattga tgaagttttc attttgtaac tttctgaatc taaagtagta
   129601 ttactctgaa ttactatata tccttcccat aaacccaatt gggaaagaga ccttttccta
   129661 tttagtggat acacaaataa tgcctcaatt taaagtgaaa aaaaatccta tgtttgtatg
   129721 ggaagatgaa gcaagtcatt tttttcgaat tttaaattag aaatcctttt aaatctgtag
   129781 atgccatgtt taaattgtga tactcaaaac catcttcttt attcaatgat tcattcataa
   129841 aaatcatatt atatgtaaat caaatgaatt attaacaaac ggaaatgata aataacattt
   129901 tgagctctat tcatgaatgg aagtcacaac tttttagttt tttagttaga acgaattcga
   129961 ttttagtaaa acaggaacta caaaacttcc gttcttgcta ctttacttta gaaactagaa
   130021 attttttaat ttttaattaa ataaaaaaag gataataaag attctttttt taaccctcaa
   130081 acttctattg aaatgaaacc tgtttttatt catcaatttt aaagcttcct acaaaatcaa
   130141 tattgcattg gattgacccc ttcattcaat ctcgacggtt gaatatgaat aaaacatgag
   130201 ttattattat tttgagcaag ccgctatggt gaaattggta gacacgctgc tcttaggaag
   130261 cagtgctaga gcatctcggt tcgagtccga gtggcggcat agcgtcttat aaaaaaggta
   130321 taatataaat cctataataa aataaaaaaa ttccgaattt ccattctata taataataat
   130381 cgagaaacct tctcttctcc ttttttcata atctttattt tatgattttt tcaattttag
   130441 aacatatatt aactcatata tccttttcga tcgtttcaat tgtaattaca attcattttt
   130501 taactttatt agtcgatgaa gtcgtaggac tatatgattc atcagaaagg ggtatgatag
   130561 ccaccctttt ctgtataaca ggattattag tcactcgttg gatttattcg gggcattttc
   130621 cattaagtaa tttatatgaa tcattaatct ttctttcatg gagtttctcc attattcata
   130681 tggtttccta ttttcatttt aaaaagcata aaaatgcttt aagtgcaata accgcatcaa
   130741 gtgctatttt tacccaaggc tttgttactt cgggtctttt aaccaaaatg catcaatccg
   130801 cgctattagt acctgctctc caatcccagt ggttaatgat gcacgtaagt atgatggtat
   130861 ttggctatgc agctctttta tgtggatcat tattatcagt agcccttcta gtcattacat
   130921 ttcgaaaagt cataaagatt tttagcaaaa gcaatatttt attaaatacg gcattttcct
   130981 ttggggaaat gaaatacctg gatgagagaa agaatgtttt actaaacact tattttattt
   131041 attctcgaaa ttattacagg tatcaattgg ttcaacaatt ggattattgg agttatcgta
   131101 ttattagtct cgggtttctc tttttaacca tagggattct ttcgggagca gtatgggcta
   131161 atgaggcatg gggatcatat tggaattggg atcccaagga aacttgggca tttattactt
   131221 ggaccatatt cgcgatttat ttacataccc gaacaaatca aaatttggaa ggtgtaaatt
   131281 ctgcaattgt ggcttccgcg ggctttctta taatttggat atgctatttt ggggtcaatc
   131341 tattaggaat aggtttacat agctatggtt catttccatt aacatcgaat tgaatgaaaa
   131401 agcagaacaa atacaaacat aggacagcat agaatataca taagaaaact taatgtaagc
   131461 cgccaagaaa agaacctttt gaatcactcc gctacttgta cttgattcaa aaggttctca
   131521 caaaggccaa acatatctga ttcaaattca attttctttt tactttcttt tttactcaac
   131581 ttaaaaaaaa aaaaaaaaat gaaacctaag aacagaaaaa agaatttttt ttttcacctt
   131641 tttcaattgt aaagcgaatc attttcaaaa ttattttaaa taggatttct tttttttatt
   131701 cctaaaacct atctataaaa ataattagct agaatagctt cgactttctc acccgatagt
   131761 gataaaacga aatccggata aataccaata cctattacgg gtagaaagat agagatcgaa
   131821 acaaataact ctcttggtcc agaatcaaaa aaataggagt ttggagcatt aaatagcttg
   131881 tatccgtaga atatttgacg taacatagat aataaataaa taggagttaa tatcattcca
   131941 attgccatta caaaaataat taagattttt ggcattaaaa aaaatttttg actgctaatt
   132001 attccaaaaa agactatcaa ttctgcaaca aaaccactca tgcccggtaa tgcaagagaa
   132061 gccatcgata agatactgaa catcgtaaac atttttggaa ttggaagagc cattccgccc
   132121 atttcgtcga gataaacaag acgtattcta tcataactcg ttcctgccaa gaaaaaaagt
   132181 gcagcgccaa taaatccatg agatattatt tgtaaaaagg ctccgttgag tcccgtatcg
   132241 tttatagagc caattcctat aattatgaaa cccatatgag atacagagga ataggctatt
   132301 ctttttttta aattacgttg agcaagagat gttgaagctg cataaattat ttgcattgtg
   132361 cctactatca tcaaccaggg agaaaatata gaatgagcat ggggtaataa ttccatattg
   132421 atccgaacta atccatatgc tcccattttt aataagattc cggctagaag catacaagta
   132481 ctataatgtg cctccccatg ggtgtctggt aaccatgtat gtaagggtat aatcggtgat
   132541 ttgacagcaa aagcaataag aaatccaata tagaatatta tttccagtgc gagaggatac
   132601 gattgattag ctaatgtttc aaaattgaat gttggttcat tagaaccata taaaccgata
   132661 cccaaaaccc ctactaatag aaaaatggaa cctcccgcag tgtacaaaat aaactttgta
   132721 gctgaataca gacgtttctt tcccccccac atagatagaa gtagataaac aggaattaat
   132781 tctaactccc acatgatgaa aaaaagcaaa aggtctcgag aagaaaatga tcctatttga
   132841 ccactgtaca ttgctaacat caggaaatgg aatagtcggg aatcccgagt aactggccaa
   132901 gccgctaaag tagctaaagt tgtgataaat cctgtcagta aaataggtcc tatagaaagt
   132961 ccatctattc ccaatctcca gtaaaaatca aaaaaattga tccatttata atcttccgcc
   133021 agctggatta atggatcgtc caattggaaa tgataacaaa atacataggt cattagaagt
   133081 agttctaagg tggatataga aatggtatac cacctaatta gcttatttcc tctatgagga
   133141 agaaagaaaa ttaaagagcc cgcagatatt ggcaaaacta caattattgt taaccaagga
   133201 aaataattcg tggtaaagac aagatacact tggaccagaa aaacccgcgc tcgaaaatag
   133261 aatctttatt cttttttttt gagtacgggt tttttcagta aaaaataaaa tgtattcaaa
   133321 atgtattcaa gtgggtttta cggaacatat caataagcta gacccatact tcgagttgtt
   133381 tcatgccata aataaactcg aacactcaag aaatccgttg gacaggcaga ttcacatctc
   133441 ttacaaccaa cacagtcttc tgttcttggg gcggaagcaa tttgtttagc tttgcatcca
   133501 tcccaaggta tcatttctaa cacatcggtg gggcacgctc ggacacattg ggtacaccct
   133561 atgcatgtat cataaatttt tactgaatgt gacatgggat ctatgaattt ttgaacgtta
   133621 tcaaatttcg atctagtaaa cttgtaaatg aatcatatat ttaaacgcca gatgaatcaa
   133681 cgatttacca gaaattttct aatcaatgga cttctggatc agctcatgag aagtggctaa
   133741 gatactttga tttattacgt tttcgtaaat agaatctaga ttctaacata ttctacatgc
   133801 taattcaaat tggtggatat tctaattttg attattattc ctacttattc aataaagtcg
   133861 attgattgat acgcgttgat tttctgttac gataaattga cgaaacaata gccaacccaa
   133921 tagctgcttc agcggctgca atagctataa caaaaattga gaaaatatct ccctttaact
   133981 ggcgactatc aaaaaaatca gaaaatgtta caaaattgat attaactgca ttcaatataa
   134041 gttcaagaca cataagagcc ctaaccatgt ttcgactcgt gattaatcca taaataccga
   134101 tagaaaataa ataggcactc aaaacaagta catgttcgag catcattgac caactcctta
   134161 tcaatgttgg ttcatttcaa tatgaacaaa aattcaacag attcgagatt gactagaata
   134221 gaacaaaaca agtacggaac aaaagaatgt attgaaaata gatcaaataa aagaatctcc
   134281 cttttagaca tgaacagtat tcaaatagaa tttttgtgaa ataggtggga taacatagaa
   134341 gaaagtgaaa tttggattgt ttgctgttgc tagttataac gatttattac tgacgagcca
   134401 cagcaattgc gcctatcaaa ccaactaaaa gaattattga aatcagttca aacggaagaa
   134461 aaaaatctgt tgataaatga attccaattt gttgactatt acttatcaaa tcttgttcta
   134521 taagttggtt tgatcttgta gtccaaataa tcccgtacca tgacgtatcg aaaatagtag
   134581 taattagcga aagaagaata cttgtacaaa ccagtgaagt aaccccatcc ccaacgatcg
   134641 acagattcaa atccttgtaa tattctgaac ccttcatgaa catgacagca aatatgatta
   134701 aaacatttat ggctcctaca taaataagga gctgggcagc ggctacaaaa tgtgaatttg
   134761 aaagaatata gaataaggat atacaaacaa gaaccaatcc caacgaaaag gcagaataaa
   134821 ttggattggt aagtaatact actcccagtc cccctaatat aagacccgat cccagtaaaa
   134881 ctataagaaa atcgtgtatt ggtccaggca aatccattat atgtaaaata ggagataaat
   134941 tgaaatgctt ttcatgatcg tattgacccg accgggaaaa aactaaaggt ttttttgatt
   135001 ttcattttat gataggttcc taattgaatt caattctaat ctattaggta tgatatgggt
   135061 acaattgttg gacagtttct tttttgattc ttttattttc ttaaattaag aaagaataag
   135121 gatatttttt gaaagtatat atttcgaaaa aattacgact ctattgatag atttttaata
   135181 aaaaagtcga aattctcatc aaccaatgaa tttctagttg aatttttcat tattggccaa
   135241 acaaagagaa agaccttatc tcattctttt aatttaaacc aaaaaacgga accttaagaa
   135301 ttggtaattt ctctttattt aatagaatag ggcggttacc tactcagttt ttctttgagg
   135361 cgaattcaaa attgttcgaa ttgtataatc atcaattact gacattggta aacggcccaa
   135421 agcaatttga ttataattca actcgtgacg gtcgtaagta gaaagttcat attcttcagt
   135481 catcgataaa caatttgttg gacaatactc aacacagtta ccacaaaata tacaaattcc
   135541 gaaatcaata ctgtaattaa gtaatcgttt ttttcgaata tcagtttcaa atttccaatc
   135601 aacaacaggc agatctatag gacatacacg aacacatact tcacaagcaa tacatttatc
   135661 aaattcgaaa tggattcggc cacggaaacg ctccgatgtg attaattttt cataaggata
   135721 ttgaatagtt acaggcaaac gatttgcgtg ggataaggta atcatgaaac tttgaccaat
   135781 gtaccttgct gctcgtactg tttgttgacc ataattcatg aacccagtta ccatagggaa
   135841 catatcagga atctatatga atagttttat cttcgtttct ttctcttgtt tgaacttgaa
   135901 ccaagtctat tgtttgctat ttacagtgaa aaaagttgaa aagaggttgt taataataga
   135961 ttaccgagag atattggtaa aagaaatttc catccaagat ttaaaagttg gtccattctt
   136021 aacctaggta aagtccatct tgttgtgata gaaataaaca agaacaaata agttttagct
   136081 aatgtaataa agataccaat tgtagttcca aagattccat ccactttatt tatttcaaat
   136141 agctcaggaa caaatatgta tggaatggaa atattccaac cacccaagta aagaaccgtt
   136201 acaaataacg aagaaagtaa tagatttaga taggaagcaa cataaaataa accaaatttg
   136261 atacccgaat attcggtttg ataacctgct actaattctt cctccgcttc tggtaaatca
   136321 aagggtaatc tctcgcattc ggctagggca gaaattagaa aaacgagaaa tcctataggc
   136381 tgacgccaca aattccatcc ccaaaaacca tattttgact gcgcctcaac tatatcaact
   136441 gtacttgaac tgttagataa tcatagtcgg tgataacatc actgttccca ccgctattcc
   136501 agaaccgtac atgaggtttt cgcctcatac ggctcctcgt gggtcaaaaa aaatctaagg
   136561 accagatcag tattatttac tatttagcta gctatggttg tagaatagaa agagtcaaaa
   136621 tctatttgag ggtccaaaat tataccaatg gaattccgtc tgctatactc taaaagaata
   136681 atcaaaaaag gcgcttccga attgatctca cccgttaata atttgacttt gttgagtaat
   136741 aacttaatcc ttaaataaaa aactcctttc agaaatatca ataaatagtt tatttcaacc
   136801 catcattttc gattacgaaa aggaattaga cgttacatta gctaatgaat catgagacaa
   136861 attatatctc tctaaatcta tgctaaatat atgaaaaaga cggaataaaa aagatttctt
   136921 tttttttctc ttgtttgttt ttcgttccta ttcttctttc ttataaaacc gatataagag
   136981 aaggggctaa aacaaaaatc aaaaataaag gattatttcg ttcctgatag tcattgcttt
   137041 aatgggtgga taggagcata ctctggatcg gaatcgcggg aagtactgcc ttatcatttc
   137101 taccaattta aagccccaat tagtattctt tttatgttat gcagaaatct ctttttagat
   137161 aatttccata atctccatta ctaatccttt gtgcattttt gtgttcctaa tcatccactc
   137221 attttttgtt caatcgcccg tttcgtttga taatacatgt atggtaggta attcatacaa
   137281 aggatagtga aaaggccata cggttgatct tttgagcccg cttcaagctg ggttgtctaa
   137341 tcaaccagtc ttggggtaaa ggacctcttc cgcttatgtt tatttccact taactcttgt
   137401 cttgtacata ggaaatgaga ctccattttt ttttttttta ctgcaaattg ataagctgct
   137461 ttctttcact catatataac tatctaattt actttatcaa ccaaaaggat aataaagaat
   137521 atctattcaa ttcgttcaac ttgttttgtt ttctaaagcg aaagaaaaga atgaataggg
   137581 aaaagaaaga aaagtttgta tttcaacgaa tcgcacgtag agatattgat aaaacacata
   137641 aagttaatgg tatttcataa ctaatcgatt gagcagcagc tcgtaaacca cctaaaaagg
   137701 aatatttatt attcgatccg tatcctgaca taagaaggcc aacaggggca atacttgaaa
   137761 tggcaatcca taaaaaaata ccgatattga gatcagctaa aacaagatga tagctaaaag
   137821 gaattactaa aaaacttagt aaaatagata tgactgctat agatggtcca atactgaata
   137881 aacgggtatt tcctctagct ggaaaaagat tctctttgaa aagcagtttt gtcccatctg
   137941 ctagagcttg aagaattccc aaaggaccgg cgtattcagg cccaatacgt tgttgtattc
   138001 ctgcggatat ctctctttct aaccatacaa ttaccagtac gcctactgtg atccccaata
   138061 caagagtcaa aatagggaca aagatccata cgattccata gacctctttg aaaaattcca
   138121 atctggaaaa agaatgaata tcttgtactt ctatttctgt tgtataaact atcatttcaa
   138181 cgatcaactt ctcccataat gatatctatg ctacctagta tcgtcataat atcagccaat
   138241 ttcattcctt taactaactg aggaagaatt tgcaaattga taaaacccgg cgggcgaatt
   138301 ttccatctcc aaggaaaaca acttttgtcc cctattagaa aaattcccaa ttctcccttt
   138361 ggggcttcaa ctctcgcata aagttcttgc ttcggcaatt caaatgtggg agaaggtttt
   138421 ttactaatga atcgatattc aaaatcattc cattctggat ccctttctct atcaaagcat
   138481 cggatttcta aattctcata gggaccccct ggaattcctt ccagggcctg ttgaattatt
   138541 tttatggatt ccgtcatttc actgattcgg actaaataac gagctaacga gtctccttct
   138601 ttttgccact ggatttccca atgaaattcg tcgtaacact cataatgatc aactttacga
   138661 agatcccatt gtattccaga tgctcgtagc atcggtccgg ataaacccca atttattgct
   138721 tcttctccac taataatgcc tactccttca actcgttcta aaaaaatggg atttcgcgta
   138781 ataagttttt gatattcaac aactcctgtt aaaaaataat cgcagaaatc caaacattta
   138841 tctatccagc cataaggcag gtcggctgct actcctccga tacgaaaata attatgcatc
   138901 attctcatcc cagtcgcagc ttcgaataga tcatatacta attctctttc tctgaaaata
   138961 tagaaaaaag gggtctgtgc gccaatatcc gccataaaag gtccaagcca taacagatga
   139021 gaaactagac gacttaactc caacataatg actctgatat agctcgctct tttaggcact
   139081 tgaatatttc ccaattgttc tggtccattt acggttattg cttctgtgaa catagtagct
   139141 aaataatccc aacgtgttac ataaggtaaa aattgtataa ttgttcggtt ttccgcaatt
   139201 ttttccattc ctctgtgtaa ataacctaat attggttcgc agtcaacaac attttcaccg
   139261 tctagggtaa caatgagacg aagaacaccg tgcattgatg ggtggtgagg tcccatattg
   139321 actatcataa ggtctctttc tgtagctggt ctattcataa gtttttcctc gattcattct
   139381 tacatgaatt gctgaaaacg aaaagaagtt tatcaaaatt ctcaagatcc aataaatgaa
   139441 aaaactaagt aaaaattttt aaattaacga ttttttaact cccgaatatc caactcacta
   139501 attaattctt tatagcgtac tcgatttttc tttgataagt aagacagcag ccgttgacgt
   139561 tttcccagaa tttttcgtag acctctctga gatgaatagt cttttctgtg caattccaaa
   139621 tgggaagtaa gtcttcgtat cttattggtg aaactgacta tttgaaagtc aacagacccc
   139681 cgcttttctt cttttttttc ttgaaaaata actgagatga atgaattttt taccataaaa
   139741 caaaatctta tcccctttta taatttatca ttttttgatg tgaatttgat taatcagtaa
   139801 taataatatt agtcattttg atatacagaa tgaccttaag ttcattataa acttcctatt
   139861 ttataaaata aataaatgaa caaaatcttc ttattttatt tgtataggaa tacaaaaaaa
   139921 gataagaaga ttttgttcat tcatttatag atctaattga taatatgtat gtcattaaat
   139981 tagtatcctc tttcaggatg gaatgtaaga caatcctcgc gtctatctat ttgttttcat
   140041 atagccgacg tattctatta cctaataata tatgtatata tggcaaaatt catgtaaatg
   140101 gacttgtaac taacaaattt tcaaccgtgg atacatatgt atcctgacca tactgaaacg
   140161 actgccatta tgagtattaa accaatagcg attcatacaa gctaaatctt ctagtcgata
   140221 attgggccaa agaaagaact tcattttaat tagtttattt ttatcgatac cgagatattt
   140281 gcctctattt aaaacttgac cacagttttt tacctgattg caaaataccg gatttctatg
   140341 catatcattt ctatcccttg agtttaaaaa atatagaatt cgtaattctc tacggccttt
   140401 aggggataaa atagtttcag gaacaaagaa atcataatga tttttgtctc tattttgagt
   140461 cattttttga tgtcttaaaa tggattcatc aaattgattc ttatcaaacc attctcgaaa
   140521 tttttgattc ctttggtatt tattcttatg aaggtattta ttcttatgaa ccaaaaaaat
   140581 acctatggtt tgatatagaa tcaattgtcc atcgtttttt atagacggat aaggataagt
   140641 cggttcgata atcaatgttc cgcttgtact taattctcta ggagtgtgcc tttttagagt
   140701 ccaaatatcc acagtcagtt ctccccgttt aagataggat atagcaacgt cctttggatt
   140761 tatcaatcta agcaggagac aataggctct aatattattg accatttttt tatttagaac
   140821 cctttcccag ctcaattgaa aatagaaaaa actttctagg aaggaataaa gctctatagc
   140881 ttcggggctc atgttggcct ttttttttct acgttgtttt tttatgcctg atctacctcc
   140941 attttcatct gatagaggag ccccttcccc ttggtttaga ggatcttttt cttcttgatt
   141001 tctattctcg aatctaagaa ttcttttttt tttctttgat tctattaaag ggttactttc
   141061 agtaatgttt ttcttaatgt ttttatttcc attcaaatga aagttgaaaa gaagtaattt
   141121 tattggtatg atccccggtt gaatcttata tgcattatat agtggcacaa attctgggaa
   141181 gaaccaaaat tctagttctg gattcgaact aatacgacct actatttcct cattcatttc
   141241 catccaatca aagaaggatc tttttttttt tgtcaaaaaa ggatcttttt tttttgtcaa
   141301 agaaggatct tttttttttg tcaaagaagg atcttttttt tttttgaatg ggttgatttt
   141361 tgaattttga taaattggta aagaaaaagg acccctcttc attttttgat tcttattctt
   141421 ggtgccgcta ttggcccagt aatgaatctc gaccttatta tttctaaggc aaaaatcaat
   141481 cattttccac ctacaaaatt ttctatctgg aaatttctcc tcagccataa tatcattttc
   141541 tcctagataa ttataaatag gtagcccgtc tggcatatca aaaaatttgc gtttatctat
   141601 cttgtaatta tcaaaaatct cttctttact atttatttgt aatggtgatc tataaatata
   141661 tgagtctttc ttctcttcat aattaataga tttatatgag aaaaaatcat gtctatgatg
   141721 ttttttaaaa ttagatgatt ttttagattc ttgattcagt aatgaatcag gttcaaaatc
   141781 attttgtttt tcatcatgaa ttaatccttc tttttcatat gagccccatt tgttaaaatc
   141841 gtttttttga gtcatacagt gtcgattgac tttatttcgc catttttctg gtactaattt
   141901 aagccagata atctgagaga aatcatattg ataatgcccc cttaaccagt ttttccattg
   141961 attcctttca gaatgccaaa agtctttatg tctcaatcca gaatgaaaaa ttccctctaa
   142021 aaaatccttt atttcatttt taagaaaaag agatgttcca tgatattgaa ggatagactt
   142081 gaatttatag aagttaataa ctcgagtttg cgatatttta taaaatacat atgcttgcga
   142141 gaaggaggac gagttacaaa aagttgttga attcttattt tgaatattat caagggaatt
   142201 ttttttagtt aaaataaagt gaaatttttt tgtatttctt ttcttaattc ttttttcatt
   142261 ttctttctta ttggaaatgg atttctcgat catttttttt cttgattcaa taaaaagttg
   142321 tgcattggtt cttgcaatat taatgataca tagaaaaaaa tctatgtata ttttttccat
   142381 gaaaaatttg ataaaaaaat caaatttacg gattaatcga gtatttcttc tttttaatat
   142441 ttgacaaaat ttttttaatg attctaatat tttattatga taactttttt tattagaatt
   142501 catatttttt tcttgagtta gaaatccatt tttcttctca tttagaattc tttctagttt
   142561 cttgttgatt gtacttgttc tctcagtcag atctttcatt tttttttctg tcagtgaaaa
   142621 atttgtccat tctgtagatc gaatttgaat aggtgattca cgaatcatct gattattcat
   142681 tatagaatcg tcggttttag tttcacccaa ttcgtagttt ttgatgctcc atttttttat
   142741 ttcttttgac acctttcgaa gaaattttgc tcgttcttta aaaacattaa aaactataaa
   142801 agacttcttt ttcaattttt tcactttttt tttcagttct ttaaaaatag gttcaaaaaa
   142861 tgaagaccct tttagttttc gagggggacc aaaaggatgg tcagtttccg gtccaaaaat
   142921 tgttaaaaaa caaaaatcat ttttttgcgc tttctgtgtt ttcaagggtt ttaacttaga
   142981 tcggtgccaa ggtttcaggt aaaaaggaaa taagattttt atctgaatac cgtctgttaa
   143041 ccagtttttt ggaaattctt tgtcggataa ttcaacacca ttataagtgc atcgaatatg
   143101 catttctcga ttccaatcct tgaagtcttc ggaccattcg ggaccttgaa ataataaaat
   143161 acgcgcaata ttcttagcta ttattaataa aggcaatcga atatatttcc gaagaattga
   143221 ttggcctact aataaaaaac ctcttactgc ttgagcatat gtaatggtat cccaagcttc
   143281 tgctatttcc attcgcattc tctcttcgtc ttggtatttt tcaacctttc ttttttcttt
   143341 tgtataatca gagatttgta attttttgct ttttttagac atcaaatttt gaaaaatgcc
   143401 tttcatccgt ccgaaactat caaaagaaaa aaggcgtctg tctattctgt tcaaaaaaga
   143461 aaaaaggcct ctgtctattc tgtccaaaaa agaaaaaagg cgtctgtcta ttctgtccac
   143521 aaaaagaggg gaatgcgcct ttgcttgata gaagagttgg caagtaaccg ttttacgcct
   143581 ttgggcacgc atagaacctt ttattagatt tcgacgaaaa tccgagtatg gtaaataacg
   143641 tatccaagcg atttcgcctg ctggatcagg ctcattagaa tcttcgctat catcaaaaat
   143701 gaccatatac ttgtattttc ttaaacgaat ttgagaatcc aattctaccc tttcttcgcc
   143761 ggtttctcct tcctctagtt gcaaatcatc gagtaagtag tatggccatc gagggacctt
   143821 tttacttatt tcctttattt caatagatct ttttctactt ctttgatcac tggacttagt
   143881 tataactaca tttgaatgaa tagtttgatg tttgggttct cgaaatcgaa ataaagaaag
   143941 cttctttttt gttaataatg atctactatt gttgagtttg tctattgttt gtttcaattc
   144001 gcgataatca ttagtaagaa gtagagcatg aatcttattt atccaaaatt cccccatttt
   144061 ttttttttta tatatttgat ttatgctagg gggtgaaaac ccttttttga ttcttccacg
   144121 atagggccca tataagaacg gatcattttt tttaggaaaa tattcttttt tagtttcatc
   144181 attacacaat tgagtttttt gttcaaatat acctatatca aaagattctt tatctaaagt
   144241 tctgactcta tttataaact cgtcagtttt gtttagccgt tttagatcat tggtcaaatt
   144301 ccaatcatta tacaattgat cagataataa tttttctgtt gtgaaaaagg atatcttttt
   144361 ttctattatt tctttaaaag ttgacaaact cggcggatac ataaaagata tcctttcttt
   144421 tccatcactt tgacatgtat aaaaaaaata ttgtgacatt tcatttttta cagcattttg
   144481 aaattgattg ttttttatat aacgaaatgg tcgattccat ttgttagaat caaaaagaag
   144541 aatcacaaga gagttttcaa cccatgaatc aaaaagaaga gtcaggagtt catcttttct
   144601 tttttttttt ttctttccgt tcactcggat ctcttccctt tcatcgattt tgtccggatc
   144661 ctccctttct tccgaaaaaa gggaaggaga aggatcttct tcggtgaata cctcttcttc
   144721 ctctttagtt ttagtccccc tccttgcgga aacttttttt tctatttctt ccatttctga
   144781 ggttcctttc agttgcttag tcaaaatggg tgacggtatt cttcctaaat agtagataca
   144841 ggtaataaat aagaaagtac taaagattcg agccatagag tttcttaatt ctgacacaat
   144901 ggatcttaat tttgacacaa ggtacttata ctgataagca agagaagcaa gatacttatt
   144961 agatcgaata agtacattaa acctaataga acttttttgc tgtatccaca ctaataccaa
   145021 tctaaactta gatcgaataa gtacattaga cctaatagaa tgattttgct gtatccatac
   145081 taataccaac ccaacccatt ttatgaataa aatttgacca attaaccaac caactaaact
   145141 acttgttaca aataaaatct tgttgttgca tcgaaacata taaacgttga ctaatctggc
   145201 taacattgaa cttggtaaaa tgaaatggtt gaataattga aaaatgagat tattcaggaa
   145261 tacacattga atgttaagat tacgcattga atttctgtta gtagatccat aatcaaaaaa
   145321 gtctttgtga ttgttccaga agaaatgaaa caaaagatag ggtagagcta ggacagttat
   145381 tgtatggggt ctccccaatg ctatatggag gggcgcgtaa tagatcgata tgaacatcat
   145441 gagctgtccc acaagaaaac cagttgttgc tgctaccttc ttctcgtttc cttcttctcc
   145501 ttcttccata gccagggctc ggagagagaa gagataggag ggccctatgg agaatgtggt
   145561 cagaaatcca taatagagtc cgaccccaac gaccgaattg cttatcctca tgcataagta
   145621 tattagatca cctggtctaa aaaaaaatat ataagatttg aaaatcatta taaaacctcc
   145681 tcctgttcga tttcaattcc attttttttt gttaatctat gataatatga tattattcta
   145741 tgataatatt tttgggtgat cttcatgcat aagtatatta gatcacctgg tgtaaaaaga
   145801 aaaatataag atttgaaaat catcacaaac ctcccgttgt tctatttcaa ttccattttt
   145861 ttgttattct atgataatat gatattattc tatgataata tcatattatt ctatgataat
   145921 cttttttcac tttccatata tagaaataca aagagataga ctagaaacgt cttatgtcaa
   145981 tgacactaaa gaaagggata ttaaatgaat ggaattggga tatggatgga atataatgaa
   146041 atagagccac tttgaggttc cctatgaaat gaggcatgga acggggccac tacgaagaag
   146101 ttccgggggt tacgaaggaa acttcgagtt catattggtc atgggttgag aatgggaatt
   146161 gaactctatg agatctaatc tcccgttgtt cctcagtagc tcagtggtag agcggtcggc
   146221 tgttaactga ctggtcgtag gttcgaatcc tacttgggga gatttgattc attccgaatt
   146281 acagaatgtc agaatgaaaa ggttcgcttt gatcattaag agtaggagta ggtaacccgt
   146341 tctctgtgtc tttatttcta ttgcattcta tctcatcgta tcacattctg ttctgcgata
   146401 tttgagaatc gccgtcaata cctcggtcta ggtccgggat aatcctttgt tccatagtct
   146461 tggggctatt tacaaccagc caattaagaa ttctcagatg tactagtact agtactagca
   146521 aatggatcaa agatgcagtc atcgattccc ccgagaggcc gcaattaccg cgagcaaaca
   146581 cattaattta atggcgagga gcgcattttt gccatttttg tatgctacta atacttgtac
   146641 ttgctctgcc attctgtcca agcctggctg aggaagagtt atggggcgta aaacaaaaaa
   146701 aaaagatgct aattttgttt tttgttttgg ccggctttac tatatgtaaa tttatatttg
   146761 aaagtcaaaa ggccactcca tttcggcaaa agacccgcgc cccagttcca tagcttttgg
   146821 tccgctatcc caatcatgat tttcctaccc ccagagggaa aggcccttcc cttttgggcc
   146881 ggttgtgggc gaggagggat tcgaaccccc gacaccgtgg ttcgtagcca cgtgctctaa
   146941 tcctctgagc tacaggcccc acctcgtctc cactgggtct gttcccagga gtaccctaaa
   147001 aaaaaaagga acctttcctc tccccagcca tttccgggtt aagaagatgt gaaagcgcct
   147061 ttctctctat aagaacggtg cgttccgagg tgtgaagtgg gagagagggg atttcataat
   147121 tggggttttg aataagacga cctttttgtt tttcattttt tgtttctttt tcgtattgaa
   147181 aaagtaataa gaatgagagg tgttaagttt ttatcatcct ggcgtcgagc tatttttccg
   147241 caggaccccc cctacagtat cgtcaccgca gtagagttta accaccaagt tcgggatgga
   147301 ttggtgttgt tcctctacgc ctaggacacc agaatatcga accatgaacg aagaaaggcg
   147361 tgcgaaaaaa agaaaagcat attggctagt gattctgagg cccgattctt gactggaagg
   147421 gacaccaaag gcctccgccc ttccatccca tgaatagata gagagggagg gcagagcttt
   147481 tggttttttc atgttgtcaa agagttgaac aatgaaaata gatggcgagt gcctgatcga
   147541 attgatcggg tcatgtagga acaaggttca agtctaccgg tctgttagga tgcctcagct
   147601 gcatacatca ctgcacttcc acttgacacc tatcgtaatg ataaacggct cgtctcgccg
   147661 tgaccttctc ttgaattctc aaaacttctg tcactcgatc cccgcaggga cagagaaccc
   147721 cttgccgtcg cggctgtgct accggaggct ctggggaagt cggaatagga gagcactcat
   147781 cttggggtgg gcttactact tagatgcttt cagcagttat ccgctccgca cttggctacc
   147841 cagcgtttac cgtgggcacg ataactggta caccagaggt gcgtccttcc cggtcctctc
   147901 gtactaggga aaggtcctct caatgctcta acgcccacac cggatatgga ccgaactgtc
   147961 tcacgacgtt ctgaacccag ctcacgtacc gctttaatgg gcgaacagcc caacccttgg
   148021 aacatactac agccccaggt ggcgaagagc cgacatcgag gtgccaaacc ttcccgtcga
   148081 tgtgagctct tggggaagat cagcctgtta tccctagagt aacttttatc cgttgagcga
   148141 cggcccttcc actcggcacc gtcggatcac taaggccgac tttcgtccct gctcgacggg
   148201 tgggtcttgc agtcaagctc ccttctgcct ttgcactcga gggccaatct ccgtccggcc
   148261 cgaggaaacc tttgcacgcc tccgttacct tttgggaggc ctacgcccca tagaaactgt
   148321 ctacctgaga ctgtcccttg gcccgtaggt cctgacacaa ggttagaatt ctagctcttc
   148381 cagagtggta tctcactgat ggctcgagcc ccccctgaag gaggccttct tcgccttcca
   148441 cctaagctgc gcaggaaaag cccaaagcca atcccaggga acagtgaagc ttcatagggt
   148501 ctttctgtcc aggtgcgggt agtccgcatc ttcacagaca tgtctatttc accgagtctc
   148561 tctccgagac agtgcccaga tcgttacgcc tttcgtgcgg gtcggaactt acccgacaag
   148621 gaatttcgct accttaggac cgttatagtt acggccgccg ttcaccgggg cttcggtcgc
   148681 cggctcccct gtcatcaggt caccaacttc cttgaccttc cggcactggg caggcgtcag
   148741 cccccataca tggtcttacg actttgcgga gacctgtgtt tttggtaaac agtcgcccgg
   148801 gcctggtcac tgcgaccccc tttgtgagga ggcacccctt ctcccgaagt tacggggcta
   148861 ttttgccgag ttccttagag agagttgtct cgcgccccta ggtattctct acctacccac
   148921 ctgtgtcggt ttcgggtaca ggtacccttt tgttgaaggt cgttcgagct tttcctggga
   148981 gtatagcatg ggttacttca gcgctgtagc gcctggtact cgaacattgg ctcggggcat
   149041 tttctctacc ccttcttacc ctgaaaaagc aggggcacct tgcgtccttg aaccgataac
   149101 catctttcgg ctaacctagc ctcctccgtc cctcgggacc aacaaggggt agtacaggaa
   149161 tattcacctg ttgtccatcg actacgcctt tcggcctgat cttaggccct gactcaccct
   149221 ccgtggacga accttgcgga ggaacccttg ggttttcggg gcattggatt ctcaccaatg
   149281 tttgcgttac tcaagccgac attctcgctt ccgcttcgtc cacccccgct cgcgcgggtg
   149341 cttcccccta aggcggaacg ctcccctacc gatgcatttt ttcatcccac agcttcggca
   149401 gatcgcttag ccccgttcat cttcggcgca agagcgctcg atcagtgagc tattacgcac
   149461 tctttcaagg gtggctgctt ctaggcaaac ctcctggctg tctctgcacc cctacctcct
   149521 ttatcactga gcggtcattt aggggcctta gctggtgatc cgggctgttt ccctctcgac
   149581 aatgaagctt atcccccatc gtctcactgg ccgaccttga cccctgttat tttgaggtca
   149641 tatctagtat tcagagtttg cctcgatttg gtaccgctct cgcagcccgc accgaaacag
   149701 tgctttaccc ctagatgtcc agtcaactgc tgcgcctcaa cgcatttcgg ggagaaccag
   149761 ctagctctgg gttcgagtgg catttcaccc ctaaccacaa ctcatccgct gattcttcaa
   149821 catcagtcgg ttcggacctc cacttagttt cacccaagct tcatcctggt catggataga
   149881 tcacccaggt tcgggtccat aagcagtgac aattgcccta tgaagactcg ctttcgctac
   149941 ggctccggtg ggttccctta accaagccac tgcctatgag tcgccggctc attcttcaac
   150001 aggcacgcgg tcagagccct gggctcctcc cactgcttgg gagcttacgg tttcatgttc
   150061 tatttcactc cccgacgggg gttcttttca cccttccctc acggtactac ttcgctatcg
   150121 gtcacccagg agtatttagc cttgcaaggt ggtccttgct gattcacacg ggattccacg
   150181 tgccccatgc tactcgggtc agagcgtaag ctagtgatgc tttcggctac tggactctcg
   150241 ccatctaggg tgcagcactc tactgcttcg cctagcagca cgacgctttt attgctctcc
   150301 cacaaccccg ttttcacggt ttaggctgct cccatttcgc tcgccgctac tacgggaatc
   150361 gcttttgctt tcttttcctc cggctactaa gatgtttcag ttcgccaggt tgtctcttgc
   150421 ctgcccatgg attcagcagc agttcgaaag gttgacctat tcgggaatct ccggatctac
   150481 gcttattttc aactccccga agcatttcgt cgcttactac gcccttcctc gtctctgggt
   150541 gcctaggtat ccaccgtaag cctttcctcg tttgaacctc gcccttcact tttcacttta
   150601 aggctatgcc atcctaaggt gctgctaaat ggaaggatct tatcaacgtc catgaatgat
   150661 aaataataga ttgaactgcc gaatcggaaa aatcgggtac tatcatatag ctttgtttcg
   150721 gctaagttca cgagttggag ataagcggac tcgaaccgct gacatccgcc acagggtaaa
   150781 ccaccgcctc tcaggccccc gactgattga ttctaccata gaggccaacg atagacaata
   150841 actccccccc gaacacagct tacaactttc atcgtactgt gctctccaaa gagcaactct
   150901 tctcaaaatc tcaaaaaaaa aaggtgctga gttggaatcc cattctaact aaggattctt
   150961 gtggttccgg aggatccagc tacaggagaa ccaggaacgg agagctttcc ccccttttcc
   151021 accccgacct ttggtcttaa gaatgctggt tttaagaatg agtgattgcc cttctccgac
   151081 ccttactgcc caacctgaga gcggacagct aatgcattcc acttattgaa cagggttcta
   151141 tggtcggtcc gcgacccctg gataccgaag gcgtccttgg ggtgatctcg tagttcctac
   151201 ggggtggaga cgatggggtt ggtccatgga ttttccttcc ttttgccgca tttcgctcaa
   151261 agggttgaag ggagatagtg catcaagctg ttcgcaaggg ccaacttgat cctcttcccc
   151321 agggatccca gatgagggaa cctaaaccta ggggagccgc cgactccaac taccgtccat
   151381 gtacgatcca tactagatct gaccaaccac ccatcctacc tcctctacac gttcttgaca
   151441 gcccttgtct cagtagagtc tttcagtggc atgtttcggt cctcttcccc attacttaga
   151501 aaaagtgagc caccggttca ggtacaagat actatcatta ccgcctggac aattagacac
   151561 ccaacccgta atcgcaacga cccaattgca agagcggagc tctaccaact gagctatatc
   151621 ccccgagcca agtggagcat gcatgaagga gtcagatgct tcttctattc ttttccttgg
   151681 cgcagctggg ccatcctgga cttgaaccag agacctcgcc cgtgaagtaa atcatcgcac
   151741 ctacggtcca accaattggg agagaatcaa tagattcctt ttcgggagcg attcatcctt
   151801 cccgaacgca gcatacaact ctccgttgta ctgcgctctc caagtgtgct tgttccccct
   151861 tcttttcttc ctcaccacgg caagtacttg tgaaataaga aataactccg atgggaagaa
   151921 aaaagagggt gttaagagac cctcttggcc caaccctaaa cactctaaga tcctttttca
   151981 aacctgctcc catttcgagt caagagatag ataaatagac acatcccatt gcactgagcg
   152041 ggggcgttcg tagtgactga gggggtcgaa gaccaagaag tgaattattt atcagccaag
   152101 cattcgtctt acggctagat ccaatcccct ggtccctgcg gaaaggaaaa agaatttcac
   152161 gctcttcctt tcgggaaggg aggattagga aaatcctatt gattgcagct ttctccagac
   152221 ctccgggaaa agcatgaaaa aaaaggctcg aatggtacga tccctccgtc accccagaat
   152281 gaaaggggcg atctcgtagt tcttggtctg tgaagatacg ttgttaggtg ctccatttca
   152341 tttttccatt gaggccgaac ctaaacctgt gctcgagaga tagctgtcca tacactgata
   152401 agggatgtat ggattatcga gaagagagga gccatggtgg tcccccccgg accgcccaga
   152461 tcccacgagt gaatagaaag ttggatctac attggatctc acctgaatcg ccccatctat
   152521 cctcctgagg agaagtttgg tttcaaaccc cggctcgaac aggagaagta cgccatgcta
   152581 atgtgccttg gatgatccac atctcagggt caggcgctga tgagcacatt gaactatcca
   152641 tgtggctgag agccctcaca gcccaggcac aacgacgcaa ttatcagggg cgcgctctac
   152701 cactgagcta atagcccgtc gtgcgggcct cccgctgggg gcccgctatg caaaaagaaa
   152761 agcgagagaa accccatccc tctctttcct ttttacgccc ccatgtcgcc acacgggagg
   152821 gacatggggg cataaaaggg gatcctatca acttgttctg acctaggata agaagctcat
   152881 gggcttggtc ttacttcacc gtcgagaaac aaaagaaggc ttccatctcc aagttgaact
   152941 cagacgtagc tcgcttcttt ttgggtgtga agcagtgtca aatcaaaata cccaacaagc
   153001 attagctctc cctgaaaagg aggtaatcca gccgcacctt ccagtacggc taccttgtta
   153061 cgacttcact ccagtcacta gccctgcctt cggcatcccc ctccttgcgg ttaaggtaac
   153121 gacttcgggc atggccagct cccatagtgt gacgggcggt gtgtacaagg cccgggaacg
   153181 aattcaccgc cgtatggctg accggcgatt actagcgatt ccggcttcat gcaggcgagt
   153241 tgcagcctgc aatccgaact gaggacgggt ttttggagtt agctcgccct cgcgggatcg
   153301 cgaccctttg tcccgtccat tgtagcacgt gtgtcgccca gggcataagg ggcatgatga
   153361 cttgacgtca tcctcacctt cctccggctt atcaccggca gtctgctcag ggttccaaac
   153421 tcaacggtgg caactaaaca cgagggttgc gctcgttgcg ggacttaacc caacacctta
   153481 cggcacgagc tgacgacagc catgcaccac ctgtgtccgc gttcccgaag gcacccctct
   153541 ctttcaagag gattcgcggc atgtcaagcc ctggtaaggt tcttcgcttt gcatcgaatt
   153601 aaaccacatg ctccaccgct tgtgcgggcc cccgtcaatt cctttgagtt tcattcttgc
   153661 gaacgtactc cccaggcggg atacttaacg cgttagctcc agcactgcac gggtcgatac
   153721 gcacagcgcc tagtatccat tgtttacggc taggactact ggggtatcta atcccattcg
   153781 ctcccctagc tttcgtctct cagtgtcagt gtcggcccag cagagtgctt tcgcccttgg
   153841 tgttctttcc gatctctacg catttcaccg ctccaccgga aattccctct gcccctaccg
   153901 tactccagct tggtagtttc caccgcctgt ccagggttga gccctgggat ttgacggcgg
   153961 acttaaaaag ccacctacag acgctttacg cccaatcatt ccggataacg cttgcatcct
   154021 ccgtattacc gcggctgctg gcacagagtt agccgatgct tattccccag ataccgtcat
   154081 tgcttcttct ccgggaaaag gagttcatga cccgtgggcc ttctacctcc acgcggcatt
   154141 gctccgtcag gctttcgccc attgcggaaa attccccact gctgcctccc gtaggagtct
   154201 gggccgtgtc tcagtcccag tgtggctgat catcctctcg gaccagctac tgatcatcgc
   154261 cttggtaagc tattgcctca ccaactagct aatcagacgc gagcccctcc tcgggcggat
   154321 tcctcctttt gctcctcagc ctacggggta ttagcagccg tttccagctg ttgttcccct
   154381 cccaagggca ggttcttacg cgttactcac ccgtccgcca ctggaaacac cacttcccgt
   154441 ccgacttgca tgtgttaagc atgccgccag cgttcatcct gagccaggat cgaactctcc
   154501 atgagattca tagttgcatt acttatagct tccttgttcg tagacaaagc tggtttggtt
   154561 cggaattgtc tttcattcca aggcataact tgtctccatg cgcttcatat tcgcctggag
   154621 ttcgctccca gaaatatagc catccctccc ccctcacgtc aatcccacaa gcctcttatc
   154681 cattcttatt cgaggggagc aagacaaaat agaaaaaccc acattgggtt tagggataat
   154741 caggctcgaa ctgatgactt ccaccatgtc aaggtgacac tctaccgctg agttatatcc
   154801 cttccctgcc cccatcaaga aatagaactg actaatccta agacaaagga tcgagaaact
   154861 caacaccgcc actattcttg aacaacttgg agccgggctt tcctttcgca ctattacgga
   154921 tacgaaaatc atggaaaaag ttggattcaa ttgtcaactg ctcctatcgg aaataggatt
   154981 gactacggat tcgagccata gcacgtggtt tcataaaacc gtacgattct cccgatctaa
   155041 atcaagcagg ttttacatga agaaggtttg ccccagcatg ttctattcga tacgggtagg
   155101 agaagcggta ttcttaaaaa aatagagaaa tcagaaccaa gtcaagatga tacggatcaa
   155161 ccccttctta ttgcgccaaa gatcttacca tttccgaagg aactggagtt ccttagttcc
   155221 attcaagagt tcttatggat ttccacgacc ctctaagacc ccgaaatttt gacaaattcc
   155281 ttctcttttt cttaggaaca catacaagat tcgtcactat aaaaaaaagg gtaatgctaa
   155341 tcccacgatt aattacttca ttaatgaatt tcatagtaat agaaatacat gtcctaccga
   155401 aacagaattt gtaatttgct atcctcttgc ctagcgggca aaggcaaaga tttacctccg
   155461 tggaaaagat gattcattcg gatcagcatg aaagcccgac tacattgcat tgccagaatc
   155521 catgttgtat atttgacaga ggttgacccc ctctctcatg gtacaatcct cttcccgctg
   155581 agcctccttt ctcctcggtc cacagagaca aaatgtggga ctggcgccaa cagttaatca
   155641 cggaagaaag gactcacgga gccgggatcg ctaactaata cgaatcttaa tataatagaa
   155701 aatactaatc taatagaaag aaaagaactg tcttttctgt atactttccc cggttctgct
   155761 gctaccgcgg gctttacgca atcgatcgga tcatatagat atcccttcaa cacaacatag
   155821 gtcgtcgaaa ggatctcgga gacccaccaa agcacgaaag ccaggatctt tcagaaaatg
   155881 gattcctatt cgaagaatgc ataaccgcat ggataagctc acactaaccc gtcaatttgg
   155941 gatccaattc ggttttttcc ttgggaggta tcagtaagga gaatggaata atatcgattc
   156001 atatagatac agaggaaaag gttctctatt gattcaaatg ctgtacctat gggataggga
   156061 tagataaaga ggaaaaaacc gaagatttca catatttgat cgaaaaatca atcagattga
   156121 tttcgtaccc ctcgctcaat gagaaaatgg gttagattct ataggatcaa acctatgaga
   156181 cttaaagaat gacggaaggg aataaaatca aaaaaagaaa tcaaaaaaaa aaagaataaa
   156241 aagaaataaa aatgaagtat aagaacccag attccaaatg aacaaattca aacttgaaaa
   156301 ggatctttct gattctcgaa gaatgagggg caaggggatt gatcgagaaa gatctcttgt
   156361 tcttattata agatcgtgtg attggatccg cggatgtttg gtaaaaaaaa tcttctcttt
   156421 tgagaataat caaaaatgga aagtgttcga ttggaacatg aaaacgtgac tgaatttgtc
   156481 ctagttactc ttcgggacgg agtggaagag gggaggacat tctggaacga ggaagagaac
   156541 ccaacgactt cgaaagaatt gaacgaggag ccgtatgagg tgaaaatctc atgtatggtt
   156601 ctgtagagtg gcagtaaggg tgacttatct gtcaactttt ccactatcac ccccaaaaaa
   156661 ccaaactctg ccttacgtaa agttgccaga gtacgattaa cctctgggtt tgaaatcact
   156721 gcttatatac ctggtattgg ccataattca caagaacatt ctgtagtctt agtaagaggg
   156781 ggaagggtta aggatttacc cggtgtgaga tatcacattg ttcgaggaac cctagatgct
   156841 gtcggagtaa aggatcgtca acaagggcgt tctagtgcgt tgtagattct tatccaagac
   156901 ttgtatcatt tgatgatgcc atgtgaatcg ctagaaacat gtgaagtgta tggctaaccc
   156961 aataacgaaa gtttcgtaag gggactgtag caggctacca tgagacaaaa gatcttcttt
   157021 ctaaggagat ttgattcgga acttattata tgtccaaggt ccaatattga aataatttaa
   157081 gaggttttcc ctgacttcgt ccgtgtcaac aaacaattcg aaatgcctcg acttttttag
   157141 aacgggtccg ggtcaaatag caatgattcg aagcacttct ttttacacta tttcggaaac
   157201 ccaaggactt aatcgtatgg atatgtaaaa tacaggattt ccaatcctag caggaaaggg
   157261 agggaaacgg atactcaatt taaagtgagt caacagaatt ccatactcga tctcatagat
   157321 acatattgaa ttctgcggaa aaccgtattc gatgaaagtc gtatgtacgg cttggaggga
   157381 gatctttcat atctttcgag atccacccta caatatgggg ccaaaaagcc aaaataaatg
   157441 attttagccc ttataaaaag aaaactgatt cttgaacccc tttcacgctc atgtcacgcc
   157501 gaggtactgc agaaaaaaaa actgcaaaat ccgatccaat ttatcgtaat cgattagtta
   157561 acatgttggt taaccgtatt ctgaaacacg gaaaaaaatc attggcttat caaattctct
   157621 atcgagcctt gaaaaagatt caacaaaaga cagaaacaaa tccgctatct gttttacgtc
   157681 aagcaatacg tggagtaact cccgatatag cagtaaaagc aagacgtgta agcggatcga
   157741 cccagcaagt tcctattgaa ataggatccg cacaaggaaa agcacttgcc gttcgttggt
   157801 tattaggggc atcccgaaaa cgtccgggtc gaaatatggc tttcaaatta agttccgaat
   157861 tagtggatgc tgccaaaggg agtggcgatg ccatacgcaa aaaggaagag actcatagaa
   157921 tggcagaggc aaatagagct tttgcacatt ttcgttaatc cacgaacagg atctatatag
   157981 acacatagat ccatggatcc atacatctcg atcgtaaaag aatcaataga aaaagaaaga
   158041 atcggaattg atcgttctcg aaacaaacga aaaggaaacg aaagataaaa cataaatcat
   158101 ggatcaacta agccctctcg gggacttgct taagaataag aaagaggaat ctcatgtaaa
   158161 taccatggaa taaggtttga tcctaattca tggggattcc acaaatattc cattccaaaa
   158221 atagaaagtt cgaaacaatt gggatttttt tggagattgg atgcagttac taattcatga
   158281 tttggcatgt acagaatgaa aacttcattc tcgattctac gagaattttt atgaaagcct
   158341 ttcatttgct tctcttcgat ggaagtttta ttttcccaga atgtatcctc atttttggcc
   158401 taattcttct tctgatgatc gattcaacct ctgatcaaaa agatatacct tggttatatt
   158461 tcatctcttc aacaagttta gtaatgagca taacggccct attgttccga tggagagaag
   158521 aacctatgat tagcttttcg ggaaatttcc aaacgaacaa tttcaacgaa atctttcaat
   158581 ttcttatttt actatgttca actctatgta ttcctctatc cgtagagtac attgaatgta
   158641 cagaaatggc tataacagag tttctgttat tcgtattaac agcgactcta ggaggaatgt
   158701 ttttatgcgg tgctaacgat ttaataacta tctttgtagc tccagaatgt ttcagtttat
   158761 gctcctacct attatctgga tataccaaga aagatgtacg gtctaatgag gctactacga
   158821 aatatttact catgggtggg gcaagctctt ctattctggt tcatggtttc tcttggctat
   158881 atggttcatc cgggggagag atcgagcttc aagaaatagt gaatggtctt atcaatacac
   158941 aaatgtataa ctccccagga atttcaattg cgcttatatt catcactgta ggaattgggt
   159001 tcaagctttc cccagcccct tctcatcaat ggactcctga cgtatacgaa ggagtgcggt
   159061 tcgttcgaga aattcctacc tctctatcta tctctgggat gtttggattt ttcaaaactc
   159121 catggacatg cagaagagaa atgctattcc cactcagacc aagacataac tttgacttgt
   159181 tcaaataaca attaaggcga agcagggtca ggaacaacga ttctctttat gataaacaga
   159241 tccattttgc aagttcgtta ttacgggtag ttcctacaaa ggatcggact aatgacgtat
   159301 acaatacttg aattcttgat gtagatgcta catagttggt tctcatcctt cagagactac
   159361 gagtgtaata ggagcatccg tcgacaaaag gatcacccta agatgatcat ctcatggcta
   159421 ttgagaacga atcaaatcag atggttctat ttctcaatct ttctgactta ctcctacgga
   159481 atcaaggtcg aaaagatgga gaaaaatcag tcattcacaa ccactgatga aggattcctc
   159541 gaaaagttaa ggattagtaa tccgttttag aaatcgaatg ggttcgatct tatacatacg
   159601 cgaggaaggt aataataaaa aaaaaaaaag aagataagtt cttctttact tttatcactt
   159661 aggagccgtg cgagatgaaa gtctcatgca cggttttgaa tgagagaaag aagtgaggaa
   159721 tcctcttttc gactctgact ctcctactcc agtcgttgct tttctttctg ttacttcgaa
   159781 agtagctgct tcggcttcag ccactcgaat tttcgatatt cctttttatt tctcatcaaa
   159841 cgaatggcat cttcttctgg aaatcctagc tattcttagc atgatattgg ggaatctcat
   159901 tgctattact caaacaagca tgaaacgtat gcttgcgtat tcgtccatag gtcaaatcgg
   159961 atatgtaatt attggaataa ttgtcggaga ctcaaatggt ggatatgcga gcatgataac
   160021 ttatatgctg ttctatatct ccatgaatct aggaactttt gcttgcattg tcttatttgg
   160081 tctacgtacc ggaactgata acattcgaga ttatgcagga ttatacacaa aagatccttt
   160141 tttggctctc tctttagctc tatgtctctt atctctagga ggccttcctc cactcgcagg
   160201 ttttttcgga aaactacatt tattctggtg tggatggcag gcaggcctct atttcttggt
   160261 ttcaatagga ctccttacga gcgttgtttc tatctactat tatttaaaaa taatcaagtt
   160321 attaatgact ggacgaaacc aagaaataac ccctcacgtg cgaaattata gaatatcccc
   160381 tttaagatca aaaaattcca tcgaattgag tatgattgta tgtgtgatag catctactat
   160441 accaggaata tcaatgaacc caattattgc aattgctcag gatacccttt tttagtttag
   160501 cttctagaat ctatttctta gttcaagatc cctctttact aactggaatc aaagaattag
   160561 tagatctgtt ccgcccaaaa agggaatggg ctagggttat gaacttataa tctataatca
   160621 gattatagat tataagttca ttccatatcg ggccagaccg gaatagggtt atatacattc
   160681 tcattatgag aagggtcatt cgagcctatc taaatctaaa tagagactat gtttacatat
   160741 ggatccctac gtcgttacat tccatttagg attaggaatg ggcgtaatcg ggccttcttt
   160801 ttacattaca gatctctcct tattttggac cctattcacc tcttttcttt ttttcttcta
   160861 ttgaatcgag aaagaaatag gtttgattgt ccatcttttt aatagaatct taatatatat
   160921 aagacatcct ctggatactt caaatcgaag caattggatg tccgacttgg cctatatgac
   160981 atggccgatc aatagaaata ctccaacact ccacctttgt catatattcc atacatcaca
   161041 ctagatagat atcatattca tggaatacga tttactttca agatgccttg gtggtgaaat
   161101 ggtagacacg cgagactcaa aatctcgtgc taaagagcgt ggaggttcga gtcctcttca
   161161 aggcataata ttgagaatgc tcattgaatt ggaataagtt cggcagcgga tcacaaaatc
   161221 ttggtgatcc tctctatcta atgaatgggg aatctgcttt gaaatcgtct gccctgcacc
   161281 cacccccgag tatatgcttc aacaggaatc acacaagggt ggattgatac aatctaaacc
   161341 tctggtaaaa tgccccccgt aacccagcag ataaagtgca ttacatagtc cgttttaggg
   161401 attggcgact acccattcag tgactttggc actggacgtt ccaaaaatgg gtactatcgg
   161461 gtcgggtgaa ttcaataata gacgcctggt ggcattccag ctttccttct cctttcagga
   161521 cctatccgaa agagaatcca gtacttctcg gtcgtgaata gggcgaaccg ccccgtggat
   161581 atctttgctt cgaaccaaaa acaattagaa ttaggctcgg tcaactggaa tgtctattat
   161641 ccatataggg gatcttccaa tcgggaagat ccatcgacct gagacgaaga gaaaggtcta
   161701 tctattttat ttagttattc agttaaacca atgattcgtt attggagcag atagcaaaaa
   161761 ccatttcatc tgacatgcgt atttttgatt ttccaatgga tttacatctt tcattaatgg
   161821 aaattttttg atgtagtgag taatagctct ggttgttcgc tgttcaagaa ttcttgttta
   161881 ggcagttcat accgtccata catagtgttt tgatctaaga tttaaattct tccatgtttc
   161941 agcagtagca tattcttcca tggagcttag ctccatggaa gaaagaagtg tttccgcgac
   162001 tctaccaccc agtcaattcc gttccactta atcctcatga ccacatatct ttccggctaa
   162061 gtaatgggaa acccttctcc tgttacatga atccaatttt catttcatcc gagaaaagcc
   162121 atctttttct caacaatgtc tttgccattt gatccaatag ccttccgtga gataggaaca
   162181 gatttgataa atactgataa ctctcggatc gaatattaga acgggaaaat ccattagata
   162241 atgaactatt ggttctaagc catctctggc gatgaatcaa gaattcgaag tgcttttttt
   162301 tcctattctt gagaaaccag cgtttagata gagatggaag aggatccatt ttggcagtaa
   162361 gaataagaag cccctttaac atctcttcat cttcatctgc aaagaattct cgatgtgaaa
   162421 agacagagac aaagggctca tctttgaata gggaaaagag tggatccggg gggtcccaaa
   162481 tgaattggct tattcgaaaa aagccttgtt ctttggaaaa tctagctcgt ggcgggtact
   162541 gcatggtttc actctgcaag aactccgaat ccccctcttg aagctcatcc tcctcttgac
   162601 gctcatcctc ctcttgaagc tgatcctcct cttgaagctc atccttttca tcataaagga
   162661 tcccccgacc ggcccaatag ggaaatccca attcattggg cctttcgata caatcaaata
   162721 gaaattccca agggcgccat attctaggag cccagtctat gtgatcgaag aaaccctcct
   162781 ctatttcccc ttcttcaaac tccgattcgt atttttgata gagaaatttc tgatcaacga
   162841 tagaataaga tccattttgc atcatatata agggattcct tggttcgggc cgaagaagga
   162901 atttcactcg atcattatca aaccgactgc aatctctttc tgtccgcgag gatgccatca
   162961 gagcgccttc tatttctact aggccatgaa ctagatcaga atcattctca acgaaccgat
   163021 aagaagtgat cctatttttt tcatcgggtc cgggtagaga ccaaaggtct tgagcgaccg
   163081 atccggcaga acaactcaaa agataaagaa gtatcgttaa tttcttcatg ctcgttccaa
   163141 gttcgaagta ccatttgtac aaataaggat ccccttcttc acacaattgc ttctttatat
   163201 agatagatat aggatctagg aggcaatttc ctagaagtac tttttgcaca acagcccttc
   163261 ctatctgata gaaaaggatc ccgtgatcct gaaccggtat tacatgggct cgcaaatccc
   163321 aagtttgtct atgaagagca gatctaattg tattagtgtc tagaattgat ttcttctgtg
   163381 taatactaat tgatagggcc tcattggcaa gtgctacaag atctcgtgca ttggaaccca
   163441 tggctgtgga cccgaatcga ttagtatgga acattttctt ttccaagtga aatcccctag
   163501 tatatgaaag agtgaaaaag cgctttcgtt gttgtggaat aagaagcctt cgtatcttaa
   163561 tacatgtatt gaattgattc ggggctatta gagcgggatc cactttttgg ggaatatgag
   163621 tcgaagcaat aacaagaata tttctagtag aacatctttc acaatccctg gagagatagt
   163681 tcactaatag accgagggat aagtccttcg actcattcat atccagatca tgaatgtctg
   163741 gaatccatat tatgcaagga gacattgctt ttgctaattc gaagtgaagg gtgataaaaa
   163801 atcggtctac ttccgccagc agttcaatat tggtgaactc attcatcaca tcctcagcta
   163861 gccactctat acgccgcaac tccctatcaa ggtcactagt atcaatatcg tcactagcat
   163921 caatagagtc actagcatca atagagtcac taacatcata gtcactctca tcctcctcat
   163981 caagaaccaa ctccctaggc ttgctatccg ggaacttgtt cagaaatact gtaatgaaag
   164041 gaagatagga gtttgtcgtt aggtatttga ccaaatagga tcgtccgctt cctatagaac
   164101 ctatcactaa aataccccta gagggggata aggctaagcg gagcgaaaag ggttttccat
   164161 gagacgggaa atgaaaacta ttagccccac acgaagtttg tgaataagtg attgtctgat
   164221 aattagcaag gaatatccgc ctttctgcta aacaggatgt attgaactca taattcatta
   164281 gatacttttg atgaatgtca actaagtatc gtaagtaaat tgctcccggt tgttcaatca
   164341 tttgataagc agagtcattc tttgataaat gatcgctatg agtcagactc aatagaattt
   164401 gatcaatact tttttctgcc gttaaggtgg agatggagaa ctgaaccaag aagtctcttt
   164461 ctttatcact aatcgaatca ctgttcgcga accagaattc tattggatta tcatcaatcc
   164521 aatgatcgcc cacgttttct ctttttctta tcaatgaata gatctcttta cttgtatgac
   164581 ttagatgtct cgtatttctc gaaaaaatga ttcgattgat gggatttggt atgatactta
   164641 tgagatcgat gagattgata ttcaaatatt tcttcttaga acgtatagaa tatcctaatt
   164701 gttgcagagc aactagaaag agattcttta actttaacca gaaagaattc agttcagatg
   164761 tgggatacct atccagaagt tttcgcaact caatcatgta tgatggattc atcaaagatt
   164821 tgatcttttc gaactctgtc tgtaactcac tataggctcg ggaaacaaag aaaagacgtg
   164881 tacaaacgag atgtccagca acaagaagaa ggaaaaggat tgaatagagg aactcctgaa
   164941 catttggcga gctcagatgt gtcgatatca atggtgactc attatttcga tgaatctttt
   165001 cttcggacag aagaaaattt tgtaaacact taatcgaaat ctcacttatc cgattccgtc
   165061 gtgtcttcca caattttttc tgaagaattc gcgctgatcc atgcataata tcatgaaaaa
   165121 tggataccaa tatttgacgg ctgctactta gtatcggcaa taggtctgaa aaagtatcta
   165181 acaatatcaa acttagatat ttgcaccctg ttgaagtaaa gaaccatggc atatatgttt
   165241 ggaatagatt ccattttgat tttaagcgag ttgaaaaagc actctttcgt tgatgaaagg
   165301 ttctatacat ctgccctttc tcaacgcatt tctttagaca aagactccgt tttttcctct
   165361 tttcggatgg taaatatttc tcagaacatg gagtgtgaat caaacccatg tttgaattga
   165421 aattgagata ctgatgcaag ttcttctctt ctgaatcaga tagattcata tctgaaagag
   165481 gttgacaaaa agttctttca aaattgactt tttgtccctc ttttagaggt gttccagaaa
   165541 tgtctgcaat cgagtaaata gctctacgaa ctaatggatc ggatcgaatt gcaaactgga
   165601 aagatttgta caagttatac ctttcgtcac cactttgtgg aaaatcatta gatatgaata
   165661 tgttagatac ctgcgactcg attggtgaag gtgaaatagt atctctctcc aaaaaagcat
   165721 gttttttttt accaccgcac aaagaaaata ttttgttgcg aatgaacaag atattgagga
   165781 attgtccgta cgtaaaatca gaattcttga tacgggcctt ttccacataa aaagggaatc
   165841 ttttgttaca atagaaggag aagtgatgtg gattattcaa gaatcgaagt cgatttgctt
   165901 tataaaaaga agatatcaat gaacttctat gaaatggttt cacgggattc agccaattgt
   165961 cttgatcgtg ggatatcatt gagaaatagg aatccgtgtt atcaaaagat ttcctgctat
   166021 tatttctagt atggaatgag tcaatcatcc gctttggtat cttattgaac aaaaatggtg
   166081 atattgttcc tccattgatc aagaatttcg atttttgaga agtattatga tcatccaata
   166141 agaaaggttt caatttttga aaatgaacga tttgaagacc tattgattct aacaactgat
   166201 tgcagagttg atcatttgta cctttcaatt catagatgtg gatctcagac ctatgaaggg
   166261 ggatattccc gaaactcaca aagaaaaaag gaagtgagtt agacaaaaag agaagaagtg
   166321 acttagacaa atctttttta tcgataacct cagaccaatc aatcgaatat tgattaatat
   166381 gtaatcgatc gaacactact tgaaaacggc tcttctgctc agaaacgaaa tgttctaaat
   166441 gctcctggaa attcttgctc ccattggacc atttgtatct atatgcatta ggatcccgat
   166501 tcatgtatct ctcggttcga gaaatcaaaa taagaggatc gaaccgtttg ttctgactct
   166561 ttttcaaatt cgataaatgt cggttgatcg tatatttcat tagagttcta tgattcagag
   166621 taccatttct tatttgatcc ctttgaattc catactcgaa gttgcgatcg gatctattca
   166681 ttaaaaagaa tcgattcaat acatttctta tgtacccatg ggtgctatat tggatttgaa
   166741 tcagatttcg gatcaagata gattgattga ctgcctccat tatgttgttg ctagcaaata
   166801 ccactctttt tggttttgga tcttccaaat cattcccgca ggagatccgg acccatttgt
   166861 ttctgatcct tcgataaaaa gattcatttt cttcataaaa aataggaggt agaaccaata
   166921 aagatttctt tttcgattca tccccggcct cattcaagaa ttgtttttga tccaatccgt
   166981 aggaatcaat agaaagggca aatctcttat gatacaccag atccggctcg gttattgata
   167041 gagtgaatag atctgccatt tcttgaaatc tctcttctga ttcaaaatcg tggtgtaacg
   167101 tgtatccccc cctgttcagg tcatggaata gatgaaataa atcaaaaaat ggatttttgt
   167161 tcaagaatga agaactaccc agttcatcct tcggaaccat atcgcatccc ggatatgatg
   167221 aaataggatg aattgagacg gtattttgta aatacgtaat tatcttggat atattcacta
   167281 tttctttatt ttccgatcgc ctgaaaggga caaaagaaac atcttgttct ttcttcaaca
   167341 atttctgatc tttagtgaac ctctcagtag gattcgaacc cagatgaagt tctgaccata
   167401 tgtcagagaa aaaagaacga atggatcttg taggattccc aagaaattct tcgatttctt
   167461 ccggaagcag atgattattc atccgcttct cacgttccgt gaatagccgg gactttgagg
   167521 aagatccaga aacgcgttta gggaatcggt ctgattctat ctctcttcgt tccgtttgaa
   167581 gaaaggaagg atcccaaaga atcgatcttt cttttagttg ttgaatctct ctttgattga
   167641 tcaatgtgtg atattccgaa tcctcattac taatggaatc aaaacgatct ctggattgat
   167701 caaaagatcc tttcaattgg ctagaatccg ttacttgaac gaaactagat cttgtggaat
   167761 gatattgaat atttgacgat acattccgta ccttgctaaa aattcgatcc ttgcttacca
   167821 accacacatt gtctaaccaa atccaattct ctctcgatat gttcctcaaa aaatccgatt
   167881 cgtgcggatt cttcccccga ctaccgaaga gatcttggcg gaattgccac atatgaaatt
   167941 gagcacaatt ttgcaaagaa atagcccact tgcttctcga aaagagatgg gaaacatgct
   168001 caatatcatt tgattgaata gttgacccag ccccttgttg tttgaagaaa ccctccactt
   168061 caattggtat ttgttcacga aaagcaaaca tgagataaca aatccagtct ttcactaaga
   168121 tttcgaatag ctgtcccgaa ttcaatatgt tttgcctctt actcggagaa agacgatcaa
   168181 acaattccca atcacggtcc ttgtggatcg gatcatccat ataatataca aagggaaact
   168241 ccagatattt gatatctttc tctttgaatg agatctcaat tccagcgacg gtttcattag
   168301 atatcttacc actagaatcc ttcttttttc cgatccagtt cctccaccac cgcgaacccc
   168361 agttggattc aggcatgata cactttttag ttattggggg aacccaagta ctctctttcg
   168421 gatccaggaa ctcagagatc ttttttcctt ttgacaggag cgaaacaatc aacctattga
   168481 cattggaaga cccaaaagat tcttccaatg catcatttct cggtccaatg ggattcataa
   168541 gtataggaag aagccctgtc aaatagagat tttttctttc gaccatattt cgattgttaa
   168601 tacgatatat aaggaccgct actacaaata gtagtacacc cttggtcgtg aaatgtacta
   168661 cacccttgat acccttgatc gtgaaatatc gattgcttgt tgaaccctgt gaattgcgtg
   168721 aaagtaggat acccaaaatt cgggggtccg agagttttag aaaacgttct tggtggaaaa
   168781 aaatgttaag gaaagatccc actgaattga attgggtcca tgaatctaat aaatagtgag
   168841 aattcttgat ctctctcaat atctctcgca attcgaaaac ccagaatttg aattgacgcc
   168901 ccttcatctc tccatacctc ctaaatggat aataatgata ctttataatt atgatattta
   168961 tatatgatat ttatatacga tatttcttta ttctatgata attagaatta tatgattatt
   169021 ctatgattta aattgcattg atttatccta aagatttcat ttcaattgga atttggttat
   169081 tcaccatgta cgaggatccc cgctaagcat ccatggctga atggttaaag cgcccaactc
   169141 ataattggcg aattcgtagg ttcaattcct actggatgca cgccaatggg accctccaag
   169201 aagtctattg gaattgactc tttatcaatg gaatctcatc atctatacat aacgaatcgg
   169261 tgtggtatat tcatatcata acatatgaac agtaagaact gaactagcat tcttattgag
   169321 actagaactc atagggaaga aaatagattt atggatggaa tcaaatatgc agtatttaca
   169381 gacaaaagta ttcggttatt ggcgaaaaat caatatactt ttaatgtcga atcaggatca
   169441 actaggacag aaatcaagca ttgggtcgaa ctcttctttg gtgtcaaggt aatagctatg
   169501 aatagtcatc gactccccgg aaagggtaga agaatgggac ccattatggg acatacaatg
   169561 cattacaagc gtatgatcat tacgcttcaa ccgggttatt ctattccacc tcttagaaag
   169621 aaaagaactt aaatcaaaat acttaatagc atggcgatac atttatacaa aacttctacc
   169681 ccgggcacac gcaatggagc cgtagacagt caagtgaaat ccaatccacg aaataatttg
   169741 atctatggac agcatcgttg tggtaaaggt cgtaatgcca gaggaatcat taccgcaagg
   169801 catagagggg gaggtcataa gcgtttatac cgtaaaatcg attttcgacg aaatgaaaga
   169861 gacatatatg gtagaatcgt aaccatagaa tacgacccta atcgaaatgc atacgtttgt
   169921 ctcatacact atggggatgg tgagaagaga tatattttac atcccagagg ggctataatt
   169981 ggagatacca ttgtttctgg tacagaagtt cctatcaaaa tgggaaatgc cctacctttg
   170041 agtgcggttt gaactattga tttacgtaat tgggagtaac caattaggtt tacgacgaaa
   170101 cctagaaatc gatcactgat ccaatttgag tacctctaca ggatagacct caacagaaaa
   170161 ctgaagagta agggcagcaa gtgattgagt tcagtagttc ctcatataga attattgact
   170221 ctagagagat agtaatatgg agaagacaaa actgtttcaa gcaccgacag aaccagaagc
   170281 gccccttgtt tcaaagagag gaggacgggt tattcacatt tcatttgatg gtcagaggca
   170341 aattgaaagc taagcagtgg taattctaaa gattccccgg gggaaaaata gagatgtctc
   170401 ctacgttacc cataaatatg tggaagtatc gacgtaattt catagagtca ttcggtctga
   170461 atgctacatg aagaacataa gccagatgac ggaacgggaa gacctaggat gtagaagatc
   170521 ataacatgag tggttcggca gatttggatt cctatatatc cattcatgtg gtactttatt
   170581 gtatgatata gataagaatt ttacgatata tatatatcca tctgtataga tatcatcatc
   170641 tacatccaga aagccgtatg ctttggaaaa agcttgtaca gtttgggaag ggattttgat
   170701 tgatcaaaaa aaggaatcta cttcaaccga tatgccctta ggcacggcca tacataacat
   170761 agaaatcaca cttggaaagg gtggacaatt agctagagca gcgggtgctg tagcgaaact
   170821 gattgcaaaa gaggggaaat cggccacatt aaaattacct tctggagagg tccgtttgat
   170881 atccaaaaac tgctcggcaa cagtcggaca agtggggaat gttggggtga accagaaaag
   170941 tttgggtaga gccggatcta aatgttggct aggtaagcgt cctgtagtaa gaggagttgt
   171001 tatgaaccct gtagaccatc cccatggggg tggtgaaggg agggctccga ttggtagaaa
   171061 aaaacccgca accccttggg gttatcctgc acttggaaga agaagtagaa aaaggaataa
   171121 atatagtgat aatttgattc ttcgtcgccg taggaaatag gagagcaaat ttctttcttc
   171181 gtttttgcaa
//
