# Supplementary material for: Evolutionary dynamics of the chloroplast genome in Daphne (Thymelaeaceae): comparative analysis with related genera and insights into phylogenetics
Source: FEBS Open Bio. 2025 Oct 16;16(3):503–19. doi: 10.1002/2211-5463.70143 (PMC12955755; doi:10.1002/2211-5463.70143)
Supplement: Supplementary file 11 — Data S2. Annotated chloroplast genome sequences of all newly assembled species (GenBank format). [file FEB4-16-503-s005.zip › Daphne odora.gb]

LOCUS       Daphne_odora          171156 bp    DNA     circular PLN 07-SEP-2025
DEFINITION  Daphne odora chloroplast, complete genome.
ACCESSION   MT627479
KEYWORDS    .
SOURCE      chloroplast Daphne odora
  ORGANISM  Daphne odora
            Eukaryota; Viridiplantae; Streptophyta; Embryophyta; Tracheophyta;
            Spermatophyta; Magnoliopsida; eudicotyledons; Gunneridae;
            Pentapetalae; rosids; malvids; Malvales; Thymelaeaceae; Daphne.
REFERENCE   1  (bases 1 to 171156)
  AUTHORS   Lee,S.Y., Xu,K.-W., Huang,C.-Y., Lee,J.-H., Liao,W.-B., Zhang,Y.-H.
            and Fan,Q.
  TITLE     Molecular phylogenetic analyses based on the complete plastid
            genomes and nuclear sequences reveal Daphne (Thymelaeaceae) to be
            non-monophyletic as current circumscription
  JOURNAL   Plant Divers (2021) In press
REFERENCE   2  (bases 1 to 171156)
  AUTHORS   Lee,S.
  TITLE     Direct Submission
  JOURNAL   Submitted (16-JUN-2020) School of Life Science, Sun Yat-Sen
            University, 135, West Xingang Road, Guangzhou, Guangdong 510275,
            China
COMMENT     ##Assembly-Data-START## Assembly Method :: NOVOPlasty v. 4.0
            Sequencing Technology :: Illumina ##Assembly-Data-END##
FEATURES             Location/Qualifiers
     misc_feature    1..84681
                     /note="large single copy (LSC)"
     tRNA            complement(52..125)
                     /gene="trnH-GUG"
                     /locus_tag="FKS56_pgt001"
                     /product="tRNA-His"
                     /db_xref="GeneID:40491980"
     gene            complement(52..125)
                     /gene="trnH-GUG"
                     /locus_tag="FKS56_pgt001"
                     /db_xref="GeneID:40491980"
     CDS             complement(458..1519)
                     /gene="psbA"
                     /locus_tag="FKS56_pgp091"
                     /codon_start=1
                     /transl_table=11
                     /product="photosystem II protein D1"
                     /protein_id="YP_009663801.1"
                     /db_xref="GeneID:40491913"
     gene            complement(458..1519)
                     /gene="psbA"
                     /locus_tag="FKS56_pgp091"
                     /db_xref="GeneID:40491913"
     tRNA            join(complement(4312..4348),complement(1789..1823))
                     /gene="trnK-UUU"
                     /locus_tag="FKS56_pgt002"
                     /product="tRNA-Lys"
                     /db_xref="GeneID:40491914"
     gene            complement(1789..4348)
                     /gene="trnK-UUU"
                     /locus_tag="FKS56_pgt002"
                     /db_xref="GeneID:40491914"
     CDS             complement(2080..3636)
                     /gene="matK"
                     /locus_tag="FKS56_pgp090"
                     /codon_start=1
                     /transl_table=11
                     /product="maturase K"
                     /protein_id="YP_009663802.1"
                     /db_xref="GeneID:40491915"
     gene            complement(2080..3636)
                     /gene="matK"
                     /locus_tag="FKS56_pgp090"
                     /db_xref="GeneID:40491915"
     CDS             join(complement(6185..6224),complement(5035..5234))
                     /gene="rps16"
                     /locus_tag="FKS56_pgp089"
                     /codon_start=1
                     /transl_table=11
                     /product="ribosomal protein S16"
                     /protein_id="YP_009663803.1"
                     /db_xref="GeneID:40491916"
     gene            complement(5035..6224)
                     /gene="rps16"
                     /locus_tag="FKS56_pgp089"
                     /db_xref="GeneID:40491916"
     tRNA            complement(7494..7565)
                     /gene="trnQ-UUG"
                     /locus_tag="FKS56_pgt003"
                     /product="tRNA-Gln"
                     /db_xref="GeneID:40491917"
     gene            complement(7494..7565)
                     /gene="trnQ-UUG"
                     /locus_tag="FKS56_pgt003"
                     /db_xref="GeneID:40491917"
     CDS             7927..8112
                     /gene="psbK"
                     /locus_tag="FKS56_pgp088"
                     /codon_start=1
                     /transl_table=11
                     /product="photosystem II protein K"
                     /protein_id="YP_009663804.1"
                     /db_xref="GeneID:40491918"
     gene            7927..8112
                     /gene="psbK"
                     /locus_tag="FKS56_pgp088"
                     /db_xref="GeneID:40491918"
     CDS             8548..8658
                     /gene="psbI"
                     /locus_tag="FKS56_pgp087"
                     /codon_start=1
                     /transl_table=11
                     /product="photosystem II protein I"
                     /protein_id="YP_009663805.1"
                     /db_xref="GeneID:40491919"
     gene            8548..8658
                     /gene="psbI"
                     /locus_tag="FKS56_pgp087"
                     /db_xref="GeneID:40491919"
     tRNA            complement(8744..8831)
                     /gene="trnS-GCU"
                     /locus_tag="FKS56_pgt004"
                     /product="tRNA-Ser"
                     /db_xref="GeneID:40491920"
     gene            complement(8744..8831)
                     /gene="trnS-GCU"
                     /locus_tag="FKS56_pgt004"
                     /db_xref="GeneID:40491920"
     tRNA            join(9579..9601,10327..10375)
                     /gene="trnG-UCC"
                     /locus_tag="FKS56_pgt005"
                     /product="tRNA-Gly"
                     /db_xref="GeneID:40491921"
     gene            9579..10375
                     /gene="trnG-UCC"
                     /locus_tag="FKS56_pgt005"
                     /db_xref="GeneID:40491921"
     tRNA            10534..10605
                     /gene="trnR-UCU"
                     /locus_tag="FKS56_pgt006"
                     /product="tRNA-Arg"
                     /db_xref="GeneID:40491922"
     gene            10534..10605
                     /gene="trnR-UCU"
                     /locus_tag="FKS56_pgt006"
                     /db_xref="GeneID:40491922"
     CDS             complement(10889..12409)
                     /gene="atpA"
                     /locus_tag="FKS56_pgp086"
                     /codon_start=1
                     /transl_table=11
                     /product="ATP synthase CF1 alpha subunit"
                     /protein_id="YP_009663806.1"
                     /db_xref="GeneID:40491923"
     gene            complement(10889..12409)
                     /gene="atpA"
                     /locus_tag="FKS56_pgp086"
                     /db_xref="GeneID:40491923"
     CDS             join(complement(13798..13941),complement(12485..12895))
                     /gene="atpF"
                     /locus_tag="FKS56_pgp085"
                     /codon_start=1
                     /transl_table=11
                     /product="ATP synthase CF0 subunit I"
                     /protein_id="YP_009663807.1"
                     /db_xref="GeneID:40491924"
     gene            complement(12485..13941)
                     /gene="atpF"
                     /locus_tag="FKS56_pgp085"
                     /db_xref="GeneID:40491924"
     CDS             complement(14185..14430)
                     /gene="atpH"
                     /locus_tag="FKS56_pgp084"
                     /codon_start=1
                     /transl_table=11
                     /product="ATP synthase CF0 C subunit"
                     /protein_id="YP_009663808.1"
                     /db_xref="GeneID:40491925"
     gene            complement(14185..14430)
                     /gene="atpH"
                     /locus_tag="FKS56_pgp084"
                     /db_xref="GeneID:40491925"
     CDS             complement(15282..16025)
                     /gene="atpI"
                     /locus_tag="FKS56_pgp083"
                     /codon_start=1
                     /transl_table=11
                     /product="ATP synthase CF0 A subunit"
                     /protein_id="YP_009663809.1"
                     /db_xref="GeneID:40491926"
     gene            complement(15282..16025)
                     /gene="atpI"
                     /locus_tag="FKS56_pgp083"
                     /db_xref="GeneID:40491926"
     CDS             complement(16265..16975)
                     /gene="rps2"
                     /locus_tag="FKS56_pgp082"
                     /codon_start=1
                     /transl_table=11
                     /product="ribosomal protein S2"
                     /protein_id="YP_009663810.1"
                     /db_xref="GeneID:40491927"
     gene            complement(16265..16975)
                     /gene="rps2"
                     /locus_tag="FKS56_pgp082"
                     /db_xref="GeneID:40491927"
     CDS             complement(17346..21479)
                     /gene="rpoC2"
                     /locus_tag="FKS56_pgp081"
                     /codon_start=1
                     /transl_table=11
                     /product="RNA polymerase beta subunit"
                     /protein_id="YP_009663811.1"
                     /db_xref="GeneID:40491928"
     gene            complement(17346..21479)
                     /gene="rpoC2"
                     /locus_tag="FKS56_pgp081"
                     /db_xref="GeneID:40491928"
     CDS             join(complement(24063..24494),complement(21676..23292))
                     /gene="rpoC1"
                     /locus_tag="FKS56_pgp080"
                     /codon_start=1
                     /transl_table=11
                     /product="RNA polymerase beta' subunit"
                     /protein_id="YP_009663812.1"
                     /db_xref="GeneID:40491929"
     gene            complement(21676..24494)
                     /gene="rpoC1"
                     /locus_tag="FKS56_pgp080"
                     /db_xref="GeneID:40491929"
     CDS             complement(24520..27732)
                     /gene="rpoB"
                     /locus_tag="FKS56_pgp079"
                     /codon_start=1
                     /transl_table=11
                     /product="RNA polymerase beta subunit"
                     /protein_id="YP_009663813.1"
                     /db_xref="GeneID:40491930"
     gene            complement(24520..27732)
                     /gene="rpoB"
                     /locus_tag="FKS56_pgp079"
                     /db_xref="GeneID:40491930"
     tRNA            28863..28933
                     /gene="trnC-GCA"
                     /locus_tag="FKS56_pgt007"
                     /product="tRNA-Cys"
                     /db_xref="GeneID:40491931"
     gene            28863..28933
                     /gene="trnC-GCA"
                     /locus_tag="FKS56_pgt007"
                     /db_xref="GeneID:40491931"
     CDS             29116..29205
                     /gene="petN"
                     /locus_tag="FKS56_pgp078"
                     /codon_start=1
                     /transl_table=11
                     /product="cytochrome b6/f complex subunit VIII"
                     /protein_id="YP_009663814.1"
                     /db_xref="GeneID:40491932"
     gene            29116..29205
                     /gene="petN"
                     /locus_tag="FKS56_pgp078"
                     /db_xref="GeneID:40491932"
     CDS             complement(30112..30216)
                     /gene="psbM"
                     /locus_tag="FKS56_pgp077"
                     /codon_start=1
                     /transl_table=11
                     /product="photosystem II protein M"
                     /protein_id="YP_009663815.1"
                     /db_xref="GeneID:40491933"
     gene            complement(30112..30216)
                     /gene="psbM"
                     /locus_tag="FKS56_pgp077"
                     /db_xref="GeneID:40491933"
     tRNA            complement(30711..30784)
                     /gene="trnD-GUC"
                     /locus_tag="FKS56_pgt008"
                     /product="tRNA-Asp"
                     /db_xref="GeneID:40491934"
     gene            complement(30711..30784)
                     /gene="trnD-GUC"
                     /locus_tag="FKS56_pgt008"
                     /db_xref="GeneID:40491934"
     tRNA            complement(31123..31206)
                     /gene="trnY-GUA"
                     /locus_tag="FKS56_pgt009"
                     /product="tRNA-Tyr"
                     /db_xref="GeneID:40491935"
     gene            complement(31123..31206)
                     /gene="trnY-GUA"
                     /locus_tag="FKS56_pgt009"
                     /db_xref="GeneID:40491935"
     tRNA            complement(31266..31338)
                     /gene="trnE-UUC"
                     /locus_tag="FKS56_pgt010"
                     /product="tRNA-Glu"
                     /db_xref="GeneID:40491936"
     gene            complement(31266..31338)
                     /gene="trnE-UUC"
                     /locus_tag="FKS56_pgt010"
                     /db_xref="GeneID:40491936"
     tRNA            32009..32080
                     /gene="trnT-GGU"
                     /locus_tag="FKS56_pgt011"
                     /product="tRNA-Thr"
                     /db_xref="GeneID:40491937"
     gene            32009..32080
                     /gene="trnT-GGU"
                     /locus_tag="FKS56_pgt011"
                     /db_xref="GeneID:40491937"
     CDS             33352..34413
                     /gene="psbD"
                     /locus_tag="FKS56_pgp076"
                     /codon_start=1
                     /transl_table=11
                     /product="photosystem II protein D2"
                     /protein_id="YP_009663816.1"
                     /db_xref="GeneID:40491938"
     gene            33352..34413
                     /gene="psbD"
                     /locus_tag="FKS56_pgp076"
                     /db_xref="GeneID:40491938"
     CDS             34361..35782
                     /gene="psbC"
                     /locus_tag="FKS56_pgp075"
                     /codon_start=1
                     /transl_table=11
                     /product="photosystem II CP43 chlorophyll apoprotein"
                     /protein_id="YP_009663817.1"
                     /db_xref="GeneID:40491939"
     gene            34361..35782
                     /gene="psbC"
                     /locus_tag="FKS56_pgp075"
                     /db_xref="GeneID:40491939"
     tRNA            complement(36033..36121)
                     /gene="trnS-UGA"
                     /locus_tag="FKS56_pgt012"
                     /product="tRNA-Ser"
                     /db_xref="GeneID:40491940"
     gene            complement(36033..36121)
                     /gene="trnS-UGA"
                     /locus_tag="FKS56_pgt012"
                     /db_xref="GeneID:40491940"
     CDS             36481..36669
                     /gene="psbZ"
                     /locus_tag="FKS56_pgp074"
                     /codon_start=1
                     /transl_table=11
                     /product="photosystem II protein Z"
                     /protein_id="YP_009663818.1"
                     /db_xref="GeneID:40491941"
     gene            36481..36669
                     /gene="psbZ"
                     /locus_tag="FKS56_pgp074"
                     /db_xref="GeneID:40491941"
     tRNA            37230..37300
                     /gene="trnG-GCC"
                     /locus_tag="FKS56_pgt013"
                     /product="tRNA-Gly"
                     /db_xref="GeneID:40491942"
     gene            37230..37300
                     /gene="trnG-GCC"
                     /locus_tag="FKS56_pgt013"
                     /db_xref="GeneID:40491942"
     tRNA            complement(37455..37528)
                     /gene="trnfM-CAU"
                     /locus_tag="FKS56_pgt014"
                     /product="tRNA-fMet"
                     /db_xref="GeneID:40491943"
     gene            complement(37455..37528)
                     /gene="trnfM-CAU"
                     /locus_tag="FKS56_pgt014"
                     /db_xref="GeneID:40491943"
     CDS             complement(37702..38004)
                     /gene="rps14"
                     /locus_tag="FKS56_pgp073"
                     /codon_start=1
                     /transl_table=11
                     /product="ribosomal protein S14"
                     /protein_id="YP_009663819.1"
                     /db_xref="GeneID:40491944"
     gene            complement(37702..38004)
                     /gene="rps14"
                     /locus_tag="FKS56_pgp073"
                     /db_xref="GeneID:40491944"
     CDS             complement(38127..40331)
                     /gene="psaB"
                     /locus_tag="FKS56_pgp072"
                     /codon_start=1
                     /transl_table=11
                     /product="photosystem I P700 chlorophyll a apoprotein A2"
                     /protein_id="YP_009663820.1"
                     /db_xref="GeneID:40491945"
     gene            complement(38127..40331)
                     /gene="psaB"
                     /locus_tag="FKS56_pgp072"
                     /db_xref="GeneID:40491945"
     CDS             complement(40357..42609)
                     /gene="psaA"
                     /locus_tag="FKS56_pgp071"
                     /codon_start=1
                     /transl_table=11
                     /product="photosystem I P700 chlorophyll a apoprotein A1"
                     /protein_id="YP_009663821.1"
                     /db_xref="GeneID:40491946"
     gene            complement(40357..42609)
                     /gene="psaA"
                     /locus_tag="FKS56_pgp071"
                     /db_xref="GeneID:40491946"
     CDS             join(complement(45326..45451),complement(44359..44586),
                     complement(43465..43617))
                     /gene="ycf3"
                     /locus_tag="FKS56_pgp070"
                     /codon_start=1
                     /transl_table=11
                     /product="hypothetical chloroplast RF34"
                     /protein_id="YP_009663822.1"
                     /db_xref="GeneID:40491947"
     gene            complement(43465..45451)
                     /gene="ycf3"
                     /locus_tag="FKS56_pgp070"
                     /db_xref="GeneID:40491947"
     tRNA            46038..46124
                     /gene="trnS-GGA"
                     /locus_tag="FKS56_pgt015"
                     /product="tRNA-Ser"
                     /db_xref="GeneID:40491948"
     gene            46038..46124
                     /gene="trnS-GGA"
                     /locus_tag="FKS56_pgt015"
                     /db_xref="GeneID:40491948"
     CDS             complement(46466..47071)
                     /gene="rps4"
                     /locus_tag="FKS56_pgp069"
                     /codon_start=1
                     /transl_table=11
                     /product="ribosomal protein S4"
                     /protein_id="YP_009663823.1"
                     /db_xref="GeneID:40491949"
     gene            complement(46466..47071)
                     /gene="rps4"
                     /locus_tag="FKS56_pgp069"
                     /db_xref="GeneID:40491949"
     tRNA            complement(47628..47700)
                     /gene="trnT-UGU"
                     /locus_tag="FKS56_pgt016"
                     /product="tRNA-Thr"
                     /db_xref="GeneID:40491950"
     gene            complement(47628..47700)
                     /gene="trnT-UGU"
                     /locus_tag="FKS56_pgt016"
                     /db_xref="GeneID:40491950"
     tRNA            join(48588..48621,49173..49222)
                     /gene="trnL-UAA"
                     /locus_tag="FKS56_pgt017"
                     /product="tRNA-Leu"
                     /db_xref="GeneID:40491951"
     gene            48588..49222
                     /gene="trnL-UAA"
                     /locus_tag="FKS56_pgt017"
                     /db_xref="GeneID:40491951"
     tRNA            49319..49391
                     /gene="trnF-GAA"
                     /locus_tag="FKS56_pgt018"
                     /product="tRNA-Phe"
                     /db_xref="GeneID:40491952"
     gene            49319..49391
                     /gene="trnF-GAA"
                     /locus_tag="FKS56_pgt018"
                     /db_xref="GeneID:40491952"
     CDS             complement(49849..50325)
                     /gene="ndhJ"
                     /locus_tag="FKS56_pgp068"
                     /codon_start=1
                     /transl_table=11
                     /product="NADH dehydrogenase subunit J"
                     /protein_id="YP_009663824.1"
                     /db_xref="GeneID:40491953"
     gene            complement(49849..50325)
                     /gene="ndhJ"
                     /locus_tag="FKS56_pgp068"
                     /db_xref="GeneID:40491953"
     gene            complement(50461..51099)
                     /gene="ndhK"
                     /locus_tag="FKS56_pgp067"
                     /db_xref="GeneID:40491954"
     CDS             complement(51163..51525)
                     /gene="ndhC"
                     /locus_tag="FKS56_pgp066"
                     /codon_start=1
                     /transl_table=11
                     /product="NADH dehydrogenase subunit 3"
                     /protein_id="YP_009663826.1"
                     /db_xref="GeneID:40491955"
     gene            complement(51163..51525)
                     /gene="ndhC"
                     /locus_tag="FKS56_pgp066"
                     /db_xref="GeneID:40491955"
     tRNA            join(complement(52882..52919),complement(52245..52279))
                     /gene="trnV-UAC"
                     /locus_tag="FKS56_pgt019"
                     /product="tRNA-Val"
                     /db_xref="GeneID:40491956"
     gene            complement(52245..52919)
                     /gene="trnV-UAC"
                     /locus_tag="FKS56_pgt019"
                     /db_xref="GeneID:40491956"
     tRNA            53110..53182
                     /gene="trnM-CAU"
                     /locus_tag="FKS56_pgt020"
                     /product="tRNA-Met"
                     /db_xref="GeneID:40491957"
     gene            53110..53182
                     /gene="trnM-CAU"
                     /locus_tag="FKS56_pgt020"
                     /db_xref="GeneID:40491957"
     CDS             complement(53427..53828)
                     /gene="atpE"
                     /locus_tag="FKS56_pgp065"
                     /codon_start=1
                     /transl_table=11
                     /product="ATP synthase CF1 epsilon subunit"
                     /protein_id="YP_009663827.1"
                     /db_xref="GeneID:40491958"
     gene            complement(53427..53828)
                     /gene="atpE"
                     /locus_tag="FKS56_pgp065"
                     /db_xref="GeneID:40491958"
     CDS             complement(53825..55327)
                     /gene="atpB"
                     /locus_tag="FKS56_pgp064"
                     /codon_start=1
                     /transl_table=11
                     /product="ATP synthase CF1 beta subunit"
                     /protein_id="YP_009663828.1"
                     /db_xref="GeneID:40491959"
     gene            complement(53825..55327)
                     /gene="atpB"
                     /locus_tag="FKS56_pgp064"
                     /db_xref="GeneID:40491959"
     CDS             56120..57553
                     /gene="rbcL"
                     /locus_tag="FKS56_pgp063"
                     /codon_start=1
                     /transl_table=11
                     /product="ribulose-1,5-bisphosphate carboxylase/oxygenase
                     large subunit"
                     /protein_id="YP_009663829.1"
                     /db_xref="GeneID:40491960"
     gene            56120..57553
                     /gene="rbcL"
                     /locus_tag="FKS56_pgp063"
                     /db_xref="GeneID:40491960"
     CDS             58280..59875
                     /gene="accD"
                     /locus_tag="FKS56_pgp062"
                     /codon_start=1
                     /transl_table=11
                     /product="acetyl-CoA carboxylase carboxyltransferase beta
                     subunit"
                     /protein_id="YP_009663830.1"
                     /db_xref="GeneID:40491961"
     gene            58280..59875
                     /gene="accD"
                     /locus_tag="FKS56_pgp062"
                     /db_xref="GeneID:40491961"
     CDS             60608..60721
                     /gene="psaI"
                     /locus_tag="FKS56_pgp061"
                     /codon_start=1
                     /transl_table=11
                     /product="photosystem I subunit VIII"
                     /protein_id="YP_009663831.1"
                     /db_xref="GeneID:40491962"
     gene            60608..60721
                     /gene="psaI"
                     /locus_tag="FKS56_pgp061"
                     /db_xref="GeneID:40491962"
     CDS             61138..61701
                     /gene="ycf4"
                     /locus_tag="FKS56_pgp060"
                     /codon_start=1
                     /transl_table=11
                     /product="photosystem I assembly protein Ycf4"
                     /protein_id="YP_009663832.1"
                     /db_xref="GeneID:40491963"
     gene            61138..61701
                     /gene="ycf4"
                     /locus_tag="FKS56_pgp060"
                     /db_xref="GeneID:40491963"
     CDS             62226..62921
                     /gene="cemA"
                     /locus_tag="FKS56_pgp059"
                     /codon_start=1
                     /transl_table=11
                     /product="envelope membrane protein"
                     /protein_id="YP_009663833.1"
                     /db_xref="GeneID:40491964"
     gene            62226..62921
                     /gene="cemA"
                     /locus_tag="FKS56_pgp059"
                     /db_xref="GeneID:40491964"
     CDS             63170..64132
                     /gene="petA"
                     /locus_tag="FKS56_pgp058"
                     /codon_start=1
                     /transl_table=11
                     /product="cytochrome f"
                     /protein_id="YP_009663834.1"
                     /db_xref="GeneID:40491965"
     gene            63170..64132
                     /gene="petA"
                     /locus_tag="FKS56_pgp058"
                     /db_xref="GeneID:40491965"
     CDS             complement(64922..65044)
                     /gene="psbJ"
                     /locus_tag="FKS56_pgp057"
                     /codon_start=1
                     /transl_table=11
                     /product="photosystem II protein J"
                     /protein_id="YP_009663835.1"
                     /db_xref="GeneID:40491966"
     gene            complement(64922..65044)
                     /gene="psbJ"
                     /locus_tag="FKS56_pgp057"
                     /db_xref="GeneID:40491966"
     CDS             complement(65190..65306)
                     /gene="psbL"
                     /locus_tag="FKS56_pgp056"
                     /codon_start=1
                     /transl_table=11
                     /product="photosystem II protein L"
                     /protein_id="YP_009663836.1"
                     /db_xref="GeneID:40491967"
     gene            complement(65190..65306)
                     /gene="psbL"
                     /locus_tag="FKS56_pgp056"
                     /db_xref="GeneID:40491967"
     CDS             complement(65334..65453)
                     /gene="psbF"
                     /locus_tag="FKS56_pgp055"
                     /codon_start=1
                     /transl_table=11
                     /product="photosystem II cytochrome b559 beta subunit"
                     /protein_id="YP_009663837.1"
                     /db_xref="GeneID:40491968"
     gene            complement(65334..65453)
                     /gene="psbF"
                     /locus_tag="FKS56_pgp055"
                     /db_xref="GeneID:40491968"
     CDS             complement(65463..65714)
                     /gene="psbE"
                     /locus_tag="FKS56_pgp054"
                     /codon_start=1
                     /transl_table=11
                     /product="photosystem II protein V"
                     /protein_id="YP_009663838.1"
                     /db_xref="GeneID:40491969"
     gene            complement(65463..65714)
                     /gene="psbE"
                     /locus_tag="FKS56_pgp054"
                     /db_xref="GeneID:40491969"
     CDS             67121..67216
                     /gene="petL"
                     /locus_tag="FKS56_pgp053"
                     /codon_start=1
                     /transl_table=11
                     /product="cytochrome b6/f complex subunit VI"
                     /protein_id="YP_009663839.1"
                     /db_xref="GeneID:40491970"
     gene            67121..67216
                     /gene="petL"
                     /locus_tag="FKS56_pgp053"
                     /db_xref="GeneID:40491970"
     CDS             67409..67522
                     /gene="petG"
                     /locus_tag="FKS56_pgp052"
                     /codon_start=1
                     /transl_table=11
                     /product="cytochrome b6/f complex subunit V"
                     /protein_id="YP_009663840.1"
                     /db_xref="GeneID:40491971"
     gene            67409..67522
                     /gene="petG"
                     /locus_tag="FKS56_pgp052"
                     /db_xref="GeneID:40491971"
     tRNA            complement(67680..67752)
                     /gene="trnW-CCA"
                     /locus_tag="FKS56_pgt021"
                     /product="tRNA-Trp"
                     /db_xref="GeneID:40491972"
     gene            complement(67680..67752)
                     /gene="trnW-CCA"
                     /locus_tag="FKS56_pgt021"
                     /db_xref="GeneID:40491972"
     tRNA            complement(67946..68019)
                     /gene="trnP-UGG"
                     /locus_tag="FKS56_pgt022"
                     /product="tRNA-Pro"
                     /db_xref="GeneID:40491973"
     gene            complement(67946..68019)
                     /gene="trnP-UGG"
                     /locus_tag="FKS56_pgt022"
                     /db_xref="GeneID:40491973"
     CDS             68384..68518
                     /gene="psaJ"
                     /locus_tag="FKS56_pgp051"
                     /codon_start=1
                     /transl_table=11
                     /product="photosystem I subunit IX"
                     /protein_id="YP_009663841.1"
                     /db_xref="GeneID:40491974"
     gene            68384..68518
                     /gene="psaJ"
                     /locus_tag="FKS56_pgp051"
                     /db_xref="GeneID:40491974"
     CDS             68968..69168
                     /gene="rpl33"
                     /locus_tag="FKS56_pgp050"
                     /codon_start=1
                     /transl_table=11
                     /product="ribosomal protein L33"
                     /protein_id="YP_009663842.1"
                     /db_xref="GeneID:40491975"
     gene            68968..69168
                     /gene="rpl33"
                     /locus_tag="FKS56_pgp050"
                     /db_xref="GeneID:40491975"
     CDS             69478..69762
                     /gene="rps18"
                     /locus_tag="FKS56_pgp049"
                     /codon_start=1
                     /transl_table=11
                     /product="ribosomal protein S18"
                     /protein_id="YP_009663843.1"
                     /db_xref="GeneID:40491976"
     gene            69478..69762
                     /gene="rps18"
                     /locus_tag="FKS56_pgp049"
                     /db_xref="GeneID:40491976"
     CDS             complement(70097..70447)
                     /gene="rpl20"
                     /locus_tag="FKS56_pgp048"
                     /codon_start=1
                     /transl_table=11
                     /product="ribosomal protein L20"
                     /protein_id="YP_009663844.1"
                     /db_xref="GeneID:40491977"
     gene            complement(70097..70447)
                     /gene="rpl20"
                     /locus_tag="FKS56_pgp048"
                     /db_xref="GeneID:40491977"
     CDS             join(complement(71213..71326),156610..156841,
                     157379..157404)
                     /gene="rps12"
                     /locus_tag="FKS56_pgp047"
                     /trans_splicing
                     /codon_start=1
                     /transl_table=11
                     /product="ribosomal protein S12"
                     /protein_id="YP_009663845.1"
                     /db_xref="GeneID:40491978"
     CDS             join(complement(71213..71326),complement(98997..99228),
                     complement(98434..98459))
                     /gene="rps12"
                     /locus_tag="FKS56_pgp046"
                     /trans_splicing
                     /codon_start=1
                     /transl_table=11
                     /product="ribosomal protein S12"
                     /protein_id="YP_009663800.1"
                     /db_xref="GeneID:40492048"
     gene            join(complement(71213..71326),156610..156841,
                     157379..157404)
                     /gene="rps12"
                     /locus_tag="FKS56_pgp047"
                     /trans_splicing
                     /db_xref="GeneID:40491978"
     gene            join(complement(71213..71326),complement(98997..99228),
                     complement(98434..98459))
                     /gene="rps12"
                     /locus_tag="FKS56_pgp046"
                     /trans_splicing
                     /db_xref="GeneID:40492048"
     CDS             72625..74151
                     /gene="psbB"
                     /locus_tag="FKS56_pgp045"
                     /codon_start=1
                     /transl_table=11
                     /product="photosystem II 47 kDa protein"
                     /protein_id="YP_009663846.1"
                     /db_xref="GeneID:40491979"
     gene            72625..74151
                     /gene="psbB"
                     /locus_tag="FKS56_pgp045"
                     /db_xref="GeneID:40491979"
     CDS             74333..74434
                     /gene="psbT"
                     /locus_tag="FKS56_pgp044"
                     /codon_start=1
                     /transl_table=11
                     /product="photosystem II protein T"
                     /protein_id="YP_009663847.1"
                     /db_xref="GeneID:40491981"
     gene            74333..74434
                     /gene="psbT"
                     /locus_tag="FKS56_pgp044"
                     /db_xref="GeneID:40491981"
     CDS             complement(74505..74636)
                     /gene="psbN"
                     /locus_tag="FKS56_pgp043"
                     /codon_start=1
                     /transl_table=11
                     /product="photosystem II protein N"
                     /protein_id="YP_009663848.1"
                     /db_xref="GeneID:40491982"
     gene            complement(74505..74636)
                     /gene="psbN"
                     /locus_tag="FKS56_pgp043"
                     /db_xref="GeneID:40491982"
     CDS             74744..74971
                     /gene="psbH"
                     /locus_tag="FKS56_pgp042"
                     /codon_start=1
                     /transl_table=11
                     /product="photosystem II protein H"
                     /protein_id="YP_009663849.1"
                     /db_xref="GeneID:40491983"
     gene            74744..74971
                     /gene="psbH"
                     /locus_tag="FKS56_pgp042"
                     /db_xref="GeneID:40491983"
     CDS             join(75095..75100,75925..76566)
                     /gene="petB"
                     /locus_tag="FKS56_pgp041"
                     /codon_start=1
                     /transl_table=11
                     /product="cytochrome b6"
                     /protein_id="YP_009663850.1"
                     /db_xref="GeneID:40491984"
     gene            75095..76566
                     /gene="petB"
                     /locus_tag="FKS56_pgp041"
                     /db_xref="GeneID:40491984"
     CDS             join(76788..76795,77578..78052)
                     /gene="petD"
                     /locus_tag="FKS56_pgp040"
                     /codon_start=1
                     /transl_table=11
                     /product="cytochrome b6/f complex subunit IV"
                     /protein_id="YP_009663851.1"
                     /db_xref="GeneID:40491985"
     gene            76788..78052
                     /gene="petD"
                     /locus_tag="FKS56_pgp040"
                     /db_xref="GeneID:40491985"
     CDS             complement(78260..79246)
                     /gene="rpoA"
                     /locus_tag="FKS56_pgp039"
                     /codon_start=1
                     /transl_table=11
                     /product="RNA polymerase alpha subunit"
                     /protein_id="YP_009663852.1"
                     /db_xref="GeneID:40491986"
     gene            complement(78260..79246)
                     /gene="rpoA"
                     /locus_tag="FKS56_pgp039"
                     /db_xref="GeneID:40491986"
     CDS             complement(79328..79744)
                     /gene="rps11"
                     /locus_tag="FKS56_pgp038"
                     /codon_start=1
                     /transl_table=11
                     /product="ribosomal protein S11"
                     /protein_id="YP_009663853.1"
                     /db_xref="GeneID:40491987"
     gene            complement(79328..79744)
                     /gene="rps11"
                     /locus_tag="FKS56_pgp038"
                     /db_xref="GeneID:40491987"
     CDS             complement(79893..80006)
                     /gene="rpl36"
                     /locus_tag="FKS56_pgp037"
                     /codon_start=1
                     /transl_table=11
                     /product="ribosomal protein L36"
                     /protein_id="YP_009663854.1"
                     /db_xref="GeneID:40491988"
     gene            complement(79893..80006)
                     /gene="rpl36"
                     /locus_tag="FKS56_pgp037"
                     /db_xref="GeneID:40491988"
     CDS             complement(80526..80930)
                     /gene="rps8"
                     /locus_tag="FKS56_pgp036"
                     /codon_start=1
                     /transl_table=11
                     /product="ribosomal protein S8"
                     /protein_id="YP_009663855.1"
                     /db_xref="GeneID:40491989"
     gene            complement(80526..80930)
                     /gene="rps8"
                     /locus_tag="FKS56_pgp036"
                     /db_xref="GeneID:40491989"
     CDS             complement(81109..81477)
                     /gene="rpl14"
                     /locus_tag="FKS56_pgp035"
                     /codon_start=1
                     /transl_table=11
                     /product="ribosomal protein L14"
                     /protein_id="YP_009663856.1"
                     /db_xref="GeneID:40491990"
     gene            complement(81109..81477)
                     /gene="rpl14"
                     /locus_tag="FKS56_pgp035"
                     /db_xref="GeneID:40491990"
     CDS             join(complement(83067..83075),complement(81602..82000))
                     /gene="rpl16"
                     /locus_tag="FKS56_pgp034"
                     /codon_start=1
                     /transl_table=11
                     /product="ribosomal protein L16"
                     /protein_id="YP_009663857.1"
                     /db_xref="GeneID:40491991"
     gene            complement(81602..83075)
                     /gene="rpl16"
                     /locus_tag="FKS56_pgp034"
                     /db_xref="GeneID:40491991"
     CDS             complement(83196..83852)
                     /gene="rps3"
                     /locus_tag="FKS56_pgp033"
                     /codon_start=1
                     /transl_table=11
                     /product="ribosomal protein S3"
                     /protein_id="YP_009663858.1"
                     /db_xref="GeneID:40491992"
     gene            complement(83196..83852)
                     /gene="rps3"
                     /locus_tag="FKS56_pgp033"
                     /db_xref="GeneID:40491992"
     CDS             complement(83837..84340)
                     /gene="rpl22"
                     /locus_tag="FKS56_pgp032"
                     /codon_start=1
                     /transl_table=11
                     /product="ribosomal protein L22"
                     /protein_id="YP_009663859.1"
                     /db_xref="GeneID:40491993"
     gene            complement(83837..84340)
                     /gene="rpl22"
                     /locus_tag="FKS56_pgp032"
                     /db_xref="GeneID:40491993"
     CDS             complement(84379..84657)
                     /gene="rps19"
                     /locus_tag="FKS56_pgp031"
                     /codon_start=1
                     /transl_table=11
                     /product="ribosomal protein S19"
                     /protein_id="YP_009663860.1"
                     /db_xref="GeneID:40491994"
     gene            complement(84379..84657)
                     /gene="rps19"
                     /locus_tag="FKS56_pgp031"
                     /db_xref="GeneID:40491994"
     repeat_region   84682..126565
                     /note="inverted repeat A (IRA)"
                     /rpt_type="inverted"
     CDS             join(complement(85832..86222),complement(84713..85146))
                     /gene="rpl2"
                     /locus_tag="FKS56_pgp030"
                     /codon_start=1
                     /transl_table=11
                     /product="ribosomal protein L2"
                     /protein_id="YP_009663861.1"
                     /db_xref="GeneID:40491995"
     gene            complement(84713..86222)
                     /gene="rpl2"
                     /locus_tag="FKS56_pgp030"
                     /db_xref="GeneID:40491995"
     CDS             complement(86241..86522)
                     /gene="rpl23"
                     /locus_tag="FKS56_pgp029"
                     /codon_start=1
                     /transl_table=11
                     /product="ribosomal protein L23"
                     /protein_id="YP_009663862.1"
                     /db_xref="GeneID:40491996"
     gene            complement(86241..86522)
                     /gene="rpl23"
                     /locus_tag="FKS56_pgp029"
                     /db_xref="GeneID:40491996"
     tRNA            complement(86693..86766)
                     /gene="trnI-CAU"
                     /locus_tag="FKS56_pgt023"
                     /product="tRNA-Ile"
                     /db_xref="GeneID:40491997"
     gene            complement(86693..86766)
                     /gene="trnI-CAU"
                     /locus_tag="FKS56_pgt023"
                     /db_xref="GeneID:40491997"
     CDS             86966..93790
                     /gene="ycf2"
                     /locus_tag="FKS56_pgp028"
                     /codon_start=1
                     /transl_table=11
                     /product="Ycf2"
                     /protein_id="YP_009663863.1"
                     /db_xref="GeneID:40491998"
     gene            86966..93790
                     /gene="ycf2"
                     /locus_tag="FKS56_pgp028"
                     /db_xref="GeneID:40491998"
     tRNA            complement(94708..94788)
                     /gene="trnL-CAA"
                     /locus_tag="FKS56_pgt024"
                     /product="tRNA-Leu"
                     /db_xref="GeneID:40491999"
     gene            complement(94708..94788)
                     /gene="trnL-CAA"
                     /locus_tag="FKS56_pgt024"
                     /db_xref="GeneID:40491999"
     CDS             join(complement(96818..97594),complement(95378..96133))
                     /gene="ndhB"
                     /locus_tag="FKS56_pgp027"
                     /codon_start=1
                     /transl_table=11
                     /product="NADH dehydrogenase subunit 2"
                     /protein_id="YP_009663864.1"
                     /db_xref="GeneID:40492000"
     gene            complement(95378..97594)
                     /gene="ndhB"
                     /locus_tag="FKS56_pgp027"
                     /db_xref="GeneID:40492000"
     CDS             complement(97913..98380)
                     /gene="rps7"
                     /locus_tag="FKS56_pgp026"
                     /codon_start=1
                     /transl_table=11
                     /product="ribosomal protein S7"
                     /protein_id="YP_009663865.1"
                     /db_xref="GeneID:40492001"
     gene            complement(97913..98380)
                     /gene="rps7"
                     /locus_tag="FKS56_pgp026"
                     /db_xref="GeneID:40492001"
     tRNA            101054..101125
                     /gene="trnV-GAC"
                     /locus_tag="FKS56_pgt025"
                     /product="tRNA-Val"
                     /db_xref="GeneID:40492002"
     gene            101054..101125
                     /gene="trnV-GAC"
                     /locus_tag="FKS56_pgt025"
                     /db_xref="GeneID:40492002"
     rRNA            101350..102840
                     /gene="rrn16"
                     /locus_tag="FKS56_pgr008"
                     /product="16S ribosomal RNA"
                     /db_xref="GeneID:40492003"
     gene            101350..102840
                     /gene="rrn16"
                     /locus_tag="FKS56_pgr008"
                     /db_xref="GeneID:40492003"
     tRNA            join(103139..103175,104136..104170)
                     /gene="trnI-GAU"
                     /locus_tag="FKS56_pgt026"
                     /product="tRNA-Ile"
                     /db_xref="GeneID:40492004"
     gene            103139..104170
                     /gene="trnI-GAU"
                     /locus_tag="FKS56_pgt026"
                     /db_xref="GeneID:40492004"
     tRNA            join(104234..104271,105091..105125)
                     /gene="trnA-UGC"
                     /locus_tag="FKS56_pgt027"
                     /product="tRNA-Ala"
                     /db_xref="GeneID:40492005"
     gene            104234..105125
                     /gene="trnA-UGC"
                     /locus_tag="FKS56_pgt027"
                     /db_xref="GeneID:40492005"
     rRNA            105285..108094
                     /gene="rrn23"
                     /locus_tag="FKS56_pgr007"
                     /product="23S ribosomal RNA"
                     /db_xref="GeneID:40492006"
     gene            105285..108094
                     /gene="rrn23"
                     /locus_tag="FKS56_pgr007"
                     /db_xref="GeneID:40492006"
     rRNA            108193..108295
                     /gene="rrn4.5"
                     /locus_tag="FKS56_pgr006"
                     /product="4.5S ribosomal RNA"
                     /db_xref="GeneID:40492007"
     gene            108193..108295
                     /gene="rrn4.5"
                     /locus_tag="FKS56_pgr006"
                     /db_xref="GeneID:40492007"
     rRNA            108525..108645
                     /gene="rrn5"
                     /locus_tag="FKS56_pgr005"
                     /product="5S ribosomal RNA"
                     /db_xref="GeneID:40492008"
     gene            108525..108645
                     /gene="rrn5"
                     /locus_tag="FKS56_pgr005"
                     /db_xref="GeneID:40492008"
     tRNA            108904..108977
                     /gene="trnR-ACG"
                     /locus_tag="FKS56_pgt028"
                     /product="tRNA-Arg"
                     /db_xref="GeneID:40492009"
     gene            108904..108977
                     /gene="trnR-ACG"
                     /locus_tag="FKS56_pgt028"
                     /db_xref="GeneID:40492009"
     tRNA            complement(109595..109666)
                     /gene="trnN-GUU"
                     /locus_tag="FKS56_pgt029"
                     /product="tRNA-Asn"
                     /db_xref="GeneID:40492010"
     gene            complement(109595..109666)
                     /gene="trnN-GUU"
                     /locus_tag="FKS56_pgt029"
                     /db_xref="GeneID:40492010"
     CDS             110193..115757
                     /gene="ycf1"
                     /locus_tag="FKS56_pgp025"
                     /codon_start=1
                     /transl_table=11
                     /product="Ycf1"
                     /protein_id="YP_009663866.1"
                     /db_xref="GeneID:40492011"
     gene            110193..115757
                     /gene="ycf1"
                     /locus_tag="FKS56_pgp025"
                     /db_xref="GeneID:40492011"
     CDS             116131..116403
                     /gene="rps15"
                     /locus_tag="FKS56_pgp024"
                     /codon_start=1
                     /transl_table=11
                     /product="ribosomal protein S15"
                     /protein_id="YP_009663867.1"
                     /db_xref="GeneID:40492012"
     gene            116131..116403
                     /gene="rps15"
                     /locus_tag="FKS56_pgp024"
                     /db_xref="GeneID:40492012"
     CDS             116509..117690
                     /gene="ndhH"
                     /locus_tag="FKS56_pgp023"
                     /codon_start=1
                     /transl_table=11
                     /product="NADH dehydrogenase subunit 7"
                     /protein_id="YP_009663868.1"
                     /db_xref="GeneID:40492013"
     gene            116509..117690
                     /gene="ndhH"
                     /locus_tag="FKS56_pgp023"
                     /db_xref="GeneID:40492013"
     CDS             join(117692..118249,119406..119945)
                     /gene="ndhA"
                     /locus_tag="FKS56_pgp022"
                     /codon_start=1
                     /transl_table=11
                     /product="NADH-plastoquinone oxidoreductase subunit 1"
                     /protein_id="YP_009663869.1"
                     /db_xref="GeneID:40492014"
     gene            117692..119945
                     /gene="ndhA"
                     /locus_tag="FKS56_pgp022"
                     /db_xref="GeneID:40492014"
     CDS             120023..120526
                     /gene="ndhI"
                     /codon_start=1
                     /transl_table=11
                     /product="NADH dehydrogenase subunit I"
     gene            120023..120526
                     /gene="ndhI"
     CDS             120943..121473
                     /gene="ndhG"
                     /locus_tag="FKS56_pgp021"
                     /codon_start=1
                     /transl_table=11
                     /product="NADH dehydrogenase subunit 6"
                     /protein_id="YP_009663870.1"
                     /db_xref="GeneID:40492015"
     gene            120943..121473
                     /gene="ndhG"
                     /locus_tag="FKS56_pgp021"
                     /db_xref="GeneID:40492015"
     CDS             121714..122019
                     /gene="ndhE"
                     /locus_tag="FKS56_pgp020"
                     /codon_start=1
                     /transl_table=11
                     /product="NADH dehydrogenase subunit 4L"
                     /protein_id="YP_009663871.1"
                     /db_xref="GeneID:40492016"
     gene            121714..122019
                     /gene="ndhE"
                     /locus_tag="FKS56_pgp020"
                     /db_xref="GeneID:40492016"
     CDS             122287..122532
                     /gene="psaC"
                     /locus_tag="FKS56_pgp019"
                     /codon_start=1
                     /transl_table=11
                     /product="photosystem I subunit VII"
                     /protein_id="YP_009663872.1"
                     /db_xref="GeneID:40492017"
     gene            122287..122532
                     /gene="psaC"
                     /locus_tag="FKS56_pgp019"
                     /db_xref="GeneID:40492017"
     CDS             122671..124173
                     /gene="ndhD"
                     /locus_tag="FKS56_pgp018"
                     /codon_start=1
                     /transl_table=11
                     /product="NADH dehydrogenase subunit 4"
                     /protein_id="YP_009663873.1"
                     /db_xref="GeneID:40492018"
     gene            122671..124173
                     /gene="ndhD"
                     /locus_tag="FKS56_pgp018"
                     /db_xref="GeneID:40492018"
     CDS             complement(124444..125415)
                     /gene="ccsA"
                     /locus_tag="FKS56_pgp017"
                     /codon_start=1
                     /transl_table=11
                     /product="cytochrome c biogenesis protein"
                     /protein_id="YP_009663874.1"
                     /db_xref="GeneID:40492019"
     gene            complement(124444..125415)
                     /gene="ccsA"
                     /locus_tag="FKS56_pgp017"
                     /db_xref="GeneID:40492019"
     tRNA            complement(125538..125617)
                     /gene="trnL-UAG"
                     /locus_tag="FKS56_pgt030"
                     /product="tRNA-Leu"
                     /db_xref="GeneID:40492020"
     gene            complement(125538..125617)
                     /gene="trnL-UAG"
                     /locus_tag="FKS56_pgt030"
                     /db_xref="GeneID:40492020"
     CDS             complement(126474..128726)
                     /gene="ndhF"
                     /codon_start=1
                     /transl_table=11
                     /product="NADH dehydrogenase subunit F"
     gene            complement(126474..128726)
                     /gene="ndhF"
     misc_feature    126566..129272
                     /note="small single copy region (SSC)"
                     /rpt_type="inverted"
     CDS             129077..129241
                     /gene="rpl32"
                     /locus_tag="FKS56_pgp015"
                     /codon_start=1
                     /transl_table=11
                     /product="ribosomal protein L32"
                     /protein_id="YP_009663875.1"
                     /db_xref="GeneID:40492022"
     gene            129077..129241
                     /gene="rpl32"
                     /locus_tag="FKS56_pgp015"
                     /db_xref="GeneID:40492022"
     repeat_region   129273..171156
                     /note="inverted repeat B (IRB)"
                     /rpt_type="inverted"
     tRNA            130221..130300
                     /gene="trnL-UAG"
                     /locus_tag="FKS56_pgt031"
                     /product="tRNA-Leu"
                     /db_xref="GeneID:40492023"
     gene            130221..130300
                     /gene="trnL-UAG"
                     /locus_tag="FKS56_pgt031"
                     /db_xref="GeneID:40492023"
     CDS             130423..131394
                     /gene="ccsA"
                     /locus_tag="FKS56_pgp014"
                     /codon_start=1
                     /transl_table=11
                     /product="cytochrome c biogenesis protein"
                     /protein_id="YP_009663876.1"
                     /db_xref="GeneID:40492024"
     gene            130423..131394
                     /gene="ccsA"
                     /locus_tag="FKS56_pgp014"
                     /db_xref="GeneID:40492024"
     CDS             complement(131665..133167)
                     /gene="ndhD"
                     /locus_tag="FKS56_pgp013"
                     /codon_start=1
                     /transl_table=11
                     /product="NADH dehydrogenase subunit 4"
                     /protein_id="YP_009663877.1"
                     /db_xref="GeneID:40492025"
     gene            complement(131665..133167)
                     /gene="ndhD"
                     /locus_tag="FKS56_pgp013"
                     /db_xref="GeneID:40492025"
     CDS             complement(133306..133551)
                     /gene="psaC"
                     /locus_tag="FKS56_pgp012"
                     /codon_start=1
                     /transl_table=11
                     /product="photosystem I subunit VII"
                     /protein_id="YP_009663878.1"
                     /db_xref="GeneID:40492026"
     gene            complement(133306..133551)
                     /gene="psaC"
                     /locus_tag="FKS56_pgp012"
                     /db_xref="GeneID:40492026"
     CDS             complement(133819..134124)
                     /gene="ndhE"
                     /locus_tag="FKS56_pgp011"
                     /codon_start=1
                     /transl_table=11
                     /product="NADH dehydrogenase subunit 4L"
                     /protein_id="YP_009663879.1"
                     /db_xref="GeneID:40492027"
     gene            complement(133819..134124)
                     /gene="ndhE"
                     /locus_tag="FKS56_pgp011"
                     /db_xref="GeneID:40492027"
     CDS             complement(134365..134895)
                     /gene="ndhG"
                     /locus_tag="FKS56_pgp010"
                     /codon_start=1
                     /transl_table=11
                     /product="NADH dehydrogenase subunit 6"
                     /protein_id="YP_009663880.1"
                     /db_xref="GeneID:40492028"
     gene            complement(134365..134895)
                     /gene="ndhG"
                     /locus_tag="FKS56_pgp010"
                     /db_xref="GeneID:40492028"
     CDS             complement(135312..135815)
                     /gene="ndhI"
                     /codon_start=1
                     /transl_table=11
                     /product="NADH dehydrogenase subunit I"
     gene            complement(135312..135815)
                     /gene="ndhI"
     CDS             join(complement(137589..138146),
                     complement(135893..136432))
                     /gene="ndhA"
                     /locus_tag="FKS56_pgp009"
                     /codon_start=1
                     /transl_table=11
                     /product="NADH-plastoquinone oxidoreductase subunit 1"
                     /protein_id="YP_009663881.1"
                     /db_xref="GeneID:40492029"
     gene            complement(135893..138146)
                     /gene="ndhA"
                     /locus_tag="FKS56_pgp009"
                     /db_xref="GeneID:40492029"
     CDS             complement(138148..139329)
                     /gene="ndhH"
                     /locus_tag="FKS56_pgp008"
                     /codon_start=1
                     /transl_table=11
                     /product="NADH dehydrogenase subunit 7"
                     /protein_id="YP_009663882.1"
                     /db_xref="GeneID:40492030"
     gene            complement(138148..139329)
                     /gene="ndhH"
                     /locus_tag="FKS56_pgp008"
                     /db_xref="GeneID:40492030"
     CDS             complement(139435..139707)
                     /gene="rps15"
                     /locus_tag="FKS56_pgp007"
                     /codon_start=1
                     /transl_table=11
                     /product="ribosomal protein S15"
                     /protein_id="YP_009663883.1"
                     /db_xref="GeneID:40492031"
     gene            complement(139435..139707)
                     /gene="rps15"
                     /locus_tag="FKS56_pgp007"
                     /db_xref="GeneID:40492031"
     CDS             complement(140081..145645)
                     /gene="ycf1"
                     /locus_tag="FKS56_pgp006"
                     /codon_start=1
                     /transl_table=11
                     /product="Ycf1"
                     /protein_id="YP_009663884.1"
                     /db_xref="GeneID:40492032"
     gene            complement(140081..145645)
                     /gene="ycf1"
                     /locus_tag="FKS56_pgp006"
                     /db_xref="GeneID:40492032"
     tRNA            146172..146243
                     /gene="trnN-GUU"
                     /locus_tag="FKS56_pgt032"
                     /product="tRNA-Asn"
                     /db_xref="GeneID:40492033"
     gene            146172..146243
                     /gene="trnN-GUU"
                     /locus_tag="FKS56_pgt032"
                     /db_xref="GeneID:40492033"
     tRNA            complement(146861..146934)
                     /gene="trnR-ACG"
                     /locus_tag="FKS56_pgt033"
                     /product="tRNA-Arg"
                     /db_xref="GeneID:40492034"
     gene            complement(146861..146934)
                     /gene="trnR-ACG"
                     /locus_tag="FKS56_pgt033"
                     /db_xref="GeneID:40492034"
     rRNA            complement(147193..147313)
                     /gene="rrn5"
                     /locus_tag="FKS56_pgr004"
                     /product="5S ribosomal RNA"
                     /db_xref="GeneID:40492035"
     gene            complement(147193..147313)
                     /gene="rrn5"
                     /locus_tag="FKS56_pgr004"
                     /db_xref="GeneID:40492035"
     rRNA            complement(147543..147645)
                     /gene="rrn4.5"
                     /locus_tag="FKS56_pgr003"
                     /product="4.5S ribosomal RNA"
                     /db_xref="GeneID:40492036"
     gene            complement(147543..147645)
                     /gene="rrn4.5"
                     /locus_tag="FKS56_pgr003"
                     /db_xref="GeneID:40492036"
     rRNA            complement(147744..150553)
                     /gene="rrn23"
                     /locus_tag="FKS56_pgr002"
                     /product="23S ribosomal RNA"
                     /db_xref="GeneID:40492037"
     gene            complement(147744..150553)
                     /gene="rrn23"
                     /locus_tag="FKS56_pgr002"
                     /db_xref="GeneID:40492037"
     tRNA            join(complement(151567..151604),
                     complement(150713..150747))
                     /gene="trnA-UGC"
                     /locus_tag="FKS56_pgt034"
                     /product="tRNA-Ala"
                     /db_xref="GeneID:40492038"
     gene            complement(150713..151604)
                     /gene="trnA-UGC"
                     /locus_tag="FKS56_pgt034"
                     /db_xref="GeneID:40492038"
     tRNA            join(complement(152663..152699),
                     complement(151668..151702))
                     /gene="trnI-GAU"
                     /locus_tag="FKS56_pgt035"
                     /product="tRNA-Ile"
                     /db_xref="GeneID:40492039"
     gene            complement(151668..152699)
                     /gene="trnI-GAU"
                     /locus_tag="FKS56_pgt035"
                     /db_xref="GeneID:40492039"
     rRNA            complement(152998..154488)
                     /gene="rrn16"
                     /locus_tag="FKS56_pgr001"
                     /product="16S ribosomal RNA"
                     /db_xref="GeneID:40492040"
     gene            complement(152998..154488)
                     /gene="rrn16"
                     /locus_tag="FKS56_pgr001"
                     /db_xref="GeneID:40492040"
     tRNA            complement(154713..154784)
                     /gene="trnV-GAC"
                     /locus_tag="FKS56_pgt036"
                     /product="tRNA-Val"
                     /db_xref="GeneID:40492041"
     gene            complement(154713..154784)
                     /gene="trnV-GAC"
                     /locus_tag="FKS56_pgt036"
                     /db_xref="GeneID:40492041"
     CDS             157458..157925
                     /gene="rps7"
                     /locus_tag="FKS56_pgp005"
                     /codon_start=1
                     /transl_table=11
                     /product="ribosomal protein S7"
                     /protein_id="YP_009663885.1"
                     /db_xref="GeneID:40492042"
     gene            157458..157925
                     /gene="rps7"
                     /locus_tag="FKS56_pgp005"
                     /db_xref="GeneID:40492042"
     CDS             join(158244..159020,159705..160460)
                     /gene="ndhB"
                     /locus_tag="FKS56_pgp004"
                     /codon_start=1
                     /transl_table=11
                     /product="NADH dehydrogenase subunit 2"
                     /protein_id="YP_009663886.1"
                     /db_xref="GeneID:40492043"
     gene            158244..160460
                     /gene="ndhB"
                     /locus_tag="FKS56_pgp004"
                     /db_xref="GeneID:40492043"
     tRNA            161050..161130
                     /gene="trnL-CAA"
                     /locus_tag="FKS56_pgt037"
                     /product="tRNA-Leu"
                     /db_xref="GeneID:40492044"
     gene            161050..161130
                     /gene="trnL-CAA"
                     /locus_tag="FKS56_pgt037"
                     /db_xref="GeneID:40492044"
     CDS             complement(162048..168872)
                     /gene="ycf2"
                     /locus_tag="FKS56_pgp003"
                     /codon_start=1
                     /transl_table=11
                     /product="Ycf2"
                     /protein_id="YP_009663887.1"
                     /db_xref="GeneID:40492049"
     gene            complement(162048..168872)
                     /gene="ycf2"
                     /locus_tag="FKS56_pgp003"
                     /db_xref="GeneID:40492049"
     tRNA            169072..169145
                     /gene="trnI-CAU"
                     /locus_tag="FKS56_pgt038"
                     /product="tRNA-Ile"
                     /db_xref="GeneID:40492045"
     gene            169072..169145
                     /gene="trnI-CAU"
                     /locus_tag="FKS56_pgt038"
                     /db_xref="GeneID:40492045"
     CDS             169316..169597
                     /gene="rpl23"
                     /locus_tag="FKS56_pgp002"
                     /codon_start=1
                     /transl_table=11
                     /product="ribosomal protein L23"
                     /protein_id="YP_009663888.1"
                     /db_xref="GeneID:40492046"
     gene            169316..169597
                     /gene="rpl23"
                     /locus_tag="FKS56_pgp002"
                     /db_xref="GeneID:40492046"
     CDS             join(169616..170006,170692..171125)
                     /gene="rpl2"
                     /locus_tag="FKS56_pgp001"
                     /codon_start=1
                     /transl_table=11
                     /product="ribosomal protein L2"
                     /protein_id="YP_009663889.1"
                     /db_xref="GeneID:40492047"
     gene            169616..171125
                     /gene="rpl2"
                     /locus_tag="FKS56_pgp001"
                     /db_xref="GeneID:40492047"
ORIGIN      
        1 ttaaaattaa ttttaatatt tttaaaatct tttttttttt tttgttcatg ggcgaacgac
       61 gggaattgaa cccgcgagtg gtggattcac aatccactgc cttaatccac ttggctacat
      121 ccgcccctct ttttttttta taatattttg tttcgctttg atttaaattg aaaacagtaa
      181 aataagaact tcacaaaaga ttggtaagga ctgatccatt tatagaaatt atatatatat
      241 atgagtacaa aacaaaggta tgatactaaa ccaaacccat taaaatgacc ctttcctttt
      301 tttttttgtt atgagaaagt aaagtcaaga taaagaaaaa aacttaggta aataaaagaa
      361 agactattaa aaataaaata aaggggcaat accaatcctc ttggtattgc ccctttattt
      421 ttcctttcaa aaaatagtat acactaagac aaaagtctta tccatttgta gatggagctt
      481 caatagcagc tagatctaga gggaaattat gagcattacg ttcatgcata acttccatac
      541 caaggttagc acggttaata atatcagccc aggtattaat tacacgacct tgactatcaa
      601 ctacggattg gttgaaattg aaaccgttta ggttgaaagc catagtgctg atacctaaag
      661 cagtgaacca gatacctaca acaggccaag cagctaagaa gaagtgtaaa gaacgagaat
      721 tgttgaaact agcatattgg aagatcaatc ggccaaaata accatgagca gctacaatat
      781 tgtaggtttc ttcctcttga ccgaatctgt aaccttcatt tgcagattcg ttttctgtag
      841 tttccctgat caaactagaa gttaccaagg aaccatgcat agcactgaat agggagccgc
      901 cgaatacacc agctacgcct agcatgtgaa atgggtgcat aaggatattg tgttcagcct
      961 ggaatacaat cataaagttg aaagtaccag agattcctag aggcatacca tcagaaaaac
     1021 ttccttgacc aattggatag atcaagaaaa cggcggtagc agctgcaaca ggagctgaat
     1081 atgcaacagc gatccaaggg cgcataccca aacggaaact aagttcccac tcacgaccca
     1141 tgtagcaagc tacaccaagt aagaagtgaa gaacgattag ctcataagga ccaccattgt
     1201 ataaccattc atcaacggat gccgcttccc agatcgggta aaagtgcaaa cctatagctg
     1261 cagaagtagg aataatggca ccagaaataa tattgtttcc ataaagtaga gatccagaaa
     1321 caggttcacg aataccgtca atatccactg gaggagcagc aatgaatgcg ataatgaata
     1381 cagaagttgc ggtcaataaa gtaggaatca tcaacacacc aaaccatccg atgtaaagac
     1441 ggttttctgt gctagttatc cagttacaga agcgacccca taggctttcg ctttcgcgtc
     1501 tctctaaaat tgcagtcatg gtaaaatctt ggtttattta atcatcaggg actcccaagc
     1561 acacaaattc tctagaaata gagaatcgag ggcttgttat ttaacagtat aacatgactt
     1621 atatacacgt gtcaaccaat atcaaattga aaaaagagac ctatgatttt atctagattt
     1681 atcatatttt tttgtctaat cataaaaata aagttcctta attataaaaa aatatatatt
     1741 gattgatata catatgaatc taatttcaat attagaatca taatggaatg ggttgcccgg
     1801 gactcgaacc cggaactagt cggatggagt agaaaatttc cttgttaaaa tgaaataggt
     1861 aaaaaatccc tccccaaacc gtgcttgcat ttttcattgc acacggcttt ctctatgtat
     1921 acatctaaaa tgctctttct tccttaaaca aaacgggact ctaaaaaagt tgttaattga
     1981 atactcagtg gatcatccct tacttacttg taattatatt cttactgcat gaacatttaa
     2041 taattaataa aaagaatgaa ttcttctact atctcttaat cataaatttt ttttttgagc
     2101 gtttgataaa aaattatcac tcatgattga cctgatagaa aaaatatcca aataccaaac
     2161 ccgcccccga tataactttc gaaaagtaga agaagttttt ggtaagatca aagaaagaaa
     2221 ttgttcttct tccgtaagga attcttcaaa aaagcccgaa cctaatctct tcgaaaaaag
     2281 acgtacagta cttttgtgtt tacgagccaa agttttaaga caagaaagcc gaagtatgta
     2341 ttttcctcga tacaaactct ttttttttga ggatccactg taataatgag aaaaatttct
     2401 gcatatacgc acaaatcggt cgataatatc cgaatctggc aaatcaaccc aggttggctt
     2461 actaatggga tgtcctgatg cgttacaaaa attcgctttc gacaatgatc caatcataga
     2521 aataattgga atttttgtat ccaacttctt gatagtatta tctattagaa ataagttttc
     2581 tagcatttga ctccgtacca cggaaggatt taattgcaca tttgaaagat agcctaaaaa
     2641 gtcaagagaa tatttgcata attgctttat acggaccctt cctgattgag accatacgta
     2701 aaaatgatat tgccataaat ttataaagta atatttccac ttattcatca gaagaggcgt
     2761 atcctttgaa gcgagaatcc attttccttg atatctaaca aaatgtatga agggatcctt
     2821 gaacaagcat aggttgttct gaaaatcatt cgaagagact tctacaagat gtttgatttt
     2881 ttcatagaaa tagattcgtt caagaaagat tacataagat attgatcgta aatgatagga
     2941 ctgattacgg agaaaaagga aaatgaattt gcattcacat atatgagaat tatataggaa
     3001 caagaagaat cttggattca aaatagaaat gcatttctgt gaagtactaa gactcttcaa
     3061 atttaaatac tcgtataaaa aaagaagccg taataaatgc aaaaaagagg catcttttaa
     3121 ccagtagcgg agggcttgaa ccaagatttc aagatggatg gggtggggta ttactacatc
     3181 taacacagaa tttaaatgtg agaatttgtc ctctaaaaaa ggaaatattg aataaattga
     3241 ttttaaatta tgatattttg ctacttcttt cccttgtaaa taagacacta ctcgtaggga
     3301 aaatggaatt tccacaatga ctgcaaatcc tgccgatatt atttgagaat acaaattctt
     3361 attcttattg tgcccaaaaa tttgattttg tttcgaatca ttagcagaaa taaacaaaag
     3421 attctcttga tacattcgag caattaaacg tttcacaatt agtgaactgg atttattgtc
     3481 ataacgcaca ctttccaaca aaattgatga tttatttcta tcgaaaacat aatcatgagc
     3541 aagcgcataa atatactccc gaaaaatcag cgggtataga aagtcatatt ggcgagatct
     3601 atttagatct aaatatagtt gttgaaattc ctccatttca aactcaaatt gaaccaaagc
     3661 aagggtgggg gatctaatcg gttatcaaat gatacatagt gcgatagagt caaaccaagg
     3721 tattatcata gtaagaataa acaataatag atacctcgaa gataggtgga ttcatcaacg
     3781 gattctctac actctccttt ttcatttaat tgatgtatgt ttgttctaag ataagaagat
     3841 ggttggaaat cctttatttt ttttttcaac ctaatcgctc ttttgatttt ggaaaaaaaa
     3901 agatgttatc tttatcaata tactgcttct tttacacatt catgcttaat ccctaagaaa
     3961 tagggaataa ctatatagaa tagttaggac tcaaaaaaaa taaaaaatcc actcatgaga
     4021 aagatattta ccccattagg cactcattta gttttaacgg ttaattagat cgggtaatca
     4081 ttcaaatcaa attaagaaaa gaagctcgtt gcttttagtt ttcccataat tgggtccgtc
     4141 tctaggactc tatccattta ttcactcgac caaactttaa attctttatt gatacgacat
     4201 gctatttttt ccatgtattc ctttcaggat cagtcgcggt cttagaaact ctaccgatgg
     4261 tctggacgaa tccctttctt cataaaaatg tgtaaaagat gctagccgca cttaaaagcc
     4321 gagtactcta ccgttgagtt agcaacccca aaaagaaata gaatatggag atataaccgg
     4381 aatcaaaaat gtggaatttc ataacacaat caaaacattc aattagtaat aaattgaata
     4441 aaattcaaat ttctactcga ttctaagcat tcgttcagat ccgcgaaaaa tacaagaaat
     4501 tctcatataa aataaaaaaa tagaactaga aaaagtgaaa attgatagag cacttcttgt
     4561 gttaaccatt tttattcatt aaaaaacttc ttctatcagg caaaaaatag aatttcttgt
     4621 atcacaacaa attcaaagaa tccataagtc aaaacccaat ctctgcggca tgaataagga
     4681 taaatagaaa tggatctatt tatctacgat caaattatat ttgtttgata cattgttgtc
     4741 aatacgattg tgactgttta atataaatga ttatcaaaga atataaaaaa ctataagaat
     4801 caaatgaaaa aatagatttc aattttttga ttagtttgtt ttcttagtat tttatttctt
     4861 ataataaaat actaagaaaa cgctataaat agagcaaagg agggggagga aataataaag
     4921 aaaaattgat tcaaagctct atatgagtca tccacaccct cttttttgta ttttattaat
     4981 gaaatttgta tttcattaat aaaaaatcaa tgacattttt ttaactaaaa aaaattaagt
     5041 tccgtaaacc cccgccttct ttaaaatgtc atgaacagtt cctgtaggtt gagcgcccct
     5101 ttcaagaaaa tataaaatag caggaacatt caaatgggtt tgattatata tcggatcata
     5161 aaaacccact tttcgaagat ctcttccttc tcttcgggat cgaacatcaa ctgcaacaat
     5221 tcgataaaag gctcattggg atagaataga tggaattgaa taataaacac cccccccaga
     5281 aacgtataag aagttttctc ctcgtacggc tcaaaaaaaa atgattagaa gttaagttat
     5341 atctatgtgt acatgaaatt agaatgccaa atcgatccat aatccagcaa atccgtggga
     5401 catttaactc cttcttttta ctctttcttt ttccttcttt cttattttta agaaaaagca
     5461 aaaaacattc gtactctcat aactcaagtt ggataactct caactagctc caaaaatact
     5521 tagctagttt ttttttattg agtggtctct aacccctttc tttttttttg tcttatttag
     5581 aatctagttt gattctttat tctgatctgg tgattgagat aattgaaaac ggtatttcct
     5641 tgttccggga tcctttaact tgaatcattg ggtttagaca ttacttcgga gatctttaat
     5701 catttcaaaa aaatggcagc aacatgcccc tttttctctt ttttgtgttt gtgatctctt
     5761 tctatcaagg aatcatatga acaattgatt cccgcatgag aatcttttga tcgaaagagc
     5821 tttaccaatt ccaactagtt tgcttttttt ttatttgaaa atgctttgag tcagaccctt
     5881 tccgtttcta tatgaaaaat agacttatgt acgaagttgt tccaacttat tgatttgatt
     5941 tacattaact aaccctagat cctttccctt taaaaatcaa atcaatattt tctactcgag
     6001 ctccacccta tactgtttat atcccaaccc aacaaaaacg cgggttatga tagaaaagag
     6061 tagaaaagaa tgtcgagcca agagcacctt catttctatt ttctatatag tttcaatata
     6121 gtaaaaaaag gtggtggttt gttttaatat ccacagcaaa ttgaccatgt ccttcaagtc
     6181 gcacgttgct ttctaccaca tcgcttcaaa cgaagtttta ccataacata aaattcctcc
     6241 ggtttttaat aggtgtgtaa ataattaatt gaattacgga attatgaata gtcattggtt
     6301 cagtcagtac gtagtaatct atagaacgta gtaatctata gctcttccta atatacttaa
     6361 tattaaactg attgaattct tctatatgaa tctattcata ttatgaatag attcatatca
     6421 aatatgaaaa taataaagaa ataggtaatt tatgatgaag aaaaagtctc agtaataatt
     6481 taaattaacc ctattttgta tgaatactaa attttgtatg aatactaact ctattttgta
     6541 tgaatacaat atatatatat atatatttca tatttctttt ttattacaaa attacaaaaa
     6601 aaaatatacc agaaatattc tcaattttaa ataaatttaa ataaaagcaa ataaataaaa
     6661 aaacgaatct ttttgaatcc gccttacgtt ggttgcatct tcaaataagt tgatagaata
     6721 gattcgacaa tctaatattt tttcaattca atataaatat tgaattgaaa aaatttccta
     6781 ttttatttta aaatagttag atagaaaaag aaatccaatt tttttgaatt gaattgtata
     6841 aaaaagactg atgaaggata aagtggaatt tcactgtttt tcttttattt cattctgaaa
     6901 tagaaaatca gaatgacaaa gtaggggaaa ttgccgtatt cagaagaaat tctggatatt
     6961 ctatgttaaa tatttagttt ctgtttagtt tcatatctat aattaaggta aggattcaca
     7021 aacaaaatac aaaacaaaat agtaatattc aaaaaaattg cactattagg ttagcaatcc
     7081 ctgtgtataa acattccctc ctttttttgc gaggcttctt tggcttgagg tccaactaat
     7141 ctttctcgaa agtagagcgg atgggagata tgaatcacac ccacgtcaat tgtttataga
     7201 attacaatta ttcattagaa ccaaacacca aataacctaa gaggttcaaa gaaaaaaaaa
     7261 gattttcgta tctaatatct aatttgattt tttatcaata aaatttggac tgggcataga
     7321 cagatattca aattgatatc ttacattatt gattaacccc tatctactct cccaattggt
     7381 tttttgggga atgataaatc ataaaagaat gcccgatttt tgatcttatc ttaaaaggcg
     7441 gttaagaaag atccactttt tttcttttat ctgatataga aaacaaatag actctgggac
     7501 ggaaggattc gaaccttcga atagcgggac caaaacccgt tgccttacca cttggccacg
     7561 ccccattttt atttctattt aaaactacta aagagtaata tgggtattcc tttttcgtca
     7621 attcgagttc ctaaaatgta tgaaatagat tagtttattg ttaggatttt gacaggtcta
     7681 gatatataat tcaaccgaat ttattgatca ttatatagaa ttcaattaag atattgtatg
     7741 aaagtctcat ttcttcaatt ctcttctaaa aaaaaaatgg aagggctttt ttgattggat
     7801 aagttcaaag aaatatgtgt ttttttttta atcagacttc tttttatttc tttatttttt
     7861 ccttatctca aaatagatta ataacttaat caaaataata tccaagaaaa aaaaaatgaa
     7921 tttgttatgc ttaatatctt taatttgatc aatatttgtt ttaattctac gtcgttttcg
     7981 gatagttttt tattcgccaa attgcccgaa gcctatgctt ttttgaatcc aatcgtcgat
     8041 gttatgccgg taatacctct tttctttttt ctcttagcct ttgtttggca agccgctgta
     8101 agttttcgat gagatcctta atactgtcct agaaaaattc atgatttatt cgagaaaaaa
     8161 aatctaacaa ttgagaaaat cagagacaaa atcagataag tataggtttt acagtatgaa
     8221 ggaaccctca attcaaactt tgaaattttt tgatagccgt gataaatctg ggttacctca
     8281 tttcctcatt ccaacccgtt tttaatcgaa aagactactt agacttcgag tccaccactc
     8341 actatgaaag gaatcttttt gtcatgaaaa gctccattct tattgcaaat aaataaattt
     8401 ttgaaactct tttctatttc tacaatttct agaaagaaat cgcttccttg atttcttggt
     8461 gtcaaggtca acgagatagg atatgtggtc taaaaaaagg aaatatattc tctctctctt
     8521 tttttttatg atcttggaga ttgtgtaatg cttactctca aactctttgt ttacaccgta
     8581 gtaatattct ttgtttcact cttcatcttc ggattcctat ctaatgatcc aggacgtaat
     8641 cccgggcgcg aagaataaaa caaaaaaagt ggggttcctt gcttcattaa acattaaatg
     8701 ctattagcat ttgtttgatc gattccactg tcaaaaaccg aaacggaaag agagggattc
     8761 gaaccctcgg tacgaataac tcgcacaacg gattagcaat ccgacgcttt agtccactca
     8821 gccatctctc ctaattgaaa ttgaaaaaga ataattacta tgttacagtt ctcaaaaaag
     8881 aatgataatg cttgaaaaaa aaaagctctt ctttcatttt attctttctt cttatatata
     8941 tctttcttat tatatatata tatattttat ctaatctatt tgaaatagaa atttcaataa
     9001 atagattatt gtatagatac cacttttatc aacaatttca ttccattttt ttttatagaa
     9061 atctcaaaat atctttttga taaaaaaaaa aggcgggctt ttttaagttc gaatttccac
     9121 ggcttggcct ggtcagaccg acccggccgg gctccttttt tcaaatccaa tccatttttt
     9181 tttatctatg attgattatc tacgattcct ataattccgc aatctccttt gcttgctata
     9241 gaaaaaaatc ttggtatttt ttgaaatcta aagtaaaaga ataatccgaa gcagaaaagg
     9301 actctttatc ttactataat atataaccaa aaaggctttt ctattctttc ttttctgact
     9361 tcttcactat tttgatttat taatagccaa ataattttgg ctaaataatc aaaaaaaaaa
     9421 gccaaggcta atgagtatcc ctctttctaa ttttctcaag tcttctaacg aaaaacggca
     9481 acgctctcat tttcaggatt ttttttttct catcctatct tgaggacgcc agagtccctt
     9541 gttcgacaaa gagtccattt atatacaata atattgtagc gggtatagtt tagtggtaaa
     9601 agtgtgattc gttctattaa cccagtcagt agttaagggg tctttcggtt ttattcatat
     9661 tccgattaaa aactttattt cttaaaagga tttaatcctt tacctctcaa tgaaatattc
     9721 gaggaataat atacattctc gtgatttgtc tccaaaggtc aattataaat tgaaaaattg
     9781 gattatgaaa ttacgaaaca taattttttt ttattggatc aatacttcca attgaataag
     9841 tattaagtaa aggatccatg gataaagata gaaaagtcta tttctaatcg taactaaatc
     9901 ttcaattttt tttttttgat agaatagatt gaagcaaaat agctattaaa cgatcacttt
     9961 agtttactag aggcatcgac accccttttt ttcttagctc ggtggaaaaa gaataaactt
    10021 ttcctaagga ttcttaaaaa aagaaataaa gaacgaagta actagaaaga ttgttagaat
    10081 cccacccttc ccttctttct aaaaggatca tctagaaagc aaagcgaatt tttttgaatg
    10141 cagtgaggca gaaaagctaa catagatgtt atgaaccaaa tttttatttg ctcctgtctt
    10201 cctttttttt ttatttcttg atcccatcct cccttccata aaggagccga atgaaataaa
    10261 agtttcatgt tcggttttga agtagagacg ttaaaaatca aaatgatgga tcaacgtcga
    10321 ctataacccc tagccttcca agctaacgat gcgggttcga ttcccgctac ccgctttata
    10381 ttcaaattga tcaaattcta atagttattt tatgaattca atgatgcatg aattcatgca
    10441 tcattgaatt cataaaatat gtaattccga aaatgatctt tctttttcca aataagaaaa
    10501 aaagcaaaaa aaaaaaaatc atcgtaatga aaagcgtcca ttgtctaatg gataggacag
    10561 aggtcttcta aacctttggt ataggttcaa atcctattgg acgcaatgct gtttacaata
    10621 gacttccata tccagtttct tttttgattt ccatctacaa ttatgatatc aagaaagata
    10681 ttttgaatga tttgaataaa agacgcttac ttggaaatat aaactttgta aatataaacc
    10741 acagtaaact aaacaaatag ctggaatctt ttttatttat atatatttta ttaagtaata
    10801 tgtaagtgaa gtagtattaa gattcaaaaa atgatcgatt ttttctaatt ttctttattt
    10861 agaatttgaa ttgcccactc aacaattctt attgttcctg aagtataaaa cgttccattt
    10921 gttcttgaat agcttctttc aaaagtgttt ccgcttcctc agtgaatatc ttggtagaag
    10981 atatgatttc ttggaactga ggtttattcg tttttaaata agtacgtaac ttggcaagaa
    11041 atttccttac ttgtccaatt tctaatgaat caagataacc atttgttccg gtataaatag
    11101 tcattatctg ttctgccacg gtaagaggtt ccgattggga ttgtttgagc aactcacgta
    11161 atcgttgacc tcttgccaat tgattctgac tagctttatc gagatcagaa gcaaattgtg
    11221 caaaggcttc taattcgaca aattgggcca attccaattt taatttgccg gcgacttgtt
    11281 tcatagcttt aatttgagcc gcggatccga ctctggagac agaaataccc acattaatag
    11341 caggtctgat tccggcattg aatagatcgg cggataagaa tatttgtccg tctgtaatcg
    11401 aaattacatt agtaggaata taggcggaaa catctcccga ctgggtctca actattggta
    11461 aagcagtcat acttccttca cctaactgag aacttgattt agcggctctt tctaaaagac
    11521 gcgaatgcaa ataaaaaaca tcccccggat aagcttcacg accgggaggt cttcgtaata
    11581 gaagagacat ttggcgataa gcctgtgctt gttttgaagg atcgtcataa atgattaaag
    11641 tgtgtcgttt gcggtacata aaatattcag ccagggctgc tcctgtataa ggagcgaggt
    11701 attgtaatgt agctggggaa tccgccattt cggctaccac aatagtgtac tccattgccc
    11761 ccccttcttg gaaagtggtc actacttgag ctacagaaga tgctttttga ccaatagcta
    11821 cataaacaca tattacattt tgcccttgct ggttgagaat cgtatctgtg gctactgctg
    11881 ttttaccggt ctgtctatcc ccaataatta attcgcgctg accacgtcct atagggatca
    11941 tcgaatcaat agcaataagc cctgtttgaa ggggctcata aacggaacgt ctcgaaataa
    12001 taccaggcgc gggggattct attaaccgag attcagaagc tggaatttca ccccgaccgt
    12061 caataggctt agccagggca tttataacac gacccaaata agcctcactc acgggtatct
    12121 gagcaatttt tcctgttgct tttacagaac ttctctcttg gatcatcaaa ccgtcaccca
    12181 ttaatacaac accaacatta tttgattcta aattcaaggc aattcctatt gtaccctctt
    12241 caaattctac taattcgccc gccattactt catcaagacc ataaatacga gcaatgccgt
    12301 cgcccacttg aaggacggta cctgtattta caattttgac ttctctagta tattgctcaa
    12361 tacgttcacg gataatatta ctaatttcgt cagctctaag gggtaccatg attttttttt
    12421 aattcttttt tggaagcaaa aaaataatgc ctatagttag ttataggaaa gtagtaaaaa
    12481 agggctaatc agtgagttcc ttcattaccc caaacatagc aatattagca ctaattgtac
    12541 gtaaatgtaa ttcattgttc aaacaatttt ttagagttcc tagagctcct tgtaaagctt
    12601 gttggaaaac ccgttgccgg acttgattaa tcgctctttc ttgttcaaaa agaatggttt
    12661 cgtttttata attttctaat tgttccaaaa ttttataagt tgaattaatc aaattcaatt
    12721 tttctcgttc tatctcagag tatccattta ctcgaaactg atctgcctcc atttccactt
    12781 tccgtaagcg ggcctgggct ttttccagct gttgaacagc tccccttcgc aattcttctg
    12841 aatttcgaat agtattcaag atcttctgtt ttcgattatc taataaatca cttaatgaaa
    12901 gtagattatc tttccattca ttttcatttc aaaaattcca tgatcccttc ccgaaccaaa
    12961 catgaatctt tcaattcatt tggctctcac gctcaattac ttatcaatta cttaattgag
    13021 agagaattca ttcccataca tatagataca catagactat agatctatat atattttgcg
    13081 taatgagcct atcctctccc tcttttatct attcctattt caaaatattg atctctaccc
    13141 atatttcaca atattgaaac tgatcaataa tgataatcca agactaaaat attcggagga
    13201 ttcttctgac aaaaatatat caaatataga aatatatcaa atcaaatata tatatatatt
    13261 tgtttgtata atatagaatt tagaattaat agaaaatttc taatgtttaa ttgtgtaatt
    13321 gtcagcaaag ttgtttcttt ttttttcttt caaatccaaa gaattcttct aactttatac
    13381 ataggtcatc aactcagcat tgtaaaaaag gctcaaatca ttttatcgat atgagtgttt
    13441 tatatcgaaa aagattcgaa ccattcgttt tgatttctgt attgtctaaa aaaaattctt
    13501 tattttataa actgtgtatt tataaactaa actatagtag tagaaagagt accacgccgc
    13561 atctgaactt caaacagttt ggctttaacc atattaacgg tcccagatta ttggttaata
    13621 gagaatcaga gtcgatatac caatgaatga atcacgaaat gctatggttc taaaatatga
    13681 tttttgaatt gattcagaag taattcgtgg gatgatgcac tctttttctt cctagttcga
    13741 acaaaaaaag tgcagctggg tggatccagc ctattcttga aataaacaac tcgcacacac
    13801 tccctttcca aaaaagatca atacaccgag cactacgctt agatttattg gatttgttgc
    13861 aaaaatatcg gtattaaacc cgaaactccc ggcagatggc cagtgaccca aggaaacgaa
    13921 agaatcggtt acatttttca tatgatctcc tattttgttt tatatgtatg gactaaaaaa
    13981 aaaaaggctt tactttgaac taagaaaagg gggaaggaag aaggggagtc ggtgcggtaa
    14041 ttcctcatcc tcaaaaaaaa tccttcccat agattattgt ccaacgaaaa agtaattgta
    14101 ggagtgaaat cttgatatac tttgaaaaag caaggggtaa gtcttaatcc ataaaaaaaa
    14161 tacagaattc tcgtatttat aggactaaac aaagggattg gcaaataaaa gggccaatgc
    14221 tacaaccaaa ccataaatag ttaaggcttc cataaaagcc aaactaagca ataaagtacc
    14281 tcgtattttt ccttccgcct cgggctgtct tgcaatacct tctacagctt gtcccgcagc
    14341 agtgccttga ccaaccccag gcccaataga agcaagtcct acagctaacc cagcagcaat
    14401 aacggaagcg gcagaaatca atggattcat gataaattcc tcgcaccaaa ataaagaaaa
    14461 agaaagaaat agttaatgat acaatcattc aatgagtttt ggcttaatta ttccgtcgct
    14521 caaattcaac cagttgaagt aactaaaaac ttcgaattga gaattgaagt aataatattc
    14581 attattgaac tctcagaaag aactatttcc atatcccttt tttagttcct atccaaagga
    14641 tttttgtgaa tgcatacata caccctttat ccgtccactt ctgttttcca aacctttttt
    14701 ttaattttcc attatttgtc tttattttat ttcatctatt tgttgattca attgcgatag
    14761 attagatata tcttgagttc atatataact agttaatatc taatatcata tatacgcgtc
    14821 tttctttcat aatggaaacc aactactcta cttttatctt agcttcaatc agattcttaa
    14881 atcttaaagg atgcgcaaga gttagtgtat agccattaac ttacatatac ctaattctaa
    14941 cccctttcct aaaaaaggac atttttttga atctcgtttg ttgtaaattc gtctcttcat
    15001 tttttatcat tatctcacat ggatctaatt ataataaatg aattcattag accgactcgt
    15061 tgcatagaaa taaaaaataa caaagagtat ttaattgagc taaattcatg atccggattt
    15121 taggaaaaag atcttttcga tctctttcct ttttttttat tagactttaa aatacattta
    15181 ctaatagtaa tagctgaatc ttttttgcta ttactctaga tcctttattt ttttatttat
    15241 gttgcctaag caaaaaaaga ctagactatt tcaaaaactc gtcaatgatg accctccatg
    15301 gattcgccta tataagccgc agctaaagtt gcaaaaataa gagcttgaat cccacttgta
    15361 aataatccaa ggaacatcac aggtatagga actactaaag gtactaaaga aacaagaaca
    15421 agaactacta attcatcggc taatatattc ccgaaaagtc gaaaactaag tgataagggt
    15481 tttgtgaaat cttctaaaat gttaatgggt aaaagaattg gagttggttg aatgtattta
    15541 ctaaaatacc ttaatccttt ttttgaaata cccgcataga aatatgctac tgacgtgagt
    15601 aaagctaaag caacagtagt atttatatca ttcgtgggtg cggctaactc tccatgaggt
    15661 aattctatta ttttccaagg taaaagggca cccgaccaat tagaaacaaa aataaataga
    15721 aacatagttc caataaaagg aacccatgga ccatactctt ccccaatctg agttttggtc
    15781 acgtctcgaa tgaattcaag aacatattcg aagaaatttt gaccgtcagt tggaatagtt
    15841 tgtggatttc gaacagcgag aacggcggaa cctaataaga tagcaattac aacccaagaa
    15901 gtcataagta cttgggcatg gacttggaaa ccccctattt gccaatagaa atgctggccg
    15961 acttccacac tagagatatc atataacccc attggtgtgt tgatggaaca tgatataaca
    16021 ttcatattgt cctctgacat aaatataact ttacttaaaa taataaagaa ttattttgat
    16081 tcaacccttt ccttttaaac ttgaccactc gaattgtata tcttgtatac caactaaact
    16141 aatcacacaa tattgacaca gtccattttt tatctctttt gtacgattcg ggaataatat
    16201 ccgactccat aaatctatat ctatggagtt caaaaataga ataatttatt gatcttatta
    16261 ttaatcacgg atttcgtata tagctagaat ggccctcgca aattgcgaat actaatttgt
    16321 taagaattaa tcgaattgaa gctagagcgt catcatttgc tggaatcgaa atatctgcaa
    16381 gatcgggatc acaatttgta tcaattaaac aaactgttgg aattcccaaa gtgatacact
    16441 cccgaagagc cgtatattct tcttgctgct caactataat tacaatatca ggcaattctg
    16501 tcatatattg aatcccgccc agatatgttt gcaaacgaga taattgtctc ttcaacatag
    16561 ctgcatctct tttcggaaga cggtttagtc tccccgtctt ttgttccatt ctcaagtccc
    16621 tgagcttatg aagccgcgtt tctgtagtgg accaatttgt taacatacca ccaagccact
    16681 ttttattaac ataatgacac cgagccttta ttgcagcccg cgctacggaa tcagctgctt
    16741 tatttttggt accaacaatt aaaaattgtt ttcccttact tgctgcatca aaaactaaat
    16801 cacaagcttc tgataaaaaa cgagcagttc tagtgagatt tgtaatatga atacctttat
    16861 gctttgcata gatatagggc gccattcgcg gattccattt cctagtacca tgaccaaaat
    16921 gaactcctgc ttccagcatc tcttccaaat ttatgttcca atatcttctt aacatttctc
    16981 ctcacacttc ctctctctct ttttttttta tgaataataa aagagagacg aggcaccttg
    17041 aaataaataa ttgttccgat ggaaccttct cttctaccgg agattggtcg tttataaacg
    17101 agccaagtca ttagtcatta ctttactatt cataaatttc tttattacat taatttatga
    17161 attatttgat ttattaaatt tatgaagtag ttaacaaatc aaatgaccaa aacaaatcaa
    17221 acatcaaaca acatagttaa aaggacgaat ccgctttctc tttcttatgc taagtaagtt
    17281 aaaaataatt aaatcctata aaagatcgat ctgatgtact atataaattc tttgaaatgc
    17341 aagaatcaaa aaattttccg tggtggaaga aaatatctct catttccatt tccccacgaa
    17401 gaaattcttt tttttttttc gaaaagaatg ttgttatgct gccttgaaga gggtactaat
    17461 cctttgaatc cggttccggc gggtatcata ttccctagaa caacgttctc tttcagtcct
    17521 ttcatccaat caatacggcc ccgaagagcg gcttttgcta aaactcgagc agtttcttgg
    17581 aaacttgctt cggatataaa actttgagta ttcagggatg ctcttgttat tcccaataag
    17641 atggctcgat agtagatcgc ttcttctaaa gcgcgtcccg ttcgttccgc gcgtactaat
    17701 ccaatgagtt cccctggtaa aaaaatatta gacattccat cttctgaaac caagactttt
    17761 gatgttattt gacgcacaat aatttctata tgcctattat ggatctgcac cccctgggat
    17821 cgataaacct tttgtatttt attaaccaaa gagatacgac tttgcactat agttagttca
    17881 gcaccaatca agaatcccca aggaattcca ataatttttg ttatacgttc gttccaaccc
    17941 tcaactctct tttctaggtt catcgatatt gaatcaatcg aacgcacttc taacacttgt
    18001 tctacttttg gaagaccctg cgttatatca ccagatctcg atttttcata tataaatgta
    18061 actaaggtat ctccttcgta aaggatttcg ccataatccc catgaacagt tgctcctgga
    18121 gtagccaaat aaggcttggc cgttcttatt actatagaat caacacgaac aattaaaact
    18181 tgacccgatt ttaggggtgg tccctttttg gatatacata cattttcaca aataaactgc
    18241 ccaagactca ctattgtgga catttcctca caattattat tatgataaaa atgatggaga
    18301 aaataccaac tcaaattgaa tggattcaaa aaactattac tacatgggct gatattagaa
    18361 attctcctat tttcatccat taaataatat ttttgaagta cttgaaaagt ttgttttaaa
    18421 ttgctaagct gcaaatattt cactagcgag gtctgattat aagttattaa agggtaaaat
    18481 gatgaatcaa aatccgaaat ttgagggact gttcctaaag ggcccaacaa attcttaatt
    18541 ggaattagag gatctttttt aatggattct tttatcccat tgtaatattt tacatcgttg
    18601 aatagaccca tgcaaaaata attagatgat gacaaaatta taaaagattg ggattcctta
    18661 tttctattca acagcatacg aatagttccg tggttttgga taaaaaattg ccgaatcctt
    18721 gctttggaat aagtggaata aaatggattt ttattgatac gatctgagcc attatcatag
    18781 atcaatccag aacccgacgg atcattcctt tttctgatat acaaaatatg tgatttcact
    18841 aagtcgattc ttaagaaata tcgaagcagc ccttttgtac ttacttcaac aaaggaagcg
    18901 tgggcctctt cgacggaaga acttttgttg tcttggtccc aattcaagac taaacaagtc
    18961 cgaactagtt gaatacttgt gtcatagatt ctccaagttg ctttgccatt tccataaagg
    19021 atatagttga caactccaag ttgcatatta tccttttctc gaaagagatc ctgggggaag
    19081 agtgttacta aatttatacc gtccgctatt tcatatgtgc ttacaggtcg aaccaaaaca
    19141 aaaaactttt ttttgctagg tgtgatccgt tggacataga tccaattttt caattgtttt
    19201 gatttcttat aatttgtttt tcccgctcct ggtggtatca agataccact gtgtcgagat
    19261 attttatctt tttctccagg aaaatggata cctccggaaa atattttaag ttcaatcttt
    19321 tttttttttt tctccactcg gaccaatccg gccatttgac ttcttgtatt taacgtgatt
    19381 tgtgtattta ctccaatgag actattgttc cgtaccatta tagaagagga ttcggataaa
    19441 atatgtactt cctcgggaat gaaaaaaaat agatctactt tcatttggta tttttgctta
    19501 aactttttga ccccgccata ttcaattaca ttatcttttt tgatgattga atgcgcccct
    19561 accgtcccat attttataat tcctgaattg tttcttctgt attgagaatc gtcgaaaaaa
    19621 ccaagaatac tctttctacg gaaaatacca tttatgggta tttcaatcga gatacctgaa
    19681 ccgggatatg ggatgaattc tttctcttgt tcttgaattg attggactgg aataagaaat
    19741 ctatttcttc gcctctttgc caataaatac gaattctctc ggagaatagt ggaatatagg
    19801 aaatgataat gcccagtccc tacgattcga tttaattttg aataatcaaa aagaatatct
    19861 tcttttttat caaatttttt atcaaaaaaa tccgaactca aaaatttgta tctttcttga
    19921 tcatcattta ctgagaagct agaaatatat cttctttcgg tagaagtaga aatagaatga
    19981 atgtttattt gatcttgatc cttgtggagc gaaaaaggaa ctacattaaa tttgcatgaa
    20041 ccccccgata atatccacaa gtggcttgtt ttgggtaaaa tatgtacatt actatactta
    20101 aattcgggca aatggtacac atcggtactc cagtgcattt ccccctgtaa gtcagaataa
    20161 atatgttttc gaaccctctc tttaaaattg aaagtgtatg ttcccgcgcg aatctcagca
    20221 atcacttgtt ctgattttac atattggcca ttttgaacta aaagaaaact ttttggtgga
    20281 atagttacct tatgtagaat accctcactc ttaataatta catataagtc catagaacat
    20341 aaaaaggcag gatgcccatg acgcgtacgt gtaggctcaa gcaaatcctc attgaattgg
    20401 atttttccat tagaaggggc ccgtacatgt tctgcagtac cccccgtaaa tactccaccg
    20461 gtatgaaaag ttcttaatgt taattgagtt ccaggttctc caatggattg ccccgcaata
    20521 atacctacag cttctcccaa ctcgaccagg tcgccatgag tgggactccg accataacat
    20581 aatcgacaga tccaagatgt actcctacaa gtaaagggag ttctaatata tattggttgt
    20641 gttcgaaaag ttatgaattg ggtgacaagc ccaatcccaa tatcttgatt tcgaatggca
    20701 atgcatcgcg gacccatata tatattgtct gataatacac gaccaattaa tgtttggata
    20761 aaaattcttt ctggcagtgt cctatttcga ggacttgcag aaatgcctcg agtagtgcca
    20821 caatctgttc tacgtacaac aatgtgttga actacttcaa caagtctgcg cgtaagatat
    20881 ccagcatctg atgttcgtac agcagtatct acaactcctt ttcgggctcc gtagcaagaa
    20941 attatatatt ctgttaaaga aagtccttcg cgtaaattgc tttgaatggg taaatcaatc
    21001 atttgcccct ggggatccga cattaatcct ctcataccta ctaattgatg tacttgagat
    21061 gcatttcctc tagctcctga aaaagacatt atatggactg gattaaacgg atcagtcatc
    21121 ctaaaattaa gattcatttc ttgtcgcaaa tattcacttg tagcatacca tatctcgata
    21181 gattggcgta atttttctac tgcgtgtaca ttcccaaaat gatggtgttt ttccaaaatc
    21241 aaactttgtt cttcagcatc ttgtactagc cattccttag aaggtattgt taaaagatca
    21301 tcaattccta atgaaatgga tatagcagtt gcttgctgaa aacctagagt ttttacttga
    21361 tctaagatat gcgatgtata tgccattcca aaatgatcta tgaatctgct aataagtcgt
    21421 ttaatggcag ttccgtctat cactttattg tgaaatacca gattggcccg ttctgccata
    21481 cgtacctccc tattccaatg agttggattc gacaatgggt ttgagtcaat gattggaaaa
    21541 cttccttttc tcgatcttaa attgcacaga aagtcaggtc agggaaggga ctcgagtcct
    21601 agttgaaccg gagaaaccca aattcacccc gccccggtgt ctgtcataga atttttgaat
    21661 ttagcgaccc tataattaag tataggtatc atataagcag gcccgacaaa aaccttgtac
    21721 agcttcttcc atttctcgat aaagagaaat atgaccaata gtggttcgga ggtatatcca
    21781 aagaatttct ttttttacac ttcttattat cagatagtgt ccataaatct catgataagt
    21841 acccaaagat tcatagtgaa cttcgatggg agtttctctt gaagcaataa cgcgttgatc
    21901 tagtcgccac cgaagccaca aaggactatc taaatggatt cttttctgtc gataagcccc
    21961 aattgcatca tgggaattac aaaaaaagag ttcttttgta tacctatagt tattattgtc
    22021 aattctttca ttttgatagt ttcttcgatt acatggatta tatctatttg cacaaatacc
    22081 tcgacgattc ctacttgtta atatatagag accaataagc atatcttggg tcggtacaga
    22141 aataggatcc ccaatagctg gagacaagag attcatatga gaaaacataa gtaaacgagc
    22201 ctccgcttga gcctctaaag acaaaggtac atgaacagcc atttgatccc catcaaagtc
    22261 tgcattaaat cccttacaaa ccaatggatg taaacaaata gcacgccctt ccactaaaat
    22321 gggctcgaat gcctgtatcc ctaatctatg cagagtaggc gctctattca gcaatacagg
    22381 atgcccctgc ataacttctt gaagtatttg ccatataatc ggcccctttt cgcgaatttt
    22441 actcttagca actcctatgt tcgaagcaag atgttgtcta attagaccgc gaattacaaa
    22501 tgtctggaaa agctctattg ctatttcgcg aggcaaccca cagcgatgta atgaaagtga
    22561 ggggccaaca acaatgacag aacgccccga ataatcaact cgtttcccaa gcagagtctc
    22621 gcgaaatctt ccctctttgc cttcaattag atctgaaaac gacttgtaaa cctttttatg
    22681 accgtccctc attggttgtc cgcgaattcc attatcaaga agtgtatcca cggcttcttg
    22741 taccaatttt tcctggcaca ttactaattc ccccggtgta gatctacttg ttgttaatag
    22801 atcagtaagg gtattattgc gatagataac tctcctatag agttcattaa tatctgaact
    22861 catgagttta cctccatcca tctgaacgat cggtctcaac tcgggaggaa gaaccggtaa
    22921 tagacataaa accatccatt ctggttctat atttgttcga ataaaatgct ttgctaattc
    22981 tatgcgtcta accaaaaaat cctttcttct tccaattttt tgatcttccc attcattacc
    23041 cgtaagccct tcttctccta attctttcca ttctaccaac gaaaaattta taagaattcg
    23101 caaatctaga tcggccaatt gttctcggat agcagctgct ccggtagaaa tttctcgatt
    23161 tcgaaatgta tcaaaacctt gggtagtaaa aaaaagtgga atactatatt tccaggattg
    23221 gatttcatat tcgaatgaac ctcgtaatcg taagaaagta ggttttttag tgctgggcct
    23281 agcaaaagaa aaattaggat aggatcctat gggatctccc ccttcaaaat cggacatgag
    23341 agtttcctct catccggctc aagtagttac accaaataaa gctaaagaaa ggaattctca
    23401 ctttcaaatt ctagaacccc ccccaaaaaa aaaggtctac tccttactca agttcccaac
    23461 gaagaccaag caacttttca ttgattcatt cttcttttct ctagatttta tgaattcttt
    23521 agtcaattat aaattaggac ataaatgaaa tgtgaaattc ttgagtagtc tatttccctt
    23581 caaatgatga atcccttatt caattttaaa ttaaaggaat gtcttggaat ttattcataa
    23641 gggatttact tgtctatgta ctgttccgct cgatctatta ggtcccgcct tacctcgata
    23701 gttataccat accccaacgc ccttccttaa agaaagccta tatgcgatgt atagactccc
    23761 gtaaccatga catatttgct tacttgaaca taatttcatt ttttttagaa agaaatggga
    23821 atgtcaaaag aaagaagtct ttttttcacg aggtacaact ttcaaattct tatttctttt
    23881 ttactaactc gaccatagac caattcccct tttatttggc agtcttgaat acgcccataa
    23941 ttctgagctt catgttactc ctcccaagag acatgtcaga tttggggcat cccaattcaa
    24001 ttgaatggga tgacagtttc tcattcctaa tctgtaaaat cagaatttcg atcaaatcac
    24061 acatcgcagt atactagcct ctctaattct ttaagaggtt tatctaaaag attcgcaata
    24121 taactaggaa gacgtttcaa ataccacacg tgagttactg ggcatgccag ttttatgtat
    24181 cccatttgat atcttcgtat ccgagaatcg acaaattcaa ctccgcattg ttcacaaaat
    24241 ttaggatcct ctttttcatt tccaattatt cgataatttc cacaagcgca aattccactt
    24301 ttggtaggcc caaaaattct ttcacaaaat aatccgtctt tttccggttt attggttttg
    24361 taatgaaaag tatagggttt tgtcacctct ccaactatct ctccattggg taggattttt
    24421 ttagcccaag cgcttatttg ttgaggagaa actgatccta ttcggagttg ttgatgttta
    24481 taccggtcga tcatagaaga aaattctgat tcattccgat caagcttcct tcctattaat
    24541 ctggaagttc ttctcagata caaggaaatg gttcagttcc aaagccaaag atcgtaattc
    24601 tcgaaccagc aatcgaaaag attctggagc atcctcgggt ttcggtattg ttcctccaat
    24661 gatcgtagta ccaagtactt cttggcgagc tctaatatga tcagatttat aagtaagcat
    24721 ctcttgtaaa atatgagcaa ccccaaaccc ttctagggcc caaacctcca tttctcctac
    24781 ccgttgtcct ccttgcttgg accggcctct aagtggttgt tgtgtaacaa gtgcataatg
    24841 tccactggaa cgcccatgta ttttatcatc aacttgatga attaatttca aaacataagg
    24901 ctttcctatt agaacaggtt gttcaaaagg atctcccgtt cttccatcaa atattctgct
    24961 ttttcccgga tattcgggtt caaataccca aggatttgct gtttgcttac tggcttcata
    25021 taattcagaa aagaccagtt ttcgcgaagc ctcttgttca tatctctcat caaaaggtgc
    25081 tattcggtaa tgtctatcga gcagactccc cgctaaccca agtgagcatt caaatatctg
    25141 tcctacattc attcgtgaag gtactcctaa tgggttcaaa accatatcaa cgggtcttcc
    25201 atcttgcaaa taaggcatat cctgtctagg taaaattttt gaaacgatac ctttatttcc
    25261 atgccttccg gctactttat cgcccacttt gatttcgcgt ttctgtgaaa tatatacacg
    25321 aatcatttct ggattataag tcgaaccccc ctttttctgg atccatctca catcgacaac
    25381 ccgaccccta ccgcctatag gtaattttag acaagtttcc tttgaagtgg atacctgaat
    25441 cccaagtatg gcccgtaata atctatcttc tggagcatac gatgattctt tcgacaactg
    25501 aggtgttaat ttacctacta aaatatcgcc tgtctccacc caagatccca gcatcacaat
    25561 tccatttttg tctaaattgc ggagtaaatg ggcttctagg tgcggtactt cgttagtgat
    25621 cctttcggga ccttgacttg tcatatgagt ctgaatttcg tatttccgta tgtgaaaaga
    25681 agtataaaaa tcttcatata ccagacgctc gctaatgagt actgcatcct caaaattgta
    25741 accttcccat ggcatatatg ccactaatat gtttttgccc aaagcgagtt cgccaccaac
    25801 cgtagcggca ccgtccgcta aaatttgtcc ctttttaagg catttacccc gtcgaacccg
    25861 tggggtttga tgcatacaag tatttttgtt ggaaccttga tacataacta acggaatgct
    25921 tagagcatcc ccattagcca ataagattgt cttgtcaata tcgatataaa tgatctttcc
    25981 ctcgtgttcg gctatagcga gaactcctga atctagagcc acttggcgtt ccaacccagt
    26041 cccaacaata cacttctcgg aacgcgaaag cggaaccgct tggcgttgca tattagaact
    26101 cattaaagcg cgattcgcat cgttatgctc gataaaagga atgagggacg ctccaataga
    26161 aaaatattgg aaggggaaaa tacttcgaag atgaacctgt tcccatgcaa tagttaggaa
    26221 ttcttggcgg tatcgagctg gaacaacttg ttcttcctga ataccctgat tcaaggccaa
    26281 ggaatttcct gccgctacca tataatactc atctctattt ggggataaat aaagcatccg
    26341 tacttttttt gatctctcaa agattttata aaatggactt tctaaagacc cccaatgacc
    26401 aatcttggca tgaattgata aagatccaat aagtccaaca ttgatacctt cagacgtgtc
    26461 aattggacaa atgcgtccat agtggctagg atggatatct cgtatccgaa aattagcagt
    26521 tcgacctgtc aatcctccag ggcccaaata actcaatttt ctcccatgaa ctatttgtgt
    26581 caatggattg gttcgatcca aaacttgaga taatgggtgt aagccgaaaa aggattcata
    26641 agtggttgtt aatggagtgg aagttaccaa attctgagga gtcggtatcc atttatgctt
    26701 aatagctccg catatagttc ctctaactac attttctaaa cgaaccagag ccaatccgaa
    26761 ttgatcttgt aagagatctg ctacagaacg aatacgttta tttttcaaat gattcgtatc
    26821 gtcaagtgta tccattccaa atttcattcc aatcaaatga tctgcagctg ccaatatatc
    26881 tcgcggtaac aaaaaagtat tgttctggga tatattaaga ttcagtcttt ggttcatgtt
    26941 tcggcgacca atccttccta attcacatct ttggtgaaag aatttctttt gtaattcctt
    27001 acataaggat tcagaaaata ctggatcccc gcctacacaa gaaaattgta gataaaactc
    27061 caaaatggca ttttcttttg agataatttt ttttttctcc ttagcggtta ggaaagacaa
    27121 gaaaatctca gggtagcaaa cattctcgag aatttctctt agattcgaac ccatagctga
    27181 tgatagaact agaatagata ttttctgttt cctacttaca cgagcccaga tccttgcttt
    27241 tctatcaatc tctaattcta atcttcctcc ccaatctgat attatggtac ctgtatagac
    27301 cgaaattccc ttatgatcca attcagatcg gtaatagata ccggggcttt gcaatatttg
    27361 attgatcaca attctgtaca gtccatttac tataaaagtt cccagggagt tcattaaagg
    27421 aatgtttcca ataaaaatgg tttgttcttg catatcttta ctgggtttcc aaattaatcc
    27481 tgcggataca tataattcag aagaatatgt tagtgattcg tatacagcat ctctttcttt
    27541 tatcaacggc tccactaatt gatatgtttc cacaaagatt tgaaattcaa tttcttgatc
    27601 tgtatcttca atttttggaa acttataaag ttcttctgtt aagccctgat caatgaacct
    27661 acaaaatcct tcaaattgga tctgattcaa cccaggtatt gtagacattc ccccattttc
    27721 atccccgagc attttgaatt tcccatttat caaaaaaatc ccattctttt ttcattcttc
    27781 atcgaatcat atgaatcgat ctagcaatga tagaatttaa tttatattct gtttactgaa
    27841 tcgcatgaaa tttaacccaa cacgatatat gtatcgaatg tatgaaaaat gaaatgcata
    27901 tgagcaaagg aagtaaagat ttgactcaaa ttggaatttc tatttataac aaacagatac
    27961 aaaaggaaag gagttgataa atgccactta gatttttatt ttagacttat gaaattttgt
    28021 ataaaatatc aaaaacaata atttcatttt taccattatt atgagattac gtattccaat
    28081 ttgattttga ttagatacca gaaaaatcaa acggattcat gatttgtcct attcattgag
    28141 ataaagatag aataatcaga aaagaaaata gagttcgttt ttctaacact tcattttttc
    28201 atggattcct ttgttcaaaa aagaattagc atagaacaga gatattttga cctaattttt
    28261 tttagtagaa tcttttgaat atgattgaag ttcgtaagaa aagaggacgg cttgtcttta
    28321 gcttgtcttt actaagcatg tgcagatata gctatgctgt ctatatatac gatatgtctt
    28381 tattccgctt atttacattc tattatatag aagccttatt ttattggggc tgcgctatca
    28441 aaaatgatat ttttattttc tcttcaatct attcaatgaa aaaatgaaag acgagaattt
    28501 cttgagaaat tccctatgag aaaaaaatcc tattcaaaga aaatccccat taaataacta
    28561 tactatacct gtctgtgtaa caatttatgt tttggggttt acatatactc aaaattcctg
    28621 ttataataag cattggtatt caaaaaaaaa tcaatgctta tttgattggg tatgtatctc
    28681 tttttcttta ctgctataag caaagaaaaa taggtgggga gtggggccaa aaatcattca
    28741 tcaatttaca gtcaaattga aatcataatt tctacttttg taactgagaa ttcacttttg
    28801 cttttttttt ttcaatagaa aaaaagaggg aatattttcg tcttttttgt atgtatcatt
    28861 ttggcggcat ggccgagcgg taaggcgggg gactgcaaat ccctttaccc cagttcaaat
    28921 ccgggtgtcg cctgatcaac aaaaaactcg aaatcaatag aaatcaaccg ttctgttttt
    28981 tttatataac tcgccctact ttttttttga ctctgtgcca gtaatttcac tattatatta
    29041 ttagttaaca ataatggaaa aattccttca gattttattc gtttcatatt tatagagata
    29101 ggggacataa ttcacatgga tatagtaagt cttgcttggg ctgctttaat ggtagtcttt
    29161 acattttccc tttcactcgt agtatgggga agaagtggac tctagacgta ttactcgttt
    29221 tataatcaga ttgaggaatc aaactgtatc aatttttttt tctaaatggt tttgcaaagc
    29281 cttttatttg aaattcaccg tatcaattaa attatttaat taatttttat tagtcttcct
    29341 ttttagattt agaaattttt tggttctaat gtagtaaggt attctatgac taatagagat
    29401 aaataatatt tcaatcaaac aaatatttca ataattccca tcttcgtatt ccgagaatct
    29461 aaaaggatat ggatggtaga caataaaaaa aaaagaaata aaaaattatt tctcaatttt
    29521 ctatttcgat gaaccgtccc ttaccagagt tatatatggg caatgagggg caaggaaacc
    29581 ccaccttttt ttttcatttt atttccccct tttttgttca aatggaaaag acagaactct
    29641 tttgatcatc tgttaactct tcaatcaatt acttcttgta atttttaata taaaaaagag
    29701 attttttgat tttctttttt tattattaat aatatatatt ccatttttct ttccttcatg
    29761 gatttgattc tttttttgat ggataccgtc atagagaaac taataagaaa tccgggaatt
    29821 aaaaaatggc aagacaaagt cttgcgattt tttcagattg aaataaagac aactaaaatc
    29881 aaacaaagaa ataaaattga gataggacgg cgatcacata tatttaattg atatcgacat
    29941 ctatgaagat agatattaaa aattgatcta tattaagttt ggatcttaat acattacaac
    30001 tttatacatt cctaacattc ctagaattag aatagtatag tatgatagaa agaaatatct
    30061 gaatctttct accatactat actaatgata agaagtcaag ttttattcaa attaattgcc
    30121 ttggctgact gtttttacat atattataag taaaaaagca gtaggaacta gaatcaacag
    30181 cgcagtagca ataaatgcta gaatatttac ttccataatt tccccccttt ttttttactt
    30241 cgcaataact cgggatttaa tcccatagag atgaaaatca cttgtaaatt caatgcaatg
    30301 aattacattt taatgacatc gaatcggatc aatatcatca ataacaatat ctaaactatc
    30361 aaatcaattc accgtcgaga atttaatagt ataacatagg aagatctttt atccacacca
    30421 aatcaaaaat ttgtgattcc tggtccaaac aaaagaattc gtttccttta ttgattttcc
    30481 tttattgata ttgttattct tttccgctct ttcttttcta taaccaattg ccccctttcc
    30541 ttgtacaacc atctaatgaa gtatcatctg actacttttc cgcttccaat gtttagaaaa
    30601 aaaaaaacca agcaaaaaag agaaaatata aattccattt atacgtctat gtacccgata
    30661 aaaataccaa acatatgaca ctctattttc ttttttttat ccgccggggt cgggactgac
    30721 ggggctcgaa cccgcagctt ccgccttgac agggcggtgc tctgaccagt tgaactacaa
    30781 tcccaggtaa ataaaaaagt gtgcagcata cacatattaa ttatattgtt aatagataat
    30841 gaaagccatt ttttttgatt tagaacggat tcctagttac taggaatccg tttttttcat
    30901 tattgtcaaa tcaataaaat cgaatcgatc gatatccatt tttcaatgaa aatagtcttt
    30961 ttttctttac tcttttcatt aaactttata cacttaatca tcctgatatg gatctagatc
    31021 attagcaagg gcagaattta tgggaacaaa taaaaataaa taaagcaaat aaaaagacgg
    31081 tagggatgga tatatcataa aattggactt ttttcctttt attgggccga gctggatttg
    31141 aaccagcgta gacatattgc caacgaattt acagtccgtc cccattaacc gctcgggcat
    31201 cgacccagga agaatgaatt ctagggttat tgataatcca tgatcaactt tctttcgtag
    31261 taccctaccc ccaggggaat tcgaatcccc gctgcctcct tgaaagagag atgtcctaaa
    31321 ccactagacg atgggggcat acttggctga ctgccattat actatcctca tagtatgagg
    31381 agttttttaa aaattgtcaa tggaatgata tgactagata tgaaagcttt ttccatcttt
    31441 tatgattcca tttttattcg tgatttagac tcgtgaatca ttcattttca tcgccactct
    31501 attctattag atctagaaat atattctata aaaaaatgag aaattgagat aattatattc
    31561 tcttagaaaa ttctattaaa taatactcat aatacgaaat atagaattct ttaggtaagt
    31621 gattggtctg acataaaata aaaataaaaa agtgtgtgtg tttttctaaa aaaggtttgg
    31681 ttgaggggac aaatcaaata tcttcattac ctataccaat attttgataa actaatttgg
    31741 atctctgtcg aattgctaag gtacatgtat caatcaactg aatttcattt tgttctgata
    31801 gaagaatttt ggtcagtgtt gaaacaattt attgcattga tatttatcaa atctaatatc
    31861 aataaacaaa ttgcacccta tttacttact tttaagtaaa ttagaatcgc attactgaat
    31921 gaactagtag atactacgag tctactgcat atacttatat atatagatat tatacgtcta
    31981 ctgattcatt cagtaattga atcaaatggc ccttttaact cagtggtaga gtaacgccat
    32041 ggtaaggcgt aagtcatcgg ttcaaatccg ataaggggct tttctttttt ttcctaaacc
    32101 tccagtacaa tggtagtatt catattgaaa ggaagaataa aagtgttgtt gatatttgta
    32161 ataaaaaacc aaagcaaata agtataatag tttaattaga aactatagca tttttttttt
    32221 ttactaatat ctaatctaat aggctatcat tctaatgagc tagattggag ttaattagaa
    32281 aagaaaatgg aacgtttgtt tattataatg aataataaga agtcgtcgtt tgaattaaca
    32341 aattacaaat atatatggat ttctttttat tttcgattaa attattacaa tctattgtaa
    32401 agaattgtaa agattagaaa tctacaaaat aagaaaaagt taagtagatc taacccatta
    32461 aatcgtggct atatccacta ttctgatagt aaaatttaat tttgatagag atgaaattgg
    32521 aacagtggtt atttttttct catatttatt ttgaccccgc aagaatctgt cgatacttcc
    32581 aatgaatcct cttcttccta gatctcccat tccatagaaa tcgaaatcag atcatgtctt
    32641 catgtatcaa atatttcaat atcaatgcat acaatagttt tttttgttct acgaatgtga
    32701 tgaaaaatgg atgcgaaaaa gaaactttct ttaatttaac gtcttctatt atttatttta
    32761 atatttcttg tattaaattg aaaaatagga atttattctt tttttctgat ctataatcta
    32821 taaaagtaaa gtaaaagtta acataaaaaa agtattcgtg cttcgacccg tgaaataaag
    32881 ggatagcgtc tggcgttttg ttttacattc atctgaagga caatgaaata aaagtaaaag
    32941 aaagaagaca ataaaagaaa ataagaaaat aaaaatatac gataccttag taatttaata
    33001 cccatagaaa ttagaagaat acataaattg atttttatca atctcacaaa caagattcaa
    33061 gaataagatt agttgatggg ggggagaaga gtagatctgg aaattggcca atagcgatat
    33121 aagaaatcgc ttcttccttg aattgaagag ttcgttcaaa aaagaaattc atctagaaag
    33181 gaaaaaattt ggttttcgaa accatattaa taataataaa aaaggggcag cgcacgagaa
    33241 atcaaatcat acataaataa tcaaatcctc gaacgccccg aaaatgtcat aaccataaca
    33301 caaggataag gtgctcggaa atggttgaag tagttgaata ggaggattgc tatgactata
    33361 gcccttggta aatttaccaa agatgaaaat agtttatttg atattatgga tgactggtta
    33421 cgtagggacc gtttcgtttt tgtaggttgg tccggtctat tgctctttcc ttgtgcttat
    33481 ttcgctttag ggggctggtt tacaggtaca acctttgtaa cttcgtggta tactcatgga
    33541 ttggccagtt cctatttgga aggatgcaat ttcttaaccg ccgcagtttc gactcctgcc
    33601 aatagtttag cacattcgtt gttgttacta tggggtcctg aagcccaagg agattttact
    33661 cgttggtgcc aattgggcgg tctgtggacg tttgttgctc tccacggcgc tttcggacta
    33721 ataggtttta tgttacgtca atttgaactt gctcgatctg ttcaattgcg accttataat
    33781 gcaatctcat tctctggtcc aattgctgtt tttgtttctg tattcctgat ttatccacta
    33841 ggtcagtctg gttggttctt tgcgcctagt tttggtgtag cggctatatt tcgattcatt
    33901 ctttttttcc aagggtttca taattggaca ttgaatccat ttcatatgat gggagttgcc
    33961 ggtgtattgg gcgcggctct gctatgcgct atccacggtg ctaccgtaga aaatacttta
    34021 tttgaagatg gtgatggtgc aaatacattc cgtgcattta acccaaccca agctgaagaa
    34081 acttattcaa tggtcaccgc taaccgcttt tggtcccaaa tctttggggt tgctttttcc
    34141 aataaacgtt ggttacattt ctttatgtta tttgtaccag taaccggttt atggatgagt
    34201 gcttttggag tagttggtct ggctctgaac ctacgcgcct atgacttcgt ttcccaggaa
    34261 atccgtgcag cagaagatcc tgaatttgag actttctaca ccaaaaatat tcttttaaac
    34321 gaaggtattc gtgcttggat ggcggctcaa gatcagcctc atgaaaacct tatattccct
    34381 gaggaggttc taccccgtgg aaacgctctt taatggaact ttagctttag ccggtcgtga
    34441 ccaagaaacc accggtttcg cttggtgggc cgggaatgcc cgacttatca atttatccgg
    34501 taaactatta ggggctcatg tagcccatgc tggattaatc gtattctggg ccggagcaat
    34561 gaacctattt gaagtggctc attttgtacc agaaaaacct atgtatgaac aaggattaat
    34621 tttacttccc cacctagcta ctctaggctg gggggtaggt cctggcggag aagttataga
    34681 tacctttcca tattttgtat ctggagtact tcacttaatt tcctctgcag tattgggctt
    34741 tggcggtatt tatcatgcac ttctgggacc tgaaactctt gaagaatctt ttcctttttt
    34801 tggttatgta tggaaagata gaaataaaat gaccacaatt ttgggtattc acttaatttt
    34861 gttaggtata ggtgcttttc ttctcgtatt caaggctctt ttttttgggg gcgtatatga
    34921 tacctgggct ccgggagggg gcgatgtaag aaaaataacc aacttgactc ttagcccaag
    34981 tgtgattttt ggttatttac taaaatctcc ctttggagga gaagggtgga ttgttagtgt
    35041 ggacgatttg gaagatataa ttggaggaca tgtatggtta ggttccattt gtatatttgg
    35101 tggaatctgg catatcttaa ctaaaccttt tgcatgggct cgccgtgcac ttgtatggtc
    35161 gggagaagct tacttgtctt atagtttggg tgccctatcc gtttttggtt tcattgcttg
    35221 ttgctttgtc tggttcaata atactgctta cccgagtgag ttttacgggc ccactggacc
    35281 agaagcttct caagctcaag catttacttt tctagttaga gaccaacgtc ttggggctaa
    35341 cgtgggatcc gctcagggac ctaccggttt aggtaaatat ctaatgcgtt ccccgaccgg
    35401 agaagtcatt tttgggggag aaactatgcg tttttgggat ctacgtgctc cttggttaga
    35461 acctctgagg ggtcccaatg gtttggactt gagtaggttg aaaaaagaca tacaaccttg
    35521 gcaagaacgt cgttctgcgg aatatatgac tcacgctcct ttaggttctt taaattctgt
    35581 aggcggcgta gctactgaga tcaatgcagt caattatgtc tctccgagaa gctggttagc
    35641 tacttctcat tttgttctag gattcttcct attcgtgggt catttatggc acgcgggaag
    35701 agctcgcgca gcagcagcgg gatttgaaaa aggaattgat cgtgattttg aacctgttct
    35761 ttcgatgact cctcttaact gagaaggggg tccaacactt aaattcttag aatcggtttg
    35821 aattcccctt acatattcaa ggaaccaggt cgttcatatt tcaaaagtat tctgttttcc
    35881 tttcttttca atttatatct aatccatttg tttttctggc tcggctgggt gggatagccg
    35941 agccattacc tgtttttcgt tatgattttc gaaatttttt tttttaagag gaaaagccaa
    36001 taaagaaatg aattcatcga tcaaaagaaa aaaggagaga gagggattcg aaccctcgat
    36061 aattctttcg aactataccg gttttcaaga ccggagctat caaccactca gccatctctc
    36121 ccagagataa tttctatttt attctaccaa atagaacaaa cacggccata tgagttgata
    36181 ctatcatgta tagaaagata ttgtgtgtga atctataggt cgatctatct atatatacag
    36241 atagatgaga tgcatgatct agcatgtccg tttgtgagcg ggaagtcaaa aaaatcacct
    36301 tggatttaat gtccaaataa aagtggtaag ggggttggaa ataagtcata tagaatcaat
    36361 ggattcaagg taaaatccct ctatgtgggt ggctttttat tcaaattgtt tgtttggtcg
    36421 atatcataga ggggattaaa tggtatagtt cttttgttga tagcttggag gattagaaac
    36481 atgactatag ctttccaatt ggccgttttt gcattaattg ctacttcgtc aatcttactg
    36541 attagcgtac ctgttgtatt tgcttctcct gatggttggt tgagtaataa aaatattgta
    36601 ttttctggta catcattatg gatcggatta gtttttctgg tgggtatcct taattctctt
    36661 atttcttgaa tctttccgct acagatccaa aaaggacccc tcccacaaat tttttggatt
    36721 gtgagataca ttaaaattta ataaaaaaaa agataagtat aagtccccca aaaatgcaaa
    36781 taaattggag ggggggctca tcagtcaaac ttctgtaatc tgtaatttaa ataaatagaa
    36841 cttgaatgaa ataaaataaa aaatagattc aaaaaaatct gtattcaact atattcaaat
    36901 atataataca aatatataat acaaatatat ataaatttca aatacttaga aaatgaaaat
    36961 tttgaattga gaaattcaaa atttagattt agatataaat aaagaaaata gaattctaat
    37021 tatttgaatc ttaatatata taattaagaa gctaataata tattaattat atattaattt
    37081 cttaatattc aaattctatt gataataatt accttttgta ttgttaattg gtttagtgat
    37141 ggaattaaaa aaaaaaaggc cctcaaaaga gtatctggtc tagctctgac caaaaattat
    37201 ccagatctct tgtatcaaga acgaacaatg cggatatagt tgaatggtaa aatttctctt
    37261 tgccaaggag aagacgcggg ttcgattccc gctatccgcc cagggtcatt tttttaaaaa
    37321 gcaaaaagat tcgttccggt tgaatgaaat ctaataaata ccttccgctc taaaaaaaaa
    37381 agcaaagtct taattaatga attaattact agttaatagt catatgataa agtctcattt
    37441 ttttgaaaaa aatgttgcgg gaaggggatt tgaacccatg acttcaaggt tatgagcctt
    37501 gcgagctacc aaactgctct atcccgcgat gaaaggaaac cgaaacccta gaaacgaaac
    37561 taatggacaa acaagaattg aatgggcccc tcttccatac ctgtacaaat agaatagcct
    37621 atttatacaa aatggtaaag gggcccctct atgatcgtag atcatagaaa gaaatagaaa
    37681 aaggaagtga cattttaatc cttaccaact tgatcttctt gctcccggca acaaacatgt
    37741 ctgaaccatt tcacgaagta tgtgtccgga tagtccaaag tctctatagt tagctcttgg
    37801 tcttccagta gaaaagcaac gccgatgaag acgtgtaggt gcactattac gcggtaagga
    37861 ttgtaacttt ccatgaattt tccatttatc actcaaggac ggaaccttac ttatttcttt
    37921 ctttgaggat cggcgaatca aatgatattt ttgttccagt ttttgcctct tcttctccct
    37981 atgaatcaaa cttttctttg ccataatggt tcagttattt ttattatcaa tggtacaagt
    38041 cggatcctag atgtagaaat agaagggggt atacccccct ccccattgaa agatattatc
    38101 gcggatatgg cacataacat aaagaattaa ccaaatttgc ccgatgtaga ggcaatcaag
    38161 aaagccgcat aagtgaatat ataacctaca gaaaaatggg ctaatccaac caatcttgct
    38221 tgcacaatag aaagagccac tggcttatct ctccatcgaa tcaaattagc caaaggtgta
    38281 cgttcatgag cccatgctaa agtttcaatc aattcctgcc aatatcctcg ccaggaaatt
    38341 aagaacataa atccagtagc ccaaacaaga tgcccaaata agaacatcca cgcccagact
    38401 gatagactat tcataccaaa ggggttatac ccattgataa gttgggaaga gtttaaccat
    38461 agataatctc ttaaccatcc catcaaataa gtagaagatt cattaaactg cgagacgtta
    38521 ccctgccata atgtgatgtg tttccaatgc caataaaaag taacccaccc aatggtattt
    38581 aacatccaga aaactgccaa ataaaatgca tcccacgccg aaatatcaca agtaccaccc
    38641 cgtcccggac cgtcgcaagg aaaactataa ccgaaatcct ttttgtctgg cattaacttc
    38701 gacccacgcg catctaaagc tccttttact aagatcaatg tagttgtatg taaacctaga
    38761 gcaatggcat gatgaaccaa gaagtctcca ggacctattg ttaagaatag tgaattacta
    38821 ttttcattaa tagcatttaa ccatccaggt agccatatgc ttctacccgc attgaatgcc
    38881 ggtccatttg ttgaagataa aagtacatcg aacccatatg aagttttacc atgagcggat
    38941 tgtatccact gggcaaatat gggttcgatt aatatttgtt tctccggagt accaaaagca
    39001 agcatgacat cattatggac ataaagcccc aaagtatgga accctagaaa gaggctggcc
    39061 caacttaaat gggatatgat agcttcttta tggtctaaca ttcttgccaa tacattatcc
    39121 tcgttctgtt ccggattgta atctctaata aaaaaaatag ctccgtgggc aaaagcccct
    39181 gtcatgatga atcccgcgat gtattggtga tgggtatata acgcagcttg agtagtaaag
    39241 tcttgtgcta tgaaagcata agaaggtaaa gagtacatgt gttgagctac taaggacgta
    39301 ataaccccta aagaggctag agcaaggcct aattgaaaat gaatcgaatt gttaatcgtg
    39361 tcataaagac ccttatgacc acgccccaat cgtcctcccg gaggagtatg tgcttctaaa
    39421 agatctttta tactgtgacc aattccgaag ttagttctat acatatgtcc cgcaacgaga
    39481 aaaataaaag caatagctaa gtgatgatga gcaatatcgg tcaaccataa actttgcgtt
    39541 tgcgggtgga accccccgag aagggttaga atagcagttc ctcctccttg ggaagtgccg
    39601 aataaatgat tacttgaatc ggggttttga gcataaagat tccactgacc tgaaaaaagt
    39661 ggacccaacc cttggggatg tggcaataca tctaagaaat tattccatcg aacatattcc
    39721 ccccgggatc cgggaatagc gacatggact aaatgccctg tccaagccaa ggagcttact
    39781 ccgaagagtc ctgacaaatg atgattcaga cgagattcgg catttttgaa ccatgaaagg
    39841 ctcggtttcc atttcggttg tagatgtaac caacccccta ttaaggaaat agcagaaaga
    39901 aataatagaa aaagagctcc agcataaaga tcttcattag tacgtaaccc aattgtatac
    39961 caccactgat aaacaccaga ataagcgata ttcactgggc cggaggcgcc ccctctagta
    40021 aaagcttcca cagcgggttg accaaaatga ggatcccaaa ttgcgtgagc aattggtctt
    40081 acatgtaagg gatcctgtac ccatgcctca aaatttcctt gccaagctac atgaaagaga
    40141 tttccggaag tccacagaaa aattattgcc aattgcccaa agtgagaagc aaaaatattc
    40201 tgataaagac gttcctcagt aatatcatca tgactctcga agtcatgcgc ggtagcaata
    40261 ccaaaccaaa tacgacgagt agtggggtcc tgagctaagc cttggctaaa ccttggaaat
    40321 cttaatgcca taatgccttt caaatcctcc tagccattat cctactgcaa taattcttgc
    40381 taagaagaat gcccatgttg tggcaattcc acccagaagg tagtgggtta ctcctacagc
    40441 acgtccttgg acaatgctca aggctctagg ctgagtagca ggagcaactt ttaatttatt
    40501 atgagcccaa acaatggatt caataagttc ttgccaataa ccacgtccgc tgaatagaaa
    40561 cattaaacta aaagcccata caaaatgagc acctaagaaa aaaagaccat atgcggataa
    40621 tgaagaacca taagactgaa ttacctggga tgcctgcgcc cataagaaat cgcggagcca
    40681 cccattaatt gtaattgaac tctgcgcaaa gtttcctcct gtgatatgag ttaccacccc
    40741 ttgatcgctt atactacccc aaacatctga ctgcattttc caactgaaat ggaatattac
    40801 taccgaaatt gcattgtaca tccagaatag tcctaagaag acatgatccc aagcggatac
    40861 ttgacatgtc ccccctcttc caggcccgtc acaagggaaa cgaaaaccga gatttgcttt
    40921 atccggtatc aaacgcgagc tacgagcaaa tagaacacct ttcaggagta tcaataccgt
    40981 tacatgaatc gtaaatgcat ggatgtgatg taccaaaaaa tctgcggttc ctaatggaat
    41041 aggtaacaaa gcaactttgc cacccactgc tactaaatca ccgcctcccc aagtcaaact
    41101 ggtgctcgct gttgcaccgg gcgccgttgc accgggtgct aaggtatggg tgttttgtat
    41161 ccattgagca aagacgggtt gtaattgtat agcggtatct gaaaacatat cttgtggtcg
    41221 ccctaaagcg ctcatggtat cattatgaat atataaacca aaactgtgaa agcctaggaa
    41281 tatacatacc cagttgagat gtgatatgat tgcatcacga tgcctaagga cacgatctaa
    41341 tagatcgtta tatcgagtag ttggatcata gtctcttacc ataaaaatgg ctgcatgcgc
    41401 agcagcaccg actatgagaa atccaccaat ccacatgtga tgtgtaaaca atgatagttg
    41461 tgtaccgtag tcagtagcta gatatggata agggggcatg gaatacatat gatgagctac
    41521 aacaatggtt aaagagccta acatagctaa gttaatagat aattgagcat gccatgatgt
    41581 tattaggatt tcatagagtc ctttatggcc ttgacctgta aatggacctt tatgagcctc
    41641 taaaatatct tttagactat gaccaattcc ccagctggtc ctatacatgt gacccgctat
    41701 taggaataga attgcaatag ctaaatgatg gtgtgcaata tcggtcaacc atagaccccc
    41761 agtcactgga tctaaccccc ctcgaaaagt aagaaattcc gcatattttg accaattcaa
    41821 ggtaaaaaat ggggttgctc cctctgcaaa actaggataa agttgggcca aaagcccccg
    41881 attcaagata aattcatggg gaagtgggat ctctttagga tctactccag catttagaaa
    41941 ttggttaatc ggtaaagata catgtatttg atgccccgcc caagaaaggg acccaagccc
    42001 tagtagccct gctaaatggt gattcaacat agattctaca ttttggaacc aagccaattt
    42061 tggggctgct ttgtgataat ggaaccaacc agcaaaaagc attaaggccg aaaagaccaa
    42121 tgcaccgatt gcggtacaat agagttgtaa ttcactagtt attccagatg ctcgccaaat
    42181 ctgaaaaaac ccagaggtta tttgtattcc tcggaaaccc ccgcccacat caccattcaa
    42241 tatttcttga cctactattg gccaaaccac ctgagcactg ggtccaatgt gagtaggatc
    42301 acttagccat gcttcataat tggaaaaacg agcaccgtgg aaatacatgc cgctcagcca
    42361 aagaaagatg atggagagtt ggccgaagtg ggcactaaat atttttcgag agatctcctc
    42421 caaatcactg gtatggctat caaaatcgtg agcatcggca tgtaggttcc agatccaagt
    42481 ggtagtatcg ggtcctttag ctattgttct tgagaaatga cccggtctag cccattcctc
    42541 gaaagaagtt tttacgggat ccctatctac caaaattttg acttctggtt ccggcgaacg
    42601 aataatcatt gagtcctcct ctttccggac aacacataca aagagacctg ccaacagtca
    42661 agtaattagt gaacctatga gagacacttt taatctaatt agtttttcgt tctcttcgat
    42721 ctctcatcta tctatttttg ttagttattt actagagcaa ttatgatctg gaagtcgatc
    42781 cggggcaagt gttcggatct attatgacat acctaggggg cgctcaacgg acccttttta
    42841 tcttataaaa ctcttttcag actttacatt ggcgcaagaa ttttttttgc aacgcggggt
    42901 attcatatct caattagaag ttcctagata gagttaagtt ctttttttct tacatagaat
    42961 acatagaaaa gaaatagaac aaatatgact ctattccaaa tcacgtaagt agtcattact
    43021 agtatcaata ttttttttag tcattcaaga gtttttttta ttagtttgaa tcgaaagaaa
    43081 agaatatcat aaaaaaaaag tcttcttttc tatgctatat ccgtggtata tccgtgtaac
    43141 atttatacct acgaaatacc aatgaaatag aacgattttc gaaaaagata taatgaaaaa
    43201 ttctttgatt ggttcttccc atagaaacga tcctttttat ttgaccgacg gggccaacaa
    43261 aagcaaagaa tacaaagaat taatattcaa acaaattcaa aaatttgaat atatattaat
    43321 atttgatatt aatatatatt atagaatttc tatttattta tataaattta taatatataa
    43381 tataaaataa tataaagaaa atttcataaa aatgaaaata aacaaagcga taatctaatt
    43441 gatgagaata aaaaaagaga gttcttattc gaaccgcttc gtgatcttta accaattctg
    43501 cgcttcaata taattcccag gagtaagcgc tatagcccgt ttccaatatt cagcggcttg
    43561 atcaaaccaa gcctccgcaa tttcagaatc cccctgtcga atggcctgtt ctccacggtc
    43621 ggaataggcg gtcaattcct ttccttggaa ccgtacttga gagttttcta actcatacgg
    43681 ctcggcagtc aattcttttg gcgtctaccc gagccctaat atatatctaa ctgaatggga
    43741 tttctcatag atctatttga tttttctcaa gttaacgtta accaacaaaa ccaaaagaag
    43801 ttaattacat gagtttcaaa cttgactttt gattcaatta ataatcagtt ttatcttttc
    43861 tcctaccttc agaaaaaaag tataggcatt ttgaaaccct cattagaatt ttctgaaaag
    43921 taactatctc gctttcatat catatagaaa ttaatataga atccttgaaa aagacttctt
    43981 cctcataaaa caaagactta ctctccttgg gatctgatgc tacaccgctg ctcaatacct
    44041 taggggatcg gctctattac ataagttgat tcctaatttt tatctcataa aatgagataa
    44101 ataagcagtt cttattgtat cgcccaaacc ttgtaaattg atctttacgg tgcttccgct
    44161 atcaattaga tcttttatcc atagaaaaaa atatttaggc atatatattt cttcatattt
    44221 cgaagtttct ttctttgcta cagctgataa aaatcgtttt ttggacgatg caatatgtag
    44281 aaatcctgct tttttgagtc tttattgtcg tatttgccct ttcctttttt tttctttcta
    44341 tagtggagat agtcgcacgt aatgacagat cacagccata ttattaaaag cttgtggtaa
    44401 gaacgggttt cgttctagtg cccgaaaata gtattctaaa gctttcgtat gttctccgtt
    44461 acttgtgtgg ataaggccta tgttatagag tatatagctt cgatcatagg gatcaatttc
    44521 tagtcgcata gcttcataat aattctgtaa cgcttccgca taattgcctt cggattgagc
    44581 cgacattcgt tacggtcgtc attcaattca aaaaattctc cgttccaaaa ccgtacgtga
    44641 gattttcacc tcatacggct cctcctttat tttatgtgca ttatgaaaat catccagaat
    44701 ccgtggaatt aaaggtcgaa atattgtcat tatgaactca gcggggctaa tgtttttaca
    44761 agaaatctct agccaacctt cttgcaaaag atcctttctt aacatcaagc gtgctggtac
    44821 tagataaaaa tgtaaactcc aacaatttct ttgttctcga cgcctttgaa tttccaggaa
    44881 ttagtcactt caacagtctt cgatggttat atgggtatcc aaagtacgaa tgagatggat
    44941 gtttgttgtc ccaaccattt ctttttttcc cgatcccgat aacgaaaagg agcgctttat
    45001 aacttataac aaagtttttg ttttgttgat tcctaggcgt agtgctcctt cctctatgcc
    45061 gcctattgat actagtgtag taggattgaa aaccgcaata cagatcgatg atctataggt
    45121 ctaacctttc gctcaatact agaataaaca attcaagtat ctgaggttgc attaatcggg
    45181 gatacacgac agaaggaatt gctttatgtt ataaacttca ccttcaacca gcgtcgattt
    45241 ttttttattt caatagtctt ttttttccga atcgtgtgtc tttttcctaa ggccgagagc
    45301 ggtaaagtca aaataatcaa atcgcaccat ctctgtaata agtaaatgcc tctttttctc
    45361 ctgaagttgt cggaattatt cgtaataaga tattggctac gattgaaaag gtcttatcaa
    45421 taaaatttcc atttatccgc gatctaggca taggtaaaaa aaaaatccat tctataactc
    45481 ttttcattac ctctcgtgag aaaatgatct cacaaacaaa ggaaatgtac agtacgaaat
    45541 aacataaaag taaacctatt caaaaaggga tatgactttc tacttcaact ttttttgaag
    45601 ctttgacaga aaaaaataaa tatttgaacc taatttgatt tcatacaaat gaaattcatt
    45661 agtataaaaa taaactataa tataagaata aaataaaagg gaattattct gatttcgtcg
    45721 aagttgaaga atcaaagaat ttattctacg gattaggata gatttggaaa attcgaaaag
    45781 ctttgattaa atttcaatta ttatatgatc aaaataggaa aaaaaatcga ataattgttc
    45841 tatgatgaaa atgaaaatag aataactgcc ctttttctct ttcgtgcata gcaggtatac
    45901 actatctaat aaaaaaaaag tcatgaaagg ctttatattt tgattttgat agttagaatt
    45961 gattatcagt aactatcgaa caatctaata tgaataactc gctatttgct cggattatcg
    46021 accataatca ttatgtagga aagatggccg agcggttcaa ggcgtagcat tggaactgct
    46081 atgtagactt ttgtttaccg agggttcgaa tccctctctt tccgcacctt cacctaattc
    46141 accaatgtaa ctaactacaa tgtatcaaat acaaataaga acggatacca aaaaagagtt
    46201 agacttttct ttgatataga ttccgttttt tgatgttgtt tgattttgat atagattctc
    46261 tattcctaat ttatgtgata tgaaaaagaa aatacagtaa tgtaaaaagc agacatagga
    46321 tggaaatttc cataaaagat atgataggat agaaatcccc gaattcaatc ccttgtcttc
    46381 atttccttat ttacttaacc ttaacttaag caaaagggag gggtgcaaat ttgtaaagcc
    46441 ctttgttttt ttattttagt taggtttaag tctgacgaga ataatattct acgacaagca
    46501 attcatttat tttcaaaccg acccatttcc tatctattat ttgattgact aatcctttat
    46561 attgtaatgt gtgaagggtc aaatgttttg gtaattcctc atgtgtggat gaatccagat
    46621 aattttgaat tagagctaga gatttttgtt catccttcac tgaaatgata tctcggggtt
    46681 tgcagcgata acttggtata tctactatac gaccattaac taaaatatgt ctatggttaa
    46741 ctaattgacg ggcttgagga atagttgaag ccatgcccaa tcgaaaaagg atgttatcca
    46801 aacgcatttc aagtaattgt agcaaaacct gaccggttga cccttttgcc tttccggcga
    46861 tacgaacata tttaagtaat tgtcgctctg taagaccata atgaaaacgc aatttttgtt
    46921 tttcttctaa acgaatacga tattgagatt ttttcccggg gcgcgattga tttttaagat
    46981 cgcttccagc tctaggcctt ttactagtta gtcccggtaa agcccccaga cggcgtattt
    47041 ttttgaaacg aggccctcgg taacgtgaca taaagactcc ttttttttat aaatttgatt
    47101 gaaatttaat ttatgaaatt tcataaatta aaataaaaaa aattaaaact gaactaaata
    47161 ctaaatgaag tgaaatccga taaaatgaag tattgtacta caaacaaata gaaatgagat
    47221 gcattagatc aatatacata tttttttgta ttgacttttt tgtttgtatt tttttattgc
    47281 atatctacta ttgtatatct acaaaaattg atatacaata aaaaaatcta tttattagat
    47341 aacttctatc tattgatata gaaatggaaa ctatatataa tctatataga taaataaaac
    47401 caaaagaaag ccctttcttt ttttttgttc ttgatttctt ttccaaagaa aagatataac
    47461 tcccccattc ataattgtaa gtttctacga cataataaaa taaagagatt tttggccttt
    47521 tgaaaaaaaa aaaaaaaagg gggggtgaag aagttcttta tttcaatctt ctttgatttc
    47581 aaaaaatctg atcaatcatg tatgtaaaaa agaaaataaa tagaaaaagc cggctatcgg
    47641 aatcgaaccg atgaccatcg cattacaaat gcgatgctct aacctctgag ctaagcgggc
    47701 ttaaataaaa gaaattttac atacatggga attcgtaaaa ctcttaggat tttatctatt
    47761 aacgataact tatattttat ttaaattcat ttaaataaaa atcaaatttc agaatttcaa
    47821 acgttaaatt gagtttatag ttctaaatca aatctataat ataaatagaa tctactaaat
    47881 tagattagta agtgaagatc cttttgtaca tttgtacatt tttttttttt gaatttagaa
    47941 ttctctaatt atatattagt tatatattag aagtcgaaat aaagtttaaa tgctaaatga
    48001 ttcaaccttt ttttagacta aataatttaa aatattaaat agaaataaat gaaataatta
    48061 gttagaacta taaaattttg ttatcgtatg gttctatata gagggtcttc ctcaaatgtg
    48121 tctaagaaaa aaaggataag aatgaaaatg aaatgaaaga gaaagaggca acaaaaaaaa
    48181 gcaatccaga taataatgag acactcctgt cttttgtttt cattcggaag gagggctgca
    48241 gctaagacta aaacaaagaa tcgatcgttc gagtattcca ccaaattgcc gcggaaaaat
    48301 aagagttaag agaaacatat ctatttattt agtgtatatc catcgatatt gaatagcaaa
    48361 tggagaaatg atagaatcac ttctgattgg acaaaaaaaa gagatacggg tccgcgatag
    48421 agacgaaaga agataggcaa gaaatcaaaa ggggcaaccc cattcgatat aagaatgagt
    48481 atctaaaaaa tgaagtggtt ccgtatagca taaaaataaa tattaaataa atgaaaaaaa
    48541 aaaggagggg gaaaggcatc attttgagat tgaatctcaa aacacagggg gatatggcga
    48601 aattggtaga cgctacggac ttaattggat tgagccttgg tatggaaacc tactaagtga
    48661 gaactttcaa attcagagaa accctggaat taaaaatggg caatcctgag ccaaatcctg
    48721 ttttacgaaa ataaataagg gttcgggttc gtaaagaaag aatttaaata aaaaagggat
    48781 aggtgcagag actcaatgga agctgttcta acaaatgggg tttgactacc gttagtaaag
    48841 gaatccttct atcgaaacta cagaaaggat aaaagataaa cctatacaca tacctaaagg
    48901 taataaaaaa ctatctaaaa aaaaaaaaaa gacgacccaa acccgtattt atatattttt
    48961 tatttttttt ctgaaaaata gaaagaaatg ttgtgaattc gtattgattc caaattgaag
    49021 aaggaatcaa atacaacatt cattaatcaa ataatttacc ccatagtttg ataaatcttt
    49081 tgaacaactg gttaatcgga cgagaataaa gatagagtcc cattctacat gtcaatataa
    49141 atgctgacaa caatgaaatt tatagtaaga ggaaaatccg tcgactttaa aaatcgtgag
    49201 ggttcaagtc cctctatccc caacccccaa aacccgttga cgccctacct gttttttttc
    49261 tttttaattg acatagacgc cagtcctcta ttaaaatgag gatgatgtct tggtaatggt
    49321 cgggatagct cagttggtag agcagaggac tgaaaatcct cgtgtcacca gttcaaatct
    49381 ggttctcggc atatgagtaa ttcgtatgag gatctattct caaaattgat tgatatggat
    49441 caacataata aatacttatc cctctaggtg tctgtaaatg gacctttctc tattttgtag
    49501 tttttttttt ctattttata gaaaagtaaa gagtctatta tagtgaaata aaaaaattgg
    49561 attctcttcc ttctaagaga tgtgcacgat acaaagttca cagcgcagaa tctcttcttt
    49621 tattttagtt catcctattg tctcgcctaa aaaaaaagaa tatatcttta aaaaatctag
    49681 aatctcaacg aatccctaat tctattgtct tttatttttt ttcttagcct atccataaaa
    49741 ataggaatga tacttcaatt actctgtttg atctcgaaga aaaagagagt gtacaaatat
    49801 tccttgaata cccggagttg tataaatgaa aaaaaggtct cttatcattc aatgagcgtc
    49861 ttgtagttca taaaaattgg gggcaatata atccttacgt aagggccacc cgatccaact
    49921 ttcgggcatt aagatacgct tcagtcgtgg atgattctca tatgagattc ccaacatgtc
    49981 ataagattcc cgttcttgaa aatccacact tttccaaacc cagaaaacag acgggattct
    50041 aggatgagcc cttggaacaa atacttttat acatacctct tccggttgat ctacaccata
    50101 ttctattctt gtaagatgat atacactggc taacattcct cccggtgcta catcataggc
    50161 acattgtgaa cgtagataat tgtaaccgca tacatataaa ataacagcaa tggaatgcca
    50221 atcctcgggc tttatttgta aagtctctat tccttggtaa tcgaaaccca aagatctatg
    50281 aactagccca tgtttgacta accaaacaga caaaggaccc tgcatctttt ttatctctcc
    50341 cgcattttca tttggctttg atttgtaatt tgtataagat atatatttca catttacgat
    50401 gaaatccaat ttatgaagat tcattcgtta tttgttattc tgaaaaaaaa cctaccttat
    50461 ctaatttact aattcttggg aagatattga acttttatag ttgaaaaatg tttgaagagg
    50521 gagctctgaa gtagacggtg gttgataaag taatccccta tcataatttc cagcataagt
    50581 actgtgtaca agacaaaact tgtgattggt agtaaaacac cgatcacccc cttgagatct
    50641 agatctaatt cgatcctcat agatttctcg agatattttc ttacgaagtt ttgttatagc
    50701 atctataact gcttccggtt taggtggaca gcccggcaaa tagacatcta caggaattag
    50761 cttatcaact ccccgaacag tactataaga atcggtactg aacatccccc ctgtaattgt
    50821 acacgctccc atagcaataa catatttcgg gcatttgttc atataatctc actaaagaag
    50881 gggccatttt cattgttact gtgccagccg ttaaaatgag gtccgcctgt ctaggactcg
    50941 atcttggtac cagtccattt caatgaagca acagctggta ccataaagaa gtggccataa
    51001 actggagagt cttgaccaat ttgaaaaatc atttaatgta gttgaaataa ccgaattgtg
    51061 ggtctgtcga tcaagtaagg gaaattcaat agaattcata cttaatgcta ttttttttta
    51121 ttttgacttt ttattgtttc ttattatctg aatattcagg aactaagacc attccaatgc
    51181 tccttttcgc catgcataaa ctaaaccaac aattaggata agcacaaaaa tcaaagcttc
    51241 tataaataca gataccccca atacatcaaa actcattgcc catggataaa gaaaaaccgt
    51301 ttcaacatca aaaacaacaa aaacgagagc aaacatataa taacggattc gaaattgtaa
    51361 ccaagcatca cccattggtt ctatacccga ttcataactc gaaagtttct ctggaccttt
    51421 tctaacgggg cctaaaactc cagaaattag aaatgccaaa ataggaatac cacttgatat
    51481 tataagaaat gcccagaaac tctcatattc gtaaagcaga aacatagacg aactcctatg
    51541 aatgtgaaag aaaaaaagac cagattagtt gattcgagtt ggtcttacta aacaattact
    51601 aaacaaagag ttatagacaa cttgaaactg aattccattc caactcgaat cgactagttt
    51661 catttgtata ctgggggata tgtctcgttt ttaagattta gtgattggaa tcctaattta
    51721 tttattttca ttacgcttat ttcgatttca tatcgaaata gattgatatg tatagtatta
    51781 tactatacat agatatttgt actactgtac aaatctacaa aacaagttaa acttgttcgc
    51841 tttcgcctca cttcggtcgg atttttataa aaaaaattga aactaaccaa actcattaaa
    51901 attcgaatta attgttttgt ttagaatttt gaattctatt ctaatattaa tatgtattaa
    51961 taaaaaaaaa agagcaattg aagatattga aatgcctttt tttttcattt cagttttatg
    52021 ctctaaataa ccctgctccc caccagtgag ggagcttatg ggaatgattt tcataaagca
    52081 aagcaagcgg aagcggccag ttccaaccaa caaagaatat acaatactga ggaaaaaatg
    52141 agacaacttt ttttttgtat ttgaatattc tttattgttt tattttgttg taagaatatc
    52201 tttttttatt tattgatttt gttttgatta attaaaatag aaaatagggc tatacggact
    52261 cgaaccgtag actttctcgg taaaacagat cgaactaatt attatcaaaa tggattcgaa
    52321 ctctttcaaa gacccaacat gcattttttt tttttttgca ttgggctctt tcattagctg
    52381 atataaagat ccgctagtct accatatttt tacttaaaag aaaaataaga agatggctcc
    52441 gtgtgctctc attgattatt ttgtttctga tacgggagca ctaccaaagt tttttagaga
    52501 aggggattct cttgacatag gtttgccttt ggcttagatc aacctaagtt aaatggagtc
    52561 tctatcatcc ctgattaaaa aatcaaacat gaaacttcat acaccgtaag attcatagga
    52621 cgaaaagatc atttttgagg tccttatact cattaagcct agcattgaat agaccgggga
    52681 ttcaccctat caatatatca aatcaaggat gggttcgatt gattaatttg gctcctacaa
    52741 aaatggtagc caatcgagcc gaatcatttg tcaggctatt gttctctggt tttgttccct
    52801 aaaaggcatg gagtaagaca tcgacttatc aaaaagatca attgattgca cgatagactt
    52861 ttctaaaaaa cattggcgcg cgtgtaaacg aggtgctcta ccaactgagc tatagccctt
    52921 ccttgtgata cagatttatt tgatttctcc tattatgttc tgtatagaat ttcttgtcaa
    52981 gatgaatatt acacagcctc atatctcttt agtccctttt ctttgattgg tattgcttag
    53041 aagtaatatt gaatttataa ttcatcgatg gggtaggtcc ccttttcttt ttctttataa
    53101 tgataaatga cctacttaac tcagtggtta gagtattgct ttcatacggc ggaagtcatt
    53161 ggttcaaatc caatagtagg tagaacttat tagataccac tgacctcggt gtctaataag
    53221 tttttctacc caccttcttt tagtgatttt gtatcttttt cattctattt cagtttcaaa
    53281 ttttgaaaat tttcattttc tattaaaaaa aattcacttg attgtatttg attctattta
    53341 atcagcagaa tcaaacaaaa aggggtgtat aaacataagt ttttttttta tacagaaatt
    53401 ctatttggat acactaactt gactaattac gaaatcgaat cgagagcctc gacgcgtgtc
    53461 ctagctcgtc tgagagctag atttgcctca attctttgcc gcttgccctc agctttcttc
    53521 aggttagctt ccgctatttt aagagtttgc tgggcttctt gtggatcaat gtcactaccc
    53581 ttctccgcat catttactaa aatagtgatt tcattatttc ctattctagc aaaaccaccc
    53641 atcagagtca tcgttaacca ttgatcgtta aggcgtattc tcaaaatacc tatatctacc
    53701 gctgtggcaa taggcgcatg atttggtaat accccaattt gtccactatt agtagataaa
    53761 acaatttctt tcacttttga atcccaaaca attcgattag gggtgagtac acaaagattt
    53821 aaggtcattt cttcaatttg ctctccattt ctaagtttgt agccttcgca gtagcttcat
    53881 cgatgttacc taccaaataa aaggcctgct cgggaagacc atctaattct ccggaaagaa
    53941 tcaatttaaa ccctctaatt gtttctgcta gaccaacata tttccccggg gaacccgtaa
    54001 atacttccgc tacgaaaaag ggctgtgata agaaacgctc aatttttcgc gctcttgcta
    54061 cagttaatcg atcctcttcg gacaattcgt ccaacccaag gatggctata atgtcctgaa
    54121 gttctttgta ccgttgtaag gtttgcttaa ctctttgcgc agtttcataa tgttcctcac
    54181 caacgatccg aggttggagc atagttgatg ttgaatctaa aggatctacg gctgggtaga
    54241 tacctttagc agctaatcct cttgatagga cggtagtagc atctaaatgt gcaaatgttg
    54301 tggcaggagc agggtcggtc aaatcatccg cgggcacata aactgcttga atcgaagtta
    54361 tggatccctc tttggtagaa gtaattcttt cttgcaaaga acccatttca gtactaaggg
    54421 taggttgata acccacagcg gaaggcattc tacccaataa ggcggatact tcggatcctg
    54481 cttggacaaa acggaaaata ttgtcgataa atagaagtac gtcttgttca ttaacatctc
    54541 ggaaatattc tgccatagtt agggcagtca acccaactct catacgagct cccggtggtt
    54601 cgttcatttg accgtaaact agagccactt ttgattccgc aagatctttt tcattaatta
    54661 ctccagattc tttcatttcc atgtaaagat catttccttc gcgagtacgt tcacctactc
    54721 cgccaaatac ggatacgccc ccatgagctt tggcaatgtt gttgatcaat tccataatga
    54781 gtactgtttt acctacccca gcccctccga atagtccgat ttttcctcca cgacgataag
    54841 gagctaaaag atctactact ttaattcctg tttcaaaaat agataatttt gtatctaatt
    54901 gtataaaagc aggtgcagat ttatgaatag gggctgttgt gcgagtatcc acgggaccta
    54961 aattatcaat aggctctcca agcacgttga aaattcgtcc tagggtcgct cctccaaccg
    55021 gaacacttag aggagttcct gtgtcaatta cttccattcc tctcattaga ccatctgtag
    55081 cactcatagc tacagtccta actcgattat ttcctaataa ttgctgtact tcacaagtca
    55141 cattaatttg ttgaccagca gtatctcgac ccttaactac caaagcatta tagatattag
    55201 gcatcttgtc cggaggaaag gctacatcta gtactggacc aatgatttga gaaatacgtc
    55261 ctagattttt ttctttttca agcgtggtgg aaaccccagg atctgaagta gcaggattta
    55321 ttctcataat aagtggtgaa ctatgtcaat ttttttttcg aaaattatct aataaaaaaa
    55381 atcttcgata gcaagtaggt cggttaattc attcaataag aaatgggagg aagttatcac
    55441 tcaatttcgt ccgttggtat catgaataca attcaattgt ttacttattc tatttctatt
    55501 caatttcaat caaggaattt tcaagttgaa gcgacccatt ttcaaaatat caactggatg
    55561 aataaaaata ttgaaaaagt ctttcatttg tctatcttta tagacaataa cgcccatctt
    55621 atctatggaa ttcgaacttg aactctattt acgatttttt atttatatct cattagcccc
    55681 tttttcatat ttgcatttta attttagcat atcaatgtaa tatattttta gatccggcct
    55741 attcccccct ctttttatct ataccctttt tccatggacc aattcggcat attttcacat
    55801 acatatagga tttacatata caacatatat tactgtcaag agtgaatttc ttatttatag
    55861 ttctattaaa taaacaaaaa aagaagggat tagaaaaaaa aactacaagg attgggttgc
    55921 gctatacata tgagagaata tacaataatg ctgtatttgg tgaatcaaat accatggcct
    55981 aatctaataa ggaaccattc ggattagttg ataatttttt gaaagattcc tgtgaaaaag
    56041 tttcgttaac tcctaattta tgtcgagtag accttgttgt ttcgagaatt cttaattcat
    56101 gagttgtagg gagggactta tgtcaccaca aacagagact aaagcaagtg ttggattcaa
    56161 agctggtgtt aaagagtata aattgactta ttatactcct gaatatgaaa ccaaagatac
    56221 tgatatcttg gcagcgttcc gagtaactcc tcaaccagga gttccgcctg aggaagcagg
    56281 ggccgcggta gctgctgaat cttctactgg tacatggaca actgtgtgga ccgacgggct
    56341 taccagcctt gatcgttaca aagggcgatg ctaccacatc gagcccgttc ctggggaaga
    56401 aaatcaatat atatgttatg tagcttaccc cttagacctt tttgaagaag gttctgttac
    56461 taacatgttt acttccattg ttggtaatgt atttgggttc aaagctctgc gcgctctacg
    56521 tctagaggat ctgcgaatcc ctactgctta tgttaaaact ttccaaggtc cgccccatgg
    56581 catccaagtt gaaagagata aattgaacaa gtacggccgt cccctattgg gatgtactat
    56641 taaacctaaa ttggggttat ccgctaagaa ctacggtaga gcggtttatg aatgtctacg
    56701 tggtggactt gattttacca aagatgatga gaatgtgaac tcccaaccat ttatgcgttg
    56761 gagagaccgt ttcttatttt gtgccgaagc aatttataaa gcacaggctg aaacaggtga
    56821 aatcaaaggg cattacttga acgctactgc gggtacatgt gaagatatga tgaaaagggc
    56881 tgtatttgcc agagaattag gagttcctat cgtaatgcat gactatttaa cggggggatt
    56941 cacggcaaat actagcttgg ctcattattg ccgagataat ggcctccttc ttcatatcca
    57001 ccgcgcaatg cacgcagtta ttgataggca gaagaatcac ggtatgcact tccgtgtact
    57061 agctaaggcc ttacgtatgt ctggtggaga tcatgttcat gctggtacag tagtaggtaa
    57121 acttgaagga gaaagagaca taactttagg ttttgttgat ttattacgtg atgattttat
    57181 tgaaaaagat cgaagccgtg gtatttattt cactcaagat tgggtctctc taccaggtgt
    57241 tttgcccgta gcttcaggtg gtattcacgt ttggcatatg cctgctttga ccgagatctt
    57301 tggtgatgat tccgtactac aattcggtgg gggaacttta ggacaccctt ggggaaatgc
    57361 accgggtgcc gtcgctaatc gagtagctct agaagcatgt gtacaagctc gtaatgaggg
    57421 gcgcgatctt gctcgcgagg gtaatgaaat tatccgtgag gctagcaaat ggagtcctga
    57481 actagctgct gcttgtgaag tatggaaaga gatcaaattt gaattccaag caatggatac
    57541 tttggataag taatcccttg attaccattc ctttttttag ttgaattgca attaaactcg
    57601 gcccaatctt ttactaaaag gattgagccg atcctaccct attgtctata tttttgatag
    57661 atacatattt attttttttt tgtagatata cactttaatc tagagtagat atataagatc
    57721 tagatcttat atacaaaaat aaaagactaa acacaactct ttctattctt gtattggttc
    57781 caaaatgaat cctatgtatg gatccttagg attggcgtat tcttttctat cctatatgcc
    57841 acagtttagg atcatggatt gagccaagca ggacaatctt ttctacctat cctgtatgtt
    57901 gtccttttca tccgtgttga aatagaaact tattggagta gtcgacgata ttttacgaaa
    57961 aaggttattt atagcggaga aatctctctt ttcaatggga attttacata ctatcattat
    58021 ggggaaagta ctatttcaat tctatttaga attgaaaatg gacaaaggtt ccatcagata
    58081 gactgaagag aaactccgag ttctcacaaa caaatataaa gtataatcat ttctttcaat
    58141 attcactcat tattttattt agttaaaaat tctggtgatt gtctatatgc ttattagtaa
    58201 atcaaatatt caattaattt tattttttat tgaatgacta ttcatctatt gtactttcat
    58261 gtaaatagag gcaagctcta tggaaaaatt ttggttcaat tccatattgt ctaaagggaa
    58321 attagaatac agatgtggac taagtagatc aatggatagc cttggtccta tagaaaatcc
    58381 tagtataagc aaagacccgg ttataaacga tacagaagaa gataaaaaca ttcagggtaa
    58441 gaattctagt tattctagtt attacagtac tcttgatcat ttaatcgccg gcaaagacat
    58501 agacattcgg aatttcattt ctgatgaaac ttttttcatt agggatacta ataggaacac
    58561 ttattccata tattttgata ttgaaaatca aatttttgag attgacaatg atcattcttt
    58621 tttgagtgaa ttagaaagtg tgttttctag tcatagtaat tctagtagtc actctagttg
    58681 gattaattac attaatagtc gcattgactc ttatcttcgt tctcaaatat gtattgatag
    58741 tttcattagc ggtgagagtt acaattccaa tgagagttgc attacgaatg acaattccaa
    58801 tgacaatcag agttctattt caaattccgt ttatgacgaa agggaaagtc atagtcaaga
    58861 tgataatttc aatacaaaaa caaatgcgag tgataatgat ttaactatcg aagaagaatc
    58921 taatgattta aatggaactc aaaaatacaa gcatttatgg gttcaatgcg aagattgtta
    58981 tggattaaat tataagaaat ttttgaagtc aaaaatgcat atttgtgaat actgtggcta
    59041 tcatttgaaa atgaacagtt tagacagaat cgaactttcg attgatccgg gcacttggaa
    59101 tcctatggat gaagacatga tctctctgga tcccattgaa tttgattctg aagagggcga
    59161 atttgattct gaagaggttg aatttgattc tgaagaggaa tctgatcaag atcaagagga
    59221 atcttctaaa gatcctgagg aatctgatca agatccagag gaatcttata aagatcgtat
    59281 tgattcttat caaagaaaga caggattaac tgaggctgtt caaacaggta caggtcaact
    59341 aaacggtatt cctatagcaa tcggcgttat ggattttcag tttatgggag gtagtatggg
    59401 atccgtagta ggtgagaaaa tcacacgttt gatcgagtat gctacaaatc aatctttacc
    59461 tcttattcta gtgtgtgctt ccggaggagc acgcatgcaa gaaggaagtt taagcttgat
    59521 gcaaatggct aaaatatctt ccgctttata tgattatcaa tcaaataaaa agttattcta
    59581 tgtatctatt cttacatctc ctactactgg tggagtaacc gctagttttg gtatgttagg
    59641 ggatatcatt attgccgaac cggatgccta tattgcattt gcgggtaaaa gagtaattga
    59701 acaaacattg aatacaacag tacccgaggg ttcacaggag gctgaatatt tatttgataa
    59761 gggcttattc gatctaattg taccacgcaa acttttaaaa ggtgttctga gtgagttatt
    59821 tcagctccac gatttttttc ctttgactcc aactccaaat caggtagagc cttaagttat
    59881 aagttcaatt ttttatttgt atagaaaagg tagttggagt tagtttatca gaatcaaagt
    59941 aggactaatg gggttttctt tcctttgtag catcaaattg aattgtagaa ataatttttg
    60001 gaattcttat tcttagcgat attactgatt actaatgagc aatcttttag tttattaaga
    60061 agataaaaag ggaattctcc cctttgtgaa atgaaattag aattaggcga gacaaataaa
    60121 aggaattcaa tcttcctctc ttgcggatgt atatagaatt caaatataga aaaaaataga
    60181 tatagagttt ttgatctttc gatatctcgc gagaattcta tttttactaa aataaaatcc
    60241 tccttccctt cttggatcgg ggtaaaattc taacgaatct catttttcaa aaattttgac
    60301 taacactctt ttttttgatt tattattcgt agatttgaat aataaatcaa aaaaaaaatt
    60361 cagaataata aatcaagtgg attattatac agatatcttt cgatcgtcat taacagtcct
    60421 tgtacttttt ttattagata tatatctact ataaaactaa ttacatattc attagtttag
    60481 tttattactt agtaattagt tttatagtag tataatatac gaattctaat ataattgtta
    60541 attattattg agatatcttt ataagtaaca ataacaggta caaatataaa attgaggtac
    60601 ccattctatg acaactctca acagcttacc ctctattttt gtgcctttag tgggcctagt
    60661 atttccggca attgcaatgg cttctttatc tttatatgtt caaaaaacta agatttttta
    60721 gatgcgatgg gaccaagaca aaatttgatc tattttttca aaacttagat atcatggata
    60781 tctatattag tagaatattg tataacaagt agtttttcca aatagaaatc aaaaagctat
    60841 ttcttatgca tgcgtattcg taaacacgat gtatgggtaa atgaatagta gctgtggact
    60901 gggatcgcag cagatggatg atataaagtc catgtatcat aggtatgtag atctttatgg
    60961 gggatcctat aaagtaaagg ggattctttt agatctaagt aattcgatgg attattccta
    61021 aaggttcaca aatagtgcta gctgattaga gttacttcgg aaacaaaata aaaaatcaaa
    61081 attaaaatat atgcttatta tctcaattcc aataaaatgc aactggatct ggtatgtatg
    61141 agttggccat cagaatctat atggatagaa tttatagcgg ggtctagaaa aacaagcaat
    61201 ttctgctggg cttttatcct ttttttttgt tcattaggat ttttattggt tggaacttct
    61261 agttatcttg gtagaaattt gatatcttta tttccgtctc agcaaatagt tttttttccg
    61321 caaggaatcg tgatgtcttt ctatgggatt gcgggtctct ttattagttc ctatttatgg
    61381 tgcacaattg cgtggaatgt aggtagtggt tatgatcgat tcgataaaaa agaaggacta
    61441 gtgtgtattt ttcgttgggg attccctggg aaaaaccgtc gcatctttct acgattcctt
    61501 atcaaggata ttcaatctat cagaatagaa gttaaagaag gtatttctgt tcgtcgtgtc
    61561 ctttatatag aaatcagagg tcagggtgcc gttcctttga ctcgtactga tgaaaatttg
    61621 actccgcgag aaattgagca aaaagctgcg gaattggcct atttcttgcg cgtaccgatt
    61681 caattgagaa atgaagaata aattcaatca aatgcggcaa gaggaaaaaa ctcaagtcaa
    61741 gaaccccttt tttttctaga gcataaccta actgaacttt tttaagaatc cccattcatt
    61801 cttcgagcca aagcaggcgt atacgtaaga atcataacct aaaacaaaac catttttttt
    61861 ttacttgcta tttttatcaa gattctttcg tctcgaaatc cgcatagaat catatttatt
    61921 acttgaactt gaaggggttc ttttgagcat ttatcgaaag aggacaattg cttcgaatcg
    61981 gatcaatttg aatctctgga aataatattc tatatattta tattttcact cgaatttgaa
    62041 gtggattctt atcatatttt tgacttctat attttagatt caagggctaa gcacttaata
    62101 aaaaagcaga gaatcaattc ctgggattac tatctatctt ataatggaac tcctgcttga
    62161 tagaaagatt agattgccta gagtcaatga aagaggtggt tcattaataa ttcacagatg
    62221 aaaaaatgtt aaaaaaaaaa aagaaaacat taattcccct tctatatctt gcatctataa
    62281 tatttttgcc ctggtggatt tcgctctcat tcaataaaag tattaaatcc tgggttacaa
    62341 attggtggaa tactgggcaa tgcgaaactt tcttgaatga cattcacgaa aagagtattc
    62401 tagtacaatt catagaatta gaggaactct tcctcttgga cgaaatgata aaagaatacc
    62461 cggaaacaca tctaccaaaa cttcatatag gaatacacaa agaaacgatc caattggtca
    62521 cgattcacaa tgaagattgt atccatatga ttttgcactt ctcgacaaat ataatctatt
    62581 tctttattct aagtagttat tccattttag gtaatgagga acttgttatt attaactctt
    62641 ggcttcaaga attcctatct aatttaagtg acacaataaa agctttttct attcttttat
    62701 taacggattt ctgtattgga ttccattcaa cccacggttg ggaactaatg attggttata
    62761 tctacaagga ttttgggttt gcttataatg atcaaattct atctggtctt gtttccacct
    62821 ttcctgtcat tctagataca attttaaaat attggatctt tcattattta aatcgcgtat
    62881 ctccgtcact tgtagttatt tatcattcaa taaatgattg agaaattatt cactgatcca
    62941 aatccaattc aaatataaag tttgtttgtt actttgtata caagcatgca aagtcgaact
    63001 tactttattc tttctacccg tcgagggggg aattgctgct atctttcggt aaaatttttt
    63061 gagtattttt agttttagta tacagtaaat aacaaaatgg tggatagggg actagactag
    63121 cgacctacca aattttattg tagaaatttt cgggatcaac gattggacca tgcaaactca
    63181 aaataccttt tcttggataa aggaagagat tactcgatct atttccctat cggtcatgat
    63241 atatataata accggcgcat ccatttcaaa cgcatatccc atttttgcac agcagggtta
    63301 tgaaaatcca cgagaagcaa ctgggcgtat tgtatgtgct aattgccatt tagctaataa
    63361 gcccgtggat attgaggttc cacaagcggt acttccggat actgtatttg aagcagttgt
    63421 tagaattcct tatgatatgc aactgaaaca agttcttgct aatggtaaga aaggcgcttt
    63481 gaatgtaggg gctgttctta ttttaccgga gggctttgaa ttagcaccgc tcgatcgtat
    63541 ttcgcccgag atgaaagaaa agataggcaa tctgtctttt cagagttatc gccccactaa
    63601 aaaaaatatt cttgttatag gccccgttcc tggtcagaaa tatagtgaaa ttacctttcc
    63661 gattctttcc ccagaccctg ctactaataa ggatattcat ttcttaaaat atccgatata
    63721 tgtaggcgga aacaggggaa ggggtcagat ttatcctgac ggtagcaaaa gtaacaatac
    63781 agtttataat gctacaacag cgggtatagt aagcaaaatc atacgaaaag aaaaaggggg
    63841 atacgatata accataacag atccatcgga cgggcgtcaa gtggttgata ttatccctcc
    63901 aggaccagaa cttcttgttt cagagggtga atctattaaa ctcgatcaac cattaacaag
    63961 taatcctaat gtgggtgggt ttggtcaggg ggatgcggaa atagtacttc aagacccatt
    64021 acgtgttcaa ggccttttgt tcttctttgc atctattgtt ttggcacaaa tctttttggt
    64081 tcttaaaaag aaacagtttg agaaggttca attgtttgag atgaatttct agatccgtgg
    64141 atttatcaac atgaaattcg taaaaacgaa tcaaactctt tctggccatt gggttagtta
    64201 ggtatgatca aaaaaagtat gaaatttgct tgtttacatc tctttccccc atataagata
    64261 tgcctggaat tccttttatc gcatttctaa tatgtatatt tattgtgaag aacactgttt
    64321 ggccttaccc cttctttgct tttttcaatc ccaatttgat aggtgtgact cgatccctat
    64381 tcgtgtgtca gatcgaaatg ttcaaaaata ggttttttct gttctaatat ctaatagaat
    64441 ctaatttgac tagatactaa acatacgata agtaagagga gcctagaaag gaaggataac
    64501 tgagagaaca caaataatta gagggagtct ttttcgtctt cgacacaaga aagggatgta
    64561 taaaagcccc tttcttgtgt cgaaataata aaagttcttg gtggcattcg tcaaaaattt
    64621 ctattcttag tttctatttt tccctatttt tcagagcctt tttttactag ttttttttag
    64681 atttctattt aaaatttaga cttagacata gtagaacttt actctattta ttttagtatt
    64741 agtatcgcac caaagtttga aattttttat aagttcattg attctatttt ctcacaaaaa
    64801 attcttatta ttaataagaa agaattcaac gggcccctcc ctcgcgaatc aggcaaagaa
    64861 agaagagacg ggcccgttga gttcttctgc tttcatgtct acaactcggg ccgtccaatt
    64921 tttataggga tgaacccaat ccagaatatg aaccataaaa gaaaatacct attaaaccga
    64981 tcacaagaat accagttacc gtacctatta cccaaagagg aatccttcca gtagtatcgg
    65041 ccatttattc tgcctccctc cacatttctt tcatcaagtg gccatgctaa agacataaac
    65101 agtcatagat aattctgaga tgcgatcctt ccgagtggga taagagaatt tctattatta
    65161 ttttttacta ctctcttatt ttctcttact taattgaaga aataattgga aaataaaaca
    65221 gcaagtacaa aaatgagtaa taacccccaa tatagactgg tacgatttaa ttcaacattt
    65281 tgttcgttcg ggtttgattg tgtcatagct cttataatta attcagatta ggtttatcgt
    65341 tggatgaact gcattgctga tattgacccc aaaaagaaaa cggtaggtac agctagtccg
    65401 tgaacagcca accatcgcac tgtaaaaatt ggataggttc gatctatggt catcgggtcc
    65461 tcctaaaaag atctactaaa ttcatcgagt tgttccaaag gatcaaaacg accggttatt
    65521 aatggaattc cttgtcgact ctctgtaaaa tactcgtttg gacgagggct cccaaacaca
    65581 tcataagcta aacccgtgct gacgaataac caacccgcaa tgaataggga aggtatagta
    65641 atactatgaa tgacccagta tcgaatactg gtaataatat cagcaaaaga acgttctcct
    65701 gtgcttccag acatgctgag ctccacatat tcttgtaggg aatcgattcc gcaaaagagg
    65761 agatcggtaa atgcaaattc actgaaattc catctttgtg agatcgtcaa tattgtacca
    65821 aaggcgtttt tagagtatat cgaatcagta tagctatcct tcttctaaca cagcaacgta
    65881 atttcaatta gttttgacat gaagtggtag attctttctt tcttcttctt gtttgtcgat
    65941 gtataacaac catgtatcgt gtaatagaaa attcctcaaa ttccttcctg tatcgaatag
    66001 gggctttctt ctcttattta ttggccccgg gttagaaact caagatcggg taaacggcga
    66061 atcaaagagg ttggtttcta atttctaaaa attcgtaaag gaaattctca tattttaaaa
    66121 agttaattat gtgcgaaata aaaaatagaa aaattctatt ttttgcgtag ttgcataaga
    66181 ggttttggtt tttttgtaat cccccctttt ttcctttttt ttattgggta ttcatctaat
    66241 gacaagtaag agaagcatag tagatagtat taaaatagat aaaaaaagaa caacgaataa
    66301 aaaaattcta ataataaaat atttgggatg tggggattgt tctattgttg tattagatct
    66361 aaacaaagga tttttcttga cctaacttga aagatgaggt tttatgcttt atttaataaa
    66421 aaaaaagaca aaaaaaccta taaaataaag gaaaagataa ttgaaattac taattaagtt
    66481 aaggttaagt aagttaagag ttttaaagcc aatctagttg gaaaaaggga tttttctttt
    66541 ttgagtgatc tcgtcacatt atatcttttt ttgattatca ttcgataaat tttgtggctg
    66601 aatccactcg actactgaat ctacaaagga aagaaaaaaa ggtaaacaag gggggtataa
    66661 ggtcactata ttattctatc taattagaaa ataaaataca tttgagacaa tgacaatcaa
    66721 aaaaccaaag aaaagatttt ccaatttttt attccatatt ttgattcaaa tttttcaatg
    66781 aagttacatg gcgcagtttt gattattctt ttttttttta gtttactcaa gatcaatatt
    66841 tttccaatga atcaactgcg ttgattctga atcacggaag gactactaga tgtcaaagat
    66901 gctgaatttc ttttgtttct actcctgcct gccatgccag tctattttgg tttttgtttt
    66961 gtgaatattg tctataatga ttgatgaatc aaaaagttgc aattgaactt attacttcaa
    67021 ttagtatttt tgcttatcct cgtctctttc aaaaatgaaa atttaggaaa gtgctttcta
    67081 aacatatgta taaaaagaac atatttcatt tagccccctc atgcctacga taactagtta
    67141 tttcggtttt ttagtagtgg ctttaactat aacctcagct ttatttattg gtctgagtaa
    67201 gatacgactt atttgaaaat ttattgaatt tgaatgaacg aacaatttat aaaaacagat
    67261 tcttatttac tattgcatag attctatagt tctttactgc gctaactatc aattctaatt
    67321 atccgtcatt gagattcatg ggcaatacgg attcacattt atggatagat attacctctc
    67381 tttttccctt tcaaaaaaaa aaataaaaat gattgaagtt tttctatttg gaatcgtctt
    67441 aggtctaatt cccattactt tggctggatt attcgtgact gcatatttac aatatagacg
    67501 tggcgatcag ttggaccttt gattaattaa tatctctttc cttttttttt ttgactcacc
    67561 ccccctcttt attaattcat ttaattgaat ctaggggagg tcaagtcaga ttgctattga
    67621 atttttttat ttcaattttg gtttggtgtc atttattttc tacctaacaa gagcagaatc
    67681 acgctctgta ggatttgaac ctacgacatt gggttttgga gacccacgtt ctaccgaact
    67741 gaactaagag cgctttctta tcacaataag ataaggctgt aatagaaagg ggaggattct
    67801 tttatatata taaaggatat cttgcacacc tatactatta tagtattata tatgatctag
    67861 aataatagta ttaaagattc tgtatgctca attttaattg atctaaaatt gctccttcgt
    67921 tactgctcaa aggagaagta ataggtaggg atgacaggat ttgaacccgt gacattttgt
    67981 acccaaaaca aacgcgctac caagctgcgc tacatccctt tcaattggtt tatagtgtca
    68041 ttatagagaa tccctgtctt gttttccaca ctttgaattc ctatattgat atagaatatc
    68101 aatttttctt gctacttccc cttttttatc tcatattata taaggaccct ataacaaatt
    68161 aatttattaa taaattaatc ttttttgtgg aaattcttgg gtggaaagtt acatattttt
    68221 ctgttttaag aaaatgaaaa tcttatctat caaataattg tccattttaa tttggattag
    68281 ggatttcgca tccaaataga taaaaagaag tggtccttaa ctacatattc atctgattat
    68341 atatctagta ccatattgta atacaataaa aagggggttt taaatgcgag atctaaaaac
    68401 atatctttcc gtagcaccag tactaagtac tctatggttt ggttctttag caggtttatt
    68461 gatagagatc aatcgtttat tcccggatgc gttaacattt cctttttttt cattctagtt
    68521 atttattggc gtgggacggg gtgaaggaga ttagagatac aatcaaatat ctgatccccc
    68581 cccttttttt tttttcgctt tttagaataa gggatagtag attcaaccgc accgaaattc
    68641 ggggttcagg ctccaattaa attactagtc gaggaaaaac ggaaatgcgg ctaaggcaac
    68701 atctatcaaa tattctacac tacaaaaggg cttcaattaa atactccact gtgattctat
    68761 tctaaattat tctgattcta aatctaaaaa aattagaaat cattgtatta cttattattt
    68821 actataatct ttttttatag atttcaattt attactatga aatcattcct aatttgattt
    68881 ttagttagca actttttttt tcttatttgt ttttgaccct aaaatcaata ggatagggtg
    68941 gggtggatta aaacctaaag ggggttcatg gctaagagta aagatgtccg agtaacgatt
    69001 attttggaat gcaccaattg tgttcgaaac ggtattaata aagaatcaac gggcatttcc
    69061 cgatatatta ctcaaaaaaa tcgacacaat acgcccagtc gattggaatt gaggaaattc
    69121 tgtccctatt gttacaaaca tacaactcac ggggagataa agaaatagat aaaatcgagt
    69181 gcctgtatgt catatgttac cgctctctca aggaatatta aaatatgact tactttaggt
    69241 atagaattag ttatatgtaa tgccactatt agtacataga atagattatt cttttttttc
    69301 tatataatta tttattacat atacataaat ctagaataat gaataaacaa agcaaatctt
    69361 ttaaattcca taatttggtc cgatctaaat aggactaaat tagattttca aatttaagaa
    69421 ttagaaatat ggataaggat aggattttta tttttagaga taaggaataa acaaattatg
    69481 gataaatcca agcgatcttt tcgtaggcgt ttgcccccga tccaatcggg ggatcaaatt
    69541 gattatagaa acatgagttt aattagtcga tttattagtg aacaaggaaa gatattatct
    69601 aggcgagtaa atagattgac tttaaaacaa caacgattaa ttactattgc tataaaacga
    69661 gctcgtattt tatctttgtt accctttctt aataatcaga aacaatttga aagaggggaa
    69721 tcggtcgcta gaactagagg tcttagaact agaactaaat aaaaaaaagt gtgcttatcc
    69781 ttccattttc aattgaatca aaattcaaat ccgaactcaa gcgtaggttg atgttttatt
    69841 cgaaaaatcc gaaaataaaa caaactgaaa ttcccttgta atgttgtaag aataataaaa
    69901 ataaaagaat cgagtcggga aaggaaaatc cttttttttg ctctttttgt tttgatgacc
    69961 ttatcatcat catcatcttt tttcgtacta atttctattc caccctctcc gagtttattc
    70021 tcgaggaaac tccatttaaa gtattccggt ggattccttc cgattcactt attctttttc
    70081 tttattaata ttttttttaa taaatcgctt tggaaatcat ataaagacaa ttcctattta
    70141 atatagctat ttgtgcaagt attttacgat taagaagcaa ctgcttacgg tacaggttgt
    70201 gtagtagtgt actataccta taggataccg attccgcgcg aattgctgca tttattcgag
    70261 tgatccacaa acgacgaaaa tctctttttt tcctacctct atcccgatgc gccgaaaaca
    70321 aagctcttat tctttgttga ataatagttt gagtcacttt tgaatgagcc cctcgaaaac
    70381 ctgatacaaa gaaacgcatt tttgttcgac gtctccgagc tatatatcct cgtttaattc
    70441 tggtcattga agaaaagaaa ctttgatgaa taactcattc tttctttcgg ttattctttt
    70501 tccctttact agtctattaa taacaaaacg gattcttcca atgtataaaa taaaaattcc
    70561 aatggctttt gctactataa ccgtcccgac cacgagtttt tgcctttttt aggcatttta
    70621 ttttgcctat aaataagaac ttaaatatta ggtataaaaa aagcataatc actcaaagag
    70681 tagtaaatag aaatggctaa ctagtgggtt ccatcgtctc tatggttact tcttaaacgg
    70741 tgaggtcctc tctatacacc ggagctcctt acttcattta atcaatgaat gctatgggta
    70801 acttgtacaa ttcacacttt ttggctctac cccccatgtc caataataga tctttcacaa
    70861 tcagagacct atcttataca gtaacggtat tcaattatga aaatgagttg ggtagctgac
    70921 cctcttagtc cgttcttgga agcataattt tttccctttt caaataggat tttaaccgct
    70981 taatggataa gcatttgcta ccaatggata cttttttttc atcttaaatt acaaatggaa
    71041 gtgattggat ttgcaccaat ggaaaccata aatttggtac acagtaagat atgttaaatc
    71101 tatctttttt attttttaga tagtgaagag aagtatttac tggtactgat cattgatact
    71161 gaaaaagaaa gggttgactt ttgtttcagc tcatgatcgg aacgagtcgc acatacaccc
    71221 tagtacatgt tcctcgacgt tgaggacatc ccccaagagc aggggatttc gtggcatttc
    71281 tgattggctg tcttgccttt ctaataagtt gtttaatagt tggcatgcta aaccatatac
    71341 ataatgggct ggtttagatc gatcctaacc ggatgaaatt ctaaattcct tcttttgatg
    71401 ttgaatatta tatagaaata gaatattaac cccttacctt accttaaggt taacttttct
    71461 taactgaagt ggttaagaaa agttaagaaa gaaggaaaag gaagggggtt aaatcactta
    71521 actttcaatt gtgaatttgc gttaaatcga tgctattctg acaatgacat tatccgatat
    71581 tatcaacaat tccatgatct ttggcttctg ttgctgacat aaaactatct ctttccaggt
    71641 cgcgccatat agcaaacatg ctctggcccg tttggtctac ataagccgtt atgatgctgt
    71701 tgcgaatgcg tattagttcg tcagtttcca tggtatattg tcccgttttt tcgtcacaat
    71761 aagcggaagc gggttgatgc atcattaccc tagcgtgagg gaatgccgta cgtttggaac
    71821 gttttcctcc gactaagata aaggatgcca ctgaagcggc caatgacacg cacgttgtag
    71881 acacatttaa gcattgcata gtatcgtaaa gaactagtcc gggaactaca gatccaccag
    71941 aagagtttat aaacaaaaag atatctctgg tatcaaactc cccaccaaga tacaacataa
    72001 gagaaacaag ttgattcgag atctcgctcc caacatcttg gaataaaaaa agatttcttt
    72061 gttgataaag tccgttgtat aaatcaaccc aagatgcatc ttcgtcttca ggcattctga
    72121 aaggtacttt tggcatacca agcggcataa actaaaagaa aaaagaatta aatactcaat
    72181 ttcactttga tatggaagcg taacaatgga tttattgtct taataccatt ggtctttagt
    72241 ttatcctatt ttttatttta atcctatttt tattttatac atagattgaa taatagtcaa
    72301 ggtcataaaa aaaaagaaaa cagaatgaat gaaaaagaat tcttacgaat gtgccctttg
    72361 aatgatgaac aaatatgggc acattcgttc atagaaaatg agattaaccc ccattgcgta
    72421 ttgatactta tcggatatag aatagatctg cttctctttt tcttcttctg aaccagactc
    72481 ttccattaca ttatttagta aattaaatat cgaacaaagc gtaatctttt ctccgaaata
    72541 gtccaccgag ggggaggtac gcagcctatt ccaatgcaat aaagttacag agtgtctatt
    72601 tttcgttgat aaaggggtat ttccatgggt ttgccttggt atcgtgttca taccgtcgta
    72661 ttgaatgatc ctggccgttt gctttctgtt catataatgc acacagccct ggttgctggt
    72721 tgggccggtt cgatggctct atatgaatta gcagtttttg atccttctga ccccgttctt
    72781 gatccaatgt ggagacaggg tatgtttgtt atccccttca tgactcgttt aggaataacc
    72841 aattcatggg gcggttggag tattacaggg gggactataa ccaattcggg tatttggagt
    72901 tacgaaggtg tagccggagc acatattgtg ttttctggct tgtgcttctt ggcagctatt
    72961 tggcattggg tgtattggga tctggaaatt tttagcgatg agcgcacagg aaaaccttct
    73021 ttggatttgc ccaagatctt tggaattcat ttatttctct caggagtggc ttgttttggt
    73081 tttggcgcat ttcatgtaac aggattatat ggtcctggaa tatgggtgtc cgatccttat
    73141 gggctaactg gaaaggtaca acctgtaaat ccagcatggg gtgtggaagg ttttgatcct
    73201 tttgttccgg gaggaatagc ctctcatcat attgcagcgg ggacattggg catattagcg
    73261 ggcttattcc atcttagtgt tcgcccgccc caacgtttat acaaaggatt acgtatggga
    73321 aatattgaaa ccgtcctttc cagtagtatc gctgctgtct tttttgcggc ttttgttgtt
    73381 gctggaacta tgtggtatgg ttcatcaacg actcccatcg aattatttgg tcctactcgt
    73441 tatcaatggg atcagggata cttccagcaa gaaatatatc gaagggttag tgctgggcta
    73501 gccgaaaatc aaactttatc cgaagcttgg tctaaaattc ccgaaaagtt ggctttttat
    73561 gattacattg gcaataatcc ggcgaaaggg ggattattca gggcgggttc aatggacaac
    73621 ggggatggga tagccgttgg gtggttagga caccctatct ttagagataa agaagggcgt
    73681 gaactttttg ttcgtcgtat gcctactttt tttgaaacat ttccggttgt tttggtagac
    73741 ggagatggaa ttgttagagc cgatgtccct tttagaaggg cagaatcaaa gtatagtgtt
    73801 gaacaagtag gtgtaactgt tgagttctat ggtggcgaac ttaatggcat aagttatagc
    73861 gatcctgcta ctgtgaaaaa atatgctaga cgtgctcaat tgggtgaaat ttttgaatta
    73921 gatcgtgcta ctttgaaatc tgatggtgtt tttcgtagca gtccaagagg ttggtttact
    73981 tttggacatg cctcgtttgc tctgctcttc tttttcgggc acatttggca tggtgctaga
    74041 accctgttca gagatgtttt tgctggtatt gatccggatt tggatgctca agtagaattt
    74101 ggagcattcc aaaaacttgg agatccaact acaagaagac aagtagtttg attcaagatt
    74161 gctttgtcat tttggcttct attttttctt ttctgtttgt gatttgacat aggcttaggt
    74221 tgctggaaaa atcttgattt caatcactac ctttttatcc ccgctttttc tccaggagat
    74281 gatccaaaat aaacaggcat ggaagctata attgtaaacc acaatcgaat ttatggaagc
    74341 attggtttat acatttcttt tagtatcgac tctagggatc atttttttcg ctatcttttt
    74401 tcgagaaccg cctaaagttc caactaaaaa atgaaatgat ttttcattcc ctcagttaaa
    74461 gtaatgagcc tcaaaatatt ctattttgag gctcattatt ttaactagtc cccgtgttcc
    74521 tcgaatggat ctcttagttg ttgagagggt tgcccaaagg cagtatataa ggcgtaccca
    74581 gtaaaactta caagtaaacc agatatagaa atggcgacta aggttgctgg ttccattatt
    74641 ataaaatttc aagaccacaa tggatctatg ataagatcgt ttatttacaa cggaatggta
    74701 tacaaagtca acagatctca ttgaatacaa aataagattt attatggcta cacaaactgt
    74761 tgagggtagt tctagattta atccaaggcc aaagccaact actatagggt cttttttgaa
    74821 accattgaat tcggaatatg gtaaagtggc ccctggatgg ggaacgactc ctttgatggg
    74881 tattgcaatg gctctatttg cagtattcct atctattatt ttggagattt ataattcttc
    74941 tgttttactg gatggaattg cgatgaatta gattcacaag aactgcgaag cccgagtttt
    75001 tcaatcaaaa aaaagcgaat aggtctcgta ttttagccca tgttttttgg cagttcgacc
    75061 gcaaaattta tttttttttc tgtatttccg gaatatgagt gtgcgacttg ttataattga
    75121 tcctattgat agtacagaaa aagggatctg tcgtcttgat agagatcgtt ttagcccgtc
    75181 gaatattcat tttagtatct ggagcacgga atatatgaaa tagatcacga agtgttcgaa
    75241 ctacgattca tattgaatat tcaaaccaaa cctcgcagcc ggactaaaaa aaaaaaattc
    75301 aaagaaaatg aattctaaat agaaagattt tttattcttt caaattctaa tttctttatg
    75361 tttattttga tcaaaggaca aagctttctt tctattgttc tatctaatca ttaaataagt
    75421 tgatgattca atggttctta ctcagggaat ctttgtgctt agtttcaaga tttttttatt
    75481 gaattatcgt ggttctagta tgaatctggg gtttcaattg attcataggg tcttaacaag
    75541 ataatgccta tcaataataa agtcaataat cactaataaa gaaaaaaagt gatattccaa
    75601 taataaatca aagcaaagaa aaataaatta ggtaggtaaa gagaagattc aagaggcctg
    75661 taatgatcaa cataaagacg aatgcgccga cttgagtttt tggcattcta attacaaaga
    75721 aaagaagggc tatttttact tgtttgtatc ttttctttag ataaaaaaga ttgaatgaaa
    75781 gggtgaagaa gtttcaaact ttcaattctg tcttcctttc cgtcagccag tattggggtg
    75841 tttttttttt gagccgtacg agatgaaatt ctcatatacg gttctaagag ggggagtcct
    75901 cgttcttggt ttacctatct caataaagtc tatgattggt tcgaagaacg tctcgagatt
    75961 caggcgattg cagatgatat aactagtaaa tatgttcctc ctcatgttaa catattttat
    76021 tgtctaggag gaattacgct tacttgtttt ttagtacaag tagctacagg gtttgctatg
    76081 actttttact atcgtccaac tgtgactgag gcctttgctt ctgttcaata cataatgact
    76141 gaagctaact ttggttggtt aatccgatcg gttcatcgat ggtcggcaag tatgatggtc
    76201 ttaatgatga tcctgcacgt atttcgtgtt tatctcacgg gtggttttaa aaaacctcgg
    76261 gaattaactt ggattacggg cgtagttctg ggtgtattga cggcatcttt tggtgtaaca
    76321 ggttattctc tacctcggga ccaaattggc tattgggcag ttaaaattgt aacaggcgta
    76381 ccggacgcta ttccagtaat aggatcgcct ttggtagagt tattacgtgg aagtgctagt
    76441 gtaggacaat ccactttgac ccgtttttat agtttacaca cttttgtatt acctcttctt
    76501 actgccgtat ttatgttaat gcatttctta atgatacgta agcaaggcat ttctggtcct
    76561 ttataaagaa tatagatcag atcatagata ttttgaattt attatttatc ttattagttg
    76621 gaggaggaat atatatatat atatatagta tttcattgct acaaatatgg attattaaaa
    76681 aaaaaaaaat aagacatgtg tttggatatt tcctttcaac tctacaagat tctattattt
    76741 atttgacatg aatagttgag gggaattctc cgaagagaaa gtggattatg ggagtgtgtg
    76801 acttgaacta ttgattggag ccgtgcagaa gtatttcttt ctctgctaca ttagaattca
    76861 caaccaaatg tatctttgtt ccaaccgccg tgtaagttcc ataccataca aaggataggc
    76921 tggttcactt gaagagaatc ttttctatga tcagacctga ccgatatctt gcatgaacgg
    76981 gctccgtaag atccagtaga ataagggatt tggcccaatc aaaattcata tgttttagct
    77041 tttttttttt tacttttttt attatttctt acatagtatg gaaatgcatt catttcctct
    77101 gcatcgaccc gatttattat atatactatc ggagtgaaac aaaggatcta aagaagagca
    77161 aaggctagac tatattagta acaagtaaat cttttgtatg tgaaaaatat tgatcttttt
    77221 gggggagaag agcgaatcac aggcaaggtg tgagacaacc cagaaagcac ttgatcataa
    77281 tcaactttgt aagccaagcc tacttgggta ttgagcattt ttttacctgt aagaattgaa
    77341 tttcttggaa tgtatagttt caaattttga aacttgaatc ggataacttt tttcttatct
    77401 ataattagat ggaatataga atcatttata tatgtatgga taagatatat atttagttta
    77461 ttatgtatcc atttgtgtcc atttgattcg attggttctt gcttgagccg gatgatgaaa
    77521 aattatcatg tccggctctg tcgggggatg gatttataag aattcaccta tcccaataac
    77581 aaaaaaccct gatttgaacg atcctgtatt aagggctaaa ttagctaaag gtatgggtca
    77641 taattattat ggagaacccg catggccaaa tgatctttta tatatttttc ccgtagtaat
    77701 tctcggtact attgcctgta atgtaggctt agccgttcta gaaccttcaa tgattggtga
    77761 acccgcggat ccatttgcaa ctcctttgga aatactaccc gaatggtatt tttttcccgt
    77821 atttcaaata cttcgtacag tacctaacaa gttattgggt gttcttttaa tggtttcagt
    77881 acctgtggga ttattaacag tacccttttt ggaaaatatt aataaattcc aaaatccatt
    77941 tcgccgtccg gtagcaacaa ccgtcttttt gattggtact gcagtagccc tgtggttggg
    78001 cattggagca acattgccaa ttgataaatc cctaacttta ggtctttttt aattttaaat
    78061 ggattcgctt attaaattca gtcaattgta agtaaaataa cacggtgtgt gtatctaggg
    78121 agaattcact ttcactttga agtgactatt ccctagatac attatttatt caattatggc
    78181 ccgactatat agattcggat tgtgctgaag attgaatgaa aacctattct tttttgtaaa
    78241 tcaatttcaa aatgcttttt tacttctttt ctataatgtc caatatctgt tttacatctt
    78301 ctctgtgaaa atgttcaatt ttaataaggt cttcctggct cttattcaaa aggtcgaaaa
    78361 atgtatgtat attggacgtt ttaagacaat tatagattct gggaggcaac tctgattggt
    78421 caataaaaaa aaatttcaat gctatttctt ttttcttttt tcttagttta gttaatttat
    78481 cataaaaagg aaaaaaaggt aaactaacct tgtgttgaat gttctctaaa tgtgactttt
    78541 cctcttccgc atgtagaaaa ggaataaata agtcaatcaa attccgggaa gcttcgtgaa
    78601 gtgcttcttt aggagttaaa cttccatttg tccatatttc gagaaaaagt atttcttgtt
    78661 ttttattacc attcccataa gaatgaatac tatgatttac atttcgaacc ggcatgaata
    78721 caacattatc tataggataa cttttgtcgt gaaagttatt tggcgttttt ataccgtatc
    78781 ctctattcct ttcaatttgt aatccaatac acaaataaat tggttctgtt aggctagcta
    78841 tatgctgtgt attatcaatt atttccacag agggcggtaa gatgatgtct tgagaagtta
    78901 catatccggg acctttgaca caaataaatg ccttgcgagt tccatacaga ttacttctca
    78961 atacaatttc tttcaaattc attaaaattt catgtaccga ttcttgaata cccgctatgc
    79021 tagaatattc atgtggtact ttctcagatt ttgcgcgtgt aatacatgtt ccttctattt
    79081 ctccaagcaa agcccttcgc atcgcaatgc ctattgtgtc ggcctggcct ttcataagcg
    79141 gagatagaat aaagcgtcca taataaagac gtttactatc tattcttgat tcaacacact
    79201 tccactgtag tgtccgagta gatactttta ctttctctcg aaccatagta atattctttt
    79261 tgtctttgat caactcatta aatcatttat ttctcttgaa atctctttag tctttttttt
    79321 tttattccta cacacgtctt tttttaggag gtctacagcc attatgtggc ataggagtta
    79381 catcccgtac aaaatttaat actaaaccac ttctacggat agctcgtaat gctgcatctc
    79441 ttccgagacc cggacctttt atcataactt ctgctcgttg cataccttga tccactactg
    79501 ctcgaatagc atttcctgct gcgatttgag cagcaaaggg cgtccctctt cttgtacccc
    79561 tgaatccaca agtaccggca gaggaccaag aaatcacccg accccttaca tctgtaacag
    79621 taataatggt gttattgaaa cttgcttgaa catgaataac tacctttggt attctacgtg
    79681 catccttacg tgaaccaatg cgcacattcc tgcgtgaacc gacttttggt ataggttttg
    79741 ccatatttta tcattttata aaaataagtc agagatatat ggatatatcc atttcatgtc
    79801 aaaatagatc ttctatattt tatttgttta tccttttctt taaaattgaa gattgcttta
    79861 gcagtctctt tttttttttt ttactagaag aattatcctt gtctttgttt atgtctcggg
    79921 ttggaacaaa ttacaataat tcgtcccctc ctgcggatta gcctacattt ttcacaaatt
    79981 ttacgaacag aagcccttat tttcatagct gttattcctt aatcgcgaat tcgttggaag
    80041 aaaataagtt tcttgaaatt tttgaaccct caaacgagcc ccctgaaagg aatcttgaag
    80101 ttgaaaaaac cacttaatta ttctaaccct tgttagggat tttaacaatt atatgtccgg
    80161 ggggttgaat cataatgatt tactttaaat caattgaaat tgaattttta ccctatctac
    80221 ttataatatg tatacgtata aaaaacttct tttggtcgtt tctaaagcat aatctacaat
    80281 catatattca ttatccaaag gaatctcgac catatcattg agaaaaaatt catgaaggtt
    80341 taattactga attttttttt ttgttctttc attccagttc caggtacttc gaagtatcaa
    80401 ctaatgtagc acaggaggag tcatagtaat atttagtcga caatttgccc ttttcttttt
    80461 tttttttcac aaataagaag gtttcagata caattcggat attatatcta taatatatgg
    80521 attgattacc atatataaca caaaatttct ccgccgattc cttctagtcg agcgtctcgg
    80581 tctgtcatta taccttgaga agtagaaaga attacaatac ctatcccgcc taatattcta
    80641 ggaatatttt gatagttaga atagattcgt agaccgggtc ggcttatccg ttttaaattt
    80701 aaagtagttt gatatggtcc tttcctattt cttctatgtt gtagggttaa aacaaaaaag
    80761 tctttattgc tttcctgatg ttttcttacg ttctcgataa aaccttctcg taaaagtatt
    80821 ttaacaatgg tttcggtgat gttagttgat gctattcgaa tcgttccttt tctattcatg
    80881 tcagcatttc gtatagaggt tattatttca gcaataggat ccctccccat cgtaaattct
    80941 tctttctccc gaattttgat ataatcaaca tgttttttga tttattagta ttaaaggtat
    81001 atgcataaga cataatataa tctacttgag acataatcca caacaaatct atataatttc
    81061 aagaatttcg tttaaataga gaattctatt gaagttatca tcttatactt ataatacttc
    81121 aggagctaat gaaacgattt tagtgaaatt taactgtctc aattcccggg cgattgctcc
    81181 aaaaattcga gttccttttg gatttccttc ttgatcaatt acaactgcag cattgtcatc
    81241 atatcgtatt ataataccgt tgtcacgctt gagttcttta caagtacgta caattacagc
    81301 tctgatcact tctgatcttt ccagaggtgt attgggtatt gcttccttga ttacagcaac
    81361 aataacgtca ccaatatgag catatcggcg attactggct cctatgattc gaatacacat
    81421 caatttttgg gctccgctgt tatctgctac attcaaaatg gtctgaggtt gaatcatttt
    81481 tgaatctctt ctttcaatgc aacaaaggac gaagaaaaaa agaaatattg tttgtcaaaa
    81541 aaagaaaatc cacaattgtt tttgaatttc taagacctct ttctcttggt tttctatatt
    81601 tctatcctga aataatgaat tgagttttta taggcatttt tgatgctgca attaaaatag
    81661 cctttctggc tatattttcg gccactccac ccatttcata aaggatttta ccaggtttaa
    81721 cgacagctac ccaatattcg ggagatcctt tgcccgaacc catgcgtgtt tccgtaggtc
    81781 ttactgtaac tggtttgtct ggaaatatac gtacccatat ttttccaccc cgtcgtatat
    81841 ttcgtgtcat tgcgcgccgg ccggcttcta tttgtctaga tgtaatccaa gcaggttcaa
    81901 gtgcttgaag agcatatcgg ccaaaacaaa tacgattgcc gctacaagat attcctttca
    81961 gtcttcctct atgttgttta cggaatctgg ttcttttcgg gttatagttg atgtctcttt
    82021 ctcaattcca tctctactac agaactggac atgagcaatt tcttctcatc cagctcctcg
    82081 caaaaaagaa aaaaagtttt aataataata attaataaat aaaactccat tttttttttt
    82141 tttataaaaa agagattgaa tcatgggatt ctttaaaatc agatttcatt caatctattc
    82201 taaatttgta tattttattt aaatataata tatagaattc aatctggatt ttattttcat
    82261 ttatagataa ttaatgtctt gttataagga atgctttttt tttgcatcat attcatttca
    82321 tattggatca acatgagtaa ttcaataaaa ctttcgcggg cgaatattta ctctttctat
    82381 atctatttga attatagggt tatctcatga cctctcagaa ttcgaataaa aagattggtc
    82441 tctggtttat tccgccatcc cacccatgaa taattaggat tcgtttttct ttttaagaga
    82501 atcctctgca tttacgggtt ccgtcgttcc catcgcttct cgattaatgg ttaggtctga
    82561 atttaacaat ggagcctcca atcaaattgc ttaattttct cttgaatcaa tcttctcagt
    82621 ctttattgac tcaaggctct tgcttgattt tttgttcgat gaatagatat tcatttaatt
    82681 aggaatgaat tttgattgat gccttattac attgcctttt tttatttatg agatgcctta
    82741 tagaccttac atataggaat cctatatcat gactctttct ttttctctct ttctctcatc
    82801 cttccattta tctgtctatt tgtttgttat ttcgctttac aacttatact cataatcaga
    82861 ttggtttttc ctttgattat gcaaaagaag ctgtcagttg ctataatgat atgactgata
    82921 tatcatatct ttactgattt cttggatcca gataatgcga agcgatgagt tggttattag
    82981 tcttagagtt attagttcat actataggcc ggtctggtcc attttgtgaa tcctaatctt
    83041 aaaaaaaaaa aaacaacgag tcacacacta agcatagcaa atcaaataat caatcaaatt
    83101 tttattcaac cttatataat ttagaactgc tcattttttt ttttttttgt tatatctcga
    83161 aatagaatct aaagacaact aaaatactat tcttattatt ctttgtctat aaatatccaa
    83221 attttgattc ctaatacccc atagatagtc cgaactgtat aggaagaata attaattttc
    83281 gccccaatgg tttgtagagg aaccctgccc tctctgatcc agtctacgcg tgcaatatct
    83341 tttccgttaa tacgccctga tatttgtact tgaattcctt ttgtattcgc ctgctcagtt
    83401 aattcaatag cctttttcat tgcttttcga caagaaactc tattctttaa ttgtccggct
    83461 ataaattctg caagaatgtt agggtgtcca taagggtttg cgattcttgt aacagcaatg
    83521 ttgatttttc ggttcacata tttaagttct ttttgtacat tcatctgtaa ttcttcgatt
    83581 cttcccggcc tatcttcaat taagaatttc ggaaatccca tatagattat gacttgaatc
    83641 aaatcaattc ttttttgaat ttctatacgt gcaattccct cgacaccaga agatattctc
    83701 atattttttt gtacataatt cttgatacag tctcttattt ttttatcttc ttggagaccc
    83761 tcggaatatt tttttggttg tgcaaaccaa atagaatgat gactttgggt tgtaccaagt
    83821 ctgaaaccaa gtggatttat tttttgtccc ataatccccc atttccaata ctctgactag
    83881 tatatatatc atgatatgtt ctatttgtgt gcttatttct ccatccaggt tttttaaaat
    83941 acatggcgga ttcttgatag atttcatcta aagatatatc tctcaataca atagttatat
    84001 ggcaggtggg tttttttatc tgataactac gtcctcgagc tcgaggttgt agtcttttca
    84061 tagtattgcc ctcatttact tcggctttac taattactaa agaggcttgg ttgaaaccca
    84121 tgttgtgatt agcatttgct gctgcagaat aaaccaattt taaaatggga taacatgctc
    84181 gataaggcat gagttctagt atcataagtg tttcgtcata agaacgtcca cgaatctgat
    84241 caattactct tcgtgctttg tgagcagaca tacgtatatg ttgacctaaa gcatatactt
    84301 ctctatatgg gttcttcttt atcttttttt tctctatcat aaggtttacc tctcactcat
    84361 aaatctagat tttatttatt aacggcgaga tttgttatcg cttttcggat gtccgcggaa
    84421 atttatagta ggtgaaaatt ctcccaattt atgtcctacc atacgatccg ttatataaat
    84481 aggcagatgt tctcttccat tatggatagc gatagtatgg ccgatcattg tgggtataat
    84541 ggtagatgcc cgggaccaag ttcttattat ttctttttct gcttttttat taagcctttc
    84601 tatttttttt aataaatgat ttgctacaaa gggatttttt tttagtgaac gtgccacagt
    84661 taattaactc ctcttttttt ttttgcaaaa acgaagaaag aaatttgctc tcctatttcc
    84721 tacggcgacg aagaatcaaa ttatcactat atttattcct ttttctactt cttcttccaa
    84781 gtgcaggata accccaaggg gttgcgggtt tttttctacc aatcggagcc ctcccttcac
    84841 cacccccatg gggatggtct acagggttca taacaactcc tcttactaca ggacgcttac
    84901 ctagccaaca tttagatccg gctctaccca aacttttctg gttcacccca acattcccca
    84961 cttgtccgac tgttgccgag cagtttttgg atatcaaacg gacctctcca gaaggtaatt
    85021 ttaatgtggc cgatttcccc tcttttgcaa tcagtttcgc tacagcaccc gctgctctag
    85081 ctaattgtcc accctttcca agtgtgattt ctatgttatg tatggccgtg cctaagggca
    85141 tatcggttga agtagattcc tttttttgat caatcaaaat cccttcccaa actgtacaag
    85201 ctttttccaa agcatacggc tttctggatg tagatgatga tatctataca gatggatata
    85261 tatatatcgt aaaattctta tctatatcat acaataaagt accacatgaa tggatatata
    85321 ggaatccaaa tctgccgaac cactcatgtt atgatcttct acatcctagg tcttcccgtt
    85381 ccgtcatctg gcttatgttc ttcatgtagc attcagaccg aatgactcta tgaaattacg
    85441 tcgatacttc cacatattta tgggtaacgt aggagacatc tctatttttc ccccggggaa
    85501 tctttagaat taccactgct tagctttcaa tttgcctctg accatcaaat gaaatgtgaa
    85561 taacccgtcc tcctctcttt gaaacaaggg gcgcttctgg ttctgtcggt gcttgaaaca
    85621 gttttgtctt ctccatatta ctatctctct agagtcaata attatatatg aggaactact
    85681 gaactcaatc acttgctgcc cttactcttc agttttctgt tgaggtctat cctgtagagg
    85741 tactcaaatt ggatcagtga tcgatttcta ggtttcgtcg taaacctaat tggttactcc
    85801 caattacgta aatcaatagt tcaaaccgca ctcaaaggta gggcatttcc cattttgata
    85861 ggaacttctg taccagaaac aatggtatct ccaattatag cccctctggg atgtaaaata
    85921 tatctcttct caccatcccc atagtgtatg agacaaacgt atgcatttcg attagggtcg
    85981 tattctatgg ttacgattct accatatatg tctctttcat ttcgtcgaaa atcgatttta
    86041 cggtataaac gcttatgacc tccccctcta tgccttgcgg taatgattcc tctggcatta
    86101 cgacctttac cacaacgatg ctgtccatag atcaaattat ttcgtggatt ggatttcact
    86161 tgactgtcta cggctccatt gcgtgtgccc ggggtagaag ttttgtataa atgtatcgcc
    86221 atgctattaa gtattttgat ttaagttctt ttctttctaa gaggtggaat agaataaccc
    86281 ggttgaagcg taatgatcat acgcttgtaa tgcattgtat gtcccataat gggtcccatt
    86341 cttctaccct ttccggggag tcgatgacta ttcatagcta ttaccttgac accaaagaag
    86401 agttcgaccc aatgcttgat ttctgtccta gttgatcctg attcgacatt aaaagtatat
    86461 tgatttttcg ccaataaccg aatacttttg tctgtaaata ctgcatattt gattccatcc
    86521 ataaatctat tttcttccct atgagttcta gtctcaataa gaatgctagt tcagttctta
    86581 ctgttcatat gttatgatat gaatatacca caccgattcg ttatgtatag atgatgagat
    86641 tccattgata aagagtcaat tccaatagac ttcttggagg gtcccattgg cgtgcatcca
    86701 gtaggaattg aacctacgaa ttcgccaatt atgagttggg cgctttaacc attcagccat
    86761 ggatgcttag cggggatcct cgtacatggt gaataaccaa attccaattg aaatgaaatc
    86821 tttaggataa atcaatgcaa tttaaatcat agaataatca tataattcta attatcatag
    86881 aataaagaaa tatcgtatat aaatatcata tataaatatc ataattataa agtatcatta
    86941 ttatccattt aggaggtatg gagagatgaa ggggcgtcaa ttcaaattct gggttttcga
    87001 attgcgagag atattgagag agatcaagaa ttctcactat ttattagatt catggaccca
    87061 attcaattca gtgggatctt tccttaacat ttttttccac caagaacgtt ttctaaaact
    87121 ctcggacccc cgaattttgg gtatcctact ttcacgcaat tcacagggtt caacaagcaa
    87181 tcgatatttc acgatcaagg gtatcaaggg tgtagtacat ttcacgacca agggtgtact
    87241 actatttgta gtagcggtcc ttatatatcg tattaacaat cgaaatatgg tcgaaagaaa
    87301 aaatctctat ttgacagggc ttcttcctat acttatgaat cccattggac cgagaaatga
    87361 tgcattggaa gaatcttttg ggtcttccaa tgtcaatagg ttgattgttt cgctcctgtc
    87421 aaaaggaaaa aagatctctg agttcctgga tccgaaagag agtacttggg ttcccccaat
    87481 aactaaaaag tgtatcatgc ctgaatccaa ctggggttcg cggtggtgga ggaactggat
    87541 cggaaaaaag aaggattcta gtggtaagat atctaatgaa accgtcgctg gaattgagat
    87601 ctcattcaaa gagaaagata tcaaatatct ggagtttccc tttgtatatt atatggatga
    87661 tccgatccac aaggaccgtg attgggaatt gtttgatcgt ctttctccga gtaagaggca
    87721 aaacatattg aattcgggac agctattcga aatcttagtg aaagactgga tttgttatct
    87781 catgtttgct tttcgtgaac aaataccaat tgaagtggag ggtttcttca aacaacaagg
    87841 ggctgggtca actattcaat caaatgatat tgagcatgtt tcccatctct tttcgagaag
    87901 caagtgggct atttctttgc aaaattgtgc tcaatttcat atgtggcaat tccgccaaga
    87961 tctcttcggt agtcggggga agaatccgca cgaatcggat tttttgagga acatatcgag
    88021 agagaattgg atttggttag acaatgtgtg gttggtaagc aaggatcgaa tttttagcaa
    88081 ggtacggaat gtatcgtcaa atattcaata tcattccaca agatctagtt tcgttcaagt
    88141 aacggattct agccaattga aaggatcttt tgatcaatcc agagatcgtt ttgattccat
    88201 tagtaatgag gattcggaat atcacacatt gatcaatcaa agagagattc aacaactaaa
    88261 agaaagatcg attctttggg atccttcctt tcttcaaacg gaacgaagag agatagaatc
    88321 agaccgattc cctaaacgcg tttctggatc ttcctcaaag tcccggctat tcacggaacg
    88381 tgagaagcgg atgaataatc atctgcttcc ggaagaaatc gaagaatttc ttgggaatcc
    88441 tacaagatcc attcgttctt ttttctctga catatggtca gaacttcatc tgggttcgaa
    88501 tcctactgag aggttcacta aagatcagaa attgttgaag aaagaacaag atgtttcttt
    88561 tgtccctttc aggcgatcgg aaaataaaga aatagtgaat atatccaaga taattacgta
    88621 tttacaaaat accgtctcaa ttcatcctat ttcatcatat ccgggatgcg atatggttcc
    88681 gaaggatgaa ctgggtagtt cttcattctt gaacaaaaat ccattttttg atttatttca
    88741 tctattccat gacctgaaca gggggggata cacgttacac cacgattttg aatcagaaga
    88801 gagatttcaa gaaatggcag atctattcac tctatcaata accgagccgg atctggtgta
    88861 tcataagaga tttgcccttt ctattgattc ctacggattg gatcaaaaac aattcttgaa
    88921 tgaggccggg gatgaatcga aaaagaaatc tttattggtt ctacctccta ttttttatga
    88981 agaaaatgaa tctttttatc gaaggatcag aaacaaatgg gtccggatct cctgcgggaa
    89041 tgatttggaa gatccaaaac caaaaagagt ggtatttgct agcaacaaca taatggaggc
    89101 agtcaatcaa tctatcttga tccgaaatct gattcaaatc caatatagca cccatgggta
    89161 cataagaaat gtattgaatc gattcttttt aatgaataga tccgatcgca acttcgagta
    89221 tggaattcaa agggatcaaa taagaaatgg tactctgaat catagaactc taatgaaata
    89281 tacgatcaac cgacatttat cgaatttgaa aaagagtcag aacaaacggt tcgatcctct
    89341 tattttgatt tctcgaaccg agagatacat gaatcgggat cctaatgcat atagatacaa
    89401 atggtccaat gggagcaaga atttccagga gcatttagaa catttcgttt ctgagcagaa
    89461 gagccgtttt caagtagtgt tcgatcgatt acatattaat caatattcga ttgattggtc
    89521 tgaggttatc gataaaaaag atttgtctaa gtcacttctt ctctttttgt ctaactcact
    89581 tccttttttc tttgtgagtt tcgggaatat cccccttcat aggtctgaga tccacatcta
    89641 tgaattgaaa ggtacaaatg atcaactctg caatcagttg ttagaatcaa taggtcttca
    89701 aatcgttcat tttcaaaaat tgaaaccttt cttattggat gatcataata cttctcaaaa
    89761 atcgaaattc ttgatcaatg gaggaacaat atcaccattt ttgttcaata agataccaaa
    89821 gcggatgatt gactcattcc atactagaaa taatagcagg aaatcttttg ataacacgga
    89881 ttcctatttc tcaatgatat cccacgatca agacaattgg ctgaatcccg tgaaaccatt
    89941 tcatagaagt tcattgatat cttcttttta taaagcaaat cgacttcgat tcttgaataa
    90001 tccacatcac ttctccttct attgtaacaa aagattccct ttttatgtgg aaaaggcccg
    90061 tatcaagaat tctgatttta cgtacggaca attcctcaat atcttgttca ttcgcaacaa
    90121 aatattttct ttgtgcggtg gtaaaaaaaa acatgctttt ttggagagag atactatttc
    90181 accttcacca atcgagtcgc aggtatctaa catattcata tctaatgatt ttccacaaag
    90241 tggtgacgaa aggtataact tgtacaaatc tttccagttt gcaattcgat ccgatccatt
    90301 agttcgtaga gctatttact cgattgcaga catttctgga acacctctaa aagagggaca
    90361 aaaagtcaat tttgaaagaa ctttttgtca acctctttca gatatgaatc tatctgattc
    90421 agaagagaag aacttgcatc agtatctcaa tttcaattca aacatgggtt tgattcacac
    90481 tccatgttct gagaaatatt taccatccga aaagaggaaa aaacggagtc tttgtctaaa
    90541 gaaatgcgtt gagaaagggc agatgtatag aacctttcat caacgaaaga gtgctttttc
    90601 aactcgctta aaatcaaaat ggaatctatt ccaaacatat atgccatggt tctttacttc
    90661 aacagggtgc aaatatctaa gtttgatatt gttagatact ttttcagacc tattgccgat
    90721 actaagtagc agccgtcaaa tattggtatc catttttcat gatattatgc atggatcagc
    90781 gcgaattctt cagaaaaaat tgtggaagac acgacggaat cggataagtg agatttcgat
    90841 taagtgttta caaaattttc ttctgtccga agaaaagatt catcgaaata atgagtcacc
    90901 attgatatcg acacatctga gctcgccaaa tgttcaggag ttcctctatt caatcctttt
    90961 ccttcttctt gttgctggac atctcgtttg tacacgtctt ttctttgttt cccgagccta
    91021 tagtgagtta cagacagagt tcgaaaagat caaatctttg atgaatccat catacatgat
    91081 tgagttgcga aaacttctgg ataggtatcc cacatctgaa ctgaattctt tctggttaaa
    91141 gttcaagaat ctctttctag ttgctctgca acaattagga tattctatac gttctaagaa
    91201 gaaatatttg aatatcaatc tcatcgatct cataagtatc ataccaaatc ccatcaatcg
    91261 aatcattttt tcgagaaata cgagacatct aagtcataca agtaaagaga tctattcatt
    91321 gataagaaaa agagaaaacg tgggcgatca ttggattgat gataatccaa tagaattctg
    91381 gttcgcgaac agtgattcga ttagtgataa agaaagagac ttcttggttc agttctccat
    91441 ctccacctta acggcagaaa aaagtattga tcaaattcta ttgagtctga ctcatagcga
    91501 tcatttatca aagaatgact ctgcttatca aatgattgaa caaccgggag caatttactt
    91561 acgatactta gttgacattc atcaaaagta tctaatgaat tatgagttca atacatcctg
    91621 tttagcagaa aggcggatat tccttgctaa ttatcagaca atcacttatt cacaaacttc
    91681 gtgtggggct aatagttttc atttcccgtc tcatggaaaa cccttttcgc tccgcttagc
    91741 cttatccccc tctaggggta ttttagtgat aggttctata ggaagcggac gatcctattt
    91801 ggtcaaatac ctaacgacaa actcctatct tcctttcatt acagtatttc tgaacaagtt
    91861 cccggatagc aagcctaggg agttggttct tgatgaggag gatgagagtg actatgatgt
    91921 tagtgactct attgatgcta gtgactctat tgatgctagt gacgatattg atactagtga
    91981 ccttgatagg gagttgcggc gtatagagtg gctagctgag gatgtgatga atgagttcac
    92041 caatattgaa ctgctggcgg aagtagaccg attttttatc acccttcact tcgaattagc
    92101 aaaagcaatg tctccttgca taatatggat tccagacatt catgatctgg atatgaatga
    92161 gtcgaaggac ttatccctcg gtctattagt gaactatctc tccagggatt gtgaaagatg
    92221 ttctactaga aatattcttg ttattgcttc gactcatatt ccccaaaaag tggatcccgc
    92281 tctaatagcc ccgaatcaat tcaatacatg tattaagata cgaaggcttc ttattccaca
    92341 acaacgaaag cgctttttca ctctttcata tactagggga tttcacttgg aaaagaaaat
    92401 gttccatact aatcgattcg ggtccacagc catgggttcc aatgcacgag atcttgtagc
    92461 acttgccaat gaggccctat caattagtat tacacagaag aaatcaattc tagacactaa
    92521 tacaattaga tctgctcttc atagacaaac ttgggatttg cgagcccatg taataccggt
    92581 tcaggatcac gggatccttt tctatcagat aggaagggct gttgtgcaaa aagtacttct
    92641 aggaaattgc ctcctagatc ctatatctat ctatataaag aagcaattgt gtgaagaagg
    92701 ggatccttat ttgtacaaat ggtacttcga acttggaacg agcatgaaga aattaacgat
    92761 acttctttat cttttgagtt gttctgccgg atcggtcgct caagaccttt ggtctctacc
    92821 cggacccgat gaaaaaaata ggatcacttc ttatcggttc gttgagaatg attctgatct
    92881 agttcatggc ctagtagaaa tagaaggcgc tctgatggca tcctcgcgga cagaaagaga
    92941 ttgcagtcgg tttgataatg atcgagtgaa attccttctt cggcccgaac caaggaatcc
    93001 cttatatatg atgcaaaatg gatcttattc tatcgttgat cagaaatttc tctatcaaaa
    93061 atacgaatcg gagtttgaag aaggggaaat agaggagggt ttcttcgatc acatagactg
    93121 ggctcctaga atatggcgcc cttgggaatt tctatttgat tgtatcgaaa ggcccaatga
    93181 attgggattt ccctattggg ccggtcgggg gatcctttat gatgaaaagg atgagcttca
    93241 agaggaggat cagcttcaag aggaggatga gcgtcaagag gaggatgagc ttcaagaggg
    93301 ggattcggag ttcttgcaga gtgaaaccat gcagtacccg ccacgagcta gattttccaa
    93361 agaacaaggc ttttttcgaa taagccaatt catttgggac cccccggatc cactcttttc
    93421 cctattcaaa gatgagccct ttgtctctgt cttttcacat cgagaattct ttgcagatga
    93481 agatgaagag atgttaaagg ggcttcttat tcttactgcc aaaatggatc ctcttccatc
    93541 tctatctaaa cgctggtttc tcaagaatag gaaaaaaaag cacttcgaat tcttgattca
    93601 tcgccagaga tggcttagaa ccaatagttc attatctaat ggattttccc gttctaatat
    93661 tcgatccgag agttatcagt atttatcaaa tctgttccta tctcacggaa ggctattgga
    93721 tcaaatggca aagacattgt tgagaaaaag atggcttttc tcggatgaaa tgaaaattgg
    93781 attcatgtaa caggagaagg gtttcccatt acttagccgg aaagatatgt ggtcatgagg
    93841 attaagtgga acggaattga ctgggtggta gagtcgcgga aacacttctt tcttccatgg
    93901 agcttagctc catggaagaa tatgctactg ctgaaacatg gaagaattga aatcttagat
    93961 caaaacacta tgtatggacg gtatgaactg cctaaacaag aattcttgaa cagcgaacaa
    94021 ccagagctat tactcactac atcaaaaaat ttccattaat gaaagatgta aatccattgg
    94081 aaaatcaaaa atacgcatgt cagatgaaat ggtttttgct atctgctcca ataacgaatc
    94141 attggtttaa ctgaataact aaataaaata gatagacctt tctcttcgtc tcaggtcgat
    94201 ggatcttccc gattggaaga tcccctatat ggataataga cattccagtt gaccgagcct
    94261 aattctaatt gtttttggtt cgaagcaaag atatccacgg ggcggttcgc cctattcacg
    94321 accgagaagt actggattct ctttcggata ggtcctgaaa ggagaaggaa agctggaatg
    94381 ccaccaggcg tctattattg aattcacccg acccgatagt acccattttt ggaacgtcca
    94441 gtgccaaagt cactgaatgg gtagtcgcca atccctaaaa cggactatgt aatgcacttt
    94501 atctgctggg ttacgggggg cattttacca gaggtttaga ttgtatcaat ccacccttgt
    94561 gtgattcctg ttgaagcata tactcggggg tgggtgcagg gcagacgatt tcaaagcaga
    94621 ttccccattc attagataga gaggatcacc aagattttgt gatccgctgc cgaacttatt
    94681 ccaattcaat gagcattctc aatattatgc cttgaagagg actcgaacct ccacgctctt
    94741 tagcacgaga ttttgagtct cgcgtgtcta ccatttcacc accaaggcat cttgaaagta
    94801 aatcgtattc catgaatatg atatctatct agtgtgatgt atggaatata tgacaaaggt
    94861 ggagtgttgg agtatttcta ttgatcggcc atgtcatata ggccaagtcg gacatccaat
    94921 tgcttcgatt tgaagtatcc agaggatgtc ttatatatat taagattcta ttaaaaagat
    94981 ggacaatcaa acctatttct ttctcgattc aatagaagaa aaaaagaaaa gaggtgaata
    95041 gggtccaaaa taaggagaga tctgtaatgt aaaaagaagg cccgattacg cccattccta
    95101 atcctaaatg gaatgtaacg acgtagggat ccatatgtaa acatagtctc tatttagatt
    95161 tagataggct cgaatgaccc ttctcataat gagaatgtat ataaccctat tccggtctgg
    95221 cccgatatgg aatgaactta taatctataa tctgattata gattataagt tcataaccct
    95281 agcccattcc ctttttgggc ggaacagatc tactaattct ttgattccag ttagtaaaga
    95341 gggatcttga actaagaaat agattctaga agctaaacta aaaaagggta tcctgagcaa
    95401 ttgcaataat tgggttcatt gatattcctg gtatagtaga tgctatcaca catacaatca
    95461 tactcaattc gatggaattt tttgatctta aaggggatat tctataattt cgcacgtgag
    95521 gggttatttc ttggtttcgt ccagtcatta ataacttgat tatttttaaa taatagtaga
    95581 tagaaacaac gctcgtaagg agtcctattg aaaccaagaa atagaggcct gcctgccatc
    95641 cacaccagaa taaatgtagt tttccgaaaa aacctgcgag tggaggaagg cctcctagag
    95701 ataagagaca tagagctaaa gagagagcca aaaaaggatc ttttgtgtat aatcctgcat
    95761 aatctcgaat gttatcagtt ccggtacgta gaccaaataa gacaatgcaa gcaaaagttc
    95821 ctagattcat ggagatatag aacagcatat aagttatcat gctcgcatat ccaccatttg
    95881 agtctccgac aattattcca ataattacat atccgatttg acctatggac gaatacgcaa
    95941 gcatacgttt catgcttgtt tgagtaatag caatgagatt ccccaatatc atgctaagaa
    96001 tagctaggat ttccagaaga agatgccatt cgtttgatga gaaataaaaa ggaatatcga
    96061 aaattcgagt ggctgaagcc gaagcagcta ctttcgaagt aacagaaaga aaagcaacga
    96121 ctggagtagg agagtcagag tcgaaaagag gattcctcac ttctttctct cattcaaaac
    96181 cgtgcatgag actttcatct cgcacggctc ctaagtgata aaagtaaaga agaacttatc
    96241 ttcttttttt ttttattatt accttcctcg cgtatgtata agatcgaacc cattcgattt
    96301 ctaaaacgga ttactaatcc ttaacttttc gaggaatcct tcatcagtgg ttgtgaatga
    96361 cttatttttc tccatctttt cgaccttgat tccgtaggag taagtcagaa agattgagaa
    96421 atagaaccat ctgatttgat tcgttctcaa tagccatgag atgatcatct tagggtgatc
    96481 cttttgtcga cggatgctcc tattacactc gtagtctctg aaggatgaga accaactatg
    96541 tagcatctac atcaagaatt caagtattgt atacgtcatt agtccgatcc tttgtaggaa
    96601 ctacccgtaa taacgaactt gcaaaatgga tctgtttatc ataaagagaa tcgttgttcc
    96661 tgaccctgct tcgccttaat tgttatttga acaagtcaaa gttatgtctt ggtctgagtg
    96721 ggaatagcat ttctcttctg catgtccatg gagttttgaa aaatccaaac atcccagaga
    96781 tagatagaga ggtaggaatt tatcgaacga accgcactcc ttcgtatacg tcaggagtcc
    96841 attgatgaga aggggctggg gaaagcttga acccaattcc tacagtgatg aatataagcg
    96901 caattgaaat tcctggggag ttatacattt gtgtattgat aagaccattc actatttctt
    96961 gaagctcgat ctctcccccg gatgaaccat atagccaaga gaaaccatga accagaatag
    97021 aagagcttgc cccacccatg agtaaatatt tcgtagtagc ctcattagac cgtacatctt
    97081 tcttggtata tccagataat aggtaggagc ataaactgaa acattctgga gctacaaaga
    97141 tagttattaa atcgttagca ccgcataaaa acattcctcc tagagtcgct gttaatacga
    97201 ataacagaaa ctctgttata gccatttctg tacattcaat gtactctacg gatagaggaa
    97261 tacatagagt tgaacatagt aaaataagaa attgaaagat ttcgttgaaa ttgttcgttt
    97321 ggaaatttcc cgaaaagcta atcataggtt cttctctcca tcggaacaat agggccgtta
    97381 tgctcattac taaacttgtt gaagagatga aatataacca aggtatatct ttttgatcag
    97441 aggttgaatc gatcatcaga agaagaatta ggccaaaaat gaggatacat tctgggaaaa
    97501 taaaacttcc atcgaagaga agcaaatgaa aggctttcat aaaaattctc gtagaatcga
    97561 gaatgaagtt ttcattctgt acatgccaaa tcatgaatta gtaactgcat ccaatctcca
    97621 aaaaaatccc aattgtttcg aactttctat ttttggaatg gaatatttgt ggaatcccca
    97681 tgaattagga tcaaacctta ttccatggta tttacatgag attcctcttt cttattctta
    97741 agcaagtccc cgagagggct tagttgatcc atgatttatg ttttatcttt cgtttccttt
    97801 tcgtttgttt cgagaacgat caattccgat tctttctttt tctattgatt cttttacgat
    97861 cgagatgtat ggatccatgg atctatgtgt ctatatagat cctgttcgtg gattaacgaa
    97921 aatgtgcaaa agctctattt gcctctgcca ttctatgagt ctcttccttt ttgcgtatgg
    97981 catcgccact ccctttggca gcatccacta attcggaact taatttgaaa gccatatttc
    98041 gacccggacg ttttcgggat gcccctaata accaacgaac ggcaagtgct tttccttgtg
    98101 cggatcctat ttcaatagga acttgctggg tcgatccgct tacacgtctt gcttttactg
    98161 ctatatcggg agttactcca cgtattgctt gacgtaaaac agatagcgga tttgtttctg
    98221 tcttttgttg aatctttttc aaggctcgat agagaatttg ataagccaat gatttttttc
    98281 cgtgtttcag aatacggtta accaacatgt taactaatcg attacgataa attggatcgg
    98341 attttgcagt ttttttttct gcagtacctc ggcgtgacat gagcgtgaaa ggggttcaag
    98401 aatcagtttt ctttttataa gggctaaaat catttatttt ggctttttgg ccccatattg
    98461 tagggtggat ctcgaaagat atgaaagatc tccctccaag ccgtacatac gactttcatc
    98521 gaatacggtt ttccgcagaa ttcaatatgt atctatgaga tcgagtatgg aattctgttg
    98581 actcacttta aattgagtat ccgtttccct ccctttcctg ctaggattgg aaatcctgta
    98641 ttttacatat ccatacgatt aagtccttgg gtttccgaaa tagtgtaaaa agaagtgctt
    98701 cgaatcattg ctatttgacc cggacccgtt ctaaaaaagt cgaggcattt cgaattgttt
    98761 gttgacacgg acgaagtcag ggaaaacctc ttaaattatt tcaatattgg accttggaca
    98821 tataataagt tccgaatcaa atctccttag aaagaagatc ttttgtctca tggtagcctg
    98881 ctacagtccc cttacgaaac tttcgttatt gggttagcca tacacttcac atgtttctag
    98941 cgattcacat ggcatcatca aatgatacaa gtcttggata agaatctaca acgcactaga
    99001 acgcccttgt tgacgatcct ttactccgac agcatctagg gttcctcgaa caatgtgata
    99061 tctcacaccg ggtaaatcct taacccttcc ccctcttact aagactacag aatgttcttg
    99121 tgaattatgg ccaataccag gtatataagc agtgatttca aacccagagg ttaatcgtac
    99181 tctggcaact ttacgtaagg cagagtttgg ttttttgggg gtgatagtgg aaaagttgac
    99241 agataagtca cccttactgc cactctacag aaccatacat gagattttca cctcatacgg
    99301 ctcctcgttc aattctttcg aagtcgttgg gttctcttcc tcgttccaga atgtcctccc
    99361 ctcttccact ccgtcccgaa gagtaactag gacaaattca gtcacgtttt catgttccaa
    99421 tcgaacactt tccatttttg attattctca aaagagaaga ttttttttac caaacatccg
    99481 cggatccaat cacacgatct tataataaga acaagagatc tttctcgatc aatccccttg
    99541 cccctcattc ttcgagaatc agaaagatcc ttttcaagtt tgaatttgtt catttggaat
    99601 ctgggttctt atacttcatt tttatttctt tttattcttt tttttttgat tttattccct
    99661 tccgtcattc tttaagtctc ataggtttga tcctatagaa tctaacccat tttctcattg
    99721 agcgaggggt acgaaatcaa tctgattgat ttttcgatca aatatgtgaa atcttcggtt
    99781 ttttcctctt tatctatccc tatcccatag gtacagcatt tgaatcaata gagaaccttt
    99841 tcctctgtat ctatatgaat cgatattatt ccattctcct tactgatacc tcccaaggaa
    99901 aaaaccgaat tggatcccaa attgacgggt tagtgtgagc ttatccatgc ggttatgcat
    99961 tcttcgaata ggaatccatt ttctgaaaga tcctggcttt cgtgctttgg tgggtctccg
   100021 agatcctttc gacgacctat gttgtgttga agggatatct atatgatccg atcgattgcg
   100081 taaagcccgc ggtagcagca gaaccgggga aagtatacag aaaagacagt tcttttcttt
   100141 ctattagatt agtattttct attatattaa gattcgtatt agttagcgat cccggctccg
   100201 tgagtccttt cttccgtgat taactgttgg cgccagtccc acattttgtc tctgtggacc
   100261 gaggagaaag gaggctcagc gggaagagga ttgtaccatg agagaggggg tcaacctctg
   100321 tcaaatatac aacatggatt ctggcaatgc aatgtagttg ggctttcatg ctgatccgaa
   100381 tgaatcatct tttccacgga ggtaaatctt tgcctttgcc cgctaggcaa gaggatagca
   100441 aattacaaat tctgtttcgg taggacatgt atttctatta ctatgaaatt cattaatgaa
   100501 gtaattaatc gtgggattag cattaccctt tttttatagt gacgaatctt gtatgtgttc
   100561 ctaagaaaaa gagaaggaat ttgtcaaaat ttcggggtct tagagggtcg tggaaatcca
   100621 taagaactct tgaatggaac taaggaactc cagttccttc ggaaatggta agatctttgg
   100681 cgcaataaga aggggttgat ccgtatcatc ttgacttggt tctgatttct ctattttttt
   100741 aagaataccg cttctcctac ccgtatcgaa tagaacatgc tggggcaaac cttcttcatg
   100801 taaaacctgc ttgatttaga tcgggagaat cgtacggttt tatgaaacca cgtgctatgg
   100861 ctcgaatccg tagtcaatcc tatttccgat aggagcagtt gacaattgaa tccaactttt
   100921 tccatgattt tcgtatccgt aatagtgcga aaggaaagcc cggctccaag ttgttcaaga
   100981 atagtggcgg tgttgagttt ctcgatcctt tgtcttagga ttagtcagtt ctatttcttg
   101041 atgggggcag ggaagggata taactcagcg gtagagtgtc accttgacat ggtggaagtc
   101101 atcagttcga gcctgattat ccctaaaccc aatgtgggtt tttctatttt gtcttgctcc
   101161 cctcgaataa gaatggataa gaggcttgtg ggattgacgt gaggggggag ggatggctat
   101221 atttctggga gcgaactcca ggcgaatatg aagcgcatgg agacaagtta tgccttggaa
   101281 tgaaagacaa ttccgaacca aaccagcttt gtctacgaac aaggaagcta taagtaatgc
   101341 aactatgaat ctcatggaga gttcgatcct ggctcaggat gaacgctggc ggcatgctta
   101401 acacatgcaa gtcggacggg aagtggtgtt tccagtggcg gacgggtgag taacgcgtaa
   101461 gaacctgccc ttgggagggg aacaacagct ggaaacggct gctaataccc cgtaggctga
   101521 ggagcaaaag gaggaatccg cccgaggagg ggctcgcgtc tgattagcta gttggtgagg
   101581 caatagctta ccaaggcgat gatcagtagc tggtccgaga ggatgatcag ccacactggg
   101641 actgagacac ggcccagact cctacgggag gcagcagtgg ggaattttcc gcaatgggcg
   101701 aaagcctgac ggagcaatgc cgcgtggagg tagaaggccc acgggtcatg aactcctttt
   101761 cccggagaag aagcaatgac ggtatctggg gaataagcat cggctaactc tgtgccagca
   101821 gccgcggtaa tacggaggat gcaagcgtta tccggaatga ttgggcgtaa agcgtctgta
   101881 ggtggctttt taagtccgcc gtcaaatccc agggctcaac cctggacagg cggtggaaac
   101941 taccaagctg gagtacggta ggggcagagg gaatttccgg tggagcggtg aaatgcgtag
   102001 agatcggaaa gaacaccaag ggcgaaagca ctctgctggg ccgacactga cactgagaga
   102061 cgaaagctag gggagcgaat gggattagat accccagtag tcctagccgt aaacaatgga
   102121 tactaggcgc tgtgcgtatc gacccgtgca gtgctggagc taacgcgtta agtatcccgc
   102181 ctggggagta cgttcgcaag aatgaaactc aaaggaattg acgggggccc gcacaagcgg
   102241 tggagcatgt ggtttaattc gatgcaaagc gaagaacctt accagggctt gacatgccgc
   102301 gaatcctctt gaaagagagg ggtgccttcg ggaacgcgga cacaggtggt gcatggctgt
   102361 cgtcagctcg tgccgtaagg tgttgggtta agtcccgcaa cgagcgcaac cctcgtgttt
   102421 agttgccacc gttgagtttg gaaccctgag cagactgccg gtgataagcc ggaggaaggt
   102481 gaggatgacg tcaagtcatc atgcccctta tgccctgggc gacacacgtg ctacaatgga
   102541 cgggacaaag ggtcgcgatc ccgcgagggc gagctaactc caaaaacccg tcctcagttc
   102601 ggattgcagg ctgcaactcg cctgcatgaa gccggaatcg ctagtaatcg ccggtcagcc
   102661 atacggcggt gaattcgttc ccgggccttg tacacaccgc ccgtcacact atgggagctg
   102721 gccatgcccg aagtcgttac cttaaccgca aggaggggga tgccgaaggc agggctagtg
   102781 actggagtga agtcgtaaca aggtagccgt actggaaggt gcggctggat tacctccttt
   102841 tcagggagag ctaatgcttg ttgggtattt tgatttgaca ctgcttcaca cccaaaaaga
   102901 agcgagctac gtctgagttc aacttggaga tggaagcctt cttttgtttc tcgacggtga
   102961 agtaagacca agcccatgag cttcttatcc taggtcagaa caagttgata ggatcccctt
   103021 ttatgccccc atgtccctcc cgtgtggcga catgggggcg taaaaaggaa agagagggat
   103081 ggggtttctc tcgcttttct ttttgcatag cgggccccca gcgggaggcc cgcacgacgg
   103141 gctattagct cagtggtaga gcgcgcccct gataattgcg tcgttgtgcc tgggctgtga
   103201 gggctctcag ccacatggat agttcaatgt gctcatcagc gcctgaccct gagatgtgga
   103261 tcatccaagg cacattagca tggcgtactt ctcctgttcg agccggggtt tgaaaccaaa
   103321 cttctcctca ggaggataga tggggcgatt caggtgagat ccaatgtaga tccaactttc
   103381 tattcactcg tgggatctgg gcggtccggg ggggaccacc atggctcctc tcttctcgat
   103441 aatccataca tcccttatca gtgtatggac agctatctct cgagcacagg tttaggttcg
   103501 gcctcaatgg aaaaatgaaa tggagcacct aacaacgtat cttcacagac caagaactac
   103561 gagatcgccc ctttcattct ggggtgacgg agggatcgta ccattcgagc cttttttttt
   103621 catgcttttc ccggaggtct ggagaaagct gcaatcaata ggattttcct aatcctccct
   103681 tcccgaaagg aagagcgtga aattcttttt cctttccgca gggaccaggg gattggatct
   103741 agccgtaaga cgaatgcttg gctgataaat aattcacttc ttggtcttcg accccctcag
   103801 tcactacgaa cgcccccgct cagtgcaatg ggatgtgtct atttatctat ctcttgactc
   103861 gaaatgggag caggtttgaa aaaggatctt agagtgttta gggttgggcc aagagggtct
   103921 cttaacgccc tcttttttct tcccatcgga gttatttctt atttcacaag tacttgccgt
   103981 ggtgaggaag aaaagaaggg ggaacaagca cacttggaga gcgcagtaca acggagagtt
   104041 gtatgctgcg ttcgggaagg atgaatcgct cccgaaaagg aatctattga ttctctccca
   104101 attggttgga ccgtaggtgc gatgatttac ttcacgggcg aggtctctgg ttcaagtcca
   104161 ggatggccca gctgcgccaa ggaaaagaat agaagaagca tctgactcct tcatgcatgc
   104221 tccacttggc tcgggggata tagctcagtt ggtagagctc cgctcttgca attgggtcgt
   104281 tgcgattacg ggttgggtgt ctaattgtcc aggcggtaat gatagtatct tgtacctgaa
   104341 ccggtggctc actttttcta agtaatgggg aagaggaccg aaacatgcca ctgaaagact
   104401 ctactgagac aaagatgggc tgtcaagaac gtgtagagga ggtaggatgg gtggttggtc
   104461 agatctagta tggatcgtac atggacggta gttggagtcg gcggctcccc taggtttagg
   104521 ttccctcatc tgggatccct ggggaagagg atcaagttgg cccttgcgaa cagcttgatg
   104581 cactatctcc cttcaaccct ttgagcgaaa tgcggcaaaa ggaaggaaaa tccatggacc
   104641 aaccccatcg tctccacccc gtaggaacta cgagatcacc ccaaggacgc cttcggtatc
   104701 caggggtcgc ggaccgacca tagaaccctg ttcaataagt ggaatgcatt agctgtccgc
   104761 tctcaggttg ggcagtaagg gtcggagaag ggcaatcact cattcttaaa accagcattc
   104821 ttaagaccaa aggtcggggt ggaaaagggg ggaaagctct ccgttcctgg ttctcctgta
   104881 gctggatcct ccggaaccac aagaatcctt agttagaatg ggattccaac tcagcacctt
   104941 ttttttttga gattttgaga agagttgctc tttggagagc acagtacgat gaaagttgta
   105001 agctgtgttc gggggggagt tattgtctat cgttggcctc tatggtagaa tcaatcagtc
   105061 gggggcctga gaggcggtgg tttaccctgt ggcggatgtc agcggttcga gtccgcttat
   105121 ctccaactcg tgaacttagc cgaaacaaag ctatatgata gtacccgatt tttccgattc
   105181 ggcagttcaa tctattattt atcattcatg gacgttgata agatccttcc atttagcagc
   105241 accttaggat ggcatagcct taaagtgaaa agtgaagggc gaggttcaaa cgaggaaagg
   105301 cttacggtgg atacctaggc acccagagac gaggaagggc gtagtaagcg acgaaatgct
   105361 tcggggagtt gaaaataagc gtagatccgg agattcccga ataggtcaac ctttcgaact
   105421 gctgctgaat ccatgggcag gcaagagaca acctggcgaa ctgaaacatc ttagtagccg
   105481 gaggaaaaga aagcaaaagc gattcccgta gtagcggcga gcgaaatggg agcagcctaa
   105541 accgtgaaaa cggggttgtg ggagagcaat aaaagcgtcg tgctgctagg cgaagcagta
   105601 gagtgctgca ccctagatgg cgagagtcca gtagccgaaa gcatcactag cttacgctct
   105661 gacccgagta gcatggggca cgtggaatcc cgtgtgaatc agcaaggacc accttgcaag
   105721 gctaaatact cctgggtgac cgatagcgaa gtagtaccgt gagggaaggg tgaaaagaac
   105781 ccccgtcggg gagtgaaata gaacatgaaa ccgtaagctc ccaagcagtg ggaggagccc
   105841 agggctctga ccgcgtgcct gttgaagaat gagccggcga ctcataggca gtggcttggt
   105901 taagggaacc caccggagcc gtagcgaaag cgagtcttca tagggcaatt gtcactgctt
   105961 atggacccga acctgggtga tctatccatg accaggatga agcttgggtg aaactaagtg
   106021 gaggtccgaa ccgactgatg ttgaagaatc agcggatgag ttgtggttag gggtgaaatg
   106081 ccactcgaac ccagagctag ctggttctcc ccgaaatgcg ttgaggcgca gcagttgact
   106141 ggacatctag gggtaaagca ctgtttcggt gcgggctgcg agagcggtac caaatcgagg
   106201 caaactctga atactagata tgacctcaaa ataacagggg tcaaggtcgg ccagtgagac
   106261 gatgggggat aagcttcatt gtcgagaggg aaacagcccg gatcaccagc taaggcccct
   106321 aaatgaccgc tcagtgataa aggaggtagg ggtgcagaga cagccaggag gtttgcctag
   106381 aagcagccac ccttgaaaga gtgcgtaata gctcactgat cgagcgctct tgcgccgaag
   106441 atgaacgggg ctaagcgatc tgccgaagct gtgggatgaa aaaatgcatc ggtaggggag
   106501 cgttccgcct tagggggaag cacccgcgcg agcgggggtg gacgaagcgg aagcgagaat
   106561 gtcggcttga gtaacgcaaa cattggtgag aatccaatgc cccgaaaacc caagggttcc
   106621 tccgcaaggt tcgtccacgg agggtgagtc agggcctaag atcaggccga aaggcgtagt
   106681 cgatggacaa caggtgaata ttcctgtact accccttgtt ggtcccgagg gacggaggag
   106741 gctaggttag ccgaaagatg gttatcggtt caaggacgca aggtgcccct gctttttcag
   106801 ggtaagaagg ggtagagaaa atgccccgag ccaatgttcg agtaccaggc gctacagcgc
   106861 tgaagtaacc catgctatac tcccaggaaa agctcgaacg accttcaaca aaagggtacc
   106921 tgtacccgaa accgacacag gtgggtaggt agagaatacc taggggcgcg agacaactct
   106981 ctctaaggaa ctcggcaaaa tagccccgta acttcgggag aaggggtgcc tcctcacaaa
   107041 gggggtcgca gtgaccaggc ccgggcgact gtttaccaaa aacacaggtc tccgcaaagt
   107101 cgtaagacca tgtatggggg ctgacgcctg cccagtgccg gaaggtcaag gaagttggtg
   107161 acctgatgac aggggagccg gcgaccgaag ccccggtgaa cggcggccgt aactataacg
   107221 gtcctaaggt agcgaaattc cttgtcgggt aagttccgac ccgcacgaaa ggcgtaacga
   107281 tctgggcact gtctcggaga gagactcggt gaaatagaca tgtctgtgaa gatgcggact
   107341 acccgcacct ggacagaaag accctatgaa gcttcactgt tccctgggat tggctttggg
   107401 cttttcctgc gcagcttagg tggaaggcga agaaggcctc cttcaggggg ggctcgagcc
   107461 atcagtgaga taccactctg gaagagctag aattctaacc ttgtgtcagg acctacgggc
   107521 caagggacag tctcaggtag acagtttcta tggggcgtag gcctcccaaa aggtaacgga
   107581 ggcgtgcaaa ggtttcctcg ggccggacgg agattggccc tcgagtgcaa aggcagaagg
   107641 gagcttgact gcaagaccca cccgtcgagc agggacgaaa gtcggcctta gtgatccgac
   107701 ggtgccgagt ggaagggccg tcgctcaacg gataaaagtt actctaggga taacaggctg
   107761 atcttcccca agagctcaca tcgacgggaa ggtttggcac ctcgatgtcg gctcttcgcc
   107821 acctggggct gtagtatgtt ccaagggttg ggctgttcgc ccattaaagc ggtacgtgag
   107881 ctgggttcag aacgtcgtga gacagttcgg tccatatccg gtgtgggcgt tagagcattg
   107941 agaggacctt tccctagtac gagaggaccg ggaaggacgc acctctggtg taccagttat
   108001 cgtgcccacg gtaaacgctg ggtagccaag tgcggagcgg ataactgctg aaagcatcta
   108061 agtagtaagc ccaccccaag atgagtgctc tcctattccg acttccccag agcctccggt
   108121 agcacagccg cgacggcaag gggttctctg tccctgcggg gatcgagtga cagaagtttt
   108181 gagaattcaa gagaaggtca cggcgagacg agccgtttat cattacgata ggtgtcaagt
   108241 ggaagtgcag tgatgtatgc agctgaggca tcctaacaga ccggtagact tgaaccttgt
   108301 tcctacatga cccgatcaat tcgatcaggc actcgccatc tattttcatt gttcaactct
   108361 ttgacaacat gaaaaaacca aaagctctgc cctccctctc tatctattca tgggatggaa
   108421 gggcggaggc ctttggtgtc ccttccagtc aagaatcggg cctcagaatc actagccaat
   108481 atgcttttct ttttttcgca cgcctttctt cgttcatggt tcgatattct ggtgtcctag
   108541 gcgtagagga acaacaccaa tccatcccga acttggtggt taaactctac tgcggtgacg
   108601 atactgtagg gggggtcctg cggaaaaata gctcgacgcc aggatgataa aaacttaaca
   108661 cctctcattc ttattacttt ttcaatacga aaaagaaacc aaaaatgaaa aacaaaaagg
   108721 tcgtcttatt caaaacccca attatgaaat cccctctctc ccacttcaca cctcggaacg
   108781 caccgttctt atagagagaa aggcgctttc acatcttctt aacccggaaa tggctgggga
   108841 gaggaaaggt tccttttttt tttttagggt actcctggga acagacccag tggagacgag
   108901 gtggggcctg tagctcagag gattagagca cgtggctacg aaccacggtg tcgggggttc
   108961 gaatccctcc tcgcccacaa ccggcccaaa agggaagggc ctttccctct gggggtagga
   109021 aaatcatgat tgggatagcg gaccaaaagc tatggaactg gggcgcgggt cttttgccga
   109081 aatggagtgg ccttttgact ttcaaatata aatttacata tggtaaagcc ggccaaaaca
   109141 aaaaacaaaa ttagcatctt tttttttgtt ttacgcccca taactcttcc tcagccaggc
   109201 ttggacagaa tggcagagca agtacaagta ttagtagcat acaaaaatgg caaaaatgcg
   109261 ctcctcgcca ttaaattaat gtgtttgctc gcggtaattg cggcctctcg ggagaatcga
   109321 tgactgcatc tttgatccat ttgctagtac tagtatatct gagaattctt aattggctgg
   109381 ttgtaaatag ccccaagact atggaacaaa ggattatccc ggacctagac cgaggtattg
   109441 acggcgattc tcaaatatcg cagaacagaa tgtgatacga tgagatagaa tgcaatagaa
   109501 ataaagacac agagaacggg ttacctactc ctactcttaa tgatcaaagc gaaccttttc
   109561 attctgacat tctgtaattc ggaatgaatc aaatctcccc aagtaggatt cgaacctacg
   109621 accagtcagt taacagccga ccgctctacc actgagctac tgaggaacaa cgggagatta
   109681 gatctcatag agttcaattc ccattctcaa cccatgacca atatgaactc gaagtttcct
   109741 tcgtaacccc cggaacttct tcgtagtggc cccgttccat gcctcatttc atagggaacc
   109801 tcaaagtggc tctatttcat tatattccat ccatatccca attccattca tttaatatcc
   109861 ctttctttag tgtcattgac ataagagatg tcgtttctag tctatctctt tgtatttcta
   109921 tatatggaaa gtgaaaaaag attatcatag aataatatga tattatcata gaataatatc
   109981 atattatcat agaataacaa aaaaatggaa ttgaaataga acaacgggag gtttgtgatg
   110041 attttcaaat cttatatttt tctttttaca ccaggtgatc taatatactt atgcatgaag
   110101 atcacccaaa aagattatca tagaataata tcatattatc atagattaac aaaaaaaaat
   110161 ggaattgaaa tcgaacagga ggaggtttta taatgatttt caaatcttat atattttttt
   110221 ttagaccagg tgatctaata tacttatgca tgaggataag caattcggtc gttggggtcg
   110281 gactctatta tggatttctg accacattct ccatagggcc ctcctatctc ttctctctcc
   110341 gagccctggc tatggaagaa ggagaagaag gaaacgagaa gaaggtagca gcaacaactg
   110401 gttttcttgt gggacagctc atgatgttca tatcgatcta ttacgcgccc ctccatatag
   110461 cattggggag accccataca ataactgtcc tagctctacc ctatcttttg tttcatttct
   110521 tctggaacaa tcacaaagac ttttttgatt atggatctac taacagaaat tcaatgcgta
   110581 atcttaacat tcaatgtgta ttcctgaata atctcatttt tcaattattc aaccatttca
   110641 ttttaccaag ttcaatgtta tccagattag tcaacgttta tatgtttcga tgcaacaaca
   110701 agattttatt tgtaacaagt agtttagttg gttggttaat tggtcaaatt ttattcataa
   110761 aatgggttgg gttggtatta gtatggatac agcaaaataa ttctattagg tctaatgtac
   110821 ttattcgatc taagtttaga ttggtattag tgtggataca gcaaaaaagt tctattaggt
   110881 ttaatgtact tattcgatct aataagtatc ttgcttctct tgcttatcag tataagtacc
   110941 ttgtgtcaaa attaagatcc attgtgtcag aattaagaaa ctctatggct cgaatcttta
   111001 gtactttctt atttattacc tgtatctact atttaggaag aataccgtca cccattttga
   111061 ctaagcaact gaaaggaacc tcagaaatgg aagaaataga aaaaaaagtt tccgcaagga
   111121 gggggactaa aactaaagag gaagaagagg tattcaccga agaagatcct tctccttccc
   111181 ttttttcgga agaaagggag gatccggaca aaatcgatga aagggaagag atccgagtga
   111241 acggaaagaa aaaaaaaaaa agaaaagatg aactcctgac tcttcttttt gattcatggg
   111301 ttgaaaactc tcttgtgatt cttctttttg attctaacaa atggaatcga ccatttcgtt
   111361 atataaaaaa caatcaattt caaaatgctg taaaaaatga aatgtcacaa tatttttttt
   111421 atacatgtca aagtgatgga aaagaaagga tatcttttat gtatccgccg agtttgtcaa
   111481 cttttaaaga aataatagaa aaaaagatat cctttttcac aacagaaaaa ttattatctg
   111541 atcaattgta taatgattgt aatttgacca atgatctaaa acggctaaac aaaactgacg
   111601 agtttataaa tagagtcaga actttagata aagaatcttt tgatataggt atatttgaac
   111661 aaaaaactca attgtgtaat gatgaaacta aaaaagaata ttttcctaaa aaaaatgatc
   111721 cgttcttata tgggccctat cgtggaagaa tcaaaaaagg gttttcaccc cctagcataa
   111781 atcaaatata taaaaaaaaa aaaatggggg aattttggat aaataagatt catgctctac
   111841 ttcttactaa tgattatcgc gaattgaaac aaacaataga caaactcaac aatagtagat
   111901 cattattaac aaaaaagaag ctttctttat ttcgatttcg agaacccaaa catcaaacta
   111961 ttcattcaaa tgtagttata actaagtcca gtgatcaaag aagtagaaaa agatctattg
   112021 aaataaagga aataagtaaa aaggtccctc gatggccata ctacttactc gatgatttgc
   112081 aactagagga aggagaaacc ggcgaagaaa gggtagaatt ggattctcaa attcgtttaa
   112141 gaaaatacaa gtatatggtc atttttgatg atagcgaaga ttctaatgag cctgatccag
   112201 caggcgaaat cgcttggata cgttatttac catactcgga ttttcgtcga aatctaataa
   112261 aaggttctat gcgtgcccaa aggcgtaaaa cggttacttg ccaactcttc tatcaagcaa
   112321 aggcgcattc ccctcttttt gtggacagaa tagacagacg ccatttttct tttttggaca
   112381 gaatagacag aggccttttt tcttttttga acagaataga cagacgcctt ttttcttttg
   112441 atagtttcgg acggataaaa ggcatttttc aaaatttgat gtctaaaaaa agcaaaaaat
   112501 tacaaatctc tgattataca aaagaaaaaa gaaaggttga aaaataccaa gacgaagaga
   112561 gaatgcgaat ggaaatagca gaagcttggg ataccattac atatgctcaa gcagtaagag
   112621 gttttttatt agtaggccaa tcaattcttc ggaaatatat tcgattgcct ttattaataa
   112681 tagctaagaa tattgcgcgt attttcttat ttcaaggtcc cgaatggtcc gaagacttca
   112741 aggattggaa tcgagaaatg catattcgat gcacttataa tggtgttgaa ttatccgaca
   112801 aagaatttcc aaaaaactgg ttaacagacg gtattcagat aaaaatctta tttccttttt
   112861 acctgaaacc ttggcaccga tctaagttaa aacccttgaa aacacagaaa gcgcaaaaaa
   112921 atgatttttg ttttttaaca atttttggac cggaaactga ccatcctttt ggtccccctc
   112981 gaaaactaaa agggtcttca ttttttgaac ctatttttaa agaactgaaa aaaaaagtga
   113041 aaaaattgaa aaagaagtct tttatagttt ttaatgtttt taaagaacga gcaaaatttc
   113101 ttcgaaaggt gtcaaaagaa ataaaaaaat ggagcatcaa aaactacgaa ttgggtgaaa
   113161 ctaaaaccga cgattctata atgaataatc agatgattcg tgaatcacct attcaaattc
   113221 gatctacaga atggacaaat ttttcactga cagaaaaaaa aatgaaagat ctgactgaga
   113281 gaacaagtac aatcaacaag aaactagaaa gaattctaaa tgagaagaaa aatggatttc
   113341 taactcaaga aaaaaatatg aattctaata aaaaaagtta tcataataaa atattagaat
   113401 cattaaaaaa attttgtcaa atattaaaaa gaagaaatac tcgattaatc cgtaaatttg
   113461 atttttttat caaatttttc atggaaaaaa tatacataga tttttttcta tgtatcatta
   113521 atattgcaag aaccaatgca caacttttta ttgaatcaag aaaaaaaatg atcgagaaat
   113581 ccatttccaa taagaaagaa aatgaaaaaa gaattaagaa aagaaataca aaaaaatttc
   113641 actttatttt aactaaaaaa aattcccttg ataatattca aaataagaat tcaacaactt
   113701 tttgtaactc gtcctccttc tcgcaagcat atgtatttta taaaatatcg caaactcgag
   113761 ttattaactt ctataaattc aagtctatcc ttcaatatta tggaacatct ctttttctta
   113821 aaaatgaaat aaaggatttt tttcggaaag agggaatttt tcattctgga ttgagacata
   113881 aagacttttg gcattctgaa aggaatcaat ggaaaaactg gttaaggggg cattatcaat
   113941 atgatttctc tcagattatc tggcttaaat tagtaccaga aaaatggcga aataaagtca
   114001 atcgacactg tatgactcaa aaaaacgatt ttaacaaatg gggctcatat gaaaaagaag
   114061 gattaattca tgatgaaaaa caaaatgatt ttgaacctga ttcattactg aatcaagaat
   114121 ctaaaaaatc atctaatttt aaaaaacatc atagacatga ttttttctca tataaatcta
   114181 ttaattatga agagaagaaa gactcatata tttatagatc accattacaa ataaatagta
   114241 aagaagatat ttttgataat tacaagatag ataaacgcaa attttttgat atgccagacg
   114301 ggctacctat ttataattat ctaggagaaa atgatattat ggctgaggag aaatttccag
   114361 atagaaaatt ttgtaggtgg aaaatgattg atttttgcct tagaaataat aaggtcgaga
   114421 ttcattactg ggccaatagc ggcaccaaga ataagaatca aaaaatgaag aggggtcctt
   114481 tttctttacc aatttatcaa aattcaaaaa tcaacccatt caaaaaaaaa aaagatcctt
   114541 ctttgacaaa aaaaaaagat ccttctttga caaaaaaaaa agatcctttt ttgacaaaaa
   114601 aaaaaagatc cttctttgat tggatggaaa tgaatgagga aatagtaggt cgtattagtt
   114661 cgaatccaga actagaactt tggttcttcc cagaatttgt gccactatat aatgcatata
   114721 agattcaacc ggggatcata ccaataaaat tacttctttt caactttcat ttgaatggaa
   114781 ataaaaacat taagaaaaac attactgaaa gtaacccttt aatagaatca aagaaaaaaa
   114841 aaagaattct tagattcgag aatagaaatc aagaagaaaa agatcctcta aaccaagggg
   114901 aaggggctcc tctatcagat gaaaatggag gtagatcagg cataaaaaaa caacgtagaa
   114961 aaaaaaaggc caacatgagc cccgaagcta tagagcttta ttccttccta gaaagttttt
   115021 tctattttca attgagctgg gaaagggttc taaataaaaa aatggtcaat aatattagag
   115081 cctattgtct cctgcttaga ttgataaatc caaaggacgt tgctatatcc tatcttaaac
   115141 ggggagaact gactgtggat atttggactc taaaaaggca cactcctaga gaattaagta
   115201 caagcggaac attgattatc gaaccgactt atccttatcc gtctataaaa aacgatggac
   115261 aattgattct atatcaaacc ataggtattt ttttggttca taagaataaa taccttcata
   115321 agaataaata ccaaaggaat caaaaatttc gagaatggtt tgataagaat caatttgatg
   115381 aatccatttt aagacatcaa aaaatgactc aaaatagaga caaaaatcat tatgatttct
   115441 ttgttcctga aactatttta tcccctaaag gccgtagaga attacgaatt ctatattttt
   115501 taaactcaag ggatagaaat gatatacata gaaatccggt attttgcaat caggtaaaaa
   115561 actgtggtca agttttaaat agaggcaaat atctcggtat cgataaaaat aaactaatta
   115621 aaatgaagtt ctttctttgg cccaattatc gactagaaga tttagcttgt atgaatcgct
   115681 attggtttaa tactcataat ggcagtcgtt tcagtatggt caggatacat atgtatccac
   115741 ggttgaaaat ttgttagtta caagtccatt tacatgaatt ttgccatata tacatatatt
   115801 attaggtaat agaatacgtc ggctatatga aaacaaatag atagacgcga ggattgtctt
   115861 acattccatc ctgaaagagg atactaattt aatgacatac atattatcaa ttagatctat
   115921 aaatgaatga acaaaatctt cttatctttt tttgtattcc tatacaaata aaataagaag
   115981 attttgttca tttatttatt ttataaaata ggaagtttat aatgaactta aggtcattct
   116041 gtatatcaaa atgactaata ttattattac tgattaatca aattcacatc aaaaaatgag
   116101 aaattataaa aggggataag attttgtttt atggtaaaaa attcattcat ctcagttatt
   116161 tttcaagaaa aaaaagaaga aaagcggggg tctgttgact ttcaaatagt cagtttcacc
   116221 aataagatac gaagacttac ttcccatttg gaattgcaca gaaaagacta ttcatctcag
   116281 agaggtctac gaaaaattct gggaaaacgt caacggctgc tgtcttactt atcaaagaaa
   116341 aatcgagtac gctataaaga attaattagt gagttggata ttcgggagtt aaaaaatcgt
   116401 taatttaaaa atttttactt agttttttca tttattggat cttgagaatt ttgataaact
   116461 tcttttcgtt ttcagcaatt catgtaagaa tgaatcgagg aaaaacttat gaatagacca
   116521 gctacagaaa gagaccttat gatagtcaat atgggacctc accacccatc aatgcacggt
   116581 gttcttcgtc tcattgttac cctagacggt gaaaatgttg ttgactgcga accaatatta
   116641 ggttatttac acagaggaat ggaaaaaatt gcggaaaacc gaacaattat acaattttta
   116701 ccttatgtaa cacgttggga ttatttagct actatgttca cagaagcaat aaccgtaaat
   116761 ggaccagaac aattgggaaa tattcaagtg cctaaaagag cgagctatat cagagtcatt
   116821 atgttggagt taagtcgtct agtttctcat ctgttatggc ttggaccttt tatggcggat
   116881 attggcgcac agaccccttt tttctatatt ttcagagaaa gagaattagt atatgatcta
   116941 ttcgaagctg cgactgggat gagaatgatg cataattatt ttcgtatcgg aggagtagca
   117001 gccgacctgc cttatggctg gatagataaa tgtttggatt tctgcgatta ttttttaaca
   117061 ggagttgttg aatatcaaaa acttattacg cgaaatccca tttttttaga acgagttgaa
   117121 ggagtaggca ttattagtgg agaagaagca ataaattggg gtttatccgg accgatgcta
   117181 cgagcatctg gaatacaatg ggatcttcgt aaagttgatc attatgagtg ttacgacgaa
   117241 tttcattggg aaatccagtg gcaaaaagaa ggagactcgt tagctcgtta tttagtccga
   117301 atcagtgaaa tgacggaatc cataaaaata attcaacagg ccctggaagg aattccaggg
   117361 ggtccctatg agaatttaga aatccgatgc tttgatagag aaagggatcc agaatggaat
   117421 gattttgaat atcgattcat tagtaaaaaa ccttctccca catttgaatt gccgaagcaa
   117481 gaactttatg cgagagttga agccccaaag ggagaattgg gaatttttct aataggggac
   117541 aaaagttgtt ttccttggag atggaaaatt cgcccgccgg gttttatcaa tttgcaaatt
   117601 cttcctcagt tagttaaagg aatgaaattg gctgatatta tgacgatact aggtagcata
   117661 gatatcatta tgggagaagt tgatcgttga aatgatagtt tatacaacag aaatagaagt
   117721 acaagatatt cattcttttt ccagattgga atttttcaaa gaggtctatg gaatcgtatg
   117781 gatctttgtc cctattttga ctcttgtatt ggggatcaca gtaggcgtac tggtaattgt
   117841 atggttagaa agagagatat ccgcaggaat acaacaacgt attgggcctg aatacgccgg
   117901 tcctttggga attcttcaag ctctagcaga tgggacaaaa ctgcttttca aagagaatct
   117961 ttttccagct agaggaaata cccgtttatt cagtattgga ccatctatag cagtcatatc
   118021 tattttacta agttttttag taattccttt tagctatcat cttgttttag ctgatctcaa
   118081 tatcggtatt tttttatgga ttgccatttc aagtattgcc cctgttggcc ttcttatgtc
   118141 aggatacgga tcgaataata aatattcctt tttaggtggt ttacgagctg ctgctcaatc
   118201 gattagttat gaaataccat taactttatg tgttttatca atatctctac gtgcgattcg
   118261 ttgaaataca aacttttctt tcttttccct attcattctt ttctttcgct ttagaaaaca
   118321 aaacaagttg aacgaattga atagatattc tttattatcc ttttggttga taaagtaaat
   118381 tagatagtta tatatgagtg aaagaaagca gcttatcaat ttgcagtaaa aaaaaaaaaa
   118441 tggagtctca tttcctatgt acaagacaag agttaagtgg aaataaacat aagcggaaga
   118501 ggtcctttac cccaagactg gttgattaga caacccagct tgaagcgggc tcaaaagatc
   118561 aaccgtatgg ccttttcact atcctttgta tgaattacct accatacatg tattatcaaa
   118621 cgaaacgggc gattgaacaa aaaatgagtg gatgattagg aacacaaaaa tgcacaaagg
   118681 attagtaatg gagattatgg aaattatcta aaaagatatt tctgcataac ataaaaagaa
   118741 tactaattgg ggctttaaat tggtagaaat gataaggcag tacttcccgc gattccgatc
   118801 cagagtatgc tcctatccac ccattaaagc aatgactatc aggaacgaaa taatcctttc
   118861 tttttgattt ttgttttagc cccttctctt atatcggttt tataagaaag aagaatagga
   118921 acgaaaaaca aacaagagaa aaaaaaagaa atctttttta ttccgtcttt ttcatatatt
   118981 tagcatagat ttagagagat ataatttgtc tcatgattca ttagctaatg taacgtctaa
   119041 ttccttttcg taatcgaaaa tgatgggttg aaataaacta tttattgata tttctgaaag
   119101 gagtttttta tttaaggatt aagttattac tcaacaaagt caaattatta acgggtgaga
   119161 tcaattcgga agcgcctttt ttgattattc ttttagagta tagcagacgg aattccattg
   119221 gtataatttt ggaccctcaa atagattttg actctttcta ttctacaacc atagctagct
   119281 aaatagtaaa taatactgat ctggtcctta gatttttttt gacccacgag gagccgtatg
   119341 aggcgaaaac ctcatgtacg gttctggaat agcggtggga acagtgatgt tatcaccgac
   119401 tatgattatc taacagttca agtacagttg atatagttga ggcgcagtca aaatatggtt
   119461 tttggggatg gaatttgtgg cgtcagccta taggatttct cgtttttcta atttctgccc
   119521 tagccgaatg cgagagatta ccctttgatt taccagaagc ggaggaagaa ttagtagcag
   119581 gttatcaaac cgaatattcg ggtatcaaat ttggtttatt ttatgttgct tcctatctaa
   119641 atctattact ttcttcgtta tttgtaacgg ttctttactt gggtggttgg aatatttcca
   119701 ttccatacat atttgttcct gagctatttg aaataaataa agtggatgga atctttggaa
   119761 ctacaattgg tatctttatt acattagcta aaacttattt gttcttgttt atttctatca
   119821 caacaagatg gactttacct aggttaagaa tggaccaact tttaaatctt ggatggaaat
   119881 ttcttttacc aatatctctc ggtaatctat tattaacaac ctcttttcaa cttttttcac
   119941 tgtaaatagc aaacaataga cttggttcaa gttcaaacaa gagaaagaaa cgaagatcaa
   120001 actattcata tagattcctg atatgttccc tatggtaact gggttcatga attatggtca
   120061 acaaacagta cgagcagcaa ggtacattgg tcaaagtttc atgattacct tatcccacgc
   120121 aaatcgtttg cctgtaacta ttcaatatcc ttatgaaaaa ttaatcacat cggagcgttt
   120181 ccgtggccga atccatttcg aatttgataa atgtattgct tgtgaagtat gtgttcgtgt
   120241 atgtcctata gatctgcctg ttgttgattg gaaatttgaa actgatattc gaaaaaaacg
   120301 attacttaat tacagtattg atttcggaat ttgtatattt tgtggtaact gtgttgagta
   120361 ttgtccaaca aattgtttat cgatgactga agaatatgaa ctttctactt acgaccgtca
   120421 cgagttgaat tataatcaaa ttgctttggg ccgtttacca atgtcagtaa ttgatgatta
   120481 tacaattcga accattttga attcgcctca aagaaaaact gagtaggtaa ccgccctata
   120541 aataaagaga aattaccaat tcttaaggtt ccgttttttg gtttaaatta aaagaatgag
   120601 ataaggtctt tctctttgtt tggccaataa tgaaaaattc aactagaaat tcattggttg
   120661 atgagaattt cgactttttt attaaaaatc tatcaataga gtcgtaattt tttcgaaata
   120721 tatactttca aaaaatatcc ttattctttc ttaatttaag aaaataaaag aatcaaaaaa
   120781 gaaactgtcc aacaattgta cccatatcat acctaataga ttagaattga attcaattag
   120841 gaacctatca taaaatgaaa atcaaaaaaa cctttagttt tttcccggtc gggtcaatac
   120901 gatcatgaaa agcatttcaa tttatctcct attttacata taatggattt gcctggacca
   120961 atacacgatt ttcttatagt tttactggga tcgggtctta tattaggggg actgggagta
   121021 gtattactta ccaatccaat ttattctgcc ttttcgttgg gattggttct tgtttgtata
   121081 tccttattct atattctttc aaattcacat tttgtagccg ctgcccagct ccttatttat
   121141 gtaggagcca taaatgtttt aatcatattt gctgtcatgt tcatgaaggg ttcagaatat
   121201 tacaaggatt tgaatctgtc gatcgttggg gatggggtta cttcactggt ttgtacaagt
   121261 attcttcttt cgctaattac tactattttc gatacgtcat ggtacgggat tatttggact
   121321 acaagatcaa accaacttat agaacaagat ttgataagta atagtcaaca aattggaatt
   121381 catttatcaa cagatttttt tcttccgttt gaactgattt caataattct tttagttggt
   121441 ttgataggcg caattgctgt ggctcgtcag taataaatcg ttataactag caacagcaaa
   121501 caatccaaat ttcactttct tctatgttat cccacctatt tcacaaaaat tatatttgaa
   121561 tactgttcat gtctaaaagg gagattcttt tatttgatct attttcaata cattcttttg
   121621 ttccgtactt gttttgttct attctagtca atctcgaatc tgttgaattt ttgttcatat
   121681 tgaaatgaac caacattgat aaggagttgg tcaatgatgc tcgaacatgt acttgttttg
   121741 agtgcctatt tattttatat cggtatttat ggattaatca cgagtcgaaa catggttagg
   121801 gctcttatgt gtcttgaact tatattgaat gcagttaata tcaattttgt aacattttct
   121861 gatttttttg atagtcgcca gttaaaggga gatattttct caatttttgt tatagctatt
   121921 gcagccgctg aagcagctat tgggttggct attgtttcgt caatttatcg taacagaaaa
   121981 tcaacgcgta tcaatcaatc gactttattg aataagtagg aataataaat tgaataagta
   122041 ggaataataa tcaaaattag aatatccacc aatttgaatt agcatgtaga atatgttaga
   122101 atctagattc tatttacgaa aacgtaataa atcaaagtat cttagccact tctcatgagc
   122161 tgatccagaa gtccattgat tagaaaattt ctggtaaatc gttgattcat ctggcgttta
   122221 aatatatgat tcatttacaa gtttactaga tcgaaatttg ataacgttca aaaattcata
   122281 gatcccatgt cacattcagt aaaaatttat gatacatgca tagggtgtac ccaatgtgtc
   122341 cgagcgtgcc ccaccgatgt gttagaaatg ataccttggg atggatgcaa agctaaacaa
   122401 attgcttccg ccccaagaac agaagactgt gttggttgta agagatgtga atctgcctgt
   122461 ccaacggatt tcttgagtgt tcgagtttat ttatggcatg aaacaactcg aagtatgggt
   122521 ctagcttatt gatatgttcc gtaaaaccca cttgaataca ttttgaatac attttctttt
   122581 ttactgaaaa aacccgtact caaaaaaaaa gaataaagat tctattttcg agcgcgggtt
   122641 tttctggtcc aagtgtatct tgtctttacc acgaattatt ttccttggtt aacaataatt
   122701 gtagttttgc caatatctgc gggctcttta attttctttc ttcctcatag aggaaataag
   122761 ctaattaggt ggtataccat ttctatatcc accttagaac tacttctaat gacctatgta
   122821 ttttgttatc atttccaatt ggacgatcca ttaatccagc tggcggaaga ttataaatgg
   122881 atcaattttt ttgattttta ctggagattg ggaatagatg gactttctat aggacctatt
   122941 ttactgacag gatttatcac aactttagct actttagcgg cttggccagt tactcgggat
   123001 tcccgactat tccatttcct gatgttagca atgtacagtg gtcaaatagg atcattttct
   123061 tctcgagacc ttttgctttt tttcatcatg tgggagttag aattaattcc tgtttatcta
   123121 cttctatcta tgtggggggg aaagaaacgt ctgtattcag ctacaaagtt tattttgtac
   123181 actgcgggag gttccatttt tctattagta ggggttttgg gtatcggttt atatggttct
   123241 aatgaaccaa cattcaattt tgaaacatta gctaatcaat cgtatcctct cgcactggaa
   123301 ataatattct atattggatt tcttattgct tttgctgtca aatcaccgat tataccctta
   123361 catacatggt taccagacac ccatggggag gcacattata gtacttgtat gcttctagcc
   123421 ggaatcttat taaaaatggg agcatatgga ttagttcgga tcaatatgga attattaccc
   123481 catgctcatt ctatattttc tccctggttg atgatagtag gcacaatgca aataatttat
   123541 gcagcttcaa catctcttgc tcaacgtaat ttaaaaaaaa gaatagccta ttcctctgta
   123601 tctcatatgg gtttcataat tataggaatt ggctctataa acgatacggg actcaacgga
   123661 gcctttttac aaataatatc tcatggattt attggcgctg cacttttttt cttggcagga
   123721 acgagttatg atagaatacg tcttgtttat ctcgacgaaa tgggcggaat ggctcttcca
   123781 attccaaaaa tgtttacgat gttcagtatc ttatcgatgg cttctcttgc attaccgggc
   123841 atgagtggtt ttgttgcaga attgatagtc ttttttggaa taattagcag tcaaaaattt
   123901 tttttaatgc caaaaatctt aattattttt gtaatggcaa ttggaatgat attaactcct
   123961 atttatttat tatctatgtt acgtcaaata ttctacggat acaagctatt taatgctcca
   124021 aactcctctt tttttgattc tggaccaaga gagttatttg tttcgatctc tatctttcta
   124081 cccgtaatag gtattggtat ttatccggat ttcgttttat cactatcggg tgagaaagtc
   124141 gaagctattc tagctaatta tttttataga taggttttag gaatcaaaaa aagaaatcct
   124201 atttaaaata attttgaaaa tgattcgctt tacaattgaa aaaggtgaaa aaaaaaaatt
   124261 ctttttaaag aaagtaaaaa taaaattgaa tttgaatcag atatgtttgg cctttgtgag
   124321 aaccttttga atcaagtaca agtagcggag tgattcaaaa ggttcttttc ttggcggctt
   124381 acattaagtt ttcttatgta tattctatgc tgtcctatgt ttgtatttgt tctgcttttt
   124441 cattcaattc gatgttaatg gaaatgaacc atagctatgt aaacctattc ctaatagatt
   124501 gaccccaaaa tagcatatcc aaattataag aaagcccgcg gaagccacaa ttgcagaatt
   124561 tacaccttcc aaattttgat ttgttcgggt atgtaaataa atcgcgaata tggtccaagt
   124621 aataaatgcc caagtttcct tgggatccca attccaatat gatccccatg cctcattagc
   124681 ccatactgct cccgaaagaa tccctatggt taaaaagaga aacccgagac taataatacg
   124741 ataactccaa taatccaatt gttgaaccaa ttgatacctg taataatttc gagaataaat
   124801 aaaataagtg tttagtaaaa cattctttct ctcatccagg tatttcattt ccccaaagga
   124861 aaatgccgta tttaataaaa tattgctttt gctaaaaatc tttatgactt ttcgaaatgt
   124921 aatgactaga agggctactg ataataatga tccacataaa agagctgcat agccaaatac
   124981 catcatactt acgtgcatca ttaaccactg ggattggaga gcaggtacta atagcgcgga
   125041 ttgatgcatt ttggttaaaa gacccgaagt aacaaagcct tgggtaaaaa tagcacttga
   125101 tgcggttatt gcacttaaag catttttatg ctttttaaaa tgaaaatagg aaaccatatg
   125161 aataatggag aaactccatg aaagaaagat taatgattca tataaattac ttaatggaaa
   125221 atgccccgaa taaatccaac gagtgactaa taatcctgtt atacagaaaa gggtggctat
   125281 catacccctt tctgatgaat catatagtcc tacgacttca tcgactaata aagttaaaaa
   125341 atgaattgta attacaattg aaacgatcga aaaggatata tgagttaata tatgttctaa
   125401 aattgaaaaa atcataaaat aaagattatg aaaaaaggag aagagaaggt ttctcgatta
   125461 ttattatatg gaatggaaat tcggaatttt tttattttat tataggattt atattatacc
   125521 ttttttataa gacgctatgc cgccactcgg actcgaaccg agatgctcta gcactgcttc
   125581 ctaagagcag cgtgtctacc aatttcacca tagcggcttg ctcaaaataa taataactca
   125641 tgttttattc atattcaacc gtcgagattg aatgaagggg tcaatccaat gcaatattga
   125701 ttttgtagga agctttaaaa ttgatgaata aaaacaggtt tcatttcaat agaagtttga
   125761 gggttaaaaa aagaatcttt attatccttt ttttatttaa ttaaaaattt ctagtttcta
   125821 aagtaaagta gcaagaacgg aagttttgta gttcctgttt tactaaaatc gaactttttc
   125881 gttctaacta aaaaacgaaa aagttgtgac ttccattcat gaatagagct caaaatgtta
   125941 tttatcattt ccgtttgtta ataattcatt tgatttacat ataatatgat ttttatgaat
   126001 gaatcattga ataaagaaga tggttttgag tatcacaatt taaacatggc atctacagat
   126061 ttaaaaggat ttctaattta aaattcgaaa aaaatgactt gcttcatctt cccatacaaa
   126121 cataggattt tttttaactt taaattgagg cattatttgt gtatccacta aataggaaaa
   126181 ggtctctttc ccaattgggt ttatgggaag gatatatagt aattcagagt aatactactt
   126241 tagattcaga aagttacaaa atgaaaactt catcaatgag tttcaagaac ccattgattt
   126301 tgactaaact aaggatctta tatatcttct gctataataa taataaatta tagataataa
   126361 atacgatata gaaaatagaa ataaaacact aacaagttat tataatacac aaataggaat
   126421 aggcgatggg gaaataagaa tcccccaccc cgaaaaaaaa agaaaagatg aactcaacta
   126481 attacaaaat tattcaaaaa tgaaaagtaa attactacta aaaaataaaa aaagaaatac
   126541 ataaaaaatg aaaaataata gataatgcga cttcccccta tgtattttat actttctcct
   126601 attaaaaaac aggaaatgcc taacccattt agaattccat caatagttcg cgtatcaaaa
   126661 aattcggtta gttcagataa tcgtcttata gtttttgtta aggacatgtc ataaaaagta
   126721 tctatataag cacgattata tgaccaatta tataaaaaat tgattatttt gtcccaaatt
   126781 tttctattag gtcctctttt cacaaaaaaa ttaaagaagt tgaaattttg taaagacgaa
   126841 taaaaaggat tatataaaaa ggatgctata aatattccaa aaaaagctat actgactgaa
   126901 aaaattgcat ttgtgaaaaa ttcataccaa tctacagaat cttttgaatt ttgatgtaaa
   126961 agatcaatag ctggagttaa caatttagat aatagatcta aatgaatttc ttgttgattg
   127021 aaaggaattc ctataactcc aataaagaga gtaaatagaa ccaataaaag gatagaaaat
   127081 agcatagtat tatccgattc atgaggataa taaaaaattt tattagattc aaaatgagta
   127141 atagtcagaa aagcctccct ttttacttta ctccgaattt catatggctt cttccaaaac
   127201 aaaaaagtat gttggttatt attagttgtt aataaagaga ataaaggaaa atttctgtta
   127261 atcgtttttt tctcttcttt accccataat tttattgaat aaaataaact actttttttt
   127321 ccactgtaat tttgaaaatt aatattcaaa tgttcttcaa aagtaagtaa atagatccga
   127381 aacatataaa atgccgttaa tccagctgtg aaccaagcta ttaatgaaaa aagtgacgaa
   127441 tacatccaac tatcattcaa aatttcatct tttgaccaaa aacaggcaag aggcggaata
   127501 ccacaaaggg aaagcgttcc tactaaaaaa gccgtttttg taattggcac atgttttctt
   127561 aaaccgccca taaaaacaag attctggctt ttatacggag aatatccaac aacagcttcc
   127621 attgaatgaa taattgatcc agatcctaaa aacaataatg ctttcgaata ggcatgagta
   127681 atcaaatgat ataaagcggc tcgataagat cccatgccca aagctaacat tatataaccc
   127741 aattgagaca ttgtagaata ggctaagcct ctcttaatat ctttttgagc aacagctaaa
   127801 gtagccccta agagtactgt tactatgcct atgaaagata ttagcttcat tatggaaggt
   127861 atgaatataa aaataggtac aaagcgggct acaagaaaaa tccccgctgc taccatagta
   127921 gcagcatgaa taagagccga aataggagta ggtccttcca tagcatcagg taaccataca
   127981 tgaaggggaa attgtgcgga tttagcaatt gcgccaccaa ataaaagaaa ggcacataaa
   128041 gtaagaaaaa aaaactgacc ctgatttttt gaaattaaaa taaagttatt gcatagttcg
   128101 aacaaatctt gaaattcaaa actgcctatt atccaataaa ggcctaagat tcctaataat
   128161 aatccaaaat cgcctatacg attagttaca aatgcttttt gacaagcatt tgctgcaagg
   128221 ggtcgtgtga accaaaaacc tattaataga taagaacaca ttccaaccag ttcccaataa
   128281 atataaattt gtatcaaatt agaactagta actaatccca acattgaagt attgaataaa
   128341 ctcagataag caaaaaatct caaatatccc tgatcatgag acatataatt gtcactataa
   128401 ataagaacaa aaattccaac agtagttatt aatattaaca taatggaagt aagtgaatca
   128461 agaaagtagc cgaactcaaa agataaatta ttattgatgg cccaagacca tacatattga
   128521 tatgtggaac ttctattaat ttgttgaata gatagatcaa ccgaaaaaag cataactata
   128581 cttaacaata aaatactggg aaaagcccac atgcggcgaa ggttttttgt tgatgtcgga
   128641 aaaagcagaa gtcctactcc tattaaaata ggaataggaa gtggaaccaa aggtatgatc
   128701 catgaatatt gatatgtata ctccataaaa actttttttt cttacttaat acttaataat
   128761 tatacttaat aattttcttg aagactttta ttcttgttca ttccaataaa taagatttac
   128821 gcttatttta taaaaaaaaa gtgtttgata tttttatttc cgttctttac atattatgat
   128881 taatataacg aaaaaatttg cgaaaaataa aaaagatttc ttttttttga aaacagtcta
   128941 ttttataaat attgaaattt agaagtatag aagaattcaa attgagagga ataaaatgaa
   129001 aagtaaagta tatatatttt tttttataaa tgtctttcac atactagtat agtactaaat
   129061 catttctttt tttcgaatgg cagttccaaa aaaacgtact tctatatcaa aaaagcgtat
   129121 tcgtaaaaat atttggaaaa agaaagggta tcgagcagcg ttgaaagctt tttcattagc
   129181 aaaatctctt tctacaggaa attcaaaaag ttttttttct atgtcaaata caaataaata
   129241 aataaaaaat gcttgaataa ttttttttct acttatctat tatttttcat tttttatgta
   129301 tttctttttt tattttttag tagtaattta cttttcattt ttgaataatt ttgtaattag
   129361 ttgagttcat cttttctttt tttttcgggg tgggggattc ttatttcccc atcgcctatt
   129421 cctatttgtg tattataata acttgttagt gttttatttc tattttctat atcgtattta
   129481 ttatctataa tttattatta ttatagcaga agatatataa gatccttagt ttagtcaaaa
   129541 tcaatgggtt cttgaaactc attgatgaag ttttcatttt gtaactttct gaatctaaag
   129601 tagtattact ctgaattact atatatcctt cccataaacc caattgggaa agagaccttt
   129661 tcctatttag tggatacaca aataatgcct caatttaaag ttaaaaaaaa tcctatgttt
   129721 gtatgggaag atgaagcaag tcattttttt cgaattttaa attagaaatc cttttaaatc
   129781 tgtagatgcc atgtttaaat tgtgatactc aaaaccatct tctttattca atgattcatt
   129841 cataaaaatc atattatatg taaatcaaat gaattattaa caaacggaaa tgataaataa
   129901 cattttgagc tctattcatg aatggaagtc acaacttttt cgttttttag ttagaacgaa
   129961 aaagttcgat tttagtaaaa caggaactac aaaacttccg ttcttgctac tttactttag
   130021 aaactagaaa tttttaatta aataaaaaaa ggataataaa gattcttttt ttaaccctca
   130081 aacttctatt gaaatgaaac ctgtttttat tcatcaattt taaagcttcc tacaaaatca
   130141 atattgcatt ggattgaccc cttcattcaa tctcgacggt tgaatatgaa taaaacatga
   130201 gttattatta ttttgagcaa gccgctatgg tgaaattggt agacacgctg ctcttaggaa
   130261 gcagtgctag agcatctcgg ttcgagtccg agtggcggca tagcgtctta taaaaaaggt
   130321 ataatataaa tcctataata aaataaaaaa attccgaatt tccattccat ataataataa
   130381 tcgagaaacc ttctcttctc cttttttcat aatctttatt ttatgatttt ttcaatttta
   130441 gaacatatat taactcatat atccttttcg atcgtttcaa ttgtaattac aattcatttt
   130501 ttaactttat tagtcgatga agtcgtagga ctatatgatt catcagaaag gggtatgata
   130561 gccacccttt tctgtataac aggattatta gtcactcgtt ggatttattc ggggcatttt
   130621 ccattaagta atttatatga atcattaatc tttctttcat ggagtttctc cattattcat
   130681 atggtttcct attttcattt taaaaagcat aaaaatgctt taagtgcaat aaccgcatca
   130741 agtgctattt ttacccaagg ctttgttact tcgggtcttt taaccaaaat gcatcaatcc
   130801 gcgctattag tacctgctct ccaatcccag tggttaatga tgcacgtaag tatgatggta
   130861 tttggctatg cagctctttt atgtggatca ttattatcag tagcccttct agtcattaca
   130921 tttcgaaaag tcataaagat ttttagcaaa agcaatattt tattaaatac ggcattttcc
   130981 tttggggaaa tgaaatacct ggatgagaga aagaatgttt tactaaacac ttattttatt
   131041 tattctcgaa attattacag gtatcaattg gttcaacaat tggattattg gagttatcgt
   131101 attattagtc tcgggtttct ctttttaacc atagggattc tttcgggagc agtatgggct
   131161 aatgaggcat ggggatcata ttggaattgg gatcccaagg aaacttgggc atttattact
   131221 tggaccatat tcgcgattta tttacatacc cgaacaaatc aaaatttgga aggtgtaaat
   131281 tctgcaattg tggcttccgc gggctttctt ataatttgga tatgctattt tggggtcaat
   131341 ctattaggaa taggtttaca tagctatggt tcatttccat taacatcgaa ttgaatgaaa
   131401 aagcagaaca aatacaaaca taggacagca tagaatatac ataagaaaac ttaatgtaag
   131461 ccgccaagaa aagaaccttt tgaatcactc cgctacttgt acttgattca aaaggttctc
   131521 acaaaggcca aacatatctg attcaaattc aattttattt ttactttctt taaaaagaat
   131581 tttttttttt cacctttttc aattgtaaag cgaatcattt tcaaaattat tttaaatagg
   131641 atttcttttt ttgattccta aaacctatct ataaaaataa ttagctagaa tagcttcgac
   131701 tttctcaccc gatagtgata aaacgaaatc cggataaata ccaataccta ttacgggtag
   131761 aaagatagag atcgaaacaa ataactctct tggtccagaa tcaaaaaaag aggagtttgg
   131821 agcattaaat agcttgtatc cgtagaatat ttgacgtaac atagataata aataaatagg
   131881 agttaatatc attccaattg ccattacaaa aataattaag atttttggca ttaaaaaaaa
   131941 tttttgactg ctaattattc caaaaaagac tatcaattct gcaacaaaac cactcatgcc
   132001 cggtaatgca agagaagcca tcgataagat actgaacatc gtaaacattt ttggaattgg
   132061 aagagccatt ccgcccattt cgtcgagata aacaagacgt attctatcat aactcgttcc
   132121 tgccaagaaa aaaagtgcag cgccaataaa tccatgagat attatttgta aaaaggctcc
   132181 gttgagtccc gtatcgttta tagagccaat tcctataatt atgaaaccca tatgagatac
   132241 agaggaatag gctattcttt tttttaaatt acgttgagca agagatgttg aagctgcata
   132301 aattatttgc attgtgccta ctatcatcaa ccagggagaa aatatagaat gagcatgggg
   132361 taataattcc atattgatcc gaactaatcc atatgctccc atttttaata agattccggc
   132421 tagaagcata caagtactat aatgtgcctc cccatgggtg tctggtaacc atgtatgtaa
   132481 gggtataatc ggtgatttga cagcaaaagc aataagaaat ccaatataga atattatttc
   132541 cagtgcgaga ggatacgatt gattagctaa tgtttcaaaa ttgaatgttg gttcattaga
   132601 accatataaa ccgataccca aaacccctac taatagaaaa atggaacctc ccgcagtgta
   132661 caaaataaac tttgtagctg aatacagacg tttctttccc ccccacatag atagaagtag
   132721 ataaacagga attaattcta actcccacat gatgaaaaaa agcaaaaggt ctcgagaaga
   132781 aaatgatcct atttgaccac tgtacattgc taacatcagg aaatggaata gtcgggaatc
   132841 ccgagtaact ggccaagccg ctaaagtagc taaagttgtg ataaatcctg tcagtaaaat
   132901 aggtcctata gaaagtccat ctattcccaa tctccagtaa aaatcaaaaa aattgatcca
   132961 tttataatct tccgccagct ggattaatgg atcgtccaat tggaaatgat aacaaaatac
   133021 ataggtcatt agaagtagtt ctaaggtgga tatagaaatg gtataccacc taattagctt
   133081 atttcctcta tgaggaagaa agaaaattaa agagcccgca gatattggca aaactacaat
   133141 tattgttaac caaggaaaat aattcgtggt aaagacaaga tacacttgga ccagaaaaac
   133201 ccgcgctcga aaatagaatc tttattcttt ttttttgagt acgggttttt tcagtaaaaa
   133261 agaaaatgta ttcaaaatgt attcaagtgg gttttacgga acatatcaat aagctagacc
   133321 catacttcga gttgtttcat gccataaata aactcgaaca ctcaagaaat ccgttggaca
   133381 ggcagattca catctcttac aaccaacaca gtcttctgtt cttggggcgg aagcaatttg
   133441 tttagctttg catccatccc aaggtatcat ttctaacaca tcggtggggc acgctcggac
   133501 acattgggta caccctatgc atgtatcata aatttttact gaatgtgaca tgggatctat
   133561 gaatttttga acgttatcaa atttcgatct agtaaacttg taaatgaatc atatatttaa
   133621 acgccagatg aatcaacgat ttaccagaaa ttttctaatc aatggacttc tggatcagct
   133681 catgagaagt ggctaagata ctttgattta ttacgttttc gtaaatagaa tctagattct
   133741 aacatattct acatgctaat tcaaattggt ggatattcta attttgatta ttattcctac
   133801 ttattcaatt tattattcct acttattcaa taaagtcgat tgattgatac gcgttgattt
   133861 tctgttacga taaattgacg aaacaatagc caacccaata gctgcttcag cggctgcaat
   133921 agctataaca aaaattgaga aaatatctcc ctttaactgg cgactatcaa aaaaatcaga
   133981 aaatgttaca aaattgatat taactgcatt caatataagt tcaagacaca taagagccct
   134041 aaccatgttt cgactcgtga ttaatccata aataccgata taaaataaat aggcactcaa
   134101 aacaagtaca tgttcgagca tcattgacca actccttatc aatgttggtt catttcaata
   134161 tgaacaaaaa ttcaacagat tcgagattga ctagaataga acaaaacaag tacggaacaa
   134221 aagaatgtat tgaaaataga tcaaataaaa gaatctccct tttagacatg aacagtattc
   134281 aaatataatt tttgtgaaat aggtgggata acatagaaga aagtgaaatt tggattgttt
   134341 gctgttgcta gttataacga tttattactg acgagccaca gcaattgcgc ctatcaaacc
   134401 aactaaaaga attattgaaa tcagttcaaa cggaagaaaa aaatctgttg ataaatgaat
   134461 tccaatttgt tgactattac ttatcaaatc ttgttctata agttggtttg atcttgtagt
   134521 ccaaataatc ccgtaccatg acgtatcgaa aatagtagta attagcgaaa gaagaatact
   134581 tgtacaaacc agtgaagtaa ccccatcccc aacgatcgac agattcaaat ccttgtaata
   134641 ttctgaaccc ttcatgaaca tgacagcaaa tatgattaaa acatttatgg ctcctacata
   134701 aataaggagc tgggcagcgg ctacaaaatg tgaatttgaa agaatataga ataaggatat
   134761 acaaacaaga accaatccca acgaaaaggc agaataaatt ggattggtaa gtaatactac
   134821 tcccagtccc cctaatataa gacccgatcc cagtaaaact ataagaaaat cgtgtattgg
   134881 tccaggcaaa tccattatat gtaaaatagg agataaattg aaatgctttt catgatcgta
   134941 ttgacccgac cgggaaaaaa ctaaaggttt ttttgatttt cattttatga taggttccta
   135001 attgaattca attctaatct attaggtatg atatgggtac aattgttgga cagtttcttt
   135061 tttgattctt ttattttctt aaattaagaa agaataagga tattttttga aagtatatat
   135121 ttcgaaaaaa ttacgactct attgatagat ttttaataaa aaagtcgaaa ttctcatcaa
   135181 ccaatgaatt tctagttgaa tttttcatta ttggccaaac aaagagaaag accttatctc
   135241 attcttttaa tttaaaccaa aaaacggaac cttaagaatt ggtaatttct ctttatttat
   135301 agggcggtta cctactcagt ttttctttga ggcgaattca aaatggttcg aattgtataa
   135361 tcatcaatta ctgacattgg taaacggccc aaagcaattt gattataatt caactcgtga
   135421 cggtcgtaag tagaaagttc atattcttca gtcatcgata aacaatttgt tggacaatac
   135481 tcaacacagt taccacaaaa tatacaaatt ccgaaatcaa tactgtaatt aagtaatcgt
   135541 ttttttcgaa tatcagtttc aaatttccaa tcaacaacag gcagatctat aggacataca
   135601 cgaacacata cttcacaagc aatacattta tcaaattcga aatggattcg gccacggaaa
   135661 cgctccgatg tgattaattt ttcataagga tattgaatag ttacaggcaa acgatttgcg
   135721 tgggataagg taatcatgaa actttgacca atgtaccttg ctgctcgtac tgtttgttga
   135781 ccataattca tgaacccagt taccataggg aacatatcag gaatctatat gaatagtttg
   135841 atcttcgttt ctttctcttg tttgaacttg aaccaagtct attgtttgct atttacagtg
   135901 aaaaaagttg aaaagaggtt gttaataata gattaccgag agatattggt aaaagaaatt
   135961 tccatccaag atttaaaagt tggtccattc ttaacctagg taaagtccat cttgttgtga
   136021 tagaaataaa caagaacaaa taagttttag ctaatgtaat aaagatacca attgtagttc
   136081 caaagattcc atccacttta tttatttcaa atagctcagg aacaaatatg tatggaatgg
   136141 aaatattcca accacccaag taaagaaccg ttacaaataa cgaagaaagt aatagattta
   136201 gataggaagc aacataaaat aaaccaaatt tgatacccga atattcggtt tgataacctg
   136261 ctactaattc ttcctccgct tctggtaaat caaagggtaa tctctcgcat tcggctaggg
   136321 cagaaattag aaaaacgaga aatcctatag gctgacgcca caaattccat ccccaaaaac
   136381 catattttga ctgcgcctca actatatcaa ctgtacttga actgttagat aatcatagtc
   136441 ggtgataaca tcactgttcc caccgctatt ccagaaccgt acatgaggtt ttcgcctcat
   136501 acggctcctc gtgggtcaaa aaaaatctaa ggaccagatc agtattattt actatttagc
   136561 tagctatggt tgtagaatag aaagagtcaa aatctatttg agggtccaaa attataccaa
   136621 tggaattccg tctgctatac tctaaaagaa taatcaaaaa aggcgcttcc gaattgatct
   136681 cacccgttaa taatttgact ttgttgagta ataacttaat ccttaaataa aaaactcctt
   136741 tcagaaatat caataaatag tttatttcaa cccatcattt tcgattacga aaaggaatta
   136801 gacgttacat tagctaatga atcatgagac aaattatatc tctctaaatc tatgctaaat
   136861 atatgaaaaa gacggaataa aaaagatttc tttttttttc tcttgtttgt ttttcgttcc
   136921 tattcttctt tcttataaaa ccgatataag agaaggggct aaaacaaaaa tcaaaaagaa
   136981 aggattattt cgttcctgat agtcattgct ttaatgggtg gataggagca tactctggat
   137041 cggaatcgcg ggaagtactg ccttatcatt tctaccaatt taaagcccca attagtattc
   137101 tttttatgtt atgcagaaat atctttttag ataatttcca taatctccat tactaatcct
   137161 ttgtgcattt ttgtgttcct aatcatccac tcattttttg ttcaatcgcc cgtttcgttt
   137221 gataatacat gtatggtagg taattcatac aaaggatagt gaaaaggcca tacggttgat
   137281 cttttgagcc cgcttcaagc tgggttgtct aatcaaccag tcttggggta aaggacctct
   137341 tccgcttatg tttatttcca cttaactctt gtcttgtaca taggaaatga gactccattt
   137401 tttttttttt actgcaaatt gataagctgc tttctttcac tcatatataa ctatctaatt
   137461 tactttatca accaaaagga taataaagaa tatctattca attcgttcaa cttgttttgt
   137521 tttctaaagc gaaagaaaag aatgaatagg gaaaagaaag aaaagtttgt atttcaacga
   137581 atcgcacgta gagatattga taaaacacat aaagttaatg gtatttcata actaatcgat
   137641 tgagcagcag ctcgtaaacc acctaaaaag gaatatttat tattcgatcc gtatcctgac
   137701 ataagaaggc caacaggggc aatacttgaa atggcaatcc ataaaaaaat accgatattg
   137761 agatcagcta aaacaagatg atagctaaaa ggaattacta aaaaacttag taaaatagat
   137821 atgactgcta tagatggtcc aatactgaat aaacgggtat ttcctctagc tggaaaaaga
   137881 ttctctttga aaagcagttt tgtcccatct gctagagctt gaagaattcc caaaggaccg
   137941 gcgtattcag gcccaatacg ttgttgtatt cctgcggata tctctctttc taaccataca
   138001 attaccagta cgcctactgt gatccccaat acaagagtca aaatagggac aaagatccat
   138061 acgattccat agacctcttt gaaaaattcc aatctggaaa aagaatgaat atcttgtact
   138121 tctatttctg ttgtataaac tatcatttca acgatcaact tctcccataa tgatatctat
   138181 gctacctagt atcgtcataa tatcagccaa tttcattcct ttaactaact gaggaagaat
   138241 ttgcaaattg ataaaacccg gcgggcgaat tttccatctc caaggaaaac aacttttgtc
   138301 ccctattaga aaaattccca attctccctt tggggcttca actctcgcat aaagttcttg
   138361 cttcggcaat tcaaatgtgg gagaaggttt tttactaatg aatcgatatt caaaatcatt
   138421 ccattctgga tccctttctc tatcaaagca tcggatttct aaattctcat agggaccccc
   138481 tggaattcct tccagggcct gttgaattat ttttatggat tccgtcattt cactgattcg
   138541 gactaaataa cgagctaacg agtctccttc tttttgccac tggatttccc aatgaaattc
   138601 gtcgtaacac tcataatgat caactttacg aagatcccat tgtattccag atgctcgtag
   138661 catcggtccg gataaacccc aatttattgc ttcttctcca ctaataatgc ctactccttc
   138721 aactcgttct aaaaaaatgg gatttcgcgt aataagtttt tgatattcaa caactcctgt
   138781 taaaaaataa tcgcagaaat ccaaacattt atctatccag ccataaggca ggtcggctgc
   138841 tactcctccg atacgaaaat aattatgcat cattctcatc ccagtcgcag cttcgaatag
   138901 atcatatact aattctcttt ctctgaaaat atagaaaaaa ggggtctgtg cgccaatatc
   138961 cgccataaaa ggtccaagcc ataacagatg agaaactaga cgacttaact ccaacataat
   139021 gactctgata tagctcgctc ttttaggcac ttgaatattt cccaattgtt ctggtccatt
   139081 tacggttatt gcttctgtga acatagtagc taaataatcc caacgtgtta cataaggtaa
   139141 aaattgtata attgttcggt tttccgcaat tttttccatt cctctgtgta aataacctaa
   139201 tattggttcg cagtcaacaa cattttcacc gtctagggta acaatgagac gaagaacacc
   139261 gtgcattgat gggtggtgag gtcccatatt gactatcata aggtctcttt ctgtagctgg
   139321 tctattcata agtttttcct cgattcattc ttacatgaat tgctgaaaac gaaaagaagt
   139381 ttatcaaaat tctcaagatc caataaatga aaaaactaag taaaaatttt taaattaacg
   139441 attttttaac tcccgaatat ccaactcact aattaattct ttatagcgta ctcgattttt
   139501 ctttgataag taagacagca gccgttgacg ttttcccaga atttttcgta gacctctctg
   139561 agatgaatag tcttttctgt gcaattccaa atgggaagta agtcttcgta tcttattggt
   139621 gaaactgact atttgaaagt caacagaccc ccgcttttct tctttttttt cttgaaaaat
   139681 aactgagatg aatgaatttt ttaccataaa acaaaatctt atcccctttt ataatttctc
   139741 attttttgat gtgaatttga ttaatcagta ataataatat tagtcatttt gatatacaga
   139801 atgaccttaa gttcattata aacttcctat tttataaaat aaataaatga acaaaatctt
   139861 cttattttat ttgtatagga atacaaaaaa agataagaag attttgttca ttcatttata
   139921 gatctaattg ataatatgta tgtcattaaa ttagtatcct ctttcaggat ggaatgtaag
   139981 acaatcctcg cgtctatcta tttgttttca tatagccgac gtattctatt acctaataat
   140041 atatgtatat atggcaaaat tcatgtaaat ggacttgtaa ctaacaaatt ttcaaccgtg
   140101 gatacatatg tatcctgacc atactgaaac gactgccatt atgagtatta aaccaatagc
   140161 gattcataca agctaaatct tctagtcgat aattgggcca aagaaagaac ttcattttaa
   140221 ttagtttatt tttatcgata ccgagatatt tgcctctatt taaaacttga ccacagtttt
   140281 ttacctgatt gcaaaatacc ggatttctat gtatatcatt tctatccctt gagtttaaaa
   140341 aatatagaat tcgtaattct ctacggcctt taggggataa aatagtttca ggaacaaaga
   140401 aatcataatg atttttgtct ctattttgag tcattttttg atgtcttaaa atggattcat
   140461 caaattgatt cttatcaaac cattctcgaa atttttgatt cctttggtat ttattcttat
   140521 gaaggtattt attcttatga accaaaaaaa tacctatggt ttgatataga atcaattgtc
   140581 catcgttttt tatagacgga taaggataag tcggttcgat aatcaatgtt ccgcttgtac
   140641 ttaattctct aggagtgtgc ctttttagag tccaaatatc cacagtcagt tctccccgtt
   140701 taagatagga tatagcaacg tcctttggat ttatcaatct aagcaggaga caataggctc
   140761 taatattatt gaccattttt ttatttagaa ccctttccca gctcaattga aaatagaaaa
   140821 aactttctag gaaggaataa agctctatag cttcggggct catgttggcc tttttttttc
   140881 tacgttgttt ttttatgcct gatctacctc cattttcatc tgatagagga gccccttccc
   140941 cttggtttag aggatctttt tcttcttgat ttctattctc gaatctaaga attctttttt
   141001 ttttctttga ttctattaaa gggttacttt cagtaatgtt tttcttaatg tttttatttc
   141061 cattcaaatg aaagttgaaa agaagtaatt ttattggtat gatccccggt tgaatcttat
   141121 atgcattata tagtggcaca aattctggga agaaccaaag ttctagttct ggattcgaac
   141181 taatacgacc tactatttcc tcattcattt ccatccaatc aaagaaggat cttttttttt
   141241 ttgtcaaaaa aggatctttt ttttttgtca aagaaggatc tttttttttt gtcaaagaag
   141301 gatctttttt ttttttgaat gggttgattt ttgaattttg ataaattggt aaagaaaaag
   141361 gacccctctt cattttttga ttcttattct tggtgccgct attggcccag taatgaatct
   141421 cgaccttatt atttctaagg caaaaatcaa tcattttcca cctacaaaat tttctatctg
   141481 gaaatttctc ctcagccata atatcatttt ctcctagata attataaata ggtagcccgt
   141541 ctggcatatc aaaaaatttg cgtttatcta tcttgtaatt atcaaaaata tcttctttac
   141601 tatttatttg taatggtgat ctataaatat atgagtcttt cttctcttca taattaatag
   141661 atttatatga gaaaaaatca tgtctatgat gttttttaaa attagatgat tttttagatt
   141721 cttgattcag taatgaatca ggttcaaaat cattttgttt ttcatcatga attaatcctt
   141781 ctttttcata tgagccccat ttgttaaaat cgtttttttg agtcatacag tgtcgattga
   141841 ctttatttcg ccatttttct ggtactaatt taagccagat aatctgagag aaatcatatt
   141901 gataatgccc ccttaaccag tttttccatt gattcctttc agaatgccaa aagtctttat
   141961 gtctcaatcc agaatgaaaa attccctctt tccgaaaaaa atcctttatt tcatttttaa
   142021 gaaaaagaga tgttccataa tattgaagga tagacttgaa tttatagaag ttaataactc
   142081 gagtttgcga tattttataa aatacatatg cttgcgagaa ggaggacgag ttacaaaaag
   142141 ttgttgaatt cttattttga atattatcaa gggaattttt tttagttaaa ataaagtgaa
   142201 atttttttgt atttcttttc ttaattcttt tttcattttc tttcttattg gaaatggatt
   142261 tctcgatcat tttttttctt gattcaataa aaagttgtgc attggttctt gcaatattaa
   142321 tgatacatag aaaaaaatct atgtatattt tttccatgaa aaatttgata aaaaaatcaa
   142381 atttacggat taatcgagta tttcttcttt ttaatatttg acaaaatttt tttaatgatt
   142441 ctaatatttt attatgataa ctttttttat tagaattcat atttttttct tgagttagaa
   142501 atccattttt cttctcattt agaattcttt ctagtttctt gttgattgta cttgttctct
   142561 cagtcagatc tttcattttt ttttctgtca gtgaaaaatt tgtccattct gtagatcgaa
   142621 tttgaatagg tgattcacga atcatctgat tattcattat agaatcgtcg gttttagttt
   142681 cacccaattc gtagtttttg atgctccatt tttttatttc ttttgacacc tttcgaagaa
   142741 attttgctcg ttctttaaaa acattaaaaa ctataaaaga cttctttttc aattttttca
   142801 cttttttttt cagttcttta aaaataggtt caaaaaatga agaccctttt agttttcgag
   142861 ggggaccaaa aggatggtca gtttccggtc caaaaattgt taaaaaacaa aaatcatttt
   142921 tttgcgcttt ctgtgttttc aagggtttta acttagatcg gtgccaaggt ttcaggtaaa
   142981 aaggaaataa gatttttatc tgaataccgt ctgttaacca gttttttgga aattctttgt
   143041 cggataattc aacaccatta taagtgcatc gaatatgcat ttctcgattc caatccttga
   143101 agtcttcgga ccattcggga ccttgaaata agaaaatacg cgcaatattc ttagctatta
   143161 ttaataaagg caatcgaata tatttccgaa gaattgattg gcctactaat aaaaaacctc
   143221 ttactgcttg agcatatgta atggtatccc aagcttctgc tatttccatt cgcattctct
   143281 cttcgtcttg gtatttttca acctttcttt tttcttttgt ataatcagag atttgtaatt
   143341 ttttgctttt tttagacatc aaattttgaa aaatgccttt tatccgtccg aaactatcaa
   143401 aagaaaaaag gcgtctgtct attctgttca aaaaagaaaa aaggcctctg tctattctgt
   143461 ccaaaaaaga aaaatggcgt ctgtctattc tgtccacaaa aagaggggaa tgcgcctttg
   143521 cttgatagaa gagttggcaa gtaaccgttt tacgcctttg ggcacgcata gaacctttta
   143581 ttagatttcg acgaaaatcc gagtatggta aataacgtat ccaagcgatt tcgcctgctg
   143641 gatcaggctc attagaatct tcgctatcat caaaaatgac catatacttg tattttctta
   143701 aacgaatttg agaatccaat tctacccttt cttcgccggt ttctccttcc tctagttgca
   143761 aatcatcgag taagtagtat ggccatcgag ggaccttttt acttatttcc tttatttcaa
   143821 tagatctttt tctacttctt tgatcactgg acttagttat aactacattt gaatgaatag
   143881 tttgatgttt gggttctcga aatcgaaata aagaaagctt cttttttgtt aataatgatc
   143941 tactattgtt gagtttgtct attgtttgtt tcaattcgcg ataatcatta gtaagaagta
   144001 gagcatgaat cttatttatc caaaattccc ccattttttt ttttttatat atttgattta
   144061 tgctaggggg tgaaaaccct tttttgattc ttccacgata gggcccatat aagaacggat
   144121 catttttttt aggaaaatat tcttttttag tttcatcatt acacaattga gttttttgtt
   144181 caaatatacc tatatcaaaa gattctttat ctaaagttct gactctattt ataaactcgt
   144241 cagttttgtt tagccgtttt agatcattgg tcaaattaca atcattatac aattgatcag
   144301 ataataattt ttctgttgtg aaaaaggata tctttttttc tattatttct ttaaaagttg
   144361 acaaactcgg cggatacata aaagatatcc tttcttttcc atcactttga catgtataaa
   144421 aaaaatattg tgacatttca ttttttacag cattttgaaa ttgattgttt tttatataac
   144481 gaaatggtcg attccatttg ttagaatcaa aaagaagaat cacaagagag ttttcaaccc
   144541 atgaatcaaa aagaagagtc aggagttcat cttttctttt tttttttttc tttccgttca
   144601 ctcggatctc ttccctttca tcgattttgt ccggatcctc cctttcttcc gaaaaaaggg
   144661 aaggagaagg atcttcttcg gtgaatacct cttcttcctc tttagtttta gtccccctcc
   144721 ttgcggaaac ttttttttct atttcttcca tttctgaggt tcctttcagt tgcttagtca
   144781 aaatgggtga cggtattctt cctaaatagt agatacaggt aataaataag aaagtactaa
   144841 agattcgagc catagagttt cttaattctg acacaatgga tcttaatttt gacacaaggt
   144901 acttatactg ataagcaaga gaagcaagat acttattaga tcgaataagt acattaaacc
   144961 taatagaact tttttgctgt atccacacta ataccaatct aaacttagat cgaataagta
   145021 cattagacct aatagaatta ttttgctgta tccatactaa taccaaccca acccatttta
   145081 tgaataaaat ttgaccaatt aaccaaccaa ctaaactact tgttacaaat aaaatcttgt
   145141 tgttgcatcg aaacatataa acgttgacta atctggataa cattgaactt ggtaaaatga
   145201 aatggttgaa taattgaaaa atgagattat tcaggaatac acattgaatg ttaagattac
   145261 gcattgaatt tctgttagta gatccataat caaaaaagtc tttgtgattg ttccagaaga
   145321 aatgaaacaa aagatagggt agagctagga cagttattgt atggggtctc cccaatgcta
   145381 tatggagggg cgcgtaatag atcgatatga acatcatgag ctgtcccaca agaaaaccag
   145441 ttgttgctgc taccttcttc tcgtttcctt cttctccttc ttccatagcc agggctcgga
   145501 gagagaagag ataggagggc cctatggaga atgtggtcag aaatccataa tagagtccga
   145561 ccccaacgac cgaattgctt atcctcatgc ataagtatat tagatcacct ggtctaaaaa
   145621 aaaatatata agatttgaaa atcattataa aacctcctcc tgttcgattt caattccatt
   145681 tttttttgtt aatctatgat aatatgatat tattctatga taatcttttt gggtgatctt
   145741 catgcataag tatattagat cacctggtgt aaaaagaaaa atataagatt tgaaaatcat
   145801 cacaaacctc ccgttgttct atttcaattc catttttttg ttattctatg ataatatgat
   145861 attattctat gataatatca tattattcta tgataatctt ttttcacttt ccatatatag
   145921 aaatacaaag agatagacta gaaacgacat ctcttatgtc aatgacacta aagaaaggga
   145981 tattaaatga atggaattgg gatatggatg gaatataatg aaatagagcc actttgaggt
   146041 tccctatgaa atgaggcatg gaacggggcc actacgaaga agttccgggg gttacgaagg
   146101 aaacttcgag ttcatattgg tcatgggttg agaatgggaa ttgaactcta tgagatctaa
   146161 tctcccgttg ttcctcagta gctcagtggt agagcggtcg gctgttaact gactggtcgt
   146221 aggttcgaat cctacttggg gagatttgat tcattccgaa ttacagaatg tcagaatgaa
   146281 aaggttcgct ttgatcatta agagtaggag taggtaaccc gttctctgtg tctttatttc
   146341 tattgcattc tatctcatcg tatcacattc tgttctgcga tatttgagaa tcgccgtcaa
   146401 tacctcggtc taggtccggg ataatccttt gttccatagt cttggggcta tttacaacca
   146461 gccaattaag aattctcaga tatactagta ctagcaaatg gatcaaagat gcagtcatcg
   146521 attctcccga gaggccgcaa ttaccgcgag caaacacatt aatttaatgg cgaggagcgc
   146581 atttttgcca tttttgtatg ctactaatac ttgtacttgc tctgccattc tgtccaagcc
   146641 tggctgagga agagttatgg ggcgtaaaac aaaaaaaaag atgctaattt tgttttttgt
   146701 tttggccggc tttaccatat gtaaatttat atttgaaagt caaaaggcca ctccatttcg
   146761 gcaaaagacc cgcgccccag ttccatagct tttggtccgc tatcccaatc atgattttcc
   146821 tacccccaga gggaaaggcc cttccctttt gggccggttg tgggcgagga gggattcgaa
   146881 cccccgacac cgtggttcgt agccacgtgc tctaatcctc tgagctacag gccccacctc
   146941 gtctccactg ggtctgttcc caggagtacc ctaaaaaaaa aaaaggaacc tttcctctcc
   147001 ccagccattt ccgggttaag aagatgtgaa agcgcctttc tctctataag aacggtgcgt
   147061 tccgaggtgt gaagtgggag agaggggatt tcataattgg ggttttgaat aagacgacct
   147121 ttttgttttt catttttggt ttctttttcg tattgaaaaa gtaataagaa tgagaggtgt
   147181 taagttttta tcatcctggc gtcgagctat ttttccgcag gaccccccct acagtatcgt
   147241 caccgcagta gagtttaacc accaagttcg ggatggattg gtgttgttcc tctacgccta
   147301 ggacaccaga atatcgaacc atgaacgaag aaaggcgtgc gaaaaaaaga aaagcatatt
   147361 ggctagtgat tctgaggccc gattcttgac tggaagggac accaaaggcc tccgcccttc
   147421 catcccatga atagatagag agggagggca gagcttttgg ttttttcatg ttgtcaaaga
   147481 gttgaacaat gaaaatagat ggcgagtgcc tgatcgaatt gatcgggtca tgtaggaaca
   147541 aggttcaagt ctaccggtct gttaggatgc ctcagctgca tacatcactg cacttccact
   147601 tgacacctat cgtaatgata aacggctcgt ctcgccgtga ccttctcttg aattctcaaa
   147661 acttctgtca ctcgatcccc gcagggacag agaacccctt gccgtcgcgg ctgtgctacc
   147721 ggaggctctg gggaagtcgg aataggagag cactcatctt ggggtgggct tactacttag
   147781 atgctttcag cagttatccg ctccgcactt ggctacccag cgtttaccgt gggcacgata
   147841 actggtacac cagaggtgcg tccttcccgg tcctctcgta ctagggaaag gtcctctcaa
   147901 tgctctaacg cccacaccgg atatggaccg aactgtctca cgacgttctg aacccagctc
   147961 acgtaccgct ttaatgggcg aacagcccaa cccttggaac atactacagc cccaggtggc
   148021 gaagagccga catcgaggtg ccaaaccttc ccgtcgatgt gagctcttgg ggaagatcag
   148081 cctgttatcc ctagagtaac ttttatccgt tgagcgacgg cccttccact cggcaccgtc
   148141 ggatcactaa ggccgacttt cgtccctgct cgacgggtgg gtcttgcagt caagctccct
   148201 tctgcctttg cactcgaggg ccaatctccg tccggcccga ggaaaccttt gcacgcctcc
   148261 gttacctttt gggaggccta cgccccatag aaactgtcta cctgagactg tcccttggcc
   148321 cgtaggtcct gacacaaggt tagaattcta gctcttccag agtggtatct cactgatggc
   148381 tcgagccccc cctgaaggag gccttcttcg ccttccacct aagctgcgca ggaaaagccc
   148441 aaagccaatc ccagggaaca gtgaagcttc atagggtctt tctgtccagg tgcgggtagt
   148501 ccgcatcttc acagacatgt ctatttcacc gagtctctct ccgagacagt gcccagatcg
   148561 ttacgccttt cgtgcgggtc ggaacttacc cgacaaggaa tttcgctacc ttaggaccgt
   148621 tatagttacg gccgccgttc accggggctt cggtcgccgg ctcccctgtc atcaggtcac
   148681 caacttcctt gaccttccgg cactgggcag gcgtcagccc ccatacatgg tcttacgact
   148741 ttgcggagac ctgtgttttt ggtaaacagt cgcccgggcc tggtcactgc gacccccttt
   148801 gtgaggaggc accccttctc ccgaagttac ggggctattt tgccgagttc cttagagaga
   148861 gttgtctcgc gcccctaggt attctctacc tacccacctg tgtcggtttc gggtacaggt
   148921 acccttttgt tgaaggtcgt tcgagctttt cctgggagta tagcatgggt tacttcagcg
   148981 ctgtagcgcc tggtactcga acattggctc ggggcatttt ctctacccct tcttaccctg
   149041 aaaaagcagg ggcaccttgc gtccttgaac cgataaccat ctttcggcta acctagcctc
   149101 ctccgtccct cgggaccaac aaggggtagt acaggaatat tcacctgttg tccatcgact
   149161 acgcctttcg gcctgatctt aggccctgac tcaccctccg tggacgaacc ttgcggagga
   149221 acccttgggt tttcggggca ttggattctc accaatgttt gcgttactca agccgacatt
   149281 ctcgcttccg cttcgtccac ccccgctcgc gcgggtgctt ccccctaagg cggaacgctc
   149341 ccctaccgat gcattttttc atcccacagc ttcggcagat cgcttagccc cgttcatctt
   149401 cggcgcaaga gcgctcgatc agtgagctat tacgcactct ttcaagggtg gctgcttcta
   149461 ggcaaacctc ctggctgtct ctgcacccct acctccttta tcactgagcg gtcatttagg
   149521 ggccttagct ggtgatccgg gctgtttccc tctcgacaat gaagcttatc ccccatcgtc
   149581 tcactggccg accttgaccc ctgttatttt gaggtcatat ctagtattca gagtttgcct
   149641 cgatttggta ccgctctcgc agcccgcacc gaaacagtgc tttaccccta gatgtccagt
   149701 caactgctgc gcctcaacgc atttcgggga gaaccagcta gctctgggtt cgagtggcat
   149761 ttcaccccta accacaactc atccgctgat tcttcaacat cagtcggttc ggacctccac
   149821 ttagtttcac ccaagcttca tcctggtcat ggatagatca cccaggttcg ggtccataag
   149881 cagtgacaat tgccctatga agactcgctt tcgctacggc tccggtgggt tcccttaacc
   149941 aagccactgc ctatgagtcg ccggctcatt cttcaacagg cacgcggtca gagccctggg
   150001 ctcctcccac tgcttgggag cttacggttt catgttctat ttcactcccc gacgggggtt
   150061 cttttcaccc ttccctcacg gtactacttc gctatcggtc acccaggagt atttagcctt
   150121 gcaaggtggt ccttgctgat tcacacggga ttccacgtgc cccatgctac tcgggtcaga
   150181 gcgtaagcta gtgatgcttt cggctactgg actctcgcca tctagggtgc agcactctac
   150241 tgcttcgcct agcagcacga cgcttttatt gctctcccac aaccccgttt tcacggttta
   150301 ggctgctccc atttcgctcg ccgctactac gggaatcgct tttgctttct tttcctccgg
   150361 ctactaagat gtttcagttc gccaggttgt ctcttgcctg cccatggatt cagcagcagt
   150421 tcgaaaggtt gacctattcg ggaatctccg gatctacgct tattttcaac tccccgaagc
   150481 atttcgtcgc ttactacgcc cttcctcgtc tctgggtgcc taggtatcca ccgtaagcct
   150541 ttcctcgttt gaacctcgcc cttcactttt cactttaagg ctatgccatc ctaaggtgct
   150601 gctaaatgga aggatcttat caacgtccat gaatgataaa taatagattg aactgccgaa
   150661 tcggaaaaat cgggtactat catatagctt tgtttcggct aagttcacga gttggagata
   150721 agcggactcg aaccgctgac atccgccaca gggtaaacca ccgcctctca ggcccccgac
   150781 tgattgattc taccatagag gccaacgata gacaataact cccccccgaa cacagcttac
   150841 aactttcatc gtactgtgct ctccaaagag caactcttct caaaatctca aaaaaaaaag
   150901 gtgctgagtt ggaatcccat tctaactaag gattcttgtg gttccggagg atccagctac
   150961 aggagaacca ggaacggaga gctttccccc cttttccacc ccgacctttg gtcttaagaa
   151021 tgctggtttt aagaatgagt gattgccctt ctccgaccct tactgcccaa cctgagagcg
   151081 gacagctaat gcattccact tattgaacag ggttctatgg tcggtccgcg acccctggat
   151141 accgaaggcg tccttggggt gatctcgtag ttcctacggg gtggagacga tggggttggt
   151201 ccatggattt tccttccttt tgccgcattt cgctcaaagg gttgaaggga gatagtgcat
   151261 caagctgttc gcaagggcca acttgatcct cttccccagg gatcccagat gagggaacct
   151321 aaacctaggg gagccgccga ctccaactac cgtccatgta cgatccatac tagatctgac
   151381 caaccaccca tcctacctcc tctacacgtt cttgacagcc catctttgtc tcagtagagt
   151441 ctttcagtgg catgtttcgg tcctcttccc cattacttag aaaaagtgag ccaccggttc
   151501 aggtacaaga tactatcatt accgcctgga caattagaca cccaacccgt aatcgcaacg
   151561 acccaattgc aagagcggag ctctaccaac tgagctatat cccccgagcc aagtggagca
   151621 tgcatgaagg agtcagatgc ttcttctatt cttttccttg gcgcagctgg gccatcctgg
   151681 acttgaacca gagacctcgc ccgtgaagta aatcatcgca cctacggtcc aaccaattgg
   151741 gagagaatca atagattcct tttcgggagc gattcatcct tcccgaacgc agcatacaac
   151801 tctccgttgt actgcgctct ccaagtgtgc ttgttccccc ttcttttctt cctcaccacg
   151861 gcaagtactt gtgaaataag aaataactcc gatgggaaga aaaaagaggg cgttaagaga
   151921 ccctcttggc ccaaccctaa acactctaag atcctttttc aaacctgctc ccatttcgag
   151981 tcaagagata gataaataga cacatcccat tgcactgagc gggggcgttc gtagtgactg
   152041 agggggtcga agaccaagaa gtgaattatt tatcagccaa gcattcgtct tacggctaga
   152101 tccaatcccc tggtccctgc ggaaaggaaa aagaatttca cgctcttcct ttcgggaagg
   152161 gaggattagg aaaatcctat tgattgcagc tttctccaga cctccgggaa aagcatgaaa
   152221 aaaaaaggct cgaatggtac gatccctccg tcaccccaga atgaaagggg cgatctcgta
   152281 gttcttggtc tgtgaagata cgttgttagg tgctccattt catttttcca ttgaggccga
   152341 acctaaacct gtgctcgaga gatagctgtc catacactga taagggatgt atggattatc
   152401 gagaagagag gagccatggt ggtccccccc ggaccgccca gatcccacga gtgaatagaa
   152461 agttggatct acattggatc tcacctgaat cgccccatct atcctcctga ggagaagttt
   152521 ggtttcaaac cccggctcga acaggagaag tacgccatgc taatgtgcct tggatgatcc
   152581 acatctcagg gtcaggcgct gatgagcaca ttgaactatc catgtggctg agagccctca
   152641 cagcccaggc acaacgacgc aattatcagg ggcgcgctct accactgagc taatagcccg
   152701 tcgtgcgggc ctcccgctgg gggcccgcta tgcaaaaaga aaagcgagag aaaccccatc
   152761 cctctctttc ctttttacgc ccccatgtcg ccacacggga gggacatggg ggcataaaag
   152821 gggatcctat caacttgttc tgacctagga taagaagctc atgggcttgg tcttacttca
   152881 ccgtcgagaa acaaaagaag gcttccatct ccaagttgaa ctcagacgta gctcgcttct
   152941 ttttgggtgt gaagcagtgt caaatcaaaa tacccaacaa gcattagctc tccctgaaaa
   153001 ggaggtaatc cagccgcacc ttccagtacg gctaccttgt tacgacttca ctccagtcac
   153061 tagccctgcc ttcggcatcc ccctccttgc ggttaaggta acgacttcgg gcatggccag
   153121 ctcccatagt gtgacgggcg gtgtgtacaa ggcccgggaa cgaattcacc gccgtatggc
   153181 tgaccggcga ttactagcga ttccggcttc atgcaggcga gttgcagcct gcaatccgaa
   153241 ctgaggacgg gtttttggag ttagctcgcc ctcgcgggat cgcgaccctt tgtcccgtcc
   153301 attgtagcac gtgtgtcgcc cagggcataa ggggcatgat gacttgacgt catcctcacc
   153361 ttcctccggc ttatcaccgg cagtctgctc agggttccaa actcaacggt ggcaactaaa
   153421 cacgagggtt gcgctcgttg cgggacttaa cccaacacct tacggcacga gctgacgaca
   153481 gccatgcacc acctgtgtcc gcgttcccga aggcacccct ctctttcaag aggattcgcg
   153541 gcatgtcaag ccctggtaag gttcttcgct ttgcatcgaa ttaaaccaca tgctccaccg
   153601 cttgtgcggg cccccgtcaa ttcctttgag tttcattctt gcgaacgtac tccccaggcg
   153661 ggatacttaa cgcgttagct ccagcactgc acgggtcgat acgcacagcg cctagtatcc
   153721 attgtttacg gctaggacta ctggggtatc taatcccatt cgctccccta gctttcgtct
   153781 ctcagtgtca gtgtcggccc agcagagtgc tttcgccctt ggtgttcttt ccgatctcta
   153841 cgcatttcac cgctccaccg gaaattccct ctgcccctac cgtactccag cttggtagtt
   153901 tccaccgcct gtccagggtt gagccctggg atttgacggc ggacttaaaa agccacctac
   153961 agacgcttta cgcccaatca ttccggataa cgcttgcatc ctccgtatta ccgcggctgc
   154021 tggcacagag ttagccgatg cttattcccc agataccgtc attgcttctt ctccgggaaa
   154081 aggagttcat gacccgtggg ccttctacct ccacgcggca ttgctccgtc aggctttcgc
   154141 ccattgcgga aaattcccca ctgctgcctc ccgtaggagt ctgggccgtg tctcagtccc
   154201 agtgtggctg atcatcctct cggaccagct actgatcatc gccttggtaa gctattgcct
   154261 caccaactag ctaatcagac gcgagcccct cctcgggcgg attcctcctt ttgctcctca
   154321 gcctacgggg tattagcagc cgtttccagc tgttgttccc ctcccaaggg caggttctta
   154381 cgcgttactc acccgtccgc cactggaaac accacttccc gtccgacttg catgtgttaa
   154441 gcatgccgcc agcgttcatc ctgagccagg atcgaactct ccatgagatt catagttgca
   154501 ttacttatag cttccttgtt cgtagacaaa gctggtttgg ttcggaattg tctttcattc
   154561 caaggcataa cttgtctcca tgcgcttcat attcgcctgg agttcgctcc cagaaatata
   154621 gccatccctc ccccctcacg tcaatcccac aagcctctta tccattctta ttcgagggga
   154681 gcaagacaaa atagaaaaac ccacattggg tttagggata atcaggctcg aactgatgac
   154741 ttccaccatg tcaaggtgac actctaccgc tgagttatat cccttccctg cccccatcaa
   154801 gaaatagaac tgactaatcc taagacaaag gatcgagaaa ctcaacaccg ccactattct
   154861 tgaacaactt ggagccgggc tttcctttcg cactattacg gatacgaaaa tcatggaaaa
   154921 agttggattc aattgtcaac tgctcctatc ggaaatagga ttgactacgg attcgagcca
   154981 tagcacgtgg tttcataaaa ccgtacgatt ctcccgatct aaatcaagca ggttttacat
   155041 gaagaaggtt tgccccagca tgttctattc gatacgggta ggagaagcgg tattcttaaa
   155101 aaaatagaga aatcagaacc aagtcaagat gatacggatc aaccccttct tattgcgcca
   155161 aagatcttac catttccgaa ggaactggag ttccttagtt ccattcaaga gttcttatgg
   155221 atttccacga ccctctaaga ccccgaaatt ttgacaaatt ccttctcttt ttcttaggaa
   155281 cacatacaag attcgtcact ataaaaaaag ggtaatgcta atcccacgat taattacttc
   155341 attaatgaat ttcatagtaa tagaaataca tgtcctaccg aaacagaatt tgtaatttgc
   155401 tatcctcttg cctagcgggc aaaggcaaag atttacctcc gtggaaaaga tgattcattc
   155461 ggatcagcat gaaagcccaa ctacattgca ttgccagaat ccatgttgta tatttgacag
   155521 aggttgaccc cctctctcat ggtacaatcc tcttcccgct gagcctcctt tctcctcggt
   155581 ccacagagac aaaatgtggg actggcgcca acagttaatc acggaagaaa ggactcacgg
   155641 agccgggatc gctaactaat acgaatctta atataataga aaatactaat ctaatagaaa
   155701 gaaaagaact gtcttttctg tatactttcc ccggttctgc tgctaccgcg ggctttacgc
   155761 aatcgatcgg atcatataga tatcccttca acacaacata ggtcgtcgaa aggatctcgg
   155821 agacccacca aagcacgaaa gccaggatct ttcagaaaat ggattcctat tcgaagaatg
   155881 cataaccgca tggataagct cacactaacc cgtcaatttg ggatccaatt cggttttttc
   155941 cttgggaggt atcagtaagg agaatggaat aatatcgatt catatagata cagaggaaaa
   156001 ggttctctat tgattcaaat gctgtaccta tgggataggg atagataaag aggaaaaaac
   156061 cgaagatttc acatatttga tcgaaaaatc aatcagattg atttcgtacc cctcgctcaa
   156121 tgagaaaatg ggttagattc tataggatca aacctatgag acttaaagaa tgacggaagg
   156181 gaataaaatc aaaaaaaaaa gaataaaaag aaataaaaat gaagtataag aacccagatt
   156241 ccaaatgaac aaattcaaac ttgaaaagga tctttctgat tctcgaagaa tgaggggcaa
   156301 ggggattgat cgagaaagat ctcttgttct tattataaga tcgtgtgatt ggatccgcgg
   156361 atgtttggta aaaaaaatct tctcttttga gaataatcaa aaatggaaag tgttcgattg
   156421 gaacatgaaa acgtgactga atttgtccta gttactcttc gggacggagt ggaagagggg
   156481 aggacattct ggaacgagga agagaaccca acgacttcga aagaattgaa cgaggagccg
   156541 tatgaggtga aaatctcatg tatggttctg tagagtggca gtaagggtga cttatctgtc
   156601 aacttttcca ctatcacccc caaaaaacca aactctgcct tacgtaaagt tgccagagta
   156661 cgattaacct ctgggtttga aatcactgct tatatacctg gtattggcca taattcacaa
   156721 gaacattctg tagtcttagt aagaggggga agggttaagg atttacccgg tgtgagatat
   156781 cacattgttc gaggaaccct agatgctgtc ggagtaaagg atcgtcaaca agggcgttct
   156841 agtgcgttgt agattcttat ccaagacttg tatcatttga tgatgccatg tgaatcgcta
   156901 gaaacatgtg aagtgtatgg ctaacccaat aacgaaagtt tcgtaagggg actgtagcag
   156961 gctaccatga gacaaaagat cttctttcta aggagatttg attcggaact tattatatgt
   157021 ccaaggtcca atattgaaat aatttaagag gttttccctg acttcgtccg tgtcaacaaa
   157081 caattcgaaa tgcctcgact tttttagaac gggtccgggt caaatagcaa tgattcgaag
   157141 cacttctttt tacactattt cggaaaccca aggacttaat cgtatggata tgtaaaatac
   157201 aggatttcca atcctagcag gaaagggagg gaaacggata ctcaatttaa agtgagtcaa
   157261 cagaattcca tactcgatct catagataca tattgaattc tgcggaaaac cgtattcgat
   157321 gaaagtcgta tgtacggctt ggagggagat ctttcatatc tttcgagatc caccctacaa
   157381 tatggggcca aaaagccaaa ataaatgatt ttagccctta taaaaagaaa actgattctt
   157441 gaaccccttt cacgctcatg tcacgccgag gtactgcaga aaaaaaaact gcaaaatccg
   157501 atccaattta tcgtaatcga ttagttaaca tgttggttaa ccgtattctg aaacacggaa
   157561 aaaaatcatt ggcttatcaa attctctatc gagccttgaa aaagattcaa caaaagacag
   157621 aaacaaatcc gctatctgtt ttacgtcaag caatacgtgg agtaactccc gatatagcag
   157681 taaaagcaag acgtgtaagc ggatcgaccc agcaagttcc tattgaaata ggatccgcac
   157741 aaggaaaagc acttgccgtt cgttggttat taggggcatc ccgaaaacgt ccgggtcgaa
   157801 atatggcttt caaattaagt tccgaattag tggatgctgc caaagggagt ggcgatgcca
   157861 tacgcaaaaa ggaagagact catagaatgg cagaggcaaa tagagctttt gcacattttc
   157921 gttaatccac gaacaggatc tatatagaca catagatcca tggatccata catctcgatc
   157981 gtaaaagaat caatagaaaa agaaagaatc ggaattgatc gttctcgaaa caaacgaaaa
   158041 ggaaacgaaa gataaaacat aaatcatgga tcaactaagc cctctcgggg acttgcttaa
   158101 gaataagaaa gaggaatctc atgtaaatac catggaataa ggtttgatcc taattcatgg
   158161 ggattccaca aatattccat tccaaaaata gaaagttcga aacaattggg atttttttgg
   158221 agattggatg cagttactaa ttcatgattt ggcatgtaca gaatgaaaac ttcattctcg
   158281 attctacgag aatttttatg aaagcctttc atttgcttct cttcgatgga agttttattt
   158341 tcccagaatg tatcctcatt tttggcctaa ttcttcttct gatgatcgat tcaacctctg
   158401 atcaaaaaga tataccttgg ttatatttca tctcttcaac aagtttagta atgagcataa
   158461 cggccctatt gttccgatgg agagaagaac ctatgattag cttttcggga aatttccaaa
   158521 cgaacaattt caacgaaatc tttcaatttc ttattttact atgttcaact ctatgtattc
   158581 ctctatccgt agagtacatt gaatgtacag aaatggctat aacagagttt ctgttattcg
   158641 tattaacagc gactctagga ggaatgtttt tatgcggtgc taacgattta ataactatct
   158701 ttgtagctcc agaatgtttc agtttatgct cctacctatt atctggatat accaagaaag
   158761 atgtacggtc taatgaggct actacgaaat atttactcat gggtggggca agctcttcta
   158821 ttctggttca tggtttctct tggctatatg gttcatccgg gggagagatc gagcttcaag
   158881 aaatagtgaa tggtcttatc aatacacaaa tgtataactc cccaggaatt tcaattgcgc
   158941 ttatattcat cactgtagga attgggttca agctttcccc agccccttct catcaatgga
   159001 ctcctgacgt atacgaagga gtgcggttcg ttcgataaat tcctacctct ctatctatct
   159061 ctgggatgtt tggatttttc aaaactccat ggacatgcag aagagaaatg ctattcccac
   159121 tcagaccaag acataacttt gacttgttca aataacaatt aaggcgaagc agggtcagga
   159181 acaacgattc tctttatgat aaacagatcc attttgcaag ttcgttatta cgggtagttc
   159241 ctacaaagga tcggactaat gacgtataca atacttgaat tcttgatgta gatgctacat
   159301 agttggttct catccttcag agactacgag tgtaatagga gcatccgtcg acaaaaggat
   159361 caccctaaga tgatcatctc atggctattg agaacgaatc aaatcagatg gttctatttc
   159421 tcaatctttc tgacttactc ctacggaatc aaggtcgaaa agatggagaa aaataagtca
   159481 ttcacaacca ctgatgaagg attcctcgaa aagttaagga ttagtaatcc gttttagaaa
   159541 tcgaatgggt tcgatcttat acatacgcga ggaaggtaat aataaaaaaa aaaagaagat
   159601 aagttcttct ttacttttat cacttaggag ccgtgcgaga tgaaagtctc atgcacggtt
   159661 ttgaatgaga gaaagaagtg aggaatcctc ttttcgactc tgactctcct actccagtcg
   159721 ttgcttttct ttctgttact tcgaaagtag ctgcttcggc ttcagccact cgaattttcg
   159781 atattccttt ttatttctca tcaaacgaat ggcatcttct tctggaaatc ctagctattc
   159841 ttagcatgat attggggaat ctcattgcta ttactcaaac aagcatgaaa cgtatgcttg
   159901 cgtattcgtc cataggtcaa atcggatatg taattattgg aataattgtc ggagactcaa
   159961 atggtggata tgcgagcatg ataacttata tgctgttcta tatctccatg aatctaggaa
   160021 cttttgcttg cattgtctta tttggtctac gtaccggaac tgataacatt cgagattatg
   160081 caggattata cacaaaagat ccttttttgg ctctctcttt agctctatgt ctcttatctc
   160141 taggaggcct tcctccactc gcaggttttt tcggaaaact acatttattc tggtgtggat
   160201 ggcaggcagg cctctatttc ttggtttcaa taggactcct tacgagcgtt gtttctatct
   160261 actattattt aaaaataatc aagttattaa tgactggacg aaaccaagaa ataacccctc
   160321 acgtgcgaaa ttatagaata tcccctttaa gatcaaaaaa ttccatcgaa ttgagtatga
   160381 ttgtatgtgt gatagcatct actataccag gaatatcaat gaacccaatt attgcaattg
   160441 ctcaggatac ccttttttag tttagcttct agaatctatt tcttagttca agatccctct
   160501 ttactaactg gaatcaaaga attagtagat ctgttccgcc caaaaaggga atgggctagg
   160561 gttatgaact tataatctat aatcagatta tagattataa gttcattcca tatcgggcca
   160621 gaccggaata gggttatata cattctcatt atgagaaggg tcattcgagc ctatctaaat
   160681 ctaaatagag actatgttta catatggatc cctacgtcgt tacattccat ttaggattag
   160741 gaatgggcgt aatcgggcct tctttttaca ttacagatct ctccttattt tggaccctat
   160801 tcacctcttt tctttttttc ttctattgaa tcgagaaaga aataggtttg attgtccatc
   160861 tttttaatag aatcttaata tatataagac atcctctgga tacttcaaat cgaagcaatt
   160921 ggatgtccga cttggcctat atgacatggc cgatcaatag aaatactcca acactccacc
   160981 tttgtcatat attccataca tcacactaga tagatatcat attcatggaa tacgatttac
   161041 tttcaagatg ccttggtggt gaaatggtag acacgcgaga ctcaaaatct cgtgctaaag
   161101 agcgtggagg ttcgagtcct cttcaaggca taatattgag aatgctcatt gaattggaat
   161161 aagttcggca gcggatcaca aaatcttggt gatcctctct atctaatgaa tggggaatct
   161221 gctttgaaat cgtctgccct gcacccaccc ccgagtatat gcttcaacag gaatcacaca
   161281 agggtggatt gatacaatct aaacctctgg taaaatgccc cccgtaaccc agcagataaa
   161341 gtgcattaca tagtccgttt tagggattgg cgactaccca ttcagtgact ttggcactgg
   161401 acgttccaaa aatgggtact atcgggtcgg gtgaattcaa taatagacgc ctggtggcat
   161461 tccagctttc cttctccttt caggacctat ccgaaagaga atccagtact tctcggtcgt
   161521 gaatagggcg aaccgccccg tggatatctt tgcttcgaac caaaaacaat tagaattagg
   161581 ctcggtcaac tggaatgtct attatccata taggggatct tccaatcggg aagatccatc
   161641 gacctgagac gaagagaaag gtctatctat tttatttagt tattcagtta aaccaatgat
   161701 tcgttattgg agcagatagc aaaaaccatt tcatctgaca tgcgtatttt tgattttcca
   161761 atggatttac atctttcatt aatggaaatt ttttgatgta gtgagtaata gctctggttg
   161821 ttcgctgttc aagaattctt gtttaggcag ttcataccgt ccatacatag tgttttgatc
   161881 taagatttca attcttccat gtttcagcag tagcatattc ttccatggag ctaagctcca
   161941 tggaagaaag aagtgtttcc gcgactctac cacccagtca attccgttcc acttaatcct
   162001 catgaccaca tatctttccg gctaagtaat gggaaaccct tctcctgtta catgaatcca
   162061 attttcattt catccgagaa aagccatctt tttctcaaca atgtctttgc catttgatcc
   162121 aatagccttc cgtgagatag gaacagattt gataaatact gataactctc ggatcgaata
   162181 ttagaacggg aaaatccatt agataatgaa ctattggttc taagccatct ctggcgatga
   162241 atcaagaatt cgaagtgctt ttttttccta ttcttgagaa accagcgttt agatagagat
   162301 ggaagaggat ccattttggc agtaagaata agaagcccct ttaacatctc ttcatcttca
   162361 tctgcaaaga attctcgatg tgaaaagaca gagacaaagg gctcatcttt gaatagggaa
   162421 aagagtggat ccggggggtc ccaaatgaat tggcttattc gaaaaaagcc ttgttctttg
   162481 gaaaatctag ctcgtggcgg gtactgcatg gtttcactct gcaagaactc cgaatccccc
   162541 tcttgaagct catcctcctc ttgacgctca tcctcctctt gaagctgatc ctcctcttga
   162601 agctcatcct tttcatcata aaggatcccc cgaccggccc aatagggaaa tcccaattca
   162661 ttgggccttt cgatacaatc aaatagaaat tcccaagggc gccatattct aggagcccag
   162721 tctatgtgat cgaagaaacc ctcctctatt tccccttctt caaactccga ttcgtatttt
   162781 tgatagagaa atttctgatc aacgatagaa taagatccat tttgcatcat atataaggga
   162841 ttccttggtt cgggccgaag aaggaatttc actcgatcat tatcaaaccg actgcaatct
   162901 ctttctgtcc gcgaggatgc catcagagcg ccttctattt ctactaggcc atgaactaga
   162961 tcagaatcat tctcaacgaa ccgataagaa gtgatcctat ttttttcatc gggtccgggt
   163021 agagaccaaa ggtcttgagc gaccgatccg gcagaacaac tcaaaagata aagaagtatc
   163081 gttaatttct tcatgctcgt tccaagttcg aagtaccatt tgtacaaata aggatcccct
   163141 tcttcacaca attgcttctt tatatagata gatataggat ctaggaggca atttcctaga
   163201 agtacttttt gcacaacagc ccttcctatc tgatagaaaa ggatcccgtg atcctgaacc
   163261 ggtattacat gggctcgcaa atcccaagtt tgtctatgaa gagcagatct aattgtatta
   163321 gtgtctagaa ttgatttctt ctgtgtaata ctaattgata gggcctcatt ggcaagtgct
   163381 acaagatctc gtgcattgga acccatggct gtggacccga atcgattagt atggaacatt
   163441 ttcttttcca agtgaaatcc cctagtatat gaaagagtga aaaagcgctt tcgttgttgt
   163501 ggaataagaa gccttcgtat cttaatacat gtattgaatt gattcggggc tattagagcg
   163561 ggatccactt tttggggaat atgagtcgaa gcaataacaa gaatatttct agtagaacat
   163621 ctttcacaat ccctggagag atagttcact aatagaccga gggataagtc cttcgactca
   163681 ttcatatcca gatcatgaat gtctggaatc catattatgc aaggagacat tgcttttgct
   163741 aattcgaagt gaagggtgat aaaaaatcgg tctacttccg ccagcagttc aatattggtg
   163801 aactcattca tcacatcctc agctagccac tctatacgcc gcaactccct atcaaggtca
   163861 ctagtatcaa tatcgtcact agcatcaata gagtcactag catcaataga gtcactaaca
   163921 tcatagtcac tctcatcctc ctcatcaaga accaactccc taggcttgct atccgggaac
   163981 ttgttcagaa atactgtaat gaaaggaaga taggagtttg tcgttaggta tttgaccaaa
   164041 taggatcgtc cgcttcctat agaacctatc actaaaatac ccctagaggg ggataaggct
   164101 aagcggagcg aaaagggttt tccatgagac gggaaatgaa aactattagc cccacacgaa
   164161 gtttgtgaat aagtgattgt ctgataatta gcaaggaata tccgcctttc tgctaaacag
   164221 gatgtattga actcataatt cattagatac ttttgatgaa tgtcaactaa gtatcgtaag
   164281 taaattgctc ccggttgttc aatcatttga taagcagagt cattctttga taaatgatcg
   164341 ctatgagtca gactcaatag aatttgatca atactttttt ctgccgttaa ggtggagatg
   164401 gagaactgaa ccaagaagtc tctttcttta tcactaatcg aatcactgtt cgcgaaccag
   164461 aattctattg gattatcatc aatccaatga tcgcccacgt tttctctttt tcttatcaat
   164521 gaatagatct ctttacttgt atgacttaga tgtctcgtat ttctcgaaaa aatgattcga
   164581 ttgatgggat ttggtatgat acttatgaga tcgatgagat tgatattcaa atatttcttc
   164641 ttagaacgta tagaatatcc taattgttgc agagcaacta gaaagagatt cttgaacttt
   164701 aaccagaaag aattcagttc agatgtggga tacctatcca gaagttttcg caactcaatc
   164761 atgtatgatg gattcatcaa agatttgatc ttttcgaact ctgtctgtaa ctcactatag
   164821 gctcgggaaa caaagaaaag acgtgtacaa acgagatgtc cagcaacaag aagaaggaaa
   164881 aggattgaat agaggaactc ctgaacattt ggcgagctca gatgtgtcga tatcaatggt
   164941 gactcattat ttcgatgaat cttttcttcg gacagaagaa aattttgtaa acacttaatc
   165001 gaaatctcac ttatccgatt ccgtcgtgtc ttccacaatt ttttctgaag aattcgcgct
   165061 gatccatgca taatatcatg aaaaatggat accaatattt gacggctgct acttagtatc
   165121 ggcaataggt ctgaaaaagt atctaacaat atcaaactta gatatttgca ccctgttgaa
   165181 gtaaagaacc atggcatata tgtttggaat agattccatt ttgattttaa gcgagttgaa
   165241 aaagcactct ttcgttgatg aaaggttcta tacatctgcc ctttctcaac gcatttcttt
   165301 agacaaagac tccgtttttt cctcttttcg gatggtaaat atttctcaga acatggagtg
   165361 tgaatcaaac ccatgtttga attgaaattg agatactgat gcaagttctt ctcttctgaa
   165421 tcagatagat tcatatctga aagaggttga caaaaagttc tttcaaaatt gactttttgt
   165481 ccctctttta gaggtgttcc agaaatgtct gcaatcgagt aaatagctct acgaactaat
   165541 ggatcggatc gaattgcaaa ctggaaagat ttgtacaagt tatacctttc gtcaccactt
   165601 tgtggaaaat cattagatat gaatatgtta gatacctgcg actcgattgg tgaaggtgaa
   165661 atagtatctc tctccaaaaa agcatgtttt tttttaccac cgcacaaaga aaatattttg
   165721 ttgcgaatga acaagatatt gaggaattgt ccgtacgtaa aatcagaatt cttgatacgg
   165781 gccttttcca cataaaaagg gaatcttttg ttacaataga aggagaagtg atgtggatta
   165841 ttcaagaatc gaagtcgatt tgctttataa aaagaagata tcaatgaact tctatgaaat
   165901 ggtttcacgg gattcagcca attgtcttga tcgtgggata tcattgagaa ataggaatcc
   165961 gtgttatcaa aagatttcct gctattattt ctagtatgga atgagtcaat catccgcttt
   166021 ggtatcttat tgaacaaaaa tggtgatatt gttcctccat tgatcaagaa tttcgatttt
   166081 tgagaagtat tatgatcatc caataagaaa ggtttcaatt tttgaaaatg aacgatttga
   166141 agacctattg attctaacaa ctgattgcag agttgatcat ttgtaccttt caattcatag
   166201 atgtggatct cagacctatg aagggggata ttcccgaaac tcacaaagaa aaaaggaagt
   166261 gagttagaca aaaagagaag aagtgactta gacaaatctt ttttatcgat aacctcagac
   166321 caatcaatcg aatattgatt aatatgtaat cgatcgaaca ctacttgaaa acggctcttc
   166381 tgctcagaaa cgaaatgttc taaatgctcc tggaaattct tgctcccatt ggaccatttg
   166441 tatctatatg cattaggatc ccgattcatg tatctctcgg ttcgagaaat caaaataaga
   166501 ggatcgaacc gtttgttctg actctttttc aaattcgata aatgtcggtt gatcgtatat
   166561 ttcattagag ttctatgatt cagagtacca tttcttattt gatccctttg aattccatac
   166621 tcgaagttgc gatcggatct attcattaaa aagaatcgat tcaatacatt tcttatgtac
   166681 ccatgggtgc tatattggat ttgaatcaga tttcggatca agatagattg attgactgcc
   166741 tccattatgt tgttgctagc aaataccact ctttttggtt ttggatcttc caaatcattc
   166801 ccgcaggaga tccggaccca tttgtttctg atccttcgat aaaaagattc attttcttca
   166861 taaaaaatag gaggtagaac caataaagat ttctttttcg attcatcccc ggcctcattc
   166921 aagaattgtt tttgatccaa tccgtaggaa tcaatagaaa gggcaaatct cttatgatac
   166981 accagatccg gctcggttat tgatagagtg aatagatctg ccatttcttg aaatctctct
   167041 tctgattcaa aatcgtggtg taacgtgtat ccccccctgt tcaggtcatg gaatagatga
   167101 aataaatcaa aaaatggatt tttgttcaag aatgaagaac tacccagttc atccttcgga
   167161 accatatcgc atcccggata tgatgaaata ggatgaattg agacggtatt ttgtaaatac
   167221 gtaattatct tggatatatt cactatttct ttattttccg atcgcctgaa agggacaaaa
   167281 gaaacatctt gttctttctt caacaatttc tgatctttag tgaacctctc agtaggattc
   167341 gaacccagat gaagttctga ccatatgtca gagaaaaaag aacgaatgga tcttgtagga
   167401 ttcccaagaa attcttcgat ttcttccgga agcagatgat tattcatccg cttctcacgt
   167461 tccgtgaata gccgggactt tgaggaagat ccagaaacgc gtttagggaa tcggtctgat
   167521 tctatctctc ttcgttccgt ttgaagaaag gaaggatccc aaagaatcga tctttctttt
   167581 agttgttgaa tctctctttg attgatcaat gtgtgatatt ccgaatcctc attactaatg
   167641 gaatcaaaac gatctctgga ttgatcaaaa gatcctttca attggctaga atccgttact
   167701 tgaacgaaac tagatcttgt ggaatgatat tgaatatttg acgatacatt ccgtaccttg
   167761 ctaaaaattc gatccttgct taccaaccac acattgtcta accaaatcca attctctctc
   167821 gatatgttcc tcaaaaaatc cgattcgtgc ggattcttcc cccgactacc gaagagatct
   167881 tggcggaatt gccacatatg aaattgagca caattttgca aagaaatagc ccacttgctt
   167941 ctcgaaaaga gatgggaaac atgctcaata tcatttgatt gaatagttga cccagcccct
   168001 tgttgtttga agaaaccctc cacttcaatt ggtatttgtt cacgaaaagc aaacatgaga
   168061 taacaaatcc agtctttcac taagatttcg aatagctgtc ccgaattcaa tatgttttgc
   168121 ctcttactcg gagaaagacg atcaaacaat tcccaatcac ggtccttgtg gatcggatca
   168181 tccatataat atacaaaggg aaactccaga tatttgatat ctttctcttt gaatgagatc
   168241 tcaattccag cgacggtttc attagatatc ttaccactag aatccttctt ttttccgatc
   168301 cagttcctcc accaccgcga accccagttg gattcaggca tgatacactt tttagttatt
   168361 gggggaaccc aagtactctc tttcggatcc aggaactcag agatcttttt tccttttgac
   168421 aggagcgaaa caatcaacct attgacattg gaagacccaa aagattcttc caatgcatca
   168481 tttctcggtc caatgggatt cataagtata ggaagaagcc ctgtcaaata gagatttttt
   168541 ctttcgacca tatttcgatt gttaatacga tatataagga ccgctactac aaatagtagt
   168601 acacccttgg tcgtgaaatg tactacaccc ttgataccct tgatcgtgaa atatcgattg
   168661 cttgttgaac cctgtgaatt gcgtgaaagt aggataccca aaattcgggg gtccgagagt
   168721 tttagaaaac gttcttggtg gaaaaaaatg ttaaggaaag atcccactga attgaattgg
   168781 gtccatgaat ctaataaata gtgagaattc ttgatctctc tcaatatctc tcgcaattcg
   168841 aaaacccaga atttgaattg acgccccttc atctctccat acctcctaaa tggataataa
   168901 tgatacttta taattatgat atttatatat gatatttata tacgatattt ctttattcta
   168961 tgataattag aattatatga ttattctatg atttaaattg cattgattta tcctaaagat
   169021 ttcatttcaa ttggaatttg gttattcacc atgtacgagg atccccgcta agcatccatg
   169081 gctgaatggt taaagcgccc aactcataat tggcgaattc gtaggttcaa ttcctactgg
   169141 atgcacgcca atgggaccct ccaagaagtc tattggaatt gactctttat caatggaatc
   169201 tcatcatcta tacataacga atcggtgtgg tatattcata tcataacata tgaacagtaa
   169261 gaactgaact agcattctta ttgagactag aactcatagg gaagaaaata gatttatgga
   169321 tggaatcaaa tatgcagtat ttacagacaa aagtattcgg ttattggcga aaaatcaata
   169381 tacttttaat gtcgaatcag gatcaactag gacagaaatc aagcattggg tcgaactctt
   169441 ctttggtgtc aaggtaatag ctatgaatag tcatcgactc cccggaaagg gtagaagaat
   169501 gggacccatt atgggacata caatgcatta caagcgtatg atcattacgc ttcaaccggg
   169561 ttattctatt ccacctctta gaaagaaaag aacttaaatc aaaatactta atagcatggc
   169621 gatacattta tacaaaactt ctaccccggg cacacgcaat ggagccgtag acagtcaagt
   169681 gaaatccaat ccacgaaata atttgatcta tggacagcat cgttgtggta aaggtcgtaa
   169741 tgccagagga atcattaccg caaggcatag agggggaggt cataagcgtt tataccgtaa
   169801 aatcgatttt cgacgaaatg aaagagacat atatggtaga atcgtaacca tagaatacga
   169861 ccctaatcga aatgcatacg tttgtctcat acactatggg gatggtgaga agagatatat
   169921 tttacatccc agaggggcta taattggaga taccattgtt tctggtacag aagttcctat
   169981 caaaatggga aatgccctac ctttgagtgc ggtttgaact attgatttac gtaattggga
   170041 gtaaccaatt aggtttacga cgaaacctag aaatcgatca ctgatccaat ttgagtacct
   170101 ctacaggata gacctcaaca gaaaactgaa gagtaagggc agcaagtgat tgagttcagt
   170161 agttcctcat atataattat tgactctaga gagatagtaa tatggagaag acaaaactgt
   170221 ttcaagcacc gacagaacca gaagcgcccc ttgtttcaaa gagaggagga cgggttattc
   170281 acatttcatt tgatggtcag aggcaaattg aaagctaagc agtggtaatt ctaaagattc
   170341 cccgggggaa aaatagagat gtctcctacg ttacccataa atatgtggaa gtatcgacgt
   170401 aatttcatag agtcattcgg tctgaatgct acatgaagaa cataagccag atgacggaac
   170461 gggaagacct aggatgtaga agatcataac atgagtggtt cggcagattt ggattcctat
   170521 atatccattc atgtggtact ttattgtatg atatagataa gaattttacg atatatatat
   170581 atccatctgt atagatatca tcatctacat ccagaaagcc gtatgctttg gaaaaagctt
   170641 gtacagtttg ggaagggatt ttgattgatc aaaaaaagga atctacttca accgatatgc
   170701 ccttaggcac ggccatacat aacatagaaa tcacacttgg aaagggtgga caattagcta
   170761 gagcagcggg tgctgtagcg aaactgattg caaaagaggg gaaatcggcc acattaaaat
   170821 taccttctgg agaggtccgt ttgatatcca aaaactgctc ggcaacagtc ggacaagtgg
   170881 ggaatgttgg ggtgaaccag aaaagtttgg gtagagccgg atctaaatgt tggctaggta
   170941 agcgtcctgt agtaagagga gttgttatga accctgtaga ccatccccat gggggtggtg
   171001 aagggagggc tccgattggt agaaaaaaac ccgcaacccc ttggggttat cctgcacttg
   171061 gaagaagaag tagaaaaagg aataaatata gtgataattt gattcttcgt cgccgtagga
   171121 aataggagag caaatttctt tcttcgtttt tgcaaa
//
