# Supplementary material for: Evolutionary dynamics of the chloroplast genome in Daphne (Thymelaeaceae): comparative analysis with related genera and insights into phylogenetics
Source: FEBS Open Bio. 2025 Oct 16;16(3):503–19. doi: 10.1002/2211-5463.70143 (PMC12955755; doi:10.1002/2211-5463.70143)
Supplement: Supplementary file 11 — Data S2. Annotated chloroplast genome sequences of all newly assembled species (GenBank format). [file FEB4-16-503-s005.zip › Daphne papyracea.gb]

LOCUS       Daphne_papyracea      171450 bp    DNA     circular UNA 07-SEP-2025
DEFINITION  Daphne papyracea chloroplast, complete genome.
ACCESSION   urn.local...7f-iolamf5
VERSION     urn.local...7f-iolamf5
KEYWORDS    .
SOURCE      Daphne papyracea
  ORGANISM  Daphne papyracea.
FEATURES             Location/Qualifiers
     misc_feature    1..85027
                     /note="large single copy (LSC)"
     tRNA            complement(54..127)
                     /gene="trnH-GUG"
                     /locus_tag="FKS56_pgt001"
                     /product="tRNA-His"
                     /db_xref="GeneID:40491980"
     gene            complement(54..127)
                     /gene="trnH-GUG"
                     /locus_tag="FKS56_pgt001"
                     /db_xref="GeneID:40491980"
     CDS             complement(468..1529)
                     /gene="psbA"
                     /locus_tag="FKS56_pgp091"
                     /codon_start=1
                     /transl_table=11
                     /product="photosystem II protein D1"
                     /protein_id="YP_009663801.1"
                     /db_xref="GeneID:40491913"
     gene            complement(468..1529)
                     /gene="psbA"
                     /locus_tag="FKS56_pgp091"
                     /db_xref="GeneID:40491913"
     tRNA            join(complement(4322..4358),complement(1799..1833))
                     /gene="trnK-UUU"
                     /locus_tag="FKS56_pgt002"
                     /product="tRNA-Lys"
                     /db_xref="GeneID:40491914"
     gene            complement(1799..4358)
                     /gene="trnK-UUU"
                     /locus_tag="FKS56_pgt002"
                     /db_xref="GeneID:40491914"
     CDS             complement(2086..3645)
                     /gene="matK"
                     /locus_tag="FKS56_pgp090"
                     /codon_start=1
                     /transl_table=11
                     /product="maturase K"
                     /protein_id="YP_009663802.1"
                     /db_xref="GeneID:40491915"
     gene            complement(2086..3645)
                     /gene="matK"
                     /locus_tag="FKS56_pgp090"
                     /db_xref="GeneID:40491915"
     CDS             join(complement(6211..6250),complement(5060..5259))
                     /gene="rps16"
                     /locus_tag="FKS56_pgp089"
                     /codon_start=1
                     /transl_table=11
                     /product="ribosomal protein S16"
                     /protein_id="YP_009663803.1"
                     /db_xref="GeneID:40491916"
     gene            complement(5060..6250)
                     /gene="rps16"
                     /locus_tag="FKS56_pgp089"
                     /db_xref="GeneID:40491916"
     tRNA            complement(7481..7552)
                     /gene="trnQ-UUG"
                     /locus_tag="FKS56_pgt003"
                     /product="tRNA-Gln"
                     /db_xref="GeneID:40491917"
     gene            complement(7481..7552)
                     /gene="trnQ-UUG"
                     /locus_tag="FKS56_pgt003"
                     /db_xref="GeneID:40491917"
     CDS             7914..8099
                     /gene="psbK"
                     /locus_tag="FKS56_pgp088"
                     /codon_start=1
                     /transl_table=11
                     /product="photosystem II protein K"
                     /protein_id="YP_009663804.1"
                     /db_xref="GeneID:40491918"
     gene            7914..8099
                     /gene="psbK"
                     /locus_tag="FKS56_pgp088"
                     /db_xref="GeneID:40491918"
     CDS             8536..8646
                     /gene="psbI"
                     /locus_tag="FKS56_pgp087"
                     /codon_start=1
                     /transl_table=11
                     /product="photosystem II protein I"
                     /protein_id="YP_009663805.1"
                     /db_xref="GeneID:40491919"
     gene            8536..8646
                     /gene="psbI"
                     /locus_tag="FKS56_pgp087"
                     /db_xref="GeneID:40491919"
     tRNA            complement(8733..8820)
                     /gene="trnS-GCU"
                     /locus_tag="FKS56_pgt004"
                     /product="tRNA-Ser"
                     /db_xref="GeneID:40491920"
     gene            complement(8733..8820)
                     /gene="trnS-GCU"
                     /locus_tag="FKS56_pgt004"
                     /db_xref="GeneID:40491920"
     tRNA            join(9579..9601,10325..10373)
                     /gene="trnG-UCC"
                     /locus_tag="FKS56_pgt005"
                     /product="tRNA-Gly"
                     /db_xref="GeneID:40491921"
     gene            9579..10373
                     /gene="trnG-UCC"
                     /locus_tag="FKS56_pgt005"
                     /db_xref="GeneID:40491921"
     tRNA            10530..10601
                     /gene="trnR-UCU"
                     /locus_tag="FKS56_pgt006"
                     /product="tRNA-Arg"
                     /db_xref="GeneID:40491922"
     gene            10530..10601
                     /gene="trnR-UCU"
                     /locus_tag="FKS56_pgt006"
                     /db_xref="GeneID:40491922"
     CDS             complement(10885..12405)
                     /gene="atpA"
                     /locus_tag="FKS56_pgp086"
                     /codon_start=1
                     /transl_table=11
                     /product="ATP synthase CF1 alpha subunit"
                     /protein_id="YP_009663806.1"
                     /db_xref="GeneID:40491923"
     gene            complement(10885..12405)
                     /gene="atpA"
                     /locus_tag="FKS56_pgp086"
                     /db_xref="GeneID:40491923"
     CDS             join(complement(13789..13932),complement(12480..12890))
                     /gene="atpF"
                     /locus_tag="FKS56_pgp085"
                     /codon_start=1
                     /transl_table=11
                     /product="ATP synthase CF0 subunit I"
                     /protein_id="YP_009663807.1"
                     /db_xref="GeneID:40491924"
     gene            complement(12480..13932)
                     /gene="atpF"
                     /locus_tag="FKS56_pgp085"
                     /db_xref="GeneID:40491924"
     CDS             complement(14176..14421)
                     /gene="atpH"
                     /locus_tag="FKS56_pgp084"
                     /codon_start=1
                     /transl_table=11
                     /product="ATP synthase CF0 C subunit"
                     /protein_id="YP_009663808.1"
                     /db_xref="GeneID:40491925"
     gene            complement(14176..14421)
                     /gene="atpH"
                     /locus_tag="FKS56_pgp084"
                     /db_xref="GeneID:40491925"
     CDS             complement(15274..16017)
                     /gene="atpI"
                     /locus_tag="FKS56_pgp083"
                     /codon_start=1
                     /transl_table=11
                     /product="ATP synthase CF0 A subunit"
                     /protein_id="YP_009663809.1"
                     /db_xref="GeneID:40491926"
     gene            complement(15274..16017)
                     /gene="atpI"
                     /locus_tag="FKS56_pgp083"
                     /db_xref="GeneID:40491926"
     CDS             complement(16257..16967)
                     /gene="rps2"
                     /locus_tag="FKS56_pgp082"
                     /codon_start=1
                     /transl_table=11
                     /product="ribosomal protein S2"
                     /protein_id="YP_009663810.1"
                     /db_xref="GeneID:40491927"
     gene            complement(16257..16967)
                     /gene="rps2"
                     /locus_tag="FKS56_pgp082"
                     /db_xref="GeneID:40491927"
     CDS             complement(17338..21465)
                     /gene="rpoC2"
                     /locus_tag="FKS56_pgp081"
                     /codon_start=1
                     /transl_table=11
                     /product="RNA polymerase beta subunit"
                     /protein_id="YP_009663811.1"
                     /db_xref="GeneID:40491928"
     gene            complement(17338..21465)
                     /gene="rpoC2"
                     /locus_tag="FKS56_pgp081"
                     /db_xref="GeneID:40491928"
     CDS             join(complement(24049..24480),complement(21662..23278))
                     /gene="rpoC1"
                     /locus_tag="FKS56_pgp080"
                     /codon_start=1
                     /transl_table=11
                     /product="RNA polymerase beta' subunit"
                     /protein_id="YP_009663812.1"
                     /db_xref="GeneID:40491929"
     gene            complement(21662..24480)
                     /gene="rpoC1"
                     /locus_tag="FKS56_pgp080"
                     /db_xref="GeneID:40491929"
     CDS             complement(24506..27718)
                     /gene="rpoB"
                     /locus_tag="FKS56_pgp079"
                     /codon_start=1
                     /transl_table=11
                     /product="RNA polymerase beta subunit"
                     /protein_id="YP_009663813.1"
                     /db_xref="GeneID:40491930"
     gene            complement(24506..27718)
                     /gene="rpoB"
                     /locus_tag="FKS56_pgp079"
                     /db_xref="GeneID:40491930"
     tRNA            28879..28949
                     /gene="trnC-GCA"
                     /locus_tag="FKS56_pgt007"
                     /product="tRNA-Cys"
                     /db_xref="GeneID:40491931"
     gene            28879..28949
                     /gene="trnC-GCA"
                     /locus_tag="FKS56_pgt007"
                     /db_xref="GeneID:40491931"
     CDS             29132..29221
                     /gene="petN"
                     /locus_tag="FKS56_pgp078"
                     /codon_start=1
                     /transl_table=11
                     /product="cytochrome b6/f complex subunit VIII"
                     /protein_id="YP_009663814.1"
                     /db_xref="GeneID:40491932"
     gene            29132..29221
                     /gene="petN"
                     /locus_tag="FKS56_pgp078"
                     /db_xref="GeneID:40491932"
     CDS             complement(30136..30240)
                     /gene="psbM"
                     /locus_tag="FKS56_pgp077"
                     /codon_start=1
                     /transl_table=11
                     /product="photosystem II protein M"
                     /protein_id="YP_009663815.1"
                     /db_xref="GeneID:40491933"
     gene            complement(30136..30240)
                     /gene="psbM"
                     /locus_tag="FKS56_pgp077"
                     /db_xref="GeneID:40491933"
     tRNA            complement(30992..31065)
                     /gene="trnD-GUC"
                     /locus_tag="FKS56_pgt008"
                     /product="tRNA-Asp"
                     /db_xref="GeneID:40491934"
     gene            complement(30992..31065)
                     /gene="trnD-GUC"
                     /locus_tag="FKS56_pgt008"
                     /db_xref="GeneID:40491934"
     tRNA            complement(31404..31487)
                     /gene="trnY-GUA"
                     /locus_tag="FKS56_pgt009"
                     /product="tRNA-Tyr"
                     /db_xref="GeneID:40491935"
     gene            complement(31404..31487)
                     /gene="trnY-GUA"
                     /locus_tag="FKS56_pgt009"
                     /db_xref="GeneID:40491935"
     tRNA            complement(31547..31619)
                     /gene="trnE-UUC"
                     /locus_tag="FKS56_pgt010"
                     /product="tRNA-Glu"
                     /db_xref="GeneID:40491936"
     gene            complement(31547..31619)
                     /gene="trnE-UUC"
                     /locus_tag="FKS56_pgt010"
                     /db_xref="GeneID:40491936"
     tRNA            32290..32361
                     /gene="trnT-GGU"
                     /locus_tag="FKS56_pgt011"
                     /product="tRNA-Thr"
                     /db_xref="GeneID:40491937"
     gene            32290..32361
                     /gene="trnT-GGU"
                     /locus_tag="FKS56_pgt011"
                     /db_xref="GeneID:40491937"
     CDS             33633..34694
                     /gene="psbD"
                     /locus_tag="FKS56_pgp076"
                     /codon_start=1
                     /transl_table=11
                     /product="photosystem II protein D2"
                     /protein_id="YP_009663816.1"
                     /db_xref="GeneID:40491938"
     gene            33633..34694
                     /gene="psbD"
                     /locus_tag="FKS56_pgp076"
                     /db_xref="GeneID:40491938"
     CDS             34642..36063
                     /gene="psbC"
                     /locus_tag="FKS56_pgp075"
                     /codon_start=1
                     /transl_table=11
                     /product="photosystem II CP43 chlorophyll apoprotein"
                     /protein_id="YP_009663817.1"
                     /db_xref="GeneID:40491939"
     gene            34642..36063
                     /gene="psbC"
                     /locus_tag="FKS56_pgp075"
                     /db_xref="GeneID:40491939"
     tRNA            complement(36314..36402)
                     /gene="trnS-UGA"
                     /locus_tag="FKS56_pgt012"
                     /product="tRNA-Ser"
                     /db_xref="GeneID:40491940"
     gene            complement(36314..36402)
                     /gene="trnS-UGA"
                     /locus_tag="FKS56_pgt012"
                     /db_xref="GeneID:40491940"
     CDS             36762..36950
                     /gene="psbZ"
                     /locus_tag="FKS56_pgp074"
                     /codon_start=1
                     /transl_table=11
                     /product="photosystem II protein Z"
                     /protein_id="YP_009663818.1"
                     /db_xref="GeneID:40491941"
     gene            36762..36950
                     /gene="psbZ"
                     /locus_tag="FKS56_pgp074"
                     /db_xref="GeneID:40491941"
     tRNA            37511..37581
                     /gene="trnG-GCC"
                     /locus_tag="FKS56_pgt013"
                     /product="tRNA-Gly"
                     /db_xref="GeneID:40491942"
     gene            37511..37581
                     /gene="trnG-GCC"
                     /locus_tag="FKS56_pgt013"
                     /db_xref="GeneID:40491942"
     tRNA            complement(37736..37809)
                     /gene="trnfM-CAU"
                     /locus_tag="FKS56_pgt014"
                     /product="tRNA-fMet"
                     /db_xref="GeneID:40491943"
     gene            complement(37736..37809)
                     /gene="trnfM-CAU"
                     /locus_tag="FKS56_pgt014"
                     /db_xref="GeneID:40491943"
     CDS             complement(37983..38285)
                     /gene="rps14"
                     /locus_tag="FKS56_pgp073"
                     /codon_start=1
                     /transl_table=11
                     /product="ribosomal protein S14"
                     /protein_id="YP_009663819.1"
                     /db_xref="GeneID:40491944"
     gene            complement(37983..38285)
                     /gene="rps14"
                     /locus_tag="FKS56_pgp073"
                     /db_xref="GeneID:40491944"
     CDS             complement(38408..40612)
                     /gene="psaB"
                     /locus_tag="FKS56_pgp072"
                     /codon_start=1
                     /transl_table=11
                     /product="photosystem I P700 chlorophyll a apoprotein A2"
                     /protein_id="YP_009663820.1"
                     /db_xref="GeneID:40491945"
     gene            complement(38408..40612)
                     /gene="psaB"
                     /locus_tag="FKS56_pgp072"
                     /db_xref="GeneID:40491945"
     CDS             complement(40638..42890)
                     /gene="psaA"
                     /locus_tag="FKS56_pgp071"
                     /codon_start=1
                     /transl_table=11
                     /product="photosystem I P700 chlorophyll a apoprotein A1"
                     /protein_id="YP_009663821.1"
                     /db_xref="GeneID:40491946"
     gene            complement(40638..42890)
                     /gene="psaA"
                     /locus_tag="FKS56_pgp071"
                     /db_xref="GeneID:40491946"
     CDS             join(complement(45644..45769),complement(44677..44904),
                     complement(43776..43928))
                     /gene="ycf3"
                     /locus_tag="FKS56_pgp070"
                     /codon_start=1
                     /transl_table=11
                     /product="hypothetical chloroplast RF34"
                     /protein_id="YP_009663822.1"
                     /db_xref="GeneID:40491947"
     gene            complement(43776..45769)
                     /gene="ycf3"
                     /locus_tag="FKS56_pgp070"
                     /db_xref="GeneID:40491947"
     tRNA            46356..46442
                     /gene="trnS-GGA"
                     /locus_tag="FKS56_pgt015"
                     /product="tRNA-Ser"
                     /db_xref="GeneID:40491948"
     gene            46356..46442
                     /gene="trnS-GGA"
                     /locus_tag="FKS56_pgt015"
                     /db_xref="GeneID:40491948"
     CDS             complement(46784..47389)
                     /gene="rps4"
                     /locus_tag="FKS56_pgp069"
                     /codon_start=1
                     /transl_table=11
                     /product="ribosomal protein S4"
                     /protein_id="YP_009663823.1"
                     /db_xref="GeneID:40491949"
     gene            complement(46784..47389)
                     /gene="rps4"
                     /locus_tag="FKS56_pgp069"
                     /db_xref="GeneID:40491949"
     tRNA            complement(47940..48012)
                     /gene="trnT-UGU"
                     /locus_tag="FKS56_pgt016"
                     /product="tRNA-Thr"
                     /db_xref="GeneID:40491950"
     gene            complement(47940..48012)
                     /gene="trnT-UGU"
                     /locus_tag="FKS56_pgt016"
                     /db_xref="GeneID:40491950"
     tRNA            join(48925..48958,49510..49559)
                     /gene="trnL-UAA"
                     /locus_tag="FKS56_pgt017"
                     /product="tRNA-Leu"
                     /db_xref="GeneID:40491951"
     gene            48925..49559
                     /gene="trnL-UAA"
                     /locus_tag="FKS56_pgt017"
                     /db_xref="GeneID:40491951"
     tRNA            49659..49731
                     /gene="trnF-GAA"
                     /locus_tag="FKS56_pgt018"
                     /product="tRNA-Phe"
                     /db_xref="GeneID:40491952"
     gene            49659..49731
                     /gene="trnF-GAA"
                     /locus_tag="FKS56_pgt018"
                     /db_xref="GeneID:40491952"
     CDS             complement(50190..50666)
                     /gene="ndhJ"
                     /locus_tag="FKS56_pgp068"
                     /codon_start=1
                     /transl_table=11
                     /product="NADH dehydrogenase subunit J"
                     /protein_id="YP_009663824.1"
                     /db_xref="GeneID:40491953"
     gene            complement(50190..50666)
                     /gene="ndhJ"
                     /locus_tag="FKS56_pgp068"
                     /db_xref="GeneID:40491953"
     CDS             complement(50801..51484)
                     /gene="ndhK"
                     /locus_tag="FKS56_pgp067"
                     /codon_start=1
                     /transl_table=11
                     /product="NADH dehydrogenase subunit K"
                     /protein_id="YP_009663825.1"
                     /db_xref="GeneID:40491954"
     gene            complement(50801..51484)
                     /gene="ndhK"
                     /locus_tag="FKS56_pgp067"
                     /db_xref="GeneID:40491954"
     CDS             complement(51551..51913)
                     /gene="ndhC"
                     /locus_tag="FKS56_pgp066"
                     /codon_start=1
                     /transl_table=11
                     /product="NADH dehydrogenase subunit 3"
                     /protein_id="YP_009663826.1"
                     /db_xref="GeneID:40491955"
     gene            complement(51551..51913)
                     /gene="ndhC"
                     /locus_tag="FKS56_pgp066"
                     /db_xref="GeneID:40491955"
     tRNA            join(complement(53176..53213),complement(52539..52573))
                     /gene="trnV-UAC"
                     /locus_tag="FKS56_pgt019"
                     /product="tRNA-Val"
                     /db_xref="GeneID:40491956"
     gene            complement(52539..53213)
                     /gene="trnV-UAC"
                     /locus_tag="FKS56_pgt019"
                     /db_xref="GeneID:40491956"
     tRNA            53404..53476
                     /gene="trnM-CAU"
                     /locus_tag="FKS56_pgt020"
                     /product="tRNA-Met"
                     /db_xref="GeneID:40491957"
     gene            53404..53476
                     /gene="trnM-CAU"
                     /locus_tag="FKS56_pgt020"
                     /db_xref="GeneID:40491957"
     CDS             complement(53720..54121)
                     /gene="atpE"
                     /locus_tag="FKS56_pgp065"
                     /codon_start=1
                     /transl_table=11
                     /product="ATP synthase CF1 epsilon subunit"
                     /protein_id="YP_009663827.1"
                     /db_xref="GeneID:40491958"
     gene            complement(53720..54121)
                     /gene="atpE"
                     /locus_tag="FKS56_pgp065"
                     /db_xref="GeneID:40491958"
     CDS             complement(54118..55620)
                     /gene="atpB"
                     /locus_tag="FKS56_pgp064"
                     /codon_start=1
                     /transl_table=11
                     /product="ATP synthase CF1 beta subunit"
                     /protein_id="YP_009663828.1"
                     /db_xref="GeneID:40491959"
     gene            complement(54118..55620)
                     /gene="atpB"
                     /locus_tag="FKS56_pgp064"
                     /db_xref="GeneID:40491959"
     CDS             56413..57846
                     /gene="rbcL"
                     /locus_tag="FKS56_pgp063"
                     /codon_start=1
                     /transl_table=11
                     /product="ribulose-1,5-bisphosphate carboxylase/oxygenase
                     large subunit"
                     /protein_id="YP_009663829.1"
                     /db_xref="GeneID:40491960"
     gene            56413..57846
                     /gene="rbcL"
                     /locus_tag="FKS56_pgp063"
                     /db_xref="GeneID:40491960"
     CDS             58574..60160
                     /gene="accD"
                     /locus_tag="FKS56_pgp062"
                     /codon_start=1
                     /transl_table=11
                     /product="acetyl-CoA carboxylase carboxyltransferase beta
                     subunit"
                     /protein_id="YP_009663830.1"
                     /db_xref="GeneID:40491961"
     gene            58574..60160
                     /gene="accD"
                     /locus_tag="FKS56_pgp062"
                     /db_xref="GeneID:40491961"
     CDS             60894..61007
                     /gene="psaI"
                     /locus_tag="FKS56_pgp061"
                     /codon_start=1
                     /transl_table=11
                     /product="photosystem I subunit VIII"
                     /protein_id="YP_009663831.1"
                     /db_xref="GeneID:40491962"
     gene            60894..61007
                     /gene="psaI"
                     /locus_tag="FKS56_pgp061"
                     /db_xref="GeneID:40491962"
     CDS             61424..61987
                     /gene="ycf4"
                     /locus_tag="FKS56_pgp060"
                     /codon_start=1
                     /transl_table=11
                     /product="photosystem I assembly protein Ycf4"
                     /protein_id="YP_009663832.1"
                     /db_xref="GeneID:40491963"
     gene            61424..61987
                     /gene="ycf4"
                     /locus_tag="FKS56_pgp060"
                     /db_xref="GeneID:40491963"
     CDS             62510..63205
                     /gene="cemA"
                     /locus_tag="FKS56_pgp059"
                     /codon_start=1
                     /transl_table=11
                     /product="envelope membrane protein"
                     /protein_id="YP_009663833.1"
                     /db_xref="GeneID:40491964"
     gene            62510..63205
                     /gene="cemA"
                     /locus_tag="FKS56_pgp059"
                     /db_xref="GeneID:40491964"
     CDS             63454..64416
                     /gene="petA"
                     /locus_tag="FKS56_pgp058"
                     /codon_start=1
                     /transl_table=11
                     /product="cytochrome f"
                     /protein_id="YP_009663834.1"
                     /db_xref="GeneID:40491965"
     gene            63454..64416
                     /gene="petA"
                     /locus_tag="FKS56_pgp058"
                     /db_xref="GeneID:40491965"
     CDS             complement(65206..65328)
                     /gene="psbJ"
                     /locus_tag="FKS56_pgp057"
                     /codon_start=1
                     /transl_table=11
                     /product="photosystem II protein J"
                     /protein_id="YP_009663835.1"
                     /db_xref="GeneID:40491966"
     gene            complement(65206..65328)
                     /gene="psbJ"
                     /locus_tag="FKS56_pgp057"
                     /db_xref="GeneID:40491966"
     CDS             complement(65474..65590)
                     /gene="psbL"
                     /locus_tag="FKS56_pgp056"
                     /codon_start=1
                     /transl_table=11
                     /product="photosystem II protein L"
                     /protein_id="YP_009663836.1"
                     /db_xref="GeneID:40491967"
     gene            complement(65474..65590)
                     /gene="psbL"
                     /locus_tag="FKS56_pgp056"
                     /db_xref="GeneID:40491967"
     CDS             complement(65618..65737)
                     /gene="psbF"
                     /locus_tag="FKS56_pgp055"
                     /codon_start=1
                     /transl_table=11
                     /product="photosystem II cytochrome b559 beta subunit"
                     /protein_id="YP_009663837.1"
                     /db_xref="GeneID:40491968"
     gene            complement(65618..65737)
                     /gene="psbF"
                     /locus_tag="FKS56_pgp055"
                     /db_xref="GeneID:40491968"
     CDS             complement(65747..65998)
                     /gene="psbE"
                     /locus_tag="FKS56_pgp054"
                     /codon_start=1
                     /transl_table=11
                     /product="photosystem II protein V"
                     /protein_id="YP_009663838.1"
                     /db_xref="GeneID:40491969"
     gene            complement(65747..65998)
                     /gene="psbE"
                     /locus_tag="FKS56_pgp054"
                     /db_xref="GeneID:40491969"
     CDS             67410..67505
                     /gene="petL"
                     /locus_tag="FKS56_pgp053"
                     /codon_start=1
                     /transl_table=11
                     /product="cytochrome b6/f complex subunit VI"
                     /protein_id="YP_009663839.1"
                     /db_xref="GeneID:40491970"
     gene            67410..67505
                     /gene="petL"
                     /locus_tag="FKS56_pgp053"
                     /db_xref="GeneID:40491970"
     CDS             67701..67814
                     /gene="petG"
                     /locus_tag="FKS56_pgp052"
                     /codon_start=1
                     /transl_table=11
                     /product="cytochrome b6/f complex subunit V"
                     /protein_id="YP_009663840.1"
                     /db_xref="GeneID:40491971"
     gene            67701..67814
                     /gene="petG"
                     /locus_tag="FKS56_pgp052"
                     /db_xref="GeneID:40491971"
     tRNA            complement(67972..68044)
                     /gene="trnW-CCA"
                     /locus_tag="FKS56_pgt021"
                     /product="tRNA-Trp"
                     /db_xref="GeneID:40491972"
     gene            complement(67972..68044)
                     /gene="trnW-CCA"
                     /locus_tag="FKS56_pgt021"
                     /db_xref="GeneID:40491972"
     tRNA            complement(68257..68330)
                     /gene="trnP-UGG"
                     /locus_tag="FKS56_pgt022"
                     /product="tRNA-Pro"
                     /db_xref="GeneID:40491973"
     gene            complement(68257..68330)
                     /gene="trnP-UGG"
                     /locus_tag="FKS56_pgt022"
                     /db_xref="GeneID:40491973"
     CDS             68695..68829
                     /gene="psaJ"
                     /locus_tag="FKS56_pgp051"
                     /codon_start=1
                     /transl_table=11
                     /product="photosystem I subunit IX"
                     /protein_id="YP_009663841.1"
                     /db_xref="GeneID:40491974"
     gene            68695..68829
                     /gene="psaJ"
                     /locus_tag="FKS56_pgp051"
                     /db_xref="GeneID:40491974"
     CDS             69276..69476
                     /gene="rpl33"
                     /locus_tag="FKS56_pgp050"
                     /codon_start=1
                     /transl_table=11
                     /product="ribosomal protein L33"
                     /protein_id="YP_009663842.1"
                     /db_xref="GeneID:40491975"
     gene            69276..69476
                     /gene="rpl33"
                     /locus_tag="FKS56_pgp050"
                     /db_xref="GeneID:40491975"
     CDS             69787..70071
                     /gene="rps18"
                     /locus_tag="FKS56_pgp049"
                     /codon_start=1
                     /transl_table=11
                     /product="ribosomal protein S18"
                     /protein_id="YP_009663843.1"
                     /db_xref="GeneID:40491976"
     gene            69787..70071
                     /gene="rps18"
                     /locus_tag="FKS56_pgp049"
                     /db_xref="GeneID:40491976"
     CDS             complement(70394..70744)
                     /gene="rpl20"
                     /locus_tag="FKS56_pgp048"
                     /codon_start=1
                     /transl_table=11
                     /product="ribosomal protein L20"
                     /protein_id="YP_009663844.1"
                     /db_xref="GeneID:40491977"
     gene            complement(70394..70744)
                     /gene="rpl20"
                     /locus_tag="FKS56_pgp048"
                     /db_xref="GeneID:40491977"
     CDS             join(complement(71510..71623),156937..157168,
                     157706..157731)
                     /gene="rps12"
                     /locus_tag="FKS56_pgp047"
                     /trans_splicing
                     /codon_start=1
                     /transl_table=11
                     /product="ribosomal protein S12"
                     /protein_id="YP_009663845.1"
                     /db_xref="GeneID:40491978"
     CDS             join(complement(71510..71623),complement(99310..99541),
                     complement(98747..98772))
                     /gene="rps12"
                     /locus_tag="FKS56_pgp046"
                     /trans_splicing
                     /codon_start=1
                     /transl_table=11
                     /product="ribosomal protein S12"
                     /protein_id="YP_009663800.1"
                     /db_xref="GeneID:40492048"
     gene            join(complement(71510..71623),156937..157168,
                     157706..157731)
                     /gene="rps12"
                     /locus_tag="FKS56_pgp047"
                     /trans_splicing
                     /db_xref="GeneID:40491978"
     gene            join(complement(71510..71623),complement(99310..99541),
                     complement(98747..98772))
                     /gene="rps12"
                     /locus_tag="FKS56_pgp046"
                     /trans_splicing
                     /db_xref="GeneID:40492048"
     CDS             72928..74454
                     /gene="psbB"
                     /locus_tag="FKS56_pgp045"
                     /codon_start=1
                     /transl_table=11
                     /product="photosystem II 47 kDa protein"
                     /protein_id="YP_009663846.1"
                     /db_xref="GeneID:40491979"
     gene            72928..74454
                     /gene="psbB"
                     /locus_tag="FKS56_pgp045"
                     /db_xref="GeneID:40491979"
     CDS             74636..74737
                     /gene="psbT"
                     /locus_tag="FKS56_pgp044"
                     /codon_start=1
                     /transl_table=11
                     /product="photosystem II protein T"
                     /protein_id="YP_009663847.1"
                     /db_xref="GeneID:40491981"
     gene            74636..74737
                     /gene="psbT"
                     /locus_tag="FKS56_pgp044"
                     /db_xref="GeneID:40491981"
     CDS             complement(74808..74939)
                     /gene="psbN"
                     /locus_tag="FKS56_pgp043"
                     /codon_start=1
                     /transl_table=11
                     /product="photosystem II protein N"
                     /protein_id="YP_009663848.1"
                     /db_xref="GeneID:40491982"
     gene            complement(74808..74939)
                     /gene="psbN"
                     /locus_tag="FKS56_pgp043"
                     /db_xref="GeneID:40491982"
     CDS             75047..75274
                     /gene="psbH"
                     /locus_tag="FKS56_pgp042"
                     /codon_start=1
                     /transl_table=11
                     /product="photosystem II protein H"
                     /protein_id="YP_009663849.1"
                     /db_xref="GeneID:40491983"
     gene            75047..75274
                     /gene="psbH"
                     /locus_tag="FKS56_pgp042"
                     /db_xref="GeneID:40491983"
     CDS             join(75397..75402,76235..76876)
                     /gene="petB"
                     /locus_tag="FKS56_pgp041"
                     /codon_start=1
                     /transl_table=11
                     /product="cytochrome b6"
                     /protein_id="YP_009663850.1"
                     /db_xref="GeneID:40491984"
     gene            75397..76876
                     /gene="petB"
                     /locus_tag="FKS56_pgp041"
                     /db_xref="GeneID:40491984"
     CDS             join(77096..77103,77887..78361)
                     /gene="petD"
                     /locus_tag="FKS56_pgp040"
                     /codon_start=1
                     /transl_table=11
                     /product="cytochrome b6/f complex subunit IV"
                     /protein_id="YP_009663851.1"
                     /db_xref="GeneID:40491985"
     gene            77096..78361
                     /gene="petD"
                     /locus_tag="FKS56_pgp040"
                     /db_xref="GeneID:40491985"
     CDS             complement(78569..79555)
                     /gene="rpoA"
                     /locus_tag="FKS56_pgp039"
                     /codon_start=1
                     /transl_table=11
                     /product="RNA polymerase alpha subunit"
                     /protein_id="YP_009663852.1"
                     /db_xref="GeneID:40491986"
     gene            complement(78569..79555)
                     /gene="rpoA"
                     /locus_tag="FKS56_pgp039"
                     /db_xref="GeneID:40491986"
     CDS             complement(79635..80051)
                     /gene="rps11"
                     /locus_tag="FKS56_pgp038"
                     /codon_start=1
                     /transl_table=11
                     /product="ribosomal protein S11"
                     /protein_id="YP_009663853.1"
                     /db_xref="GeneID:40491987"
     gene            complement(79635..80051)
                     /gene="rps11"
                     /locus_tag="FKS56_pgp038"
                     /db_xref="GeneID:40491987"
     CDS             complement(80197..80310)
                     /gene="rpl36"
                     /locus_tag="FKS56_pgp037"
                     /codon_start=1
                     /transl_table=11
                     /product="ribosomal protein L36"
                     /protein_id="YP_009663854.1"
                     /db_xref="GeneID:40491988"
     gene            complement(80197..80310)
                     /gene="rpl36"
                     /locus_tag="FKS56_pgp037"
                     /db_xref="GeneID:40491988"
     CDS             complement(80831..81235)
                     /gene="rps8"
                     /locus_tag="FKS56_pgp036"
                     /codon_start=1
                     /transl_table=11
                     /product="ribosomal protein S8"
                     /protein_id="YP_009663855.1"
                     /db_xref="GeneID:40491989"
     gene            complement(80831..81235)
                     /gene="rps8"
                     /locus_tag="FKS56_pgp036"
                     /db_xref="GeneID:40491989"
     CDS             complement(81414..81782)
                     /gene="rpl14"
                     /locus_tag="FKS56_pgp035"
                     /codon_start=1
                     /transl_table=11
                     /product="ribosomal protein L14"
                     /protein_id="YP_009663856.1"
                     /db_xref="GeneID:40491990"
     gene            complement(81414..81782)
                     /gene="rpl14"
                     /locus_tag="FKS56_pgp035"
                     /db_xref="GeneID:40491990"
     CDS             join(complement(83373..83381),complement(81907..82305))
                     /gene="rpl16"
                     /locus_tag="FKS56_pgp034"
                     /codon_start=1
                     /transl_table=11
                     /product="ribosomal protein L16"
                     /protein_id="YP_009663857.1"
                     /db_xref="GeneID:40491991"
     gene            complement(81907..83381)
                     /gene="rpl16"
                     /locus_tag="FKS56_pgp034"
                     /db_xref="GeneID:40491991"
     CDS             complement(83539..84195)
                     /gene="rps3"
                     /locus_tag="FKS56_pgp033"
                     /codon_start=1
                     /transl_table=11
                     /product="ribosomal protein S3"
                     /protein_id="YP_009663858.1"
                     /db_xref="GeneID:40491992"
     gene            complement(83539..84195)
                     /gene="rps3"
                     /locus_tag="FKS56_pgp033"
                     /db_xref="GeneID:40491992"
     CDS             complement(84180..84683)
                     /gene="rpl22"
                     /locus_tag="FKS56_pgp032"
                     /codon_start=1
                     /transl_table=11
                     /product="ribosomal protein L22"
                     /protein_id="YP_009663859.1"
                     /db_xref="GeneID:40491993"
     gene            complement(84180..84683)
                     /gene="rpl22"
                     /locus_tag="FKS56_pgp032"
                     /db_xref="GeneID:40491993"
     CDS             complement(84722..85000)
                     /gene="rps19"
                     /locus_tag="FKS56_pgp031"
                     /codon_start=1
                     /transl_table=11
                     /product="ribosomal protein S19"
                     /protein_id="YP_009663860.1"
                     /db_xref="GeneID:40491994"
     gene            complement(84722..85000)
                     /gene="rps19"
                     /locus_tag="FKS56_pgp031"
                     /db_xref="GeneID:40491994"
     repeat_region   85028..126886
                     /note="inverted repeat B (IRB)"
                     /rpt_type="inverted"
     CDS             join(complement(86178..86568),complement(85059..85492))
                     /gene="rpl2"
                     /locus_tag="FKS56_pgp030"
                     /codon_start=1
                     /transl_table=11
                     /product="ribosomal protein L2"
                     /protein_id="YP_009663861.1"
                     /db_xref="GeneID:40491995"
     gene            complement(85059..86568)
                     /gene="rpl2"
                     /locus_tag="FKS56_pgp030"
                     /db_xref="GeneID:40491995"
     CDS             complement(86587..86868)
                     /gene="rpl23"
                     /locus_tag="FKS56_pgp029"
                     /codon_start=1
                     /transl_table=11
                     /product="ribosomal protein L23"
                     /protein_id="YP_009663862.1"
                     /db_xref="GeneID:40491996"
     gene            complement(86587..86868)
                     /gene="rpl23"
                     /locus_tag="FKS56_pgp029"
                     /db_xref="GeneID:40491996"
     tRNA            complement(87039..87112)
                     /gene="trnI-CAU"
                     /locus_tag="FKS56_pgt023"
                     /product="tRNA-Ile"
                     /db_xref="GeneID:40491997"
     gene            complement(87039..87112)
                     /gene="trnI-CAU"
                     /locus_tag="FKS56_pgt023"
                     /db_xref="GeneID:40491997"
     CDS             87312..94103
                     /gene="ycf2"
                     /locus_tag="FKS56_pgp028"
                     /codon_start=1
                     /transl_table=11
                     /product="Ycf2"
                     /protein_id="YP_009663863.1"
                     /db_xref="GeneID:40491998"
     gene            87312..94103
                     /gene="ycf2"
                     /locus_tag="FKS56_pgp028"
                     /db_xref="GeneID:40491998"
     tRNA            complement(95021..95101)
                     /gene="trnL-CAA"
                     /locus_tag="FKS56_pgt024"
                     /product="tRNA-Leu"
                     /db_xref="GeneID:40491999"
     gene            complement(95021..95101)
                     /gene="trnL-CAA"
                     /locus_tag="FKS56_pgt024"
                     /db_xref="GeneID:40491999"
     CDS             join(complement(97131..97907),complement(95691..96446))
                     /gene="ndhB"
                     /locus_tag="FKS56_pgp027"
                     /codon_start=1
                     /transl_table=11
                     /product="NADH dehydrogenase subunit 2"
                     /protein_id="YP_009663864.1"
                     /db_xref="GeneID:40492000"
     gene            complement(95691..97907)
                     /gene="ndhB"
                     /locus_tag="FKS56_pgp027"
                     /db_xref="GeneID:40492000"
     CDS             complement(98226..98693)
                     /gene="rps7"
                     /locus_tag="FKS56_pgp026"
                     /codon_start=1
                     /transl_table=11
                     /product="ribosomal protein S7"
                     /protein_id="YP_009663865.1"
                     /db_xref="GeneID:40492001"
     gene            complement(98226..98693)
                     /gene="rps7"
                     /locus_tag="FKS56_pgp026"
                     /db_xref="GeneID:40492001"
     tRNA            101381..101452
                     /gene="trnV-GAC"
                     /locus_tag="FKS56_pgt025"
                     /product="tRNA-Val"
                     /db_xref="GeneID:40492002"
     gene            101381..101452
                     /gene="trnV-GAC"
                     /locus_tag="FKS56_pgt025"
                     /db_xref="GeneID:40492002"
     rRNA            101677..103167
                     /gene="rrn16"
                     /locus_tag="FKS56_pgr008"
                     /product="16S ribosomal RNA"
                     /db_xref="GeneID:40492003"
     gene            101677..103167
                     /gene="rrn16"
                     /locus_tag="FKS56_pgr008"
                     /db_xref="GeneID:40492003"
     tRNA            join(103466..103502,104463..104497)
                     /gene="trnI-GAU"
                     /locus_tag="FKS56_pgt026"
                     /product="tRNA-Ile"
                     /db_xref="GeneID:40492004"
     gene            103466..104497
                     /gene="trnI-GAU"
                     /locus_tag="FKS56_pgt026"
                     /db_xref="GeneID:40492004"
     tRNA            join(104556..104593,105413..105447)
                     /gene="trnA-UGC"
                     /locus_tag="FKS56_pgt027"
                     /product="tRNA-Ala"
                     /db_xref="GeneID:40492005"
     gene            104556..105447
                     /gene="trnA-UGC"
                     /locus_tag="FKS56_pgt027"
                     /db_xref="GeneID:40492005"
     rRNA            105607..108416
                     /gene="rrn23"
                     /locus_tag="FKS56_pgr007"
                     /product="23S ribosomal RNA"
                     /db_xref="GeneID:40492006"
     gene            105607..108416
                     /gene="rrn23"
                     /locus_tag="FKS56_pgr007"
                     /db_xref="GeneID:40492006"
     rRNA            108515..108617
                     /gene="rrn4.5"
                     /locus_tag="FKS56_pgr006"
                     /product="4.5S ribosomal RNA"
                     /db_xref="GeneID:40492007"
     gene            108515..108617
                     /gene="rrn4.5"
                     /locus_tag="FKS56_pgr006"
                     /db_xref="GeneID:40492007"
     rRNA            108847..108967
                     /gene="rrn5"
                     /locus_tag="FKS56_pgr005"
                     /product="5S ribosomal RNA"
                     /db_xref="GeneID:40492008"
     gene            108847..108967
                     /gene="rrn5"
                     /locus_tag="FKS56_pgr005"
                     /db_xref="GeneID:40492008"
     tRNA            109225..109298
                     /gene="trnR-ACG"
                     /locus_tag="FKS56_pgt028"
                     /product="tRNA-Arg"
                     /db_xref="GeneID:40492009"
     gene            109225..109298
                     /gene="trnR-ACG"
                     /locus_tag="FKS56_pgt028"
                     /db_xref="GeneID:40492009"
     tRNA            complement(109916..109987)
                     /gene="trnN-GUU"
                     /locus_tag="FKS56_pgt029"
                     /product="tRNA-Asn"
                     /db_xref="GeneID:40492010"
     gene            complement(109916..109987)
                     /gene="trnN-GUU"
                     /locus_tag="FKS56_pgt029"
                     /db_xref="GeneID:40492010"
     CDS             110514..116069
                     /gene="ycf1"
                     /locus_tag="FKS56_pgp025"
                     /codon_start=1
                     /transl_table=11
                     /product="Ycf1"
                     /protein_id="YP_009663866.1"
                     /db_xref="GeneID:40492011"
     gene            110514..116069
                     /gene="ycf1"
                     /locus_tag="FKS56_pgp025"
                     /db_xref="GeneID:40492011"
     CDS             116443..116715
                     /gene="rps15"
                     /locus_tag="FKS56_pgp024"
                     /codon_start=1
                     /transl_table=11
                     /product="ribosomal protein S15"
                     /protein_id="YP_009663867.1"
                     /db_xref="GeneID:40492012"
     gene            116443..116715
                     /gene="rps15"
                     /locus_tag="FKS56_pgp024"
                     /db_xref="GeneID:40492012"
     CDS             116821..118002
                     /gene="ndhH"
                     /locus_tag="FKS56_pgp023"
                     /codon_start=1
                     /transl_table=11
                     /product="NADH dehydrogenase subunit 7"
                     /protein_id="YP_009663868.1"
                     /db_xref="GeneID:40492013"
     gene            116821..118002
                     /gene="ndhH"
                     /locus_tag="FKS56_pgp023"
                     /db_xref="GeneID:40492013"
     CDS             join(118004..118561,119720..120259)
                     /gene="ndhA"
                     /locus_tag="FKS56_pgp022"
                     /codon_start=1
                     /transl_table=11
                     /product="NADH-plastoquinone oxidoreductase subunit 1"
                     /protein_id="YP_009663869.1"
                     /db_xref="GeneID:40492014"
     gene            118004..120259
                     /gene="ndhA"
                     /locus_tag="FKS56_pgp022"
                     /db_xref="GeneID:40492014"
     CDS             120337..120840
                     /gene="ndhI"
                     /codon_start=1
                     /transl_table=11
                     /product="NADH dehydrogenase subunit I"
     gene            120337..120840
                     /gene="ndhI"
     CDS             121257..121787
                     /gene="ndhG"
                     /locus_tag="FKS56_pgp021"
                     /codon_start=1
                     /transl_table=11
                     /product="NADH dehydrogenase subunit 6"
                     /protein_id="YP_009663870.1"
                     /db_xref="GeneID:40492015"
     gene            121257..121787
                     /gene="ndhG"
                     /locus_tag="FKS56_pgp021"
                     /db_xref="GeneID:40492015"
     CDS             122028..122333
                     /gene="ndhE"
                     /locus_tag="FKS56_pgp020"
                     /codon_start=1
                     /transl_table=11
                     /product="NADH dehydrogenase subunit 4L"
                     /protein_id="YP_009663871.1"
                     /db_xref="GeneID:40492016"
     gene            122028..122333
                     /gene="ndhE"
                     /locus_tag="FKS56_pgp020"
                     /db_xref="GeneID:40492016"
     CDS             122601..122846
                     /gene="psaC"
                     /locus_tag="FKS56_pgp019"
                     /codon_start=1
                     /transl_table=11
                     /product="photosystem I subunit VII"
                     /protein_id="YP_009663872.1"
                     /db_xref="GeneID:40492017"
     gene            122601..122846
                     /gene="psaC"
                     /locus_tag="FKS56_pgp019"
                     /db_xref="GeneID:40492017"
     CDS             122985..124487
                     /gene="ndhD"
                     /locus_tag="FKS56_pgp018"
                     /codon_start=1
                     /transl_table=11
                     /product="NADH dehydrogenase subunit 4"
                     /protein_id="YP_009663873.1"
                     /db_xref="GeneID:40492018"
     gene            122985..124487
                     /gene="ndhD"
                     /locus_tag="FKS56_pgp018"
                     /db_xref="GeneID:40492018"
     CDS             complement(124758..125729)
                     /gene="ccsA"
                     /locus_tag="FKS56_pgp017"
                     /codon_start=1
                     /transl_table=11
                     /product="cytochrome c biogenesis protein"
                     /protein_id="YP_009663874.1"
                     /db_xref="GeneID:40492019"
     gene            complement(124758..125729)
                     /gene="ccsA"
                     /locus_tag="FKS56_pgp017"
                     /db_xref="GeneID:40492019"
     tRNA            complement(125852..125931)
                     /gene="trnL-UAG"
                     /locus_tag="FKS56_pgt030"
                     /product="tRNA-Leu"
                     /db_xref="GeneID:40492020"
     gene            complement(125852..125931)
                     /gene="trnL-UAG"
                     /locus_tag="FKS56_pgt030"
                     /db_xref="GeneID:40492020"
     CDS             complement(126804..129047)
                     /gene="ndhF"
                     /codon_start=1
                     /transl_table=11
                     /product="NADH dehydrogenase subunit F"
     gene            complement(126804..129047)
                     /gene="ndhF"
     misc_feature    126887..129591
                     /note="small single copy (SSC)"
     CDS             129403..129567
                     /gene="rpl32"
                     /locus_tag="FKS56_pgp015"
                     /codon_start=1
                     /transl_table=11
                     /product="ribosomal protein L32"
                     /protein_id="YP_009663875.1"
                     /db_xref="GeneID:40492022"
     gene            129403..129567
                     /gene="rpl32"
                     /locus_tag="FKS56_pgp015"
                     /db_xref="GeneID:40492022"
     repeat_region   129592..171450
                     /note="inverted repeat A (IRA)"
                     /rpt_type="inverted"
     tRNA            130547..130626
                     /gene="trnL-UAG"
                     /locus_tag="FKS56_pgt031"
                     /product="tRNA-Leu"
                     /db_xref="GeneID:40492023"
     gene            130547..130626
                     /gene="trnL-UAG"
                     /locus_tag="FKS56_pgt031"
                     /db_xref="GeneID:40492023"
     CDS             130749..131720
                     /gene="ccsA"
                     /locus_tag="FKS56_pgp014"
                     /codon_start=1
                     /transl_table=11
                     /product="cytochrome c biogenesis protein"
                     /protein_id="YP_009663876.1"
                     /db_xref="GeneID:40492024"
     gene            130749..131720
                     /gene="ccsA"
                     /locus_tag="FKS56_pgp014"
                     /db_xref="GeneID:40492024"
     CDS             complement(131991..133493)
                     /gene="ndhD"
                     /locus_tag="FKS56_pgp013"
                     /codon_start=1
                     /transl_table=11
                     /product="NADH dehydrogenase subunit 4"
                     /protein_id="YP_009663877.1"
                     /db_xref="GeneID:40492025"
     gene            complement(131991..133493)
                     /gene="ndhD"
                     /locus_tag="FKS56_pgp013"
                     /db_xref="GeneID:40492025"
     CDS             complement(133632..133877)
                     /gene="psaC"
                     /locus_tag="FKS56_pgp012"
                     /codon_start=1
                     /transl_table=11
                     /product="photosystem I subunit VII"
                     /protein_id="YP_009663878.1"
                     /db_xref="GeneID:40492026"
     gene            complement(133632..133877)
                     /gene="psaC"
                     /locus_tag="FKS56_pgp012"
                     /db_xref="GeneID:40492026"
     CDS             complement(134145..134450)
                     /gene="ndhE"
                     /locus_tag="FKS56_pgp011"
                     /codon_start=1
                     /transl_table=11
                     /product="NADH dehydrogenase subunit 4L"
                     /protein_id="YP_009663879.1"
                     /db_xref="GeneID:40492027"
     gene            complement(134145..134450)
                     /gene="ndhE"
                     /locus_tag="FKS56_pgp011"
                     /db_xref="GeneID:40492027"
     CDS             complement(134691..135221)
                     /gene="ndhG"
                     /locus_tag="FKS56_pgp010"
                     /codon_start=1
                     /transl_table=11
                     /product="NADH dehydrogenase subunit 6"
                     /protein_id="YP_009663880.1"
                     /db_xref="GeneID:40492028"
     gene            complement(134691..135221)
                     /gene="ndhG"
                     /locus_tag="FKS56_pgp010"
                     /db_xref="GeneID:40492028"
     CDS             complement(135638..136141)
                     /gene="ndhI"
                     /codon_start=1
                     /transl_table=11
                     /product="NADH dehydrogenase subunit I"
     gene            complement(135638..136141)
                     /gene="ndhI"
     CDS             join(complement(137917..138474),
                     complement(136219..136758))
                     /gene="ndhA"
                     /locus_tag="FKS56_pgp009"
                     /codon_start=1
                     /transl_table=11
                     /product="NADH-plastoquinone oxidoreductase subunit 1"
                     /protein_id="YP_009663881.1"
                     /db_xref="GeneID:40492029"
     gene            complement(136219..138474)
                     /gene="ndhA"
                     /locus_tag="FKS56_pgp009"
                     /db_xref="GeneID:40492029"
     CDS             complement(138476..139657)
                     /gene="ndhH"
                     /locus_tag="FKS56_pgp008"
                     /codon_start=1
                     /transl_table=11
                     /product="NADH dehydrogenase subunit 7"
                     /protein_id="YP_009663882.1"
                     /db_xref="GeneID:40492030"
     gene            complement(138476..139657)
                     /gene="ndhH"
                     /locus_tag="FKS56_pgp008"
                     /db_xref="GeneID:40492030"
     CDS             complement(139763..140035)
                     /gene="rps15"
                     /locus_tag="FKS56_pgp007"
                     /codon_start=1
                     /transl_table=11
                     /product="ribosomal protein S15"
                     /protein_id="YP_009663883.1"
                     /db_xref="GeneID:40492031"
     gene            complement(139763..140035)
                     /gene="rps15"
                     /locus_tag="FKS56_pgp007"
                     /db_xref="GeneID:40492031"
     CDS             complement(140409..145964)
                     /gene="ycf1"
                     /locus_tag="FKS56_pgp006"
                     /codon_start=1
                     /transl_table=11
                     /product="Ycf1"
                     /protein_id="YP_009663884.1"
                     /db_xref="GeneID:40492032"
     gene            complement(140409..145964)
                     /gene="ycf1"
                     /locus_tag="FKS56_pgp006"
                     /db_xref="GeneID:40492032"
     tRNA            146491..146562
                     /gene="trnN-GUU"
                     /locus_tag="FKS56_pgt032"
                     /product="tRNA-Asn"
                     /db_xref="GeneID:40492033"
     gene            146491..146562
                     /gene="trnN-GUU"
                     /locus_tag="FKS56_pgt032"
                     /db_xref="GeneID:40492033"
     tRNA            complement(147180..147253)
                     /gene="trnR-ACG"
                     /locus_tag="FKS56_pgt033"
                     /product="tRNA-Arg"
                     /db_xref="GeneID:40492034"
     gene            complement(147180..147253)
                     /gene="trnR-ACG"
                     /locus_tag="FKS56_pgt033"
                     /db_xref="GeneID:40492034"
     rRNA            complement(147511..147631)
                     /gene="rrn5"
                     /locus_tag="FKS56_pgr004"
                     /product="5S ribosomal RNA"
                     /db_xref="GeneID:40492035"
     gene            complement(147511..147631)
                     /gene="rrn5"
                     /locus_tag="FKS56_pgr004"
                     /db_xref="GeneID:40492035"
     rRNA            complement(147861..147963)
                     /gene="rrn4.5"
                     /locus_tag="FKS56_pgr003"
                     /product="4.5S ribosomal RNA"
                     /db_xref="GeneID:40492036"
     gene            complement(147861..147963)
                     /gene="rrn4.5"
                     /locus_tag="FKS56_pgr003"
                     /db_xref="GeneID:40492036"
     rRNA            complement(148062..150871)
                     /gene="rrn23"
                     /locus_tag="FKS56_pgr002"
                     /product="23S ribosomal RNA"
                     /db_xref="GeneID:40492037"
     gene            complement(148062..150871)
                     /gene="rrn23"
                     /locus_tag="FKS56_pgr002"
                     /db_xref="GeneID:40492037"
     tRNA            join(complement(151885..151922),
                     complement(151031..151065))
                     /gene="trnA-UGC"
                     /locus_tag="FKS56_pgt034"
                     /product="tRNA-Ala"
                     /db_xref="GeneID:40492038"
     gene            complement(151031..151922)
                     /gene="trnA-UGC"
                     /locus_tag="FKS56_pgt034"
                     /db_xref="GeneID:40492038"
     tRNA            join(complement(152976..153012),
                     complement(151981..152015))
                     /gene="trnI-GAU"
                     /locus_tag="FKS56_pgt035"
                     /product="tRNA-Ile"
                     /db_xref="GeneID:40492039"
     gene            complement(151981..153012)
                     /gene="trnI-GAU"
                     /locus_tag="FKS56_pgt035"
                     /db_xref="GeneID:40492039"
     rRNA            complement(153311..154801)
                     /gene="rrn16"
                     /locus_tag="FKS56_pgr001"
                     /product="16S ribosomal RNA"
                     /db_xref="GeneID:40492040"
     gene            complement(153311..154801)
                     /gene="rrn16"
                     /locus_tag="FKS56_pgr001"
                     /db_xref="GeneID:40492040"
     tRNA            complement(155026..155097)
                     /gene="trnV-GAC"
                     /locus_tag="FKS56_pgt036"
                     /product="tRNA-Val"
                     /db_xref="GeneID:40492041"
     gene            complement(155026..155097)
                     /gene="trnV-GAC"
                     /locus_tag="FKS56_pgt036"
                     /db_xref="GeneID:40492041"
     CDS             157785..158252
                     /gene="rps7"
                     /locus_tag="FKS56_pgp005"
                     /codon_start=1
                     /transl_table=11
                     /product="ribosomal protein S7"
                     /protein_id="YP_009663885.1"
                     /db_xref="GeneID:40492042"
     gene            157785..158252
                     /gene="rps7"
                     /locus_tag="FKS56_pgp005"
                     /db_xref="GeneID:40492042"
     CDS             join(158571..159347,160032..160787)
                     /gene="ndhB"
                     /locus_tag="FKS56_pgp004"
                     /codon_start=1
                     /transl_table=11
                     /product="NADH dehydrogenase subunit 2"
                     /protein_id="YP_009663886.1"
                     /db_xref="GeneID:40492043"
     gene            158571..160787
                     /gene="ndhB"
                     /locus_tag="FKS56_pgp004"
                     /db_xref="GeneID:40492043"
     tRNA            161377..161457
                     /gene="trnL-CAA"
                     /locus_tag="FKS56_pgt037"
                     /product="tRNA-Leu"
                     /db_xref="GeneID:40492044"
     gene            161377..161457
                     /gene="trnL-CAA"
                     /locus_tag="FKS56_pgt037"
                     /db_xref="GeneID:40492044"
     CDS             complement(162375..169166)
                     /gene="ycf2"
                     /locus_tag="FKS56_pgp003"
                     /codon_start=1
                     /transl_table=11
                     /product="Ycf2"
                     /protein_id="YP_009663887.1"
                     /db_xref="GeneID:40492049"
     gene            complement(162375..169166)
                     /gene="ycf2"
                     /locus_tag="FKS56_pgp003"
                     /db_xref="GeneID:40492049"
     tRNA            169366..169439
                     /gene="trnI-CAU"
                     /locus_tag="FKS56_pgt038"
                     /product="tRNA-Ile"
                     /db_xref="GeneID:40492045"
     gene            169366..169439
                     /gene="trnI-CAU"
                     /locus_tag="FKS56_pgt038"
                     /db_xref="GeneID:40492045"
     CDS             169610..169891
                     /gene="rpl23"
                     /locus_tag="FKS56_pgp002"
                     /codon_start=1
                     /transl_table=11
                     /product="ribosomal protein L23"
                     /protein_id="YP_009663888.1"
                     /db_xref="GeneID:40492046"
     gene            169610..169891
                     /gene="rpl23"
                     /locus_tag="FKS56_pgp002"
                     /db_xref="GeneID:40492046"
     CDS             join(169910..170300,170986..171419)
                     /gene="rpl2"
                     /locus_tag="FKS56_pgp001"
                     /codon_start=1
                     /transl_table=11
                     /product="ribosomal protein L2"
                     /protein_id="YP_009663889.1"
                     /db_xref="GeneID:40492047"
     gene            169910..171419
                     /gene="rpl2"
                     /locus_tag="FKS56_pgp001"
                     /db_xref="GeneID:40492047"
ORIGIN      
        1 tttaaattaa tttaaatatt tttattttta aaatcttttt tttttgttca tgggcgaacg
       61 acgggaattg aacccgcgag tggtggattc acaatccact gccttaatcc acttggctac
      121 atccgcccct cttttttttt ataatatttt gtttcgcttt gatttaaatt gaaaacagta
      181 aaataaaaac ttcacaaaag attggtaagg actgatccat ttatagaaat tatatatata
      241 tatatatata tatatgagta caaaacaaag gtatgatact aaaccaaacc attaaaatga
      301 ccctttcctt tttttttgtt atgagaaagt aaagtcaaga taaagaaaaa aacttaggta
      361 aataaaagaa agactattaa aaatcaaata aaggggcaat accaagagga ttggtattgc
      421 ccctttattt ttcctttcaa aaaattgtat acactaagac aaaagtctta tccatttgta
      481 gatggagctt caatagcagc tagatctaga gggaaattat gagcattacg ttcatgcata
      541 acttccatac caaggttagc acggttaata atatcagccc aggtattaat tacacgacct
      601 tgactatcaa ctacggattg gttgaaattg aaaccgttta ggttgaaagc catagtgctg
      661 atacctaaag cagtgaacca gatacctaca acaggccaag cagctaagaa gaagtgtaaa
      721 gaacgagaat tgttgaaact agcatattgg aagatcaatc ggccaaaata accatgagca
      781 gctacaatat tgtaggtttc ttcctcttga ccgaatctgt aaccttcatt tgcagattcg
      841 ttttctgtag tttccctgat caaactagaa gttaccaagg aaccatgcat agcactgaat
      901 agggagccgc cgaatacacc agctacacct agcatgtgaa atgggtgcat aaggatattg
      961 tgttcagcct ggaatacaat cataaagttg aaagtaccag agattcctag aggcatacca
     1021 tcagaaaaac ttccttgacc aattggatag atcaagaaaa cggcggtagc agctgcaaca
     1081 ggagctgaat atgcaacagc gatccaaggg cgcataccca aacggaaact aagttcccac
     1141 tcacgaccca tgtagcaagc tacaccaagt aagaagtgaa gaacgattag ctcataagga
     1201 ccaccattgt ataaccattc atcaacggat gccgcttccc agatcgggta aaagtgcaaa
     1261 cctatagctg cagaagtagg aataatggca ccagaaataa tattgtttcc ataaagtaga
     1321 gatccagaaa caggttcacg aataccgtca atatccactg gaggagcagc aatgaatgcg
     1381 ataatgaata cagaagttgc ggtcaataaa gtaggaatca tcaacacacc aaaccatccg
     1441 atgtaaagac ggttttctgt gctagttatc cagttacaga agcgacccca taggctttcg
     1501 ctttcgcgtc tctctaaaat tgcagtcatg gtaaaatctt ggtttattta atcatcaggg
     1561 actcccaagc acacaaattc tctagaaata gagaatcgag ggcttgttat ttaacagtat
     1621 aacatgactt atatacacgt gtcaaccaat atcaaattga aaaaagagac ctatgatttt
     1681 atctagattt atcatatttt tttgtctaat cataaaaata aagttcctta attataaaaa
     1741 aatatatatt gattgatata catatgaatc taatttcaat attagaatca taatggaatg
     1801 ggttgcccgg gactcgaacc cggaactagt cggatggagt agaaaatttc cttgttaaaa
     1861 tgaaataggt aaaaaatccc tccccaaacc gtgcttgcat ttttcattgc acacggcttt
     1921 ctctatgtat acatctaaaa tgctctttct tccttaaaca aaacaggact ctaaaaaagt
     1981 tgttaattga atactcagtg gatcatccct tacttacttg taattatatt cttactgcat
     2041 gaacatttaa taattaataa aaagaatgaa ttcttctact atctcttaat cataaatttt
     2101 tttttgagcg tttgataaaa aattctcact catgattgac ctgatagaaa aaatatccaa
     2161 ataccaaacc cgcccccgat ataactttcg aaaagtagaa gaagtttttg gtaagatcaa
     2221 agaaataaat tgttcttctt ccgtaaggaa ttcttcaaaa aagcccgaac ctaatctctt
     2281 cgaaaaaaga cgtacagtac ttttgtgttt acgagccaaa gttttaagac aagaaagccg
     2341 aagtatgtat tttcctcgat acaaactctt tttttttgag gatccactgt aataatgaga
     2401 aaaatttctg catatacgca caaatcggtc gataatatcc gaatctggca aatcaaccca
     2461 ggttggctta ctaatgggat gtcctgatgc gttacaaaaa ttcgctttcg acaatgatcc
     2521 aatcatagaa ataattggaa tttttgtatc caacttcttg atagtattat ctattagaaa
     2581 taaattttct agcatttgac tccgtaccac ggaaggattt aattgcacat ttgaaagata
     2641 gcctaaaaag tcaagagaat atttgcataa ttgctttata cggacccttc ctgattgaga
     2701 ccatacgtaa aaatgatatt gccataaatt tataaagtaa tatttccact tattcatcag
     2761 aagaggcgta tcctttgaag cgagaatcca ttttccttga tatctaacaa aatgtatgaa
     2821 gggatccttg aacaagcata ggttgttctg aaaatcattc gaagagactt ctacaagatg
     2881 tttgattttt tcatagaaat agattcgttc aagaaagatt acataagata ttgatcgtaa
     2941 atgataggac tgattacgga gaaaaaggaa aatgaatttg cattcacata tatgagaatt
     3001 atataggaac aagaagaatc ttggattcaa aatagaaatg catttctgtg aagtactaag
     3061 actcttcaaa tttaaatact cgtagaaaaa aagaagccgt aataaatgca aaaaagaggc
     3121 atcttttaac cagtagcgga gggcttgaac caagatttca agatggatgg ggtggggtat
     3181 tactacatct aacacagaat ttaaatgtga gaatttgtcc tctaaaaaag gaaatattga
     3241 ataaattgat tttaaattat gatattttgc tacttctttc ccttgtaaat aagacactac
     3301 tcgtagggaa aatggaattt ccacaatgac tgcaaatcct gccgatatta tttgagaata
     3361 caaattctta ttcttattgt gcccaaaaat ttgattttgt ttcgaatcat tagcagaaat
     3421 aaacaaaaga ttctcttgat acattcgagt aattaaacgt ttcacaatta gtgaactgga
     3481 tttattgtca taacgcacac tttccaacaa aattgatgat ttatttctat cgaaaacata
     3541 atcatgagca agcgcataaa tatactcccg aaaaatcagc gggtatagga agtcatattg
     3601 gcgagatcta tttagttcta aatatagttg ttgaaattcc tccatttcaa actcaaattg
     3661 aaccaaagca agggtggggg atctaatcgg ttatcaaatg atacatagtg cgatagagtc
     3721 aaaccaaggt attatcatag taagaataaa caataataga tacctcgaag ataggtggat
     3781 tcatcaacgg attctctaca ctctcctttt tcatttaatt gatgtatgtt tgttctaaga
     3841 taagaagatg gttggaaatc ctttattttt tttttcaacc taatcgctct tttgattttg
     3901 gaaaaaaaaa agatgttatc tttatcaata tactgcttct tttacacatt catgcttaat
     3961 ccctaagaaa tagggaataa ctatatagaa tagttaggac tcaaaaaaaa taaaaaatcc
     4021 actcatgaga aagatattta ccccattagg cactcattta gttttaacgg ttaattagat
     4081 cgggtaatca ttcaaatcaa attaagaaaa gaagctcgtt gcttttagtt ttcctataat
     4141 tgggtccgtc tctaggactc tatccattta ttcactcgac caaactttaa attctttatt
     4201 gatacgacat gctatttttt ccatgtattc ctttcaggat cagtcgcggt cttagaaact
     4261 ctaccgatgg tctggacgaa tccctttctt cataaaaatg tgtaaaagat gctagccgca
     4321 cttaaaagcc gagtactcta ccgttgagtt agcaacccca aaaagaaata gaatatggag
     4381 atataaccgg aatcaaaaat gtggaatttc ataacacaat caaaacattc aattagtaat
     4441 aaattgaata aaattcaaat ttctactcga ttctaagcat tcgttcagat ccgcgaaaaa
     4501 tacaagaaat tctcatataa aataaaaaca tagaactaga aaaagtgaaa attgatagag
     4561 cacttcttgt gttaaccatt tttattcatt aaaaaacttc ttatatcagg caaaaaatag
     4621 aatttcttgt atcacaacaa attcaaagaa tccataagtc aaaacccaat ctctgcggca
     4681 tgaataagga taaatagaaa tggatctatt tatctacgat caaattatat ttgtttgata
     4741 cattgttgtc aatacgattg tgactgttta atataaatga ttatcaaaga atataaaaaa
     4801 ctataagaat caaatgaaaa aatagatttc aattttttga ttagtttgtt ttcttagtat
     4861 tttattataa gaaataaaat actaagaaaa cgctataaat agagcaaagg agggggagga
     4921 aataataaag aaaaattgat tcaaagctct atatgagtca tccacaccct cttttttgta
     4981 ttttattatt ttattaatga aatttgtatt tcattaataa aaaaaaaaaa atcaatgaca
     5041 tttttttaac taaaaaaaat taagttccgt aaacccccgc cttctttaaa atgtcatgaa
     5101 cagttcctgt aggttgagcg cccctttcaa gaaaatataa aatagcagga acattcaaat
     5161 gggtttgatt atatatcgga tcataaaaac ccacttttcg aagatctctt ccttctcttc
     5221 gggatcgaac atcaactgca acaattcgat aaaaggctca ttgggataga atagatggaa
     5281 ttgaataata aacacccccc ccagaaacgt ataagaagtt ttctcctcgt acggctcaaa
     5341 aaaaatgatt agaagttaag ttatatctat gtgtacatga aattagaatg ccaaatcgat
     5401 ccataatcca gcaaatccgt gggacattta actccttctt tttactcttt ctttttcctt
     5461 ctttcttatt tttaagaaaa agcaaaaaac attcgtactc tcataactca agttggataa
     5521 ctctcaacta gctccaaaaa tacttagcta gttttttttt tattgagtga tctctaaccc
     5581 ctttcttttt ttttgtctta tttagaatct agtttgattc tttattctga tctggtgatt
     5641 gagataattg aaaacggtat ttccttgttc cgggatcctt taacttgaat cattgggttt
     5701 agacattact tcggagatct ttaatcattt caaaaaaaat ggcagcaaca tgcccctttt
     5761 tctctttttt gtgtttgtga tctctttcta tcaaggaatc atatgaacaa tcgattcccg
     5821 catgagaatc ttttgatcga aagagcttta ccaattccaa ctagtttgct ttttttttat
     5881 ttgaaaatgc tttgagtcag accctttccg tttctatatg aaaaatagac ttatgtacga
     5941 agttgttcca acttattgat ttgatttaca ttaactaacc ctagatcctt tccctttaaa
     6001 aatcaaatca atattttcta ctcgagctcc accctatact gtttatatcc caacccaaca
     6061 aaaacgcggg ttatgataaa aaagagtaga aaagaatgtc gagccaagag caccttcatt
     6121 tctattttct atatagtttc aatatagtaa aaaaaggtgg tggtttgttt taatatccac
     6181 agcaaattga ccatgtcctt caagtcgcac gttgctttct accacatcgc ttcaaacgaa
     6241 gttttaccat aacataaaat tcctccggtt tttaataggt gtgtaaataa ttaattgaat
     6301 tacggaatta tgaatagtca tcggttcagt cagtacgtag taatctatag aacgtagtaa
     6361 tctatagctc ttcctaatat acttaatatt aaactgattg aattcttcta tatgaatcta
     6421 ttcatattat gaatagattc atatcaaata tgaaaataat aaagaaatag gtaatttatg
     6481 atgaagaaaa agtctcagta ataatttaaa ttaaccctat tttgtatgaa tacaatatat
     6541 atatatatat atttcatatt tcttttttat tacaaaatta caaaaaaaaa tataccagaa
     6601 atattctcaa ttttaaataa atttaaataa aagcaaataa ataaaaaaac gaatcttttt
     6661 gaatccgcct tacgttggtt gcatcttcaa ataagttgat agaatagatt cgacaatcta
     6721 atattttttc aattcaatat ttatattgaa ttgaaaaaat ttcctatttt attttaaaat
     6781 agttagatag aaaaagaaat ccaatttttt tgaattgaat tgtataaaaa agactgatga
     6841 aggataaagt ggaatttcac tgtttttctt ttatttcatt ctgaaataga aaataagaat
     6901 gacaaagtag gggaaattgc cgtattcaga agaaattctg gatattctat gttaaatatt
     6961 gagtttctgt ttagtttcat atttataatt aaggtaagga ttcacaaaca aaatacaaaa
     7021 caaaatagta atattaaaaa aaattgcact attaggttag caatccctgt gtataaacat
     7081 tccctccttt ttttgcgagg cttctttggc ttgaggtcca actaatcttt ctcgaaagta
     7141 gagcggatgg gagatatgaa tcacacccac gtcaattgtt aatagaatta caattattca
     7201 ttagaaccaa acaccaaata acctaagagg ttcaaagaaa aaaaaaagat tttcgtatct
     7261 aatatctaat ttgatttttt atcaataaaa tttggactgg gcatagacag atattcaaat
     7321 tgatatctta cattattgat taacccctat ctactctccc aattggtttt ttggggaatg
     7381 ataaatcata aaggaatgcc cgatttttga tcttatctta aaaggcggtt aagaaagatc
     7441 cacttttttt cttttatctg atatagaaaa caaatagact ctgggacgga aggattcgaa
     7501 ccttcgaata gcgggaccaa aacccgttgc cttaccactt ggccacgccc catttttatt
     7561 tctatttaaa actactaaag agtaatatgg gtattccttt ttcgtcaatt cgagttccta
     7621 aaatgtatga aatagattag tttattgtta ggattttgac aggtctagct atagaattca
     7681 accgaattta ttgatcatta tatagaattc aattaagata ttgtatgaaa gtctcatttc
     7741 ttcaattctc ttctaaaaaa aaaatggaag ggcttttttg attggataag ttcaaagaaa
     7801 tatgtgtttt tttttttaat cagacttctt tttatttctt tattttttcc ttatctcaaa
     7861 atagattaat aacttaatca aaataatatc caagaaaaaa aaatgaattt gttatgctta
     7921 atatctttaa tttgatcaat atttgtttta attctacgtc gttttcggat agttttttat
     7981 tcgccaaatt gcccgaagcc tatgcttttt tgaatccaat cgtcgatgtt atgccggtaa
     8041 tacctctttt cttttttctc ttagcctttg tttggcaagc cgctgtaagt tttcgatgag
     8101 atccttaata ctgtcctata aaaattcatg atttattcga gaaaaaaaaa tctaacaatt
     8161 gagaaaatca gagacaaaat cagataagta taggttttac agtatgaagg aaccctcaat
     8221 tcaaactttg aaattttttg atagccgtga taaatctggg ttacctcatt tcctcattcc
     8281 aacccgtttt taatcgaaaa gactacttag acttggagtc caccactcac tatgaaagga
     8341 atctttttgt catgaaaagc tccattctta ttgcaaataa ataaattttt gaaactcttt
     8401 tctatttcta caatttctag aaagaaatcg cttccttgat ttcttggtgt caaggtcaac
     8461 gagataggat atgtggtcta aaaaaaggaa atatattctc tctctctttt tttttatgat
     8521 cttggagatt gtgtaatgct tactctcaaa ctctttgttt acaccgtagt aatattcttt
     8581 gtttcactct tcatcttcgg attcctatct aatgatccag gacgtaatcc cgggcgcgaa
     8641 gaataaaaca aaaaaaagtg gggttccttg cttcattaaa cattaaatgc tattagcatt
     8701 tgtttgatcg attccactgt caaaaaccga aacggaaaga gagggattcg aaccctcggt
     8761 acgaataact cgcacaacgg attagcaatc cgacgcttta gtccactcag ccatctctcc
     8821 taattgaaat tgaaaaagaa taattactat gttacagttc tcaaaaaaga atgataatgc
     8881 ttgaaaaaaa aaaaagctct tctttcattt tattctttct tcttatatat atctttctta
     8941 ttatatatat atatatattt tatctaatct atttgaaata gaaatttcaa taaatatatt
     9001 attgtataga taccactttt atcaacaatt tcattccatt ttttttttta tagaaatcta
     9061 aaaatatctt tttgataaaa aaaaaaaggc gggctttttt aagttcgaat ttccacggct
     9121 tggcctggtc agaccgaccc ggccgggctc cttttttcaa atccaatcca tttttttttt
     9181 tatctatgat tgattatcta cgattcctat aattccgcaa tctcctttgc ttgctataga
     9241 aaaaaatctt ggtatttttt gaaatctaaa gtaaaagaat aatccgaagc agaaaaggac
     9301 tctttatctt actataatat ataaccaaaa aggcttttct attctttctt ttctgacttc
     9361 ttcactattt tgatttatta atagccaaat aattttggct aaataatcaa aataaaaaaa
     9421 agccaaggct aatgagtatc cctctttcta attttctcaa gtcttctaac gaaaaacggc
     9481 aacgctctca ttttcaggat ttttttttct catcctatct tgaggacgcc agagtccctt
     9541 gttcgacaaa gagtccattt atatacaata atattgtagc gggtatagtt tagtggtaaa
     9601 agtgtgattc gttctattaa cccagtcagt agttaagggg tctttcggtt tgattcatat
     9661 tccgattaaa aactttattt cttaaaagga tttaatcctt tacctctcaa tgaaatattc
     9721 gaggaataat atacattatc gtgatttgtc tccaaaggtc aattataaat tgaaaaattg
     9781 gattatgaaa ttacgaaaca taattttttt ttattggatc aatacttcca attgaataag
     9841 tattaagtaa aggatccatg gataaagata gaaaagtcta tttctaatcg taactaaatc
     9901 ttcaattttt tttttgatag aatagattga agcaaaatag ctattaaacg ataactttag
     9961 tttactagag gcatcgacac cccttttttt cttagctcgg tggaaaaaga ataaactttt
    10021 cctaaggatt cttaaaaaaa gaaataaaga acgaagtaac tagaaagatt gttagaatcc
    10081 cacccttccc ttctttctaa aaggatcatc tagaaagcaa agcgaatttt tttgaatgca
    10141 gtgaggcaga aaagctaaca tagatgttat gaaccaaatt tttatttgct cctgtcttcc
    10201 tttttttttt atttcttgat cccatcctcc cttccataaa ggagccgaat gaaataaaag
    10261 tttcatgttc ggttttgaag tagagacgtt aaaaatcaaa atgatggatc aacgtcgact
    10321 ataaccccta gccttccaag ctaacgatgc gggttcgatt cccgctaccc gctttatatt
    10381 caaattgatc aaattctaat agttatttta tgaattcaat gatgcatgaa ttcatgcatc
    10441 attgaattca taaaatatgt aattccgaaa atgatctttc tttttccaaa taataaaaaa
    10501 agcaaaaaaa aaaatcatcg taatgaaaag cgtccattgt ctaatggata ggacagaggt
    10561 cttctaaacc tttggtatag gttcaaatcc tattggacgc aatgctgttt acaatagact
    10621 tccatatcca gtttcttttt tgatttccat ctacaattat gatatcaaga aagatatttt
    10681 gaatgatttg aataaaagac gcttacttgg aaatataaac tttgtaaata taaaccacag
    10741 taaactaaac aaatagctgg aatctttttt atttatatat attttattaa gtaatatgta
    10801 agtgaagtag tattaagatt caaaaaatga tcgatttttt ctaattttct ttatttagaa
    10861 tttgaattgc ccactcaaca attcttattg ttcctgaagt ataaaacgtt ccatttgttc
    10921 ttgaatagct tctttcaaaa gtgtttccgc ttcctcagtg aatatcttgg tagaagatat
    10981 gatttcttgg aactgaggtt tattcgtttt taaataagta cgtaacttgg caagaaattt
    11041 ccttacttgt ccaatttcta atgaatcaag ataaccattt gttccggtat aaatagtcat
    11101 tatctgttct gccacggtaa gaggttccga ttgggattgt ttgagcaact cacgtaatcg
    11161 ttgacctctt gccaattgat tctgactagc tttatcgaga tcagaagcaa attgtgcaaa
    11221 ggcttctaat tcgacaaatt gggccaattc caattttaat ttgccggcga cttgtttcat
    11281 agctttaatt tgagccgcgg atccgactct ggagacagaa atacccacat taatagcagg
    11341 tcttattccg gcattgaata gatcggcgga taagaatatt tgtccgtctg taatcgaaat
    11401 tacattagta ggaatatagg cggaaacatc tcccgactgg gtctcaacta ttggtaaagc
    11461 agtcatactt ccttcaccta actgagaact tgatttagcg gctctttcta aaagacgcga
    11521 atgcaaataa aaaacatccc ccggataagc ttcacgaccg ggaggtcttc gtaatagaag
    11581 agacatttgg cgataagcct gtgcttgttt tgaaggatcg tcataaatga ttaaagtgtg
    11641 tcgtttgcgg tacataaaat attcagccag ggctgctcct gtataaggag cgaggtattg
    11701 taatgtagct ggggaatccg ccatttcggc taccacaata gtgtactcca ttgccccccc
    11761 ttcttggaaa gtggtcacta cttgagctac agaagatgct ttttgaccaa tagctacata
    11821 aacacatatt acattttgcc cttgctggtt gagaatcgta tctgtggcta ctgctgtttt
    11881 accggtctgt ctatccccaa taattaattc gcgctgacca cgtcctatag ggatcatcga
    11941 atcaatagca ataagccctg tttgaagggg ctcataaacg gaacgtctcg aaataatacc
    12001 aggcgcgggg gattctatta accgagattc agaagctgga atttcacccc gaccgtcaat
    12061 aggcttagcc agggcattta taacacgacc caaataagcc tcactcacgg gtatctgagc
    12121 aatttttcct gttgctttta cagaacttct ctcttggatc atcaaaccgt cacccattaa
    12181 tacaacacca acattatttg attctaaatt caaggcaatt cctattgtac cctcttcaaa
    12241 ttctactaat tcgcccgcca ttacttcatc aagaccataa atacgagcaa tgccgtcgcc
    12301 cacttgaagg acggtacctg tatttacaat tttgacttct ctagtatatt gctcaatacg
    12361 ttcacggata atattactaa tttcgtcagc tctaaggggt accatgattt tttttaattc
    12421 ttttttggaa gcaaaaaaat aatgcctata gttagttata ggaaagtagt aaaaaagggc
    12481 taattagtga gttccttcat taccccaaac atagcaatat tagcactaat tgtacgtaaa
    12541 tgtaattcat tgttcaaaca attttttaga gttcctagag ctccttgtaa agcttgttgg
    12601 aaaacccgtt gccggacttg attaatcgct ctttcttgtt caaaaagaat ggtttcgttt
    12661 ttataatttt ctaattgttc caaaatttta taagttgaat taatcaaatt caatttttct
    12721 cgttctatct cagagtatcc atttactcga aactgatctg cctccatttc cactttccgt
    12781 aagcgggcct gggctttttc cagctgttga acagctcccc ttcgcaattc ttctgaattt
    12841 cgaatagtat tcaagatctt ctgttttcga ttatctaata aatcacttaa tgaaagtaga
    12901 ttatctttcc attcattttc atttcaaaaa ttccatgatc ccttcccgaa ccaaacatga
    12961 atctttcaat tcatttggct ctcacgctca attacttatc aattacttaa ttgagagaga
    13021 attcattccc atacatatag atacacatag actatagatc tatatatatt ttgcgtaatg
    13081 agcctatcct ctccctcttt tatctattcc tatttcaaaa tattgatctc tacccatatt
    13141 tcacaatatt gaaactgatc aataatgata atccaagact aaaatattcg gaggattctt
    13201 ctgacaaaaa tatatcaaat atagaaatat atcaaatcaa atatatatat ttgtttgtat
    13261 aatatagaat ttagaattaa tagaaaattt ctaatgttta attgtgtaat tgtcagcaaa
    13321 gttgtttctt tttttttctt tcaaatccaa agaattcttc taactttata cataggtcat
    13381 caactcagca ttgtaaaaaa ggctcaaatc attttatcga tatgagtgtt ttatatcgaa
    13441 aaagattcga accattcgtt ttgatttctg tattgtctaa aaaaaattct ttattttata
    13501 aactgtgtat ttaaaaacta aactatagta gtagaaagag taccacgccg catctgaact
    13561 tcaaacagtt tggctttaac catattaacg gtcccagatt attggttaat agagaatcag
    13621 agtcgatata ccaatgaatg aatcacgaaa tgctatggtt ctaaaatatg atttttgaat
    13681 tgattcagaa gtaattcgtg ggatgatgca ctctttttct tcctagttcg aacaaaaaaa
    13741 gtgcagctgg gtggatccag cctattcttg aaataaacaa ctcgcacaca ctccctttcc
    13801 aaaaaagatc aatacaccga gcactacgct tagatttatt ggatttgttg caaaaatatc
    13861 ggtattaaac ccgaaactcc cggcagatgg ccagtgaccc aaggaaacga aagaatcggt
    13921 tacatttttc atatgatctc ctattttgtt ttatatggac taaaaaaaaa aaaaaaggct
    13981 ttactttgaa ctaagaaaag ggggaaggaa gaaggggagt cggtgcggta attcctcatc
    14041 ctcaaaaaaa atccttccca tagattattg tccaacgaaa aagtaattgt aggagtgaaa
    14101 tcttgatata ctttgaaaaa gcaaggggta agtcttaatc cataaaaaaa atacagaatt
    14161 ctcctattta taggactaaa caaagggatt ggcaaataaa agggccaatg ctacaaccaa
    14221 accataaata gttaaggctt ccataaaagc caaactaagc aataaagtac ctcgtatttt
    14281 tccttccgcc tcgggctgtc ttgcaatacc ttctacagct tgtcccgcag cagtgccttg
    14341 accaacccca ggcccaatag aagcaagtcc tacagctaac ccagcagcaa taacggaagc
    14401 ggcagaaatc aatggattca tgataaattc ctcgcaccaa aataaagaaa aagaaagaaa
    14461 tagttaatga tacaatcatt caatgagttt tggcttaatt attccgtcgc tcaaattcaa
    14521 ccagttgaag taactaaaaa cttcgaattg agaattgaag taataatatt cattattgaa
    14581 ctctcagaaa gaactatttc catatccctt ttttagttcc tatccaaagg atttttgtga
    14641 atgcatacat acacccttta tccgtccact tctgttttcc aaaccttttt ttgaattttc
    14701 cattatttgt ctttatttta tttcatctat ttgttgattc aattgcgata gattagatat
    14761 atcttgagtt catatataac tagttaatat ctaatatcat atatacgcgt ctttctttca
    14821 taatggaaac caactactct acttctatct tagcttcaat cagattctta aatcttaaag
    14881 gatgcgcaag agttagtgta tagccattaa cttacatata cctaattcta acccctttcc
    14941 taaaaaagga catttttttg aatctcgttt gttgtaaatt cgtctcttcc ttttttatca
    15001 ttatctcaca tggatctaat tataataaat gaattcatta gaccgactcg ttgcatagaa
    15061 ataaaaaata acaaagagta tttaattgag ctaaattcat gatccggatt ttaggaaaaa
    15121 gatcttttcg atctctttcc tttttttttt attagacttt taaatacatt tactaatagt
    15181 aatagctgaa tcttttttgc tattactcta gatcctttat ttttttattt atgttgccta
    15241 agcaaaaaaa gactagacta tttcaaaaac tcgtcaatga tgaccctcca tggattcgcc
    15301 tatataagcc gcagctaaag ttgcaaaaat aagagcttga atcccacttg taaataatcc
    15361 aaggaacatc acaggtatag gaactactaa aggtactaaa gaaacaagaa caagaactac
    15421 taattcatcg gctaatatat tcccgaaaag tcgaaaacta agtgataagg gttttgtgaa
    15481 atcttctaaa atgttaatgg gtaaaagaat tggagttggt tgaatgtatt tactaaaata
    15541 ccttaatcct ttttttgaaa tacccgcata gaaatatgct actgacgtga gtaaagctaa
    15601 agcaacagta gtatttatat cattcgtggg tgcggctaac tctccatgag gtaattctat
    15661 tattttccaa ggtaaaaggg cacccgacca attagaaaca aaaataaata gaaacatagt
    15721 tccaataaaa ggaacccatg gaccatactc ttccccaatc tgagttttgg tcacgtctcg
    15781 aatgaattca agaacatatt cgaagaaatt ttgaccgtca gttggaatag tttgtggatt
    15841 tcgaacagcg agaacggcgg aacctaataa gatagcaatt acaacccaag aagtcataag
    15901 tacttgggca tggacttgga aaccccctat ttgccaatag aaatgctggc cgacttccac
    15961 actagagata tcatataacc ccattggtgt gttgatggaa catgatataa cattcatatt
    16021 gtcctctgac ataaatataa ctttacttaa aataataaag aattattttg attcaaccct
    16081 ttccttttaa acttgaccac tcgaattgta tatcttgtat accaactaaa ctaatcacac
    16141 aatattgaca cagtccattt tttatctctt ttgtacgatt cgggaataat atccgactcc
    16201 ataaatctat atctatggag ttcaaaaata gaataattta ttgatcttat tattaatcac
    16261 ggatttcgta tatagctaga atggccctcg caaattgcga atactaattt gttaagaatt
    16321 aatcgaattg aagctagagc gtcatcgttt gctggaatcg aaatatctgc aagatcggga
    16381 tcacaatttg tatcaattaa acaaactgtt ggaattccca aagtgataca ctcccgaaga
    16441 gccgtatatt cttcttgctg ctcaactata attacaatat caggcaattc tgtcatatat
    16501 tgaatcccgc ccagatatgt ttgcaaacga gataattgtc tcttcaacat agctgcatct
    16561 cttttcggaa gacggtttag tctccccgtc ttttgttcca ttctcaagtc cctgagctta
    16621 tgaagccgcg tttctgtagt ggaccaattt gttaacatac caccaagcca ctttttatta
    16681 acataatgac accgagcctt tattgcagcc cgcgctacgg aatcagctgc tttatttttg
    16741 gtaccaacaa ttaaaaattg ttttccctta cttgctgcat caaaaactaa atcacaagct
    16801 tctgataaaa aacgagcagt tctagtgaga tttgtaatat gaataccttt atgctttgca
    16861 tagatatagg gcgccattcg cggattccat ttcctagtac catgaccaaa atgaactcct
    16921 gcttccagca tctcttccaa atttatgttc caatatcttc ttaacatttc tcctcacact
    16981 tcctctctct cttttttttt tatgaataat aaaagagaga cgaggcacct tgaaataaat
    17041 aattgttccg atggaacctt ctcttctacc ggagattggt cgtttataaa cgagccaagt
    17101 cattagtcat tactttacta ttcataaatt tctttattac attaatttat gaattatttt
    17161 atttattaaa tttatgaagt agttaacaaa tcaaatgacc aaaacaaatc aaacatcaaa
    17221 caacatagtt aaaaggacga atccgctttc tctttcttat gctaagtaag ttaaaaataa
    17281 ttaaatccta taaaagatcg atctgatgta ctatataaat tctttgaaat gcaagaatca
    17341 aaaaattttc cgtggtggaa gaaaatatct ctcatttcca tttccccacg aagaaattct
    17401 tttttttttt tcgaaaagaa tgttgttatg ctgccttgaa gagggtacta atcctttgaa
    17461 tccggttccg gcgggtatca tattccctag aacaacgttc tctttcagtc ctttcatcca
    17521 atcaatacgg ccccgaagag cggcttttgc taaaactcga gcagtttctt ggaaacttgc
    17581 ttcggatata aaactttgag tattcaggga tgctcttgtt attcccaata agatggctcg
    17641 atagtagatc gcttcttcta aagcgcgtcc cgttcgttcc gcgcgtacta atccaatgag
    17701 ttcccctggt aaaaaaatat tagacattcc atcttctgaa accaagactt ttgatgttat
    17761 ttgacgcaca ataatttcta tatgcctatt atggatctgc accccctggg atcgataaac
    17821 cttttgtatt ttattaacca aagagatacg actttgcact atagttagtt cagcaccaat
    17881 caagaatccc caaggaattc caataatttt tgttatacgt tcgttccaac cctcaactct
    17941 cttttctagg ttcatcgata ttgaatcaat cgaacgcact tctaacactt gttctacttt
    18001 tggaagaccc tgcgttatat caccagatct cgatttttca tatataaatg taactaaggt
    18061 atctccttcg taaaggattt cgccataatc cccatgaaca gttgctcctg gagtagccaa
    18121 ataaggcttg gccgttctta ttactataga atcaacacga acaattaaaa cttgacccga
    18181 ttttaggggt ggtccctttt tggatataca tacattttca caaataaact gcccaagact
    18241 cactattgtg gacatttcct cacaattatt attatgataa aaatgatgga gaaaatacca
    18301 actcaaattg aatggattca aaaaactatt actacatggg ctgatattag aaattctcct
    18361 attttcatcc attaaataat atttttgaag tacttgaaaa gtttgtttta aattgctaag
    18421 ctgcaaatat ttcactagcg aggtctgatt ataagttatt aaagggtaaa atgatgaatc
    18481 aaaatccgaa atttgaggga ctgttcctaa agggcccaac aaattcttaa ttggaattag
    18541 aggatctttt ttaatggatt cttttatccc attgtaatat tttacatcgt tgaatagacc
    18601 catgcaaaaa taattagatg atgacaaaat tataaaagat tgggattcct tatttctatt
    18661 caacagcata cgaatagttc cgtggttttg gataaaaaat tgccgaatcc ttgctttgga
    18721 ataagtggaa taaaatggat ttttattgat acgatctgag ccattatcat agatcaatcc
    18781 agaacccgac ggatcattcc tttttctgat atacaaaata tgtgatttca ctaagtcgat
    18841 tcttaagaaa tatcgaagca gcccttttgt acttacttca acaaaggaag cgtgggcctc
    18901 ttcgacggaa gaatttttgt tgtcttggtc ccaattcaag actaaacaag tccgaactag
    18961 ttgaatactt gtgtcataga ttctccaagt tgctttgcca tttccataaa ggatatagtt
    19021 gacaactcca agttgcatat tatccttttc tcgaaagaga tcctggggga agagtgttac
    19081 taaatttata ccgtccgcta tttcatatgt gcttacaggt cgaaccaaaa caaaaaactt
    19141 ttttttgcta ggtgtgatcc gttggacata gatccaattt ttcaattgtt ttgatttctt
    19201 ataatttgtt tttcccgctc ctggtggtat caagatacca ctgtgtcgag atattttatc
    19261 tttttctcca ggaaaatgga tacctccgga aaagatttta agttcaatct tttttttttt
    19321 tttctccact cggaccaatc cggccatttg acttcttgta tttaacgtga tttgtgtatt
    19381 tactccaatg agactattgt tccgtaccat tatagaagag gattcggata aaatatgtac
    19441 ttcctcggga atgaaaaaaa atagatctac tttcatttgg tatttttgct taaacttttt
    19501 gaccccgcca tattcaatta cattatcttt tttgatgatt gaatgcgccc ctaccgtccc
    19561 atattttata attcctgaat tgtttcttct gtattgagaa tcgtcgaaaa aaccaagaat
    19621 actctttcta cggaaaatac catttatggg tatttcaatc gagatacctg aaccgggata
    19681 tgggatgaat tctttctctt gttcttgaat tgattggact ggaataagaa atctatttct
    19741 tcgcctcttt gccaataaat acgaattctc tcggagaata gtggaatata ggaaatgata
    19801 atgcccagtc cctacgattc gatttaattt tgaataatca aaaagaatat cttctttttt
    19861 atcaaatttt ttatcaaaaa aatccgaact caaaaatttg tgtctttctt gatcatcatt
    19921 tactgagaag ctagaaatat atcttctttc ggtagaaata gaatgaatgt ttatttgatc
    19981 ttgatccttg tggagcgaaa aaggaactac attaaatttg catgaacccc ccgataatat
    20041 ccacaagtgg cttgttttgg gtaaaatatg tacattacta tacttaaatt cgggcaaatg
    20101 gtacacatcg gtactccagt gcatttcccc ctgtaagtca gaataaatat gttttcgaac
    20161 cctctcttta aaattgaaag tgtatgttcc cgcgcgaatc tcagcaatca cttgttctga
    20221 ttttacatat tggccatttt gaactaaaag aaaacttttt ggtggaatag ttaccttatg
    20281 tagaataccc tcactcttaa taattacata taagtccata gaacataaaa aggcaggatg
    20341 cccatgacgc gtacgtgtag gctcaagcaa atcctcattg aattggattt ttccattaga
    20401 aggggcccgt acatgttctg cagtaccccc cgtaaatact ccaccggtat gaaaagttct
    20461 taatgttaat tgagttccag gttctccaat ggattgcccc gcaataatac ctacagcttc
    20521 tcccaactcg accaggtcgc catgagtggg actccgacca taacataatc gacagatcca
    20581 agatgtactc ctacaagtaa agggagttct aatatatatt ggttgtgttc gaaaagttat
    20641 gaattgggtg acaagcccaa tcccaatatc ttgatttcga atggcaatgc atcgcggacc
    20701 catatatata ttgtctgata atacacgacc aattaatgtt tggataaaaa ttctttctgg
    20761 cagtgtccta tttcgaggac ttgcagaaat gcctcgagta gtgccacaat ctgttctacg
    20821 tacaacaatg tgttgaacta cttcaacaag tctgcgcgta agatatccag catctgatgt
    20881 tcgtacagca gtatctacaa ctccttttcg ggctccgtag caagaaatta tatattctgt
    20941 taaagaaagt ccttcgcgta aattgctttg aatgggtaaa tcaatcattt gcccctgggg
    21001 atccgacatt aatcctctca tacctactaa ttgatgtact tgagatgcat ttcctctagc
    21061 tcctgaaaaa gacattatat ggactggatt aaacgggtca gtcatcctaa aattaagatt
    21121 catttcttgt cgcaaatatt cacttgtagc ataccatatc tcgatagatt ggcgtaattt
    21181 ttctactgcg tgtacattcc caaaatgatg gtgtttttcc aaaatcaaac tttgttcttc
    21241 agcatcttgt actagccatt ccttagaagg tattgttaaa agatcatcaa ttcctaatga
    21301 aatggatata gcagttgctt gctgaaaacc tagagttttt acttgatcta agatatgcga
    21361 tgtatatgcc attccaaaat gatctatgaa tctgctaata agtcgtttaa tggcagttcc
    21421 gtctatcact ttattgtgaa ataccagatt ggcccgttct gccatacgta cctccctatt
    21481 ccaatgagtt ggattcgaca atgggtttga gtcaatgatt ggaaaacttc cttttctcga
    21541 tcttaaattg cacagaaagt caggtcaggg aagggactcg agtcctagtt gaaccggaga
    21601 aacccaaatt caccccgccc cggtgtctgt catagaattt ttgaatttag cgaccctata
    21661 attaagtata ggtatcatat aagcaggccc gacaaaaacc ttgtacagct tcttccattt
    21721 ctcgataaag agaaatatga ccaatagtgg ttcggaggta tatccaaaga atttcttttt
    21781 ttacacttct tattatcaga tagtgtccat aaatctcatg ataagtaccc aaagattcat
    21841 agtgaacttc gatgggagtt tctcttgaag caataacgcg ttgatctagt cgccaccgaa
    21901 gccacaaagg actatctaaa tggattcttt tctgtcgata agccccaatt gcatcatggg
    21961 aattacaaaa aaagagttct tttgtatacc tatagttatt attgtcaatt ctttcatttt
    22021 gatagtttct tcgattacat ggattatatc tatttgcaca aatacctcga cgattcctac
    22081 ttgttaatat atagagacca ataagcatat cttgggtcgg tacagaaata ggatccccaa
    22141 tagctggaga caagagattc atatgagaaa acataagtaa acgagcctcc gcttgagcct
    22201 ctaaagacaa aggtacatga acagccattt gatccccatc aaagtctgca ttaaatccct
    22261 tacaaaccaa tggatgtaaa caaatagcac gcccttccac taaaatgggc tcgaatgcct
    22321 gtatccctaa tctatgcaga gtaggcgctc tattcagcaa tacaggatgc ccctgcataa
    22381 cttcttgaag tatttgccat acaatcggcc ccttttcgcg aattttactc ttagcaactc
    22441 ctatgttcga agcaagatgt tgtctaatta gaccgcgaat tacaaatgtc tggaaaagct
    22501 ctattgctat ttcgcgaggc aacccacagc gatgtaatga aagtgagggg ccaacaacaa
    22561 tgacagaacg ccccgaataa tcaactcgtt tcccaagcag agtctcgcga aatcttccct
    22621 ctttgccttc aattagatct gaaaacgact tgtaaacctt tttatgaccg tccctcattg
    22681 gttgtccgcg aattccatta tcaagaagtg tatccacggc ttcttgtacc aatttttcct
    22741 ggcacattac taattccccc ggtgtagatc tacttgttgt taatagatca gtaagggtat
    22801 tattgcgata gataactctc ctatagagtt cattaatatc tgaactcatg agtttacctc
    22861 catccatctg aacgatcggt ctcaactcgg gaggaagaac cggtaataga cataaaacca
    22921 tccattctgg ttctatattt gttcgaataa aatgctttgc taattctatg cgtctaacca
    22981 aaaaatcctt tcttcttcca attttttgat cttcccattc attacccgta agcccttctt
    23041 ctcctaattc tttccattct accaacgaaa aatttataag aattcgcaaa tctagatcgg
    23101 ccaattgttc tcggatagca gctgctccgg tagaaatttc tcgatttcta aatgtatcaa
    23161 aaccttgggt agtaaaaaaa agtggaatac tatatttcca ggattggatt tcatattcga
    23221 atgaacctcg taatcgtaag aaagtaggtt ttttagtgct gggcctagca aaagaaaaat
    23281 taggatagga tcctatggga tctccccctt caaaatcgga catgagagtt tcctctcatc
    23341 cggctcaagt agttacacca aataaagata aagaaaggaa ttctcacttt caaattctag
    23401 aacccccccc aaaaaaaaag gtctactcct tactcaagtt cccaacgaag accaagcaac
    23461 ttttcattga ttcattcttc ttttctctag attttatgaa ttctttagtc aattataaat
    23521 taggacataa atgaaatgtg aaattcttga gtagtctatt tcccttcaaa tgatgaatcc
    23581 cttattcaat tttaaattaa aggaatgtct tggaatttat tcataaggga tttacttgtc
    23641 tatgtactgt tccgctcgat ctattaggtc ccgccttacc tcgatagtta taccataccc
    23701 caacgccctt ccttaaagaa agcctatatg cgatgtatag actcccgtaa ccatgacata
    23761 tttgcttact tgaacataat ttcatttttt ttagaaagaa atgggaatat caaaagaaag
    23821 aagtcttttt ttcacgaggt acaactttca aattcttatt tcttttttac taactcgacc
    23881 atagaccaat tcccctttta tttggcagtc ttgaatacgc ccataattct gagcttcatg
    23941 ttactcctcc caagagacat gtcagatttg gggcatccca attcaattga atgggatgac
    24001 agtttctcat tcctaatctg taaaatcaga atttcgatca aatcacacat cgcagtatac
    24061 tagcctctct aattctttaa gaggtttatc taaaagattc gcaatataac taggaagacg
    24121 tttcaaatac cacacgtgag ttactgggca tgccagtttt atgtatccca tttgatatct
    24181 tcgtatccga gaatcgacaa attcaactcc gcattgttca caaaatttag gatcctcttt
    24241 ttcatttcca attattcgat aatttccaca agcgcaaatt ccacttttgg taggcccaaa
    24301 aattctttca caaaataatc cgtctttttc cggtttattg gttttgtaat gaaaagtata
    24361 gggttttgtc acctctccaa ctatctctcc attgggtagg atttttttag cccaagcgct
    24421 tatttgttga ggagaaactg atcctattcg gagttgttga tgtttatacc ggtcgatcat
    24481 agaagaaaat tatgattcat tccgatcaag cttccttcct attaatctgg aagttcttct
    24541 cagatacaag gaaatggttc agttccaaag ccaaagatcg taattctcga accagcaatc
    24601 gaaaagattc tggagcatcc tcgggtttcg gtattgttcc tccaatgatc gtagtaccaa
    24661 gtacttcttg gcgagctcta atatgatcag atttataagt aagcatctct tgtaaaatat
    24721 gagcaacccc aaacccttct agggcccaaa cctccatttc tcctacccgt tgtcctcctt
    24781 gcttggaccg gcctctaagt ggttgttgtg taacaagtgc ataatgtcca ctggaacgcc
    24841 catgtatttt atcatcaact tgatgaatta atttcaaaac ataaggcttt cctattagaa
    24901 caggttgttc aaaaggatct cccgttcttc catcaaatat tctgcttttt cccggatatt
    24961 cgggttcaaa tacccaagga tttgctgttt gcttactggc ttcatataat tcagaaaaga
    25021 ccagttttcg cgaagcctct tgttcatatc tctcatcaaa aggtgctatt cggtaatgtc
    25081 tatcgagcag actccccgct aacccaagtg agcattcaaa tatctgtcct acattcattc
    25141 gtgaaggtac tcctaatggg ttcaaaacca tatcaacggg tcttccatct tgcaaataag
    25201 gcatatcctg tctaggtaaa atttttgaaa cgataccttt atttccatgc cttccggcta
    25261 ctttatcgcc cactttgatt tcgcgtttct gtgaaatata tacacgaatc atttctggat
    25321 tataagtcga accccccttt ttctggatcc atctcacatc gacaacccga cccctaccgc
    25381 ctataggtaa ttttagacaa gtttcctttg aagtggatac ctgaatccca agtatggccc
    25441 gtaataatct atcttctgga gcatacgatg attctttcga caactgaggt gttaatttac
    25501 ctactaaaat atcgcctgtc tccacccaag atcccagcat cacaattcca tttttgtcta
    25561 aattgcggag taaatgggct tctaggtgcg gtacttcatt agtgatcctt tcgggacctt
    25621 gacttgtcat atgagtctga atttcgtatt tccgtatgtg aaaagaagta taaaaatctt
    25681 catataccag acgctcgcta atgagtactg catcctcaaa attgtaacct tcccatggca
    25741 tatatgccac taatatgttt ttgcccaaag cgagttcgcc accaaccgta gcggcaccgt
    25801 ccgctaaaat ttgtcccttt ttaaggcatt taccccgtcg aacccgtggg gtttgatgca
    25861 tacaagtatt tttgttggaa ccttgataca taactaacgg aatgcttaga gcatccccat
    25921 tagccaataa gattgtcttg tcaatatcga tataaatgat ctttccctcg tgttcggcta
    25981 tagcgagaac tcctgaatct agagccactt ggcgttccaa cccagtccca acaatacact
    26041 tctcggaacg cgaaagcgga accgcttggc gttgcatatt agaactcatt aaagcgcgat
    26101 tcgcatcgtt atgctcgata aaaggaatga gggacgctcc aatagaaaaa tattggaagg
    26161 ggaaaatact tcgaagatga acctgttccc atgcaatagt taggaattct tggcggtatc
    26221 gagctggaac aacttgttct tcctgaatac cctgattcaa ggccaaggaa tttcctgccg
    26281 ctaccatata atactcatct ctatttgggg ataaataaag catccgtact ttttttgatc
    26341 tctcaaagat tttataaaat ggactttcta aagaccccca atgaccaatc ttggcatgaa
    26401 ttgataaaga tccaataagt ccaacattga taccttcaga cgtgtcaatt ggacaaatgc
    26461 gtccatagtg gctaggatgg atatctcgta tccgaaaatt agcagttcga cctgtcaatc
    26521 ctccagggcc caaataactc aattttctcc catgaactat ttgtgtcaat ggattggttc
    26581 gatccaaaac ttgagataat gggtgtaagc cgaaaaagga ttcataagtg gttgttaatg
    26641 gagtggaagt taccaaattc tgaggagtcg gtatccattt atgcctaata gctccgcata
    26701 tagttcctct aactacattt tctaaacgaa ccagagccaa tccgaattga tcttgtaaga
    26761 gatctgctac agaacgaata cgtttatttt tcaaatgatt cgtatcgtca agtgtatcca
    26821 ttccaaattt cattccaatc aaatgatctg cagctgccaa tatatctcgc ggtaacaaaa
    26881 aagtattgtt ctgggatata ttaagattaa gtctttggtt catgtttcgg cgaccaatcc
    26941 ttcctaattc acatctttgg tgaaagaatt tcttttgtaa ttccttacat aaggattcag
    27001 aaaatactgg atccccgcct acacaagaaa attgtagata aaactccaaa atggcatttt
    27061 cttttgagat aatttttttt ttctccttag cggttaggaa agacaagaaa atctcagggt
    27121 agcaaacatt ctcgagaatt tctcttagat tcgaacccat agctgatgat agaactagaa
    27181 tagatatttt ctgtttccta cttacacgag cccagatcct tgcttttcta tcaatctcta
    27241 attctaatct tcctccccaa tctgatatta tggtacctgt atagaccgaa attcccttat
    27301 gatccaattc agatcggtaa tagataccgg ggctttgcaa tatttgattg atcacaattc
    27361 tgtacagtcc atttactata aaagttccca gggagttcat taaaggaatg tttccaataa
    27421 aaatggtttg ttcttgcata tctttactgg gtttccaaat taatcctgcg gatacatata
    27481 attcagaaga atatgttagt gattcgtata cagcatctct ttcttttatc aacggctcca
    27541 ctaattgata tgtttccaca aagatttgaa attcaatttc ttgatctgta tcttcaattt
    27601 ttggaaactt ataaagttct tctgttaagc cctgatcaat gaacctacaa aatccttcaa
    27661 attggatctg attcaaccca ggtattgtag acattccccc attttcatcc ccgagcattt
    27721 tgaatttccc atttatcaaa aaaatcccat tcttttttca ttcttcatcg aatcatatga
    27781 atcgatctag caatgataga attgaattta tattctgttt actgaatcgc atgaaattta
    27841 acccaacacg atatatgtat cgaatgtatg aaaaatgaaa tgcatatgag caaaggaagt
    27901 aaagatttga ctcaaattgg aatttctatt tataacaaac agatacaaaa ggaaaggagt
    27961 tgataaatgc cacttagatt tttattttag acttatgaaa ttttgtataa aatatcaaaa
    28021 acaataattt catttttacc attattatga gattacgtat tccaatttta ttttgattag
    28081 ataccagaaa aatcaaacgg attcatgatt tgtcctattc attgagataa agatagaata
    28141 atcagaaaag aaaatagagt tcgtttttct aacacttcat tttttcatgg attcctttgt
    28201 tcaaaaaaga attagcatag aacagagata ttttgaccta atttttttta gtagaatctt
    28261 ttgaatatga ttgaagttcg taagaaaaga ggacggcttg tctttagctt gtctttacta
    28321 agcatgtgca gatatagcta tgctgtctat atataggata tgtctttatt ccgcttattt
    28381 acattctatt atatagaagc cttattttat tggggctgcg ctatcaaaaa tgatattttt
    28441 attttctctt caatctattc aatgaaaaaa tgaaagacga gaatttcttg agaaattccc
    28501 tatgagaaaa aaatcctatt caaagaaaat ccccattaaa taactatact atacctgtct
    28561 gtgtaacaat ttatgttttg gggtttacat atactcaaaa ttcctgttat aataagcatt
    28621 ggtattcaaa aaaaaaatca atgcttattt gattgggtat gtatctcttt ttctttactg
    28681 ctataagcaa agaaaaagag gtggggagtg gggccaaaaa tcattcatca atttacagtc
    28741 aaattgaaat catatagtta atggttctag tttgtcctga atttctactt ttgtaactga
    28801 gaattcactt ttgctttttt ttttttttca atagaaaaaa agagggaata ttttcgtctt
    28861 ttttgtatgt atcattttgg cggcatggcc gagcggtaag gcgggggact gcaaatccct
    28921 ttaccccagt tcaaatccgg gtgtcgcctg atcaacaaaa aactcgaaat caatagaaat
    28981 caaccgttct gtttttttta tataactcgc cctattttta ttttgactct gtgccagtaa
    29041 tttcactatt atattattag ttaacaataa tggaaaaatt ccttcagatt ttattcgttt
    29101 catatttata gagatagggg acataattca catggatata gtaagtcttg cttgggctgc
    29161 tttaatggta gtctttacat tttccctttc actcgtagta tggggaagaa gtggactcta
    29221 gacgtattac tcgttttata atcagattga ggaatcaaac tgtatcaatt tttttttttc
    29281 taaatggttt tgcaaagcct tttatttgaa attcaccgta tcaattaaat tatttaatta
    29341 atttttatta gtcttccttt tttttttaga tttagaaatt ttttggttct aatgtagtaa
    29401 ggtattctat gactaataga gataaataat atttcaatca aacaaatatt tcaataattc
    29461 ccatcttcgt attccgagaa tctaaaagga tatggatggt agacactaaa aaaaaaaaga
    29521 aataaaaaat tatttctcaa ttttctattt cgatgaaccg tcccttacca gagttatata
    29581 tgggcaatga ggggcaagga aaccccacct ttttttttca ttttatttcc cccttttttg
    29641 ttcaaatgga aaagacagaa ctcttttgat catctgttaa ctcttcaatc aattacttct
    29701 tgtaattttt aatataaaaa agagattttt tgattttctt tttttattat taataatata
    29761 tattccattt ttctttcctt catggatttg attctttttt tgatggatac cgtcatagag
    29821 aaactaataa gaaatccggg aattcaaaaa tggcaagaca aagtcttgcg attttttcag
    29881 attgaaataa agacaactaa aatcaaacaa agaaataaaa ttgagatagg acggcgatca
    29941 catatattta attgatatcg acatctatga agatagatat taaaaattga tctatattaa
    30001 gtttggatct taatacatta caactttata cattcctaac attcctagaa ttagaatagt
    30061 atagtatgat agaaagaaat atctgaatct ttctaccata ctatactaat gataagaagt
    30121 caagttttat tcaaattaat tgccttggct gactgttttt acatatatta taagtaaaaa
    30181 agcagtagga actagaatca acagcgcagt agcaataaat gctagaatat ttacttccat
    30241 aatttccccc cttttttttt acttcgcaat aactcgggat ttaatcccat agagatgaaa
    30301 atcacttgta aattcaatgc aatgaattac attttaatga catcgaatcg gatcaatatc
    30361 atcaataaca atatctaaac tatcaaatca attcaccgtc gagaatttaa tagtataaca
    30421 taggaagatc ttttatccac accaaatcaa aaatttgtga ttcctggtcc aaacaaaaga
    30481 attcgtttcc tttattgatt ttcctttatt gatattgtta ttcttttccg ctctttcttt
    30541 tctataacca attgccccct ttccttgtac aaccatctaa tgaagtatca tctgactact
    30601 tttccgcttc caatgtttag aaaaaaaaaa aaccaagcaa aaaagagaaa atatcaattc
    30661 catttatacg tctatgtacc cgataaaaat accaaacata tgacactcta ttttattttt
    30721 tttaatggac ggaccagggc aatcaaaaaa agggccccgg tacagtatct ttttgaaccc
    30781 tgaatatact gagtgctacc aatcaaaaat gttcgaaatt tacataacat tctctgtcat
    30841 ccatgggtac gagttgaggt actagaaatt cccatatttt ttgttttgat cagaaatgcg
    30901 aaaaaaaaag attgttggga attcaatgcg tccctccctt ttctgtgaaa ggggagggac
    30961 gcattgattt ctttttttta tccgccgggg tcgggactga cggggctcga acccgcagct
    31021 tccgccttga cagggcggtg ctctgaccag ttgaactaca atcccaggta aataaaaaag
    31081 tgtgcagcat acacatatta attatattgt taatagataa tgaaagccat tttttttgat
    31141 ttagaacgga ttcctagtaa ctaggaatcc gtttttttca ttattgtcaa atcaataaaa
    31201 tcgaatcgat cgatatccat ttttcaatga aaatagtctt tttttcttta ctcttttcat
    31261 taaactttat acacttaatc atcctgatat ggatctagat cattagcaag ggcagaattt
    31321 atgggaacaa ataaaaataa ataaagcaaa taaaaagacg gtagggatgg atatatcata
    31381 aaattggact tttttccttt tattgggccg agctggattt gaaccagcgt agacatattg
    31441 ccaacgaatt tacagtccgt ccccattaac cgctcgggca tcgacccagg aagaatgaat
    31501 tctagggtta ttgataatcc atgatcaact ttctttcgta gtaccctacc cccaggggaa
    31561 ttcgaatccc cgctgcctcc ttgaaagaga gatgtcctaa accactagac gatgggggca
    31621 tacttggctg actgccatta tactatcctc atagtatgag gagtttttta aaaattgtca
    31681 atggaatgat atgactagat atgaaagctt tttccatctt ttatgattcc atttttattc
    31741 gtgatttaga ctcgtgaatc attcattttc atcgccactc tattctatta gatctagaaa
    31801 tagattctat aaaaaaatga gaaattgaga gaattatatt ctcttagaaa attctattaa
    31861 ataatactca taatacgaaa tatagaattc tttaggtaag tgattggtct gacataaaat
    31921 aaaaataaaa aagtgtgtgt gtttttctaa aaaaggtttg gttgagggga caaatcaaat
    31981 atcttcatta cctataccaa tattttgata aactagtttg gatctctgtc gaattgctaa
    32041 ggtacatgta tcaatcaact gaatttcatt ttgttctgat agaagaattt tggtcagtgt
    32101 tgaaacaatt tattgcattg atatttatca aatccaatat caataaacaa attgcaccct
    32161 atttacttac ttttaagtaa attagaatcg cattactgaa tgaactagta gatactacga
    32221 gtctactgca tatacttata tatatagata ttatacgtct actgattcat tcagtaattg
    32281 aatcaaatgg cccttttaac tcagtggtag agtaacgcca tggtaaggcg taagtcatcg
    32341 gttcaaatcc gataaggggc ttttcttttt tttcctaaac ctccagtaca atggtagtat
    32401 tcatattgaa aggaagaata aaagtgttgt tgatatttgt aataaaaaac caaagcaaat
    32461 aagtataata gtttaattag aaactatagc attttttttt tttactaata tctaatctaa
    32521 taggctatca ttctaatgag ctagattgga gttaattaga aaagaaaatg gaacgtttgt
    32581 ttattataat gaataataag aagtcgtcgt ttgaattaac aaattacaaa tatatatgga
    32641 tttcttttta ttttcgatta aattattaca atctattgta aagaattgta aagattagaa
    32701 atctacaaaa taagaaaaag ttaagtagat ctaacccatt aaatcgtggc tatatccact
    32761 attctgatag taaaatttaa ttttgataga gatgaaattg gaacagtggt tatttttttc
    32821 tcatatttat tttgaccccg caagaatctg tcgatacttc caatgaatcc tcttcttcct
    32881 agatctccca ttccatagaa atcgaaatca gatcatgtct tcatgtatca aatatttcaa
    32941 tatcaatgca tacaatagtt ttttttgttc tacgaatgtg atgaaaaatg gatgcgaaaa
    33001 agaaactttc tttaatttaa cgtcttctat tatttatttt aatatttctt gtattaaatt
    33061 gaaaaatagg aatttcttct ttttttctga tctataatct ataaaagtaa agtaaaagtt
    33121 aacataaaaa aagtattcgt gcttcgaccc gtgaaataaa gggatagcgt ctggcgtttt
    33181 gttttacatt catctgaagg acaatgaaat aaaagtaaaa gaaagaagac aataaaagaa
    33241 aagaagaaaa taaaaatata cgatacctta gtaatttaat acccatagaa attagaagaa
    33301 tacataaatt gatttttatc aatctcacaa acaagattca agaataagat tagttgatgg
    33361 gggggagaag agtagatctg gaaattggcc aatagcgata taagaaatcg cttcttcctt
    33421 gaattgaaga gttcgttcaa aaaagaaatt catctagaaa ggaaaaaatt tggttttcga
    33481 aaccatatta ataataataa aaaaggggca gcgcacgaga aatcaaatca tacataaata
    33541 atcaaatcct cgaacgcccc gaaaatgtca taaccataac acaaggataa ggtgctcgga
    33601 aatggttgaa gtagttgaat aggaggattg ctatgactat agcccttggt aaatttacca
    33661 aagatgaaaa tagtttattt gatattatgg atgactggtt acgtagggac cgtttcgttt
    33721 ttgtaggttg gtccggtcta ttgctctttc cttgtgctta tttcgcttta gggggctggt
    33781 ttacaggtac aacctttgta acttcgtggt atactcatgg attggccagt tcctatttgg
    33841 aaggatgcaa tttcttaacc gccgcagttt cgactcctgc caatagttta gcacattcgt
    33901 tgttgttact atggggtcct gaagcccaag gagattttac tcgttggtgc caattgggcg
    33961 gtctgtggac gtttgttgct ctccacggcg ctttcggact aataggtttt atgttacgtc
    34021 aatttgaact tgctcgatct gttcaattgc gaccttataa tgcaatctca ttctctggtc
    34081 caattgctgt ttttgtttct gtattcctga tttatccact aggtcagtct ggttggttct
    34141 ttgcgcctag ttttggtgta gcggctatat ttcgattcat tctttttttc caagggtttc
    34201 ataattggac attgaaccca tttcatatga tgggagttgc cggtgtattg ggcgcggctc
    34261 tgctatgcgc tatccacggt gctaccgtag aaaatacttt atttgaagat ggtgatggtg
    34321 caaatacatt ccgtgcattt aacccaaccc aagctgaaga aacttattca atggtcaccg
    34381 ctaaccgctt ttggtcccaa atctttgggg ttgctttttc caataaacgt tggttacatt
    34441 tctttatgtt atttgtacca gtaaccggtt tatggatgag tgcttttgga gtagttggtc
    34501 tggctctgaa cctacgcgcc tatgacttcg tttcccagga aatccgtgca gcagaagatc
    34561 ctgaatttga gactttctac accaaaaata ttcttttaaa cgaaggtatt cgtgcttgga
    34621 tggcggctca agatcagcct catgaaaacc ttatattccc tgaggaggtt ctaccccgtg
    34681 gaaacgctct ttaatggaac tttagcttta gccggtcgtg accaagaaac caccggtttc
    34741 gcttggtggg ccgggaatgc ccgacttatc aatttatccg gtaaactatt aggggctcat
    34801 gtagcccatg ctggattaat cgtattctgg gccggagcaa tgaacctatt tgaagtggct
    34861 cattttgtac cagaaaaacc tatgtatgaa caaggattaa ttttacttcc ccacctagct
    34921 actctaggct ggggggtagg tcctggcgga gaagttatag atacctttcc atattttgta
    34981 tctggagtac ttcacttaat ttcctctgca gtattgggct ttggcggtat ttatcatgca
    35041 cttctgggac ctgaaactct tgaagaatct tttccttttt ttggttatgt atggaaagat
    35101 agaaataaaa tgaccacaat tttgggtatt cacttaattt tgttaggtat aggtgctttt
    35161 cttctcgtat tcaaggctct tttttttggg ggcgtatatg atacctgggc tccgggaggg
    35221 ggcgatgtaa gaaaaataac caacttgact cttagcccaa gtgtgatttt tggttattta
    35281 ctaaaatctc cctttggagg agaagggtgg attgttagtg tggacgattt ggaagatata
    35341 attggaggac atgtatggtt aggttccatt tgtatatttg gtggaatctg gcatatctta
    35401 actaaacctt ttgcatgggc tcgccgtgca cttgtatggt cgggagaagc ttacttgtct
    35461 tatagtttgg gtgccctatc cgtttttggt ttcattgctt gttgctttgt ctggttcaat
    35521 aatactgctt acccgagtga gttttacggg cccactggac cagaagcttc tcaagctcaa
    35581 gcatttactt ttctagttag agaccaacgt cttggggcta acgtgggatc cgctcaggga
    35641 cctaccggtt taggtaaata tctaatgcgt tccccgaccg gagaagtcat ttttggggga
    35701 gaaactatgc gtttttggga tctacgtgct ccttggttag aacctctgag gggtcccaat
    35761 ggtttggact tgagtaggtt gaaaaaagac atacaacctt ggcaagaacg tcgttctgcg
    35821 gaatatatga ctcacgctcc tttaggttct ttaaattctg taggcggcgt agctactgag
    35881 atcaatgcag tcaattatgt ctctccgaga agctggttag ctacttctca ttttgttcta
    35941 ggattcttcc tattcgtggg tcatttatgg cacgcgggaa gagctcgcgc agcagcagcg
    36001 ggatttgaaa aaggaattga tcgtgatttt gaacctgttc tttcgatgac tcctcttaac
    36061 tgagaagggg gtccaacact taaattctta gaatcggttt gaattcccct tacatattca
    36121 aggaaccagg tcgttcatat ttcaaaagta ttctgttttc ctttcttttc aatttatatc
    36181 taatccattt gtttttctgg ctcggctggg tgggatagcc gagccattac ctgtttttcg
    36241 ttatgatttt cgaaattttt ttttttaaga ggaaaagcca ataaagaaat gaattcatcg
    36301 atcaaaagaa aaaaggagag agagggattc gaaccctcga taattctttc gaactatacc
    36361 ggttttcaag accggagcta tcaaccactc agccatctct cccagagaga atttctcttt
    36421 tattctacca aatagaacaa acacggccat atgagttgat actatcatgt atagaaagat
    36481 attgtgtgtg aatctatagg tcgatctatc tatatataca gatagatgag atgcatgatc
    36541 tagcatgtcc gtttgtgagc gggaagtcaa aaaaatcacc ttggatttaa tgtccaaata
    36601 aaagtggtaa gggggttgga aataagtcat atagaatcaa tggattcaag gtaaaatccc
    36661 tctatgtggg tggcttttta ttcaaattgt ttgtttggtc gatatcatag aggggattaa
    36721 atggtatagt tcttttgttg atagcttgga ggattagaaa catgactata gctttccaat
    36781 tggccgtttt tgcattaatt gctacttcgt caatcttact gattagcgta cctgttgtat
    36841 ttgcttctcc tgatggttgg ttgagtaata aaaatattgt attttctggt acatcattat
    36901 ggatcggatt agtttttctg gtgggtatcc ttaattctct tatttcttga atctatccgc
    36961 tccagatcca aaaaggaccc ctcccacaaa ttttttggat tgtgagatac attaaaattt
    37021 aataaaaaaa aagataagta taagtccccc aaaaatgcaa ataaattgga gggggggctc
    37081 atcagtcaaa cttctgtaat ctgtaattta aataaataga acttgaatga aataaaataa
    37141 aaaatagatt caaaaaaatc tgtattcaac tatattcaaa tatataatac aaatatataa
    37201 tacaaatata tataaatttc aaatacttag aaaatgaaaa ttttgaattg agaaattcaa
    37261 aatttagatt tagatataaa taaagaaaat agaattctaa ttatttgaat cttaatatat
    37321 ataattaaga agctaataat atattaatta tatattaatt tcttaaaatt caaattctat
    37381 tgataataat taccttttgt attgttaatt ggtttagtga tggaatttga aaaaaaaagg
    37441 ccctcaaaag agtatctggt ctagctctga ccaaaaatta tccagacctc ttgtatcaag
    37501 aacgaacaat gcggatatag ttgaatggta aaatttctct ttgccaagga gaagacgcgg
    37561 gttcgattcc cgctatccgc ccagggtcat ttttttaaaa agcaaaaaga ttcgttccgg
    37621 ttgaatgaaa tctaataaat accttccgct ctaaaaaaaa aagcaaagtc ttaattaatg
    37681 aattaattac tagttaatag tcatatgata aagtctcatt tttttcaaaa aaatgttgcg
    37741 ggaaggggat ttgaacccat gacttcaagg ttatgagcct tgcgagctac caaactgctc
    37801 tatcccgcga tgaaaggaaa ccgaaaccct agaaacgaaa ctaatggaca aacaagaatt
    37861 gaatgggccc ctcttccata cctgtacaaa tagaatagcc tatttataca aaatggtaaa
    37921 ggggcccctc tatgatcgta gatcatagaa agaaatagaa aaaggaagtg acattttaat
    37981 ccttaccaac ttgatcttct tgctcccggc aacaaacatg tctgaaccat ttcacgaagt
    38041 atgtgtccgg atagtccaaa gtctctatag ttagctcttg gtcttccagt agaaaagcaa
    38101 cgccgatgaa gacgtgtagg tgcactatta cgcggtaagg attgtaactt tccatgaatt
    38161 ttccatttat cactcaagga cggaacctta cttatttctt tctttgagga tcggcgaatc
    38221 aaatgatatt tttgttccag tttttgcctc ttcttctccc tatgaatcaa acttttcttt
    38281 gccataatgg ttcagttatt tttattatca atggtacaag tcggatccta gatgtagaaa
    38341 tagaaggggg tatacccccc tccccattga aagatattat cgcggatatg gcacataaca
    38401 taaagaatta accaaatttg cccgatgtag aggcaatcaa gaaagccgca taagtgaata
    38461 tataacctac agaaaaatgg gctaatccaa ccaatcttgc ttgcacaata gaaagagcca
    38521 ctggcttatc tctccatcga atcaaattag ccaaaggtgt acgttcatga gcccatgcta
    38581 aagtttcaat caattcctgc caatatcctc gccaggaaat taagaacata aatccagtag
    38641 cccaaacaag atgcccaaat aagaacatcc acgcccagac tgatagacta ttcataccaa
    38701 aggggttata cccattgata agttgggaag agtttaacca tagataatct cttaaccatc
    38761 ccatcaaata agtagaagat tcattaaact gcgagacgtt accctgccat aatgtgatgt
    38821 gtttccaatg ccaataaaaa gtaacccacc ctatggtatt taacatccag aaaactgcca
    38881 aataaaatgc atcccacgcc gaaatatcac aagtaccacc ccgtcccgga ccgtcgcaag
    38941 gaaaactata accgaaatcc tttttgtctg gcattaactt cgacccacgc gcatctaaag
    39001 ctccttttac taagatcaat gtagttgtat gtaaacctag agcaatggca tgatgaacca
    39061 agaagtctcc aggacctatt gttaagaata gtgaattact attttcatta atagcattta
    39121 accatccagg tagccatatg cttctacccg cattgaatgc cggtccattt gttgaagata
    39181 aaagtacatc gaacccatat gaagttttac catgagcgga ttgtatccac tgggcaaata
    39241 tgggttcgat taatatttgt ttctccggag taccaaaagc aagcatgaca tcattatgga
    39301 cataaagccc caaagtatgg aaccctagaa agaggctggc ccaacttaaa tgggatatga
    39361 tagcttcttt atggtctaac attcttgcca atacattatc ctcgttctgt tccggattgt
    39421 aatctctaat aaaaaagata gctccgtggg caaaagcccc tgtcatgatg aatcccgcga
    39481 tgtattggtg atgggtatat aacgcagctt gagtagtaaa gtcttgtgct atgaaagcat
    39541 aagaaggtaa agagtacatg tgttgagcta ctaaggacgt aataacccct aaagaggcta
    39601 gagcaaggcc taattgaaaa tgaatcgaat tgttaatcgt gtcataaaga cccttatgac
    39661 cacgccccaa tcgtcctccc ggaggagtat gtgcttctaa aagatctttt atactgtgac
    39721 caattccgaa gttagttcta tacatatgtc ccgcaacgag aaaaataaaa gcaatagcta
    39781 agtgatgatg agcaatatcg gtcaaccata aactttgcgt ttgcgggtgg aaccccccga
    39841 gaagggttag aatagcagtt cctcctcctt gggaagtgcc aaataaatga ttacttgaat
    39901 cggggttttg agcataaaga ttccactgac ctgaaaaaag aggacccaac ccttggggat
    39961 gtggcaatac atctaagaaa ttattccatc gaacatattc cccccgggat ccgggaatag
    40021 cgacatggac taaatgccct gtccaagcca aggagcttac tccgaagagt cctgacaaat
    40081 gatgattcag acgagattcg gcatttttga accatgaaag gctcggtttc catttcggtt
    40141 gtagatgtaa ccaaccccct attaaggaaa tagcagaaag aaataataga aaaagagctc
    40201 cagcataaag atcttcatta gtacgtaacc caattgtata ccaccactga taaacaccag
    40261 aataagcgat attcactggg ccggaggcgc cccctctagt aaaagcttcc acagcgggtt
    40321 gaccaaaatg aggatcccaa attgcgtgag caattggtct tacatgtaag ggatcctgta
    40381 cccatgcctc aaaatttcct tgccaagcta catgaaagag atttccggaa gtccacagaa
    40441 aaattattgc caattgccca aagtgagaag caaaaatatt ctgataaaga cgttcctcag
    40501 taatatcatc atgactctcg aagtcatgcg cggtagcaat accaaaccaa atacgacgag
    40561 tagtggggtc ctgagctaag ccttggctaa accttggaaa tcttaatgcc ataatgcctt
    40621 tcaaatcctc ctagccatta tcctactgca ataattcttg ctaagaagaa tgcccatgtt
    40681 gtggcaattc cacccagaag gtagtgggtt actcctacag cacgtccttg gacaatgctc
    40741 aaggctctag gctgagtagc aggagcaact tttaatttat tatgagccca aacaatggat
    40801 tcaataagtt cttgccaata accacgtccg ctgaatagaa acattaaact aaaagcccat
    40861 acaaaatgag cacctaagaa aaaaagacca tatgcggata atgaagaacc ataagactga
    40921 attacctggg atgcctgcgc ccataagaaa tcgcggagcc acccattaat tgtaattgaa
    40981 ctctgcgcaa agtttcctcc tgtgatatga gttaccaccc cttgatcgct tatactaccc
    41041 caaacatctg actgcatttt ccaactgaaa tggaatatta ctaccgaaat tgcattgtac
    41101 atccagaata gtcctaagaa gacatgatcc caagcggata cttgacatgt cccccctctt
    41161 ccaggcccgt cacaagggaa acgaaaaccg agatttgctt tatccggtat caaacgcgag
    41221 ctacgagcaa atagaacacc tttcaggagt atcaataccg ttacatgaat cgtaaatgca
    41281 tggatgtgat gtaccaaaaa atctgcggtt cctaatggaa taggtaacaa agcaactttg
    41341 ccacccactg ctactaaatc accgcctccc caagtcaaac tggtgctcgc tgttgcaccg
    41401 ggcgccgttg caccgggtgc taaggtatgg gtgttttgta tccattgagc aaagacgggt
    41461 tgtaattgta tagcggtatc tgaaaacata tcttgtggtc gccctaaagc gctcatggta
    41521 tcattatgaa tatataaacc aaaactgtga aagcctagga atatacatac ccagttgaga
    41581 tgtgatatga ttgcatcacg atgcctaagg acacgatcta atagatcgtt atatcgagta
    41641 gttggatcat agtctcttac cataaaaatg gctgcatgcg cagcagcacc gactatgaga
    41701 aatccaccaa tccacatgtg atgtgtaaac aatgatagtt gtgtaccgta gtcagtagct
    41761 agatatggat aagggggcat ggaatacata tgatgagcta caacaatggt taaagagcct
    41821 aacatagcta agttaataga taattgagca tgccatgatg ttattaggat ttcatagagt
    41881 cctttatggc cttgacctgt aaatggacct ttatgagcct ctaaaatatc ttttagacta
    41941 tgaccaattc cccagctggt cctatacatg tgacccgcta ttaggaatag aattgcaata
    42001 gctaaatgat ggtgtgcaat atcggtcaac catagacccc cagtcactgg atctaacccc
    42061 cctcgaaaag taagaaattc cgcatatttt gaccaattca aggtaaaaaa tggggttgct
    42121 ccctctgcaa aactaggata aagttgggcc aaaagccccc gattcaagat aaattcatgg
    42181 ggaagtggga tctctttagg atctactcca gcatttagaa attggttaat cggtaaagat
    42241 acatgtattt gatgccccgc ccaagaaagg gacccaagcc ctagtagccc tgctaaatgg
    42301 tgattcaaca tagattctac attttggaac caagccaatt ttggggctgc tttgtgataa
    42361 tggaaccaac cagcaaaaag cattaaggcc gaaaagacca atgcaccgat tgcggtacaa
    42421 tagagttgta attcactagt tattccagat gctcgccaaa tctgaaaaaa cccagaggtt
    42481 atttgtattc ctcggaaacc cccgcccaca tcaccattca atatttcttg acctactatt
    42541 ggccaaacca cctgagcact gggtccaatg tgagtaggat cacttagcca tgcttcataa
    42601 ttggaaaaac gagcaccgtg gaaatacatg ccgctcagcc aaagaaagat gatggagagt
    42661 tggccgaagt gggcactaaa tatttttcga gagatctcct ccaaatcact ggtatggcta
    42721 tcaaaatcgt gagcatcggc atgtaggttc cagatccaag tggtagtatc gggtccttta
    42781 gctattgttc ttgagaaatg acccggtcta gcccattcct cgaaagaagt ttttacggga
    42841 tccctatcta ccaaaatttt gacttctggt tccggcgaac gaataatcat tgagtcctcc
    42901 tctttccgga caacacatac aaagagacct gccaacagtc aagtaattag tgaacctatg
    42961 agagacactt ttaatctaat tagtttttcg ttctcttcga tctctcatct atctattttt
    43021 gttagttatt tactagagca attatgatct ggaagtcgat ccggggcaag tgttcggatc
    43081 tattatgaca tacctagggg gcgctcaacg gacccttttt atcttataaa actcttttca
    43141 gactttacat tggcgcaaga attttttttg caacgcgggg tattcatatc tcaattagaa
    43201 gttcctagat agagttaagt tctttttttc ttacatagaa tacatagaaa agaaatagaa
    43261 caaatatgac tctattccaa atcacgtaag tagtcattac tagtatcaat atttttttta
    43321 gtcattcaag agtttttttt attagtttga atcgaaagaa aagaatatca taaaaaaaaa
    43381 gtcttctttt ctatgctata tccgtggtat atccgtgtaa catttatacc tacgaaatac
    43441 caatgaaata gaacgatttt cgaaaaagat ataatgaaaa attctttttt cgaaaaagat
    43501 ataatgaaaa attctttgat tggttcttcc catagaaacg atccttttta tttgaccgac
    43561 ggggccaaca aaagcaaaga atacaaagaa ttaatattca aacaaattca aaaatttgaa
    43621 tatatattaa tatttgatat taatatatat tatagaattt ctatttattt atataaatta
    43681 gaaatatata atataaaata atataaagaa aatttcataa aaatgaaaat aaacaaagcg
    43741 ataatctaat tgatgagaat aaaaaaagag agttcttatt cgaaccgctt cgtgatcttt
    43801 aaccaattct gcgcttcaat ataattccca ggagtaagcg ctatagcccg tttccaatat
    43861 tcagcggctt gatcaaacca agcctccgca atttcagaat ccccctgtcg aatggcctgt
    43921 tctccacggt cggaataggc ggtcaattcc tttccttgga accgtacttg agagttttct
    43981 aactcatacg gctcggcagt caattctttt ggcgtctacc cgagccctaa tatatatcta
    44041 tatctaactg aatgggattt ctcatagatc tatttgattt ttctcaagtt aacgttaacc
    44101 aacaaaacca aaagaagtta attacatgag tttcaaactt gacttttgat tcaattaata
    44161 atcagtttta tcttttctcc taccttcaga aaaaaagtat aggcattttg aaaccctcat
    44221 tagaattttc tgaaaagtaa ctatctcgct ttcatatcat atagaaatta atatagaatc
    44281 cttgaaaaag acttcttcct cataaaacaa agacttactc tccttgggat ctgatgctac
    44341 accgctgctc aataccttag gggatcggct ctattacata agttgattcc taatttttat
    44401 ctcataaaat gagataaata agcagttctt attgtatcgc ccaaaccttg taaattgatc
    44461 tttacggtgc ttccgctatc aattagatct tttatccata gaaaaaaata tttaggcata
    44521 tatatttctt catatttcga agtttctttc tttgctacag ctgataaaaa tcgttttttg
    44581 gacgatgcaa tatgtagaaa tcctgctttt ttgagtcttt attgtcgtat ttgccctttc
    44641 cttttttttt tctttctata gtggagatag tcgcacgtaa tgacagatca cagccatatt
    44701 attaaaagct tgtggtaaga acgggtttcg ttctagtgcc cgaaaatagt attctaaagc
    44761 tttcgtatgt tctccgttac ttgtgtggat aaggcctatg ttatagagta tatagcttcg
    44821 atcataggga tcaatttcta gtcgcatagc ttcataataa ttctgtaacg cttccgcata
    44881 attgccttcg gattgagccg acattcgtta cggtcgtcat tcaattcaaa aaattctccg
    44941 ttccaaaacc gtacgtgaga ttttcacctc atacggctcc tcctttattt tatgtgcatt
    45001 atgaaaatca tccagaatcc gtggaattaa aggtcgaaat attgtcatta tgaactcagc
    45061 ggggctaatg tttttacaag aaatctctag ccaaccttct tgcaaaagat cctttcttaa
    45121 catcaagcgt gctggtacta gataaaaatg taaactccaa caatttcttt gttctcgacg
    45181 cctttgaatt tccaggaatt agtcacttca acagtcttcg atggttatat gggtatccaa
    45241 agtacgaatg agatggatgt ttgttgtccc aaccatttct ttttttcccg atcccgataa
    45301 cgaaaaggag cgctttataa cttataacaa agtttttgtt ttgttgattc ctaggcgtag
    45361 tgctccttcc tctatgccgc ctattgatac tagtgtagta ggattgaaaa ccgcaataca
    45421 gatcgatgat ctataggtct aacctttcgc tcaatactag aataaacaat tcaagtatct
    45481 gaggttgcat taatcgggga tacacgacag aaggaattgc tttatgttat aaacttcacc
    45541 ttcaaccagc gtcgattttt ttttatttca atagtctttt ttttccgaat cgtgtgtctt
    45601 tttcctaagg ccgagagcgg taaagtcaaa ataatcaaat cgcaccatct ctgtaataag
    45661 taaatgcctc tttttctcct gaagttgtcg gaattattcg taataagata ttggctacga
    45721 ttgaaaaggt cttatcaata aaatttccat ttatccgcga tctaggcata ggtaaaaaaa
    45781 aaatccattc tataactctt ttcattacct ctcgtgagaa aatgatctca caaacaaagg
    45841 aaatgtacag tacgaaataa cataaaagta aacctattca aaaagggata tgactttcta
    45901 cttcaacttt ttttgaagct ttgacagaaa aaaatcaata tttgaaccta atttgatttc
    45961 atacaaatga aattcattag tataaaaata aactataata taagaataaa ataaaaggga
    46021 attattctga tttcgtcgaa gttgaagaat caaagaattt attctacgga ttaggataga
    46081 tttggaaaat tcgaaaagct ttgattaaat ttcaattatg atatgatcaa aataggaaaa
    46141 aaaatcgaat aattgttcta tgatgaaaat gaaaatagaa taactgccct ttttctcttt
    46201 cgtgcatagc aggtatacac tatctaataa aaaaaaagtc atgaaaggct ttatattttg
    46261 attttgatag ttagaattga ttgtcagtaa ctatcgaaca atctaatatg aataactcgc
    46321 tatttgctcg gattatcgac cataatcatt atgtaggaaa gatggccgag cggttcaagg
    46381 cgtagcattg gaactgctat gtagactttt gtttaccgag ggttcgaatc cctctctttc
    46441 cgcaccttca cctaattcac caatgtaact aactacaatg tatcaaatac aaataagaac
    46501 ggataccaaa aaagagttag acttttcttt gatatagatt ccgttttttg atgttatttg
    46561 attttgatat agattctcta ttcctaattt atgtgatatg aaaaagaaaa tacagtaatg
    46621 taaaaagcag acataggatg gaaatttcca taaaagatat gataggatag aaatccccga
    46681 attcaatccc ttgtcttcat ttccttattt acttaacctt aacttaagca aaagggaggg
    46741 gtgcaaattt gtaaagccct ttgttttttt attttagtta ggtttaagtc tgacgagaat
    46801 aatattctac gacaagcaat tcatttattt tcaaaccgac ccatttccta tctattattt
    46861 gattgactaa tcctttatat tgtaatgtgt gaagggtcaa atgttttggt aattcctcat
    46921 gtgtggatga atccagataa ttttgaatta gagctagaga tttttgttca tccttcactg
    46981 aaatgatatc tcggggtttg cagcgataac ttggtatatc tactatacga ccattaacta
    47041 aaatatgtct atggttaact aattgacggg cttgaggaat agttgaagcc atgcccaatc
    47101 gaaaaaggat gttatccaaa cgcatttcaa gtaattgtag caaaacctga ccggttgacc
    47161 cttttgcctt tccggcgata cgaacatatt taagtaattg tcgctctgta agaccataat
    47221 gaaaacgcaa tttttgtttt tcttctaaac gaatacgata ttgagatttt ttcccggggc
    47281 gcgattgatt tttaagatcg cttccagctc taggcctttt actagttagt cccggtaaag
    47341 cccccagacg gcgtattttt ttgaaacgag gccctcggta acgtgacata aagactcctt
    47401 tttttttata aatttgattg aaatttaatt tatgaaattt cataaattaa aataaaaaaa
    47461 attaaaactg aactaaatac taaatgaagt gaaatccgat aaaatgaagt attgtactac
    47521 aaacaaatag aaatgagatg cattagatca atatacatat ttttttgtat tgactttttt
    47581 gtttgtattt ttttattgca tatctactat tgtatatcta caaaaattga tatacaataa
    47641 aaaaatctat ttattagata acttctatct attgatatag aaatggaaac tatatataat
    47701 ctatatagat aaataaaacc aaaagaaagc cctttctttt ttttttgttc ttgatttctt
    47761 ttccaaagaa aagatataac tcccccattc ataattgtaa gtttctacga cataataaaa
    47821 taaagatatt tttggccttt tgaaaaaaaa gggggggtga agaagttctt tatttcaatc
    47881 ttctttgatt tcaaaaaatc tgatcaatca tgtatgtaaa aaagaaaata aatagaaaaa
    47941 gccggctatc ggaatcgaac cgatgaccat cgcattacaa atgcgatgct ctaacctctg
    48001 agctaagcgg gcttaaataa aagaaatttt acatacatgg gaattcgtaa aactcttagg
    48061 attttatcta ttaacgataa cttatatttt atttaaattc atttaaataa aaatcaaatt
    48121 tcataatttc aaacgttaaa ttgagtttat agttctaaat caaatctata atataaatag
    48181 aatctactaa attagattag taagtgaagt tagattagta agtgaagatc cttttgtaca
    48241 tttgtacatt ttttttttga atttagaatt ctctaattat atattagtta tatattagaa
    48301 gtcgaaataa agtttaaatg ctaaatgatt caaccttttt ttagactaaa taattagaaa
    48361 tataaaatat taaatagaaa taaatgaaat aattagttag aactataaaa ttttgttatc
    48421 gtatggttct atatagaggg tcttcctcaa atgtgtctaa gaaaaaaagg ataagaatga
    48481 aaatgaaatg aaagagaaag aggcaacaaa aaaaaagcaa tccagataat aatgagacac
    48541 tcctgtcttt tgttttcatt cggaaggagg gctgcagcta agactaaaac aaagaatcga
    48601 tcgttcgagt attccaccaa attgccgcgg aaaaataaga gttaagagaa acatatctat
    48661 ttatttagtg tatatccatc gatattgaat agcaaatgga gaaatgatag aatcacttct
    48721 gattggacaa aaaaaagaaa tacgggtccg cgatagagac gaaagaagat aggcaagaaa
    48781 tcaaaagggg caaccccatt cgatataaga atgagtatct aaaaaatgaa gtggttccgt
    48841 atagcataaa aataaatatt aaataaatga aaaaaaaaaa ggagggggaa aggcatcatt
    48901 ttgagattga atctcaaaac acagggggat atggcgaaat tggtagacgc tacggactta
    48961 attggattga gccttggtat ggaaacctac taagtgagaa ctttcaaatt cagagaaacc
    49021 ctggaattaa aaatgggcaa tcctgagcca aatcctgttt tacgaaaata aataagggtt
    49081 cgggttcgta aagaaagaat ttaaataaaa aagggatagg tgcagagact caatggaagc
    49141 tgttctaaca aatggggttt gactaccgtt agtaaaggaa tccttctatc gaaactacag
    49201 aaaggataaa agataaacct atacacatac ctaaaggtaa tcaaaaacta tctaaaaaaa
    49261 aaaaaaagac gacccaaacc cgtatttata tattttttat tttttttctg aaaaatagaa
    49321 agaattgttg tgaattcgta ttgattccaa attgaagaag gaatcaaata caacattcat
    49381 taatcaaata atttacccca tagtttgata aatcttttga acaactggtt aatcggacga
    49441 gaataaagat agagtcccat tctacatgtc aatataaatg ctgacaacaa tgaaatttat
    49501 agtaagagga aaatccgtcg actttaaaaa tcgtgagggt tcaagtccct ctatccccaa
    49561 cccccaaaac ccgttgacgc cctacctgtt tttttttttc tttttaattg acatagacgc
    49621 cagtcctcta ttaaaatgag gatgatgtct tggtaatggt cgggatagct cagttggtag
    49681 agcagaggac tgaaaatcct cgtgtcacca gttcaaatct ggttctcggc atatgagtaa
    49741 ttcgtatgag gatctattct caaaatttat tgatatggat caacataata aatacttatc
    49801 cctctaggtg tctgtaaatg gacctttctc tattttgtag tttttttttt tctattttat
    49861 agaaaagtaa agagtctatt atagtgaaat aaaaaaattg gattctcttc cttctaagag
    49921 atgtgcacga tacaaagttc acagcgcaga atctcttctt ttattttagt tcatcctatt
    49981 gtctcgccta aaaaaaaata atatatcttt taaaaatcta gaatctcaac gaatccctaa
    50041 ttctattgtc ttttattttt tttcttagcc tatccataaa aataggaatg atacttcaat
    50101 tactctgttt gatctcgaag aaaaagagag tgtacaaata ttccttgaat acccggagtt
    50161 gtataaatga aaaaaaggtc tcttatcatt caatgagcgt cttgtagttc ataaaaattg
    50221 ggggcaatat aatccttacg taagggccac ccgatccaac tttcgggcat taagatacgc
    50281 ttcagtcgtg gatgattctc atatgagatt cccaacatgt cataagattc ccgttcttga
    50341 aaatccacac ttttccaaac ccagaaaaca gacgggattc taggatgagc ccttggaaca
    50401 aatactttta tacatacctc ttccggttga tctacaccat attctattct tgtaagatga
    50461 tatacactgg ctaacattcc tcccggtgct acatcatagg cacattgtga acgtagataa
    50521 ttgtaaccgc atacatataa aataacagca atggaatgcc aatcctcggg ctttatttgt
    50581 aaagtctcta ttccttggta atcgaaaccc aaagatctat gaactagccc atgtttgact
    50641 aaccaaacag acaaaggacc ctgcatcttt tttatctctc ccgcattttc atttgtcttt
    50701 gatttgtaat ttgtataaga tatatatttc acatttacga tgaaatccaa tttatgaaga
    50761 ttcattcgtt atttgttatt ctgaaaaaaa cctaccttat ctaatttact aattcttggg
    50821 aagatattga acttttatag ttgaaaaatg tttgaagagg gagctctgaa gtagacggtg
    50881 gttgataaag taatccccta tcataatttc cagcataagt actgtgtaca agacaaaact
    50941 tgtgattggt agtaaaacac cgatcacccc cttgagatct agatctaatt cgatcctcat
    51001 agatttctcg agatattttc ttacgaagtt ttgttatagc atctataact gcttccggtt
    51061 taggtggaca gcccggcaaa tagacatcta caggaattag cttatcaact ccccgaacag
    51121 tactataaga atcggtactg aacatccccc ctgtaattgt acacgctccc atagcaataa
    51181 catattttgg ttcgggcatt tgttcatata atctcactaa agaaggggcc attttcattg
    51241 ttactgtgcc agccgttaaa atgaggtccg cctgtctagg actcgatctt ggtaccagtc
    51301 cataacgatc aaagtcgaat cgtgagccta ttaatgaagc aaattcaatg aagcaacagc
    51361 tggtaccata aagaagtggc cataaactgg agagtcttga ccaatttgaa aaatcattta
    51421 atgtagttga aataaccgaa ttgtgggtct gtcgatcaag taagggaaat tcaatagaat
    51481 tcatacttaa tgctattttt tttttttatt ttgacttttt attgtttctt attatctgaa
    51541 tattcaggaa ctaagaccat tccaatgctc cttttcgcca tgcataaact aaaccaacaa
    51601 ttaggataag cacaaaaatc aaagcttcta taaatacaga tacccccaat acatcaaaac
    51661 tcattgccca tggataaaga aaaaccgttt caacatcaaa aacaacaaaa acgagagcaa
    51721 acatataata acggattcga aattgtaacc aagcatcacc cattggttct atacccgatt
    51781 cataactcga aagtttctct ggaccttttc taacggggcc taaaactcca gaaattagaa
    51841 atgccaaaat aggaatacca cttgatatta tcagaaatgc ccagaaactc tcatattcgt
    51901 aaagcagaaa catagacgaa ctcctatgaa tgtgaaagaa aaaaagacca gattagttga
    51961 ttcgagttgg tcttactaaa caattactaa acaaagagtt atagacaact tgaaactgaa
    52021 ttccattcca actcgaatcg actagtttca tttgtatact gggggatatg tctcgttttt
    52081 aagatttagt gattggaatc ctaatttatt tattttcatt acgcttattt cgatttcata
    52141 tcgaaataga ttgatatgta tagtattata ctatacatag atatttgtac tactgtacaa
    52201 atctacaaaa caagttaaac ttgttcgctt tcgcctcact tcggtcggat ttttataaaa
    52261 aaaattgaaa ctaaccaaac tcattaaaat tcgaattaat tgttttgttt agaattttga
    52321 attctattct aatattaata tgtattaata aaaaaaaaaa gagcaattga agatattgaa
    52381 atgccttttt tttcatttca gttttatgct ctaaataacc ctgctcccca ccagtgaggg
    52441 agcttatggg aatgattttc ataaagcaaa gcaagcggaa gttgtaagaa tatctttttt
    52501 tatttattga ttttgttttg attaattaaa atagaaaata gggctatacg gactcgaacc
    52561 gtagactttc tcggtaaaac agatcgaact aattattatc aaaatggatt cgaactcttt
    52621 caaagaccca acatgcattt tttttttttt tgcattgggc tctttcatta gctgatataa
    52681 agatccgcta gtctaccata tttttactta aaagaaaaat aagaagatgg ctccgtgtgc
    52741 tctcattgat tattttgttt ctgatacggg agcactacca aagtttttta gagaagggga
    52801 ttctcttgac ataggtttgc ctttggctta gatcaaccta agttaaatgg agtctctatc
    52861 atccctgatt aaaaaatcaa acatgaaact tcatacaccg taagattcat aggacgaaaa
    52921 gatcattttt gaggtcctta tactcattaa gcctagcatt gaatagaccg gggattcacc
    52981 ctatcaatat atcaaatcaa ggatgggttc gattgattaa tttggctcct actaaaatgg
    53041 tagccaatcg agccgaatca tttgtcaggc tattgttctc tggttttgtt ccctaaaagg
    53101 catggagtaa gacatcgact tatcaaaaag atcaattgat tgcacgatag acttttctaa
    53161 aaaacattgg cgcgcgtgta aacgaggtgc tctaccaact gagctatagc ccttccttgt
    53221 gatacagatt tatttgattt ctcctattat gttctgtata gaatttcttg tcaagatgaa
    53281 tattacacag cctcatatct ctttagtccc ttttctttga ttggtattgc ttagaagtaa
    53341 tattgaattt ataattcatc gatggggtag gtcccctttt ctttttcttt ataatgataa
    53401 atgacctact taactcagtg gttagagtat tgctttcata cggcggaagt cattggttca
    53461 aatccaatag taggtagaac ttattagata ccactgacct cggtgtctaa taagtttttc
    53521 tacccacctt cttttagtta ttttgtatct ttttcattct atttcagttt caaattttga
    53581 aaattttcat tttctattaa aaaaaattca cttgattgta tttgattcta tttaatcagc
    53641 agaatcaaac aaaaaggggt gtataaacat aagttttttt ttatacagaa attctatttg
    53701 gatacactaa cttgactaat tacaaaatcg aattgagagc ctcgacgcgt gtcctagctc
    53761 gtctgagagc tagatttgcc tcaattcttt gccgcttgcc ctcagctttc ttcaggttag
    53821 cttccgctat tttaagagtt tgctgggctt cttgtggatc aatgtcacta cccttctccg
    53881 catcatttac taaaatagtg atttcattat ttcctattct agcaaaacca cccatcagag
    53941 tcatcgttaa ccattgatcg ttaaggcgta ttctcaaaat acctatatct accgctgtgg
    54001 caataggcgc atgatttggt aataccccaa tttgtccact attagtagat aaaacaattt
    54061 ctttcacttt tgaatcccaa acaattcgat taggggtgag tacacaaaga tttaaggtca
    54121 tttcttcaat ttgctctcca tttctaagtt tgtagccttc gcagtagctt catcgatgtt
    54181 acctaccaaa taaaaggcct gctcgggaag accatctaat tctccggaaa gaatcaattt
    54241 aaaccctcta attgtttctg ctagaccaac atatttcccc ggggaacccg taaatacttc
    54301 cgctacgaaa aagggctgtg ataagaaacg ctcaattttt cgcgctcttg ctacagttaa
    54361 tcgatcctct tcggacaatt cgtccaaccc aaggatggct ataatgtcct gaagttcttt
    54421 gtaccgttgt aaggtttgct taactctttg cgcagtttca taatgttcct caccaacgat
    54481 ccgaggttgg agcatagttg atgttgaatc taaaggatct acggctgggt agataccttt
    54541 agcagctaat cctcttgata ggacggtagt agcatctaaa tgtgcaaatg ttgtggcagg
    54601 agcagggtcg gtcaaatcat ccgcgggcac ataaactgct tgaatcgaag ttatggatcc
    54661 ctctttggta gaagtaattc tttcttgcaa agaacccatt tcagtactaa gggtaggttg
    54721 ataacccaca gcggaaggca ttctacccaa taaggcggat acttcggatc ctgcttggac
    54781 aaaacggaaa atattgtcga taaatagaag tacgtcttgt tcattaacat ctcggaaata
    54841 ttctgccata gttagggcag tcaacccaac tctcatacga gctcccggtg gttcgttcat
    54901 ttgaccgtaa actagagcca cttttgattc cgcaagatct ttttcattaa ttactccaga
    54961 ttctttcatt tccatgtaaa gatcatttcc ttcgcgagta cgttcaccta ctccgccaaa
    55021 tacggatacg cccccatgag ctttggcaat gttgttgatc aattccataa tgagtactgt
    55081 tttacctacc ccagcccctc cgaatagtcc gatttttcct ccacgacgat aaggagctaa
    55141 aagatctact actttaattc ctgtttcaaa aatagataat tttgtatcta attgtataaa
    55201 agcaggtgca gatttatgaa taggggctgt tgtgcgagta tccacgggac ctaaattatc
    55261 aataggctct ccaagcacgt tgaaaattcg tcctagggtc gctcctccaa ccggaacact
    55321 tagaggagtt cctgtgtcaa ttacttccat tcctctcatt agaccatctg tagcactcat
    55381 agctacagtc ctaactcgat tatttcctaa taattgctgt acttcacaag tcacattaat
    55441 ttgttgacca gcagtatctc gacccttaac taccaaagca ttgtagatat taggcatctt
    55501 gtccggagga aaggctacat ctagtactgg accaatgatt tgagaaatac gtcctagatt
    55561 tttttctttt tcaagcgtgg tggaaacccc aggatctgaa gtagcaggat ttattctcat
    55621 aataagtggt gaactatgtc aatttttttt tcgaaaatta tctaataaaa aaaatcttcg
    55681 atagcaagta ggtcggttaa ttcattcaat aagaaatggg aggaagttat cactcaattc
    55741 cgtccgttgg tatcatgaat acaattcaat tgtttactta ttctatttct attcaatttc
    55801 aatcaaggaa ttttcaagtt gaagcgaccc attttcaaaa tatcaactgg atgaataaaa
    55861 atattgaaaa agtctttcat ttgtctatct ttatagacaa taacgcccat cttatctatg
    55921 gaattcgaac ttgaactcta tttacgattt tttatttata tctcattagc ccctttttca
    55981 tatttgcatt ttaattttag catatcaatg taatatattt ttagatccgg cctattcccc
    56041 cctcttttta tctataccct ttttccatgg accaattcgg catattttca catacatata
    56101 ggatttacat atacaacata tattactgtc aagagtgaat ttcttattta tagttctatt
    56161 aaataaacaa aaaaagaagg gattagaaaa aaaaactaca aggattgggt tgcgctatac
    56221 atatgagaga atatacaata atgctgtatt tggtgaatca aataccatgg cctaatctaa
    56281 taaggaacca ttcggattag ttgataattt tttgaaagat tcctgtgaaa aagtttcgtt
    56341 aactcctaat ttatgtcgag tagaccttgt tgtttcgaga attcttaatt catgagttgt
    56401 agggagggac ttatgtcacc acaaacagag actaaagcaa gtgttggatt caaagctggt
    56461 gttaaagagt ataaattgac ttattatact cctgaatatg aaaccaaaga tactgatatc
    56521 ttggcagcgt tccgagtaac tcctcaacca ggagttccgc ctgaggaagc aggggccgcg
    56581 gtagctgctg aatcttctac tggtacatgg acaactgtgt ggaccgacgg gcttaccagc
    56641 cttgatcgtt acaaagggcg atgctaccac atcgagcccg ttcctgggga agaaaatcaa
    56701 tatatatgtt atgtagctta ccccttagac ctttttgaag aaggttctgt tactaacatg
    56761 tttacttcca ttgttggtaa tgtatttggg ttcaaagctc tgcgcgctct acgtctagag
    56821 gatctgcgaa tccctactgc ttatgttaaa actttccaag gtccgcccca tggaatccaa
    56881 gttgaaagag ataaattgaa caagtacggc cgtcccctat tgggatgtac tattaaacct
    56941 aaattggggt tatccgctaa gaactacggt agagcggttt atgaatgtct acgtggtgga
    57001 cttgatttta ccaaagatga tgagaatgtg aactcccaac catttatgcg ttggagagac
    57061 cgtttcttat tttgtgccga agcaatttat aaagcacagg ctgaaacagg tgaaatcaaa
    57121 gggcattact tgaacgctac tgcgggtaca tgtgaagaaa tgatgaaaag ggctgtattt
    57181 gccagagaat taggagttcc tatcgtaatg catgactatt taacgggggg attcacggca
    57241 aatactagct tggctcatta ttgccgagat aatggcctcc ttcttcatat ccaccgcgca
    57301 atgcacgcag ttattgatag gcagaagaat cacggtatgc acttccgtgt actagctaag
    57361 gccttacgta tgtctggtgg agatcatgtt cattctggta cagtagtagg taaacttgaa
    57421 ggagaaagag acataacttt aggttttgtt gatttattac gtgatgattt tattgaaaaa
    57481 gatcgaagcc gtggtatttt tttcactcaa gattgggtct ctctaccagg tgttttgccc
    57541 gtagcttcag gtggtattca cgtttggcat atgcctgctt tgaccgagat ctttggtgat
    57601 gattccgtac tacaattcgg tgggggaact ttaggacacc cttggggaaa tgcaccgggt
    57661 gccgtcgcta atcgagtagc tctagaagca tgtgtacaag ctcgtaatga ggggcgcgat
    57721 cttgctcgcg agggtaatga aattatccgt gaggctagca aatggagtcc tgaactagct
    57781 gctgcttgtg aaatatggaa agagatcaaa tttgaattcc aagcaatgga tactttggat
    57841 aagtaatccc ttgattacca ttcctttttt tagttgaatt gcaattaaac tcggcccaat
    57901 cttttactaa aaggattgag ccgatcctac cctattgtct atatttttga tagatacata
    57961 tttatttttt tttttgtaga tatacacttt aatctagagt agatatataa gatctagatc
    58021 ttatatacaa aaataaaaga ctaaacacaa ctctttctat tcttgtattg gttccaaaat
    58081 gaatcctatg tatggatcct taggattggc gtattctttt ctatcctata tgccacagtt
    58141 taggatcatg gattgagcca agcaggacaa tcttttctac ctatcctgta tgttgtcctt
    58201 ttcatccgtg ttgaaataga aacttattgg agtagtcgac gatattttac gaaaaaggtt
    58261 atttatggcg gagaaatctc tcttttcaat gggaatttta catactatca ttatggggaa
    58321 agtactattt caattctatt tataattgaa aatggacaaa ggttccatca gatagactga
    58381 agagaaactc cgagttctca caaacaaata taaagtataa tcatttcttt caatattcac
    58441 tcattatttt atttagttaa aaattctggt gattgtctat atgcttatta gtaaatcaaa
    58501 tattcaatta attttatttt ttattgaatg actattcatc tattgtactt tcatgtaaat
    58561 agaggcaagc tctatggaaa aattttggtt caattccata ttgtctaaag ggaaattaga
    58621 atacagatgt ggactaagta gatcaatgga tagccttggt cctatagaaa atcctagtat
    58681 aagcaaagac ccggttataa acgatacaga agaagataaa aaaattcagg gtaagaattc
    58741 tagttattct agttattaca gtactcttga tcatttaatc gccggcaaag acatagacat
    58801 tcggaatttc atttctgatg aaactttttt cattagggat actaatagga acacttattc
    58861 catatatttt gatattgaaa atcaaatttt tgagattgac aatgatcatt cttttttgag
    58921 tgaattagaa agtgtgtttt ctagtcatag taattctagt agtcactcta gttggattaa
    58981 ttacattaat agtcgcattg actcttatct tcgttctcaa atatgtattg atagtttcat
    59041 tagcggtgag agttacaatt ccaatgacaa tcagagttcc atttcaaatt ccgtttatga
    59101 cgaaagggaa agtcatagtc aagatgataa tttcaataca aaaacaaatg cgagtgataa
    59161 tgatttatct atcgaagaag aatctaatga tttaaatgga actcaaaaat acaagcattt
    59221 atgggttcaa tgcgaagatt gttatggatt aaattataag aaatttttga agtcaaaaat
    59281 gcatatttgt gaatactgtg gctatcattt gaaaatgaac agtttagaca gaatcgaact
    59341 ttcgattgat ccgggcactt ggaatcctat ggatgaagac atgatctctc tggatcccat
    59401 tgaatttgat tctgaagagg gcgaatttga ttctgaagag gttgaatttg attctgaaga
    59461 ggaatctgat caagatcaag aggaatcttc taaagatcct gaggaatctg atcaagatcc
    59521 tgaggaatct gatcaagatc cagaggaatc ttataaagat cgtattgatt cttatcaaag
    59581 aaagacagga ttaactgagg ctgttcaaac aggtacaggt caactaaacg gtattcctat
    59641 agcaatcggc gttatggatt ttcagtttat gggaggtagt atgggatccg tagtaggtga
    59701 gaaaatcaca cgtttgatcg agtatgctac aaatcaatct ttacctctta ttctagtgtg
    59761 tgcttccgga ggagcacgca tgcaagaagg aagtttaagc ttgatgcaaa tggctaaaat
    59821 atcttccgct ttatatgatt atcaatcaaa taaaaagtta ttctatgtat ctattcttac
    59881 atctcctact actggtggag taaccgctag ttttggtatg ttaggggata tcattattgc
    59941 cgaaccggat gcctatattg catttgcggg taaaagagta attgaacaaa cgttgaatac
    60001 aacagtaccc gagggttcac aggaggctga atatttattt gataagggct tattcgatct
    60061 aattgtacca cgcaaacttt taaaaggtgt tctgagtgag ttatttcagc tccacgattt
    60121 ttttcctttg actccaactc caaatcaggt agagccttaa gttataagtt caatttttta
    60181 tttgtatgga aaaggtagtt ggagttagtt tatcagaatc aaagtaggac taatggggtt
    60241 ttctttcctt tgtagcatca aattgaattg tagaaataat ttttggaatt cttattctta
    60301 gcgatattac tgattactaa tgagcaatct tttagtttat taagaagata aaaagggaat
    60361 tctccccttt gtgaaatgaa attagaatta ggcgagacaa ataaaaggaa ttcaatcttc
    60421 ctctcttgcg gatgtatata gaattcaaat atagaaaaaa atagatatag agtttttgat
    60481 ctttcaatat ctcgcgagaa ttttattttt actaaaataa aatcctcctt cccttcttgg
    60541 atcggggtca aattctaacg aatctcattt ttcaaaaatt ttgactaaca ctcttttttt
    60601 tgatttatta ttcgtagatt tgaataataa atcaaaaaaa aaaattcaga ataataaatc
    60661 aagtggatta ttatacagat atctttcgat cgtcattaac agtccttgta ctttttatat
    60721 tagatatata tctactataa aactaattac atattcatta gtttagttta ttacttagta
    60781 attagtttta tagtagtata atatacgaat tctaatataa ttgttaatta ttattgagat
    60841 atctttataa gtaacaataa caggtacaaa tataaaattg aggtacccat tctatgacaa
    60901 ctctcaacag cttaccctct atttttgtgc ctttagtggg cctagtattt ccggcaattg
    60961 caatggcttc tttatcttta tatgttcaaa aaactaagat tttttagatg cgatgggacc
    61021 aagacaaaat ttgatctatt ttttcaaaac ttagatatca tggatatcta tattagtaga
    61081 atattgtata acaagtagtt tttccgaata gaaatcaaaa agctatttct tatgcatgcg
    61141 tattcgtaaa cacgatgtat gggtaaatga atagtagctg tggactggga tcgcagcaga
    61201 tggatgatat aaagtccatg tatcataggt atgtagatct ttatggggga tcctataaag
    61261 taaaggggat tcttttagat ctaagtaatt cgatggatta ttcctaaagg ttcacaaata
    61321 gtgctagctg attagagtta cttcggaaac aaaataaaaa atcaaaatta aaatatatgc
    61381 ttattatctc aattccaata aaatgcaact ggatctggta tgtatgagtt ggccatcaga
    61441 atctatatgg atagaattta tagcggggtc tagaaaaaca agcaatttct gctgggcttt
    61501 tatccttttt ttttgttcat taggattttt attggttgga acttctagtt atcttggtag
    61561 aaatttgata tctttatttc cgtctcagca aatagttttt tttccgcaag gaatcgtgat
    61621 gtctttctat gggattgcgg gtctctttat tagttcctat ttatggtgca caattgcgtg
    61681 gaatgtaggt agtggttatg atcgattcga taaaaaagaa ggactggtgt gtatttttcg
    61741 ttggggattc cctgggaaaa accgtcgcat ctttctacga ttccttatca aggatattca
    61801 atctatcaga atagaagtta aagaaggtat ttctgttcgt cgtgtccttt atatagaaat
    61861 cagaggtcag ggtgccgttc ctttgactcg tactgatgaa aatttgactc cgcgagaaat
    61921 tgagcaaaaa gctgcggaat tggcctattt cttgcgcgta ccgattcaat tgagaaatga
    61981 agaataaatt caatcaaatg cggcaagagg aaaaaactca agtcaagaac cccttttttt
    62041 ctagagcata acctaactga acttttttaa gaatccccat tcattcttcg agccaaagca
    62101 ggcgtatacg taagaatcat aacctaaaac aaaaccattt ttttttactt gctattttta
    62161 tcaagattct ttcgtctcga aatccgcata gaatcatatt tattacttga acttgaaggg
    62221 gttcttttga gcatttatcg aaagaggaca attgcttcga atcggatcaa tttgaatctc
    62281 tggaaataat attctatata tttatatttt cactcgaatt tgaagtggat tcttatcata
    62341 tttttgactt ctatatttta gattcaaggg ctaagcactt aataaaaaag cagagaataa
    62401 attcctggga ttactatcta tcttataatg gaactcctgc ttgatagaaa gattagattg
    62461 cctagagtca atgaaagagg tggttcatta ataattcaca gatgaaaaaa tgttaaaaaa
    62521 aaaaaagaaa acattcattc cccttctata tcttgcatct ataatatttt tgccctggtg
    62581 gatttcgctc tcattcaata aaagtattaa atcctgggtt acaaattggt ggaatactgg
    62641 gcaatgcgaa actttcttga atgacattca cgaaaagagt attctagtac aattcataga
    62701 attagaggaa ctcttcctct tggacgaaat gataaaagaa tacccggaaa cacatctacc
    62761 aaaacttcat ataggaatac acaaagaaac gatccaattg gtcacgattc acaatgaaga
    62821 ttgtatccat atgattttgc acttctcgac aaatataatc tatttcttta ttctaagtag
    62881 ttattccatt ttaggtaatg aggaacttgt tattattaac tcttggcttc aagaattcct
    62941 atctaattta agtgacacaa taaaagcttt ttctattctt ttattaacgg atttctgtat
    63001 tggattccat tcaacccacg gttgggaact aatgattggt tatatctaca aggattttgg
    63061 gtttgcttat aatgatcaaa ttctatctgg tcttgtttcc acctttcctg tcattctaga
    63121 tacaatttta aaatattgga tctttcatta tttaaatcgc gtatctccgt cacttgtagt
    63181 tatttatcat tcaataaatg attgagaaat gattcactga tccaaatcca attcaaatat
    63241 aaagtttctt tgttactttg tatacaagca tgcaaagtcg aacttacttt attctttcta
    63301 cccgtcgagg ggggaattgc tgctatcttt cggtaaaatt ttttgagtat ttttagtttt
    63361 agtatacagt aaataacaaa atggtggata ggggactaga ctagcgacct accaaatttt
    63421 attgtagaaa ttttcgggat caacgattgg accatgcaaa ctcaaaatac cttttcttgg
    63481 ataaaggaag agattactcg atctatttcc ctatcggtca tgatatatat aataaccggc
    63541 gcatccattt caaacgcata tcccattttt gcacagcagg gttatgaaaa tccacgagaa
    63601 gcaactgggc gtattgtatg tgctaattgc catttagcta ataagcccgt ggatattgag
    63661 gttccacaag cggtacttcc ggatactgta tttgaagcag ttgttagaat tccttatgat
    63721 atgcaactga aacaagttct tgctaatggt aagaaaggcg ctttgaatgt aggggctgtt
    63781 cttattttac cggagggctt tgaattagca ccgctcgatc gtatttcgcc cgagatgaaa
    63841 gaaaagatag gcaatctgtc ttttcagagt tatcgcccca ctaaaaaaaa gattcttgtt
    63901 ataggccccg ttcctggtca gaaatatagt gaaattacct ttccgattct ttccccagac
    63961 cctgctacta ataaggatat tcatttctta aaatatccga tatatgtagg cggaaacagg
    64021 ggaaggggtc agatttatcc tgacggtagc aaaagtaaca atacagttta taatgctaca
    64081 acagcgggta tagtaagcaa aatcatacga aaagaaaaag ggggatacga tataaccata
    64141 acagatccat cggacgggcg tcaagtggtt gatattatcc ctccaggacc agaacttctt
    64201 gtttcagagg gtgaatctat taaactcgat caaccattaa caagtaatcc taatgtgggt
    64261 gggtttggtc agggggatgc ggaaatagta cttcaagacc cattacgtgt tcaaggcctt
    64321 ttgttcttct ttgcatctat tgttttggca caaatctttt tggttcttaa aaagaaacag
    64381 tttgagaagg ttcaattgtt tgagatgaat ttctagatcc gtggatttat caacatgaaa
    64441 ttcgtaaaaa cgaatcaaac tctttctggc cattgggtta gttaggtatg atcaaaaaaa
    64501 gtatgaaatt tgcttgttta catctctttc ccccatataa gatatgcctg gaattccttt
    64561 tatcgcattt ctaatatgta tatttattgt gaagaacact gtttggcctt accccttctt
    64621 tgcttttttc aatcccaatt tgataggtgt gactcgatcc ctattcgtgt gtcagatcga
    64681 aatgttcaaa aataggtttt ttctgttcta atatctaata gaatctaatt tgactagata
    64741 ctaaacatac gataagtaag aggagcctag aaaggaagga taactgagag aacacaaata
    64801 attagaggga gtctttttcg tcttcgacac aagaaaggga tgtataaaag cccctttctt
    64861 gtgtcgaaat aataaaagtc cttggtggca ttcgtcaaaa atttctattc ttagtttcta
    64921 tttttcccta tttttcagag ccttttttta ctagtttttt ttagatttct atttcaaatt
    64981 tagacttaga catagtagaa ctttactcta tttattttag tattagtatc gcaccaaagt
    65041 ttgaaatttt ttataagttc attgattcta ttttctcaca aaaaattctt attattaata
    65101 agaaagaatt caacgggccc ctccctcgcg aatcaggcaa agaaagaaga gacgggcccg
    65161 ttgagttctt ctgctttcat gtctacaact cgggccgtcc catttttata gggatgaacc
    65221 caatccagaa tatgaaccat aaaagaaaat acctattaaa ccgatgacaa gaataccagt
    65281 taccgtacct attacccaaa gaggaatcct tccagtagta tcggccattt attctgcctc
    65341 cctccacatt tctttcatca agtggccatg ctaaagacat aaacagtcat agataattct
    65401 gagatgcgat ccttccgagt gggataagag aatttctatt attatttttt actactctct
    65461 tattttctct tacttaattg aagaaataat tggaaaataa aacagcaagt acaaaaatga
    65521 gtaataaccc ccaatataga ctggtacgat ttaattcaac attttgttcg ttcgggtttg
    65581 attgtgtcat agctcttata attaattcag attaggttta tcgttggatg aactgcattg
    65641 ctgatattga ccccaaaaag aaaacggtag gtacagctag tccgtgaaca gccaaccatc
    65701 gcactgtaaa aattggatag gttcgatcta tggtcatcgg gtcctcctaa aaagatctac
    65761 taaattcatc gagttgttcc aaaggatcaa aacgaccggt tattaatgga attccttgtc
    65821 gactctctgt aaaatactcg tttggacgag ggctcccaaa cacatcataa gctaaacccg
    65881 tgctgacgaa taaccaaccc gcaatgaata gggaaggtat agtaatacta tgaatgaccc
    65941 agtatcgaat actggtaata atatcagcaa aagaacgttc tcctgtgctt ccagacatgc
    66001 tgagctccac atattcttgt agggaatcga ttccgcaaaa gaggagatcg gtaaatgcaa
    66061 attcactgaa attccatctt tgtgagatcg tcaatattgt accaaaggcg tttttagagt
    66121 atatcgaatc agtatagcta tccttcttct aacacagcaa cgtaatttca attagttttg
    66181 acatgaagtg gtagattctt tctttcttct tcttgtttgt cgatgtataa caaccatgta
    66241 tcgtgtaata gaaaattcct caaattcctt cctgtatcga ataggggctt tcttctctta
    66301 tttattggcc ccgggttaga aactcaagat cgggtaaacg gcgaatcaaa gaggttggtt
    66361 tctaatttat aaaaattcgt aaaggaaatt ctcatatttt aaaaagttaa ttatgtgcga
    66421 aataaaaaat agaaaaattc tattttttgc gtagttgcat aagaggtttt ggtttttttg
    66481 taatcccccc ttttttcctt tttttttatt gggtattcat ctaatgacaa gtaagagaag
    66541 catagtagat agtattaaaa tagataaaaa aagaacaacg aataaaaaaa ttctaataat
    66601 aaaatatttg ggatgtgggg attgttctat tgttgtatta gatctaaaca aaggattttt
    66661 cttgacctaa cttgaaagat gaggttttat gctttattta ataaaaaaaa agacaaaaaa
    66721 acctataaaa taaaggaaaa gataattgaa attactaatt aagttaaggt taagtaagtt
    66781 aagagtttta aagccaatct agttggaaaa agggattttt cttttttgag tgatctcgtc
    66841 acattatatc tttttttgat tatcattcga taaattttgt ggctgaatcc actcgactac
    66901 tgaatctaca aaggaaagaa aaaaaggtaa acaagggggg tataaggtca ctatattatt
    66961 ctatctaatt agaaaataaa atacatttga gacaatgaca atcaaaaaac caaagaaaag
    67021 attttccaat tttttcttcc atattttgat tcaaattttt caatgaagtt acatggcgca
    67081 gtttttatta ttcttttttt ttttttttag tttactcaag atcaatattt ttccaatgaa
    67141 tcaactgcgt tgattctgaa tcacggaagg actactagat gtcaaagatg ctgaatttct
    67201 tttgtttcta ctcctgcctg ccatgccagt ctattttggt ttttgttttg tgaatattgt
    67261 ctataatgat tgatgaatca aaaagttgca attgaactta ttacttcaat tagtattttt
    67321 gcttatcctc gtctctttca aaaatgaaaa tttaggaaag tgctttctaa acatatgtat
    67381 aaaaagaaca tatttcattt agccccctca tgcctacgat aactagttat ttcggttttt
    67441 tagtagtggc tttaactata acctcagctt tatttattgg tctgagtaag atacgactta
    67501 tttgaaaatt tattgaattt gaatgaacga acaatttcta aaaacagatt cttatttact
    67561 attgcataga ttctatagtt ctttactgcg ctaactatca attctaatta tccgtcattg
    67621 agattcatgg gcaatacgga ttcacattta tggatagata ttacctctct ttttcccttt
    67681 caaaaaaaaa aaaaatcaaa atgattgaag tttttctatt tggaatcgtc ttaggtctaa
    67741 ttcccattac tttggctgga ttattcgtga ctgcatattt acaatataga cgtggcgatc
    67801 agttggacct ttgattaatt aatatctctt tccttttttt ttttgactca ccccccctct
    67861 ttattaattc atttaattga atctagggga ggtcaagtca gattgctatt gaattttttt
    67921 atttcaattt tggtttggtg tcatttattt tctacctaac aagagcagaa tcacgctctg
    67981 taggatttga acctacgaca ttgggttttg gagacccacg ttctaccgaa ctgaactaag
    68041 agcgctttct tatcacaata agataaggct gtaatagaaa ggggaggatt cttttatata
    68101 tataaaggat atcttgcaca cctatactat tatactatta tatatgatct atactattat
    68161 atatgatata gaataatagt attaaagatt ctgtatgctc aattttaatt gatctaaaat
    68221 tgctccttcg ttactgctca aaggagaagt aataggtagg gatgacagga tttgaacccg
    68281 tgacattttg tacccaaaac aaacgcgcta ccaagctgcg ctacatccct ttcaattggt
    68341 ttacagtgtc attatagaga atccctgtct tgttttccac actttgaatt cctatattga
    68401 tatagaatat caatttttct tgctacttcc ccttttttat ctcatattat ataaggaccc
    68461 tataacaaat taatttatta ataaattaat cttttttgtg gaaattcttg ggtggaaagt
    68521 tacatatttt tctgttttaa gaaaatgaaa atcttatcta tcaaataatt gtccatttta
    68581 atttggatta gggatttcgc atccaaatag ataaaaagaa gtggtcctta actacatatt
    68641 catctgatta tatatctagt accatattgt aatacaataa aaagggggtt ttaaatgcga
    68701 gatctaaaaa catatctttc cgtagcacca gtactaagta ctctatggtt tggttcttta
    68761 gcaggtttat tgatagagat caatcgttta ttcccggatg cgttaacatt tccttttttt
    68821 tcattctagt tatttattgg cgtgggacgg ggtgaaggag attagagata caatcaaata
    68881 tctgatcccc cccctttttt tttcgctttt tagaataagg gatagtagat tcaaccgcac
    68941 cgaaattcgg ggttcaggct ccaattaaat tactagtcga ggaaaaacgg aaatgcggct
    69001 aaggcaacat ctatcaaata ttctacacta caaaagggct tcaattaaat actccactgt
    69061 gattctattc taaattattc tgattctaaa tctaaaaaaa ttagaaatca ttgtattact
    69121 tattatttac tataatcttt ttttatagat ttcaatttat tactacgaaa tcattcctaa
    69181 ttttattttt agttagcaac tttttttttc ttatttgttt ttgaccctaa aatcaatagg
    69241 atagggtggg gtggattaaa acctaaaggg ggttcatggc taagagtaaa gatgtccgag
    69301 taacgattat tttggaatgc accaattgtg ttcgaaacgg tattaataaa gaatcaacgg
    69361 gcatttcccg atatattact caaaaaaatc gacacaatac gcccagtcga ttggaattga
    69421 gtaaattctg tccctattgt tacaaacata caactcacgg ggagataaag aaatagatca
    69481 aatcgagtgc ctgtatgtca tatgttaccg ctctctcaag gaatattaaa atatgactta
    69541 ctttaggtat agaattagtt atatgtaatg ccactattag tacatagaat agattattct
    69601 ttttttttct atataattat ttattacata tacataaatc tagaataatg aataaacaaa
    69661 gcaaatctta taaattccat aatttggtcc gatctaaata ggactaaatt agattttcaa
    69721 atttaagaat tagaaatatg gataaggata ggatttttat ttttagagat aaggaataaa
    69781 caaattatgg ataaatccaa gcgatctttt cgtaggcgtt tgcccccgat ccaatcgggg
    69841 gatcgaattg attatagaaa catgagttta attagtcgat ttattagtga acaaggaaag
    69901 atattatcta ggcgagtaaa tagattgact ttaaaacaac aacgattaat tactattgct
    69961 ataaaacgag ctcgtatttt atctttgtta ccctttctta ataatcagaa acaatttgaa
    70021 agaggggaat cggtcgctag aactagaggt cttagaacta gaactaaata aaaaaaagtg
    70081 tgcttatcct tccattttca attgaaaaaa aattcaaatc cgaactcaag cgtaggttga
    70141 tgttttattc gaaaaatccg aaaatcaaac aaactgaaat tcccttgtaa tgttgtaaga
    70201 ataataaaag aatcgagtcg ggaaaggaaa atcctttttt ttgctctttt tgttttgatg
    70261 accttatcat catcatcatc ttttttcgta ctaatttcta ttccaccctc tccgagttta
    70321 ttctcgagga aactccattt aaagtattcc ggtggattcc ttccgattca cttattcttt
    70381 attaatattt tttttaataa atcgctttgg aaatcatata aagacaattc ctatttaata
    70441 tagctatttg tgcaagtatt ttacgattaa gaagcaactg cttacggtac aggttgtgta
    70501 gtagtgtact atacctatag gataccgatt ccgcgcgaat tgctgcattt attcgagtga
    70561 tccacaaacg acgaaaatct ctttttttcc tacctctatc ccgatgcgcc gaaaacaaag
    70621 ctcttattct ttgttgaata atagtttgag ttacttttga atgagcccct cgaaaacctg
    70681 atacaaagaa acgcattttt gttcgacgtc tccgagctat atatcctcgt ttaattctgg
    70741 tcattgaaga aaataaactt tgatgaataa ctcattcttt ctttcggtta ttctttttcc
    70801 ctttactagt ctattaataa caaaacggat tcttccaatg tataaaataa aaattccaat
    70861 ggcttttgct actataaccg tcccgaccac gagtttttgc cttttttagg cattttattt
    70921 tgcctataaa taagaactta aatattaggt ataaaaaaag cataatcact caaagagtag
    70981 taaatagaaa tggctaacta gtgggttcca tcgtctctat ggttacttct taaacggtga
    71041 ggtcctctct atacaccgga gctccttact tcatttaatc aatgaatgct atgggtaact
    71101 tgtacaattc acactttttg gctctacccc ccatgtccaa taatagatct ttcacaatca
    71161 gagacctatc ttatacagta acggtattca attatgaaaa tgagttgggt agctgaccct
    71221 cttagtccgt tcttggaagc ataatttttt cccttttcaa ataggatttt aaccgcttaa
    71281 tggataagca tttgctacca atggatactt ttttttcatc ttaaattaca aatggaagtg
    71341 attggatttg caccaatgga aaccataaat ttggtacaca gtaagatatg ttaaatctat
    71401 cttttttatt ttttagatag tgaagagaag tatttactgg tactgatcat tgatactgaa
    71461 aaagaaaggg ttgacttttg tttcagctca tgatcggaac gagtcgcaca tacaccctag
    71521 tacatgttcc tcgacgttga ggacatcccc caagagcagg ggatttcgtg gcatttctga
    71581 ttggctgtct tgcctttcta ataagttgtt taatagttgg catgctaaac catatacata
    71641 atgggctggt ttagatcgat cctaaccgga tgaaattcta aattccttct tttgatgttg
    71701 aatattatat agaaatagaa tattaacccc ttaccttacc ttaaggttaa cttttcttaa
    71761 ctgaagtggt taagaaaagt taagaaagaa ggaataagat aaggaagggg gttaaatcac
    71821 ttaactttca attgtgaatt tgcgttaaat caatgctatt ctgacaatga cattatccga
    71881 tattatcaac aattccatga tctttggctt ctgttgctga cataaaacta tctctttcca
    71941 ggtcgcgcca tatagcaaac atgctctggc ccgtttggtc tacataagcc gttatgatgc
    72001 tgttgcgaat gcgtattagt tcgtcagttt ccatggtata ttgtcccgtt ttttcgtcac
    72061 aataagcgga agcgggttga tgcatcatta ccctagcgtg agggaatgcc gtacgtttgg
    72121 aacgttttcc tccgactaag ataaaggatg ccactgaagc ggccaatgac acgcacgttg
    72181 tagacacatt taagcattgc atagtatcgt aaagaactag tccgggaact acagatccac
    72241 cagaagagtt tataaacaaa aagatatctc tggtatcaaa ctccccacca agatacaaca
    72301 taagagaaac aagttgattc gagatctcgc tcccaacatc ttggaataaa aaaagatttc
    72361 tttgttgata aagtccgttg tataaatcaa cccaagatgc atcttcgtct tcaggcattc
    72421 tgaaaggtac ttttggcata ccaagcggca taaactaaaa gaaaaaagaa ttaaatactc
    72481 aatttcactt tgatatggaa gcgtaacaat ggatttattg tcttaatacc attggtcttt
    72541 agtttatcct attttttatt tgaatcctat ttttatttta tacatagatt gaataatagt
    72601 caaggtcata aaaaaaaaga aaacagaatg aatgaaaaag aattcttacg aatgtgccct
    72661 ttgaatgatg aacaaatatg ggcacattcg ttcatagaaa atgagattaa cccccattgc
    72721 gtattgatac ttatcggata tagaatagat ctgcttctct ttttcttctt ctgaaccaga
    72781 ctcttccatt acattattta gtaaattaaa tatcgaacaa agcgtaatct tttctccgaa
    72841 atagtccacc gagggggagg tacgtagcct attccaatgc aataaagtta cagagtgtct
    72901 atttttcgtt gataaagggg tatttccatg ggtttgcctt ggtatcgtgt tcataccgtc
    72961 gtattgaatg atcctggccg tttgctttct gttcatataa tgcacacagc cctggttgct
    73021 ggttgggccg gttcgatggc tctatatgaa ttagcagttt ttgatccttc tgaccccgtt
    73081 cttgatccaa tgtggagaca gggtatgttt gttatcccct tcatgactcg tttaggaata
    73141 accaattcat ggggcggttg gagtattaca ggggggacta taaccaattc gggtatttgg
    73201 agttacgaag gtgtagccgg agcacatatt gtgttttctg gcttgtgctt cttggcagct
    73261 atttggcatt gggtgtattg ggatctggaa atttttagcg atgagcgcac aggaaaacct
    73321 tctttggatt tgcccaagat ctttggaatt catttatttc tctcaggagt ggcttgtttt
    73381 ggttttggcg catttcatgt aacaggatta tatggtcctg gaatatgggt gtccgatcct
    73441 tatgggctaa ctggaaaggt acaacctgta aatccagcat ggggtgtgga aggttttgat
    73501 ccttttgttc cgggaggaat agcctctcat catattgcag cggggacatt gggcatatta
    73561 gcgggcttat tccatcttag tgttcgcccg ccccaacgtt tatacaaagg attacgtatg
    73621 ggaaatattg aaaccgtcct ttccagtagt atcgctgctg tcttttttgc ggcttttgtt
    73681 gttgctggaa ctatgtggta tggttcatca acgactccca tcgaattatt tggtcctact
    73741 cgttatcaat gggatcaggg atacttccag caagaaatat atcgaagggt tagtgctggg
    73801 ctagccgaaa atcaaacttt atccgaagct tggtctaaaa ttcccgaaaa gttggctttt
    73861 tatgattaca ttggcaataa tccggcgaaa gggggattat tcagggcggg ttcaatggac
    73921 aacggggatg ggatagccgt tgggtggtta ggacacccta tctttagaga taaagaaggg
    73981 cgtgaacttt ttgttcgtcg tatgcctact ttttttgaaa catttccggt tgttttggta
    74041 gacggagatg gaattgttag agccgatgtc ccttttagaa gggcagaatc aaagtatagt
    74101 gttgaacaag taggtgtaac tgttgagttc tatggtggcg aacttaatgg cataagttat
    74161 agcgatcctg ctactgtgaa aaaatatgct agacgtgctc aattgggtga aatttttgaa
    74221 ttagatcgtg ctactttgaa atctgatggt gtttttcgta gcagtccaag aggttggttt
    74281 acttttggac atgcctcgtt tgctctgctc ttctttttcg ggcacatttg gcatggtgct
    74341 agaaccctgt tcagagatgt ttttgctggt attgatccgg atttggatgc tcaagtagaa
    74401 tttggagcat tccaaaaact tggagatcca actacaagaa gacaagtagt ttgattcaag
    74461 attgctttgt cattttggct tctatttttt cttttctgtt tgtgatttga cataggctta
    74521 ggttgctgga aaaatcttga tttcaatcac taccttttta tccccgcttt ttctccagga
    74581 gatgatccaa aataaacagg catggaagct ataattgtaa accacaatcg aatttatgga
    74641 agcattggtt tatacatttc ttttagtatc gactctaggg atcatttttt tcgctatctt
    74701 ttttcgagaa ccgcctaaag ttccaactaa aaaatgaaat gatttttcat tccctcagtt
    74761 aaagtaatga gcctcaaaat attctatttt gaggctcatt attttaacta gtccccgtgt
    74821 tcctcgaatg gatctcttag ttgttgagag ggttgcccaa aggcagtata taaggcgtac
    74881 ccagtaaaac ttacaagtaa accagatata gaaatggcga ctaaggttgc tggttccatt
    74941 attctaaaat ttcaagacca caatggatct atgataagat cgtttattta caacggaatg
    75001 gtatacaaag tcaacagatc tcattgaata caaaataaga tttattatgg ctacacaaac
    75061 tgttgagggt agttctagat ttaatccaag gccaaagcca actactatag ggtctttttt
    75121 gaaaccattg aattcggaat atggtaaagt ggcccctgga tggggaacga ctcctttgat
    75181 gggtattgca atggctctat ttgcagtatt cctatctatt attttggaga tttataattc
    75241 ttctgtttta ctggatggaa ttgcgatgaa ttagattcac aagaactgcg aagcccgagt
    75301 ttttcaatca aaaaaaagcg aataggtctc gtattttagc ccatgttttt tggcagttcg
    75361 accgcaaaat ttcttttttt tctgtatttc cggaatatga gtgtgcgact tgttataatt
    75421 gatcctattg atagtacaga aaaagggatc tgtcgtcttg atagagatcg ttttagcccg
    75481 tcgaatattc attttagtat ctggagcacg gaatatatga aatagatcac gaagtgttcg
    75541 aactacgatt catatttaat attcaaacca aacctcgcag ccggactaaa aaaaaaaaat
    75601 tcaaagaaaa tgaattctaa atagaaagat tttttattct ttcaaattct aatttcttta
    75661 tgtttatttt gatcaaagga caaagctttc tttctattgt tctatctaat cattaaataa
    75721 taaataagtt gatgattcaa cggttcttac tcagggaatc tttgtgctta gtttcaagat
    75781 ttttttattg aattatcgtg gttctagtat gaatctgggg tttcaattga ttcatagggt
    75841 cttaacaaga taatgcctat caataataaa gtcaataatc actaataaag aaaaaaagtg
    75901 atattccaat aataaatcaa agcaaagaaa aataaattag gtaggtaaag agaagattca
    75961 agaggcctgt aatgatcaac ataaagacga atgcgccgac ttgagttttt ggcattctaa
    76021 ttacaaagaa aagaagggct atttttactt gtttgtatct tttctttaga taaaaaagat
    76081 tgaatgaaag ggtgaagaag tttcaaactt tcaattctgt cttcctttcc gtcagccagt
    76141 attggggtgt tttttttttt gagccgtacg agatgaaatt ctcatatacg gttctaagag
    76201 ggggagtcct cgttcttggt ttacctatct caataaagtc tatgattggt tcgaagaacg
    76261 tctcgagatt caggcgattg cagatgatat aactagtaaa tatgttcctc ctcatgttaa
    76321 catattttat tgtctaggag gaattacgct tacttgtttt ttagtacaag tagctacagg
    76381 gtttgctatg actttttact atcgtccaac tgtgactgag gcctttgctt ctgttcaata
    76441 cataatgact gaagctaact ttggttggtt aatccgatcg gttcatcgat ggtcggcaag
    76501 tatgatggtc ttaatgatga tcctgcacgt atttcgtgtt tatctcacgg gtggttttaa
    76561 aaaacctcgg gaattaactt ggattacggg cgtagttctg ggtgtattga cggcatcttt
    76621 tggtgtaaca ggttattctc tacctcggga ccaaattggc tattgggcag ttaaaattgt
    76681 aacaggcgta ccggacgcta ttccagtaat aggatcgcct ttggtagagt tattacgtgg
    76741 aagtgctagt gtaggacaat ccactttgac ccgtttttat agtttacaca cttttgtatt
    76801 acctcttctt actgccgtat ttatgttaat gcatttctta atgatacgta agcaaggcat
    76861 ttctggtcct ttataaagaa tatagatcag atcatagata ttttaaattt attatttatc
    76921 ttattagttg gaggaggaat atatatatat atatatagta tttcattgct acaaatatgg
    76981 attattaaaa aaaaaaataa gacatgtgtt tggatatttc ctttcaactc tacaagattc
    77041 tattatttat ttgacatgaa tagttgaggg gaattctccg aagagaaagt ggattatggg
    77101 agtgtgtgac ttgaactatt gattggagcc gtgcagaagt atttctttct ctgctacatt
    77161 agaattcaca accaaatgta tctttgttcc aaccgccgtg taagttccat accatacaaa
    77221 ggataggctg gttcacttga agagaatctt ttctatgatc agacctgacc gatatcttgc
    77281 atgaacgggc tccgtaagat ccagtagaat aagggatttg gcccaatcaa aattcatatg
    77341 ttttagcttt tttttttttt acttttttta ttatttctta catagtatgg aaatgcattc
    77401 atttcctctg catcgacccg atttattata tatactatcg gagtgaaaca aaggatctaa
    77461 agaagagcaa aggctagact atattagtaa caagtaaatc ttttgtatgt gaaaaatatt
    77521 gatctttttg ggggagaaga gcgaatcaca ggcaaggtgt gagacaaccc agaaagcact
    77581 tgatcataat caactttgta agccaagcct acttgggtat tgagcatttt tttacctgta
    77641 agaattgaat ttcttggaat gtatagtttc aaattttgaa acttgaatcg gataactttt
    77701 ttcttatcta taattagatg gaatatagaa tcatttatat atgtatggat aagatataga
    77761 tttagtttat tatgtatcca tttgtgtcca tttgattcga ttggttcttg cttgagccgg
    77821 atgatgaaaa attatcatgt ccggctctgt cgggggatgg atttataaga attcacctat
    77881 cccaataaca aaaaaccctg atttgaacga tcctgtatta agggctaaat tagctaaagg
    77941 tatgggtcat aattattatg gagaacccgc atggccaaat gatcttttat atatttttcc
    78001 cgtagtaatt ctcggtacta ttgcctgtaa tgtaggctta gccgttctag aaccttcaat
    78061 gattggtgaa cccgcggatc catttgcaac tcctttggaa atactacccg aatggtattt
    78121 ttttcccgta tttcaaatac ttcgtacagt acctaacaag ttattgggtg ttcttttaat
    78181 ggtttcagtg cctgtgggat tattaacagt accctttttg gaaaatatta ataaattcca
    78241 aaatccattt cgccgtccgg tagcaacaac cgtctttttg attggtactg cagtagccct
    78301 gtggttgggc attggagcaa cattgccaat tgataaatcc ctaactttag gtctttttta
    78361 attttaaatg gattcgctta ttaaattcag tcaattgtaa gtaaaataac acggtgtgtg
    78421 tatctaggga gaattcactt tcactttgaa gtgactattc cctagataca ttatttattc
    78481 aattctggcc cgactatata gattcggatt gtgctgaaga ttgaatgaaa acctattctt
    78541 ttttgtaaat caatttcaaa atgctttttt acttcttttc tataatgtcc aatatctgtt
    78601 ttacatcttc tctgtgaaaa tgttcaattt tcataaggtc ttcctggctc ttattcaaaa
    78661 ggtcgaaaaa tgtatgtata ttggacgttt taagacaatt atagattctg ggaggcaact
    78721 ctgattggtc aataaaaaaa aatttcaatg ctatttcttt tttctttttt cttagtttag
    78781 ttaatttatc ataaaaagga aaaaaaggta aactaacctt gtgttgaatg ttctctaaat
    78841 gtgacttttc ctcttccgca tgtagaaaag gaataaataa gtcaatcaaa ttccgggaag
    78901 cttcgtgaag tgcttcttta ggagttaaac ttccatttgt ccatatttcg agaaaaagta
    78961 tttcttgttt tttattacca ttcccataag aatgaatact atgatttaca tttcgaaccg
    79021 gcatgaatac aacattatct ataggataac ttttgtcgtg aaagttattt ggcgttttta
    79081 taccgtatcc tctattcctt tcaatttgta atccaataca caaataaatt ggttctgtta
    79141 ggctagctat atgctgtgta ttatcaatta tttccacaga gggcggtaag atgatgtctt
    79201 gagaagttac atatccggga cctttgacac aaataaatgc cttgcgagtt ccatacagat
    79261 tacttctcaa tacaatttct ttcaaattca ttaaaatttc atgtaccgat tcttgaatac
    79321 ccgctatgct agaatattca tgtggtactt tctcagattt tgcgcgtgta atacatgttc
    79381 cttctatttc tccaagcaaa gcccttcgca tcgcaatgcc tattgtgtcg gcctggcctt
    79441 tcataagcgg agatagaata aagcgtccat aataaagacg tttactatct attcttgatt
    79501 caacacactt ccactgtagt gtccgagtag atacttttac tttctctcga accatagtaa
    79561 tattattttt gtctttgatc aactcattaa atcatttatt tctcttgaaa tctctttagt
    79621 cttttttttt attcctacac acgtcttttt ttaggaggtc tacagccatt atgtggcata
    79681 ggagttacat cccgtacaaa atttaatact aaaccacttc tacggatagc tcgtaatgct
    79741 gcatctcttc cgagacccgg accttttatc ataacttctg ctcgttgcat accttgatcc
    79801 actactgctc gaatagcatt tcctgctgcg atttgagcag caaagggcgt ccctcttctt
    79861 gtacccctga atccacaagt accggcagag gaccaagaaa tcacccgacc ccttacatct
    79921 gtaacagtaa taatggtgtt attgaaactt gcttgaacat gaataactac ctttggtatt
    79981 ctacgtgcat ccttacgtga accaatgcgc acattcctgc gtgaaccgac ttttggtata
    80041 ggttttgcca tattttatca ttttataaaa ataagtcaga gatatatgga tatatccatt
    80101 tcatgtcaaa atagatcttc tatattttat ttgtttatcc ttttctttaa aattgaagat
    80161 tgctttagca gtctcttttt ttttttacta gaagaattat ccttgtcttt gtttatgtct
    80221 cgggttggaa caaattacaa taattcgtcc cctcctgcgg attagcctac atttttcaca
    80281 aattttacga acagaagccc ttattttcat agctgttatt ccttaatccc gaattcgttg
    80341 gaagaaaata agtttcttga aatttttgaa ccctcaaacg agccccctga aaggaatctt
    80401 gaagttgaaa aaaccactta attattctaa cccttgttag ggattttaac aattatatgt
    80461 ccgggggggt tgaatcataa tgatttactt taaatcaatt gaaatttaat ttttacccta
    80521 tctacttata atatgtatac gtataaaaaa cttcttttgg tcgtttctaa agcataatct
    80581 acaatcatat attcattatc caaaggaatc tcgactatat cattgagaaa aaattcatga
    80641 aggtttaatt actgaatttt tttttttgtt ctttcattcc agttccaggt acttcgaagt
    80701 atcaactaat gtagcacagg aggagtcata gtaatattta gtcgacaatt tgcccttttc
    80761 tttttttttt ttcacaaata agaaggtttc agatacaatt cggatattat atctataata
    80821 tatggattga ttaccatata taacacaaaa tttctccgcc gattccttct agtcgagcgt
    80881 ctcggtctgt cattatacct tgagaagtag aaagaattac aatacctatc ccgcctaata
    80941 ttctaggaat attttgatag ttagaataga ttcgtagacc gggtcggctt atccgtttta
    81001 aatttaaagt agtttgatat ggtcctttcc tatttcttct atgttgtagg gttaaaacaa
    81061 aaaagtcttt attgctttcc tgatgttttc ttacgttctc gataaaacct tctcgtaaaa
    81121 gtattttaac aatggtttcg gtgatgttag ttgatgctat tcgaatcgtt ccttttctat
    81181 tcatgtcagc atttcgtata gaggttatta tttcagcaat aggatccctc cccatcgtaa
    81241 attcttcttt ctcccgaatt ttgatataat caacatgttt tttgatttat tagtattaaa
    81301 ggtatatgca taagacataa tataatctac ttgagacata atccacaaca aatctatata
    81361 atttcaagaa tttcgtttaa atagagaatt ctattgaagt tatcatctta tacttataat
    81421 acttcaggag ctaatgaaac tattttagtg aaatttaact gtctcaattc ccgggcgatt
    81481 gctccaaaaa ttcgagttcc ttttggattt ccttcttgat caattacaac tgcagcattg
    81541 tcatcatatc gtattataat accgttgtca cgcttgagtt ctttacaagt acgtacaatt
    81601 acagctctga tcacttctga tctttccaga ggtgtattgg gtattgcttc cttgattaca
    81661 gcaacaataa cgtcaccaat atgagcatat cggcgattac tggctcctat gattcgaata
    81721 cacatcaatt tttgggctcc gctgttatct gctacattca aaatggtctg aggttgaatc
    81781 atttttgaat ctcttctttc aatgcaacaa aggacgaaga aaaaaagaaa tattgtttgt
    81841 caaaaaaaga aaatccacaa ttgtttttga atttctaaga cctctttctc ttggttttct
    81901 atatttctat cctgaaataa tgaattgagt ttttataggc atttttgatg ctgcaattaa
    81961 aatagccttt ctggctatat tttcggccac tccacccatt tcataaagga ttttaccagg
    82021 tttaacgaca gctacccaat attcgggaga tcctttgccc gaacccatgc gtgtttccgt
    82081 aggtcttact gtaactggtt tgtctggaaa tatacgtacc catatttttc caccccgtcg
    82141 tatatttcgt gtcattgcgc gccggccggc ttctatttgt ctagatgtaa tccaagcagg
    82201 ttcaagtgct tgaagagcat atcggccaaa acaaatacga ttgccgctac aagatattcc
    82261 tttcagtctt cctctatgtt gtttacggaa tctggttctt ttcgggttat agttgatgtc
    82321 tctttctcaa ttccatctct actacagaac tggacatgag caatttcttc tcatccagct
    82381 cctcgcaaaa aagaaaaaaa gttttaataa taataattaa taaataaaac tccatttttt
    82441 tttttttaat aaaaaagaga ttgaatcatg ggattgttta aaatcagatt tcattcaatc
    82501 tattctaagt ttgtatattt tatttaaata taatatatag aattcaatct ggattttatt
    82561 ttcatttata gataattaat gtcttgttat aaggaatgct ttttttttgc attttgcatc
    82621 atattcattt tggatcaaca tgagtaattc aataaaactt tcgcgggcga atatttactc
    82681 tttctatatc tatttgaatt atagggttat ctcatgacct ctcagaattc gaataaaaag
    82741 attggtctct ggtttattcc gccatcccac ccatgaataa ttaggattcg tttttctttt
    82801 taagagaatc ctctgcattt acgggttccg tcgttcccat cgcttctcga ttaatggtta
    82861 ggtctgaatt taacaatgga gcctccaatc aaattgctta attttctctt gaatcaatct
    82921 tctcagtctt tattgactca aggctcttgc ttgatttttt gttcgatgaa tagatattca
    82981 tttaattagg aatgaatttt gattgatgcc ttattacatt gccttttttt atttatgaga
    83041 tgccttatag accttacata taggaatcct atatcatgac tctttctttt tctctctttc
    83101 tctcatcctt ccatttatct gtctatttgt ttgttatttc gctttacaac ttatactcat
    83161 aatcagattg gtttttcctt tgattatgca aaagaagctg tcagttgcta taatgatatg
    83221 actgatatat catatcttta cttatttctt ggatccagat aatgcgaagc gatgagttgg
    83281 ttattagtct tagagttatt agttcatact ataggccggt ctggtccatt ttgtgaatcc
    83341 taatcttaaa aaaaaaaaac aacgagtcac acactaagca tagcaaatca aataatcaat
    83401 caaattttta ttcaacctta tagaatttag aactgctcat tttttttttt tttgattgaa
    83461 cgtcaaaaat gaaagaattt tttgtttttt tgttatatct cgaaatagaa tctaaagaca
    83521 actaaaatac tattcttatt attctttgtc tataaatatc caaattttga ttcctaatac
    83581 cccatagata gtccgaactg tataggaaga ataattaatt ttcgccccaa tggtttgtag
    83641 aggaaccctg ccctctctga tccagtctac gcgtgcaata tcttttccgt taatacgccc
    83701 tgatatttgt acttgaattc cttttgtatt cgcctgctca gttaattcaa tagccttttt
    83761 cattgctttt cgacaagaaa ctctattctt taattgtccg gctataaatt ctgcaagaat
    83821 gttagggtgt ccataagggt ttgcgattct tgtaacagca atgttgattt ttcggttcac
    83881 atatttaagt tctttttgta cattcatctg taattcttcg attcttcccg gcctatcttc
    83941 aattaagaat ttcggaaatc ccatatagat tatgacttga atcaaatcaa ttcttttttg
    84001 aatttctata cgtgcaattc cctcgacacc agaagatatt ctcatatttt tttgtacata
    84061 attcttgata cagtctctta tttttttatc ttcttggaga ccctcggaat atttttttgg
    84121 ttgtgcaaac caaatagaat gatgactttg ggttgtacca agtctgaaac caagtggatt
    84181 tattttttgt cccataatcc cccatttcca atactctgac tagtatatat atcatgatat
    84241 gttctatttg tgtgcttatt tctccatcca ggttttttaa aatacatggc ggattcttga
    84301 tagatttcat ctaaagatat atctctcaat acaatagtta tatggcaggt gggttttttt
    84361 atctgataac tacgtcctcg agctcgaggt tgtagtcttt tcatagtatt gccctcattt
    84421 acttcggctt tactaattac taaagaggct tggttgaaac ccatgttgtg attagcattt
    84481 gctgctgcag aataaaccaa ttttaaaatg ggataacatg ctcgataagg catgagttct
    84541 agtatcataa gtgtttcgtc ataagaacgt ccacgaatct gatcaattac tcttcgtgct
    84601 ttgtgagcag acatacgtat atgttgacct aaagcatata cttctctata tgggttcttc
    84661 tttatctttt ttttctctat cataaggttt acctctcact cataaatcta gattttattt
    84721 attaacggcg agatttgtta tcgcttttcg gatgtccgcg gaaatttata gtaggtgaaa
    84781 attctcccaa tttatgtcct accatacgat ccgttatata aataggcaga tgttctcttc
    84841 cattatggat agcgatagta tggccgatca ttgtgggtat aatggtagat gcccgggacc
    84901 aagttcttat tatttctttt tctgcttttt tattaagcct ttctattttt tttaataaat
    84961 gatttgctac aaagggattt ttttttagtg aacgtgccac agttaattaa ctcctctttt
    85021 tttttttttt gcaaaaacga agaaagaaat ttgctctcct atttcctacg gcgacgaaga
    85081 atcaaattat cactatattt attccttttt ctacttcttc ttccaagtgc aggataaccc
    85141 caaggggttg cgggtttttt tctaccaatc ggagccctcc cttcaccacc cccatgggga
    85201 tggtctacag ggttcataac aactcctctt actacaggac gcttacctag ccaacattta
    85261 gatccggctc tacccaaact tttctggttc accccaacat tccccacttg tccgactgtt
    85321 gccgagcagt ttttggatat caaacggacc tctccagaag gtaattttaa tgtggccgat
    85381 ttcccctctt ttgcaatcag tttcgctaca gcacccgctg ctctagctaa ttgtccaccc
    85441 tttccaagtg tgatttctat gttatgtatg gccgtgccta agggcatatc ggttgaagta
    85501 gattcctttt tttgatcaat caaaatccct tcccaaactg tacaagcttt ttccaaagca
    85561 tacggctttc tggatgtaga tgatgatatc tatacagatg gatatatata tatcgtaaaa
    85621 ttattatcta tatcatacaa taaagtacca catgaatgga tatataggaa tccaaatctg
    85681 ccgaaccact catgttatga tcttctacat cctaggtctt cccgttccgt catctggctt
    85741 atgttcttca tgtagcattc agaccgaatg actctatgaa attacgtcga tacttccaca
    85801 tatttatggg taacgtagga gacatctcta tttttccccc ggggaatctt tagaattacc
    85861 actgcttagc tttcaatttg cctctgacca tcaaatgaaa tgtgaataac ccgtcctcct
    85921 ctctttgaaa caaggggcgc ttctggttct gtcggtgctt gaaacagttt tgtcttctcc
    85981 atattactat ctctctagag tcaataatta tatatgagga actactgaac tcaatcactt
    86041 gctgccctta ctcttcagtt ttctgttgag gtctatcctg tagaggtact caaattggat
    86101 cagtgatcga tttctaggtt tcgtcgtaaa cctaattggt tactcccaat tacgtaaatc
    86161 aatagttcaa accgcactca aaggtagggc atttcccatt ttgataggaa cttctgtacc
    86221 agaaacaatg gtatctccaa ttatagcccc tctgggatgt aaaatatatc tcttctcacc
    86281 atccccatag tgtatgagac aaacgtatgc atttcgatta gggtcgtatt ctatggttac
    86341 gattctacca tatatgtctc tttcatttcg tcgaaaatcg attttacggt ataaacgctt
    86401 atgacctccc cctctatgcc ttgcggtaat gattcctctg gcattacgac ctttaccaca
    86461 acgatgctgt ccatagatca aattatttcg tggattggat ttcacttgac tgtctacggc
    86521 tccattgcgt gtgcccgggg tagaagtttt gtataaatgt atcgccatgc tattaagtat
    86581 tttgatttaa gttcttttct ttctaagagg tggaatagaa taacccggtt gaagcgtaat
    86641 gatcatacgc ttgtaatgca ttgtatgtcc cataatgggt cccattcttc taccctttcc
    86701 ggggagtcga tgactattca tagctattac cttgacacca aagaagagtt cgacccaatg
    86761 cttgatttct gtcctagttg atcctgattc gacattaaaa gtatattgat ttttcgccaa
    86821 taaccgaata cttttgtctg taaatactgc atatttgatt ccatccataa atctattttc
    86881 ttccctatga gttctagtct caataagaat gctagttcag ttcttactgt tcatatgtta
    86941 tgatatgaat ataccacacc gattcgttat gtatagatga tgagattcca ttgataaaga
    87001 gtcaattcca atagacttct tggagggtcc cattggcgtg catccagtag gaattgaacc
    87061 tacgaattcg ccaattatga gttgggcgct ttaaccattc agccatggat gcttagcggg
    87121 gatcctcgta catggtgaat aaccaaattc caattgaaat gaaatcttta ggataaatca
    87181 atgcaattta aatcatagaa taatcatata attctaatta tcatagaata aagaaatatc
    87241 gtatataaat atcatatata aatatcataa ttataaagta tcattattat ccatttagga
    87301 ggtatggaga gatgaagggg cgtcaattca aattctgggt tttcgaattg cgagagatat
    87361 tgagagagat caagaattct cactatttat tagattcatg gacccaattc aattcagtgg
    87421 gatctttcct taacattttt ttccaccaag aacgttttct aaaactctcg gacccccgaa
    87481 ttttgggtat cctactttca cgcaattcac agggttcaac aagcaatcga tatttcacga
    87541 tcaagggtat caagggtgta gtacatttca cgaccaaggg tgtactacta tttgtagtag
    87601 cggtccttat atatcgtatt aacaatcgaa atatggtcga aagaaaaaat ctctatttga
    87661 cagggcttct tcctatactt atgaatccca ttggaccgag aaatgatgca ttggaagaat
    87721 cttttgggtc ttccaatgtc aataggttga ttgtttcgct cctgtcaaaa ggaaaaaaga
    87781 tctctgagtt cctggatccg aaagagagta cttgggttcc cccaataact aaaaagtgta
    87841 tcatgcctga atccaactgg ggttcgcggt ggtggaggaa ctggatcgga aaaaagaagg
    87901 attctagtgg taagatatct aatgaaaccg tcgctggaat tgagatctca ttcaaagaga
    87961 aagatatcaa atatctggag tttccctttg tatattatat ggatgatccg atccacaagg
    88021 accgtgattg ggaattgttt gatcgtcttt ctccgatatt cgaaatctta gtgaaagact
    88081 ggatttgtta tctcatgttt gcttttcgtg aacaaatacc aattgaagtg gagggtttct
    88141 tcaaacaaca aggggctggg tcaactattc aatcaaatga tattgagcat gtttcccatc
    88201 tcttttcgag aagcaagtgg gctatttctt tgcaaaattg tgctcaattt catatgtggc
    88261 aattccgcca agatctcttc ggtagtcggg ggaagaatcc gcacgaatcg gattttttga
    88321 ggaacatatc gagagagaat tggatttggt tagacaatgt gtggttggta agcaaggatc
    88381 gaatttttag caaggtacgg aatgtatcgt caaatattca atatcattcc acaagatcta
    88441 gtttcgttca agtaacggat tctagccaat tgaaaggatc ttttgatcaa tccagagatc
    88501 gttttgattc cattagtaat gaggattcgg aatatcacac attgatcaat caaagagaga
    88561 ttcaacaact aaaagaaaga tcgattcttt gggatccttc ctttcttcaa acggaacgaa
    88621 gagagataga atcagaccga ttccctaaac gcgtttctgg atcttcctca aagtcccggc
    88681 tattcacgga acgtgagaag cggatgaata atcatctgct tccggaagaa atcgaagaat
    88741 ttcttgggaa tcctacaaga tccattcgtt cttttttctc tgacatatgg tcagaacttc
    88801 atctgggttc gaatcctact gagaggttca ctaaagatca gaaattgttg aagaaagaac
    88861 aagatgtttc ttttgtccct ttcaggcgat cggaaaataa agaaatagtg aatatatcca
    88921 agataattac gtatttacaa aataccgtct caattcatcc tatttcatca tatccgggat
    88981 gcgatatggt tccgaaggat gaactgggta gttcttcatt cttgaacaaa aatccatttt
    89041 ttgatttatt tcatctattc catgacctga acaggggggg atacacgtta caccacgatt
    89101 ttgaatcaga agagagattt caagaaatgg cagatctatt cactctatca ataaccgagc
    89161 cggatctggt gtatcataag agatttgccc tttctattga ttcctacgga ttggatcaaa
    89221 aacaattctt gaatgaggcc ggggatgaat cgaaaaagaa atctttattg gttctacctc
    89281 ctatttttta tgaagaaaat gaatcttttt atcgaaggat cagaaacaaa tgggtccgga
    89341 tctcctgcgg gaatgatttg gaagatccaa aaccaaaaag agtggtattt gctagcaaca
    89401 acataatgga ggcagtcaat caatctatct tgatccgaaa tctgattcaa atccaatata
    89461 gcacccatgg gtacataaga aatgtattga atcgattctt tttaatgaat agatccgatc
    89521 gcaacttcga gtatggaatt caaagggatc aaataagaaa tggtactctg aatcatagaa
    89581 ctctaatgaa atatacgatc aaccgacatt tatcgaattt gaaaaagagt cagaacaaac
    89641 ggttcgatcc tcttattttg atttctcgaa ccgagagata catgaatcgg gatcctaatg
    89701 catatagata caaatggtcc aatgggagca agaatttcca ggagcattta gaacatttcg
    89761 tttctgagca gaagagccgt tttcaagtag tgttcgatcg attacatatt aatcaatatt
    89821 cgattgattg gtctgaggtt atcgataaaa aagatttgtc taagtcactt cttctctttt
    89881 tgtctaactc acttcctttt ttctttgtga gtttcgggaa tatccccctt cataggtctg
    89941 agatccacat ctatgaattg aaaggtacaa atgatcaact ctgcaatcag ttgttagaat
    90001 caataggtct tcaaatcgtt cattttcaaa aattgaaacc tttcttattg gatgatcata
    90061 atacttctca aaaatcgaaa ttcttgatca atggaggaac aatatcacca tttttgttca
    90121 ataagatacc aaagcggatg attgactcat tccatactag aaataatagc aggaaatctt
    90181 ttgataacac ggattcctat ttctcaatga tatcccacga tcaagacaat tggctgaatc
    90241 ccgtgaaacc atttcataga agttcattga tatcttcttt ttataaagca aatcgacttc
    90301 gattcttgaa taatccacat cacttctcct tctattgtaa caaaagattc cctttttatg
    90361 tggaaaaggc ccgtatcaag aattctgatt ttacgtacgg acaattcctc aatatcttgt
    90421 tcattcgcaa caaaatattt tctttgtgcg gtggtaaaaa aaaacatgct tttttggaga
    90481 gagatactat ttcaccttca ccaatcgagt cgcaggtatc taacatattc atatctaatg
    90541 attttccaca aagtggtgac gaaaggtata acttgtacaa atctttccag tttgcaattc
    90601 gatccgatcc attagttcgt agagctattt actcgattgc agacatttct ggaacacctc
    90661 taaaagaggg acaaaaagtc aattttgaaa gaactttttg tcaacctctt tcagatatga
    90721 atctatctga ttcagaagag aagaacttgc atcagtatct caatttcaat tcaaacatgg
    90781 gtttgattca cactccatgt tctgataaat atttaccatc cgaaaagagg aaaaaacgga
    90841 gtctttgtct aaagaaatgc gttgagaaag ggcagatgta tagaaccttt catcaacgaa
    90901 agagtgcttt ttcaactcgc ttaaaatcaa aatggaatct attccaaaca tatatgccat
    90961 ggttctttac ttcaacaggg tgcaaatatc taagtttgat attgttagat actttttcag
    91021 acctattgcc gatactaagt agcagccgtc aaatattggt atccattttt catgatatta
    91081 tgcatggatc agcgcgaatt cttcagaaaa aattgtggaa gacacgacgg aatcggataa
    91141 gtgagatttc gattaagtgt ttacaaaatt ttcttctgtc cgaagaaaag attcatcgaa
    91201 ataatgagtc accattgata tcgacacatc tgagctcgcc aaatgttcag gagttcctct
    91261 attcaatcct tttccttctt cttgttgctg gacatctcgt ttgtacacgt cttttctttg
    91321 tttcccgagc ctatagtgag ttacagacag agttcgaaaa gatcaaatct ttgatgaatc
    91381 catcatacat gattgagttg cgaaaacttc tggataggta tcccacatct gaactgaatt
    91441 ctttctggtt aaagttcaag aatctctttc tagttgctct gcaacaatta ggatattcta
    91501 tacgttctaa gaagaaatat ttgaatatca atctcatcga tctcataagt atcataccaa
    91561 atcccatcaa tcgaatcatt ttttcgagaa atacgagaca tctaagtcat acaagtaaag
    91621 agatctattc attgataaga aaaagagaaa acgtgggcga tcattggatt gatgataatc
    91681 caatagaatt ctggttcgcg aacagtgatt cgattagtga taaagaaaga gacttcttgg
    91741 ttcagttctc catctccacc ttaacggcag aaaaaagtat tgatcaaatt ctattgagtc
    91801 tgactcatag cgatcattta tcaaagaatg actctgctta tcaaatgatt gaacaaccgg
    91861 gagcaattta cttacgatac ttagttgaca ttcatcaaaa gtatctaatg aattatgagt
    91921 tcaatacatc ctgtttagca gaaaggcgga tattccttgc taattatcag acaatcactt
    91981 attcacaaac ttcgtgtggg gctaatagtt ttcatttccc gtctcatgga aaaccctttt
    92041 cgctccgctt agccttatcc ccctctaggg gtattttagt gataggttct ataggaagcg
    92101 gacgatccta tttggtcaaa tacctaacga caaactccta tcttcctttc attacagtat
    92161 ttctgaacaa gttcccggat agcaagccta gggagttggt tcttgatgag gaggatgaga
    92221 gtgactatga tgttagtgac tctattgatg ctagtgactc tattgatgct agtgacgata
    92281 ttgatactag tgaccttgat agggagttgc ggcgtataga gtggctagct gaggatgtga
    92341 tgaatgagtt caccaatatt gaactgctgg cggaagtaga ccgatttttt atcacccttc
    92401 acttcgaatt agcaaaagca atgtctcctt gcataatatg gattccagac attcatgatc
    92461 tggatatgaa tgagtcgaag gacttatccc tcggtctatt agtgaactat ctctccaggg
    92521 attgtgaaag atgttctact agaaatattc ttgttattgc ttcgactcat attccccaaa
    92581 aagtggatcc cgctctaata gccccgaatc aattcaatac atgtattaag atacgaaggc
    92641 ttcttattcc acaacaacga aagcgctttt tcactctttc atatactagg ggatttcact
    92701 tggaaaagaa aatgttccat actaatcgat tcgggtccac agccatgggt tccaatgcac
    92761 gagatcttgt agcacttgcc aatgaggccc tatcaattag tattacacag aagaaatcaa
    92821 ttctagacac taatacaatt agatctgctc ttcatagaca aacttgggat ttgcgagccc
    92881 atgtaatacc ggttcaggat cacgggatcc ttttctatca gataggaagg gctgttgtgc
    92941 aaaaagtact tctaggaaat tgcctcctag atcctatatc tatctatata aagaagcaat
    93001 tgtgtgaaga aggggatcct tatttgtaca aatggtactt cgaacttgga acgagcatga
    93061 agaaattaac gatacttctt tatcttttga gttgttctgc cggatcggtc gctcaagacc
    93121 tttggtctct acccggaccc gatgaaaaaa ataggatcac ttcttatcgg ttcgttgaga
    93181 atgattctga tctagttcat ggcctagtag aaatagaagg cgctctgatg gcatcctcgc
    93241 ggacagaaag agattgcagt cggtttgata atgatcgagt gaaattcctt cttcggcccg
    93301 aaccaaggaa tcccttatat atgatgcaaa atggatctta ttctatcgtt gatcagaaat
    93361 ttctctatca aaaatacgaa tcggagtttg aagaagggga aatagaggag ggtttcttcg
    93421 atcacataga ctgggctcct agaatatggc gcccttggga atttctattt gattgtatcg
    93481 aaaggcccaa tgaattggga tttccctatt gggccggtcg ggggatcctt tatgatgaaa
    93541 aggatgagct tcaagaggag gatcagcttc aagaggagga tgagcgtcaa gaggaggatg
    93601 agcttcaaga gggggattcg gagttcttgc agagtgaaac catgcagtac ccgccacgag
    93661 ctagattttc caaagaacaa ggcttttttc gaataagcca attcatttgg gaccccccgg
    93721 atccactctt ttccctattc aaagatgagc cctttgtctc tgtcttttca catcgagaat
    93781 tctttgcaga tgaagatgaa gagatgttaa aggggcttct tattcttact gccaaaatgg
    93841 atcctcttcc atctctatct aaacgctggt ttctcaagaa taggaaaaaa aagcacttcg
    93901 aattcttgat tcatcgccag agatggctta gaaccaatag ttcattatct aatggatttt
    93961 cccgttctaa tattcgatcc gagagttatc agtatttatc aaatctgttc ctatctcacg
    94021 gaaggctatt ggatcaaatg gcaaagacat tgttgagaaa aagatggctt ttctcggatg
    94081 aaatgaaaat tggattcatg taacaggaga agggtttccc attacttagc cggaaagata
    94141 tgtggtcatg aggattaagt ggaacggaat tgactgggtg gtagagtcgc ggaaacactt
    94201 ctttcttcca tggagcttag ctccatggaa gaatatgcta ctgctgaaac atggaagaat
    94261 tgaaatctta gatcaaaaca ctatgtatgg acggtatgaa ctgcctaaac aagaattctt
    94321 gaacagcgaa caaccagagc tattactcac tacatcaaaa aatttccatt aatgaaagat
    94381 gtaaatccat tggaaaatca aaaatacgca tgtcagatga aatggttttt gctatctgct
    94441 ccaataacga atcattggtt taactgaata actaaataaa atagatagac ctttctcttc
    94501 gtctcaggtc gatggatctt cccgattgga agatccccta tatggataat agacattcca
    94561 gttgaccgag cctaattcta attgtttttg gttcgaagca aagatatcca cggggcggtt
    94621 cgccctattc acgaccgaga agtactggat tctctttcgg ataggtcctg aaaggagaag
    94681 gaaagctgga atgccaccag gcgtctatta ttgaattcac ccgacccgat agtacccatt
    94741 tttggaacgt ccagtgccaa agtcactgaa tgggtagtcg ccaatcccta aaacggacta
    94801 tgtaatgcac tttatctgct gggttacggg gggcatttta ccagaggttt agattgtatc
    94861 aatccaccct tgtgtgattc ctgttgaagc atatactcgg gggtgggtgc agggcagacg
    94921 atttcaaagc agattcccca ttcattagat agagaggatc accaagattt tgtgatccgc
    94981 tgccgaactt attccaattc aatgagcatt ctcaatatta tgccttgaag aggactcgaa
    95041 cctccacgct ctttagcacg agattttgag tctcgcgtgt ctaccatttc accaccaagg
    95101 catcttgaaa gtaaatcgta ttccatgaat atgatatcta tctagtgtga tgtatggaat
    95161 atatgacaaa ggtggagtgt tggagtattt ctattgatcg gccatgtcat ataggccaag
    95221 tcggacatcc aattgcttcg atttgaagta tccagaggat gtcttatata tattaagatt
    95281 ctattaaaaa gatggacaat caaacctatt tctttctcga ttcaatagaa gaaaaaaaga
    95341 aaagaggtga atagggtcca aaataaggag agatctgtaa tgtaaaaaga aggcccgatt
    95401 acgcccattc ctaatcctaa atggaatgta acgacgtagg gatccatatg taaacatagt
    95461 ctctatttag atttagatag gctcgaatga cccttctcat aatgagaatg tatataaccc
    95521 tattccggtc tggcccgata tggaatgaac ttataatcta taatctgatt atagattata
    95581 agttcataac cctagcccat tccctttttg ggcggaacag atctactaat tctttgattc
    95641 cagttagtaa agagggatct tgaactaaga aatagattct agaagctaaa ctaaaaaagg
    95701 gtatcctgag caattgcaat aattgggttc attgatattc ctggtatagt agatgctatc
    95761 acacatacaa tcatactcaa ttcgatggaa ttttttgatc ttaaagggga tattctataa
    95821 tttcgcacgt gaggggttat ttcttggttt cgtccagtca ttaataactt gattattttt
    95881 aaataatagt agatagaaac aacgctcgta aggagtccta ttgaaaccaa gaaatagagg
    95941 cctgcctgcc atccacacca gaataaatgt agttttccga aaaaacctgc gagtggagga
    96001 aggcctccta gagataagag acatagagct aaagagagag ccaaaaaagg atcttttgtg
    96061 tataatcctg cataatctcg aatgttatca gttccggtac gtagaccaaa taagacaatg
    96121 caagcaaaag ttcctagatt catggagata tagaacagca tataagttat catgctcgca
    96181 tatccaccat ttgagtctcc gacaattatt ccaataatta catatccgat ttgacctatg
    96241 gacgaatacg caagcatacg tttcatgctt gtttgagtaa tagcaatgag attccccaat
    96301 atcatgctaa gaatagctag gatttccaga agaagatgcc attcgtttga tgagaaataa
    96361 aaaggaatat cgaaaattcg agtggctgaa gccgaagcag ctactttcga agtaacagaa
    96421 agaaaagcaa cgactggagt aggagagtca gagtcgaaaa gaggattcct cacttctttc
    96481 tctcattcaa aaccgtgcat gagactttca tctcgcacgg ctcctaagtg ataaaagtaa
    96541 agaagaactt atcttctttt tttttttatt attaccttcc tcgcgtatgt ataagatcga
    96601 acccattcga tttctaaaac ggattactaa tccttaactt ttcgaggaat ccttcatcag
    96661 tggttgtgaa tgactgattt ttctccatct tttcgacctt gattccgtag gagtaagtca
    96721 gaaagattga gaaatagaac catctgattt gattcgttct caatagccat gagatgatca
    96781 tcttagggtg atccttttgt cgacggatgc tcctattaca ctcgtagtct ctgaaggatg
    96841 agaaccaact atgtagcatc tacatcaaga attcaagtat tgtatacgtc attagtccga
    96901 tcctttgtag gaactacccg taataacgaa cttgcaaaat ggatctgttt atcataaaga
    96961 gaatcgttgt tcctgaccct gcttcgcctt aattgttatt tgaacaagtc aaagttatgt
    97021 cttggtctga gtgggaatag catttctctt ctgcatgtcc atggagtttt gaaaaatcca
    97081 aacatcccag agatagatag agaggtagga atttatcgaa cgaaccgcac tccttcgtat
    97141 acgtcaggag tccattgatg agaaggggct ggggaaagct tgaacccaat tcctacagtg
    97201 atgaatataa gcgcaattga aattcctggg gagttataca tttgtgtatt gataagacca
    97261 ttcactattt cttgaagctc gatctctccc ccggatgaac catatagcca agagaaacca
    97321 tgaaccagaa tagaagagct tgccccaccc atgagtaaat atttcgtagt agcctcatta
    97381 gaccgtacat ctttcttggt atatccagat aataggtagg agcataaact gaaacattct
    97441 ggagctacaa agatagttat taaatcgtta gcaccgcata aaaacattcc tcctagagtc
    97501 gctgttaata cgaataacag aaactctgtt atagccattt ctgtacattc aatgtactct
    97561 acggatagag gaatacatag agttgaacat agtaaaataa gaaattgaaa gatttcgttg
    97621 aaattgttcg tttggaaatt tcccgaaaag ctaatcatag gttcttctct ccatcggaac
    97681 aatagggccg ttatgctcat tactaaactt gttgaagaga tgaaatataa ccaaggtata
    97741 tctttttgat cagaggttga atcgatcatc agaagaagaa ttaggccaaa aatgaggata
    97801 cattctggga aaataaaact tccatcgaag agaagcaaat gaaaggcttt cataaaaatt
    97861 ctcgtagaat cgagaatgaa gttttcattc tgtacatgcc aaatcatgaa ttagtaactg
    97921 catccaatct ccaaaaaaat cccaattgtt tcgaactttc tatttttgga atggaatatt
    97981 tgtggaatcc ccatgaatta ggatcaaacc ttattccatg gtatttacat gagattcctc
    98041 tttcttattc ttaagcaagt ccccgagagg gcttagttga tccatgattt atgttttatc
    98101 tttcgtttcc ttttcgtttg tttcgagaac gatcaattcc gattctttct ttttctattg
    98161 attcttttac gatcgagatg tatggatcca tggatctatg tgtctatata gatcctgttc
    98221 gtggattaac gaaaatgtgc aaaagctcta tttgcctctg ccattctatg agtctcttcc
    98281 tttttgcgta tggcatcgcc actccctttg gcagcatcca ctaattcgga acttaatttg
    98341 aaagccatat ttcgacccgg acgttttcgg gatgccccta ataaccaacg aacggcaagt
    98401 gcttttcctt gtgcggatcc tatttcaata ggaacttgct gggtcgatcc gcttacacgt
    98461 cttgctttta ctgctatatc gggagttact ccacgtattg cttgacgtaa aacagatagc
    98521 ggatttgttt ctgtcttttg ttgaatcttt ttcaaggctc gatagagaat ttgataagcc
    98581 aatgattttt ttccgtgttt cagaatacgg ttaaccaaca tgttaactaa tcgattacga
    98641 taaattggat cggattttgc agtttttttt tctgcagtac ctcggcgtga catgagcgtg
    98701 aaaggggttc aagaatcagt tttcttttta taagggctaa aatcatttat tttggctttt
    98761 tggccccata ttgtagggtg gatctcgaaa gatatgaaag atctccctcc aagccgtaca
    98821 tacgactttc atcgaatacg gttttccgca gaattcaata tgtatctatg agatcgagta
    98881 tggaattctg ttgactcact ttaaattgag tatccgtttc cctccctttc ctgctaggat
    98941 tggaaatcct gtattttaca tatccatacg attaagtcct tgggtttccg aaatagtgta
    99001 aaaagaagtg cttcgaatca ttgctatttg acccggaccc gttctaaaaa agtcgaggca
    99061 tttcgaattg tttgttgaca cggacgaagt cagggaaaac ctcttaaatt atttcaatat
    99121 tggaccttgg acatataata agttccgaat caaatctcct tagaaagaag atcttttgtc
    99181 tcatggtagc ctgctacagt ccccttacga aactttcgtt attgggttag ccatacactt
    99241 cacatgtttc tagcgattca catggcatca tcaaatgata caagtcttgg ataagaatct
    99301 acaacgcact agaacgccct tgttgacgat cctttactcc gacagcatct agggttcctc
    99361 gaacaatgtg atatctcaca ccgggtaaat ccttaaccct tccccctctt actaagacta
    99421 cagaatgttc ttgtgaatta tggccaatac caggtatata agcagtgatt tcaaacccag
    99481 aggttaatcg tactctggca actttacgta aggcagagtt tggttttttg ggggtgatag
    99541 tggaaaagtt gacagataag tcacccttac tgccactcta cagaaccata catgagattt
    99601 tcacctcata cggctcctcg ttcaattctt tcgaagtcgt tgggttctct tcctcgttcc
    99661 agaatgtcct cccctcttcc actccgtccc gaagagtaac taggacaaat tcagtcacgt
    99721 tttcatgttc caatcgaaca ctttccattt ttgattattc tcaaaagaga agattttttt
    99781 taccaaacat ccgcggatcc aatcacacga tcttataata agaacaagag atctttctcg
    99841 atcaatcccc ttgcccctca ttcttcgaga atcagaaaga tccttttcaa gtttgaattt
    99901 gttcatttgg aatctgggtt cttatacttc atttttattt ctttttattc tttttttttt
    99961 gatttctttt tttgatttta ttcccttccg tcattcttta agtctcatag gtttgatcct
   100021 atagaatcta acccattttc tcattgagcg aggggtacga aatcaatctg attgattttt
   100081 cgatcaaata tgtgaaatct tcggtttttt cctctttatc tatccctatc ccataggtac
   100141 agcatttgaa tcaatagaga accttttcct ctgtatctat atgaatcgat attattccat
   100201 tctccttact gatacctccc aaggaaaaaa ccgaattgga tcccaaattg acgggttagt
   100261 gtgagcttat ccatgcggtt atgcattctt cgaataggaa tccattttct gaaagatcct
   100321 ggctttcgtg ctttggtggg tctccgagat cctttcgacg acctatgttg tgttgaaggg
   100381 atatctatat gatccgatcg attgcgtaaa gcccgcggta gcagcagaac cggggaaagt
   100441 atacagaaaa gacagttctt ttctttctat tagattagta ttttctatta tattaagatt
   100501 cgtattagtt agcgatcccg gctccgtgag tcctttcttc cgtgattaac tgttggcgcc
   100561 agtcccacat tttgtctctg tggaccgagg agaaaggagg ctcagcggga agaggattgt
   100621 accatgagag agggggtcaa cctctgtcaa atatacaaca tggattctgg caatgcaatg
   100681 tagttgggct ttcatgctga tccgaatgaa tcatcttttc cacggaggta aatctttgcc
   100741 tttgcccgct aggcaagagg atagcaaatt acaaattctg tttcggtagg acatgtattt
   100801 ctattactat gaaattcatt aatgaagtaa ttaatcgtgg gattagcatt accctttttt
   100861 ttatagtgac gaatcttgta tgtgttccta agaaaaagag aaggaatttg tcaaaatttc
   100921 ggggtcttag agggtcgtgg aaatccataa gaactcttga atggaactaa ggaactccag
   100981 ttccttcgga aatggtaaga tctttggcgc aataagaagg ggttgatccg tatcatcttg
   101041 acttggttct gatttctcta tttttttaag aataccgctt ctcctacccg tatcgaatag
   101101 aacatgctgg ggcaaacctt cttcatgtaa aacctgcttg atttagatcg ggagaatcgt
   101161 acggttttat gaaaccacgt gctatggctc gaatccgtag tcaatcctat ttccgatagg
   101221 agcagttgac aattgaatcc aactttttcc atgattttcg tatccgtaat agtgcgaaag
   101281 gaaagcccgg ctccaagttg ttcaagaata gtggcggtgt tgagtttctc gatcctttgt
   101341 cttaggatta gtcagttcta tttcttgatg ggggcaggga agggatataa ctcagcggta
   101401 gagtgtcacc ttgacatggt ggaagtcatc agttcgagcc tgattatccc taaacccaat
   101461 gtgggttttt ctattttgtc ttgctcccct cgaataagaa tggataagag gcttgtggga
   101521 ttgacgtgag gggggaggga tggctatatt tctgggagcg aactccaggc gaatatgaag
   101581 cgcatggaga caagttatgc cttggaatga aagacaattc cgaaccaaac cagctttgtc
   101641 tacgaacaag gaagctataa gtaatgcaac tatgaatctc atggagagtt cgatcctggc
   101701 tcaggatgaa cgctggcggc atgcttaaca catgcaagtc ggacgggaag tggtgtttcc
   101761 agtggcggac gggtgagtaa cgcgtaagaa cctgcccttg ggaggggaac aacagctgga
   101821 aacggctgct aataccccgt aggctgagga gcaaaaggag gaatccgccc gaggaggggc
   101881 tcgcgtctga ttagctagtt ggtgaggcaa tagcttacca aggcgatgat cagtagctgg
   101941 tccgagagga tgatcagcca cactgggact gagacacggc ccagactcct acgggaggca
   102001 gcagtgggga attttccgca atgggcgaaa gcctgacgga gcaatgccgc gtggaggtag
   102061 aaggcccacg ggtcatgaac tccttttccc ggagaagaag caatgacggt atctggggaa
   102121 taagcatcgg ctaactctgt gccagcagcc gcggtaatac ggaggatgca agcgttatcc
   102181 ggaatgattg ggcgtaaagc gtctgtaggt ggctttttaa gtccgccgtc aaatcccagg
   102241 gctcaaccct ggacaggcgg tggaaactac caagctggag tacggtaggg gcagagggaa
   102301 tttccggtgg agcggtgaaa tgcgtagaga tcggaaagaa caccaagggc gaaagcactc
   102361 tgctgggccg acactgacac tgagagacga aagctagggg agcgaatggg attagatacc
   102421 ccagtagtcc tagccgtaaa caatggatac taggcgctgt gcgtatcgac ccgtgcagtg
   102481 ctggagctaa cgcgttaagt atcccgcctg gggagtacgt tcgcaagaat gaaactcaaa
   102541 ggaattgacg ggggcccgca caagcggtgg agcatgtggt ttaattcgat gcaaagcgaa
   102601 gaaccttacc agggcttgac atgccgcgaa tcctcttgaa agagaggggt gccttcggga
   102661 acgcggacac aggtggtgca tggctgtcgt cagctcgtgc cgtaaggtgt tgggttaagt
   102721 cccgcaacga gcgcaaccct cgtgtttagt tgccaccgtt gagtttggaa ccctgagcag
   102781 actgccggtg ataagccgga ggaaggtgag gatgacgtca agtcatcatg ccccttatgc
   102841 cctgggcgac acacgtgcta caatggacgg gacaaagggt cgcgatcccg cgagggcgag
   102901 ctaactccaa aaacccgtcc tcagttcgga ttgcaggctg caactcgcct gcatgaagcc
   102961 ggaatcgcta gtaatcgccg gtcagccata cggcggtgaa ttcgttcccg ggccttgtac
   103021 acaccgcccg tcacactatg ggagctggcc atgcccgaag tcgttacctt aaccgcaagg
   103081 agggggatgc cgaaggcagg gctagtgact ggagtgaagt cgtaacaagg tagccgtact
   103141 ggaaggtgcg gctggattac ctccttttca gggagagcta atgcttgttg ggtattttga
   103201 tttgacactg cttcacaccc aaaaagaagc gagctacgtc tgagttcaac ttggagatgg
   103261 aagccttctt ttgtttctcg acggtgaagt aagaccaagc ccatgagctt cttatcctag
   103321 gtcagaacaa gttgatagga tcccctttta tgcccccatg tccctcccgt gtggcgacat
   103381 gggggcgtaa aaaggaaaga gagggatggg gtttctctcg cttttctttt tgcatagcgg
   103441 gcccccagcg ggaggcccgc acgacgggct attagctcag tggtagagcg cgcccctgat
   103501 aattgcgtcg ttgtgcctgg gctgtgaggg ctctcagcca catggatagt tcaatgtgct
   103561 catcagcgcc tgaccctgag atgtggatca tccaaggcac attagcatgg cgtacttctc
   103621 ctgttcgagc cggggtttga aaccaaactt ctcctcagga ggatagatgg ggcgattcag
   103681 gtgagatcca atgtagatcc aactttctat tcactcgtgg gatctgggcg gtccgggggg
   103741 gaccaccatg gctcctctct tctcgataat ccatacatcc cttatcagtg tatggacagc
   103801 tatctctcga gcacaggttt aggttcggcc tcaatggaaa aatgaaatgg agcacctaac
   103861 aacgtatctt cacagaccaa gaactacgag atcgcccctt tcattctggg gtgacggagg
   103921 gatcgtacca ttcgagcctt tttttttcat gcttttcccg gaggtctgga gaaagctgca
   103981 atcaatagga ttttcctaat cctcccttcc cgaaaggaag agcgtgaaat tctttttcct
   104041 ttccgcaggg accaggggat tggatctagc cgtaagacga atgcttggct gataaataat
   104101 tcacttcttg gtcttcgacc ccctcagtca ctacgaacgc ccccgctcag tgcaatggga
   104161 tgtgtctatt tatctatctc ttgactcgaa atgggagcag gtttgaaaaa ggatcttaga
   104221 gtgtttaggg ttgggccaag agggtctctt aacgccctct tttttcttcc catcggagtt
   104281 atttcttatt tcacaagtac ttgccgtggt gaggaagaaa agaaggggga acaagcacac
   104341 ttggagagcg cagtacaacg gagagttgta tgctgcgttc gggaaggatg aatcgctccc
   104401 gaaaaggaat ctattgattc tctcccaatt ggttggaccg taggtgcgat gatttacttc
   104461 acgggcgagg tctctggttc aagtccagga tggcccagct gcgccaagga atagaagaag
   104521 catctgactc cttcatgcat gctccacttg gctcggggga tatagctcag ttggtagagc
   104581 tccgctcttg caattgggtc gttgcgatta cgggttgggt gtctaattgt ccaggcggta
   104641 atgatagtat cttgtacctg aaccggtggc tcactttttc taagtaatgg ggaagaggac
   104701 cgaaacatgc cactgaaaga ctctactgag acaaagatgg gctgtcaaga acgtgtagag
   104761 gaggtaggat gggtggttgg tcagatctag tatggatcgt acatggacgg tagttggagt
   104821 cggcggctcc cctaggttta ggttccctca tctgggatcc ctggggaaga ggatcaagtt
   104881 ggcccttgcg aacagcttga tgcactatct cccttcaacc ctttgagcga aatgcggcaa
   104941 aaggaaggaa aatccatgga ccaaccccat cgtctccacc ccgtaggaac tacgagatca
   105001 ccccaaggac gccttcggta tccaggggtc gcggaccgac catagaaccc tgttcaataa
   105061 gtggaatgca ttagctgtcc gctctcaggt tgggcagtaa gggtcggaga agggcaatca
   105121 ctcattctta aaaccagcat tcttaagacc aaaggtcggg gtggaaaagg ggggaaagct
   105181 ctccgttcct ggttctcctg tagctggatc ctccggaacc acaagaatcc ttagttagaa
   105241 tgggattcca actcagcacc tttttttttt gagattttga gaagagttgc tctttggaga
   105301 gcacagtacg atgaaagttg taagctgtgt tcggggggga gttattgtct atcgttggcc
   105361 tctatggtag aatcaatcag tcgggggcct gagaggcggt ggtttaccct gtggcggatg
   105421 tcagcggttc gagtccgctt atctccaact cgtgaactta gccgaaacaa agctatatga
   105481 tagtacccga tttttccgat tcggcagttc aatctattat ttatcattca tggacgttga
   105541 taagatcctt ccatttagca gcaccttagg atggcatagc cttaaagtga aaagtgaagg
   105601 gcgaggttca aacgaggaaa ggcttacggt ggatacctag gcacccagag acgaggaagg
   105661 gcgtagtaag cgacgaaatg cttcggggag ttgaaaataa gcgtagatcc ggagattccc
   105721 gaataggtca acctttcgaa ctgctgctga atccatgggc aggcaagaga caacctggcg
   105781 aactgaaaca tcttagtagc cggaggaaaa gaaagcaaaa gcgattcccg tagtagcggc
   105841 gagcgaaatg ggagcagcct aaaccgtgaa aacggggttg tgggagagca ataaaagcgt
   105901 cgtgctgcta ggcgaagcag tagagtgctg caccctagat ggcgagagtc cagtagccga
   105961 aagcatcact agcttacgct ctgacccgag tagcatgggg cacgtggaat cccgtgtgaa
   106021 tcagcaagga ccaccttgca aggctaaata ctcctgggtg accgatagcg aagtagtacc
   106081 gtgagggaag ggtgaaaaga acccccgtcg gggagtgaaa tagaacatga aaccgtaagc
   106141 tcccaagcag tgggaggagc ccagggctct gaccgcgtgc ctgttgaaga atgagccggc
   106201 gactcatagg cagtggcttg gttaagggaa cccaccggag ccgtagcgaa agcgagtctt
   106261 catagggcaa ttgtcactgc ttatggaccc gaacctgggt gatctatcca tgaccaggat
   106321 gaagcttggg tgaaactaag tggaggtccg aaccgactga tgttgaagaa tcagcggatg
   106381 agttgtggtt aggggtgaaa tgccactcga acccagagct agctggttct ccccgaaatg
   106441 cgttgaggcg cagcagttga ctggacatct aggggtaaag cactgtttcg gtgcgggctg
   106501 cgagagcggt accaaatcga ggcaaactct gaatactaga tatgacctca aaataacagg
   106561 ggtcaaggtc ggccagtgag acgatggggg ataagcttca ttgtcgagag ggaaacagcc
   106621 cggatcacca gctaaggccc ctaaatgacc gctcagtgat aaaggaggta ggggtgcaga
   106681 gacagccagg aggtttgcct agaagcagcc acccttgaaa gagtgcgtaa tagctcactg
   106741 atcgagcgct cttgcgccga agatgaacgg ggctaagcga tctgccgaag ctgtgggatg
   106801 aaaaaatgca tcggtagggg agcgttccgc cttaggggga agcacccgcg cgagcggggg
   106861 tggacgaagc ggaagcgaga atgtcggctt gagtaacgca aacattggtg agaatccaat
   106921 gccccgaaaa cccaagggtt cctccgcaag gttcgtccac ggagggtgag tcagggccta
   106981 agatcaggcc gaaaggcgta gtcgatggac aacaggtgaa tattcctgta ctaccccttg
   107041 ttggtcccga gggacggagg aggctaggtt agccgaaaga tggttatcgg ttcaaggacg
   107101 caaggtgccc ctgctttttc agggtaagaa ggggtagaga aaatgccccg agccaatgtt
   107161 cgagtaccag gcgctacagc gctgaagtaa cccatgctat actcccagga aaagctcgaa
   107221 cgaccttcaa caaaagggta cctgtacccg aaaccgacac aggtgggtag gtagagaata
   107281 cctaggggcg cgagacaact ctctctaagg aactcggcaa aatagccccg taacttcggg
   107341 agaaggggtg cctcctcaca aagggggtcg cagtgaccag gcccgggcga ctgtttacca
   107401 aaaacacagg tctccgcaaa gtcgtaagac catgtatggg ggctgacgcc tgcccagtgc
   107461 cggaaggtca aggaagttgg tgacctgatg acaggggagc cggcgaccga agccccggtg
   107521 aacggcggcc gtaactataa cggtcctaag gtagcgaaat tccttgtcgg gtaagttccg
   107581 acccgcacga aaggcgtaac gatctgggca ctgtctcgga gagagactcg gtgaaataga
   107641 catgtctgtg aagatgcgga ctacccgcac ctggacagaa agaccctatg aagcttcact
   107701 gttccctggg attggctttg ggcttttcct gcgcagctta ggtggaaggc gaagaaggcc
   107761 tccttcaggg ggggctcgag ccatcagtga gataccactc tggaagagct agaattctaa
   107821 ccttgtgtca ggacctacgg gccaagggac agtctcaggt agacagtttc tatggggcgt
   107881 aggcctccca aaaggtaacg gaggcgtgca aaggtttcct cgggccggac ggagattggc
   107941 cctcgagtgc aaaggcagaa gggagcttga ctgcaagacc cacccgtcga gcagggacga
   108001 aagtcggcct tagtgatccg acggtgccga gtggaagggc cgtcgctcaa cggataaaag
   108061 ttactctagg gataacaggc tgatcttccc caagagctca catcgacggg aaggtttggc
   108121 acctcgatgt cggctcttcg ccacctgggg ctgtagtatg ttccaagggt tgggctgttc
   108181 gcccattaaa gcggtacgtg agctgggttc agaacgtcgt gagacagttc ggtccatatc
   108241 cggtgtgggc gttagagcat tgagaggacc tttccctagt acgagaggac cgggaaggac
   108301 gcacctctgg tgtaccagtt atcgtgccca cggtaaacgc tgggtagcca agtgcggagc
   108361 ggataactgc tgaaagcatc taagtagtaa gcccacccca agatgagtgc tctcctattc
   108421 cgacttcccc agagcctccg gtagcacagc cgcgacggca aggggttctc tgtccctgcg
   108481 gggatcgagt gacagaagtt ttgagaattc aagagaaggt cacggcgaga cgagccgttt
   108541 atcattacga taggtgtcaa gtggaagtgc agtgatgtat gcagctgagg catcctaaca
   108601 gaccggtaga cttgaacctt gttcctacat gacccgatca attcgatcag gcactcgcca
   108661 tctattttca ttgttcaact ctttgacaac atgaaaaaac caaaagctct gccctccctc
   108721 tctatctatt catgggatgg aagggcggag gcctttggtg tcccttccag tcaagaatcg
   108781 ggcctcagaa tcactagcca atatgctttt ctttttttcg cacgcctttc ttcgttcatg
   108841 gttcgatatt ctggtgtcct aggcgtagag gaacaacacc aatccatccc gaacttggtg
   108901 gttaaactct actgcggtga cgatactgta gggggggtcc tgcggaaaaa tagctcgacg
   108961 ccaggatgat aaaaacttaa cacctctcat tcttattact ttttcaatac gaaaaagaaa
   109021 ccaaaaatga aaaacaaaaa ggtcgtctta ttcaaaaccc caattatgaa atcccctctc
   109081 tcccacttca cacctcggaa cgcaccgttc ttatagagag aaaggcgctt tcacatcttc
   109141 ttaacccgga aatggctggg gagaggaaag gttccttttt ttttttaggg tactcctggg
   109201 aacagaccca gtggagacga ggtggggcct gtagctcaga ggattagagc acgtggctac
   109261 gaaccacggt gtcgggggtt cgaatccctc ctcgcccaca accggcccaa aagggaaggg
   109321 cctttccctc tgggggtagg aaaatcatga ttgggatagc ggaccaaaag ctatggaact
   109381 ggggcgcggg tcttttgccg aaatggagtg gccttttgac tttcaaatat aaatttacat
   109441 atggtaaagc cggccaaaac aaaaaacaaa attagcatct ttttttttgt tttacgcccc
   109501 ataactcttc ctcagccagg cttggacaga atggcagagc aagtacaagt attagtagca
   109561 tacaaaaatg gcaaaaatgc gctcctcgcc attaaattaa tgtgtttgct cgcggtaatt
   109621 gcggcctctc gggagaatcg atgactgcat ctttgatcca tttgctagta ctagtacatc
   109681 tgagaattct taattggctg gttgtaaata gccccaagac tatggaacaa aggattatcc
   109741 cggacctaga ccgaggtatt gacggcgatt ctcaaatatc gcagaacaga atgtgatacg
   109801 atgagataga atgcaataga aataaagaca cagagaacgg gttacctact cctactctta
   109861 atgatcaaag cgaacctttt cattctgaca ttctgtaatt cggaatgaat caaatctccc
   109921 caagtaggat tcgaacctac gaccagtcag ttaacagccg accgctctac cactgagcta
   109981 ctgaggaaca acgggagatt agatctcata gagttcaatt cccattctca acccatgacc
   110041 aatatgaact cgaagtttcc ttcgtaaccc ccggaacttc ttcgtagtgg ccccgttcca
   110101 tgcctcattt catagggaac ctcaaagtgg ctctatttca ttatattcca tccatatccc
   110161 aattccattc atttaatatc cctttcttta gtgtcattga cataagagat gtcgtttcta
   110221 gtctatctct ttgtatttct atatatggaa agtgaaaaaa gattatcata gaataatatg
   110281 atattatcat agaataatat catattatca tagaataaca aaaaaatgga attgaaatag
   110341 aacaacggga ggtttgtgat gattttcaaa tcttatattt ttctttttac accaggtgat
   110401 ctaatatact tatgcatgaa gatcacccaa aaagattatc atagaataat atcatattat
   110461 catagattaa caaaaaaaaa tggaattgaa atcgaacagg aggaggtttt ataatgattt
   110521 tcaaatctta tatatttttt tttagaccag gtgatctaat atacttatgc atgaggataa
   110581 gcaattcggt cgttggggtc ggactctatt atggatttct gaccacattc tccatagggc
   110641 cctcctatct cttctctctc cgagccctgg ctatggaaga aggagaagaa ggaaacgaga
   110701 agaaggtagc agcaacaact ggttttcttg tgggacagct catgatgttc atatcgatct
   110761 attacgcgcc cctccatata gcattgggga gaccccatac aataactgtc ctagctctac
   110821 cctatctttt gtttcatttc ttctggaaca atcacaaaga cttttttgat tatggatcta
   110881 ctaacagaaa ttcaatgcgt aatcttaaca ttcaatgtgt attcctgaat aatctcattt
   110941 ttcaattatt caaccatttc attttaccaa gttcaatgtt agccagatta gtcaacgttt
   111001 atatgtttcg atgcaacaac aagattttat ttgtaacaag tagtttagtt ggttggttaa
   111061 ttggtcaaat tttattcata aaatgggttg ggttggtatt agtatggata cagcaaaatc
   111121 attctattag gtctaatgta cttattcgat ctaagtttag attggtatta gtgtggatac
   111181 agcaaaaaag ttctattagg tttaatgtac ttattcgatc taataagtat cttgcttctc
   111241 ttgcttatca gtataagtac cttgtgtcaa aattaagatc cattgtgtca gaattaagaa
   111301 actctatggc tcgaatcttt agtactttct tatttattac ctgtatctac tatttaggaa
   111361 gaataccgtc acccattttg actaagcaac tgaaaggaac ctcagaaatg gaagaaatag
   111421 aaaaaaaagt ttccgcaagg agggggacta aaactaaaga ggaagaagag gtattcaccg
   111481 aagaagatcc ttctccttcc cttttttcgg aagaaaggga ggatccggac aaaatcgatg
   111541 aaagggaaga gatccgagtg aacggaaaga aaaaaaaaaa aagaaaagat gaactcctga
   111601 ctcttctttt tgattcatgg gttgaaaact ctcttgtgat tcttcttttt gattctaaca
   111661 aatggaatcg accatttcgt tatataaaaa acaatcaatt tcaaaatgct gtaaaaaatg
   111721 aaatgtcaca atcttttttt tatacatgtc aaagtgatgg aaaagaaagg atatctttta
   111781 tgtatccgcc gagtttgtca acttttaaag aaataataga aaaaaagata tcctttttca
   111841 caacagaaaa attattatct gatcaattgt ataatgattg taatttgacc aatgatctaa
   111901 aacggctaaa caaaattgac gagtttataa atagagtcag aactttagat aaagaatctt
   111961 ttgatatagg tatatttgaa caaaaaactc aattgtgtaa tgatgaaact aaaaaagaat
   112021 attttcctaa aaaaaatgat ccgttcttat atgggcccta tcgtggaaga atcaaaaaag
   112081 ggttttcacc ccctagcata aatcaaatat ataaaaaaaa aaaaatgggg gaattttgga
   112141 taaataagat tcatgctcta cttcttacta atgattatcg cgaattgaaa caaacaatag
   112201 acaaactcaa caatagtaga tcattattaa caaaaaagaa gctttcttta tttcgatttc
   112261 gagaacccaa acatcaaact attcattcaa atgtagttat aactaagtcc agtgatcaaa
   112321 gaagtagaaa aagatctatt gaaataaagg aaataagtaa aaaggtccct cgatggccat
   112381 actacttact cgatgatttg caactagagg aaggagaaac cggcgaagaa agggtagaat
   112441 tggattctca aattcgttta agaaaataca agtatatggt catttttgat gatagcgaag
   112501 attctaatga gcctgatcca gcaggcgaaa tcgcttggat acgttattta ccatactcgg
   112561 attttcgtcg aaatctaata aaaggttcta tgcgtgccca aaggcgtaaa acggttactt
   112621 gccaactctt ctatcaagca aaggcgcatt cccctctttt tgtggacaga atagacagac
   112681 gccttttttc ttttttggac agaatagaca gaggcctttt ttcttttttg aacagaatag
   112741 acagacgcct tttttctttt gatagtttcg gacggatgaa aggcattttt caaaatttga
   112801 tgtctaaaaa aagcaaaaaa ttacaaatct ctgattatac aaaagaaaaa agaaaggttg
   112861 aaaaatacca agacgaagag agaatgcgaa tggaaatagc agaagcttgg gataccatta
   112921 catatgctca agcagtaaga ggttttttat tagtaggcca atcaattctt cggaaatata
   112981 ttcgattgcc tttattaata atagctaaga atattgcgcg tattttctta tttcaaggtc
   113041 ccgaatggtc cgaagacttc aaggattgga atcgagaaat gcatattcga tgcacttata
   113101 atggtgttga attatccgac aaagaatttc caaaaaactg gttaacagac ggtattcaga
   113161 taaaaatctt atttcctttt tacctgaaac cttggcaccg atctaagtta aaacccttga
   113221 aaacacagaa agcgcaaaaa aatgattttt gttttttaac aatttttgga ccggaaactg
   113281 accatccttt tggtccccct cgaaaactaa aagggtcttc attttttgaa cctattttta
   113341 aagaactgaa aaaaaaattg aaaaagaagt cttttatagt ttttaatgtt tttaaagaac
   113401 gagcaaaatt tcttcgaaag gtgtcaaaag aaataaaaaa atggagcatc aaaaactacg
   113461 aattgggtga aactaaaacc gacgattcta taatgaataa tcagatgatt cgtgaatcac
   113521 ctattcaaat tcgatctaca gaatggacaa atttttcact gacagaaaaa aaaatgaaag
   113581 atctgactga gagaacaagt acaatcaaca agaaactaga aagaattcta aatgagaaga
   113641 aaaatggatt tataactcaa gaaaaaaata tgaattctaa taaaaaaagt tatcataata
   113701 aaatattaga atcattaaaa aaattttgtc aaatattaaa aagaagaaat actcgattaa
   113761 tccgtaaatt tgattttttt atcaaatttt tcatggaaaa aatatacata gatttttttc
   113821 tatgtatcat taatattgca agaaccaatg cacaactttt tattgaatca agaaaaaaaa
   113881 tgatcgagaa atccatttcc aataagaaag aaaatgaaaa aagaattaag aaaagaaata
   113941 caaaaaaatt tcactttatt ttaactaaaa aaaattccct tgataatatt caaaataaga
   114001 attcaacaac tttttgtaac tcgtcctcct tctcgcaagc atatgtattt tataaaatat
   114061 cgcaaactcg agttattaac ttctataaat tcaagtctat ccttcaatat catggaacat
   114121 ctctttttct taaaaatgaa ataaaggatt tttttcggaa agagggaatt tttcattctg
   114181 gattgagaca taaagacttt tggcattctg aaaggaatca atggaaaaac tggttaaggg
   114241 ggcattatca atatgatttc tctcagatta tctggcttaa attagtacca gaaaaatggc
   114301 gaaataaagt caatcgacac tgtatgactc aaaaaaacga ttttaacaaa tggggctcat
   114361 atgaaaaaga aggattaatt catgatgaaa aacaaaatga ttttgaacct gattcattac
   114421 tgaatcaaga atctaaaaaa tcatctaatt ttaaaaaaca tcatagacat gattttttct
   114481 catataaatc tattaattat gaagagaaga aagactcata tatttataga tcaccattac
   114541 aaataaatag taaagaagat atttttgata attacaagat agataaacgc aaattttttg
   114601 atatgccaga cgggctacct atttataatt atctaggaga aaatgatatt atggctgagg
   114661 agaaatttcc agatagaaaa ttttgtaggt ggaaaatgat tgatttttgc cttagaaata
   114721 ataaggtcga gattcattac tgggccaata gcggcaccaa gaataagaat caaaaaatga
   114781 agaggggtcc tttttcttta ccaatttatc aaaattcaaa aatcaaccca ttcaaaaaaa
   114841 aaaaagatcc ttctttgaca aaaaaaaaag atccttcttt gacaaaaaaa aaagatcctt
   114901 ttttgacaaa aaaaaaaaga tccttctttg attggatgga aatgaatgag gaaatagtag
   114961 gtcgtattag ttcgaatcca gaactagaac tttggttctt cccagaattt gtgccactat
   115021 ataatgcata taagattcaa ccggggatca taccaataaa attacttatt ttcaactttc
   115081 atttgaatgg aaataaaaac attaagaaaa acattactga aagtaaccct ttaatagaat
   115141 caaagaaaaa aaaaagaatt cttagattcg agaatagaaa tcaagaagaa aaagatcctc
   115201 taaaccaagg ggaaggggct cctctatcag atgaaaatgg aggtagatca ggcataaaaa
   115261 aacaacgtag aaaaaaaaag gccaacatga gccccgaagc tatagagctt tattccttcc
   115321 tagaaagttt tttctatttt caattgagct gggaaagggt tctaaataaa aaaatggtca
   115381 ataatattag agcctattgt ctcctgctta gattgataaa tccaaaggac gttgctatat
   115441 cctatcttaa acggggagaa ctgactgtgg atatttggac tctaaaaagg cacactccta
   115501 gagaattaag tacaagcgga acattgatta tcgaaccgac ttatccttat ccgtctataa
   115561 aaaacgatgg acaattgatt ctatatcaaa ccataggtat ttttttggtt cataagaata
   115621 aataccttca taagaataaa taccaaagga atcaaaaatt tcgagaatgg tttgataaga
   115681 atcaatttga tgaatccatt ttaagacatc aaaaaatgac tcaaaataga gacaaaaatc
   115741 attatgattt ctttgttcct gaaactattt tatcccctaa aggccgtaga gaattacgaa
   115801 ttctatattt tttaaactca agggatagaa atgatataca tagaaatccg gtattttgca
   115861 atcaggtaaa aaactgtggt caagttttaa atagaggcaa atatctcggt atcgataaaa
   115921 ataaactaat taaaatgaag ttctttcttt ggcccaatta tcgactagaa gatttagctt
   115981 gtatgaatcg ctattggttt aatactcata atggcagtcg tttcagtatg gtcaggatac
   116041 atatgtatcc acggttgaaa atttgttagt tacaagtcca tttacatgaa ttttgccata
   116101 tatacatata ttattaggta atagaatacg tcggctatat gaaaacaaat agatagacgc
   116161 gaggattgtc ttacattcca tcctgaaaga ggatactaat ttaatgacat acatattatc
   116221 aattagatct ataaatgaat gaacaaaatc ttcttatctt tttttgtatt cctatacaaa
   116281 taaaataaga agattttgtt catttattta ttttataaaa taggaagttt ataatgaact
   116341 taaggtcatt ctgtatatca aaatgactaa tattattatt actgattaat caaattcaca
   116401 tcaaaaaatg agaaattata aaaggggata agattttgtt ttatggtaaa aaattcattc
   116461 atctcagtta tttttcaaga aaaaaaagaa gaaaagcggg ggtctgttga ctttcaaata
   116521 gtcagtttca ccaataagat acgaagactt acttcccatt tggaattgca cagaaaagac
   116581 tattcatctc agagaggtct acgaaaaatt ctgggaaaac gtcaacggct gctgtcttac
   116641 ttatcaaaga aaaatcgagt acgctataaa gaattaatta gtgagttgga tattcgggag
   116701 ttaaaaaatc gttaatttaa aaatttttac ttagtttttt catttattgg atcttgagaa
   116761 ttttgataaa cttcttttcg ttttcagcaa ttcatgtaag aatgaatcga ggaaaaactt
   116821 atgaatagac cagctacaga aagagacctt atgatagtca atatgggacc tcaccaccca
   116881 tcaatgcacg gtgttcttcg tctcattgtt accctagacg gtgaaaatgt tgttgactgc
   116941 gaaccaatat taggttattt acacagagga atggaaaaaa ttgcggaaaa ccgaacaatt
   117001 atacaatttt taccttatgt aacacgttgg gattatttag ctactatgtt cacagaagca
   117061 ataaccgtaa atggaccaga acaattggga aatattcaag tgcctaaaag agcgagctat
   117121 atcagagtca ttatgttgga gttaagtcgt ctagtttctc atctgttatg gcttggacct
   117181 tttatggcgg atattggcgc acagacccct tttttctata ttttcagaga aagagaatta
   117241 gtatatgatc tattcgaagc tgcgactggg atgagaatga tgcataatta ttttcgtatc
   117301 ggaggagtag cagccgacct gccttatggc tggatagata aatgtttgga tttctgcgat
   117361 tattttttaa caggagttgt tgaatatcaa aaacttatta cgcgaaatcc cattttttta
   117421 gaacgagttg aaggagtagg cattattagt ggagaagaag caataaattg gggtttatcc
   117481 ggaccgatgc tacgagcatc tggaatacaa tgggatcttc gtaaagttga tcattatgag
   117541 tgttacgacg aatttcattg ggaaatccag tggcaaaaag aaggagactc gttagctcgt
   117601 tatttagtcc gaatcagtga aatgacggaa tccataaaaa taattcaaca ggccctggaa
   117661 ggaattccag ggggtcccta tgagaattta gaaatccgat gctttgatag agaaagggat
   117721 ccagaatgga atgattttga atatcgattc attagtaaaa aaccttctcc cacatttgaa
   117781 ttgccgaagc aagaacttta tgcgagagtt gaagccccaa agggagaatt gggaattttt
   117841 ctaatagggg acaaaagttg ttttccttgg agatggaaaa ttcgcccgcc gggttttatc
   117901 aatttgcaaa ttcttcctca gttagttaaa ggaatgaaat tggctgatat tatgacgata
   117961 ctaggtagca tagatatcat tatgggagaa gttgatcgtt gaaatgatag tttatacaac
   118021 agaaatagaa gtacaagata ttcattcttt ttccagattg gaatttttca aagaggtcta
   118081 tggaatcgta tggatctttg tccctatttt gactcttgta ttggggatca cagtaggcgt
   118141 actggtaatt gtatggttag aaagagagat atccgcagga atacaacaac gtattgggcc
   118201 tgaatacgcc ggtcctttgg gaattcttca agctctagca gatgggacaa aactgctttt
   118261 caaagagaat ctttttccag ctagaggaaa tacccgttta ttcagtattg gaccatctat
   118321 agcagtcata tctattttac taagtttttt agtaattcct tttagctatc atcttgtttt
   118381 agctgatctc aatatcggta tttttttatg gattgccatt tcaagtattg cccctgttgg
   118441 ccttcttatg tcaggatacg gatcgaataa taaatattcc tttttaggtg gtttacgagc
   118501 tgctgctcaa tcgattagtt atgaaatacc attaacttta tgtgttttat caatatctct
   118561 acgtgcgatt cgttgaaata caaacttttc tttcttttcc ctattcattc ttttctttcg
   118621 ctttagaaaa caaaacaagt tgaacgaatt gaatagatat tctttattat ccttttggtt
   118681 gataaagtaa attagatagt tatatatgag tgaaagaaag cagcttatca atttgcagta
   118741 aaaaaaaaaa aaatggagtc tcatttccta tgtacaagac aagagttaag tggaaataaa
   118801 cataagcgga agaggtcctt taccccaaga ctggttgatt agacaaccca gcttgaagcg
   118861 ggctcaaaag atcaaccgta tggccttttc actatccttt gtatgaatta cctaccatac
   118921 atgtattatc aaacgaaacg ggcgattgaa caaaaaatga gtggatgatt aggaacacaa
   118981 aaatgcacaa aggattagta atggagatta tggaaattat ctaaaaagat atttctgcat
   119041 aacataaaaa gaatactaat tggggcttta aattggtaga aatgataagg cagtacttcc
   119101 cgcgattccg atccagagta tgctcctatc cacccattaa agcaatgact atcaggaacg
   119161 aaataatcct ttctttttga tttttgtttt agccccttct cttatatcgg ttttataaga
   119221 aagaagaata ggaacgaaaa acaaacaaga gaaaaaaaaa agaaatcttt tttattccgt
   119281 ctttttcata tatttagcat agatttagag agatataatt tgtctcatga ttcattagct
   119341 aatgtaacgt ctaattcctt ttcgtaatcg aaaatgatgg gttgaaataa actatttatt
   119401 gatatttctg aaaggagttt tttatttaag gattaagtta ttactcaaca aagtcaaatt
   119461 attaacgggt gagatcaatt cggaagcgcc ttttttgatt attcttttag agtatagcag
   119521 acggaattcc attggtataa ttttggaccc tcaaatagat tttgactctt tctattctac
   119581 aaccatagct agctaaatag taaataatac tgatctggtc cttagatttt ttttgaccca
   119641 cgaggagccg tatgaggcga aaacctcatg tacggttctg gaatagcggt gggaacagtg
   119701 atgttatcac cgactatgat tatctaacag ttcaagtaca gttgatatag ttgaggcgca
   119761 gtcaaaatat ggtttttggg gatggaattt gtggcgtcag cctataggat ttctcgtttt
   119821 tctaatttct gccctagccg aatgcgagag attacccttt gatttaccag aagcggagga
   119881 agaattagta gcaggttatc aaaccgaata ttcgggtatc aaatttggtt tattttatgt
   119941 tgcttcctat ctaaatctat tactttcttc gttatttgta acggttcttt acttgggtgg
   120001 ttggaatatt tccattccat acatatttgt tcctgagcta tttgaaataa ataaagtgga
   120061 tggaatcttt ggaactacaa ttggtatctt tattacatta gctaaaactt atttgttctt
   120121 gtttatttct atcacaacaa gatggacttt acctaggtta agaatggacc aacttttaaa
   120181 tcttggatgg aaatttcttt taccaatatc tctcggtaat ctattattaa caacctcttt
   120241 tcaacttttt tcactgtaaa tagcaaacaa tagacttggt tcaagttcaa acaagagaaa
   120301 gaaacgaaga tcaaactatt catatagatt cctgatatgt tccctatggt aactgggttc
   120361 atgaattatg gtcaacaaac agtacgagca gcaaggtaca ttggtcaaag tttcatgatt
   120421 accttatccc acgcaaatcg tttgcctgta actattcaat atccttatga aaaattaatc
   120481 acatcggagc gtttccgtgg ccgaatccat ttcgaatttg ataaatgtat tgcttgtgaa
   120541 gtatgtgttc gtgtatgtcc tatagatctg cctgttgttg attggaaatt tgaaactgat
   120601 attcgaaaaa aacgattact taattacagt attgatttcg gaatttgtat attttgtggt
   120661 aactgtgttg agtattgtcc aacaaattgt ttatcgatga ctgaagaata tgaactttct
   120721 acttacgacc gtcacgagtt gaattataat caaattgctt tgggccgttt accaatgtca
   120781 gtaattgatg attatacaat tcgaacaatt ttgaattcgc ctcaaagaaa aactgagtag
   120841 gtaaccgccc tataaataaa gagaaattac caattcttaa ggttccgttt tttggtttaa
   120901 attaaaagaa tgagataagg tctttctctt tgtttggcca ataatgaaaa attcaactag
   120961 aaattcattg gttgatgaga atttcgactt ttttattaaa aatctatcaa tagagtcgta
   121021 attttttcga aatatatact ttcaaaaaat atccttattc tttcttcatt taagaaaata
   121081 aaagaatcaa aaaagaaact gtccaacaat tgtacccata tcatacctaa tagattagaa
   121141 ttgaattcaa ttaggaacct atcataaaat gaaaatcaaa aaaaccttta gttttttccc
   121201 ggtcgggtca atacgatcat gaaaagcatt tcaatttatc tcctatttta catataatgg
   121261 atttgcctgg accaatacac gattttctta tagttttact gggatcgggt cttatattag
   121321 ggggactggg agtagtatta cttaccaatc caatttattc tgccttttcg ttgggattgg
   121381 ttcttgtttg tatatcctta ttctatattc tttcaaattc acattttgta gccgctgccc
   121441 agctccttat ttatgtagga gccataaatg ttttaatcat atttgctgtc atgttcatga
   121501 agggttcaga atattacaag gatttgaatc tgtcgatcgt tggggatggg gttacttcac
   121561 tggtttgtac aagtattctt ctttcgctaa ttactactat tttcgatacg tcatggtacg
   121621 ggattatttg gactacaaga tcaaaccaac ttatagaaca agatttgata agtaatagtc
   121681 aacaaattgg aattcattta tcaacagatt tttttcttcc gtttgaactg atttcaataa
   121741 ttcttttagt tggtttgata ggcgcaattg ctgtggctcg tcagtaataa atcgttataa
   121801 ctagcaacag caaacaatcc aaatttcact ttcttctatg ttatcccacc tatttcacaa
   121861 aaattctatt tgaatactgt tcatgtctaa aagggagatt cttttatttg atctattttc
   121921 aatacattct tttgttccgt acttgttttg ttctattcta gtcaatctcg aatctgttga
   121981 atttttgttc atattgaaat gaaccaacat tgataaggag ttggtcaatg atgctcgaac
   122041 atgtacttgt tttgagtgcc tatttatttt ctatcggtat ttatggatta atcacgagtc
   122101 gaaacatggt tagggctctt atgtgtcttg aacttatatt gaatgcagtt aatatcaatt
   122161 ttgtaacatt ttctgatttt tttgatagtc gccagttaaa gggagatatt ttctcaattt
   122221 ttgttatagc tattgcagcc gctgaagcag ctattgggtt ggctattgtt tcgtcaattt
   122281 atcgtaacag aaaatcaacg cgtatcaatc aatcgacttt attgaataag taggaataat
   122341 aaattgaata agtaggaata ataatcaaaa ttagaatatc caccaatttg aattagcatg
   122401 tagaatatgt tagaatctag attctattta cgaaaacgta ataaatcaaa gtatcttagc
   122461 cacttctcat gagctgatcc agaagtccat tgattagaaa atttctggta aatcgttgat
   122521 tcatctggcg tttaaatata tgattcattt acaagtttac tagatcgaaa tttgataacg
   122581 ttcaaaaatt catagatccc atgtcacatt cagtaaaaat ttatgataca tgcatagggt
   122641 gtacccaatg tgtccgagcg tgccccaccg atgtgttaga aatgatacct tgggatggat
   122701 gcaaagctaa acaaattgct tccgccccaa gaacagaaga ctgtgttggt tgtaagagat
   122761 gtgaatctgc ctgtccaacg gatttcttga gtgttcgagt ttatttatgg catgaaacaa
   122821 ctcgaagtat gggtctagct tattgatatg ttccgtaaaa cccacttgaa tacattttga
   122881 atacattttc ttttttactg aaaaaacccg tactcaaaaa aaaagaataa agattctatt
   122941 ttcgagcgcg ggtttttctg gtccaagtgt atcttgtctt taccacgaat tattttcctt
   123001 ggttaacaat aattgtagtt ttgccaatat ctgcgggctc tttaattttc tttcttcctc
   123061 atagaggaaa taagctaatt aggtggtata ccatttctat atccacctta gaactacttc
   123121 taatgaccta tgtattttgt tatcatttcc aattggacga tccattaatc cagctggcgg
   123181 aagattataa atggatcaat ttttttgatt tttactggag attgggaata gatggacttt
   123241 ctataggacc tattttactg acaggattta tcacaacttt agctacttta gcggcttggc
   123301 cagttactcg ggattcccga ctattccatt tcctgatgtt agcaatgtac agtggtcaaa
   123361 taggatcatt ttcttctcga gaccttttgc tttttttcat catgtgggag ttagaattaa
   123421 ttcctgttta tctacttcta tctatgtggg ggggaaagaa acgtctgtat tcagctacaa
   123481 agtttatttt gtacactgcg ggaggttcca tttttctatt agtaggggtt ttgggtatcg
   123541 gtttatatgg ttctaatgaa ccaacattca attttgaaac attagctaat caatcgtatc
   123601 ctctcgcact ggaaataata ttctatattg gatttcttat tgcttttgct gtcaaatcac
   123661 cgattatacc cttacataca tggttaccag acacccatgg ggaggcacat tatagtactt
   123721 gtatgcttct agccggaatc ttattaaaaa tgggagcata tggattagtt cggatcaata
   123781 tggaattatt accccatgct cattctatat tttctccctg gttgatgata gtaggcacaa
   123841 tgcaaataat ttatgcagct tcaacatctc ttgctcaacg taatttaaaa aaaagaatag
   123901 cctattcctc tgtatctcat atgggtttca taattatagg aattggctct ataaacgata
   123961 cgggactcaa cggagccttt ttacaaataa tatctcatgg atttattggc gctgcacttt
   124021 ttttcttggc aggaacgagt tatgatagaa tacgtcttgt ttatctcgac gaaatgggcg
   124081 gaatggctct tccaattcca aaaatgttta cgatgttcag tatcttatcg atggcttctc
   124141 ttgcattacc gggcatgagt ggttttgttg cagaattgat agtctttttt ggaataatta
   124201 gcagtcaaaa atttttttta atgccaaaaa tcttaattat ttttgtaatg gcaattggaa
   124261 tgatattaac tcctatttat ttattatcta tgttacgtca aatattctac ggatacaagc
   124321 tatttaatgc tccaaactcc tctttttttg attctggacc aagagagtta tttgtttcga
   124381 tctctatctt tctacccgta ataggtattg gtatttatcc ggatttcgtt ttatcactat
   124441 cgggtgagaa agtcgaagct attctagcta attattttta tagataggtt ttaggaatca
   124501 aaaaaagaaa tcctatttaa aataattttg aaaatgattc gctttacaat tcaaaaaggt
   124561 gaaaaaaaaa aattcttttt aaagaaagta aaaataaaat tgaatttgaa tcagatatgt
   124621 ttggcctttg tgagaacctt ttgaatcaag tacaagtagc ggagtgattc aaaaggttct
   124681 tttcttggcg gcttacatta agttttctta tgtatattct atgctgtcct atgtttgtat
   124741 ttgttctgct ttttcattca attcgatgtt aatggaaatg aaccatagct atgtaaacct
   124801 attcctaata gattgacccc aaaatagcat atccaaatta taagaaagcc cgcggaagcc
   124861 acaattgcag aatttacacc ttccaaattt tgatttgttc gggtatgtaa ataaatcgcg
   124921 aatatggtcc aagtaataaa tgcccaagtt tccttgggat cccaattcca atatgatccc
   124981 catgcctcat tagcccatac tgctcccgaa agaatcccta tggttaaaaa gagaaacccg
   125041 agactaataa tacgataact ccaataatcc aattgttgaa ccaattgata cctgtaataa
   125101 tttcgagaat aaataaaata agtgtttagt aaaacattct ttctctcatc caggtatttc
   125161 atttccccaa aggaaaatgc cgtatttaat aaaatattgc ttttgctaaa aatctttatg
   125221 acttttcgaa atgtaatgac tagaagggct actgataata atgatccaca taaaagagct
   125281 gcatagccaa ataccatcat acttacgtgc atcattaacc actgggattg gagagcaggt
   125341 actaatagcg cggattgatg cattttggtt aaaagacccg aagtaacaaa gccttgggta
   125401 aaaatagcac ttgatgcggt tattgcactt aaagcatttt tatgcttttt aaaatgaaaa
   125461 taggaaacca tatgaataat ggagaaactc catgaaagaa agattaatga ttcatataaa
   125521 ttacttaatg gaaaatgccc cgaataaatc caacgagtga ctaataatcc tgttatacag
   125581 aaaagggtgg ctatcatacc cctttctgat gaatcatata gtcctacgac ttcatcgact
   125641 aataaagtta aaaaatgaat tgtaattaca attgaaacga tcgaaaagga tatatgagtt
   125701 aatatatgtt ctaaaattga aaaaatcata aaataaagat tatgaaaaaa ggagaagaga
   125761 aggtttctcg attattatta tatggaatgg aaattcggaa tttttttatt ttattatagg
   125821 atttatatta tacctttttt ataagacgct atgccgccac tcggactcga accgagatgc
   125881 tctagcactg cttcctaaga gcagcgtgtc taccaatttc accatagcgg cttgctcaaa
   125941 ataataataa ctcatgtttt attcatattc aaccgtcgag attgaatgaa ggggtcaatc
   126001 caatgcaata ttgattttgt aggaagcttt aaaattgatg aataaaaaca ggtttcattt
   126061 caatagaagt ttgagggtta aaaaaagaat ctttattatc ctttttttat ttaattaaaa
   126121 atttctagtt tctaaagtaa agtagcaaga acggaagttt tgtagttcct gttttactaa
   126181 aatcgaactt tttcgttcta actaaaaaac gaaaaagttg tgacttccat tcatgaatag
   126241 agctcaaaat gttatttatc atttccgttt gttaataatt catttgattt acatataata
   126301 tgatttttat gaatgaatca ttgaataaag aagatggttt tgagtatcac aatttaaaca
   126361 tggcatctac agatttaaaa ggatttctaa tttaaaattc gaaaaaaatg acttgcttca
   126421 tcttcccata caaacatagg attttttttc actttaaatt gaggcattat ttgtgtatcc
   126481 actaaatagg aaaaggtctc tttcccaatt gggtttatgg gaaggatata tagtaattca
   126541 gagtaatact actttagatt cagaaagtta caaaatgaaa acttcatcaa tgagtttcaa
   126601 gaacccattg attttgacta aactaaggat cttatatatc ttctgctata ataataataa
   126661 attatagata ataaatacga tatagaaaat agaaataaaa cactaacaag ttattataat
   126721 acacaaatag gaataggcga tggggaaata agaatccccc accccgaaaa aaaaagaaaa
   126781 gatgaactca actaattaca aaattattca aaaatgaaaa gtaaattact actaaaaaat
   126841 aaaaaaagaa atacataaaa aatgaaaaat aatagataag tagaaatgcg acttccccct
   126901 atgtatttta tactttctcc tattaaaaaa caggaaatgc ctaacccatt tagaattcca
   126961 tcaatagttc gcctatcaaa aaattcggtt agttcagata atcgtcttat agtttttgtt
   127021 aaggacatgt cataaaaagt atctatataa gcacgattat atgaccaatt atataaaaaa
   127081 ttgattattt tgtcccaaat ttttctatta ggtcctcttt tcacaaaaaa attaaagaag
   127141 ttgaaatttt gtaaagatga ataaaaagga ttatataaaa aggatgctat aaatattcca
   127201 aaaaaagcta tactgactga aaaaattgca tttgtgaaaa attcatacca atctacagaa
   127261 tcttttgaat tttgatgtaa aagatcaata gatggagtta acaatttaga taatatatct
   127321 aaatgaattt cttgttgatt gaaaggaatt cctataactc caataaagag agtaaataga
   127381 accaataaaa ggatagaaaa tagcatagta ttatccgatt catgaggata ataaaaagtt
   127441 ttattagatt caaaatgagt aatagtaaga aaagcctccc ttttgacttt actccgaatt
   127501 tcatatggct tcttccaaaa caaaaaagta tgttggttat tattagttgt taataaagag
   127561 aataaaggaa aatttctgtt aatcgttttt ttctcttctt taccccataa ttttattgaa
   127621 taaaataaac tacttttttt tccactgtaa ttttgaaaat taatattcaa atgtccttca
   127681 aaagtaagta aatagatccg aaacatataa aatgctgtta atccaactgt gaaccaagct
   127741 attaatgaaa aaagtgacga atacatccaa ctatcattca gaatttcatc ttttgaccaa
   127801 aaacaggcaa gaggtggaat accacaaagg gaaagcgttc ctactaaaaa agccgttttt
   127861 gtaattggca catgttttct taaaccgccc ataaaaacaa gattctggct tttatacgga
   127921 gaatatccaa caacagcttc cattgaatga ataattgatc cagatcctaa aaacaataat
   127981 gctttcgaat aggcatgagt aatcaaatga tataaagcgg ctcgataaga tcccatgccc
   128041 aaagctaaca ttatataacc caattgagac attgtagaat aggctaagcc tctcttaata
   128101 tctttttgag caacagctaa agtagcccct aagagtactg ttactatgcc tatgaaagat
   128161 attagcttca ttatggaagg tatgaatata aaaataggta caaagcgggc tacaagaaaa
   128221 atccccgctg ctaccatagt agcagcatga ataagagccg aaataggagt aggtccttcc
   128281 atagcatcag gtaaccatac atgaagggga aattgtgcgg atttagcaat tgccccacca
   128341 aataaaagaa aggcacataa agtaagaaat aaaaactgac cctgattttt tgaaattaaa
   128401 ataaagttat tgcatagttc gaacaaatct tgaaattcaa aactgcctat tatccaataa
   128461 aggcctaaga ttcctaataa taatccaaaa tcgcctatac gattagttac aaatgctttt
   128521 tgacaagcat ttgctgcaag gggtcgtgtg aaccaaaaac ctattaatag ataagaacac
   128581 attccaacca gttcccaata aatataaatt tgtatcaaat tagaactagt aactaatccc
   128641 aacattgaag tattgaataa actcagataa gcaaaaaatc tcaaatatcc ctgatcatga
   128701 gacatataat tgtcactata aataagaaca aaaattccaa cagtagttat taatattaac
   128761 ataatggaag taagtgaatc aagaaagtag ccgaactcaa aagataaatc attattgatg
   128821 gcccaagacc atacatattg atatgtggaa cttctattaa tttgttgaat agatagatca
   128881 accgaaaaaa gcataactat acttaacaat aaaatactgg gaaaagccca catgcggcga
   128941 aggttttttg ttgatgtcgg aaaaagcaga agtcctactc ctattaaaat aggaatagga
   129001 agtggaacca aaggtatgat ccatgaatat tgatatgtat actccataaa aacttttttt
   129061 tcttacttaa tacttaataa ttatacttaa taattttctt gaagactttt attttttatt
   129121 cttgttcatt ccaataaata agatttacgc ttattttata aataaaaagt gtttgatatt
   129181 tttatttccg ttctttacat attatgatta atataacgaa aaaatttgtg aaaaataaaa
   129241 aagatttctt ttttttgaaa atagtctatt ttataaatat tgaaatttag aagtatagaa
   129301 gaattcaaat tgagaggaat aaaatgaaaa gtaaagtata tatttttttt tataaatgtc
   129361 tttcacatac tagtatagta ctaaatcatt tctttttttc gaatggcagt tccaaaaaaa
   129421 cgtacttcta tatcaaaaaa gcgtattcgt aaaaatattt ggaaaaagaa agggtatcga
   129481 gcagcgttga aagctttttc tttagcaaaa tctctttcta caggaaattc aaaaagtttt
   129541 ttttctatgt caaatacaaa taaataaata aaaaatgctt gaataatttt ttttctactt
   129601 atctattatt tttcattttt tatgtatttc tttttttatt ttttagtagt aatttacttt
   129661 tcatttttga ataattttgt aattagttga gttcatcttt tctttttttt tcggggtggg
   129721 ggattcttat ttccccatcg cctattccta tttgtgtatt ataataactt gttagtgttt
   129781 tatttctatt ttctatatcg tatttattat ctataattta ttattattat agcagaagat
   129841 atataagatc cttagtttag tcaaaatcaa tgggttcttg aaactcattg atgaagtttt
   129901 cattttgtaa ctttctgaat ctaaagtagt attactctga attactatat atccttccca
   129961 taaacccaat tgggaaagag accttttcct atttagtgga tacacaaata atgcctcaat
   130021 ttaaagtgaa aaaaaatcct atgtttgtat gggaagatga agcaagtcat ttttttcgaa
   130081 ttttaaatta gaaatccttt taaatctgta gatgccatgt ttaaattgtg atactcaaaa
   130141 ccatcttctt tattcaatga ttcattcata aaaatcatat tatatgtaaa tcaaatgaat
   130201 tattaacaaa cggaaatgat aaataacatt ttgagctcta ttcatgaatg gaagtcacaa
   130261 ctttttcgtt ttttagttag aacgaaaaag ttcgatttta gtaaaacagg aactacaaaa
   130321 cttccgttct tgctacttta ctttagaaac tagaaatttt taattaaata aaaaaaggat
   130381 aataaagatt ctttttttaa ccctcaaact tctattgaaa tgaaacctgt ttttattcat
   130441 caattttaaa gcttcctaca aaatcaatat tgcattggat tgaccccttc attcaatctc
   130501 gacggttgaa tatgaataaa acatgagtta ttattatttt gagcaagccg ctatggtgaa
   130561 attggtagac acgctgctct taggaagcag tgctagagca tctcggttcg agtccgagtg
   130621 gcggcatagc gtcttataaa aaaggtataa tataaatcct ataataaaat aaaaaaattc
   130681 cgaatttcca ttccatataa taataatcga gaaaccttct cttctccttt tttcataatc
   130741 tttattttat gattttttca attttagaac atatattaac tcatatatcc ttttcgatcg
   130801 tttcaattgt aattacaatt cattttttaa ctttattagt cgatgaagtc gtaggactat
   130861 atgattcatc agaaaggggt atgatagcca cccttttctg tataacagga ttattagtca
   130921 ctcgttggat ttattcgggg cattttccat taagtaattt atatgaatca ttaatctttc
   130981 tttcatggag tttctccatt attcatatgg tttcctattt tcattttaaa aagcataaaa
   131041 atgctttaag tgcaataacc gcatcaagtg ctatttttac ccaaggcttt gttacttcgg
   131101 gtcttttaac caaaatgcat caatccgcgc tattagtacc tgctctccaa tcccagtggt
   131161 taatgatgca cgtaagtatg atggtatttg gctatgcagc tcttttatgt ggatcattat
   131221 tatcagtagc ccttctagtc attacatttc gaaaagtcat aaagattttt agcaaaagca
   131281 atattttatt aaatacggca ttttcctttg gggaaatgaa atacctggat gagagaaaga
   131341 atgttttact aaacacttat tttatttatt ctcgaaatta ttacaggtat caattggttc
   131401 aacaattgga ttattggagt tatcgtatta ttagtctcgg gtttctcttt ttaaccatag
   131461 ggattctttc gggagcagta tgggctaatg aggcatgggg atcatattgg aattgggatc
   131521 ccaaggaaac ttgggcattt attacttgga ccatattcgc gatttattta catacccgaa
   131581 caaatcaaaa tttggaaggt gtaaattctg caattgtggc ttccgcgggc tttcttataa
   131641 tttggatatg ctattttggg gtcaatctat taggaatagg tttacatagc tatggttcat
   131701 ttccattaac atcgaattga atgaaaaagc agaacaaata caaacatagg acagcataga
   131761 atatacataa gaaaacttaa tgtaagccgc caagaaaaga accttttgaa tcactccgct
   131821 acttgtactt gattcaaaag gttctcacaa aggccaaaca tatctgattc aaattcaatt
   131881 ttatttttac tttctttaaa aagaattttt ttttttcacc tttttgaatt gtaaagcgaa
   131941 tcattttcaa aattatttta aataggattt ctttttttga ttcctaaaac ctatctataa
   132001 aaataattag ctagaatagc ttcgactttc tcacccgata gtgataaaac gaaatccgga
   132061 taaataccaa tacctattac gggtagaaag atagagatcg aaacaaataa ctctcttggt
   132121 ccagaatcaa aaaaagagga gtttggagca ttaaatagct tgtatccgta gaatatttga
   132181 cgtaacatag ataataaata aataggagtt aatatcattc caattgccat tacaaaaata
   132241 attaagattt ttggcattaa aaaaaatttt tgactgctaa ttattccaaa aaagactatc
   132301 aattctgcaa caaaaccact catgcccggt aatgcaagag aagccatcga taagatactg
   132361 aacatcgtaa acatttttgg aattggaaga gccattccgc ccatttcgtc gagataaaca
   132421 agacgtattc tatcataact cgttcctgcc aagaaaaaaa gtgcagcgcc aataaatcca
   132481 tgagatatta tttgtaaaaa ggctccgttg agtcccgtat cgtttataga gccaattcct
   132541 ataattatga aacccatatg agatacagag gaataggcta ttcttttttt taaattacgt
   132601 tgagcaagag atgttgaagc tgcataaatt atttgcattg tgcctactat catcaaccag
   132661 ggagaaaata tagaatgagc atggggtaat aattccatat tgatccgaac taatccatat
   132721 gctcccattt ttaataagat tccggctaga agcatacaag tactataatg tgcctcccca
   132781 tgggtgtctg gtaaccatgt atgtaagggt ataatcggtg atttgacagc aaaagcaata
   132841 agaaatccaa tatagaatat tatttccagt gcgagaggat acgattgatt agctaatgtt
   132901 tcaaaattga atgttggttc attagaacca tataaaccga tacccaaaac ccctactaat
   132961 agaaaaatgg aacctcccgc agtgtacaaa ataaactttg tagctgaata cagacgtttc
   133021 tttccccccc acatagatag aagtagataa acaggaatta attctaactc ccacatgatg
   133081 aaaaaaagca aaaggtctcg agaagaaaat gatcctattt gaccactgta cattgctaac
   133141 atcaggaaat ggaatagtcg ggaatcccga gtaactggcc aagccgctaa agtagctaaa
   133201 gttgtgataa atcctgtcag taaaataggt cctatagaaa gtccatctat tcccaatctc
   133261 cagtaaaaat caaaaaaatt gatccattta taatcttccg ccagctggat taatggatcg
   133321 tccaattgga aatgataaca aaatacatag gtcattagaa gtagttctaa ggtggatata
   133381 gaaatggtat accacctaat tagcttattt cctctatgag gaagaaagaa aattaaagag
   133441 cccgcagata ttggcaaaac tacaattatt gttaaccaag gaaaataatt cgtggtaaag
   133501 acaagataca cttggaccag aaaaacccgc gctcgaaaat agaatcttta ttcttttttt
   133561 ttgagtacgg gttttttcag taaaaaagaa aatgtattca aaatgtattc aagtgggttt
   133621 tacggaacat atcaataagc tagacccata cttcgagttg tttcatgcca taaataaact
   133681 cgaacactca agaaatccgt tggacaggca gattcacatc tcttacaacc aacacagtct
   133741 tctgttcttg gggcggaagc aatttgttta gctttgcatc catcccaagg tatcatttct
   133801 aacacatcgg tggggcacgc tcggacacat tgggtacacc ctatgcatgt atcataaatt
   133861 tttactgaat gtgacatggg atctatgaat ttttgaacgt tatcaaattt cgatctagta
   133921 aacttgtaaa tgaatcatat atttaaacgc cagatgaatc aacgatttac cagaaatttt
   133981 ctaatcaatg gacttctgga tcagctcatg agaagtggct aagatacttt gatttattac
   134041 gttttcgtaa atagaatcta gattctaaca tattctacat gctaattcaa attggtggat
   134101 attctaattt tgattattat tcctacttat tcaatttatt attcctactt attcaataaa
   134161 gtcgattgat tgatacgcgt tgattttctg ttacgataaa ttgacgaaac aatagccaac
   134221 ccaatagctg cttcagcggc tgcaatagct ataacaaaaa ttgagaaaat atctcccttt
   134281 aactggcgac tatcaaaaaa atcagaaaat gttacaaaat tgatattaac tgcattcaat
   134341 ataagttcaa gacacataag agccctaacc atgtttcgac tcgtgattaa tccataaata
   134401 ccgatagaaa ataaataggc actcaaaaca agtacatgtt cgagcatcat tgaccaactc
   134461 cttatcaatg ttggttcatt tcaatatgaa caaaaattca acagattcga gattgactag
   134521 aatagaacaa aacaagtacg gaacaaaaga atgtattgaa aatagatcaa ataaaagaat
   134581 ctccctttta gacatgaaca gtattcaaat agaatttttg tgaaataggt gggataacat
   134641 agaagaaagt gaaatttgga ttgtttgctg ttgctagtta taacgattta ttactgacga
   134701 gccacagcaa ttgcgcctat caaaccaact aaaagaatta ttgaaatcag ttcaaacgga
   134761 agaaaaaaat ctgttgataa atgaattcca atttgttgac tattacttat caaatcttgt
   134821 tctataagtt ggtttgatct tgtagtccaa ataatcccgt accatgacgt atcgaaaata
   134881 gtagtaatta gcgaaagaag aatacttgta caaaccagtg aagtaacccc atccccaacg
   134941 atcgacagat tcaaatcctt gtaatattct gaacccttca tgaacatgac agcaaatatg
   135001 attaaaacat ttatggctcc tacataaata aggagctggg cagcggctac aaaatgtgaa
   135061 tttgaaagaa tatagaataa ggatatacaa acaagaacca atcccaacga aaaggcagaa
   135121 taaattggat tggtaagtaa tactactccc agtcccccta atataagacc cgatcccagt
   135181 aaaactataa gaaaatcgtg tattggtcca ggcaaatcca ttatatgtaa aataggagat
   135241 aaattgaaat gcttttcatg atcgtattga cccgaccggg aaaaaactaa aggttttttt
   135301 gattttcatt ttatgatagg ttcctaattg aattcaattc taatctatta ggtatgatat
   135361 gggtacaatt gttggacagt ttcttttttg attcttttat tttcttaaat gaagaaagaa
   135421 taaggatatt ttttgaaagt atatatttcg aaaaaattac gactctattg atagattttt
   135481 aataaaaaag tcgaaattct catcaaccaa tgaatttcta gttgaatttt tcattattgg
   135541 ccaaacaaag agaaagacct tatctcattc ttttaattta aaccaaaaaa cggaacctta
   135601 agaattggta atttctcttt atttataggg cggttaccta ctcagttttt ctttgaggcg
   135661 aattcaaaat tgttcgaatt gtataatcat caattactga cattggtaaa cggcccaaag
   135721 caatttgatt ataattcaac tcgtgacggt cgtaagtaga aagttcatat tcttcagtca
   135781 tcgataaaca atttgttgga caatactcaa cacagttacc acaaaatata caaattccga
   135841 aatcaatact gtaattaagt aatcgttttt ttcgaatatc agtttcaaat ttccaatcaa
   135901 caacaggcag atctatagga catacacgaa cacatacttc acaagcaata catttatcaa
   135961 attcgaaatg gattcggcca cggaaacgct ccgatgtgat taatttttca taaggatatt
   136021 gaatagttac aggcaaacga tttgcgtggg ataaggtaat catgaaactt tgaccaatgt
   136081 accttgctgc tcgtactgtt tgttgaccat aattcatgaa cccagttacc atagggaaca
   136141 tatcaggaat ctatatgaat agtttgatct tcgtttcttt ctcttgtttg aacttgaacc
   136201 aagtctattg tttgctattt acagtgaaaa aagttgaaaa gaggttgtta ataatagatt
   136261 accgagagat attggtaaaa gaaatttcca tccaagattt aaaagttggt ccattcttaa
   136321 cctaggtaaa gtccatcttg ttgtgataga aataaacaag aacaaataag ttttagctaa
   136381 tgtaataaag ataccaattg tagttccaaa gattccatcc actttattta tttcaaatag
   136441 ctcaggaaca aatatgtatg gaatggaaat attccaacca cccaagtaaa gaaccgttac
   136501 aaataacgaa gaaagtaata gatttagata ggaagcaaca taaaataaac caaatttgat
   136561 acccgaatat tcggtttgat aacctgctac taattcttcc tccgcttctg gtaaatcaaa
   136621 gggtaatctc tcgcattcgg ctagggcaga aattagaaaa acgagaaatc ctataggctg
   136681 acgccacaaa ttccatcccc aaaaaccata ttttgactgc gcctcaacta tatcaactgt
   136741 acttgaactg ttagataatc atagtcggtg ataacatcac tgttcccacc gctattccag
   136801 aaccgtacat gaggttttcg cctcatacgg ctcctcgtgg gtcaaaaaaa atctaaggac
   136861 cagatcagta ttatttacta tttagctagc tatggttgta gaatagaaag agtcaaaatc
   136921 tatttgaggg tccaaaatta taccaatgga attccgtctg ctatactcta aaagaataat
   136981 caaaaaaggc gcttccgaat tgatctcacc cgttaataat ttgactttgt tgagtaataa
   137041 cttaatcctt aaataaaaaa ctcctttcag aaatatcaat aaatagttta tttcaaccca
   137101 tcattttcga ttacgaaaag gaattagacg ttacattagc taatgaatca tgagacaaat
   137161 tatatctctc taaatctatg ctaaatatat gaaaaagacg gaataaaaaa gatttctttt
   137221 ttttttctct tgtttgtttt tcgttcctat tcttctttct tataaaaccg atataagaga
   137281 aggggctaaa acaaaaatca aaaagaaagg attatttcgt tcctgatagt cattgcttta
   137341 atgggtggat aggagcatac tctggatcgg aatcgcggga agtactgcct tatcatttct
   137401 accaatttaa agccccaatt agtattcttt ttatgttatg cagaaatatc tttttagata
   137461 atttccataa tctccattac taatcctttg tgcatttttg tgttcctaat catccactca
   137521 ttttttgttc aatcgcccgt ttcgtttgat aatacatgta tggtaggtaa ttcatacaaa
   137581 ggatagtgaa aaggccatac ggttgatctt ttgagcccgc ttcaagctgg gttgtctaat
   137641 caaccagtct tggggtaaag gacctcttcc gcttatgttt atttccactt aactcttgtc
   137701 ttgtacatag gaaatgagac tccatttttt ttttttttac tgcaaattga taagctgctt
   137761 tctttcactc atatataact atctaattta ctttatcaac caaaaggata ataaagaata
   137821 tctattcaat tcgttcaact tgttttgttt tctaaagcga aagaaaagaa tgaataggga
   137881 aaagaaagaa aagtttgtat ttcaacgaat cgcacgtaga gatattgata aaacacataa
   137941 agttaatggt atttcataac taatcgattg agcagcagct cgtaaaccac ctaaaaagga
   138001 atatttatta ttcgatccgt atcctgacat aagaaggcca acaggggcaa tacttgaaat
   138061 ggcaatccat aaaaaaatac cgatattgag atcagctaaa acaagatgat agctaaaagg
   138121 aattactaaa aaacttagta aaatagatat gactgctata gatggtccaa tactgaataa
   138181 acgggtattt cctctagctg gaaaaagatt ctctttgaaa agcagttttg tcccatctgc
   138241 tagagcttga agaattccca aaggaccggc gtattcaggc ccaatacgtt gttgtattcc
   138301 tgcggatatc tctctttcta accatacaat taccagtacg cctactgtga tccccaatac
   138361 aagagtcaaa atagggacaa agatccatac gattccatag acctctttga aaaattccaa
   138421 tctggaaaaa gaatgaatat cttgtacttc tatttctgtt gtataaacta tcatttcaac
   138481 gatcaacttc tcccataatg atatctatgc tacctagtat cgtcataata tcagccaatt
   138541 tcattccttt aactaactga ggaagaattt gcaaattgat aaaacccggc gggcgaattt
   138601 tccatctcca aggaaaacaa cttttgtccc ctattagaaa aattcccaat tctccctttg
   138661 gggcttcaac tctcgcataa agttcttgct tcggcaattc aaatgtggga gaaggttttt
   138721 tactaatgaa tcgatattca aaatcattcc attctggatc cctttctcta tcaaagcatc
   138781 ggatttctaa attctcatag ggaccccctg gaattccttc cagggcctgt tgaattattt
   138841 ttatggattc cgtcatttca ctgattcgga ctaaataacg agctaacgag tctccttctt
   138901 tttgccactg gatttcccaa tgaaattcgt cgtaacactc ataatgatca actttacgaa
   138961 gatcccattg tattccagat gctcgtagca tcggtccgga taaaccccaa tttattgctt
   139021 cttctccact aataatgcct actccttcaa ctcgttctaa aaaaatggga tttcgcgtaa
   139081 taagtttttg atattcaaca actcctgtta aaaaataatc gcagaaatcc aaacatttat
   139141 ctatccagcc ataaggcagg tcggctgcta ctcctccgat acgaaaataa ttatgcatca
   139201 ttctcatccc agtcgcagct tcgaatagat catatactaa ttctctttct ctgaaaatat
   139261 agaaaaaagg ggtctgtgcg ccaatatccg ccataaaagg tccaagccat aacagatgag
   139321 aaactagacg acttaactcc aacataatga ctctgatata gctcgctctt ttaggcactt
   139381 gaatatttcc caattgttct ggtccattta cggttattgc ttctgtgaac atagtagcta
   139441 aataatccca acgtgttaca taaggtaaaa attgtataat tgttcggttt tccgcaattt
   139501 tttccattcc tctgtgtaaa taacctaata ttggttcgca gtcaacaaca ttttcaccgt
   139561 ctagggtaac aatgagacga agaacaccgt gcattgatgg gtggtgaggt cccatattga
   139621 ctatcataag gtctctttct gtagctggtc tattcataag tttttcctcg attcattctt
   139681 acatgaattg ctgaaaacga aaagaagttt atcaaaattc tcaagatcca ataaatgaaa
   139741 aaactaagta aaaattttta aattaacgat tttttaactc ccgaatatcc aactcactaa
   139801 ttaattcttt atagcgtact cgatttttct ttgataagta agacagcagc cgttgacgtt
   139861 ttcccagaat ttttcgtaga cctctctgag atgaatagtc ttttctgtgc aattccaaat
   139921 gggaagtaag tcttcgtatc ttattggtga aactgactat ttgaaagtca acagaccccc
   139981 gcttttcttc ttttttttct tgaaaaataa ctgagatgaa tgaatttttt accataaaac
   140041 aaaatcttat ccccttttat aatttctcat tttttgatgt gaatttgatt aatcagtaat
   140101 aataatatta gtcattttga tatacagaat gaccttaagt tcattataaa cttcctattt
   140161 tataaaataa ataaatgaac aaaatcttct tattttattt gtataggaat acaaaaaaag
   140221 ataagaagat tttgttcatt catttataga tctaattgat aatatgtatg tcattaaatt
   140281 agtatcctct ttcaggatgg aatgtaagac aatcctcgcg tctatctatt tgttttcata
   140341 tagccgacgt attctattac ctaataatat atgtatatat ggcaaaattc atgtaaatgg
   140401 acttgtaact aacaaatttt caaccgtgga tacatatgta tcctgaccat actgaaacga
   140461 ctgccattat gagtattaaa ccaatagcga ttcatacaag ctaaatcttc tagtcgataa
   140521 ttgggccaaa gaaagaactt cattttaatt agtttatttt tatcgatacc gagatatttg
   140581 cctctattta aaacttgacc acagtttttt acctgattgc aaaataccgg atttctatgt
   140641 atatcatttc tatcccttga gtttaaaaaa tatagaattc gtaattctct acggccttta
   140701 ggggataaaa tagtttcagg aacaaagaaa tcataatgat ttttgtctct attttgagtc
   140761 attttttgat gtcttaaaat ggattcatca aattgattct tatcaaacca ttctcgaaat
   140821 ttttgattcc tttggtattt attcttatga aggtatttat tcttatgaac caaaaaaata
   140881 cctatggttt gatatagaat caattgtcca tcgtttttta tagacggata aggataagtc
   140941 ggttcgataa tcaatgttcc gcttgtactt aattctctag gagtgtgcct ttttagagtc
   141001 caaatatcca cagtcagttc tccccgttta agataggata tagcaacgtc ctttggattt
   141061 atcaatctaa gcaggagaca ataggctcta atattattga ccattttttt atttagaacc
   141121 ctttcccagc tcaattgaaa atagaaaaaa ctttctagga aggaataaag ctctatagct
   141181 tcggggctca tgttggcctt tttttttcta cgttgttttt ttatgcctga tctacctcca
   141241 ttttcatctg atagaggagc cccttcccct tggtttagag gatctttttc ttcttgattt
   141301 ctattctcga atctaagaat tctttttttt ttctttgatt ctattaaagg gttactttca
   141361 gtaatgtttt tcttaatgtt tttatttcca ttcaaatgaa agttgaaaat aagtaatttt
   141421 attggtatga tccccggttg aatcttatat gcattatata gtggcacaaa ttctgggaag
   141481 aaccaaagtt ctagttctgg attcgaacta atacgaccta ctatttcctc attcatttcc
   141541 atccaatcaa agaaggatct tttttttttt gtcaaaaaag gatctttttt ttttgtcaaa
   141601 gaaggatctt ttttttttgt caaagaagga tctttttttt ttttgaatgg gttgattttt
   141661 gaattttgat aaattggtaa agaaaaagga cccctcttca ttttttgatt cttattcttg
   141721 gtgccgctat tggcccagta atgaatctcg accttattat ttctaaggca aaaatcaatc
   141781 attttccacc tacaaaattt tctatctgga aatttctcct cagccataat atcattttct
   141841 cctagataat tataaatagg tagcccgtct ggcatatcaa aaaatttgcg tttatctatc
   141901 ttgtaattat caaaaatatc ttctttacta tttatttgta atggtgatct ataaatatat
   141961 gagtctttct tctcttcata attaatagat ttatatgaga aaaaatcatg tctatgatgt
   142021 tttttaaaat tagatgattt tttagattct tgattcagta atgaatcagg ttcaaaatca
   142081 ttttgttttt catcatgaat taatccttct ttttcatatg agccccattt gttaaaatcg
   142141 tttttttgag tcatacagtg tcgattgact ttatttcgcc atttttctgg tactaattta
   142201 agccagataa tctgagagaa atcatattga taatgccccc ttaaccagtt tttccattga
   142261 ttcctttcag aatgccaaaa gtctttatgt ctcaatccag aatgaaaaat tccctctttc
   142321 cgaaaaaaat cctttatttc atttttaaga aaaagagatg ttccatgata ttgaaggata
   142381 gacttgaatt tatagaagtt aataactcga gtttgcgata ttttataaaa tacatatgct
   142441 tgcgagaagg aggacgagtt acaaaaagtt gttgaattct tattttgaat attatcaagg
   142501 gaattttttt tagttaaaat aaagtgaaat ttttttgtat ttcttttctt aattcttttt
   142561 tcattttctt tcttattgga aatggatttc tcgatcattt tttttcttga ttcaataaaa
   142621 agttgtgcat tggttcttgc aatattaatg atacatagaa aaaaatctat gtatattttt
   142681 tccatgaaaa atttgataaa aaaatcaaat ttacggatta atcgagtatt tcttcttttt
   142741 aatatttgac aaaatttttt taatgattct aatattttat tatgataact ttttttatta
   142801 gaattcatat ttttttcttg agttataaat ccatttttct tctcatttag aattctttct
   142861 agtttcttgt tgattgtact tgttctctca gtcagatctt tcattttttt ttctgtcagt
   142921 gaaaaatttg tccattctgt agatcgaatt tgaataggtg attcacgaat catctgatta
   142981 ttcattatag aatcgtcggt tttagtttca cccaattcgt agtttttgat gctccatttt
   143041 tttatttctt ttgacacctt tcgaagaaat tttgctcgtt ctttaaaaac attaaaaact
   143101 ataaaagact tctttttcaa tttttttttc agttctttaa aaataggttc aaaaaatgaa
   143161 gaccctttta gttttcgagg gggaccaaaa ggatggtcag tttccggtcc aaaaattgtt
   143221 aaaaaacaaa aatcattttt ttgcgctttc tgtgttttca agggttttaa cttagatcgg
   143281 tgccaaggtt tcaggtaaaa aggaaataag atttttatct gaataccgtc tgttaaccag
   143341 ttttttggaa attctttgtc ggataattca acaccattat aagtgcatcg aatatgcatt
   143401 tctcgattcc aatccttgaa gtcttcggac cattcgggac cttgaaataa gaaaatacgc
   143461 gcaatattct tagctattat taataaaggc aatcgaatat atttccgaag aattgattgg
   143521 cctactaata aaaaacctct tactgcttga gcatatgtaa tggtatccca agcttctgct
   143581 atttccattc gcattctctc ttcgtcttgg tatttttcaa cctttctttt ttcttttgta
   143641 taatcagaga tttgtaattt tttgcttttt ttagacatca aattttgaaa aatgcctttc
   143701 atccgtccga aactatcaaa agaaaaaagg cgtctgtcta ttctgttcaa aaaagaaaaa
   143761 aggcctctgt ctattctgtc caaaaaagaa aaaaggcgtc tgtctattct gtccacaaaa
   143821 agaggggaat gcgcctttgc ttgatagaag agttggcaag taaccgtttt acgcctttgg
   143881 gcacgcatag aaccttttat tagatttcga cgaaaatccg agtatggtaa ataacgtatc
   143941 caagcgattt cgcctgctgg atcaggctca ttagaatctt cgctatcatc aaaaatgacc
   144001 atatacttgt attttcttaa acgaatttga gaatccaatt ctaccctttc ttcgccggtt
   144061 tctccttcct ctagttgcaa atcatcgagt aagtagtatg gccatcgagg gaccttttta
   144121 cttatttcct ttatttcaat agatcttttt ctacttcttt gatcactgga cttagttata
   144181 actacatttg aatgaatagt ttgatgtttg ggttctcgaa atcgaaataa agaaagcttc
   144241 ttttttgtta ataatgatct actattgttg agtttgtcta ttgtttgttt caattcgcga
   144301 taatcattag taagaagtag agcatgaatc ttatttatcc aaaattcccc catttttttt
   144361 tttttatata tttgatttat gctagggggt gaaaaccctt ttttgattct tccacgatag
   144421 ggcccatata agaacggatc atttttttta ggaaaatatt cttttttagt ttcatcatta
   144481 cacaattgag ttttttgttc aaatatacct atatcaaaag attctttatc taaagttctg
   144541 actctattta taaactcgtc aattttgttt agccgtttta gatcattggt caaattacaa
   144601 tcattataca attgatcaga taataatttt tctgttgtga aaaaggatat ctttttttct
   144661 attatttctt taaaagttga caaactcggc ggatacataa aagatatcct ttcttttcca
   144721 tcactttgac atgtataaaa aaaagattgt gacatttcat tttttacagc attttgaaat
   144781 tgattgtttt ttatataacg aaatggtcga ttccatttgt tagaatcaaa aagaagaatc
   144841 acaagagagt tttcaaccca tgaatcaaaa agaagagtca ggagttcatc ttttcttttt
   144901 ttttttttct ttccgttcac tcggatctct tccctttcat cgattttgtc cggatcctcc
   144961 ctttcttccg aaaaaaggga aggagaagga tcttcttcgg tgaatacctc ttcttcctct
   145021 ttagttttag tccccctcct tgcggaaact tttttttcta tttcttccat ttctgaggtt
   145081 cctttcagtt gcttagtcaa aatgggtgac ggtattcttc ctaaatagta gatacaggta
   145141 ataaataaga aagtactaaa gattcgagcc atagagtttc ttaattctga cacaatggat
   145201 cttaattttg acacaaggta cttatactga taagcaagag aagcaagata cttattagat
   145261 cgaataagta cattaaacct aatagaactt ttttgctgta tccacactaa taccaatcta
   145321 aacttagatc gaataagtac attagaccta atagaatgat tttgctgtat ccatactaat
   145381 accaacccaa cccattttat gaataaaatt tgaccaatta accaaccaac taaactactt
   145441 gttacaaata aaatcttgtt gttgcatcga aacatataaa cgttgactaa tctggctaac
   145501 attgaacttg gtaaaatgaa atggttgaat aattgaaaaa tgagattatt caggaataca
   145561 cattgaatgt taagattacg cattgaattt ctgttagtag atccataatc aaaaaagtct
   145621 ttgtgattgt tccagaagaa atgaaacaaa agatagggta gagctaggac agttattgta
   145681 tggggtctcc ccaatgctat atggaggggc gcgtaataga tcgatatgaa catcatgagc
   145741 tgtcccacaa gaaaaccagt tgttgctgct accttcttct cgtttccttc ttctccttct
   145801 tccatagcca gggctcggag agagaagaga taggagggcc ctatggagaa tgtggtcaga
   145861 aatccataat agagtccgac cccaacgacc gaattgctta tcctcatgca taagtatatt
   145921 agatcacctg gtctaaaaaa aaatatataa gatttgaaaa tcattataaa acctcctcct
   145981 gttcgatttc aattccattt ttttttgtta atctatgata atatgatatt attctatgat
   146041 aatctttttg ggtgatcttc atgcataagt atattagatc acctggtgta aaaagaaaaa
   146101 tataagattt gaaaatcatc acaaacctcc cgttgttcta tttcaattcc atttttttgt
   146161 tattctatga taatatgata ttattctatg ataatatcat attattctat gataatcttt
   146221 tttcactttc catatataga aatacaaaga gatagactag aaacgacatc tcttatgtca
   146281 atgacactaa agaaagggat attaaatgaa tggaattggg atatggatgg aatataatga
   146341 aatagagcca ctttgaggtt ccctatgaaa tgaggcatgg aacggggcca ctacgaagaa
   146401 gttccggggg ttacgaagga aacttcgagt tcatattggt catgggttga gaatgggaat
   146461 tgaactctat gagatctaat ctcccgttgt tcctcagtag ctcagtggta gagcggtcgg
   146521 ctgttaactg actggtcgta ggttcgaatc ctacttgggg agatttgatt cattccgaat
   146581 tacagaatgt cagaatgaaa aggttcgctt tgatcattaa gagtaggagt aggtaacccg
   146641 ttctctgtgt ctttatttct attgcattct atctcatcgt atcacattct gttctgcgat
   146701 atttgagaat cgccgtcaat acctcggtct aggtccggga taatcctttg ttccatagtc
   146761 ttggggctat ttacaaccag ccaattaaga attctcagat gtactagtac tagcaaatgg
   146821 atcaaagatg cagtcatcga ttctcccgag aggccgcaat taccgcgagc aaacacatta
   146881 atttaatggc gaggagcgca tttttgccat ttttgtatgc tactaatact tgtacttgct
   146941 ctgccattct gtccaagcct ggctgaggaa gagttatggg gcgtaaaaca aaaaaaaaga
   147001 tgctaatttt gttttttgtt ttggccggct ttaccatatg taaatttata tttgaaagtc
   147061 aaaaggccac tccatttcgg caaaagaccc gcgccccagt tccatagctt ttggtccgct
   147121 atcccaatca tgattttcct acccccagag ggaaaggccc ttcccttttg ggccggttgt
   147181 gggcgaggag ggattcgaac ccccgacacc gtggttcgta gccacgtgct ctaatcctct
   147241 gagctacagg ccccacctcg tctccactgg gtctgttccc aggagtaccc taaaaaaaaa
   147301 aaggaacctt tcctctcccc agccatttcc gggttaagaa gatgtgaaag cgcctttctc
   147361 tctataagaa cggtgcgttc cgaggtgtga agtgggagag aggggatttc ataattgggg
   147421 ttttgaataa gacgaccttt ttgtttttca tttttggttt ctttttcgta ttgaaaaagt
   147481 aataagaatg agaggtgtta agtttttatc atcctggcgt cgagctattt ttccgcagga
   147541 ccccccctac agtatcgtca ccgcagtaga gtttaaccac caagttcggg atggattggt
   147601 gttgttcctc tacgcctagg acaccagaat atcgaaccat gaacgaagaa aggcgtgcga
   147661 aaaaaagaaa agcatattgg ctagtgattc tgaggcccga ttcttgactg gaagggacac
   147721 caaaggcctc cgcccttcca tcccatgaat agatagagag ggagggcaga gcttttggtt
   147781 ttttcatgtt gtcaaagagt tgaacaatga aaatagatgg cgagtgcctg atcgaattga
   147841 tcgggtcatg taggaacaag gttcaagtct accggtctgt taggatgcct cagctgcata
   147901 catcactgca cttccacttg acacctatcg taatgataaa cggctcgtct cgccgtgacc
   147961 ttctcttgaa ttctcaaaac ttctgtcact cgatccccgc agggacagag aaccccttgc
   148021 cgtcgcggct gtgctaccgg aggctctggg gaagtcggaa taggagagca ctcatcttgg
   148081 ggtgggctta ctacttagat gctttcagca gttatccgct ccgcacttgg ctacccagcg
   148141 tttaccgtgg gcacgataac tggtacacca gaggtgcgtc cttcccggtc ctctcgtact
   148201 agggaaaggt cctctcaatg ctctaacgcc cacaccggat atggaccgaa ctgtctcacg
   148261 acgttctgaa cccagctcac gtaccgcttt aatgggcgaa cagcccaacc cttggaacat
   148321 actacagccc caggtggcga agagccgaca tcgaggtgcc aaaccttccc gtcgatgtga
   148381 gctcttgggg aagatcagcc tgttatccct agagtaactt ttatccgttg agcgacggcc
   148441 cttccactcg gcaccgtcgg atcactaagg ccgactttcg tccctgctcg acgggtgggt
   148501 cttgcagtca agctcccttc tgcctttgca ctcgagggcc aatctccgtc cggcccgagg
   148561 aaacctttgc acgcctccgt taccttttgg gaggcctacg ccccatagaa actgtctacc
   148621 tgagactgtc ccttggcccg taggtcctga cacaaggtta gaattctagc tcttccagag
   148681 tggtatctca ctgatggctc gagccccccc tgaaggaggc cttcttcgcc ttccacctaa
   148741 gctgcgcagg aaaagcccaa agccaatccc agggaacagt gaagcttcat agggtctttc
   148801 tgtccaggtg cgggtagtcc gcatcttcac agacatgtct atttcaccga gtctctctcc
   148861 gagacagtgc ccagatcgtt acgcctttcg tgcgggtcgg aacttacccg acaaggaatt
   148921 tcgctacctt aggaccgtta tagttacggc cgccgttcac cggggcttcg gtcgccggct
   148981 cccctgtcat caggtcacca acttccttga ccttccggca ctgggcaggc gtcagccccc
   149041 atacatggtc ttacgacttt gcggagacct gtgtttttgg taaacagtcg cccgggcctg
   149101 gtcactgcga ccccctttgt gaggaggcac cccttctccc gaagttacgg ggctattttg
   149161 ccgagttcct tagagagagt tgtctcgcgc ccctaggtat tctctaccta cccacctgtg
   149221 tcggtttcgg gtacaggtac ccttttgttg aaggtcgttc gagcttttcc tgggagtata
   149281 gcatgggtta cttcagcgct gtagcgcctg gtactcgaac attggctcgg ggcattttct
   149341 ctaccccttc ttaccctgaa aaagcagggg caccttgcgt ccttgaaccg ataaccatct
   149401 ttcggctaac ctagcctcct ccgtccctcg ggaccaacaa ggggtagtac aggaatattc
   149461 acctgttgtc catcgactac gcctttcggc ctgatcttag gccctgactc accctccgtg
   149521 gacgaacctt gcggaggaac ccttgggttt tcggggcatt ggattctcac caatgtttgc
   149581 gttactcaag ccgacattct cgcttccgct tcgtccaccc ccgctcgcgc gggtgcttcc
   149641 ccctaaggcg gaacgctccc ctaccgatgc attttttcat cccacagctt cggcagatcg
   149701 cttagccccg ttcatcttcg gcgcaagagc gctcgatcag tgagctatta cgcactcttt
   149761 caagggtggc tgcttctagg caaacctcct ggctgtctct gcacccctac ctcctttatc
   149821 actgagcggt catttagggg ccttagctgg tgatccgggc tgtttccctc tcgacaatga
   149881 agcttatccc ccatcgtctc actggccgac cttgacccct gttattttga ggtcatatct
   149941 agtattcaga gtttgcctcg atttggtacc gctctcgcag cccgcaccga aacagtgctt
   150001 tacccctaga tgtccagtca actgctgcgc ctcaacgcat ttcggggaga accagctagc
   150061 tctgggttcg agtggcattt cacccctaac cacaactcat ccgctgattc ttcaacatca
   150121 gtcggttcgg acctccactt agtttcaccc aagcttcatc ctggtcatgg atagatcacc
   150181 caggttcggg tccataagca gtgacaattg ccctatgaag actcgctttc gctacggctc
   150241 cggtgggttc ccttaaccaa gccactgcct atgagtcgcc ggctcattct tcaacaggca
   150301 cgcggtcaga gccctgggct cctcccactg cttgggagct tacggtttca tgttctattt
   150361 cactccccga cgggggttct tttcaccctt ccctcacggt actacttcgc tatcggtcac
   150421 ccaggagtat ttagccttgc aaggtggtcc ttgctgattc acacgggatt ccacgtgccc
   150481 catgctactc gggtcagagc gtaagctagt gatgctttcg gctactggac tctcgccatc
   150541 tagggtgcag cactctactg cttcgcctag cagcacgacg cttttattgc tctcccacaa
   150601 ccccgttttc acggtttagg ctgctcccat ttcgctcgcc gctactacgg gaatcgcttt
   150661 tgctttcttt tcctccggct actaagatgt ttcagttcgc caggttgtct cttgcctgcc
   150721 catggattca gcagcagttc gaaaggttga cctattcggg aatctccgga tctacgctta
   150781 ttttcaactc cccgaagcat ttcgtcgctt actacgccct tcctcgtctc tgggtgccta
   150841 ggtatccacc gtaagccttt cctcgtttga acctcgccct tcacttttca ctttaaggct
   150901 atgccatcct aaggtgctgc taaatggaag gatcttatca acgtccatga atgataaata
   150961 atagattgaa ctgccgaatc ggaaaaatcg ggtactatca tatagctttg tttcggctaa
   151021 gttcacgagt tggagataag cggactcgaa ccgctgacat ccgccacagg gtaaaccacc
   151081 gcctctcagg cccccgactg attgattcta ccatagaggc caacgataga caataactcc
   151141 cccccgaaca cagcttacaa ctttcatcgt actgtgctct ccaaagagca actcttctca
   151201 aaatctcaaa aaaaaaaggt gctgagttgg aatcccattc taactaagga ttcttgtggt
   151261 tccggaggat ccagctacag gagaaccagg aacggagagc tttcccccct tttccacccc
   151321 gacctttggt cttaagaatg ctggttttaa gaatgagtga ttgcccttct ccgaccctta
   151381 ctgcccaacc tgagagcgga cagctaatgc attccactta ttgaacaggg ttctatggtc
   151441 ggtccgcgac ccctggatac cgaaggcgtc cttggggtga tctcgtagtt cctacggggt
   151501 ggagacgatg gggttggtcc atggattttc cttccttttg ccgcatttcg ctcaaagggt
   151561 tgaagggaga tagtgcatca agctgttcgc aagggccaac ttgatcctct tccccaggga
   151621 tcccagatga gggaacctaa acctagggga gccgccgact ccaactaccg tccatgtacg
   151681 atccatacta gatctgacca accacccatc ctacctcctc tacacgttct tgacagccca
   151741 tctttgtctc agtagagtct ttcagtggca tgtttcggtc ctcttcccca ttacttagaa
   151801 aaagtgagcc accggttcag gtacaagata ctatcattac cgcctggaca attagacacc
   151861 caacccgtaa tcgcaacgac ccaattgcaa gagcggagct ctaccaactg agctatatcc
   151921 cccgagccaa gtggagcatg catgaaggag tcagatgctt cttctattcc ttggcgcagc
   151981 tgggccatcc tggacttgaa ccagagacct cgcccgtgaa gtaaatcatc gcacctacgg
   152041 tccaaccaat tgggagagaa tcaatagatt ccttttcggg agcgattcat ccttcccgaa
   152101 cgcagcatac aactctccgt tgtactgcgc tctccaagtg tgcttgttcc cccttctttt
   152161 cttcctcacc acggcaagta cttgtgaaat aagaaataac tccgatggga agaaaaaaga
   152221 gggcgttaag agaccctctt ggcccaaccc taaacactct aagatccttt ttcaaacctg
   152281 ctcccatttc gagtcaagag atagataaat agacacatcc cattgcactg agcgggggcg
   152341 ttcgtagtga ctgagggggt cgaagaccaa gaagtgaatt atttatcagc caagcattcg
   152401 tcttacggct agatccaatc ccctggtccc tgcggaaagg aaaaagaatt tcacgctctt
   152461 cctttcggga agggaggatt aggaaaatcc tattgattgc agctttctcc agacctccgg
   152521 gaaaagcatg aaaaaaaaag gctcgaatgg tacgatccct ccgtcacccc agaatgaaag
   152581 gggcgatctc gtagttcttg gtctgtgaag atacgttgtt aggtgctcca tttcattttt
   152641 ccattgaggc cgaacctaaa cctgtgctcg agagatagct gtccatacac tgataaggga
   152701 tgtatggatt atcgagaaga gaggagccat ggtggtcccc cccggaccgc ccagatccca
   152761 cgagtgaata gaaagttgga tctacattgg atctcacctg aatcgcccca tctatcctcc
   152821 tgaggagaag tttggtttca aaccccggct cgaacaggag aagtacgcca tgctaatgtg
   152881 ccttggatga tccacatctc agggtcaggc gctgatgagc acattgaact atccatgtgg
   152941 ctgagagccc tcacagccca ggcacaacga cgcaattatc aggggcgcgc tctaccactg
   153001 agctaatagc ccgtcgtgcg ggcctcccgc tgggggcccg ctatgcaaaa agaaaagcga
   153061 gagaaacccc atccctctct ttccttttta cgcccccatg tcgccacacg ggagggacat
   153121 gggggcataa aaggggatcc tatcaacttg ttctgaccta ggataagaag ctcatgggct
   153181 tggtcttact tcaccgtcga gaaacaaaag aaggcttcca tctccaagtt gaactcagac
   153241 gtagctcgct tctttttggg tgtgaagcag tgtcaaatca aaatacccaa caagcattag
   153301 ctctccctga aaaggaggta atccagccgc accttccagt acggctacct tgttacgact
   153361 tcactccagt cactagccct gccttcggca tccccctcct tgcggttaag gtaacgactt
   153421 cgggcatggc cagctcccat agtgtgacgg gcggtgtgta caaggcccgg gaacgaattc
   153481 accgccgtat ggctgaccgg cgattactag cgattccggc ttcatgcagg cgagttgcag
   153541 cctgcaatcc gaactgagga cgggtttttg gagttagctc gccctcgcgg gatcgcgacc
   153601 ctttgtcccg tccattgtag cacgtgtgtc gcccagggca taaggggcat gatgacttga
   153661 cgtcatcctc accttcctcc ggcttatcac cggcagtctg ctcagggttc caaactcaac
   153721 ggtggcaact aaacacgagg gttgcgctcg ttgcgggact taacccaaca ccttacggca
   153781 cgagctgacg acagccatgc accacctgtg tccgcgttcc cgaaggcacc cctctctttc
   153841 aagaggattc gcggcatgtc aagccctggt aaggttcttc gctttgcatc gaattaaacc
   153901 acatgctcca ccgcttgtgc gggcccccgt caattccttt gagtttcatt cttgcgaacg
   153961 tactccccag gcgggatact taacgcgtta gctccagcac tgcacgggtc gatacgcaca
   154021 gcgcctagta tccattgttt acggctagga ctactggggt atctaatccc attcgctccc
   154081 ctagctttcg tctctcagtg tcagtgtcgg cccagcagag tgctttcgcc cttggtgttc
   154141 tttccgatct ctacgcattt caccgctcca ccggaaattc cctctgcccc taccgtactc
   154201 cagcttggta gtttccaccg cctgtccagg gttgagccct gggatttgac ggcggactta
   154261 aaaagccacc tacagacgct ttacgcccaa tcattccgga taacgcttgc atcctccgta
   154321 ttaccgcggc tgctggcaca gagttagccg atgcttattc cccagatacc gtcattgctt
   154381 cttctccggg aaaaggagtt catgacccgt gggccttcta cctccacgcg gcattgctcc
   154441 gtcaggcttt cgcccattgc ggaaaattcc ccactgctgc ctcccgtagg agtctgggcc
   154501 gtgtctcagt cccagtgtgg ctgatcatcc tctcggacca gctactgatc atcgccttgg
   154561 taagctattg cctcaccaac tagctaatca gacgcgagcc cctcctcggg cggattcctc
   154621 cttttgctcc tcagcctacg gggtattagc agccgtttcc agctgttgtt cccctcccaa
   154681 gggcaggttc ttacgcgtta ctcacccgtc cgccactgga aacaccactt cccgtccgac
   154741 ttgcatgtgt taagcatgcc gccagcgttc atcctgagcc aggatcgaac tctccatgag
   154801 attcatagtt gcattactta tagcttcctt gttcgtagac aaagctggtt tggttcggaa
   154861 ttgtctttca ttccaaggca taacttgtct ccatgcgctt catattcgcc tggagttcgc
   154921 tcccagaaat atagccatcc ctcccccctc acgtcaatcc cacaagcctc ttatccattc
   154981 ttattcgagg ggagcaagac aaaatagaaa aacccacatt gggtttaggg ataatcaggc
   155041 tcgaactgat gacttccacc atgtcaaggt gacactctac cgctgagtta tatcccttcc
   155101 ctgcccccat caagaaatag aactgactaa tcctaagaca aaggatcgag aaactcaaca
   155161 ccgccactat tcttgaacaa cttggagccg ggctttcctt tcgcactatt acggatacga
   155221 aaatcatgga aaaagttgga ttcaattgtc aactgctcct atcggaaata ggattgacta
   155281 cggattcgag ccatagcacg tggtttcata aaaccgtacg attctcccga tctaaatcaa
   155341 gcaggtttta catgaagaag gtttgcccca gcatgttcta ttcgatacgg gtaggagaag
   155401 cggtattctt aaaaaaatag agaaatcaga accaagtcaa gatgatacgg atcaacccct
   155461 tcttattgcg ccaaagatct taccatttcc gaaggaactg gagttcctta gttccattca
   155521 agagttctta tggatttcca cgaccctcta agaccccgaa attttgacaa attccttctc
   155581 tttttcttag gaacacatac aagattcgtc actataaaaa aaagggtaat gctaatccca
   155641 cgattaatta cttcattaat gaatttcata gtaatagaaa tacatgtcct accgaaacag
   155701 aatttgtaat ttgctatcct cttgcctagc gggcaaaggc aaagatttac ctccgtggaa
   155761 aagatgattc attcggatca gcatgaaagc ccaactacat tgcattgcca gaatccatgt
   155821 tgtatatttg acagaggttg accccctctc tcatggtaca atcctcttcc cgctgagcct
   155881 cctttctcct cggtccacag agacaaaatg tgggactggc gccaacagtt aatcacggaa
   155941 gaaaggactc acggagccgg gatcgctaac taatacgaat cttaatataa tagaaaatac
   156001 taatctaata gaaagaaaag aactgtcttt tctgtatact ttccccggtt ctgctgctac
   156061 cgcgggcttt acgcaatcga tcggatcata tagatatccc ttcaacacaa cataggtcgt
   156121 cgaaaggatc tcggagaccc accaaagcac gaaagccagg atctttcaga aaatggattc
   156181 ctattcgaag aatgcataac cgcatggata agctcacact aacccgtcaa tttgggatcc
   156241 aattcggttt tttccttggg aggtatcagt aaggagaatg gaataatatc gattcatata
   156301 gatacagagg aaaaggttct ctattgattc aaatgctgta cctatgggat agggatagat
   156361 aaagaggaaa aaaccgaaga tttcacatat ttgatcgaaa aatcaatcag attgatttcg
   156421 tacccctcgc tcaatgagaa aatgggttag attctatagg atcaaaccta tgagacttaa
   156481 agaatgacgg aagggaataa aatcaaaaaa agaaatcaaa aaaaaaagaa taaaaagaaa
   156541 taaaaatgaa gtataagaac ccagattcca aatgaacaaa ttcaaacttg aaaaggatct
   156601 ttctgattct cgaagaatga ggggcaaggg gattgatcga gaaagatctc ttgttcttat
   156661 tataagatcg tgtgattgga tccgcggatg tttggtaaaa aaaatcttct cttttgagaa
   156721 taatcaaaaa tggaaagtgt tcgattggaa catgaaaacg tgactgaatt tgtcctagtt
   156781 actcttcggg acggagtgga agaggggagg acattctgga acgaggaaga gaacccaacg
   156841 acttcgaaag aattgaacga ggagccgtat gaggtgaaaa tctcatgtat ggttctgtag
   156901 agtggcagta agggtgactt atctgtcaac ttttccacta tcacccccaa aaaaccaaac
   156961 tctgccttac gtaaagttgc cagagtacga ttaacctctg ggtttgaaat cactgcttat
   157021 atacctggta ttggccataa ttcacaagaa cattctgtag tcttagtaag agggggaagg
   157081 gttaaggatt tacccggtgt gagatatcac attgttcgag gaaccctaga tgctgtcgga
   157141 gtaaaggatc gtcaacaagg gcgttctagt gcgttgtaga ttcttatcca agacttgtat
   157201 catttgatga tgccatgtga atcgctagaa acatgtgaag tgtatggcta acccaataac
   157261 gaaagtttcg taaggggact gtagcaggct accatgagac aaaagatctt ctttctaagg
   157321 agatttgatt cggaacttat tatatgtcca aggtccaata ttgaaataat ttaagaggtt
   157381 ttccctgact tcgtccgtgt caacaaacaa ttcgaaatgc ctcgactttt ttagaacggg
   157441 tccgggtcaa atagcaatga ttcgaagcac ttctttttac actatttcgg aaacccaagg
   157501 acttaatcgt atggatatgt aaaatacagg atttccaatc ctagcaggaa agggagggaa
   157561 acggatactc aatttaaagt gagtcaacag aattccatac tcgatctcat agatacatat
   157621 tgaattctgc ggaaaaccgt attcgatgaa agtcgtatgt acggcttgga gggagatctt
   157681 tcatatcttt cgagatccac cctacaatat ggggccaaaa agccaaaata aatgatttta
   157741 gcccttataa aaagaaaact gattcttgaa cccctttcac gctcatgtca cgccgaggta
   157801 ctgcagaaaa aaaaactgca aaatccgatc caatttatcg taatcgatta gttaacatgt
   157861 tggttaaccg tattctgaaa cacggaaaaa aatcattggc ttatcaaatt ctctatcgag
   157921 ccttgaaaaa gattcaacaa aagacagaaa caaatccgct atctgtttta cgtcaagcaa
   157981 tacgtggagt aactcccgat atagcagtaa aagcaagacg tgtaagcgga tcgacccagc
   158041 aagttcctat tgaaatagga tccgcacaag gaaaagcact tgccgttcgt tggttattag
   158101 gggcatcccg aaaacgtccg ggtcgaaata tggctttcaa attaagttcc gaattagtgg
   158161 atgctgccaa agggagtggc gatgccatac gcaaaaagga agagactcat agaatggcag
   158221 aggcaaatag agcttttgca cattttcgtt aatccacgaa caggatctat atagacacat
   158281 agatccatgg atccatacat ctcgatcgta aaagaatcaa tagaaaaaga aagaatcgga
   158341 attgatcgtt ctcgaaacaa acgaaaagga aacgaaagat aaaacataaa tcatggatca
   158401 actaagccct ctcggggact tgcttaagaa taagaaagag gaatctcatg taaataccat
   158461 ggaataaggt ttgatcctaa ttcatgggga ttccacaaat attccattcc aaaaatagaa
   158521 agttcgaaac aattgggatt tttttggaga ttggatgcag ttactaattc atgatttggc
   158581 atgtacagaa tgaaaacttc attctcgatt ctacgagaat ttttatgaaa gcctttcatt
   158641 tgcttctctt cgatggaagt tttattttcc cagaatgtat cctcattttt ggcctaattc
   158701 ttcttctgat gatcgattca acctctgatc aaaaagatat accttggtta tatttcatct
   158761 cttcaacaag tttagtaatg agcataacgg ccctattgtt ccgatggaga gaagaaccta
   158821 tgattagctt ttcgggaaat ttccaaacga acaatttcaa cgaaatcttt caatttctta
   158881 ttttactatg ttcaactcta tgtattcctc tatccgtaga gtacattgaa tgtacagaaa
   158941 tggctataac agagtttctg ttattcgtat taacagcgac tctaggagga atgtttttat
   159001 gcggtgctaa cgatttaata actatctttg tagctccaga atgtttcagt ttatgctcct
   159061 acctattatc tggatatacc aagaaagatg tacggtctaa tgaggctact acgaaatatt
   159121 tactcatggg tggggcaagc tcttctattc tggttcatgg tttctcttgg ctatatggtt
   159181 catccggggg agagatcgag cttcaagaaa tagtgaatgg tcttatcaat acacaaatgt
   159241 ataactcccc aggaatttca attgcgctta tattcatcac tgtaggaatt gggttcaagc
   159301 tttccccagc cccttctcat caatggactc ctgacgtata cgaaggagtg cggttcgttc
   159361 gataaattcc tacctctcta tctatctctg ggatgtttgg atttttcaaa actccatgga
   159421 catgcagaag agaaatgcta ttcccactca gaccaagaca taactttgac ttgttcaaat
   159481 aacaattaag gcgaagcagg gtcaggaaca acgattctct ttatgataaa cagatccatt
   159541 ttgcaagttc gttattacgg gtagttccta caaaggatcg gactaatgac gtatacaata
   159601 cttgaattct tgatgtagat gctacatagt tggttctcat ccttcagaga ctacgagtgt
   159661 aataggagca tccgtcgaca aaaggatcac cctaagatga tcatctcatg gctattgaga
   159721 acgaatcaaa tcagatggtt ctatttctca atctttctga cttactccta cggaatcaag
   159781 gtcgaaaaga tggagaaaaa tcagtcattc acaaccactg atgaaggatt cctcgaaaag
   159841 ttaaggatta gtaatccgtt ttagaaatcg aatgggttcg atcttataca tacgcgagga
   159901 aggtaataat aaaaaaaaaa agaagataag ttcttcttta cttttatcac ttaggagccg
   159961 tgcgagatga aagtctcatg cacggttttg aatgagagaa agaagtgagg aatcctcttt
   160021 tcgactctga ctctcctact ccagtcgttg cttttctttc tgttacttcg aaagtagctg
   160081 cttcggcttc agccactcga attttcgata ttccttttta tttctcatca aacgaatggc
   160141 atcttcttct ggaaatccta gctattctta gcatgatatt ggggaatctc attgctatta
   160201 ctcaaacaag catgaaacgt atgcttgcgt attcgtccat aggtcaaatc ggatatgtaa
   160261 ttattggaat aattgtcgga gactcaaatg gtggatatgc gagcatgata acttatatgc
   160321 tgttctatat ctccatgaat ctaggaactt ttgcttgcat tgtcttattt ggtctacgta
   160381 ccggaactga taacattcga gattatgcag gattatacac aaaagatcct tttttggctc
   160441 tctctttagc tctatgtctc ttatctctag gaggccttcc tccactcgca ggttttttcg
   160501 gaaaactaca tttattctgg tgtggatggc aggcaggcct ctatttcttg gtttcaatag
   160561 gactccttac gagcgttgtt tctatctact attatttaaa aataatcaag ttattaatga
   160621 ctggacgaaa ccaagaaata acccctcacg tgcgaaatta tagaatatcc cctttaagat
   160681 caaaaaattc catcgaattg agtatgattg tatgtgtgat agcatctact ataccaggaa
   160741 tatcaatgaa cccaattatt gcaattgctc aggataccct tttttagttt agcttctaga
   160801 atctatttct tagttcaaga tccctcttta ctaactggaa tcaaagaatt agtagatctg
   160861 ttccgcccaa aaagggaatg ggctagggtt atgaacttat aatctataat cagattatag
   160921 attataagtt cattccatat cgggccagac cggaataggg ttatatacat tctcattatg
   160981 agaagggtca ttcgagccta tctaaatcta aatagagact atgtttacat atggatccct
   161041 acgtcgttac attccattta ggattaggaa tgggcgtaat cgggccttct ttttacatta
   161101 cagatctctc cttattttgg accctattca cctcttttct ttttttcttc tattgaatcg
   161161 agaaagaaat aggtttgatt gtccatcttt ttaatagaat cttaatatat ataagacatc
   161221 ctctggatac ttcaaatcga agcaattgga tgtccgactt ggcctatatg acatggccga
   161281 tcaatagaaa tactccaaca ctccaccttt gtcatatatt ccatacatca cactagatag
   161341 atatcatatt catggaatac gatttacttt caagatgcct tggtggtgaa atggtagaca
   161401 cgcgagactc aaaatctcgt gctaaagagc gtggaggttc gagtcctctt caaggcataa
   161461 tattgagaat gctcattgaa ttggaataag ttcggcagcg gatcacaaaa tcttggtgat
   161521 cctctctatc taatgaatgg ggaatctgct ttgaaatcgt ctgccctgca cccacccccg
   161581 agtatatgct tcaacaggaa tcacacaagg gtggattgat acaatctaaa cctctggtaa
   161641 aatgcccccc gtaacccagc agataaagtg cattacatag tccgttttag ggattggcga
   161701 ctacccattc agtgactttg gcactggacg ttccaaaaat gggtactatc gggtcgggtg
   161761 aattcaataa tagacgcctg gtggcattcc agctttcctt ctcctttcag gacctatccg
   161821 aaagagaatc cagtacttct cggtcgtgaa tagggcgaac cgccccgtgg atatctttgc
   161881 ttcgaaccaa aaacaattag aattaggctc ggtcaactgg aatgtctatt atccatatag
   161941 gggatcttcc aatcgggaag atccatcgac ctgagacgaa gagaaaggtc tatctatttt
   162001 atttagttat tcagttaaac caatgattcg ttattggagc agatagcaaa aaccatttca
   162061 tctgacatgc gtatttttga ttttccaatg gatttacatc tttcattaat ggaaattttt
   162121 tgatgtagtg agtaatagct ctggttgttc gctgttcaag aattcttgtt taggcagttc
   162181 ataccgtcca tacatagtgt tttgatctaa gatttcaatt cttccatgtt tcagcagtag
   162241 catattcttc catggagcta agctccatgg aagaaagaag tgtttccgcg actctaccac
   162301 ccagtcaatt ccgttccact taatcctcat gaccacatat ctttccggct aagtaatggg
   162361 aaacccttct cctgttacat gaatccaatt ttcatttcat ccgagaaaag ccatcttttt
   162421 ctcaacaatg tctttgccat ttgatccaat agccttccgt gagataggaa cagatttgat
   162481 aaatactgat aactctcgga tcgaatatta gaacgggaaa atccattaga taatgaacta
   162541 ttggttctaa gccatctctg gcgatgaatc aagaattcga agtgcttttt tttcctattc
   162601 ttgagaaacc agcgtttaga tagagatgga agaggatcca ttttggcagt aagaataaga
   162661 agccccttta acatctcttc atcttcatct gcaaagaatt ctcgatgtga aaagacagag
   162721 acaaagggct catctttgaa tagggaaaag agtggatccg gggggtccca aatgaattgg
   162781 cttattcgaa aaaagccttg ttctttggaa aatctagctc gtggcgggta ctgcatggtt
   162841 tcactctgca agaactccga atccccctct tgaagctcat cctcctcttg acgctcatcc
   162901 tcctcttgaa gctgatcctc ctcttgaagc tcatcctttt catcataaag gatcccccga
   162961 ccggcccaat agggaaatcc caattcattg ggcctttcga tacaatcaaa tagaaattcc
   163021 caagggcgcc atattctagg agcccagtct atgtgatcga agaaaccctc ctctatttcc
   163081 ccttcttcaa actccgattc gtatttttga tagagaaatt tctgatcaac gatagaataa
   163141 gatccatttt gcatcatata taagggattc cttggttcgg gccgaagaag gaatttcact
   163201 cgatcattat caaaccgact gcaatctctt tctgtccgcg aggatgccat cagagcgcct
   163261 tctatttcta ctaggccatg aactagatca gaatcattct caacgaaccg ataagaagtg
   163321 atcctatttt tttcatcggg tccgggtaga gaccaaaggt cttgagcgac cgatccggca
   163381 gaacaactca aaagataaag aagtatcgtt aatttcttca tgctcgttcc aagttcgaag
   163441 taccatttgt acaaataagg atccccttct tcacacaatt gcttctttat atagatagat
   163501 ataggatcta ggaggcaatt tcctagaagt actttttgca caacagccct tcctatctga
   163561 tagaaaagga tcccgtgatc ctgaaccggt attacatggg ctcgcaaatc ccaagtttgt
   163621 ctatgaagag cagatctaat tgtattagtg tctagaattg atttcttctg tgtaatacta
   163681 attgataggg cctcattggc aagtgctaca agatctcgtg cattggaacc catggctgtg
   163741 gacccgaatc gattagtatg gaacattttc ttttccaagt gaaatcccct agtatatgaa
   163801 agagtgaaaa agcgctttcg ttgttgtgga ataagaagcc ttcgtatctt aatacatgta
   163861 ttgaattgat tcggggctat tagagcggga tccacttttt ggggaatatg agtcgaagca
   163921 ataacaagaa tatttctagt agaacatctt tcacaatccc tggagagata gttcactaat
   163981 agaccgaggg ataagtcctt cgactcattc atatccagat catgaatgtc tggaatccat
   164041 attatgcaag gagacattgc ttttgctaat tcgaagtgaa gggtgataaa aaatcggtct
   164101 acttccgcca gcagttcaat attggtgaac tcattcatca catcctcagc tagccactct
   164161 atacgccgca actccctatc aaggtcacta gtatcaatat cgtcactagc atcaatagag
   164221 tcactagcat caatagagtc actaacatca tagtcactct catcctcctc atcaagaacc
   164281 aactccctag gcttgctatc cgggaacttg ttcagaaata ctgtaatgaa aggaagatag
   164341 gagtttgtcg ttaggtattt gaccaaatag gatcgtccgc ttcctataga acctatcact
   164401 aaaatacccc tagaggggga taaggctaag cggagcgaaa agggttttcc atgagacggg
   164461 aaatgaaaac tattagcccc acacgaagtt tgtgaataag tgattgtctg ataattagca
   164521 aggaatatcc gcctttctgc taaacaggat gtattgaact cataattcat tagatacttt
   164581 tgatgaatgt caactaagta tcgtaagtaa attgctcccg gttgttcaat catttgataa
   164641 gcagagtcat tctttgataa atgatcgcta tgagtcagac tcaatagaat ttgatcaata
   164701 cttttttctg ccgttaaggt ggagatggag aactgaacca agaagtctct ttctttatca
   164761 ctaatcgaat cactgttcgc gaaccagaat tctattggat tatcatcaat ccaatgatcg
   164821 cccacgtttt ctctttttct tatcaatgaa tagatctctt tacttgtatg acttagatgt
   164881 ctcgtatttc tcgaaaaaat gattcgattg atgggatttg gtatgatact tatgagatcg
   164941 atgagattga tattcaaata tttcttctta gaacgtatag aatatcctaa ttgttgcaga
   165001 gcaactagaa agagattctt gaactttaac cagaaagaat tcagttcaga tgtgggatac
   165061 ctatccagaa gttttcgcaa ctcaatcatg tatgatggat tcatcaaaga tttgatcttt
   165121 tcgaactctg tctgtaactc actataggct cgggaaacaa agaaaagacg tgtacaaacg
   165181 agatgtccag caacaagaag aaggaaaagg attgaataga ggaactcctg aacatttggc
   165241 gagctcagat gtgtcgatat caatggtgac tcattatttc gatgaatctt ttcttcggac
   165301 agaagaaaat tttgtaaaca cttaatcgaa atctcactta tccgattccg tcgtgtcttc
   165361 cacaattttt tctgaagaat tcgcgctgat ccatgcataa tatcatgaaa aatggatacc
   165421 aatatttgac ggctgctact tagtatcggc aataggtctg aaaaagtatc taacaatatc
   165481 aaacttagat atttgcaccc tgttgaagta aagaaccatg gcatatatgt ttggaataga
   165541 ttccattttg attttaagcg agttgaaaaa gcactctttc gttgatgaaa ggttctatac
   165601 atctgccctt tctcaacgca tttctttaga caaagactcc gttttttcct cttttcggat
   165661 ggtaaatatt tatcagaaca tggagtgtga atcaaaccca tgtttgaatt gaaattgaga
   165721 tactgatgca agttcttctc ttctgaatca gatagattca tatctgaaag aggttgacaa
   165781 aaagttcttt caaaattgac tttttgtccc tcttttagag gtgttccaga aatgtctgca
   165841 atcgagtaaa tagctctacg aactaatgga tcggatcgaa ttgcaaactg gaaagatttg
   165901 tacaagttat acctttcgtc accactttgt ggaaaatcat tagatatgaa tatgttagat
   165961 acctgcgact cgattggtga aggtgaaata gtatctctct ccaaaaaagc atgttttttt
   166021 ttaccaccgc acaaagaaaa tattttgttg cgaatgaaca agatattgag gaattgtccg
   166081 tacgtaaaat cagaattctt gatacgggcc ttttccacat aaaaagggaa tcttttgtta
   166141 caatagaagg agaagtgatg tggattattc aagaatcgaa gtcgatttgc tttataaaaa
   166201 gaagatatca atgaacttct atgaaatggt ttcacgggat tcagccaatt gtcttgatcg
   166261 tgggatatca ttgagaaata ggaatccgtg ttatcaaaag atttcctgct attatttcta
   166321 gtatggaatg agtcaatcat ccgctttggt atcttattga acaaaaatgg tgatattgtt
   166381 cctccattga tcaagaattt cgatttttga gaagtattat gatcatccaa taagaaaggt
   166441 ttcaattttt gaaaatgaac gatttgaaga cctattgatt ctaacaactg attgcagagt
   166501 tgatcatttg tacctttcaa ttcatagatg tggatctcag acctatgaag ggggatattc
   166561 ccgaaactca caaagaaaaa aggaagtgag ttagacaaaa agagaagaag tgacttagac
   166621 aaatcttttt tatcgataac ctcagaccaa tcaatcgaat attgattaat atgtaatcga
   166681 tcgaacacta cttgaaaacg gctcttctgc tcagaaacga aatgttctaa atgctcctgg
   166741 aaattcttgc tcccattgga ccatttgtat ctatatgcat taggatcccg attcatgtat
   166801 ctctcggttc gagaaatcaa aataagagga tcgaaccgtt tgttctgact ctttttcaaa
   166861 ttcgataaat gtcggttgat cgtatatttc attagagttc tatgattcag agtaccattt
   166921 cttatttgat ccctttgaat tccatactcg aagttgcgat cggatctatt cattaaaaag
   166981 aatcgattca atacatttct tatgtaccca tgggtgctat attggatttg aatcagattt
   167041 cggatcaaga tagattgatt gactgcctcc attatgttgt tgctagcaaa taccactctt
   167101 tttggttttg gatcttccaa atcattcccg caggagatcc ggacccattt gtttctgatc
   167161 cttcgataaa aagattcatt ttcttcataa aaaataggag gtagaaccaa taaagatttc
   167221 tttttcgatt catccccggc ctcattcaag aattgttttt gatccaatcc gtaggaatca
   167281 atagaaaggg caaatctctt atgatacacc agatccggct cggttattga tagagtgaat
   167341 agatctgcca tttcttgaaa tctctcttct gattcaaaat cgtggtgtaa cgtgtatccc
   167401 cccctgttca ggtcatggaa tagatgaaat aaatcaaaaa atggattttt gttcaagaat
   167461 gaagaactac ccagttcatc cttcggaacc atatcgcatc ccggatatga tgaaatagga
   167521 tgaattgaga cggtattttg taaatacgta attatcttgg atatattcac tatttcttta
   167581 ttttccgatc gcctgaaagg gacaaaagaa acatcttgtt ctttcttcaa caatttctga
   167641 tctttagtga acctctcagt aggattcgaa cccagatgaa gttctgacca tatgtcagag
   167701 aaaaaagaac gaatggatct tgtaggattc ccaagaaatt cttcgatttc ttccggaagc
   167761 agatgattat tcatccgctt ctcacgttcc gtgaatagcc gggactttga ggaagatcca
   167821 gaaacgcgtt tagggaatcg gtctgattct atctctcttc gttccgtttg aagaaaggaa
   167881 ggatcccaaa gaatcgatct ttcttttagt tgttgaatct ctctttgatt gatcaatgtg
   167941 tgatattccg aatcctcatt actaatggaa tcaaaacgat ctctggattg atcaaaagat
   168001 cctttcaatt ggctagaatc cgttacttga acgaaactag atcttgtgga atgatattga
   168061 atatttgacg atacattccg taccttgcta aaaattcgat ccttgcttac caaccacaca
   168121 ttgtctaacc aaatccaatt ctctctcgat atgttcctca aaaaatccga ttcgtgcgga
   168181 ttcttccccc gactaccgaa gagatcttgg cggaattgcc acatatgaaa ttgagcacaa
   168241 ttttgcaaag aaatagccca cttgcttctc gaaaagagat gggaaacatg ctcaatatca
   168301 tttgattgaa tagttgaccc agccccttgt tgtttgaaga aaccctccac ttcaattggt
   168361 atttgttcac gaaaagcaaa catgagataa caaatccagt ctttcactaa gatttcgaat
   168421 atcggagaaa gacgatcaaa caattcccaa tcacggtcct tgtggatcgg atcatccata
   168481 taatatacaa agggaaactc cagatatttg atatctttct ctttgaatga gatctcaatt
   168541 ccagcgacgg tttcattaga tatcttacca ctagaatcct tcttttttcc gatccagttc
   168601 ctccaccacc gcgaacccca gttggattca ggcatgatac actttttagt tattggggga
   168661 acccaagtac tctctttcgg atccaggaac tcagagatct tttttccttt tgacaggagc
   168721 gaaacaatca acctattgac attggaagac ccaaaagatt cttccaatgc atcatttctc
   168781 ggtccaatgg gattcataag tataggaaga agccctgtca aatagagatt ttttctttcg
   168841 accatatttc gattgttaat acgatatata aggaccgcta ctacaaatag tagtacaccc
   168901 ttggtcgtga aatgtactac acccttgata cccttgatcg tgaaatatcg attgcttgtt
   168961 gaaccctgtg aattgcgtga aagtaggata cccaaaattc gggggtccga gagttttaga
   169021 aaacgttctt ggtggaaaaa aatgttaagg aaagatccca ctgaattgaa ttgggtccat
   169081 gaatctaata aatagtgaga attcttgatc tctctcaata tctctcgcaa ttcgaaaacc
   169141 cagaatttga attgacgccc cttcatctct ccatacctcc taaatggata ataatgatac
   169201 tttataatta tgatatttat atatgatatt tatatacgat atttctttat tctatgataa
   169261 ttagaattat atgattattc tatgatttaa attgcattga tttatcctaa agatttcatt
   169321 tcaattggaa tttggttatt caccatgtac gaggatcccc gctaagcatc catggctgaa
   169381 tggttaaagc gcccaactca taattggcga attcgtaggt tcaattccta ctggatgcac
   169441 gccaatggga ccctccaaga agtctattgg aattgactct ttatcaatgg aatctcatca
   169501 tctatacata acgaatcggt gtggtatatt catatcataa catatgaaca gtaagaactg
   169561 aactagcatt cttattgaga ctagaactca tagggaagaa aatagattta tggatggaat
   169621 caaatatgca gtatttacag acaaaagtat tcggttattg gcgaaaaatc aatatacttt
   169681 taatgtcgaa tcaggatcaa ctaggacaga aatcaagcat tgggtcgaac tcttctttgg
   169741 tgtcaaggta atagctatga atagtcatcg actccccgga aagggtagaa gaatgggacc
   169801 cattatggga catacaatgc attacaagcg tatgatcatt acgcttcaac cgggttattc
   169861 tattccacct cttagaaaga aaagaactta aatcaaaata cttaatagca tggcgataca
   169921 tttatacaaa acttctaccc cgggcacacg caatggagcc gtagacagtc aagtgaaatc
   169981 caatccacga aataatttga tctatggaca gcatcgttgt ggtaaaggtc gtaatgccag
   170041 aggaatcatt accgcaaggc atagaggggg aggtcataag cgtttatacc gtaaaatcga
   170101 ttttcgacga aatgaaagag acatatatgg tagaatcgta accatagaat acgaccctaa
   170161 tcgaaatgca tacgtttgtc tcatacacta tggggatggt gagaagagat atattttaca
   170221 tcccagaggg gctataattg gagataccat tgtttctggt acagaagttc ctatcaaaat
   170281 gggaaatgcc ctacctttga gtgcggtttg aactattgat ttacgtaatt gggagtaacc
   170341 aattaggttt acgacgaaac ctagaaatcg atcactgatc caatttgagt acctctacag
   170401 gatagacctc aacagaaaac tgaagagtaa gggcagcaag tgattgagtt cagtagttcc
   170461 tcatatataa ttattgactc tagagagata gtaatatgga gaagacaaaa ctgtttcaag
   170521 caccgacaga accagaagcg ccccttgttt caaagagagg aggacgggtt attcacattt
   170581 catttgatgg tcagaggcaa attgaaagct aagcagtggt aattctaaag attccccggg
   170641 ggaaaaatag agatgtctcc tacgttaccc ataaatatgt ggaagtatcg acgtaatttc
   170701 atagagtcat tcggtctgaa tgctacatga agaacataag ccagatgacg gaacgggaag
   170761 acctaggatg tagaagatca taacatgagt ggttcggcag atttggattc ctatatatcc
   170821 attcatgtgg tactttattg tatgatatag ataataattt tacgatatat atatatccat
   170881 ctgtatagat atcatcatct acatccagaa agccgtatgc tttggaaaaa gcttgtacag
   170941 tttgggaagg gattttgatt gatcaaaaaa aggaatctac ttcaaccgat atgcccttag
   171001 gcacggccat acataacata gaaatcacac ttggaaaggg tggacaatta gctagagcag
   171061 cgggtgctgt agcgaaactg attgcaaaag aggggaaatc ggccacatta aaattacctt
   171121 ctggagaggt ccgtttgata tccaaaaact gctcggcaac agtcggacaa gtggggaatg
   171181 ttggggtgaa ccagaaaagt ttgggtagag ccggatctaa atgttggcta ggtaagcgtc
   171241 ctgtagtaag aggagttgtt atgaaccctg tagaccatcc ccatgggggt ggtgaaggga
   171301 gggctccgat tggtagaaaa aaacccgcaa ccccttgggg ttatcctgca cttggaagaa
   171361 gaagtagaaa aaggaataaa tatagtgata atttgattct tcgtcgccgt aggaaatagg
   171421 agagcaaatt tctttcttcg tttttgcaaa
//
