# Supplementary material for: Evolutionary dynamics of the chloroplast genome in Daphne (Thymelaeaceae): comparative analysis with related genera and insights into phylogenetics
Source: FEBS Open Bio. 2025 Oct 16;16(3):503–19. doi: 10.1002/2211-5463.70143 (PMC12955755; doi:10.1002/2211-5463.70143)
Supplement: Supplementary file 11 — Data S2. Annotated chloroplast genome sequences of all newly assembled species (GenBank format). [file FEB4-16-503-s005.zip › Daphne petraea.gb]

LOCUS       Daphne_petraea        171298 bp    DNA     circular UNA 07-SEP-2025
DEFINITION  Daphne petraea chloroplast, complete genome.
ACCESSION   urn.local...a5-ionw78g
VERSION     urn.local...a5-ionw78g
KEYWORDS    .
SOURCE      Daphne petraea
  ORGANISM  Daphne petraea.
FEATURES             Location/Qualifiers
     misc_feature    1..84709
                     /note="large single copy (LSC)"
     tRNA            complement(22..95)
                     /gene="trnH-GUG"
                     /locus_tag="FKS56_pgt001"
                     /product="tRNA-His"
                     /db_xref="GeneID:40491980"
     gene            complement(22..95)
                     /gene="trnH-GUG"
                     /locus_tag="FKS56_pgt001"
                     /db_xref="GeneID:40491980"
     CDS             complement(443..1504)
                     /gene="psbA"
                     /locus_tag="FKS56_pgp091"
                     /codon_start=1
                     /transl_table=11
                     /product="photosystem II protein D1"
                     /protein_id="YP_009663801.1"
                     /db_xref="GeneID:40491913"
     gene            complement(443..1504)
                     /gene="psbA"
                     /locus_tag="FKS56_pgp091"
                     /db_xref="GeneID:40491913"
     tRNA            join(complement(4305..4341),complement(1774..1808))
                     /gene="trnK-UUU"
                     /locus_tag="FKS56_pgt002"
                     /product="tRNA-Lys"
                     /db_xref="GeneID:40491914"
     gene            complement(1774..4341)
                     /gene="trnK-UUU"
                     /locus_tag="FKS56_pgt002"
                     /db_xref="GeneID:40491914"
     CDS             complement(2101..3627)
                     /gene="matK"
                     /locus_tag="FKS56_pgp090"
                     /codon_start=1
                     /transl_table=11
                     /product="maturase K"
                     /protein_id="YP_009663802.1"
                     /db_xref="GeneID:40491915"
     gene            complement(2101..3627)
                     /gene="matK"
                     /locus_tag="FKS56_pgp090"
                     /db_xref="GeneID:40491915"
     CDS             join(complement(6157..6196),complement(5028..5227))
                     /gene="rps16"
                     /locus_tag="FKS56_pgp089"
                     /codon_start=1
                     /transl_table=11
                     /product="ribosomal protein S16"
                     /protein_id="YP_009663803.1"
                     /db_xref="GeneID:40491916"
     gene            complement(5028..6196)
                     /gene="rps16"
                     /locus_tag="FKS56_pgp089"
                     /db_xref="GeneID:40491916"
     tRNA            complement(7397..7468)
                     /gene="trnQ-UUG"
                     /locus_tag="FKS56_pgt003"
                     /product="tRNA-Gln"
                     /db_xref="GeneID:40491917"
     gene            complement(7397..7468)
                     /gene="trnQ-UUG"
                     /locus_tag="FKS56_pgt003"
                     /db_xref="GeneID:40491917"
     CDS             7829..8014
                     /gene="psbK"
                     /locus_tag="FKS56_pgp088"
                     /codon_start=1
                     /transl_table=11
                     /product="photosystem II protein K"
                     /protein_id="YP_009663804.1"
                     /db_xref="GeneID:40491918"
     gene            7829..8014
                     /gene="psbK"
                     /locus_tag="FKS56_pgp088"
                     /db_xref="GeneID:40491918"
     CDS             8448..8558
                     /gene="psbI"
                     /locus_tag="FKS56_pgp087"
                     /codon_start=1
                     /transl_table=11
                     /product="photosystem II protein I"
                     /protein_id="YP_009663805.1"
                     /db_xref="GeneID:40491919"
     gene            8448..8558
                     /gene="psbI"
                     /locus_tag="FKS56_pgp087"
                     /db_xref="GeneID:40491919"
     tRNA            complement(8644..8731)
                     /gene="trnS-GCU"
                     /locus_tag="FKS56_pgt004"
                     /product="tRNA-Ser"
                     /db_xref="GeneID:40491920"
     gene            complement(8644..8731)
                     /gene="trnS-GCU"
                     /locus_tag="FKS56_pgt004"
                     /db_xref="GeneID:40491920"
     tRNA            join(9498..9520,10244..10292)
                     /gene="trnG-UCC"
                     /locus_tag="FKS56_pgt005"
                     /product="tRNA-Gly"
                     /db_xref="GeneID:40491921"
     gene            9498..10292
                     /gene="trnG-UCC"
                     /locus_tag="FKS56_pgt005"
                     /db_xref="GeneID:40491921"
     tRNA            10452..10523
                     /gene="trnR-UCU"
                     /locus_tag="FKS56_pgt006"
                     /product="tRNA-Arg"
                     /db_xref="GeneID:40491922"
     gene            10452..10523
                     /gene="trnR-UCU"
                     /locus_tag="FKS56_pgt006"
                     /db_xref="GeneID:40491922"
     CDS             complement(10807..12327)
                     /gene="atpA"
                     /locus_tag="FKS56_pgp086"
                     /codon_start=1
                     /transl_table=11
                     /product="ATP synthase CF1 alpha subunit"
                     /protein_id="YP_009663806.1"
                     /db_xref="GeneID:40491923"
     gene            complement(10807..12327)
                     /gene="atpA"
                     /locus_tag="FKS56_pgp086"
                     /db_xref="GeneID:40491923"
     CDS             join(complement(13713..13856),complement(12404..12814))
                     /gene="atpF"
                     /locus_tag="FKS56_pgp085"
                     /codon_start=1
                     /transl_table=11
                     /product="ATP synthase CF0 subunit I"
                     /protein_id="YP_009663807.1"
                     /db_xref="GeneID:40491924"
     gene            complement(12404..13856)
                     /gene="atpF"
                     /locus_tag="FKS56_pgp085"
                     /db_xref="GeneID:40491924"
     CDS             complement(14100..14345)
                     /gene="atpH"
                     /locus_tag="FKS56_pgp084"
                     /codon_start=1
                     /transl_table=11
                     /product="ATP synthase CF0 C subunit"
                     /protein_id="YP_009663808.1"
                     /db_xref="GeneID:40491925"
     gene            complement(14100..14345)
                     /gene="atpH"
                     /locus_tag="FKS56_pgp084"
                     /db_xref="GeneID:40491925"
     CDS             complement(15567..16310)
                     /gene="atpI"
                     /locus_tag="FKS56_pgp083"
                     /codon_start=1
                     /transl_table=11
                     /product="ATP synthase CF0 A subunit"
                     /protein_id="YP_009663809.1"
                     /db_xref="GeneID:40491926"
     gene            complement(15567..16310)
                     /gene="atpI"
                     /locus_tag="FKS56_pgp083"
                     /db_xref="GeneID:40491926"
     CDS             complement(16557..17267)
                     /gene="rps2"
                     /locus_tag="FKS56_pgp082"
                     /codon_start=1
                     /transl_table=11
                     /product="ribosomal protein S2"
                     /protein_id="YP_009663810.1"
                     /db_xref="GeneID:40491927"
     gene            complement(16557..17267)
                     /gene="rps2"
                     /locus_tag="FKS56_pgp082"
                     /db_xref="GeneID:40491927"
     CDS             complement(17664..21752)
                     /gene="rpoC2"
                     /locus_tag="FKS56_pgp081"
                     /codon_start=1
                     /transl_table=11
                     /product="RNA polymerase beta subunit"
                     /protein_id="YP_009663811.1"
                     /db_xref="GeneID:40491928"
     gene            complement(17664..21752)
                     /gene="rpoC2"
                     /locus_tag="FKS56_pgp081"
                     /db_xref="GeneID:40491928"
     CDS             join(complement(24332..24763),complement(21944..23560))
                     /gene="rpoC1"
                     /locus_tag="FKS56_pgp080"
                     /codon_start=1
                     /transl_table=11
                     /product="RNA polymerase beta' subunit"
                     /protein_id="YP_009663812.1"
                     /db_xref="GeneID:40491929"
     gene            complement(21944..24763)
                     /gene="rpoC1"
                     /locus_tag="FKS56_pgp080"
                     /db_xref="GeneID:40491929"
     CDS             complement(24789..28001)
                     /gene="rpoB"
                     /locus_tag="FKS56_pgp079"
                     /codon_start=1
                     /transl_table=11
                     /product="RNA polymerase beta subunit"
                     /protein_id="YP_009663813.1"
                     /db_xref="GeneID:40491930"
     gene            complement(24789..28001)
                     /gene="rpoB"
                     /locus_tag="FKS56_pgp079"
                     /db_xref="GeneID:40491930"
     tRNA            28644..28714
                     /gene="trnC-GCA"
                     /locus_tag="FKS56_pgt007"
                     /product="tRNA-Cys"
                     /db_xref="GeneID:40491931"
     gene            28644..28714
                     /gene="trnC-GCA"
                     /locus_tag="FKS56_pgt007"
                     /db_xref="GeneID:40491931"
     CDS             28900..28989
                     /gene="petN"
                     /locus_tag="FKS56_pgp078"
                     /codon_start=1
                     /transl_table=11
                     /product="cytochrome b6/f complex subunit VIII"
                     /protein_id="YP_009663814.1"
                     /db_xref="GeneID:40491932"
     gene            28900..28989
                     /gene="petN"
                     /locus_tag="FKS56_pgp078"
                     /db_xref="GeneID:40491932"
     CDS             complement(29898..30002)
                     /gene="psbM"
                     /locus_tag="FKS56_pgp077"
                     /codon_start=1
                     /transl_table=11
                     /product="photosystem II protein M"
                     /protein_id="YP_009663815.1"
                     /db_xref="GeneID:40491933"
     gene            complement(29898..30002)
                     /gene="psbM"
                     /locus_tag="FKS56_pgp077"
                     /db_xref="GeneID:40491933"
     tRNA            complement(30597..30670)
                     /gene="trnD-GUC"
                     /locus_tag="FKS56_pgt008"
                     /product="tRNA-Asp"
                     /db_xref="GeneID:40491934"
     gene            complement(30597..30670)
                     /gene="trnD-GUC"
                     /locus_tag="FKS56_pgt008"
                     /db_xref="GeneID:40491934"
     tRNA            complement(31011..31094)
                     /gene="trnY-GUA"
                     /locus_tag="FKS56_pgt009"
                     /product="tRNA-Tyr"
                     /db_xref="GeneID:40491935"
     gene            complement(31011..31094)
                     /gene="trnY-GUA"
                     /locus_tag="FKS56_pgt009"
                     /db_xref="GeneID:40491935"
     tRNA            complement(31154..31226)
                     /gene="trnE-UUC"
                     /locus_tag="FKS56_pgt010"
                     /product="tRNA-Glu"
                     /db_xref="GeneID:40491936"
     gene            complement(31154..31226)
                     /gene="trnE-UUC"
                     /locus_tag="FKS56_pgt010"
                     /db_xref="GeneID:40491936"
     tRNA            31902..31973
                     /gene="trnT-GGU"
                     /locus_tag="FKS56_pgt011"
                     /product="tRNA-Thr"
                     /db_xref="GeneID:40491937"
     gene            31902..31973
                     /gene="trnT-GGU"
                     /locus_tag="FKS56_pgt011"
                     /db_xref="GeneID:40491937"
     CDS             33250..34311
                     /gene="psbD"
                     /locus_tag="FKS56_pgp076"
                     /codon_start=1
                     /transl_table=11
                     /product="photosystem II protein D2"
                     /protein_id="YP_009663816.1"
                     /db_xref="GeneID:40491938"
     gene            33250..34311
                     /gene="psbD"
                     /locus_tag="FKS56_pgp076"
                     /db_xref="GeneID:40491938"
     CDS             34259..35680
                     /gene="psbC"
                     /locus_tag="FKS56_pgp075"
                     /codon_start=1
                     /transl_table=11
                     /product="photosystem II CP43 chlorophyll apoprotein"
                     /protein_id="YP_009663817.1"
                     /db_xref="GeneID:40491939"
     gene            34259..35680
                     /gene="psbC"
                     /locus_tag="FKS56_pgp075"
                     /db_xref="GeneID:40491939"
     tRNA            complement(35930..36018)
                     /gene="trnS-UGA"
                     /locus_tag="FKS56_pgt012"
                     /product="tRNA-Ser"
                     /db_xref="GeneID:40491940"
     gene            complement(35930..36018)
                     /gene="trnS-UGA"
                     /locus_tag="FKS56_pgt012"
                     /db_xref="GeneID:40491940"
     CDS             36378..36566
                     /gene="psbZ"
                     /locus_tag="FKS56_pgp074"
                     /codon_start=1
                     /transl_table=11
                     /product="photosystem II protein Z"
                     /protein_id="YP_009663818.1"
                     /db_xref="GeneID:40491941"
     gene            36378..36566
                     /gene="psbZ"
                     /locus_tag="FKS56_pgp074"
                     /db_xref="GeneID:40491941"
     tRNA            37117..37187
                     /gene="trnG-GCC"
                     /locus_tag="FKS56_pgt013"
                     /product="tRNA-Gly"
                     /db_xref="GeneID:40491942"
     gene            37117..37187
                     /gene="trnG-GCC"
                     /locus_tag="FKS56_pgt013"
                     /db_xref="GeneID:40491942"
     tRNA            complement(37215..37288)
                     /gene="trnfM-CAU"
                     /locus_tag="FKS56_pgt014"
                     /product="tRNA-fMet"
                     /db_xref="GeneID:40491943"
     gene            complement(37215..37288)
                     /gene="trnfM-CAU"
                     /locus_tag="FKS56_pgt014"
                     /db_xref="GeneID:40491943"
     CDS             complement(37462..37764)
                     /gene="rps14"
                     /locus_tag="FKS56_pgp073"
                     /codon_start=1
                     /transl_table=11
                     /product="ribosomal protein S14"
                     /protein_id="YP_009663819.1"
                     /db_xref="GeneID:40491944"
     gene            complement(37462..37764)
                     /gene="rps14"
                     /locus_tag="FKS56_pgp073"
                     /db_xref="GeneID:40491944"
     CDS             complement(37886..40090)
                     /gene="psaB"
                     /locus_tag="FKS56_pgp072"
                     /codon_start=1
                     /transl_table=11
                     /product="photosystem I P700 chlorophyll a apoprotein A2"
                     /protein_id="YP_009663820.1"
                     /db_xref="GeneID:40491945"
     gene            complement(37886..40090)
                     /gene="psaB"
                     /locus_tag="FKS56_pgp072"
                     /db_xref="GeneID:40491945"
     CDS             complement(40116..42368)
                     /gene="psaA"
                     /locus_tag="FKS56_pgp071"
                     /codon_start=1
                     /transl_table=11
                     /product="photosystem I P700 chlorophyll a apoprotein A1"
                     /protein_id="YP_009663821.1"
                     /db_xref="GeneID:40491946"
     gene            complement(40116..42368)
                     /gene="psaA"
                     /locus_tag="FKS56_pgp071"
                     /db_xref="GeneID:40491946"
     CDS             join(complement(45074..45199),complement(44110..44337),
                     complement(43207..43359))
                     /gene="ycf3"
                     /locus_tag="FKS56_pgp070"
                     /codon_start=1
                     /transl_table=11
                     /product="hypothetical chloroplast RF34"
                     /protein_id="YP_009663822.1"
                     /db_xref="GeneID:40491947"
     gene            complement(43207..45199)
                     /gene="ycf3"
                     /locus_tag="FKS56_pgp070"
                     /db_xref="GeneID:40491947"
     tRNA            45791..45877
                     /gene="trnS-GGA"
                     /locus_tag="FKS56_pgt015"
                     /product="tRNA-Ser"
                     /db_xref="GeneID:40491948"
     gene            45791..45877
                     /gene="trnS-GGA"
                     /locus_tag="FKS56_pgt015"
                     /db_xref="GeneID:40491948"
     CDS             complement(46214..46819)
                     /gene="rps4"
                     /locus_tag="FKS56_pgp069"
                     /codon_start=1
                     /transl_table=11
                     /product="ribosomal protein S4"
                     /protein_id="YP_009663823.1"
                     /db_xref="GeneID:40491949"
     gene            complement(46214..46819)
                     /gene="rps4"
                     /locus_tag="FKS56_pgp069"
                     /db_xref="GeneID:40491949"
     tRNA            complement(47336..47408)
                     /gene="trnT-UGU"
                     /locus_tag="FKS56_pgt016"
                     /product="tRNA-Thr"
                     /db_xref="GeneID:40491950"
     gene            complement(47336..47408)
                     /gene="trnT-UGU"
                     /locus_tag="FKS56_pgt016"
                     /db_xref="GeneID:40491950"
     tRNA            join(48371..48404,48954..49003)
                     /gene="trnL-UAA"
                     /locus_tag="FKS56_pgt017"
                     /product="tRNA-Leu"
                     /db_xref="GeneID:40491951"
     gene            48371..49003
                     /gene="trnL-UAA"
                     /locus_tag="FKS56_pgt017"
                     /db_xref="GeneID:40491951"
     tRNA            49104..49176
                     /gene="trnF-GAA"
                     /locus_tag="FKS56_pgt018"
                     /product="tRNA-Phe"
                     /db_xref="GeneID:40491952"
     gene            49104..49176
                     /gene="trnF-GAA"
                     /locus_tag="FKS56_pgt018"
                     /db_xref="GeneID:40491952"
     CDS             complement(49651..50127)
                     /gene="ndhJ"
                     /locus_tag="FKS56_pgp068"
                     /codon_start=1
                     /transl_table=11
                     /product="NADH dehydrogenase subunit J"
                     /protein_id="YP_009663824.1"
                     /db_xref="GeneID:40491953"
     gene            complement(49651..50127)
                     /gene="ndhJ"
                     /locus_tag="FKS56_pgp068"
                     /db_xref="GeneID:40491953"
     CDS             complement(50262..50945)
                     /gene="ndhK"
                     /locus_tag="FKS56_pgp067"
                     /codon_start=1
                     /transl_table=11
                     /product="NADH dehydrogenase subunit K"
                     /protein_id="YP_009663825.1"
                     /db_xref="GeneID:40491954"
     gene            complement(50262..50945)
                     /gene="ndhK"
                     /locus_tag="FKS56_pgp067"
                     /db_xref="GeneID:40491954"
     CDS             complement(51017..51379)
                     /gene="ndhC"
                     /locus_tag="FKS56_pgp066"
                     /codon_start=1
                     /transl_table=11
                     /product="NADH dehydrogenase subunit 3"
                     /protein_id="YP_009663826.1"
                     /db_xref="GeneID:40491955"
     gene            complement(51017..51379)
                     /gene="ndhC"
                     /locus_tag="FKS56_pgp066"
                     /db_xref="GeneID:40491955"
     tRNA            join(complement(52748..52785),complement(52113..52147))
                     /gene="trnV-UAC"
                     /locus_tag="FKS56_pgt019"
                     /product="tRNA-Val"
                     /db_xref="GeneID:40491956"
     gene            complement(52113..52785)
                     /gene="trnV-UAC"
                     /locus_tag="FKS56_pgt019"
                     /db_xref="GeneID:40491956"
     tRNA            52976..53048
                     /gene="trnM-CAU"
                     /locus_tag="FKS56_pgt020"
                     /product="tRNA-Met"
                     /db_xref="GeneID:40491957"
     gene            52976..53048
                     /gene="trnM-CAU"
                     /locus_tag="FKS56_pgt020"
                     /db_xref="GeneID:40491957"
     CDS             complement(53291..53692)
                     /gene="atpE"
                     /locus_tag="FKS56_pgp065"
                     /codon_start=1
                     /transl_table=11
                     /product="ATP synthase CF1 epsilon subunit"
                     /protein_id="YP_009663827.1"
                     /db_xref="GeneID:40491958"
     gene            complement(53291..53692)
                     /gene="atpE"
                     /locus_tag="FKS56_pgp065"
                     /db_xref="GeneID:40491958"
     CDS             complement(53689..55191)
                     /gene="atpB"
                     /locus_tag="FKS56_pgp064"
                     /codon_start=1
                     /transl_table=11
                     /product="ATP synthase CF1 beta subunit"
                     /protein_id="YP_009663828.1"
                     /db_xref="GeneID:40491959"
     gene            complement(53689..55191)
                     /gene="atpB"
                     /locus_tag="FKS56_pgp064"
                     /db_xref="GeneID:40491959"
     CDS             55987..57420
                     /gene="rbcL"
                     /locus_tag="FKS56_pgp063"
                     /codon_start=1
                     /transl_table=11
                     /product="ribulose-1,5-bisphosphate carboxylase/oxygenase
                     large subunit"
                     /protein_id="YP_009663829.1"
                     /db_xref="GeneID:40491960"
     gene            55987..57420
                     /gene="rbcL"
                     /locus_tag="FKS56_pgp063"
                     /db_xref="GeneID:40491960"
     CDS             58147..59742
                     /gene="accD"
                     /locus_tag="FKS56_pgp062"
                     /codon_start=1
                     /transl_table=11
                     /product="acetyl-CoA carboxylase carboxyltransferase beta
                     subunit"
                     /protein_id="YP_009663830.1"
                     /db_xref="GeneID:40491961"
     gene            58147..59742
                     /gene="accD"
                     /locus_tag="FKS56_pgp062"
                     /db_xref="GeneID:40491961"
     CDS             60471..60584
                     /gene="psaI"
                     /locus_tag="FKS56_pgp061"
                     /codon_start=1
                     /transl_table=11
                     /product="photosystem I subunit VIII"
                     /protein_id="YP_009663831.1"
                     /db_xref="GeneID:40491962"
     gene            60471..60584
                     /gene="psaI"
                     /locus_tag="FKS56_pgp061"
                     /db_xref="GeneID:40491962"
     CDS             60999..61562
                     /gene="ycf4"
                     /locus_tag="FKS56_pgp060"
                     /codon_start=1
                     /transl_table=11
                     /product="photosystem I assembly protein Ycf4"
                     /protein_id="YP_009663832.1"
                     /db_xref="GeneID:40491963"
     gene            60999..61562
                     /gene="ycf4"
                     /locus_tag="FKS56_pgp060"
                     /db_xref="GeneID:40491963"
     CDS             62086..62781
                     /gene="cemA"
                     /locus_tag="FKS56_pgp059"
                     /codon_start=1
                     /transl_table=11
                     /product="envelope membrane protein"
                     /protein_id="YP_009663833.1"
                     /db_xref="GeneID:40491964"
     gene            62086..62781
                     /gene="cemA"
                     /locus_tag="FKS56_pgp059"
                     /db_xref="GeneID:40491964"
     CDS             63030..63992
                     /gene="petA"
                     /locus_tag="FKS56_pgp058"
                     /codon_start=1
                     /transl_table=11
                     /product="cytochrome f"
                     /protein_id="YP_009663834.1"
                     /db_xref="GeneID:40491965"
     gene            63030..63992
                     /gene="petA"
                     /locus_tag="FKS56_pgp058"
                     /db_xref="GeneID:40491965"
     CDS             complement(64818..64940)
                     /gene="psbJ"
                     /locus_tag="FKS56_pgp057"
                     /codon_start=1
                     /transl_table=11
                     /product="photosystem II protein J"
                     /protein_id="YP_009663835.1"
                     /db_xref="GeneID:40491966"
     gene            complement(64818..64940)
                     /gene="psbJ"
                     /locus_tag="FKS56_pgp057"
                     /db_xref="GeneID:40491966"
     CDS             complement(65086..65202)
                     /gene="psbL"
                     /locus_tag="FKS56_pgp056"
                     /codon_start=1
                     /transl_table=11
                     /product="photosystem II protein L"
                     /protein_id="YP_009663836.1"
                     /db_xref="GeneID:40491967"
     gene            complement(65086..65202)
                     /gene="psbL"
                     /locus_tag="FKS56_pgp056"
                     /db_xref="GeneID:40491967"
     CDS             complement(65230..65349)
                     /gene="psbF"
                     /locus_tag="FKS56_pgp055"
                     /codon_start=1
                     /transl_table=11
                     /product="photosystem II cytochrome b559 beta subunit"
                     /protein_id="YP_009663837.1"
                     /db_xref="GeneID:40491968"
     gene            complement(65230..65349)
                     /gene="psbF"
                     /locus_tag="FKS56_pgp055"
                     /db_xref="GeneID:40491968"
     CDS             complement(65359..65610)
                     /gene="psbE"
                     /locus_tag="FKS56_pgp054"
                     /codon_start=1
                     /transl_table=11
                     /product="photosystem II protein V"
                     /protein_id="YP_009663838.1"
                     /db_xref="GeneID:40491969"
     gene            complement(65359..65610)
                     /gene="psbE"
                     /locus_tag="FKS56_pgp054"
                     /db_xref="GeneID:40491969"
     CDS             67018..67113
                     /gene="petL"
                     /locus_tag="FKS56_pgp053"
                     /codon_start=1
                     /transl_table=11
                     /product="cytochrome b6/f complex subunit VI"
                     /protein_id="YP_009663839.1"
                     /db_xref="GeneID:40491970"
     gene            67018..67113
                     /gene="petL"
                     /locus_tag="FKS56_pgp053"
                     /db_xref="GeneID:40491970"
     CDS             67319..67432
                     /gene="petG"
                     /locus_tag="FKS56_pgp052"
                     /codon_start=1
                     /transl_table=11
                     /product="cytochrome b6/f complex subunit V"
                     /protein_id="YP_009663840.1"
                     /db_xref="GeneID:40491971"
     gene            67319..67432
                     /gene="petG"
                     /locus_tag="FKS56_pgp052"
                     /db_xref="GeneID:40491971"
     tRNA            complement(67591..67663)
                     /gene="trnW-CCA"
                     /locus_tag="FKS56_pgt021"
                     /product="tRNA-Trp"
                     /db_xref="GeneID:40491972"
     gene            complement(67591..67663)
                     /gene="trnW-CCA"
                     /locus_tag="FKS56_pgt021"
                     /db_xref="GeneID:40491972"
     tRNA            complement(67876..67949)
                     /gene="trnP-UGG"
                     /locus_tag="FKS56_pgt022"
                     /product="tRNA-Pro"
                     /db_xref="GeneID:40491973"
     gene            complement(67876..67949)
                     /gene="trnP-UGG"
                     /locus_tag="FKS56_pgt022"
                     /db_xref="GeneID:40491973"
     CDS             68314..68448
                     /gene="psaJ"
                     /locus_tag="FKS56_pgp051"
                     /codon_start=1
                     /transl_table=11
                     /product="photosystem I subunit IX"
                     /protein_id="YP_009663841.1"
                     /db_xref="GeneID:40491974"
     gene            68314..68448
                     /gene="psaJ"
                     /locus_tag="FKS56_pgp051"
                     /db_xref="GeneID:40491974"
     CDS             68890..69090
                     /gene="rpl33"
                     /locus_tag="FKS56_pgp050"
                     /codon_start=1
                     /transl_table=11
                     /product="ribosomal protein L33"
                     /protein_id="YP_009663842.1"
                     /db_xref="GeneID:40491975"
     gene            68890..69090
                     /gene="rpl33"
                     /locus_tag="FKS56_pgp050"
                     /db_xref="GeneID:40491975"
     CDS             69404..69688
                     /gene="rps18"
                     /locus_tag="FKS56_pgp049"
                     /codon_start=1
                     /transl_table=11
                     /product="ribosomal protein S18"
                     /protein_id="YP_009663843.1"
                     /db_xref="GeneID:40491976"
     gene            69404..69688
                     /gene="rps18"
                     /locus_tag="FKS56_pgp049"
                     /db_xref="GeneID:40491976"
     CDS             complement(70051..70401)
                     /gene="rpl20"
                     /locus_tag="FKS56_pgp048"
                     /codon_start=1
                     /transl_table=11
                     /product="ribosomal protein L20"
                     /protein_id="YP_009663844.1"
                     /db_xref="GeneID:40491977"
     gene            complement(70051..70401)
                     /gene="rpl20"
                     /locus_tag="FKS56_pgp048"
                     /db_xref="GeneID:40491977"
     CDS             join(complement(71167..71280),156752..156983,
                     157521..157546)
                     /gene="rps12"
                     /locus_tag="FKS56_pgp047"
                     /trans_splicing
                     /codon_start=1
                     /transl_table=11
                     /product="ribosomal protein S12"
                     /protein_id="YP_009663845.1"
                     /db_xref="GeneID:40491978"
     CDS             join(complement(71167..71280),complement(99025..99256),
                     complement(98462..98487))
                     /gene="rps12"
                     /locus_tag="FKS56_pgp046"
                     /trans_splicing
                     /codon_start=1
                     /transl_table=11
                     /product="ribosomal protein S12"
                     /protein_id="YP_009663800.1"
                     /db_xref="GeneID:40492048"
     gene            join(complement(71167..71280),156752..156983,
                     157521..157546)
                     /gene="rps12"
                     /locus_tag="FKS56_pgp047"
                     /trans_splicing
                     /db_xref="GeneID:40491978"
     gene            join(complement(71167..71280),complement(99025..99256),
                     complement(98462..98487))
                     /gene="rps12"
                     /locus_tag="FKS56_pgp046"
                     /trans_splicing
                     /db_xref="GeneID:40492048"
     CDS             72594..74120
                     /gene="psbB"
                     /locus_tag="FKS56_pgp045"
                     /codon_start=1
                     /transl_table=11
                     /product="photosystem II 47 kDa protein"
                     /protein_id="YP_009663846.1"
                     /db_xref="GeneID:40491979"
     gene            72594..74120
                     /gene="psbB"
                     /locus_tag="FKS56_pgp045"
                     /db_xref="GeneID:40491979"
     CDS             74302..74403
                     /gene="psbT"
                     /locus_tag="FKS56_pgp044"
                     /codon_start=1
                     /transl_table=11
                     /product="photosystem II protein T"
                     /protein_id="YP_009663847.1"
                     /db_xref="GeneID:40491981"
     gene            74302..74403
                     /gene="psbT"
                     /locus_tag="FKS56_pgp044"
                     /db_xref="GeneID:40491981"
     CDS             complement(74474..74605)
                     /gene="psbN"
                     /locus_tag="FKS56_pgp043"
                     /codon_start=1
                     /transl_table=11
                     /product="photosystem II protein N"
                     /protein_id="YP_009663848.1"
                     /db_xref="GeneID:40491982"
     gene            complement(74474..74605)
                     /gene="psbN"
                     /locus_tag="FKS56_pgp043"
                     /db_xref="GeneID:40491982"
     CDS             74713..74940
                     /gene="psbH"
                     /locus_tag="FKS56_pgp042"
                     /codon_start=1
                     /transl_table=11
                     /product="photosystem II protein H"
                     /protein_id="YP_009663849.1"
                     /db_xref="GeneID:40491983"
     gene            74713..74940
                     /gene="psbH"
                     /locus_tag="FKS56_pgp042"
                     /db_xref="GeneID:40491983"
     CDS             join(75064..75069,75894..76535)
                     /gene="petB"
                     /locus_tag="FKS56_pgp041"
                     /codon_start=1
                     /transl_table=11
                     /product="cytochrome b6"
                     /protein_id="YP_009663850.1"
                     /db_xref="GeneID:40491984"
     gene            75064..76535
                     /gene="petB"
                     /locus_tag="FKS56_pgp041"
                     /db_xref="GeneID:40491984"
     CDS             join(76746..76753,77535..78009)
                     /gene="petD"
                     /locus_tag="FKS56_pgp040"
                     /codon_start=1
                     /transl_table=11
                     /product="cytochrome b6/f complex subunit IV"
                     /protein_id="YP_009663851.1"
                     /db_xref="GeneID:40491985"
     gene            76746..78009
                     /gene="petD"
                     /locus_tag="FKS56_pgp040"
                     /db_xref="GeneID:40491985"
     CDS             complement(78217..79203)
                     /gene="rpoA"
                     /locus_tag="FKS56_pgp039"
                     /codon_start=1
                     /transl_table=11
                     /product="RNA polymerase alpha subunit"
                     /protein_id="YP_009663852.1"
                     /db_xref="GeneID:40491986"
     gene            complement(78217..79203)
                     /gene="rpoA"
                     /locus_tag="FKS56_pgp039"
                     /db_xref="GeneID:40491986"
     CDS             complement(79285..79701)
                     /gene="rps11"
                     /locus_tag="FKS56_pgp038"
                     /codon_start=1
                     /transl_table=11
                     /product="ribosomal protein S11"
                     /protein_id="YP_009663853.1"
                     /db_xref="GeneID:40491987"
     gene            complement(79285..79701)
                     /gene="rps11"
                     /locus_tag="FKS56_pgp038"
                     /db_xref="GeneID:40491987"
     CDS             complement(79849..79962)
                     /gene="rpl36"
                     /locus_tag="FKS56_pgp037"
                     /codon_start=1
                     /transl_table=11
                     /product="ribosomal protein L36"
                     /protein_id="YP_009663854.1"
                     /db_xref="GeneID:40491988"
     gene            complement(79849..79962)
                     /gene="rpl36"
                     /locus_tag="FKS56_pgp037"
                     /db_xref="GeneID:40491988"
     CDS             complement(80481..80885)
                     /gene="rps8"
                     /locus_tag="FKS56_pgp036"
                     /codon_start=1
                     /transl_table=11
                     /product="ribosomal protein S8"
                     /protein_id="YP_009663855.1"
                     /db_xref="GeneID:40491989"
     gene            complement(80481..80885)
                     /gene="rps8"
                     /locus_tag="FKS56_pgp036"
                     /db_xref="GeneID:40491989"
     CDS             complement(81064..81432)
                     /gene="rpl14"
                     /locus_tag="FKS56_pgp035"
                     /codon_start=1
                     /transl_table=11
                     /product="ribosomal protein L14"
                     /protein_id="YP_009663856.1"
                     /db_xref="GeneID:40491990"
     gene            complement(81064..81432)
                     /gene="rpl14"
                     /locus_tag="FKS56_pgp035"
                     /db_xref="GeneID:40491990"
     CDS             join(complement(83059..83067),complement(81576..81974))
                     /gene="rpl16"
                     /locus_tag="FKS56_pgp034"
                     /codon_start=1
                     /transl_table=11
                     /product="ribosomal protein L16"
                     /protein_id="YP_009663857.1"
                     /db_xref="GeneID:40491991"
     gene            complement(81576..83067)
                     /gene="rpl16"
                     /locus_tag="FKS56_pgp034"
                     /db_xref="GeneID:40491991"
     CDS             complement(83223..83879)
                     /gene="rps3"
                     /locus_tag="FKS56_pgp033"
                     /codon_start=1
                     /transl_table=11
                     /product="ribosomal protein S3"
                     /protein_id="YP_009663858.1"
                     /db_xref="GeneID:40491992"
     gene            complement(83223..83879)
                     /gene="rps3"
                     /locus_tag="FKS56_pgp033"
                     /db_xref="GeneID:40491992"
     CDS             complement(83864..84367)
                     /gene="rpl22"
                     /locus_tag="FKS56_pgp032"
                     /codon_start=1
                     /transl_table=11
                     /product="ribosomal protein L22"
                     /protein_id="YP_009663859.1"
                     /db_xref="GeneID:40491993"
     gene            complement(83864..84367)
                     /gene="rpl22"
                     /locus_tag="FKS56_pgp032"
                     /db_xref="GeneID:40491993"
     CDS             complement(84406..84684)
                     /gene="rps19"
                     /locus_tag="FKS56_pgp031"
                     /codon_start=1
                     /transl_table=11
                     /product="ribosomal protein S19"
                     /protein_id="YP_009663860.1"
                     /db_xref="GeneID:40491994"
     gene            complement(84406..84684)
                     /gene="rps19"
                     /locus_tag="FKS56_pgp031"
                     /db_xref="GeneID:40491994"
     repeat_region   84710..126583
                     /note="inverted repeat B (IRB)"
                     /rpt_type="inverted"
     CDS             join(complement(85860..86250),complement(84741..85174))
                     /gene="rpl2"
                     /locus_tag="FKS56_pgp030"
                     /codon_start=1
                     /transl_table=11
                     /product="ribosomal protein L2"
                     /protein_id="YP_009663861.1"
                     /db_xref="GeneID:40491995"
     gene            complement(84741..86250)
                     /gene="rpl2"
                     /locus_tag="FKS56_pgp030"
                     /db_xref="GeneID:40491995"
     CDS             complement(86269..86550)
                     /gene="rpl23"
                     /locus_tag="FKS56_pgp029"
                     /codon_start=1
                     /transl_table=11
                     /product="ribosomal protein L23"
                     /protein_id="YP_009663862.1"
                     /db_xref="GeneID:40491996"
     gene            complement(86269..86550)
                     /gene="rpl23"
                     /locus_tag="FKS56_pgp029"
                     /db_xref="GeneID:40491996"
     tRNA            complement(86721..86794)
                     /gene="trnI-CAU"
                     /locus_tag="FKS56_pgt023"
                     /product="tRNA-Ile"
                     /db_xref="GeneID:40491997"
     gene            complement(86721..86794)
                     /gene="trnI-CAU"
                     /locus_tag="FKS56_pgt023"
                     /db_xref="GeneID:40491997"
     CDS             86994..93818
                     /gene="ycf2"
                     /locus_tag="FKS56_pgp028"
                     /codon_start=1
                     /transl_table=11
                     /product="Ycf2"
                     /protein_id="YP_009663863.1"
                     /db_xref="GeneID:40491998"
     gene            86994..93818
                     /gene="ycf2"
                     /locus_tag="FKS56_pgp028"
                     /db_xref="GeneID:40491998"
     tRNA            complement(94736..94816)
                     /gene="trnL-CAA"
                     /locus_tag="FKS56_pgt024"
                     /product="tRNA-Leu"
                     /db_xref="GeneID:40491999"
     gene            complement(94736..94816)
                     /gene="trnL-CAA"
                     /locus_tag="FKS56_pgt024"
                     /db_xref="GeneID:40491999"
     CDS             join(complement(96846..97622),complement(95406..96161))
                     /gene="ndhB"
                     /locus_tag="FKS56_pgp027"
                     /codon_start=1
                     /transl_table=11
                     /product="NADH dehydrogenase subunit 2"
                     /protein_id="YP_009663864.1"
                     /db_xref="GeneID:40492000"
     gene            complement(95406..97622)
                     /gene="ndhB"
                     /locus_tag="FKS56_pgp027"
                     /db_xref="GeneID:40492000"
     CDS             complement(97941..98408)
                     /gene="rps7"
                     /locus_tag="FKS56_pgp026"
                     /codon_start=1
                     /transl_table=11
                     /product="ribosomal protein S7"
                     /protein_id="YP_009663865.1"
                     /db_xref="GeneID:40492001"
     gene            complement(97941..98408)
                     /gene="rps7"
                     /locus_tag="FKS56_pgp026"
                     /db_xref="GeneID:40492001"
     tRNA            101083..101154
                     /gene="trnV-GAC"
                     /locus_tag="FKS56_pgt025"
                     /product="tRNA-Val"
                     /db_xref="GeneID:40492002"
     gene            101083..101154
                     /gene="trnV-GAC"
                     /locus_tag="FKS56_pgt025"
                     /db_xref="GeneID:40492002"
     rRNA            101379..102869
                     /gene="rrn16"
                     /locus_tag="FKS56_pgr008"
                     /product="16S ribosomal RNA"
                     /db_xref="GeneID:40492003"
     gene            101379..102869
                     /gene="rrn16"
                     /locus_tag="FKS56_pgr008"
                     /db_xref="GeneID:40492003"
     tRNA            join(103168..103204,104165..104199)
                     /gene="trnI-GAU"
                     /locus_tag="FKS56_pgt026"
                     /product="tRNA-Ile"
                     /db_xref="GeneID:40492004"
     gene            103168..104199
                     /gene="trnI-GAU"
                     /locus_tag="FKS56_pgt026"
                     /db_xref="GeneID:40492004"
     tRNA            join(104263..104300,105120..105154)
                     /gene="trnA-UGC"
                     /locus_tag="FKS56_pgt027"
                     /product="tRNA-Ala"
                     /db_xref="GeneID:40492005"
     gene            104263..105154
                     /gene="trnA-UGC"
                     /locus_tag="FKS56_pgt027"
                     /db_xref="GeneID:40492005"
     rRNA            105314..108123
                     /gene="rrn23"
                     /locus_tag="FKS56_pgr007"
                     /product="23S ribosomal RNA"
                     /db_xref="GeneID:40492006"
     gene            105314..108123
                     /gene="rrn23"
                     /locus_tag="FKS56_pgr007"
                     /db_xref="GeneID:40492006"
     rRNA            108222..108324
                     /gene="rrn4.5"
                     /locus_tag="FKS56_pgr006"
                     /product="4.5S ribosomal RNA"
                     /db_xref="GeneID:40492007"
     gene            108222..108324
                     /gene="rrn4.5"
                     /locus_tag="FKS56_pgr006"
                     /db_xref="GeneID:40492007"
     rRNA            108554..108674
                     /gene="rrn5"
                     /locus_tag="FKS56_pgr005"
                     /product="5S ribosomal RNA"
                     /db_xref="GeneID:40492008"
     gene            108554..108674
                     /gene="rrn5"
                     /locus_tag="FKS56_pgr005"
                     /db_xref="GeneID:40492008"
     tRNA            108933..109006
                     /gene="trnR-ACG"
                     /locus_tag="FKS56_pgt028"
                     /product="tRNA-Arg"
                     /db_xref="GeneID:40492009"
     gene            108933..109006
                     /gene="trnR-ACG"
                     /locus_tag="FKS56_pgt028"
                     /db_xref="GeneID:40492009"
     tRNA            complement(109625..109696)
                     /gene="trnN-GUU"
                     /locus_tag="FKS56_pgt029"
                     /product="tRNA-Asn"
                     /db_xref="GeneID:40492010"
     gene            complement(109625..109696)
                     /gene="trnN-GUU"
                     /locus_tag="FKS56_pgt029"
                     /db_xref="GeneID:40492010"
     CDS             110223..115763
                     /gene="ycf1"
                     /locus_tag="FKS56_pgp025"
                     /codon_start=1
                     /transl_table=11
                     /product="Ycf1"
                     /protein_id="YP_009663866.1"
                     /db_xref="GeneID:40492011"
     gene            110223..115763
                     /gene="ycf1"
                     /locus_tag="FKS56_pgp025"
                     /db_xref="GeneID:40492011"
     CDS             116142..116414
                     /gene="rps15"
                     /locus_tag="FKS56_pgp024"
                     /codon_start=1
                     /transl_table=11
                     /product="ribosomal protein S15"
                     /protein_id="YP_009663867.1"
                     /db_xref="GeneID:40492012"
     gene            116142..116414
                     /gene="rps15"
                     /locus_tag="FKS56_pgp024"
                     /db_xref="GeneID:40492012"
     CDS             116520..117701
                     /gene="ndhH"
                     /locus_tag="FKS56_pgp023"
                     /codon_start=1
                     /transl_table=11
                     /product="NADH dehydrogenase subunit 7"
                     /protein_id="YP_009663868.1"
                     /db_xref="GeneID:40492013"
     gene            116520..117701
                     /gene="ndhH"
                     /locus_tag="FKS56_pgp023"
                     /db_xref="GeneID:40492013"
     CDS             join(117703..118260,119418..119957)
                     /gene="ndhA"
                     /locus_tag="FKS56_pgp022"
                     /codon_start=1
                     /transl_table=11
                     /product="NADH-plastoquinone oxidoreductase subunit 1"
                     /protein_id="YP_009663869.1"
                     /db_xref="GeneID:40492014"
     gene            117703..119957
                     /gene="ndhA"
                     /locus_tag="FKS56_pgp022"
                     /db_xref="GeneID:40492014"
     CDS             120035..120538
                     /gene="ndhI"
                     /codon_start=1
                     /transl_table=11
                     /product="NADH dehydrogenase subunit I"
     gene            120035..120538
                     /gene="ndhI"
     CDS             120961..121491
                     /gene="ndhG"
                     /locus_tag="FKS56_pgp021"
                     /codon_start=1
                     /transl_table=11
                     /product="NADH dehydrogenase subunit 6"
                     /protein_id="YP_009663870.1"
                     /db_xref="GeneID:40492015"
     gene            120961..121491
                     /gene="ndhG"
                     /locus_tag="FKS56_pgp021"
                     /db_xref="GeneID:40492015"
     CDS             121732..122037
                     /gene="ndhE"
                     /locus_tag="FKS56_pgp020"
                     /codon_start=1
                     /transl_table=11
                     /product="NADH dehydrogenase subunit 4L"
                     /protein_id="YP_009663871.1"
                     /db_xref="GeneID:40492016"
     gene            121732..122037
                     /gene="ndhE"
                     /locus_tag="FKS56_pgp020"
                     /db_xref="GeneID:40492016"
     CDS             122283..122528
                     /gene="psaC"
                     /locus_tag="FKS56_pgp019"
                     /codon_start=1
                     /transl_table=11
                     /product="photosystem I subunit VII"
                     /protein_id="YP_009663872.1"
                     /db_xref="GeneID:40492017"
     gene            122283..122528
                     /gene="psaC"
                     /locus_tag="FKS56_pgp019"
                     /db_xref="GeneID:40492017"
     CDS             122667..124169
                     /gene="ndhD"
                     /locus_tag="FKS56_pgp018"
                     /codon_start=1
                     /transl_table=11
                     /product="NADH dehydrogenase subunit 4"
                     /protein_id="YP_009663873.1"
                     /db_xref="GeneID:40492018"
                     /exception="RNA editing"
     gene            122667..124169
                     /gene="ndhD"
                     /locus_tag="FKS56_pgp018"
                     /db_xref="GeneID:40492018"
     CDS             complement(124484..125455)
                     /gene="ccsA"
                     /locus_tag="FKS56_pgp017"
                     /codon_start=1
                     /transl_table=11
                     /product="cytochrome c biogenesis protein"
                     /protein_id="YP_009663874.1"
                     /db_xref="GeneID:40492019"
     gene            complement(124484..125455)
                     /gene="ccsA"
                     /locus_tag="FKS56_pgp017"
                     /db_xref="GeneID:40492019"
     tRNA            complement(125578..125657)
                     /gene="trnL-UAG"
                     /locus_tag="FKS56_pgt030"
                     /product="tRNA-Leu"
                     /db_xref="GeneID:40492020"
     gene            complement(125578..125657)
                     /gene="trnL-UAG"
                     /locus_tag="FKS56_pgt030"
                     /db_xref="GeneID:40492020"
     CDS             complement(126548..128773)
                     /gene="ndhF"
                     /codon_start=1
                     /transl_table=11
                     /product="NADH dehydrogenase subunit F"
     gene            complement(126548..128773)
                     /gene="ndhF"
     misc_feature    126584..129424
                     /note="small single copy (SSC)"
     CDS             129241..129420
                     /gene="rpl32"
                     /locus_tag="FKS56_pgp015"
                     /codon_start=1
                     /transl_table=11
                     /product="ribosomal protein L32"
                     /protein_id="YP_009663875.1"
                     /db_xref="GeneID:40492022"
     gene            129241..129420
                     /gene="rpl32"
                     /locus_tag="FKS56_pgp015"
                     /db_xref="GeneID:40492022"
     repeat_region   complement(129425..171298)
                     /note="inverted repeat A (IRA)"
                     /rpt_type="inverted"
     tRNA            130351..130430
                     /gene="trnL-UAG"
                     /locus_tag="FKS56_pgt031"
                     /product="tRNA-Leu"
                     /db_xref="GeneID:40492023"
     gene            130351..130430
                     /gene="trnL-UAG"
                     /locus_tag="FKS56_pgt031"
                     /db_xref="GeneID:40492023"
     CDS             130553..131524
                     /gene="ccsA"
                     /locus_tag="FKS56_pgp014"
                     /codon_start=1
                     /transl_table=11
                     /product="cytochrome c biogenesis protein"
                     /protein_id="YP_009663876.1"
                     /db_xref="GeneID:40492024"
     gene            130553..131524
                     /gene="ccsA"
                     /locus_tag="FKS56_pgp014"
                     /db_xref="GeneID:40492024"
     CDS             complement(131839..133341)
                     /gene="ndhD"
                     /locus_tag="FKS56_pgp013"
                     /codon_start=1
                     /transl_table=11
                     /product="NADH dehydrogenase subunit 4"
                     /protein_id="YP_009663877.1"
                     /db_xref="GeneID:40492025"
                     /exception="RNA editing"
     gene            complement(131839..133341)
                     /gene="ndhD"
                     /locus_tag="FKS56_pgp013"
                     /db_xref="GeneID:40492025"
     CDS             complement(133480..133725)
                     /gene="psaC"
                     /locus_tag="FKS56_pgp012"
                     /codon_start=1
                     /transl_table=11
                     /product="photosystem I subunit VII"
                     /protein_id="YP_009663878.1"
                     /db_xref="GeneID:40492026"
     gene            complement(133480..133725)
                     /gene="psaC"
                     /locus_tag="FKS56_pgp012"
                     /db_xref="GeneID:40492026"
     CDS             complement(133971..134276)
                     /gene="ndhE"
                     /locus_tag="FKS56_pgp011"
                     /codon_start=1
                     /transl_table=11
                     /product="NADH dehydrogenase subunit 4L"
                     /protein_id="YP_009663879.1"
                     /db_xref="GeneID:40492027"
     gene            complement(133971..134276)
                     /gene="ndhE"
                     /locus_tag="FKS56_pgp011"
                     /db_xref="GeneID:40492027"
     CDS             complement(134517..135047)
                     /gene="ndhG"
                     /locus_tag="FKS56_pgp010"
                     /codon_start=1
                     /transl_table=11
                     /product="NADH dehydrogenase subunit 6"
                     /protein_id="YP_009663880.1"
                     /db_xref="GeneID:40492028"
     gene            complement(134517..135047)
                     /gene="ndhG"
                     /locus_tag="FKS56_pgp010"
                     /db_xref="GeneID:40492028"
     CDS             complement(135470..135973)
                     /gene="ndhI"
                     /codon_start=1
                     /transl_table=11
                     /product="NADH dehydrogenase subunit I"
     gene            complement(135470..135973)
                     /gene="ndhI"
     CDS             join(complement(137748..138305),
                     complement(136051..136590))
                     /gene="ndhA"
                     /locus_tag="FKS56_pgp009"
                     /codon_start=1
                     /transl_table=11
                     /product="NADH-plastoquinone oxidoreductase subunit 1"
                     /protein_id="YP_009663881.1"
                     /db_xref="GeneID:40492029"
     gene            complement(136051..138305)
                     /gene="ndhA"
                     /locus_tag="FKS56_pgp009"
                     /db_xref="GeneID:40492029"
     CDS             complement(138307..139488)
                     /gene="ndhH"
                     /locus_tag="FKS56_pgp008"
                     /codon_start=1
                     /transl_table=11
                     /product="NADH dehydrogenase subunit 7"
                     /protein_id="YP_009663882.1"
                     /db_xref="GeneID:40492030"
     gene            complement(138307..139488)
                     /gene="ndhH"
                     /locus_tag="FKS56_pgp008"
                     /db_xref="GeneID:40492030"
     CDS             complement(139594..139866)
                     /gene="rps15"
                     /locus_tag="FKS56_pgp007"
                     /codon_start=1
                     /transl_table=11
                     /product="ribosomal protein S15"
                     /protein_id="YP_009663883.1"
                     /db_xref="GeneID:40492031"
     gene            complement(139594..139866)
                     /gene="rps15"
                     /locus_tag="FKS56_pgp007"
                     /db_xref="GeneID:40492031"
     CDS             complement(140245..145785)
                     /gene="ycf1"
                     /locus_tag="FKS56_pgp006"
                     /codon_start=1
                     /transl_table=11
                     /product="Ycf1"
                     /protein_id="YP_009663884.1"
                     /db_xref="GeneID:40492032"
     gene            complement(140245..145785)
                     /gene="ycf1"
                     /locus_tag="FKS56_pgp006"
                     /db_xref="GeneID:40492032"
     tRNA            146312..146383
                     /gene="trnN-GUU"
                     /locus_tag="FKS56_pgt032"
                     /product="tRNA-Asn"
                     /db_xref="GeneID:40492033"
     gene            146312..146383
                     /gene="trnN-GUU"
                     /locus_tag="FKS56_pgt032"
                     /db_xref="GeneID:40492033"
     tRNA            complement(147002..147075)
                     /gene="trnR-ACG"
                     /locus_tag="FKS56_pgt033"
                     /product="tRNA-Arg"
                     /db_xref="GeneID:40492034"
     gene            complement(147002..147075)
                     /gene="trnR-ACG"
                     /locus_tag="FKS56_pgt033"
                     /db_xref="GeneID:40492034"
     rRNA            complement(147334..147454)
                     /gene="rrn5"
                     /locus_tag="FKS56_pgr004"
                     /product="5S ribosomal RNA"
                     /db_xref="GeneID:40492035"
     gene            complement(147334..147454)
                     /gene="rrn5"
                     /locus_tag="FKS56_pgr004"
                     /db_xref="GeneID:40492035"
     rRNA            complement(147684..147786)
                     /gene="rrn4.5"
                     /locus_tag="FKS56_pgr003"
                     /product="4.5S ribosomal RNA"
                     /db_xref="GeneID:40492036"
     gene            complement(147684..147786)
                     /gene="rrn4.5"
                     /locus_tag="FKS56_pgr003"
                     /db_xref="GeneID:40492036"
     rRNA            complement(147885..150694)
                     /gene="rrn23"
                     /locus_tag="FKS56_pgr002"
                     /product="23S ribosomal RNA"
                     /db_xref="GeneID:40492037"
     gene            complement(147885..150694)
                     /gene="rrn23"
                     /locus_tag="FKS56_pgr002"
                     /db_xref="GeneID:40492037"
     tRNA            join(complement(151708..151745),
                     complement(150854..150888))
                     /gene="trnA-UGC"
                     /locus_tag="FKS56_pgt034"
                     /product="tRNA-Ala"
                     /db_xref="GeneID:40492038"
     gene            complement(150854..151745)
                     /gene="trnA-UGC"
                     /locus_tag="FKS56_pgt034"
                     /db_xref="GeneID:40492038"
     tRNA            join(complement(152804..152840),
                     complement(151809..151843))
                     /gene="trnI-GAU"
                     /locus_tag="FKS56_pgt035"
                     /product="tRNA-Ile"
                     /db_xref="GeneID:40492039"
     gene            complement(151809..152840)
                     /gene="trnI-GAU"
                     /locus_tag="FKS56_pgt035"
                     /db_xref="GeneID:40492039"
     rRNA            complement(153139..154629)
                     /gene="rrn16"
                     /locus_tag="FKS56_pgr001"
                     /product="16S ribosomal RNA"
                     /db_xref="GeneID:40492040"
     gene            complement(153139..154629)
                     /gene="rrn16"
                     /locus_tag="FKS56_pgr001"
                     /db_xref="GeneID:40492040"
     tRNA            complement(154854..154925)
                     /gene="trnV-GAC"
                     /locus_tag="FKS56_pgt036"
                     /product="tRNA-Val"
                     /db_xref="GeneID:40492041"
     gene            complement(154854..154925)
                     /gene="trnV-GAC"
                     /locus_tag="FKS56_pgt036"
                     /db_xref="GeneID:40492041"
     CDS             157600..158067
                     /gene="rps7"
                     /locus_tag="FKS56_pgp005"
                     /codon_start=1
                     /transl_table=11
                     /product="ribosomal protein S7"
                     /protein_id="YP_009663885.1"
                     /db_xref="GeneID:40492042"
     gene            157600..158067
                     /gene="rps7"
                     /locus_tag="FKS56_pgp005"
                     /db_xref="GeneID:40492042"
     CDS             join(158386..159162,159847..160602)
                     /gene="ndhB"
                     /locus_tag="FKS56_pgp004"
                     /codon_start=1
                     /transl_table=11
                     /product="NADH dehydrogenase subunit 2"
                     /protein_id="YP_009663886.1"
                     /db_xref="GeneID:40492043"
     gene            158386..160602
                     /gene="ndhB"
                     /locus_tag="FKS56_pgp004"
                     /db_xref="GeneID:40492043"
     tRNA            161192..161272
                     /gene="trnL-CAA"
                     /locus_tag="FKS56_pgt037"
                     /product="tRNA-Leu"
                     /db_xref="GeneID:40492044"
     gene            161192..161272
                     /gene="trnL-CAA"
                     /locus_tag="FKS56_pgt037"
                     /db_xref="GeneID:40492044"
     CDS             complement(162190..169014)
                     /gene="ycf2"
                     /locus_tag="FKS56_pgp003"
                     /codon_start=1
                     /transl_table=11
                     /product="Ycf2"
                     /protein_id="YP_009663887.1"
                     /db_xref="GeneID:40492049"
     gene            complement(162190..169014)
                     /gene="ycf2"
                     /locus_tag="FKS56_pgp003"
                     /db_xref="GeneID:40492049"
     tRNA            169214..169287
                     /gene="trnI-CAU"
                     /locus_tag="FKS56_pgt038"
                     /product="tRNA-Ile"
                     /db_xref="GeneID:40492045"
     gene            169214..169287
                     /gene="trnI-CAU"
                     /locus_tag="FKS56_pgt038"
                     /db_xref="GeneID:40492045"
     CDS             169458..169739
                     /gene="rpl23"
                     /locus_tag="FKS56_pgp002"
                     /codon_start=1
                     /transl_table=11
                     /product="ribosomal protein L23"
                     /protein_id="YP_009663888.1"
                     /db_xref="GeneID:40492046"
     gene            169458..169739
                     /gene="rpl23"
                     /locus_tag="FKS56_pgp002"
                     /db_xref="GeneID:40492046"
     CDS             join(169758..170148,170834..171267)
                     /gene="rpl2"
                     /locus_tag="FKS56_pgp001"
                     /codon_start=1
                     /transl_table=11
                     /product="ribosomal protein L2"
                     /protein_id="YP_009663889.1"
                     /db_xref="GeneID:40492047"
     gene            169758..171267
                     /gene="rpl2"
                     /locus_tag="FKS56_pgp001"
                     /db_xref="GeneID:40492047"
ORIGIN      
        1 ttaatttttt tttgttcatg ggcgaacgac gggaattgaa cccgcgagtg gtggattcac
       61 aatccactgc cttaatccac ttggctacat ccgcccctct ttttttttta taatattttg
      121 tttcgctttg atttaaattg aaaacagtaa aataagaact tcacaaaaga ttggtaagga
      181 ctgatccatt tatagaaatt atatatatat atatatatat atatatatat gagtacaaaa
      241 caaaggtatg atactaaacc aaacccatta aaatgaccct ttcctttttt ttttttttgt
      301 tatgataaag taaagtgaag ataaagaaaa aaacttaggt aaataaaaga aagactatta
      361 aaaataaaat aaaggggcaa taccaagagg attgcccctt tatttttcct ttcaaaaaat
      421 tgtatacact aagacaaaag tcttatccat ttgtagatgg agcttcaata gcagctagat
      481 ctagagggaa attatgagca ttacgttcat gcataacttc cataccaagg ttagcacggt
      541 taataatatc agcccaggta ttaattacac gaccttgact atcaactacg gattggttga
      601 aattgaaacc gtttaggttg aaagccatag tgctgatacc taaagcagtg aaccagatac
      661 ctacaacagg ccaagcagct aagaagaagt gtaaagaacg agaattgttg aaactagcat
      721 attggaagat caatcggcca aaataaccat gagcagctac aatattgtag gtttcttcct
      781 cttgaccgaa tctgtaacct tcatttgcag attcgttttc tgtagtttcc ctgatcaaac
      841 tagaagttac caaggaacca tgcatagcac tgaataggga gccgccgaat acaccagcta
      901 cgcctagcat gtgaaatggg tgcataagga tattgtgttc agcctggaat acaatcataa
      961 agttgaaagt accagagatt cctagaggca taccatcaga aaaacttcct tgaccaattg
     1021 gatagatcaa gaaaacggcg gtagcagctg caacaggagc tgaatatgca acagcgatcc
     1081 aagggcgcat acccaaacgg aaactaagtt cccactcacg acccatgtag caagctacac
     1141 caagtaagaa gtgaagaacg attagctcat aaggaccacc attgtataac cattcatcaa
     1201 cggatgccgc ttcccagatc gggtaaaagt gcaaacctat agctgcagaa gtaggaataa
     1261 tggcaccaga aataatattg tttccataaa gtagagatcc agaaacaggt tcacgaatac
     1321 cgtcaatatc cactggagga gcagcaatga atgcgataat gaatacagaa gttgcggtca
     1381 ataaagtagg aatcatcaac acaccaaacc atccgatgta aagacggttt tctgtgctag
     1441 ttatccagtt acagaagcga ccccataggc tttcgctttc gcgtctctct aaaattgcag
     1501 tcatggtaaa atcttggttt atttaatcat cagggactcc caagcacaca aattctctag
     1561 aaatagtgaa tcgagggctt gttatttaac agtataacat gacttatata cacgtgtcaa
     1621 ccaatatcaa attgaaaaaa gagacctatg attttatcta gatttatcat atttttttgt
     1681 ctaatcataa aaataaagtt ccttaattat aaaaaaatat atattgattg atatacatat
     1741 gaatctaatt tcaatattag aatcataatg gaatgggttg cccgggactc gaacccggaa
     1801 ctagtcggat ggagtagaaa atttccttgt taaaatgaaa taggtaaaaa atccctcccc
     1861 aaaccgtgct tgcatttttg attgcacacg gctttctcta tgtatacatc taaaatgctc
     1921 tttcttcctt aaacaaaaca ggactctaaa aaagttgtta attgaatact cagtggatca
     1981 ccccttactt acttgtaatt atattcttac tgcatgaaca tttaataatt aataaaaaga
     2041 atgaattctt ctactatctc ttaatcataa attttttttt gagcgtttga taaaaaattc
     2101 tcactcatga ttgaccaaag cgttgataga aaaaatatcc aaataccaaa cccgcccccg
     2161 atataacttt cgaaaagtag aagaagtttt tggtaagatc aaagaaagaa attgttcttc
     2221 ttccgtaagg aattcttcaa aaaaccccga acctaatctc ttcgaaaaaa gacgtacagt
     2281 acttttgtgt ttacgagcca aagttttaag acaagaaagc cgaagtatgt attttactcg
     2341 atacaaactc tttttttttg aggatccact gtaataatga gaaaaatttc tgcatatacg
     2401 cacaaatcgg tcgataatat ccgaatctgg caaatcaacc caggttggct tactaatggg
     2461 atgtcctgat gcgttacaaa aattcgcttt cgacaatgat ccaatcatag aaataattgg
     2521 aatttttgta tccaacttct tgatagtatt atctattaga aataagtttt ctagcatttg
     2581 actccgtacc acggaaggat ttaattgcac atttgaaaga tagcctaaaa agtcaagaga
     2641 atatttgcat aattgcttta tacggaccct tcctgattga gaccatacgt aaaaatgata
     2701 ttgccataaa tttataaagt aatatttcca cttattcatc agaagaggcg tatcttttga
     2761 agcgagaatc cattttcctt gatatctaac aaaatgtatg aagggatcct tgaacaagca
     2821 taggttgttc tgaaaatcat tcgaagagac ttctacaaga tgtttgattt tttcatagaa
     2881 atagattcgt tcaagaaaga ttacataaga tattgatcgt aaatgatagg actgattacg
     2941 gagaaaaagg aaaatgaatt tgcattcaca tatatgagaa ttatatagga acaagaagaa
     3001 tcttagattc aaaatagaaa tgcatttctg tgaagtacta agactcttca aatttaaata
     3061 ctcgtagaaa aaaagaagcc gtaataaatg caaaaaagag gcatctttta accagtagcg
     3121 gagggcttga accaagattt caagatggat ggggtggggt attactacat ctaacacaga
     3181 atttaaatgt gagaatttgt cctctaaaaa aggaaatatt gaataaattg attttaaatt
     3241 atgagatttt gctacttctt tcccttgtaa ataagacact actcgtaggg aaaatggaat
     3301 ttccacaatg actgaaaatc ctgccgatat tatttgagaa tacaaattct tattcttatt
     3361 gtgcccaaaa atttgatttt gtttcgaata attagcagaa ataaacaaaa gattctcttg
     3421 atacattcga gtaattaaac gtttcacaat tagtgaactg gatttattgt cataacgcac
     3481 actttccaac aaaattgatg atttatttct atcgaaaaca taatcatgag caagcgcata
     3541 aatatactcc cgaaaaatca gcgggtatag gaagtcatat tggcgagatc tatttagttc
     3601 taaatatagt tgttgaaatt cctccatttc aaactcaaat tgaaccaaag caagggtggg
     3661 ggatctaatc ggttatcaaa tgatacatag tgcgatagag tcaaaccaag gtattatcat
     3721 agtaagaata aacaataata gatacctcga agataggtgg attcatcaac ggattctcta
     3781 cactctcctt tttcatttaa ttgatgtatg tttgttctaa gataagaaga tggttcgaaa
     3841 tcctttattt tttttttcaa cctaatcgct cttttgattt tggaaaaaaa aaaagatgtt
     3901 ctctttatca atatactgct tcttttacac attcatgctt aatccctaag aaatagggaa
     3961 taactatata gaatagttag gactcaaaaa aaataaaaaa tccactcatg agaaagatat
     4021 ttaccccatt aggcactaat ttagttttaa cggttaatta gatcgggtaa tcattcaaat
     4081 caaattaaga aaagaagctc gttgctttta gttttcccat aattgggtcc gtctctagga
     4141 ctctatccat ttattcactc gaccaaactt taaattcttt attgatacga catgctattt
     4201 tttccatgta ttcctttcag gatcagtcgc ggtcttagaa actctaccga tggtatggac
     4261 gaatcccttt cttcataaaa atgtgtaaaa gatgctagcc gcacttaaaa gccgagtact
     4321 ctaccgttga gttagcaacc ccaaaaagaa atagaatatg gagatataac cggaatcaaa
     4381 aatgtggaat ttcataacac aatcaaaaca ttcaattagt aataaattta ataaaattca
     4441 aatttctact cgattctaag cattcgttca gatccgcgaa aaatacaaga aattctcata
     4501 taaaataaaa acatagaact agaaaaagtg aaaattgata gagcacttct tgtgttaacc
     4561 atttttattc attaaaaaac ttcttctatc aggcaaaaaa gagaatttct tgtatcacaa
     4621 caaattcaaa gaatccataa gtcaaaaccc aatctctgcg gcatgaataa ggataaatag
     4681 aaatggatct atttatctac gatcgaatta tatttgtttg atacattgtt gtcaatacga
     4741 ttgtgactgt ttaatataaa tgattatcaa agaatataaa aaactataag aatcaaatga
     4801 aaaaatagat ttcaattttt tgattagttt gttttcttag tattttatta taagaaataa
     4861 aatactaaga aaacgctata aatagagcaa aggaggggga ggaaataata aagaaaaatt
     4921 gattcaaagc tctatatgag tcatccacac cctctttttt gtattttatt aatgaaatat
     4981 ttatttcatt aataaaaaat caatgacatt tttttaacta aaaaaaatta agttccgtaa
     5041 acccccgcct tctttaaaat gtcatgaaca gttcctgtag gttgagcgcc cctttcaaga
     5101 aaatataaaa tagcaggaac attcaaatgg gtttgattat atatcggatc ataaaaaccc
     5161 acttttcgaa gatctcttcc ttctcttcgg gatcgaacat caactgcaac aattcgataa
     5221 aaggctcatt gggatagaat agatggaatt gaataataaa cacccccccc agaaacgtat
     5281 aagaagtttt ctcctcgtac ggctcaaaaa aaaatgatta gaagttaagt tatatctatg
     5341 tgtacatgaa attagaatgc caaatcgatc cataatccag caaatccgtg ggacatttaa
     5401 ctccttcttt ttactctttc tttttccttc tttcttattt ttaagaaaaa gcaaaaaaca
     5461 ttcgtactct cataactcaa gttggataac tctcaactag ctccaaaaat acttagctag
     5521 ttttttttta ttgagtggtc tctaaccctt tctttttgtt tgtcttattt agaatctagt
     5581 ttgattcttt attctgatct ggtgattgag acaattgaaa acggtatttc cttgttccgg
     5641 gatcctttaa cttgaatcat tgggtttaga cattacttcg gagatcttta atcatttcaa
     5701 aaaatggcag caacatgccc ctttttctct tttttgtgtt tgtgatctct ttctatcaag
     5761 gaatcatatg aacaattgat tcccgcatga gaatcttttg atcgaaagag ctttaccaat
     5821 tccaactagt ttgctttttt ttatttgaaa atgctttgag tcagaccctt tccgtttcta
     5881 tatgaaaaat agacttatgt acgaagttgt tccaacttat tgatttgatt tacattaact
     5941 aaccctagat cctttccctt taaaaatcaa atcaatattt tctactcgag ctccacccta
     6001 tactgtttat atcccaaccc aacaaaaacg cgggttatga tagaaaagag tagaaaagaa
     6061 tgtcgagcca agagcacctt catttctata tagtaaaaaa aggtggtggt ttgttttaat
     6121 atccacagca aattgaccat gtccttcaag tcgcacgttg ctttctacca catcgcttca
     6181 aacgaagttt taccataaca taaaattcct ccggttttta ataggtgtgt aaataattga
     6241 ttgaattacg gaattatgaa tagtcatcgg ttcagtcagt acatagtaat ctatagaacg
     6301 tagtaatcta tagctcttcc taatatactt aatagtaaac tgattgaatt cttctatatg
     6361 aatctattca tattatgaat agattcatat caaatatgaa aataataaag aaataggtaa
     6421 tttatgatga agaaaaagtc tcagtaataa ttgaaattaa ccctattttg tatgaataca
     6481 atatatatat atatatatat ttcatatttc ttttttatta caaaaaaaaa tatataccag
     6541 aaatattctc aattttaaat aaaagcaaat aaataaaaaa acgaatcttt ttgaatccgc
     6601 cttacgttgg ttgcatcttc aaataagtcg atagaataga ttcgacaatc taatattttt
     6661 tcaatattta tattgaattg aaaaaatttc ctattttatt ttaaaatagt tagatagaaa
     6721 aagaaatcca atttttttta attgaattgt ataaaaaaga ctgatgaagg ataaagtgga
     6781 atttcactgt ttttctttta tttcattctg aaatagaaaa tcagaatgac aaagtagggg
     6841 aaattgccgt attcagaaga aattctggat attctatgtt aaatatttag tttctgttta
     6901 gtttcatatc tataattaag gtaaggattc acaaacaaaa tacaaaatag taatattaaa
     6961 aaaaattgca ctattaggtt agcaatccct gtgtataaac attccctcct tttttgcgag
     7021 gcttctttgg cttgaggtcc aactaatctt tctcgaaagt agagcggatg ggagatatta
     7081 atcacaccca cgtcaattgt taatagaatt acaattattc attagaacca aacaccaaat
     7141 aacctaagag gttcaaagaa aaaaaaaaca tcttttcgta tctaatttga ttttttatca
     7201 ataaaatttg gactgggcat agacagatat tcaaattgat atcttacatt attgattaac
     7261 ccctatctac tctcccaatt ggttttttgg ggaatgataa atcataaaag aatgcccgat
     7321 tttttatctt atcttaaaag gcggttaaga aagatccact ttttttcttt tatctgatat
     7381 agaaaacaaa tagactctgg gacggaagga ttcgaacctt cgaatagcgg gaccaaaacc
     7441 cgttgcctta ccacttggcc acgccccatt tttttttcta tttaaaacta ctaaagagta
     7501 atatgggtat tcctttttcg tcaattcgag ttcctaaaat gtatgaaata gattagttta
     7561 ttgttaggat tttgacaggt ctagatatag aattcaaccg aatttattga tcattatata
     7621 gaattcaatt aagatattgt atgaaagtct catttcttaa attctcttct aaaaaaaaaa
     7681 atggaagggc ttttttgatt cgataagttc aaagaaatat gtgttttttt tttaatcaga
     7741 cttctttttc tttctttatt ttttccttat ctcaaaatag attaataact taatcaaaat
     7801 aatatccaag aaaaaaaatg aatttgttat gcttaatatc tttaatttga tcaatatttg
     7861 ttttaattct acgtcgtttt cggatagttt tttattcgcc aaattgcccg aagcctatgc
     7921 ttttttgaat ccaatcgtcg atgttatgcc ggtaatacct cttttctttt ttctcttagc
     7981 ctttgtttgg caagccgctg taagttttcg atgagatcct taatactgtc ctagaaaaat
     8041 tcatgattta ttcgagaaaa aaatctaaca attgagaaaa tcagagacaa aatcagataa
     8101 gtataggttt tacagtatga aggaaccctc aattcaaact ttgaaatttt ttgatagccg
     8161 tgataaatct gggttacccc atttcctcat tccaaccctt tttaatcgaa aagactactt
     8221 agacttggag tccaccactc actatgaaag gaatcttttt gtcatgaaaa gctccattct
     8281 tattgcaaat aaataaattt ttgaaactct tttctatttc tacaatttct agaaagaaat
     8341 cgcttccttg atttcttggt gtcaaggtca acgagatagg atatgtggtc taaaaaaagg
     8401 aaatctattc tctctctctt tttttttatg atcttggaga ttgtgtaatg cttactctca
     8461 aactctttgt ttacaccgta gtaatattct ttgtttcgct cttcatcttc ggattcctat
     8521 ctaatgatcc aggacgtaat cccgggcgcg aagaataaaa caaaaaaagt ggggttcctt
     8581 gcttcattaa acattaaatg ctattaggat ttgtttgatc gattccactg tcaaaaaccg
     8641 aaacggaaag agagggattc gaaccctcgg tacgaataac tcgcacaacg gattagcaat
     8701 ccgacgcttt agtccactca gccatctctc ctaattgaat tgaaaaagaa taattactgt
     8761 gttacagttc tcaaaaaaga atgataatgc ttgaaaaaaa aagctcttct ttcattttat
     8821 tctttcttct tatatatatc tttcttatta tatatatata tagattttat ctaatctatt
     8881 tgaatctaat ctatttgaaa tagaaatttc aataaataga ttattgtata gataccactt
     8941 ttatcaacaa tttcattcca ttttttttat agaaatctca aaatatcttt ttgataaaaa
     9001 aaaaaaaggc gggctttttt aagttcgaat ttccacggct tggcctggtc agaccgaccc
     9061 ggccgggctc cttttttcaa atccaatcca ttttttttta tctatgattg attatctacg
     9121 attcctataa ttccgcaatc tcctttgctt gctgtagaaa aaaatcttgg tattttttga
     9181 aatctaaagt aaaagaataa tccgaagcag aaaaggacta tttatcttac tataatatat
     9241 aaccaaaaag gcttttctat tctttctttt ctgacttctt cactattttg atttattaat
     9301 agccaaataa ttttggctaa ataataaaaa gaaaaaaaaa gccaaggcta atgagtatcc
     9361 ctctttctaa ttttatcaag tcttctaacg aaaaacggca acgctctcat tttaaggatt
     9421 tttttttctc atcctatctt gaggacgcca gagtcccttg ttcgacaaag agtccattta
     9481 tatacaataa tattgtagcg ggtatagttt agtggtaaaa gtgtgattcg ttctattaac
     9541 ccagtcagta gttaaggggt ctttcggttt gattcatatt ccgattaaaa actttatttc
     9601 ttaaaaggat ttaatccttt acctctcaat gaaatattcg aggaataata tacattctcg
     9661 tgatttgtct ccaaaggtca attataaatt gaaaaattgg attatgaaat tacgaaacat
     9721 aatttttttt tattggatca atacttccaa ttgaataagt ataagtaaag gatccatgga
     9781 taaagataaa aaagtctatt tctaatcgta actaaatctt caattttttt tttgatagaa
     9841 tagattgaag caaaatagct attaaacgat cactttagtt tactagaggc atcgacaccc
     9901 cttttttttc ttagctcggt ggaaaaagaa taaacttttc ctaaggattc ttaaaaaaag
     9961 aaataaagaa cgaagtaact agaaagattg ttagaatccc acccttccct tctttctaaa
    10021 aggatcatct agaaagcaaa gcgaattttt ttgaatgcag tgaggcagaa aagctaacat
    10081 agatgttatg aaccgaattt ttatttgctc ctgtcttcct ttttttttta tttcttgatc
    10141 ccatcctccc ttccataaag gagccgaatg aaataaaagt ttcatgttcg gttttgaagt
    10201 agagacgtta aaaatcaaaa tgatggatca acgtcgacta taacccctag ccttccaagc
    10261 taacgatgcg ggttcgattc ccgctacccg ctttatattc aaattgatca aattctaata
    10321 gttattttat gaattcaatg atgcatgaat tcatgcatca ttgaattcat aaaataaaat
    10381 atgtaattcc gaaaatgatc tttctttttc caaataagaa aaaaagcaaa aaaaaatcat
    10441 cgtaatgaaa agcgtccatt gtctaatgga taggacagag gtcttctaaa cctttggtat
    10501 aggttcaaat cctattggac gcaatgctgt ttacaataga cttccatatc cagtttcttt
    10561 tttgatttcc atctacaatt atgatatcaa gaaagatatt ttgaatgatt tgaataaaag
    10621 acgcttactt ggaaatataa actttgtaaa tataaaccac agtaaactaa acaaatagct
    10681 ggaatctttt ttatttatat atattttatt aagtaatatg taagtgaagt agtattaaga
    10741 ttcaaaaaat gatcgatttt ttctaatttt ctttatttag aatttgaatt gcccactcaa
    10801 caattcttat tgttcctgaa gtagaaaacg ttccatttgt tcttgaatag cttctttcaa
    10861 aagtgtttcc gcttcctcag tgaatgtctt ggtagaagat atgatttctt ggaactgagg
    10921 tttattcgtt tttaaataag tacgtaactt ggcaagaaat ttccttactt gtccaatttc
    10981 taatgaatca agataaccat ttgttccggt ataaatagtc attatctgtt ctgccacggt
    11041 aagaggttcc gattgggatt gtttgagcaa ctcacgtaat cgttgacctc ttgccaattg
    11101 attctgacta gctttatcga gatcagaagc aaattgtgca aaggcttcta attcgacaaa
    11161 ttgggccaat tccaatttta atttgccggc gacttgtttc atagctttaa tttgagccgc
    11221 ggatccgact ctggagacag aaatacccac attaatagca ggtctgattc cggcattgaa
    11281 taaatcggcg gataagaata tttgtccgtc tgtaatcgaa attacattag taggaatata
    11341 ggcggaaaca tctcccgact gggtctcaac tattggtaaa gcagtcatac ttccttcacc
    11401 taactgagaa cttgatttag cggctctttc taaaagacgc gaatgcaaat aaaaaacatc
    11461 ccccggataa gcttcacgac cgggaggtct tcgtaataga agagacattt ggcgataagc
    11521 ctgtgcttgt tttgaaggat cgtcataaat gattaaagtg tgtcgtttgc ggtacataaa
    11581 atattcagcc agggctgctc ctgtataagg agcgaggtat tgtaatgtag ctggggaatc
    11641 cgccatttcg gctaccacaa tagtgtactc cattgccccc ccttcttgga aagtggtcac
    11701 tacttgagct acagaagatg ctttttgacc aatagctaca taaacacata ttacattttg
    11761 cccttgttgg ttgagaatcg tatctgtggc tactgctgtt ttaccggtct gtctatcccc
    11821 aataattaat tcgcgctgac cacgtcctat agggatcatc gaatcaatag caataagccc
    11881 tgtttgaagg ggctcataaa cggaacgtct cgaaataata ccaggcgcgg gggattcaat
    11941 taaccgagat tcagaagctg gaatttcacc ccgaccgtca ataggcttag ccagggcatt
    12001 tataacacga cccaaataag cctcactcac gggtatctga gcaatttttc ctgttgcttt
    12061 tacagaactt ctctcttgga tcatcaaacc gtcacccatt aatacaacac caacattatt
    12121 tgattctaaa ttcaaggcaa ttcctattgt accctcttca aattctacta attcgcccgc
    12181 cattacttca tcaagaccat aaatacgagc aatgccgtcg cccacttgaa ggacggtacc
    12241 tgtatttaca attttgactt ctctagtata ttgctcaata cgttcacgga taatattact
    12301 aatttcgtca gctctaaggg gtaccatgat ttttttttta attctttttt ggaagcaaaa
    12361 aaataatgcc tatagttagt tataggaaag tagtaaaaaa gggctaatca gtgagttcct
    12421 tcattacccc aaacatagca atattagcac taattgtacg taaatgtaat tcattgttca
    12481 aacaattttt tagagttcct agagctcctt gtaaagcttg ttggaaaacc cgttgccgga
    12541 cttgattaat cgctctttct tgttcaaaaa gaatggtttc gtttttgtaa ttttctaatt
    12601 gttccaaaat tttataagtt gaattaatca aattcaattt ttctcgttct atctcagagt
    12661 atccatttac tcgaaactga tctgcctcaa tttccacttt ccgtaagcgg gcctgggctt
    12721 tttccagctg ttgaacagct ccccttcgca attcttctga atttcgaata gtattcaaga
    12781 tcttctgttt tcgattatct aataaatcac ttaatgaaag tagattatct ttccattcat
    12841 tttcatttca aaaattccat gatcccttcc cgaaccaaac atgaatcttt caattcattt
    12901 ggctctcacg ctcaattact tatcaattac ttaattgaga gagaattcat tcccatacat
    12961 atagatacac atagactata gatctatata tattttgcgt aatgagccta tcctctccct
    13021 cttttatcta ttcctatttc aaaatattga tctctaccca tatttcacaa tattgaaact
    13081 gatcaataat tataatccaa gactaaaata ttcggaggat tcttctgaca aaaatatatc
    13141 aaatatagaa atatatcaaa tcaaatatat ctatttgttt gtataatata gaatttagaa
    13201 ttaatagaaa atttctaatg tttaattttg taattgtcag caaagttgtt tctttttttt
    13261 ttctttcaaa tccaaagaat tcttctaact ttatacatag gtcatcaact cagcattgta
    13321 aaaaaggctc aaattatttt atcgatatga gtgttttata tcgaaaaaga ttcgaaccat
    13381 tcgttttgat ttctgtattg tctaaaaaaa attctttatt ttataaactg tgtatttata
    13441 aaataaacat agtagtagaa agagtaccac gccgcatctg aacttcaaac agtttggctt
    13501 taaccatatt aatggtccca gattattggt taatagagaa tcagagtcga tataccaatg
    13561 aatgaatcac gaaatgctat ggttctaaaa tatgattttt gaattgattc agaagtaatt
    13621 cgtgggatga tgcactcttt ttcttcctag ttcgaacaaa aaaagtgcag ctgggtggat
    13681 ccagcctatt cttgaaataa acaactcgca cacactccct ttccaaaaaa gatcaataca
    13741 ccgagcacta cacttagatt tattggattt gttgcaaaaa tatcggtatt aaacccgaaa
    13801 ctcccggcag atggccagtg acccaaggaa acgaaagaat cggttacatt tttcatatga
    13861 tctcctattt tgttttatat ggactaaaaa aaaaaaaaaa ggctttactt tgaactaaga
    13921 aaagggggaa ggaagaaggc gagtcggtgc ggtaattcct catcctcaaa aaaaatcctt
    13981 cccatagatt attgtccaac gaaaaagtaa ttgtaggagt gaaatcttga tatactttga
    14041 aaaagcaagg ggtaagtctt aatccataaa aaaaatacag aattctcgta tttataggac
    14101 taaacaaagg gattggcaaa taaaagggcc aatgctacaa ccaaaccgta aatagttaag
    14161 gcttccataa aagccaaact aagcaataaa gtacctcgta tttttccttc cgcctcgggc
    14221 tgtcttgcaa taccttctac agcttgtccc gcagcagtgc cttgaccaac cccaggccca
    14281 atagaagcaa gtcctacagc taacccagca gcaataacgg aagcggcaga aatcaatgga
    14341 ttcatgataa attcctcgca ccaaaataaa gaaaaagaaa gaaatagtta atgatacaat
    14401 cattcaatga attttggctt aattattccg tcgctcaaat tcaaccagtt gaagtaacta
    14461 aaaacttcga attgagaatt gaagtaataa tattcattat tgaactctca gaaagaacta
    14521 tttccatatc cctttttgag ttcctatcca aaggattttt gtgaatgcat acatacaccc
    14581 tttatccgtc cacttctgtt ttccaaacct tttttttttg aattttccat tatttgtctt
    14641 tattttattt catctatttg ttgattcaat ttcgaatcaa agacgaaaca gaagaactcc
    14701 tatttgaatc cctatctaaa ttcacaacag tccaatgcga tagattagat atatcttgag
    14761 ttcatatata actagttaat atctaatatc atatatacgc gtctttcttt cataatggaa
    14821 accaactact ctacttctat cttagcttca atcagattct taaatcttaa aggatgcgca
    14881 agagttagtg tatagccatt aacttacata tacctaattc taaccccttt cctaaaaaag
    14941 aacatttttt ttaatctcgt ttgttgtaaa ttcgtctctt ccttttttat cattatctca
    15001 catggatcta attataataa atgaattcat tagaccgact cgttgcatag aaataaaaaa
    15061 taacaaagag tatttaattg agctaaattc atgcaattta ttatttataa aaatgggatt
    15121 ttggtcaatc attgaattga atgaaatcga ctgaaatggg aatcattcta tagaacatcc
    15181 tttttaaact cacccaccat aaattgatac cacaaaaatt cctattcaat ataggactca
    15241 aacaaaatat ttaaattgaa taaacaaaac aattaatgta aagagagaat tttcattgaa
    15301 ggcagatatg atataaaaaa ataaaaatag accaaatctg gattttagga aaaagatctt
    15361 ttcgatctct ttcctttttt tttattagac tttaaaatgc atttactaat agtaatagct
    15421 gaatcttttt tgctattact ctagatcctt tcttttttta tttatgttgc ctaagcataa
    15481 gcaaattatc ttgttgagtt gggcattcat tgcttgattg gacggactaa gttacaaaaa
    15541 aaagactaga ctatttcaaa aactcgtcaa tgatgaccct ccatggattc gcctatataa
    15601 gccgcagcta aagttgcaaa aataagagct tgaatcccac ttgtaaataa tccaaggaac
    15661 atcacaggta taggaactac taaaggtact aaagaaacaa gaacaagaac tactaattca
    15721 tcggctaata tattcccgaa aagtcgaaaa ctaagtgata agggttttgt gaaatcttct
    15781 aaaatgttaa tgggtaaaag aattggagtt ggttgaatgt atttactaaa ataccttaat
    15841 cctttttttg aaatacccgc atagaaatat gctactgacg tgagtaaagc taaagcaaca
    15901 gtagtattta tatcattcgt gggtgcggct aactctccat gaggtaattc tatgattttc
    15961 caaggtaaaa gggcacccga ccaattagaa acaaaaataa atagaaacat agttccaata
    16021 aaaggaaccc atggaccata ttcttcccca atctgagttt tggtcacgtc tcgaatgaat
    16081 tcaagaacat attcgaagaa attttgaccg tcagttggaa tagtttgtgg attccgaaca
    16141 gcgagaacgg cggaacctaa taagatagca attacaaccc aagaagtcat aagtacttgg
    16201 gcatggactt ggaaaccccc tatttgccaa tagaaatgct ggccgacttc cacactagag
    16261 atatcatata accccattgg tgtgttgatg gaacatgata taacattcat attgtcctct
    16321 gacataaata taactttact taaaataata aagaattatt ttgattcaac cctttccttt
    16381 taaattttaa acttgaccac tcgaattgta tatcttgtat accaactaaa ctaatcacac
    16441 aatattgaca cagtccattt tttatctctt ttgtacgatt cgggaataat atccgactcc
    16501 ataaatctat atctatggag ttcaaaaata gaataattta ttgatcttat tattaatcac
    16561 ggatttcgta tatagctaga acggccctcg caaattgcga atactaattt gttaagaatt
    16621 aatcgaattg aagctagagc gtcatcgttt gctggaatcg aaatatctgc gagatcggga
    16681 tcacaatttg tatcaattaa acaaactgtt ggaattccca aagtgataca ctcccgaaga
    16741 gccgtatatt cttcttgctg ctcaactata attacaatat caggcaattc tgtcatatat
    16801 tgaatcccgc ccagatatgt ttgcaaacga gataattgtc tcttcaacat agctgcatct
    16861 cttttcggaa gacggtttag tctccccgtc ttttgttcca ttctcaagtc cctgagctta
    16921 tgaagccgcg tttctgtagt ggaccaattt gttaacatac caccaagcca ctttttatta
    16981 acataatgac accgagcctt tattgcagcc cgcgctacgg aatcagctgc tttatttttg
    17041 gtaccaacaa ttaaaaaatg ttttccctta cttgctgcat caaaaactaa atcacaagct
    17101 tctgataaaa aacgagcagt tctagtgaga tttgtaatat gaataccttt atgctttgca
    17161 tagatatagg gcgccattcg cggattccat ttcctagtac catgaccaaa atgaactcct
    17221 gcttccagca tctcttccaa atttatgttc caatatcttc ttaacatttc tcctcacact
    17281 tcctctctct ctctctcttt tttttttatg aataataaaa gagagacgag gcaccttgaa
    17341 ataaataatt gttccgatgg aaccttctct tctaccggag attggtcgtt tataaacgag
    17401 ccaaatcatt actttactat tcataaattt ctttattaca ttaatttatg aattattttt
    17461 tttattaaat ttattaagta gttaacaaat caaatgacca aaacaaatca aacaacatag
    17521 ttaaaaggac gaatccgctt tctctttctt atgctaagta agttaaaaat cattaaatcc
    17581 tataaaagat cgatctgatg tactatataa attctttgaa atgcaagaat caaaaaactt
    17641 tccgtggtgg aagaaaatat ctctcatttc catttcccca cgaagaaatt cttttttttt
    17701 ttttcgaaaa gaatgttgtt atgctgcctt gaagagggta ctaatccttt gaatccggtt
    17761 ccggcgggta tcatattccc tagaacaacg ttctctttca gtcctttcat ccaatcaata
    17821 cggccccgaa gagcggcttt tgctaaaact cgagcagttt cttggaaact tgcttcggat
    17881 ataaaacttt gagtattcag ggatgctctt gttattccca ataagatggc tcgatagtag
    17941 atcgcttctt ctaaagcgcg tcccgttcgt tccgcgcgta ctaatccaat gagttcccct
    18001 ggtaaaaaaa tattagacat tccatcttct gaaaccaaga cttttgatgt tatttgacgc
    18061 acaataattt ctatatgcct attatggatc tgcaccccct gggatcgata aaccttttgt
    18121 attttattaa ccaaagagat acgactttgc actatagtta gttcagcacc aatcaagaat
    18181 ccccaaggaa ttccaagaat ttttgttata cgttcgttcc aaccctcaac tctcttttct
    18241 aggttcatcg atattgaatc aatcgaacgc acttctaaca cttgttctac ttttggaaga
    18301 ccctgcgtta tatcaccaga tctcgatttt tcatatataa atgtaactaa ggtatctcct
    18361 tcgtaaagga tttcgccata atccccatga acagttgctc ctggagtagc caaataaggc
    18421 ttggccgttc ttattactat agaatcaaca cgaacaatta aaacttgacc cgattttagg
    18481 ggtggtccct ttttggatat acatacattt tcacaaataa actgcccaag actaactatt
    18541 gtggacattt cctcacaatt attattatga taaaaatgat ggagaaaata ccaactcaaa
    18601 ttgaatggat tcaaaaaaat attactacat gggctgatat tagaaattct cctattttca
    18661 tccattaaat aatatttttg aagtacttga aaagtttgtt ttaaattgct aagctgcaaa
    18721 tatttcgcta gcgaggtctg attatgagtt attaaagggt aaaatgatga ataaaaatcc
    18781 gaaatttgag ggactgttcc taaagggccc aacaaattcc taattggaat tagaggatct
    18841 tttttaatgg attcttttat cccattgtaa tattttacat cgttgaatag acccatgcaa
    18901 aaataattag atgatgacaa aattataaaa gattgggatt ccttatttct attcaacagc
    18961 atacgaatag ttccgtggtt ttggataaaa aattgccgaa tccttgcttt ggaataagtg
    19021 gaataaaatg gatttttatt gatacgatct gagccattat catagatcaa tccggaaccc
    19081 gacggatcat tcctttttct gatatacaaa atatgtgatt tcactaagtc gattcttaag
    19141 aaatctcgaa gcagcccttt tgtacttact tcaacaaagg aagcgtgggc ctcttcgacg
    19201 gaagaacttt tgttgtcttg gtcccaattc aagactaaac aagtccgaac tagttgaata
    19261 cttgtgtcat agattctcca agttgctttg ccatttccat aaaggatata gttgacaact
    19321 ccaagttgca tattatcctt ttctcgaaag agatcctggg ggaagagtgt tactaaattt
    19381 ataccgtccg ctatttcata tgtgcttaca ggtcgaacca aaacaaaaaa cttttttttg
    19441 ctaggtgtga tccgttggac atagatccaa tttttcaatt gttttgattt cttataattt
    19501 gtttttcccg ctcctggtgg tatcaagata ccactgtgtc gagatatttt atctttttct
    19561 ccaggaaaat ggatacctcc ggaaaagatt ttaagttcaa tctttttttt ttttttctcc
    19621 actcggacca atccggccat ttgacttctt gtatttaacg tgatttgtgt atttactcca
    19681 atgagactat tgttccgtac cattatagaa gaggattcgg ataaaatatg tacttcctcg
    19741 ggaatgaaaa aaaatcgatc tactttcatt tggtattttt gcttaaactt tttgaccccg
    19801 ccatattcaa ttacattatc ttttttgatg attgaatgcg cccctaccgt cccatatttt
    19861 gtaattcctg aattgtttct tctgtattga gaatcgtcga aaaaaccaag aatactcttt
    19921 ctacggaaaa taccatttat gggtatttca atcgagatac ctgaaccggg atatgggatg
    19981 aattctttct cttgttcttg aattgattgg actggaataa gaaatctatt tcttcgcctc
    20041 tttgccaata aatacgaatt ctctcggaga atagtggaat ataggaaatg ataatgccca
    20101 gtccctacga ttctatttaa ttttgaataa tcaaaaagaa tatcttcttt tttatcaaaa
    20161 aaatccgaac tcaaaaattt gtgtctttct tgatcatcat ttactgagaa gctagaaata
    20221 tatcttcttt cggtagaagt agaaatagaa tgaatgttta tttgatcttg atccttgtgg
    20281 agcgaaaaag gaactacatt aaatttgcat gaaccccccg ataatatcca caagtggctt
    20341 gttttgggta aaatatgtac attactatac ttaaattcgg gcaaatggta cacatcggta
    20401 ctccagtgca tttccccctg taagtcagaa taaatatgtt ttcgaaccct ctctttaaaa
    20461 ttgaaagtgt atgttcccgc gcgaatctca gcaatcactt gttctgattt tacatattgg
    20521 ccattttgaa ctaaaagaaa actttttggt ggaatagtta cctcatgtag aataccctca
    20581 ctcttaataa ttacatataa gtccatagaa cataaaaagg caggatgccc atgacgcgta
    20641 cgtgtaggct caagcaaatc ctcattgaat tggatttttc cattagaagg ggcccgtaca
    20701 tgttctgcag taccccccgt aaatactcca ccggtatgaa aagttcttaa tgttaattga
    20761 gttccaggtt ctccaatgga ttgccccgca ataataccta cagcttctcc caactcgacc
    20821 aggtcgccat gagtgggact ccgaccataa cataatcgac agatccaaga tgtactccta
    20881 caagtaaagg gagttctaat atctattggt tgtgttcgaa aagttatgaa ttgggtgaca
    20941 agcccaatcc caatatcttg atttcgaatg gcaatgcatc gcggacccat atatatattg
    21001 tctgataata cacgaccaat taatgtttgg ataaaaattc tttctggcag tgtcctattt
    21061 cgaggacttg cagaaatgcc tcgagtagtg ccacaatctg ttctacgtac aacaatgtgt
    21121 tgaactactt caacaagtct gcgcgtaaga tatccagcat ctgatgttcg tacagcagta
    21181 tctacaactc cttttcgggc tccgtagcaa gaaattatat attctgttaa agaaagtcct
    21241 tcgcgtaaat tgctttgaat gggtaaatca atcatttgcc cctggggatc cgacattaat
    21301 cctctcatac ctactaattg atgtacttga gatgcatttc ctctagctcc tgaaaaagac
    21361 attatatgga ctggattaaa cgggtcagtc atcctaaaat taagattcat ttcttgtcgc
    21421 aaatattcac ttgtagcata ccatatctcg atagattggc gtaatttttc tactgcgtgt
    21481 acattcccaa aatgatggtg tttttccaaa atcaaacttt gttcttcagc atcttgtact
    21541 agccattcct tagaaggtat tgttaaaaga tcatcaattc ctaatgaaat ggatatagca
    21601 gttgcttgct gaaaacctag agtttttact tgatctaaga tatgcgatgt atatgccatt
    21661 ccaaagtgat ctattaatct gctaataagt cgtttaatgg cagttccgtc tatcacttta
    21721 ttgtgaaata ccagattggc ccgttctgcc atacgtacct ccctattcca atgagttgga
    21781 ttcgacaatg ggtttgagtc aatgattgga aaacttcctt ttctcgatct taaattgcac
    21841 agaaagtcag gtcagggaag ggactcgagt cctaaccgga gaaacccaaa ttcaccccgc
    21901 cccggtgtct gtcatagaat ttttgaattt agcgacccta taattaagta taggtatcat
    21961 ataagcaggc ccgacaaaaa ccttgtacag cttcttccat ttctcgataa agagaaatat
    22021 gaccaatagt ggttcggagg tatatccaaa gaatttcttt ttttacactt cttattatca
    22081 gatagtgtcc ataaatctca tgataagtac ccaaagattc atagtgaact tcgatgggag
    22141 tttctcttga agcaataacg cgttgatcta gtcgccaccg aagccacaaa ggactatcta
    22201 aatggattct tttctgtcga taagccccaa ttgcatcatg ggaattacaa aaaaagagtt
    22261 cttttctata cctatagtta ttattgtcaa ttctttcatt ttgatagttt cttcgattac
    22321 atggattata tctatttgca caaatacctc gacgattccc acttgttaat atatagagac
    22381 caataagcat atcttgggtc ggtacagaaa taggatcccc aatagctgga gacaagagat
    22441 tcatatgaga aaacataagt aaacgagcct ccgcttgagc ctctaaagac aaaggtacat
    22501 gaacagccat ttgatcccca tcaaagtctg cattaaatcc cttacaaacc aatggatgta
    22561 aacaaatagc acgcccttcc actaaaatgg gctcgaatgc ctgtatccct aatctatgca
    22621 gagtaggcgc tctattcagc aatacaggat gcccctgcat aacttcttga agtatttgcc
    22681 atacaatcgg ccccttttcg cgaattttac tcttagcaac tcctatgttc gaagcaagat
    22741 gttgtctaat tagaccgcga attacaaatg tctggaaaag ctctattgct atttcgcgag
    22801 gcaacccaca gcgatgtaat gaaagtgagg ggccaacaac aatgacagaa cgccccgaat
    22861 aatcaactcg tttcccaagc agagtctcgc gaaatcttcc ctctttgcct tcaattagat
    22921 ctgaaaacga cttgtaaacc ttattatgac cgtccctcat tggttgtccg cgaattccat
    22981 tatcaagaag tgtatccacg gcttcttgta ccaatttttc ctggcacatt actaattccc
    23041 ccggtgtaga tctacttgtt gttaatagat cagtaagggt attattgcga tagataactc
    23101 tcctatagag ttcattaata tctgaactca tgagtttacc tccatccatc tgaacgatcg
    23161 gtctcaactc gggaggaaga accggtaata gacataaaac catccattct ggttctatat
    23221 ttgttcgaat aaaatgcttt gctaattcta tgcgtctaac caaaaaatcc tttcttcttc
    23281 caattttttg atcttcccat tcattacccg taagcccttc ttctcctaat tctttccatt
    23341 ctaccaacga aaaatttata agaattcgca aatctagatc ggccaattgt tctcggatag
    23401 cagctgctcc ggtagaaatt tctcgatttc gaaatgtatc aaaaccttgg gtagtaaaaa
    23461 aaagtggaat actatatttc caggattgga tttcatattc gaatgaacct cgtaatcgta
    23521 agaaagtagg ttttttagtg ctgggcctag caaaagaaaa attaggatag gatcctatgg
    23581 gatctccccc ttcaaaatcg gacatgagag tttcctctca tccggctcaa gtagttacac
    23641 caaataaaga taaagaaagg aattctcact ttcaaattct agaacccccc ccaaaaaaaa
    23701 aaggtctact ccttactcaa gttcccaacg aagaccaagc aacttttcat tgattcattc
    23761 ttcttttctc tagattttat gaattcttta gtcaattata aattaggaca taaatgaaat
    23821 gtgaaattct tgagtagtct atttcccttc aaatgatgaa tcccttattc aattttaaat
    23881 taaaggaatg tcttggaatt tattcataag ggatttactt gtctatgtac tgttccgctc
    23941 gatctattag gtctcgcctt acctcgatag ttataccata ccccaacgcc cttccttaaa
    24001 gaaagcctat atgcgatgta tagactcctg taaccatgac atatttgctt acttgaacat
    24061 aatttcattt tttttagaaa gaaatgggaa tgtcaaaaga aagaagtctt tttttcacga
    24121 ggtacaactt tcaaattctt atttcttttt tactaactcg accatagacc aattcccctt
    24181 ttatttggca gtcttgaata cgcccataat tctgagcttc atgttactct tcccaagaga
    24241 catgtcagat ttggggcatc ccaattcaat tgaatgggat gacagtttct cattcctaat
    24301 ctgtaaaatc agaatttcga tcaaatcaca catcgcagta tactagcctc tctaattctt
    24361 taagaggttt atctaaaaga ttcgcaatat aactaggaag acgtttcaaa taccacacgt
    24421 gagttactgg gcatgccagt tttatgtatc ccatttgata tcttcgtatc cgagaatcga
    24481 caaattcaac tccgcattgt tcacaaaatt taggattctc tttttcattt ccaattattc
    24541 gataatttcc acaagcgcaa attccacttt ttgtaggccc aaaaattctt tcacaaaata
    24601 atccgtcttt ttccggttta ttggttttgt aatgaaaagt atagggtttt gtcacctctc
    24661 caactatctc tccattgggt aggattttat tagcccaagc gcttatttgt tgaggagaaa
    24721 ctgatcctat tcggagttgt tgatgtttat accggtcgat catagaataa aattctgatt
    24781 cattccgatc aagcttcctt cctattaatc tggaagttct tctcagatac aaggaaatgg
    24841 ttcagttcca aagccaaaga tcgtaattct cgaaccagca atcgaaaaga ttctggagca
    24901 tcctctggtt tcggtattgt tcctccaatg atcgtagtac caagtacttc ttggcgagct
    24961 ctaatatgat cagatttata agtaagcatc tcttgtaaaa tatgagcaac cccaaaccct
    25021 tctagggccc aaacctccat ttctcctacc cgttgtcctc cttgcttgga ccggcctcta
    25081 agtggttgtt gtgtaacaag tgcataatgt ccactggaac gcccatgtat tttatcatca
    25141 acttgatgaa ttaatttcaa aacataaggc tttcctatta gaacaggttg ttcaaaagga
    25201 tctcccgttc ttccatcaaa tattctgctt tttcccggat attcgggttc aaatacccaa
    25261 ggatttgctg tttgcttact ggcttcatat aattcagaaa agaccagttt tcgcgaagcc
    25321 tcttgttcat atctctcatc aaaaggtgct attcggtaat gtctatcgag cagactcccc
    25381 gctaacccaa gtgagcattc aaatatctgt cctacattca ttcgtgaagg tactcctaat
    25441 gggttcaaaa ccatatcaac gggtcttcca tcttgcaaat aaggcatatc ctgtctaggt
    25501 aaaatttttg aaacgatacc tttatttcca tgccttccgg ctactttatc gcccactttg
    25561 atttcgcgtt tctgtgaaat atatacacga atcatttctg gattataagt cgaacccccc
    25621 tttttctgga tccatctcac atcgacaacc cgacccctac cgcctatagg taattttaga
    25681 caagtttcct ttgaagtgga tacctgaatc ccaagtatgg cccgtaataa tctatcttct
    25741 ggagcatacg atgattcttt cgacaactga ggtgttaatt tacctactaa aatatcgcct
    25801 gtctccaccc aagatcccag catcacaatt ccatttttgt ctaaattgcg gagtaaatgg
    25861 gcttctaggt gcggtacttc gttagtgatc ctttcgggac cttgacttgt catatgagtc
    25921 tgaatttcgt atttccgtat gtgaaaagaa gtataaaaat cttcatatac cagacgctcg
    25981 ctaatgagta ctgcatcctc aaaattgtaa ccttcccatg gcatatatgc cactaatatg
    26041 tttttgccca aagcgagttc gccaccaacc gtagcggcac cgtccgctaa aatttgtccc
    26101 tttttaaggc atttaccccg tcgaacccgt ggggtttgat gcatacaagt atttttgtta
    26161 gaaccttgat acataactaa cggaatgctt agagcatccc cattagccaa taagattgtc
    26221 ttgtcaatat cgatataaat gatctttccc tcgtgttcgg ctatagcgag aactcctgaa
    26281 tctagagcca cttggcgttc caacccagtc ccaacaatac acttctcgga acgcgaaagc
    26341 ggaaccgctt ggcgttgcat attagaactc attaaagcgc gattcgcatc gttatgctcg
    26401 ataaaaggaa tgagggacgc tccaatagaa aaatattgga aggggaaaat acttcgaaga
    26461 tgaacctgtt cccatgcaat agttaggaat tcttggcggt atcgagctgg aacaacttgt
    26521 tcttcctgaa taccctgatt caaggccaag gaatttcctg ccgctaccat ataatactca
    26581 tctctatttg gggataaata aagcatccgt actttttttg atctctcaaa gattttataa
    26641 aatggacttt ctaaagaccc ccaatgacca atcttggcat gaattgataa agatccaata
    26701 agtccaacat tgataccttc agacgtgtcg attggacaaa tgcgtccata gtggctagga
    26761 tggatatctc gtatccgaaa attagcagtt cgacctgtca atcctccagg gcccaaataa
    26821 ctcaattttc tcccatgaac tatttgtgtc aatggattgg ttcgatccaa aacttgagat
    26881 aatgggtgta agccgaaaaa ggattcataa gtggttgtta atggagtgga agttaccaaa
    26941 ttctgaggag tcggtatcca tttatgccta atagctccgc atatagttcc tctaactaca
    27001 ttttctaaac gaaccagagc caatccgaat tgatcttgta agagatctgc tacagaacga
    27061 atacgtttat ttttcaaatg attcgtatcg tcaagtgtat ccattccaaa tttcattcca
    27121 atcaaatgat ctgcagctgc caatatatct cgcggtaaca aaaaagtatt gttctgggat
    27181 atattaagat tcagtctttg gttcatgttt cggcgaccaa tccttcctaa ttcacatctt
    27241 tggtgaaaga atttcttttg taattcctta cataaggatt cagaaaatac tggatccccg
    27301 cctacacaag aaaattgtag ataaaactcc aaaatggcat tttcttttga gataattttt
    27361 tttttctcct tagcggttag gaaagacaag aaaatctcag ggtagcaaac attctcgaga
    27421 atttctctta gattcgaacc catagctgat gatagaacta gaatagatat tttctgtttc
    27481 ctacttacac gagcccagat ccttgctttt ctatcaatct ctaattctaa tcttcctccc
    27541 caatctgata ttatggtacc tgtatagacc gaaattccct tatgatccaa ttcagatcgg
    27601 taatagatac cggggctttg caatatttga ttgatcacaa ttctgtacag tccatttact
    27661 ataaaagttc ccagggagtt cattaaagga atgtttccaa taaaaatggt ttgttcttgc
    27721 atatctttac tgggtttcca aattaatcct gcggatacat ataattcaga agaatatgtt
    27781 agtgattcgt atacagcatc tctttctttt atcaacggct ccactaattg atatgtttcc
    27841 acaaagattt gaaattcaat ttcttgatct gtatcttcaa tttttggaaa cttataaagt
    27901 tcttctgtta agccctgatc aatgaaccta caaaatcctt caaattggat ctgattcaac
    27961 ccaggtattg tagacattcc cccattttca tccccgagca ttttgaattt cccatttatc
    28021 aaaaaaatcc cattcttttt tcattcttca tcgaatcata tgaatcgatc tagcaatgat
    28081 agaattgaat ttctattctg tttactgaat cgcatgaaat ttaacccaac acgatatatg
    28141 tatcgaatgt atgaaaaatg aaatgcatat gagcaaagga agtaaagatt tgactcaaat
    28201 tggaatttct atttataaca aacagataca aaaggaaagg agttgataaa tgccacttag
    28261 attttgattt tagacttatg aaattttgta taaaatatca aaaacaataa tttcattttt
    28321 accatactat acctgtctgt gtaacaattt ctgtttacat atactcaaaa ttcctgttat
    28381 aataagcatt ggtattcaaa aaaaaaatca atgcttattt gattgggtat gtatctcttt
    28441 ttctttactg ctataagcaa agaaaaatag gtggggagtg gggccaaaaa tcattcatca
    28501 atttacagtc aaatttaaat catatagtta atggttctag tttgtcctga atttctactt
    28561 ttgtaactga gaattcactt ttgctttttt tttcaataga aaaaaagagg gaatattttc
    28621 gtcttttttg tatgtatcat tttggcggca tggccgagcg gtaaggcggg ggactgcaaa
    28681 tccctttacc ccagttcaaa tccgggtgtc gcctgatcaa caaaaaactc gaaatcaata
    28741 gaaatcaacc gttctgtttt ttttatataa ctcgccctat tttttttttt ttgactctgt
    28801 gccagtaatt tcactattat attattaatt aacaataatg gaaaaattcc ttcagatttt
    28861 attcgtttca tatttataga gataggggac ataattcaca tggatatagt aagtcttgct
    28921 tgggctgctt taatggtagt ctttacattt tccctttcac tcgtagtatg gggaagaagt
    28981 ggactctaga cgtattactc gttttagaat cagattgaag aatcaaactg tatcaatttt
    29041 tttttttcta aatggttttg caaagccttt tatttgaaat tcaccgtatc aattaaatta
    29101 tttaattaat ttttattagt cttccttttt agatttagaa attttttggt tctaatgtag
    29161 taaggtattc tatgactaat agagataaat aatatttcaa tcaaacaaat atttcaataa
    29221 ttcccatctt cgtattccga gaatctaaaa ggatatggat ggtagacaat aaaaaaaaag
    29281 aaataaaaaa ttatttctca attttctatt tcgatgaacc gtcccttacc agagttatat
    29341 atgggcaatg aggggcaagg aaaccccact tttttttttt cattttattt cccccttttt
    29401 tgttcaaatg gaaaagacag aactcttttg atcatctgtt aactcttcaa tcaattactt
    29461 cttgtaattt ttaatataaa aaagagattt tttgattttc tttttttatt attaataata
    29521 tatattccat ttttctttcc ttcatggatt tgattctttt tttgatggat accgtcatag
    29581 agaaactaat aagaaatccg ggaattaaaa aatggcaaga caaagtcttg cgattttttc
    29641 agattgaaat aaagacaact aaaatcaaac aaagaaagaa aattgagata ggacggcgat
    29701 cacatatatt taattgatat cgacatctat gaagatagat attaaaaatt gatctatatt
    29761 aagtttggat cttaatacat tacaacttta tacattccta acattcctag aattagaata
    29821 gtatagtatg atagaaagaa atatctgaat ctttctacca tactatacta atgataagaa
    29881 gtcaagtttt attcaaatta attgccttgg ctgactgttt ttacatatat tataagtaaa
    29941 aaagcagtag gaactagaat caacagcgca gtagcaataa atgctagaat atttacttcc
    30001 ataatttccc cctttttttt ttttacttcg caataactcg ggatttaatc ccatagagat
    30061 gaaaatcact tgtaaattca atgcaatgaa ttaattttaa tgacatcgaa tcggatcaat
    30121 atcatcaata acaatatcta aactatcaaa tcaattcacc gtcgagaatt gaatagtata
    30181 acataggaag atcttttatc cacaccaaat caaaaatttg tgattcctgg tccaaacaaa
    30241 agaattcgtt tcctttattg attttccttt attgataatg tttagaaaaa aaaaaaaaaa
    30301 accaagcaaa aaagagaaaa tataaattcc atttatacgt ctatgtaccc gataaaaata
    30361 ccaaacatat gacactttga accctgaata tactgagtgc taccaatcaa aaatgttcga
    30421 aattcacata acattctctg tcatccatgg gtacgagttg aggtactaga aattcccata
    30481 ttttttgttt tgatcagaaa tgcgaaaaaa aaaatattgt tgggaattca atgcgtccct
    30541 cccttttctg tgaaagggga gggacgcatt tatttctttt ttttatccgc cggggtcggg
    30601 actgacgggg ctcgaacccg cagcttccgc cttgacaggg cggtgctctg accagttgaa
    30661 ctacaatccc aggtaaataa aaaagtgtgc agcatacaca tattaattat attgttaata
    30721 gataatgaaa gccattttct tttttattta gaacggattc ctagttacta ggaatccgtt
    30781 tttttcatta ttgtcaaatc aataaaatcg aatcgatcga tatccatttt tcaatgaaaa
    30841 gagtcttttt ttctttactc ttttcattaa actttataca cttaatcatc ctgatatgga
    30901 tctagatcat tagcaagggc agaatttatg ggaacaaata aaaataaata aagcaaataa
    30961 aaagacggta gggatggata tatcataaaa ttggactttt ttccttttat tgggccgagc
    31021 tggatttgaa ccagcgtaga catattgcca acgaatttac agtccgtccc cattaaccgc
    31081 tcgggcatcg acccaggaag aatgaattct agggttattg ataatccatg atcaactttc
    31141 tttcgtagta ccctaccccc aggggaattc gaatccccgc tgcctccttg aaagagagat
    31201 gtcctaaacc actagacgat gggggcatac ttggctgact gccattatac tatcctcata
    31261 gtatgaggag ttttttaaaa attgtcaatg gaatgatatg actagatatg aaagcttttt
    31321 ccatctttta tgattccatt tttattcgtg atttagactc gtgaatcatt cattttcatc
    31381 gccactctat tctattagat ctagaaatat attctataaa aaaatgagaa attgagagaa
    31441 ttctattctc ttagaaaatt ctattaaata atactcataa tacgaaatat agaattcttt
    31501 aggtaagtga ttggtctgac ataaaataaa aataaaaaag tgtgtgtgtt tttctaaaaa
    31561 aggtttggtt gaggggacaa atcaaatatc ttcattacct ataccaatat tttgataaaa
    31621 tagtttggat ctctgtcgaa ttgctaaggt acatgtatca atcaactgaa tttcattttg
    31681 ttctgataga agaattttgg tcagtgttga aacaatttat tgcattgata tttatcaaat
    31741 ccaatatcaa taaacaaatt gcaccctatt tactttactt acttttaagt aaattagaat
    31801 cgcattactg aatgaactag tagatactac gagtctactg catatactta tatatataga
    31861 tattatacgt ctactgattc attcagtaat tgaatcaaat ggccctttta actcagtggt
    31921 agagtaacgc catggtaagg cgtaagtcat cggttcaaat ccgataaggg gcttttcttt
    31981 tttttcctaa acctccagta caatggtagt attcatattg aaaggaagaa taaaagtgtt
    32041 gttgatattt gtaataaaaa accaaagcaa ataagtataa tagtttaatt agaaactata
    32101 gcattttttt ttttactaat atctaatcta ataggctatc attctaatga gctagattgg
    32161 agttaattag aaaagaaaat ggaacgtttg tttattataa tgaataataa gaagtcgtcg
    32221 tttgaattaa caaattacaa atatatatgg atttcttttt attttcgatt aaattattac
    32281 aatctattgt aaagaattgt aaagattaga aatctacaaa ataagaaaaa gttaagtaga
    32341 tctaacccat taaatcgtgg ctatatccac tattctgata gtaaaattta attttgatag
    32401 agatggaatt ggaacagtgg ttattttttt ctcatattta ttttgacccc gcaagaatct
    32461 gtcgatactt ccaatgaatc ctcttcttcc tagatctccc attccataga aatcgaaatc
    32521 agatcatgtc ttcatgtatc aaatatttca atatcaatgc atacaatagt tttttttgtt
    32581 ctacgaatgt gatgaaaaat ggatgcgaaa aagaaacttt ctttaattta acgtcttcta
    32641 ttatttatat ttattttaat atttcttgta ttaaattgaa aaataggaat ttcttctttt
    32701 tttctgatct ataatctata aaagtaaact aaaagttaac ataaaaaaag tattcgtgct
    32761 tcgacccgtg aaataaaggg atagcgtctg gcgttttgtt ttacattcat ctgaaggaca
    32821 atgaaataaa agtaaaagaa agaagacaat aaaagaaaat aagaaaatca aaatatacga
    32881 taccttagta atttaatacc catagaaatt agaagaatac ataaattgat ttttatcaat
    32941 ctcacaaaca agatccaaga ataagattag ttgatggggg ggagaagagt agatctggaa
    33001 attggccaat agcgatataa gaaatcgctt cttccttgaa ttcaagagtt cgttcaaaaa
    33061 agaaattcat ctagaaagga aaaaatttgg ttttcgaaac catattaata ataataataa
    33121 aggggcagcg cacgagaaat caaatcatac ataaataatc aaatcctcga acgccccgaa
    33181 aatgtcataa ccataacaca aggataaggt gctcggaaat ggttgaagta gttgaatagg
    33241 aggattgcta tgactatagc ccttggtaaa tttaccaaag atgaaaatag tttatttgat
    33301 attatggatg actggttacg tagggaccgt ttcgtttttg taggttggtc cggtctattg
    33361 ctctttcctt gtgcttattt cgctttaggg ggctggttta caggtacaac ctttgtaact
    33421 tcgtggtata ctcatggatt ggccagttcc tatttggaag gatgcaattt cttaaccgcc
    33481 gcagtttcga ctcctgccaa tagtttagca cattcgttgt tgttactatg gggtcctgaa
    33541 gcccaaggag attttactcg ttggtgccaa ttgggcggtc tgtggacgtt tgttgctctc
    33601 cacggcgctt tcggactgat aggttttatg ttacgtcaat ttgaacttgc tcgatctgtt
    33661 caattgcgac cttataatgc aatctcattc tctggtccaa ttgctgtttt tgtttctgta
    33721 ttcctgattt atccactagg tcagtctggt tggttctttg cgcctagttt tggtgtagcg
    33781 gctatatttc gattcattct ttttttccaa gggtttcata attggacatt gaacccattt
    33841 catatgatgg gagttgccgg tgtattgggc gcggctctgc tatgcgctat ccacggtgct
    33901 accgtagaaa atactttatt tgaagatggt gatggtgcaa atacattccg tgcatttaac
    33961 ccaacccaag ctgaagaaac ttattcaatg gtcaccgcta accgcttttg gtcccaaatc
    34021 tttggggttg ctttttccaa taaacgttgg ttacatttct ttatgttatt tgtaccagta
    34081 accggtttat ggatgagtgc tcttggagta gtcggtctgg ctctgaacct acgcgcctat
    34141 gacttcgttt cccaggaaat ccgtgcagca gaagatcctg aatttgagac tttctacacc
    34201 aaaaatattc ttttaaacga aggtattcgt gcttggatgg cggctcaaga tcagcctcat
    34261 gaaaacctta tattccctga ggaggttcta ccccgtggaa acgctcttta atggaacttt
    34321 agctttagct ggtcgtgacc aagaaaccac cggtttcgct tggtgggccg ggaatgcccg
    34381 acttatcaat ttatccggta aactattagg ggctcatgta gcccatgctg gattaatcgt
    34441 attctgggcc ggagcaatga acctatttga agtggctcat tttgtaccag aaaaacctat
    34501 gtatgaacaa ggattaattt tacttcccca cctagctact ctaggctggg gggtaggtcc
    34561 tggcggagaa gttatagata cctttccata ttttgtatct ggagtacttc acttaatttc
    34621 ctctgcagta ttgggctttg gcggtattta tcatgcactt ctgggacctg aaactcttga
    34681 agaatctttt cctttttttg gttatgtatg gaaagataga aataaaatga ccacaatttt
    34741 gggtattcac ttaattttgt taggtatagg tgcttttctt ctcgtattca aggctctttt
    34801 ttttgggggc gtatatgata cctgggctcc gggagggggc gatgtaagaa aaataaccaa
    34861 cttgactctt agcccaagtg tgatttttgg ttatttacta aaatctccct ttggaggaga
    34921 agggtggatt gttagtgtgg acgatttgga agatataatt ggaggacatg tatggttagg
    34981 ttccatttgt atatttggtg gaatctggca tatcttaact aaaccttttg catgggctcg
    35041 ccgtgcactt gtatggtcgg gagaagctta cttgtcttat agtttgggtg ccctatccgt
    35101 ttttggtttc attgcttgtt gctttgtctg gttcaataat actgcttacc cgagtgagtt
    35161 ttacgggccc actggaccag aagcttctca agctcaagca tttacttttc tagttagaga
    35221 ccaacgtctt ggggctaacg tgggatccgc tcagggacct accggtttag gtaaatatct
    35281 aatgcgttcc ccgaccggag aagtcatttt tgggggagaa actatgcgtt tttgggatct
    35341 acgtgctcct tggttagaac ctctgagggg tcccaatggt ttggacttga gtaggttgaa
    35401 aaaagacata caaccttggc aagaacgtcg ttctgcggaa tatatgactc acgctccttt
    35461 aggttcttta aattctgtag gcggcgtagc tactgagatc aatgcagtca attatgtctc
    35521 tccgagaagc tggttagcta cttctcattt tgttctagga ttcttcctat tcgtgggtca
    35581 tttatggcac gcgggaagag ctcgcgcagc agcagcggga tttgaaaaag gaattgatcg
    35641 tgattttgaa cctgttcttt cgatgactcc tcttaactga gaagggggtc caacacttaa
    35701 attcttagaa tcggtttgaa ttccccttac atattcaagg aaccaggtcg ttcatatttc
    35761 aaaagtattc tgttttcctt tcttttcaat ttatatctaa tccatttgtt tttctggctc
    35821 ggctgggtgg gatagccgag ccattacctg tttttcgtta tgattttcga aatttttttt
    35881 ttaagaggaa aagccaataa agaaatgaat tcatcgatca aaagaaaaaa ggagagagag
    35941 ggattcgaac cctcgataat tctttcgaac tataccggtt ttcaagaccg gagctatcaa
    36001 ccactcagcc atctctccca gagataattt ctattttatt ctaccaaata gaacaaacac
    36061 ggccatatga gttgatacta tcatgtatag aaagatattg tgtgtgaatc tataggtcga
    36121 tctatctata tatacagata gatgagatgc atgatctagc atgtccgttt gtgagtggga
    36181 agtcaaaaaa atcaccttgg atttaatgtc caaataaaag tggtaagggg gttggaaata
    36241 agtcatatag aatcaatgga ttcaaggtaa aatccctcta tgtgggtggc tttttattca
    36301 aattgtttgt ttggtcgata tcatagaggg gattaaatgg tatagttctt ttgttgatag
    36361 cttggaggat tagaaacatg actatagctt tccaattggc cgtttttgca ttaattgcta
    36421 cttcgtcaat cttactgatt agcgtacctg ttgtatttgc ttctcctgat ggttggttga
    36481 gtaataaaaa tattgtattt tctggtacat cattatggat cggattagtt tttctggtgg
    36541 gtatccttaa ttctcttatt tcttgaatct atccgctcca gatccaaaaa ggacccctcc
    36601 cacaaatttt ttggattgtg agatacatta aaatttaata aaaaaaaata taagtataag
    36661 tcccccaaaa atgcaaataa attggagggg gggctcatca gtcaaacttc tgtaatctgt
    36721 aatttaaata aatagaactt gaatgaaata aaataaaaaa tagattcaaa aaaaatctgt
    36781 attcaactat attcaaatat ataatacaaa tatataatac aaatatatat aaatttcaaa
    36841 tacttagaaa atgaaaattt tgaattgaga aattcaaaat ttagatttag atataaataa
    36901 ataaaataga attctaatta tttgaatctt aatatatata ataatatatt aattatatat
    36961 taatttctta atattcaata ttctattgat aataattacc ttttgtattg ttaattggtt
    37021 tagtgatgga atttgaaaaa aaaaggccct caaaagagta tctggtctag ctctgaccaa
    37081 aaattatcca gacctcttgt atcaagaacg aacaatgcgg atatagttga atggtaaaat
    37141 ttctctttgc caaggagaag acgcgggttc gattcccgct atccgcccag ggtcattttt
    37201 tttttgaaaa aatgttgcgg gaaggggatt tgaacccatg acttcaaggt tatgagcctt
    37261 gcgagctacc aaactgctct atcccgcgat gaaaggaaac cgaaacccta gaaacgaaac
    37321 taatggacaa acaagaattg aatgggcccc tcttccatac ctgtacaaat agaatagcct
    37381 atttttacag aatggtaaag gggcccctct atgatcgtag atcatagaaa gaaatagaaa
    37441 aaggaagtga cattttaatc cttaccaact tgatcttctt gctcccggca acaaacatgt
    37501 ctgaaccatt tcacgaagta tgtgtccgga tagtccaaag tctctatagt tagctcttgg
    37561 tcttccagta gaaaagcaac gccgatgaag acgtgtaggt gcactattac gcggtaagga
    37621 ttgtaacttt ccatgaattt tccatttatc actcaaggac gtaaccttac ttatttcttt
    37681 ctttgaggat cggcgaatca aatgatattt ttgttccagt ttttgcctct tcttctccct
    37741 atgaatcaaa cttttctttg ccataatggt tcagttattt ttattatcaa tggtacaagt
    37801 cggatcctag atgtagaaat agaagggggt ataccccctc cccattgaaa gatattatcg
    37861 cggatatggc acataacata aagaattaac caaatttgcc cgatgtagag gcaatcaaga
    37921 aagccgcata agtgaatata taacctacag aaaaatgggc taatccaacc aatcttgctt
    37981 gcacaataga aagagccact ggcttatctc tccatcgaat caaattagcc aaaggtgtac
    38041 gttcatgagc ccatgctaaa gtttcaatca attcctgcca atatcctcgc caggaaatta
    38101 agaacataaa tccagtagcc caaacaagat gcccaaataa gaacatccac gcccagactg
    38161 atagactatt cataccaaag gggttatacc cattgataag ttgggaagag tttaaccata
    38221 gataatctct taaccatccc atcaaataag tagaagattc attaaactgc gagacgttac
    38281 cctgccataa tgtgatgtgt ttccaatgcc aataaaaagt aacccaccca atggtattta
    38341 acatccagaa aactgccaaa taaaatgcat cccacgccga aatatcacaa gtaccacccc
    38401 gtcccggacc gtcgcaagga aaactataac cgaaatcctt tttgtctggc attaacttcg
    38461 acccacgcgc atctaaagct ccttttacta agatcaatgt agttgtatgt aaacctagag
    38521 caatggcatg atgaaccaag aagtctccag gacctattgt taagaatagt gaattactat
    38581 tttcattaat agcatttaac catccaggta gccatatgct tctacccgca ttgaatgccg
    38641 gtccatttgt tgaagataaa agtacatcga acccatatga agttttacca tgagcggatt
    38701 gtatccactg ggcaaatatg ggttcgatta atatttgttt ctccggagta ccaaaagcaa
    38761 gcatgacatc attatggaca taaagcccca aagtatggaa ccctagaaag aggctggccc
    38821 aacttaaatg ggatatgata gcttctttat ggtctaacat tcttgccaat acattatcct
    38881 cgttctgttc cggattgtaa tctctaataa aaaaaatagc tccgtgggca aaagcccctg
    38941 tcatgatgaa tcccgcgatg tattggtgat gagtatataa cgcagcttga gtagtaaagt
    39001 cttgtgctat gaaagcataa gaaggtaaag agtacatgtg ttgagctact aaggacgtaa
    39061 taacccctaa agaggctaga gcaaggccta attgaaaatg aatcgaattg ttaatcgtgt
    39121 cataaagacc cttatgacca cgccccaatc gtcctcccgg aggagtatgt gcttctaaaa
    39181 gatcttttat actgtgacca attccgaagt tagttctata catatgcccc gcaacgagaa
    39241 aaataaaagc aatagctaag tgatgatgag caatatcggt caaccataaa ctttgcgttt
    39301 gcgggtggaa ccccccgaga agggttagaa tagcagttcc tcctccttgg gaagtgccga
    39361 ataaatgatt acttgaatcg gggttttgag cataaagatt ccactgacct gaaaaaagtg
    39421 gacccaaccc ttggggatgt ggcaatacat ctaagaaatt attccatcga acatattccc
    39481 cccgggatcc gggaatagcg acatggacta aatgccctgt ccaagccaag gagcttactc
    39541 cgaagagtcc tgacaaatga tgattcagac gagattcggc atttttgaac catgaaaggc
    39601 tcggtttcca tttcggttgt agatgtaacc aaccccctat taaggaaata gcagaaagaa
    39661 ataatagaaa aagagctcca gcataaagat cttcattagt acgtaaccca attgtatacc
    39721 accactgata aacaccagaa taagcgatat tcactgggcc ggaggcgccc cctctagtaa
    39781 aagcttccac agcgggttga ccaaaatgag gatcccaaat tgcgtgagca attggtctta
    39841 catgtaaggg atcctgtacc catgcttcaa aatttccttg ccaagctaca tgaaagagat
    39901 ttccggaagt ccacagaaaa attattgcca attgcccaaa gtgagaagca aaaatattct
    39961 gataaagacg ttcctcagta atatcatcat gactctcgaa gtcatgcgcg gtagcaatac
    40021 caaaccaaat acgacgagta gtggggtcct gagctaagcc ttggctaaac cttggaaatc
    40081 ttaatgccat aatgcctttc aaatcctcct agccattatc ctactgcaat aattcttgct
    40141 aagaagaatg cccatgttgt ggcaattcca cccagaaggt agtgggttac tcctacagca
    40201 cgtccttgga caatgctcaa ggctctaggc tgagtagcag gagcaacttt taatttatta
    40261 tgagcccaaa caatggattc aataagttct tgccaataac cacgtccgct gaatagaaac
    40321 attaaactaa aagcccatac aaaatgagca cctaagaaaa aaagaccata tgcggataat
    40381 gaagaaccat aagactgaat tacctgggat gcctgcgccc ataagaaatc gcggagccac
    40441 ccattaattg taattgaact ctgcgcaaag tttcctcctg tgatatgagt taccacccct
    40501 tgatcgctta tactacccca aacatctgac tgcattttcc aactgaaatg gaatattact
    40561 accgaaattg cattgtacat ccagaatagt cctaagaaga catgatccca agcggatact
    40621 tgacatgtcc cccctcttcc aggcccgtca caagggaaac gaaaaccgag atttgcttta
    40681 tccggtatca aacgcgagct acgagcaaat agaacacctt tcaggagtat caataccgtt
    40741 acatgaatcg taaatgcatg gatgtgatgt accaaaaaat ctgcggttcc taatggaata
    40801 ggtaacaaag caactttgcc acccactgct actaaatcac cgcctcccca agtcaaactg
    40861 gtgctcgctg ttgcaccggg cgccgttgca ccgggtgcta aggtatgggt gttttgtatc
    40921 cattgagcaa agacgggttg taattgtata gcggtatctg aaaacatatc ttgtggtcgc
    40981 cctaaagcgc tcatggtatc attatgaata tataaaccaa aactgtgaaa gcctaggaat
    41041 atacataccc agttgagatg tgatatgatt gcatcacgat gcctaaggac acgatctaat
    41101 agatcgttat atcgagtagt tggatcatag tctcttacca taaaaatggc tgcatgcgca
    41161 gcagcaccga ctatgagaaa tccaccaatc cacatgtgat gtgtaaacaa tgatagttgt
    41221 gtaccgtagt cagtagctag atatggataa gggggcatgg aatacatatg atgagctaca
    41281 acaatggtta aagagcctaa catagctaag ttaatagata attgagcatg ccatgatgtt
    41341 attaggattt catagagtcc tttatggcct tgacctgtaa atggaccttt atgagcctct
    41401 aaaatatctt ttagactatg accaattccc cagctggtcc tatacatgtg acccgctatt
    41461 aggaatagaa ttgcaatagc taaatgatgg tgtgcaatat cggtcaacca tagaccccca
    41521 gtcactggat ctaacccccc tcgaaaagta agaaattccg catattttga ccaattcaag
    41581 gtaaaaaatg gggttgctcc ctctgcaaaa ctaggataaa gttgggccaa aagcccccga
    41641 ttcaagataa attcatgggg aagtgggatc tctttaggat ctactccagc atttagaaat
    41701 tggttaatcg gtaaagatac atgtatttga tgccccgccc aagaaaggga cccaagccct
    41761 agtagccctg ctaaatggtg attcaacata gattctacat tttggaacca agccaatttt
    41821 ggggctgctt tgtgataatg gaaccaacca gcaaaaagca ttaaggccga aaagaccaat
    41881 gcaccgattg cggtacaata gagttgtaat tcactagtta ttccagatgc tcgccaaatc
    41941 tgaaaaaacc cagaggttat ttgtattcct cggaaacccc cgcccacatc accattcaat
    42001 atttcttgac ctactattgg ccaaaccacc tgagcactgg gtccaatgtg agtaggatca
    42061 cttagccatg cttcataatt ggaaaaacga gcaccgtgga aatacatgcc gctcagccaa
    42121 agaaagatga tggagagttg gccgaagtgg gcactaaata tttttcgaga gatctcctcc
    42181 aaatcactgg tatggctatc aaaatcgtga gcatcggcat gtaggttcca gatccaagtg
    42241 gtagtatcgg gtcctttagc tattgttctt gagaaatgac ccggtctagc ccattcctcg
    42301 aaagaagttt ttacgggatc cctatctacc aaaattttga cttctggttc cggcgaacga
    42361 ataatcattg agtcctcctc tttccggaca acacatacaa agagacctgc caacagtcaa
    42421 gtaattagtg aacctatgag agacactttt aatctaatta gtttttcgtt ctcttcgatc
    42481 tctcatctat ctatttttgt tagttattta ctagagcaat tatgatctgg aagtcgatcc
    42541 ggggcaagtg ttcggatcta ttatgacata cctaggcggc gctcaacgga ccctttttat
    42601 cttataaaac tcttttcaga ctttacattg gcgcaagaat tttttttgca acgcggggta
    42661 ttcatatctc aattagaagt tcctagatag agttaagttc tttttttctt acatagaata
    42721 catagaaaag aaataaaaca aatatgactc tattccaaat cacgtaagta gtcattacta
    42781 gtatcaatat tttttttagt cattcaagag ttttttttat tagtttgaat cgaaagaaaa
    42841 gaatatcata aaaaaaaagt attcttttct atgctatatc cgtggtatat ccgtgtaaca
    42901 tttataccta cgaaatacca atgaaataga acgattttcg aaaaagatat aatgaaaaat
    42961 tctttgattg gttcttccca tagaaacgat cctttttatt tgaccgacgg ggccaacaaa
    43021 agcaaagaat acaaagaatt aatattcaaa caaattcaaa aatttgaata tatattaata
    43081 tcaaatattt atatatatta tagaatttct atttatttat ataaatatat aatagaaata
    43141 aaatttcata aaaattaaaa taaacaaagc gataatctaa ttgatgagaa taaaaaaaga
    43201 gagttcttat tcgaaccgct tcgtgatctt taaccaattc tgcgcttcaa tataattccc
    43261 aggagtaagc gctatagccc gtttccaata ttcagcggct tgatcaaacc aagcctccgc
    43321 aatttcagaa tccccctgtc gaatggcctg ttctccacgg tcggaatagg cggtcaattc
    43381 ctttccttgg aaccgtactt gagagttttc taactcatac ggctcggcag tcaattcttt
    43441 tggcgtctac ccgagcccta atatatatct atatctaact gaatgggatt tctcatagat
    43501 ctatttgatt tttctcaagt taacgttaac caacaaaacc aaaagaggtt aattacatga
    43561 gtttcaaact tgacttttga ttcaattaat aatcagtttt atcttttctc ctaccttcag
    43621 aaaaaaagta taggcatttt gaaaccctca ttagaatttt ctgaaaagta actatctcgc
    43681 tttcatattc tatagaaatt aatatagaat ccttgaaaaa gacttcttcc tcataaaaca
    43741 aagacttact ctccttggga tctgatgcta caccgctgct caatacctta ggggatcggc
    43801 tctattacat aagttgattc ctaattttta tctcataaaa tgagataaat aagcagttct
    43861 tattgtatcg cccaaacctt gtaaattgat ctttacggtg cttccgctat caattagatc
    43921 ttttatccat agaaaaaaaa tatttaggca tatatatttc ttcatatttc gaagtttctt
    43981 tctttgctac agctgataaa aatcgttttt tggacgatgc aatatgtaga aatcctgctt
    44041 tttttagtct ttattgtcgt atttgccctt tccttttttt ttttctttct atagtggaga
    44101 tagtcgcacg taatgacaga tcacagccat attattaaaa gcttgtggta agaacgggtt
    44161 tcgttctagt gcccgaaaat agtattctaa agctttcgta tgttctccgt tacttgtgtg
    44221 gataaggcct atgttataga gtatatagct tcgatcatag ggatcaattt ctagtcgcat
    44281 agcttcataa taattctgta acgcttccgc ataattgcct tcggattgag ccgacattcg
    44341 ttacggtcgt cattcaattc aaaaaattct ccgttccaaa accgtacgtg agattttcac
    44401 ctcatacggc tcctccttta ttttatgtgc attatgaaaa taatccagaa tccgtggaat
    44461 taaaggtcga aatattgtca ttatgaactc agcggggcta atgtttttac aagaaatctc
    44521 tagccaacct tcttgcaaaa gatcctttct taacatcaag cgtgctggta ctagataaaa
    44581 atgtaaactc caacaatttc tttgttctcg acgcctttta atttccagga attagtcact
    44641 tcaacagtct tcgatggtta tatgggtatc caaagtacga acgagatgga tgtttgttgt
    44701 cccaaccatt tctttttttc ccgatcccga taacgaaaag gagcgcttta taacttataa
    44761 caaagttttt gttttgttga ttcctaggcg tagtgctcct tcctctatgc cgcctattga
    44821 tactagtgta gtaggattga accgcaatac agatcgatga tctataggtc taacctttcg
    44881 ctcaatacta gaataaacaa ttcaagtatc tgaggttgca ttaatcgggg atacacgaca
    44941 gaaggaattg ctttatgtta taaacttcac cttcaaccag cgtcgatttt ttttatttca
    45001 acagtctttt ttttccgaat cgtgtgtctt tttcctaagg ccgagagcgg taaagtcaaa
    45061 ataatcaaat cgcaccatct ctgtaataag taaatgcctc tttttctcct gaagttgtcg
    45121 gaattattcg taataagata ttggctacga ttgaaaaggt cttatcaata aaatttccat
    45181 ttatccgcga tctaggcata ggtaaaaaaa aaatccattt tataactctt ttcattacct
    45241 ctcgtgagaa aatgatctca caaacaaagg aaatgtacag tacgaaataa cataaaagta
    45301 aacctattca aaaagggata tgactttcta cttcaacttt ttttgaagct ttgacagaaa
    45361 aaaagaaata tttgaaccta atttgatttc atacaaatga aattcattag tataaaaata
    45421 aactataata taagaataaa ataaaaagga attattccga tttcgtcgaa gttgaagaat
    45481 caaagaattt attctacgga ttaggataga tttggaaaat tcgaaaagct ttgattaaat
    45541 ttcaattatg atatgatcaa aataggaaaa aaaatcaaat aattgttcta tgatgaaaat
    45601 taaaatagaa taactgccct ttttctcttt cgtgcatagc aggtatacac tatctaataa
    45661 aaaaaagtca tgaaaggctt tatattttga ttttgatagt tagaattgat tgtcagtaac
    45721 tatcgaacaa tctaaatcta atatgaataa ctcgctattt gctcgggtta tcgaccataa
    45781 tcattatgta ggaaagatgg ccgagcggtt caaggcgtag cattggaact gctatgtaga
    45841 cttttgttta ccgagggttc gaatccctct ctttccgcac cttcacctaa ttcaccaatg
    45901 taactaacta caatgtatca aatacaaata agaacggata ccaaaaaaga gttagacttt
    45961 tctttgatat agattccgtt ttttgatgtt gtttgatttt gatatagatt ctctattcct
    46021 aatttatgtg atatgaaaaa gaaaatacag taatgtaaaa agcagacata ggatggaaat
    46081 ttccataaaa gatatgatag aaatccccga attcaatccc ttgtcttcat ttccttattt
    46141 acttaacctt aacttaagca aaagggaggg gtgcaaattt gtaaagccct ttgttttgtt
    46201 attttagtta ggtttaagtc tgacgagaat aatattctac gacaagcaat tcatttattt
    46261 tcaaaccgac ccatttccta tctattattt gattgactaa tcctttatat tgtaatgtgt
    46321 gaagggtcaa atgttttggt aattcctcat gtgtggatga atccagataa ttttgaatta
    46381 gagctagaga tttttgttca tccttcactg aaatgatatc tcggggtttg cagcgataac
    46441 ttggtatatc tactatacga ccattaacta aaatatgtct atggttaact aattgacggg
    46501 cttgaggaat agttgaagcc atgcccaatc gaaaaaggat gttatccaaa cgcatttcaa
    46561 gtaattgtag caaaacctga ccggttgacc cttttgcctt tccggcgata cgaacatatt
    46621 taagtaattg tcgctctgta agaccataat gaaaacgcaa tttttgcttt tcttctaaac
    46681 gaatacgata ttgagatttt ttcccggggc gcgattgatt tttaagatcg cttccagctc
    46741 taggcctttt actagttagt cccggtaaag cccccagacg gcgtattttt ttgaaacgag
    46801 gtcctcggta acgtgacata aagactcctt aattaaaata aaaaaaatta aaactgaact
    46861 aaatactaaa tgaagtgaaa tccgataaaa tgaagtattg tactacaaac aaatagaaat
    46921 gagatgcatt agatcaatat acatattttt ttgtattgac ttttttgttt gtattttttt
    46981 attgcatatc tactattgta ttgtatatct acaaaaattg atatacaata aaaaaatcta
    47041 tttattagat aacttctata tattgatata gaaatggaaa ctatatataa tctatataga
    47101 taaataaaac caaaagaaag ccctttcttt ttttttgttc ttgatttctt ttccaaagaa
    47161 aagatataac tcccccattc ataattggaa gtttctacga cataataaaa taaagagatt
    47221 tttggctttt tgaaaaaaaa aaagggggag gggtgaagaa gttctttatt tcaatcttct
    47281 ttgatttcaa aaaatctgat caatcatgta tgtaaaaaat aaaataaata gaaaaagccg
    47341 gctatcggaa tcgaaccgat gaccatcgca ttacaaatgc gatgctctaa cctctgagct
    47401 aagcgggctt aaataaaaga aattttacat acatgggaat tcgtaaaact cttaggattt
    47461 tatctattaa cgataactta tattttattt aaatgaattt aaataacaat caaatttaag
    47521 aatttcaaat gttaaattga gtttagagtt ctaaatcaaa tctataatat aaatagaatc
    47581 tactaaatta gattagtaag tgaagttaga ttagtaagtg aagttagatt agtaagtgaa
    47641 gttagattag taagtgaagt tagattagta agtgaagatc cttttgtaca tttttttttg
    47701 aatttctaat tctctaatta tatattagtt atatattaga agtcgaaatc aagtttaaat
    47761 gctaaatgat tcaacctttt tttagactaa ataattagaa atataaaata ttaaatagaa
    47821 ataaatgaaa taattagtta gaactataaa attttgttat cgtatggttc tatatagaat
    47881 agagggtctt cctcaaatgt gtctaagaaa aaaaggataa gaatgaaaat gaaatgaaag
    47941 agaaagaggc aacaaaaaaa aagcaatcca gataataatg agacactcct gtcttttgtt
    48001 ttcattcgga aggagggctg cagttaagac taaaacaaag aatcgatcgt tcgagtattc
    48061 caccaaattg ccgcggaaaa ataagagtta agagaaacat atatatttat ttagtgtata
    48121 tccatcaata ttgaatagca aatggagaaa tgatagaatc acttctgatt ggacaaaaaa
    48181 aagaaatacg ggtccgcgat agagacgaaa gaagataggc aagaaatcaa aaggggcaac
    48241 cccattcgat ataagaatga gtatctaaaa aatgaagtgg ttccgtatag cataaaaata
    48301 aatattaaat aaatgaaaaa aaaaaaggag ggggaaaggc atcataatga gattgaatct
    48361 caaaacacag ggggatatgg cgaaattggt agacgctacg gacttaattg gattgagcct
    48421 tggtatggaa acctactaag tgagaacttt caaattcaga gaaaccctgg aattaaaaat
    48481 gggcaatcct gagccaaatc ctgttttacg aaaataaata agggttcggg ttcgtaaaga
    48541 aagaatttaa ataaaaaagg gataggtgca gagactcaat ggaagctgtt ctaacaaatg
    48601 gggtttgact accgttagta aaggaatcct tctatcgaaa ctacagaaag gataaaagat
    48661 aaacctatac acatacctac aggtaataaa aaactatctc aaaaaaaaaa agacgaccca
    48721 aacccgtatt tatatatttt ttattttttt tctgaaaaat agaaagaatt gttgtgaatt
    48781 cgtattgatt ccaaattgaa gaaggaatca aatacaacat tcattaataa aataatttac
    48841 cccatagttt gataaatctt ttgaacaact ggttaatcgg acgagaataa agatagagtc
    48901 ccattctaca tgtcaatata aatgctgaca acaatgaaat ttatagtaag aggaaaatcc
    48961 gtcgactttt aaaatcgtga gggttcaagt ccctctatcc ccaaccccca aaacccgttg
    49021 acgccctacc tgtttttttt ttttcttttt aattgacata gacgccagtc ctctattaaa
    49081 atgaggatga tgtcttggta atggtcggga tagctcagtt ggtagagcag aggactgaaa
    49141 atcctcgtgt caccagttca aatctggttc tcggcatatg agtaattcgt atgaggatct
    49201 attctaaaaa tttattgata tggatcaaca taataaatac ttatccctct aggtgtctgt
    49261 aaatggacct ttctctattt tgtagttttt ttttttttct attttataga aaagtaaaga
    49321 gtctattaaa gagtctatta tagtgaaata aaaaaaattg gattctcttc cttctaagag
    49381 atgtgcacga tacaaagttc acagcgcaga atcttttatt ttagttcatc ctattgtctc
    49441 gcctaaaaaa aaagaatata tctttaaaaa atcgagaatc tcaacgaatc cctaattata
    49501 ttgtctttta ttttttttct tagcctatcc ataaaaataa aaataggaat gatacttcaa
    49561 tgactctgtt tgatctcgaa gaaaaagaga gtgtacaaat atttcttgaa tacccggagt
    49621 tgtataaatg aaaaaaaggt ctcttatcat tcaatgagcg tcttgtagtt cataaaaatt
    49681 gggggcaata taatccttac gtaagggcca cccgatccaa ctttcgggca ttaagatacg
    49741 cttcagtcgt ggatgattct catatgagat tcccaacatg tcataagatt cccgttcttg
    49801 aaaatccaca cttttccaaa cccagaaaac agacgggatt ctaggatgag cccttggaac
    49861 aaatactttt atacatacct cttccggttg atctacacca tattctattc ttgtaagatg
    49921 atatacactg gctaacattc ctcccggtgc tacatcatag gcacattgtg aacgtagata
    49981 attgtaaccg catacatata aaataacagc aatggaatgc caatcctcgg gttttatttg
    50041 taaagtctct attccttggt aatcgaaacc caaagatcta tgaactagcc catgtttgac
    50101 taaccaaaca gacaaaggac cctgcatctt ttttatctct cccgcatttt catttggctt
    50161 tgatttgtaa tttgtataag atatatattt cacatttacg atgaaatccg atttatgaag
    50221 attcattcgt tatttgttat tctgaaaaaa acctacctta tctaatttac taattcttgg
    50281 gaagatattg aacttttata gttgaaaaat gtttgaagag ggagctctga agtagacggt
    50341 ggttgataaa gtaatcccct atcataattt ccagcataag tactgtgtac aagacaaaac
    50401 ttgtgattgg tagtaaaaca ccgatcaccc ccttgagatc tagatctaat tcgatcctca
    50461 tagatttctc gagatatttt cttacgaagt tttgttatag catctataac tgcttccggt
    50521 ttaggtggac agcccggcaa atagacatct acaggaatta gcttatcaac tccccgaaca
    50581 gtactataag aatcggtact gaacatcccc cctgtaattg tacacgctcc catagcaata
    50641 acatattttg gttcgggcat ttgttcatat aatctcacta aagaaggggc cattttcatt
    50701 gttactgtgc cagccgttaa aatgaggtcc gcctgtctag gactcgatct tggtaccagt
    50761 ccataacgat caaagtcgaa tcgtgagcct attaatgaag caaattcaat gaagcaacag
    50821 ctggtaccat aaagaagtgg ccataaactg gagagtcttg accaatttga aaaatcattt
    50881 aatgtagttg aaataaccga attgtggatc tgtcgatcaa gtaagggaaa ttcaatagaa
    50941 ttcatactta atgctatatg ctattttttt tttattttga ctttttattg tttcttatta
    51001 tctgaatatt caggaactaa gaccattcca atgctccttt tcgccatgca taaactaaac
    51061 caacaattag gataagcaca aaaatcaaag cttctataaa tacagatacc cccaatacat
    51121 caaaactcat tgcccatgga taaagaaaaa ccgtttcaac atcaaaaaca acaaaaacga
    51181 gagcaaacat aaaataacgg attcgaaatt gtaaccaagc atcacccatt ggttctatac
    51241 ccgattcata actcgaaagt ttctctggac cttttctaac ggggcctaaa actccagaaa
    51301 ttagaaatgc caaaatagga ataccacttg atattatcag aaatgcccag aaactctcat
    51361 attcgtaaag cagaaacata gacgaactcc tatgaatgtg aaagaaaaaa agaccagatt
    51421 agttgattcg agttggtctt actaaacaat tactaaacaa agagttatag acaacttgaa
    51481 actgaattcc attccaactc gaatcgacta gtttcatttg tatactgggg gatatgtctc
    51541 gtttttaaga tttagtgatt ggaatcctaa tttatttatt ttcattacgc ttatttcgat
    51601 ttcatatcga aatagattga tatgtatagt attatactat acatagagat ttgtactatt
    51661 gtacaaatct acaaaacaag ttaaacttgt tcgctttcgc ctcacttcgg tcggattttt
    51721 attaattatt aaaaaaaaaa ttgaaactaa ccaaactcat taaaattcga attaattgtt
    51781 ttgtttagaa ttttgaattc tattcgaata ttaatatgta ttaataaaaa aaaaaaaaag
    51841 agcaattgaa gatattgaaa tgcctttttt tttcatttca gttttatgct ctaaataacc
    51901 ctgctcccca ccagtgaggg agcttatggg aatgattttc ataaagcaaa gcaagcggaa
    51961 gcggccagtt ccaaccaaca aagaatatac aatactgagg aaaaaatgag acaacttttt
    52021 ttttgtattt gaatattctt tattgtttta ttttgttgta agaatatctt tttttattta
    52081 ttgattttgt tttgattaat taaaatagaa aatagggcta tacggactcg aaccgtagac
    52141 tttctcggta aaacagatcg aactaattat tatcaaaatg gattcgaact ctttcaaaga
    52201 cccaacatgc attttttttt tttgcattgg gctctttcat tagctgatat aaatatccgc
    52261 tagtctacca tattttgact taaaagaaaa ataagaagat ggctccgtgt gctctcattg
    52321 attattttgt ttctgatacg ggagcactac caaagttttt tagagaaggg gattctcttg
    52381 acataggttt gcctttggct tagatcaacc taagttaaat ggagtctcta tcatccctga
    52441 ttaaaaaatc aaacatgaaa cttcatacac cgtaagattc ataggacgaa aagataattt
    52501 ttgaggtcct tatactcatt aagcctagca ttgaatagac cggggattca ccctatcaat
    52561 atatcaaatc aaggatgggt tcgattgatt aatttggctc ctacaaaaat ggtagccaat
    52621 cgagccgaat catttgtcag gctattgttc tctggttttg ttccctaaaa ggcatggagt
    52681 aagacatcga cttatcaaaa agatcaattg attgcacgat agacttttct aaaaaacatt
    52741 ggcgcgcgtg taaacgaggt gctctaccaa ctgagctata gcccttcctt gtgatacaga
    52801 tttatttgat ttctcctatt atgttctgta tagaatttct tgtcaagatg aatattacac
    52861 agcctcatat ctctttagtc ccttttcttt gattggtatt gcttagaagt aatattgaat
    52921 ttataattca tcgatggggt aggtcccctt ttctttttct ttataatgat aaatgaccta
    52981 cttaactcag tggttagagt attgctttca tacggcggaa gtcattggtt caaatccaat
    53041 agtaggtaga acttattaga taccactgac ctcggtgtct aataagtttt tctacccacc
    53101 ttcttttagt gattttgtat ttttttcatt ctatttcagt ttcaaatttt gaaaattttc
    53161 attttctatt aaaaaaaatt cacttgattg tatttgattc tatttaatca gcagaatcaa
    53221 acaaaaaggg gtgtataaac ataagttttt tttatacaga aattctattt ggatacactg
    53281 acttgactaa ttacgaaatc gaatcgagag cctctacgcg tgtcctagct cgtctgagag
    53341 ctagatttgc ctcaattctt tgccgcttgc cctcagcttt cttcaggtta gcttccgcta
    53401 ttttaagagt ttgctgggct tcttgtggat caatgtcact acccttctcc gcatcattta
    53461 ctaaaatagt gatttcatta tttcctattc tagcaaaacc acccatcaga gtcatcgtta
    53521 accattgatc gttaaggcgt attctcaaaa tacctatatc taccgctgtg gcaataggcg
    53581 catgatttgg taatacccca atttgtccac tattagtaga taaaacaatt tctttcactt
    53641 ttgaatccca aacaattcga ttaggggtga gtacacaaag atttaaggtc atttcttcaa
    53701 tttgctctcc atttctaagt ttgtagcctt cgcagtagct tcatcgatgt tacctaccaa
    53761 ataaaaggcc tgctcgggaa gaccatctaa ttctccggaa agaatcaatt taaaccctct
    53821 aatcgtttct gctagaccaa catatttccc cggggaaccc gtaaatactt ccgctacgaa
    53881 aaagggctgt gataagaaac gctcaatttt tcgcgctctt gctacagtta atcgatcctc
    53941 ttcggacaat tcgtccaacc caaggatggc tataatgtcc tgaagttctt tgtaccgttg
    54001 taaggtttgc ttaactcttt gcgcagtttc ataatgttcc tcaccaacga tccgaggttg
    54061 gagcatagtt gatgttgaat ctaaaggatc tacggctggg tagatacctt tagcagctaa
    54121 tcctcttgat aggacggtag tagcatctaa atgtgcaaat gttgtggcag gagcagggtc
    54181 ggtcaaatca tccgcgggca cataaactgc ttgaatcgaa gttatggatc cctctttggt
    54241 agaagtaatt ctttcttgca aagaacccat ttcagtacta agggtaggtt gataacccac
    54301 agcggaaggc attctaccca ataaggcgga tacttcggat cctgcttgga caaaacggaa
    54361 aatattgtcg ataaatagaa gtacgtcttg ttcattaaca tctcggaaat attctgccat
    54421 agttagggca gtcaacccaa ctctcatacg agctcccggt ggttcgttca tttgaccgta
    54481 aactagagcc acttttgatt ccgcaagatc tttttcatta attactccag attctttcat
    54541 ttccatgtaa agatcatttc cttcgcgagt acgttcacct actccgccaa atacggatac
    54601 gcccccatga gctttggcaa tgttgttgat caattccata atgagtactg ttttacctac
    54661 cccagcccct ccgaatagtc cgatttttcc tccacgacga taaggagcta aaagatctac
    54721 tactttaatt cctgtttcaa aaatagataa ttttgtatct aattgtataa aagcaggtgc
    54781 agatttatga ataggggctg ttgtgcgagt atccacggga cctaaattat caataggctc
    54841 tccaagcacg ttgaaaattc gtcctagggt cgctcctcca accggaacac ttagaggagt
    54901 tcctgtgtca attacttcca ttcctctcat tagaccatct gtagcactca tagctacagt
    54961 cctaactcga ttatttccta ataattgctg tacttcacaa gtcacattaa tttgttgacc
    55021 agcagtatct cgacccttaa ctaccaaagc attgtagata ttaggcatct tgtccggagg
    55081 aaaggctaca tctagtactg gaccaatgat ttgagaaata cgtcctagat ttttttcttt
    55141 ttcaagcgtg gtggaaaccc caggatctga agtagcagga tttattctca taactaagtg
    55201 gtgaactatg tcaatttttt tttcgaaaat tatctaataa aaaaaatctt cgatagcaag
    55261 taggtcggtt aattcattca ataagaaatg ggaggaagtt atcactcaat ttcgtccgtt
    55321 ggtatcatga atacaattca attgtttact tattctattt ctattcaatt tcaatcaagg
    55381 aattttcaag ttgaagcgac ccattttcaa aatatcaact ggatgaataa aaatattgaa
    55441 aaagtctttc atttgtctat ctttatagac aataacgccc atcttatcta tggaattcga
    55501 acttgaactc tatttacgat tttttattta tattagcctc tttttcatat ttgcatttta
    55561 attttagcat atcaatgtaa tatattttga gatccggcct attctcccct ctttttatct
    55621 ataccccttt ttccatggac caattcggca tattttcaca tacacataca tataggattt
    55681 acatatacaa catatattac tgtcaagagt gaatttctta tttatagttc tattaaataa
    55741 acaaaaaaag aagggattag aaaaaaaaac tacaaggatt gggttgcgct atacatatga
    55801 gagaatatac aataatgctg tatttggtga atcaaatacc atggcctaat ctaataagga
    55861 accattcgga ttagttgata attttttgaa agattcctgt gaaaaagttt cgttaactcc
    55921 taatttatgt cgagtagacc ttgttgtttc gagaattctt aattcatgag ttgtagggag
    55981 ggacttatgt caccacaaac agagactaaa gcaagtgttg gattcaaagc tggtgttaaa
    56041 gagtataaat tgacttatta tactcctgaa tatgaaacca aagatactga tatcttggca
    56101 gcgttccgag taactcctca accaggagtt ccgcctgagg aagcaggggc cgcggtagct
    56161 gctgaatctt ctactggtac atggacaact gtgtggaccg acgggcttac cagccttgat
    56221 cgttacaaag ggcgatgcta ccacatcgag cccgttcctg gggaagaaaa tcaatatata
    56281 tgttatgtag cttacccctt agaccttttt gaagaaggtt ctgttactaa catgtttact
    56341 tccattgttg gtaatgtatt tgggttcaaa gctctgcgcg ctctacgtct agaggatctg
    56401 cgaatcccta ctgcttatgt taaaactttc caaggtccgc cccatggcat ccaagttgaa
    56461 agagataaat tgaacaagta cggccgtccc ctattgggat gtactattaa acctaaattg
    56521 gggttatccg ctaagaacta cggtagagcg gtttatgaat gtctacgtgg tggacttgat
    56581 tttaccaaag atgatgagaa tgtgaactcc caaccattta tgcgttggag agaccgtttc
    56641 ttattttgtg ccgaagcaat ttataaagca caggctgaaa caggtgaaat caaagggcat
    56701 tacttgaacg ctactgcggg tacatgtgaa gaaatgatga aaagggctgt atttgccaga
    56761 gaattaggag ttcctatcgt aatgcatgac tatttaacgg ggggattcac ggcaaatact
    56821 agcttggctc attattgccg agataatggc ctccttcttc acatccaccg cgcaatgcac
    56881 gcagttattg ataggcagaa gaatcacggt atgcacttcc gtgtactagc taaggcctta
    56941 cgtatgtctg gtggagatca tattcattct ggtacagtag taggtaaact tgaaggagaa
    57001 agagacataa ctttaggttt tgttgattta ttacgtgatg attttattga aaaagatcga
    57061 agccgtggta tttatttcac tcaagattgg gtctctctac caggtgtttt gcccgtagct
    57121 tcaggtggta ttcacgtttg gcatatgcct gctttgaccg agatctttgg tgatgattcc
    57181 gtactacaat tcggtggggg aactttagga cacccttggg gaaatgcacc gggtgccgtc
    57241 gctaatcgag tagctctaga agcatgtgta caagctcgta atgaggggcg cgatcttgct
    57301 cgcgagggta atgaaattat ccgtgaggct agcaaatgga gtcctgaact agctgctgct
    57361 tgtgaagtat ggaaagagat caaatttgaa ttccaagcaa tggatacttt ggataagtaa
    57421 tcccttgatt accattcctt tttttagttg aattgcaatt aaactcggcc caatctttta
    57481 ctaaaaggat tgagccgatc ctaccctatt gtctatattt ttgatagata catatttatt
    57541 ttttttttgt agatatacac tttaatctag agtagatata taagatctag atcttatata
    57601 caaaaataaa agactaaaca caactctttc tattcttgta ttggttccaa aatgaatcct
    57661 atgtatggat ccttaggatt ggcgtattct tttctatcct atatgccaca gtttaggatc
    57721 atggattgag ccaagcagga caatcttttc tacctatcct gtatgttgtc cttttcatcc
    57781 gtgttgaaat agaaacttat tggagtagtc gacgatattt tacgaaaaag gttatttata
    57841 gcggagaaat atctcttttc aatgggaatt ttacatacta tcattatggg gaaagtacta
    57901 tttcaattct atttagaatt aaaaatggac aaaggttcca tcagatagac tgaagagaaa
    57961 ctccgagttc tcacaaacaa atataaagta taatcatttc tttcaatatt cactcattat
    58021 tttatttagt taaatattct ggtgattgtc tatatgctta ttagtaaatc aaatattcaa
    58081 ttaattttat tttttattga atgactattc atctattgta ctttcatgta aatagaggca
    58141 agctctatgg aaaaattttg gttcaattcc atattggcta aagggaaatt agaatacaga
    58201 tgtggactaa gtagatcaat ggatagcctt ggtcctatag aaaatcctag tataagcaaa
    58261 gacccggtta taaacgatac agaagaagat aaaaacattc agggtaagaa ttctagttat
    58321 tctagttatt acagtactct tgatcattta atcgccggca aagacataga cattcgaaat
    58381 ttcatttctg atgaaacttt tttcattagg gatagtaatc ggaacactta ttccatatat
    58441 tttgatattg aaaatcaaat ttttgagatt gacaatgatc attctttttt gagtgaatta
    58501 gaaagtgtgt tttctagtca tagtaattct agtagtaact ctagttggat taattacatt
    58561 aatagtcgca ttgactctta tcttcgttct caaatatgta ttgatagttt cattagcggt
    58621 gagagttaca attccaatga gagttgcatt acgaatgaca attccaatga caatcagagt
    58681 tccatttcaa attccgttta tgacgaaagg gaaagtcata gtcaagatga taatttcaat
    58741 acaaaaacaa atgcgagtga taatgattta actatcgaag aagaatctaa tgatttaaat
    58801 ggaactcaaa aatacaagca tttatgggtt caatgcgaag attgttatgg attaaattat
    58861 aagaaatttt tgaagtcaaa aatgcatatt tgtgaatact gtggctatca tttgaaaatg
    58921 aacagtttag acagaatcga actttcgatt gatccgggca cttggaatcc tatggatgaa
    58981 gacatgatct ctctggatcc cattgaattt gattctgaag agggcgaatt tgattctgaa
    59041 gaggttgaat ttgattctga agaggaatct gatcaagatc aagaggaatc ttctaaagat
    59101 cctgaggaat ctgatcaaga tccagaggaa tcttataaag atcgtattga ttcttatcaa
    59161 agaaagacag gattaactga ggctgttcaa acaggtacag gtcaactaaa cggtattcct
    59221 atagcaatcg gcgttatgga ttttcagttt atgggaggta gtatgggatc cgtagtaggt
    59281 gagaaaatca cacgtttgat cgagtatgct acaaatcaat ctttacctct tattctagtg
    59341 tgtgcttccg gaggagcacg catgcaagaa ggaagtttaa gcttgatgca aatggctaaa
    59401 atatcttccg ctttatatga ttatcaatca aataaaaagt tattctatgt atctattctt
    59461 acatctccta ctactggtgg agtaaccgct agttttggta tgttagggga tatcattatt
    59521 gccgaaccgg atgcctatat tgcatttgcg ggtaaaagag taattgaaca aacgttgaat
    59581 acaacagtac ccgagggttc acaggaggct gaatatttat ttgataaggg cttattcgat
    59641 ctaattgtac cacgcaaact tttaaaaggt gttctgagtg agttatttca gctccacgat
    59701 ttttttcctt tgactccaac tccaaatcag gtagagcctt aagttataag ttcaattttt
    59761 tatttgtatg gaaaaggtag ttggagttag tttatcagaa tcaaagtagg actaatgggg
    59821 ttttctttcc tttgtagcat caaattgaat tgtagaaaga attttgggaa ttcttattct
    59881 tagcgatatt actgattact aatgagcaat cttttagttt attaagaaga taaaaaggga
    59941 attctcccct ttgtgaaatg aaattagaat taggcgagac aaataaaagg aattcaatct
    60001 tcctctcttg cggatgtata tagaattcaa atatagaaaa aaatagatat agagtttttg
    60061 atctttcgat atctcgtgag aattctattt ttactaaaat aaaatcctcc ttcccttctt
    60121 ggatcggggt cgaattctaa cgaatctcat ttttcaaaaa ttttgactaa cactcttttt
    60181 ttttttgatt tattattcgt agatttgaat aataaatcaa aaaaaattca gaataataaa
    60241 tcaagtggat tattatacag atatctttcg atcgtcatta acagtccttg tacttttttt
    60301 attagatata tatctactat aaaactaatt acatattaat tagtttatta cttagtaatt
    60361 agttttatag tagtataata tacgaattct aatataattg ttaattatta ttgagatatc
    60421 tttataagta acaataacag gtacaaatat aaaattgagg tacccattct atgacaactc
    60481 tcaacagctt accctctatt tttgtgcctt tagtgggcct agtatttccg gcaattgcaa
    60541 tggcttcttt atctttatat gttcaaaaaa ctaagatttt ttagatgcga tgggaccaag
    60601 acaaaatttg atctattttt tcaagactta gatatcatgg atatctattt agtagaatat
    60661 tgtataacaa gtagtttttc cgaatagaaa tcaaaaagct atttcttatg catgcgtatt
    60721 cgtaaacacg atgtatgggt aaatgaattg tagctgtgga ctgggatcgc agcagatgga
    60781 tgatataaag tccatgtatc ataggtatgt agatctttat gggggatcct ataaagtaaa
    60841 ggggattctt ttagatctaa gcaattcgat ggattattcc taaaggttca caaatagtgc
    60901 tagctgatta gagttacttc ggaaacaaaa taaaaaatca aaatgaaata tatgcttatt
    60961 atctcaattc caataaaatg caactggatc tggtatgtat gagttggcca tcagaatcta
    61021 tatggataga atttatagcg gggtctagaa aaacaagcaa tttctgctgg gcttttatcc
    61081 tttttttttg ttcattagga tttttattgg ttggaacttc tagttatctt ggtagaaatt
    61141 tgatatcttt atttccgtct cagcaaatag ttttttttcc gcaaggaatc gtgatgtctt
    61201 tctatgggat tgcgggtctc tttattagtt cctatttatg gtgcacaatt gcgtggaatg
    61261 taggtagtgg ttatgatcga ttcgataaaa aagaaggact agtgtgtatt tttcgttggg
    61321 gattccctgg gaaaaaccgt cgcatctttc tacgattcct tatcaaggat attcaatcta
    61381 tcagaataga agttaaagaa ggtatttctg ttcgtcgtgt cctttatata gaaatcagag
    61441 gtcagggtgc cgttcctttg actcgtactg atgaaaattt gactccgcga gaaattgagc
    61501 aaaaagctgc ggaattggcc tatttcttgc gcgtaccgat tcaattgaga aatgaagaat
    61561 aaattcaatc aaatgcggca agaggaaaaa actcaagtca agaactcctt ttttttctag
    61621 agcataacct aactgaactt ttttaagaat ccccattcat tcttcgagcc aaagcaggcg
    61681 tatacgtaag aatcataacc taaaacaaaa cctttttttt ttacttgcta tttttatcag
    61741 gattctttcg tctcgaaatc cgcatagaat catatttatt acttgaactt gaaggggttc
    61801 ttttgagcat ttatcgaaag aggacaattg cttcgaatcg gatcaatttt aatctctgga
    61861 aataatattc tatatattta tattttcact cgaatttgaa gtggattctt atcatatttt
    61921 ttacttctat attttagatt caagggctaa gcacttaata aaaaagcaga gaatcaattc
    61981 ctgggattac tatctatctt ataatggaac tcctgtttga tagaaagatt agattgccta
    62041 gagtcaatga aagaggtggt tcattaataa ttcacagatg aaaaaatgtt aaaaaaaaaa
    62101 aagaaaacat tcattcccct tctatatctt gcatctataa tatttttgcc ctggtggatt
    62161 tcgctctcat tcaataaaag tattaaatcc tgggttacaa attggtggaa tactgggcaa
    62221 tgcgaaactt tcttgaatga cattcacgaa aagagtattc tagtacaatt catagaatta
    62281 gaggaactct tcctcttgga cgaaatgata aaagaatacc cggaaacaca tctaccaaaa
    62341 cttcatatag gaatacacaa agaaacgatc caattggtca cgattcacaa tgaagattgt
    62401 atccatatga ttttgcactt ctcgacaaat ataatctatt tctttattct aagtagttat
    62461 tccattttag gtaatgagga acttgttatt attaactctt ggcttcaaga attcctatct
    62521 aatttaagtg acacaataaa agctttttct attcttttat taacggattt ctgtattgga
    62581 ttccattcaa cccacggttg ggaactaatg attggttata tctacaagga ttttgggttt
    62641 gcttataatg atcaaattat atctggtctt gtttccacct ttcctgtcat tctagataca
    62701 attttaaaat attggatctt tcattattta aatcgcgtat ctccgtcact tgtagttatt
    62761 tatcattcaa taaatgattg agaaatgatt cactgatcca aatccaattc aaatataaag
    62821 tttgtttgtt actttgtata caagcatgca aagtcgaact tactttattc tttctacccg
    62881 tcgagggggg aattgctgct atctttcggt aaaatttttt gagtattttt atttttagta
    62941 tacagtaaat aacaaaatgg tggatagggg actagactag cgacctacca aattttattg
    63001 tagaaatttt cgggatcaat gattggacca tgcaaactaa aaataccttt tcttggataa
    63061 aggaagagat tactcgatct atttccctat cggtcatgat atatataata accggcgcat
    63121 ccatttcaaa cgcatatccc atttttgcac agcagggtta tgaaaatcca cgagaagcaa
    63181 ctgggcgtat tgtatgtgct aattgccatt tagctaataa gcccgtggat attgaggttc
    63241 cacaagcggt acttccggat actgtatttg aagcagttgt tagaattcct tatgatatgc
    63301 aactgaaaca agttcttgct aatggtaaga aaggcgcttt gaatgtaggg gctgttctta
    63361 ttttaccgga gggctttgaa ttagcaccgc ccgatcgtat ttcgcccgag atgaaagaaa
    63421 agataggcaa tctgtctttt cagagttatc gccccactaa aaaaaatatt cttgttatag
    63481 gccccgttcc tggtcagaaa tatagtgaaa ttacctttcc gattctttcc ccagaccctg
    63541 ctactaataa ggatattcat ttcttaaaat atccgatata tgtaggcgga aacaggggaa
    63601 ggggtcagat ttatcctgac ggtagcaaaa gtaacaatac agtttataat gctacaacag
    63661 cgggtatagt aagcaaaatc atacgaaaag aaaaaggggg atacgatata accataacag
    63721 atccatcgga cgggcgtcaa gtggttgata ttatccctcc aggaccagaa cttcttgttt
    63781 cagagggtga atctattaaa ctcgatcaac cattaacaag taatcctaat gtgggtgggt
    63841 ttggtcaggg ggatgcggaa atagtacttc aagacccatt acgtgttcaa ggccttttgt
    63901 tcttctttgc atctattgtt ttggcacaaa tctttttggt tcttaaaaag aaacagtttg
    63961 agaaggttca attgtttgag atgaatttct agatccgtgg atttatcaac atgaaattcg
    64021 taaaaacgaa tcaaactctt tctggccatt gggttagtta ggtatgatca aaaaaagtat
    64081 gaaatttgct tgtttacatc tctttccccc atataagata tgcctggaat tccttttatc
    64141 gcatttctaa tatgtatatt tattgtgaag aacactgttt ggccttaccc cttctttgct
    64201 tttttcaatc ccaatttgat aggtgtgact cgatccctat ttgtgtgtca gatcgaaatg
    64261 ttcaaaaata ggttttttct gttctaatat ctaatagaat ctaatttgac tagatactaa
    64321 acatacgata agtaagagga gcctagaaag gaaggataac tgagagaaca caaataatta
    64381 gagggagtct ttttcgtctt cgacacaaga aagggatgta taaaagcccc tttcttgtgt
    64441 cgaaataata aaagttcttg gtggcattcg tcaaaaattt ctattcttag tttctatttt
    64501 tccctatttt tcagcgcctt tttttactag ttttttttag atttctattt caaatttaga
    64561 cttagactca aatttagact tagactcaaa tttagactta gacatagtag aactttactc
    64621 tatttatttt agtattagta tcgcaccaaa gtttgaaatt ttttataagt tcattgattc
    64681 tattttctca caaaaaattc ttattattaa taagaaagaa ttcaacgggc ccctccctcg
    64741 cgaatcaggc aaagaaagaa gagacgggcc cgttgagttc ttctgctttc atgtctacaa
    64801 ctcgggccgt ccaattttta tagggatgaa cccaatccag aatatgaacc ataaaagaaa
    64861 atacctatta aaccgatcac aagaatacca gttaccgtac ctattaccca aagaggaatc
    64921 cttccagtag tatcggccat ttattctgcc tccctccaca tttctttcat caagtggcca
    64981 tgctaaagac ataaacagtc atagataatt ctgagatgcg atccttccga gtgggataag
    65041 agaatttcta ttattatttt ttactactct cttattttct cttacttaat tgaagaaata
    65101 attggaaaat aaaacagcaa gtacaaaaat gagtaataac ccccaatata gactggtacg
    65161 atttaattca acattttgtt cgttcgggtt tgattgtgtc atagctctta taattaattc
    65221 agattaggtt tatcgttgga tgaactgcat tgctgatatt gaccccaaaa agaaaacggt
    65281 aggtacagct agtccgtgaa cagccaacca tcgcactgta aaaattggat aggttcgatc
    65341 tatggtcatc gggtcctcct aaaaagatct actaaattca tcgagttgtt ccaaaggatc
    65401 aaaacgaccg gttattaatg gaattccttg tcgactctct gtaaaatact cgtttggacg
    65461 agggctccca aacacatcat aagctaaacc cgtgctgacg aataaccaac ccgcaatgaa
    65521 tagggaaggt atagtaatac tatgaatgac ccagtatcga atactggtaa taatatcagc
    65581 aaaagaacgt tctcctgtgc ttccagacat gctgagctcc acatattctt gtagggaatc
    65641 gattccgcaa aagaggagat cggtaaatgc aaattcactg aaattccatc tttgtgagat
    65701 cgtcaatatt gtaccaaagg cgtttttaga gtatatcgaa tcagtatagc tatccttctt
    65761 ctaacacagc aacgtaattt caattagttt tgacatgaag tggtagattc tttctttctt
    65821 cttcttgttt gtcgatgtat aacaaccatg tatcgtgtaa tagaaaattc ctcaaattcc
    65881 ttcctgtatc gaataggggc tttcttctct tatttattgg ccccgggtta gaaactcaag
    65941 atcgggtaaa cggcgaatca aagaggttgg tttctaattt ctaaaaattc gtaaaggaaa
    66001 ttctcatatt ttaaaaagtt aattatgtgc gaaataaaaa atagaaaaat tctatttttt
    66061 gcgtagttgc ataagaggtt ttggtttttt tgtaatcccc ccttttttcc tttttttatt
    66121 gggtattcat ctaatgacaa gtaagagaag catagtagat agtattaaaa tagataaaaa
    66181 aagaacaacg aatagaaaaa ttctaataat aaaatatttg ggatgtgggg attgttctat
    66241 tgttgtatta gatctaaaca aaggattttt cttgacctaa cttgaaagat gaggttttat
    66301 gctttattta ataaaaaaaa agataaaaaa acctataaaa taaaggaaaa gataattgaa
    66361 attactaatt aagttaaggt taagtaagtt aagagtttta aagccaatct agttggaaaa
    66421 agggattttt cttttttgag tgatctcgtc acattatatc tttttttgat tatcattcga
    66481 taaattttgt ggctgaatcc actcgactac tgaatctaca aaggaaagaa aaaaggtaaa
    66541 caaggggggt ataaggtcac tatattattc tatctaatta gaaaataaaa tacatttgag
    66601 acaatgacaa tcaaaaaacc aaagaaaaga ttttccaatt ttttcttcca tattttgatt
    66661 caaatttttc aatgaagtta catggcgcag ttttgattat tctttttttt ttttttagtt
    66721 tactcaagat caatattttt ccaatgaatc aactgcgttg attctgaatc acggaaggac
    66781 tactagatgt caaagatgct gaatttcttt tgtttctact cctgcctgcc atgccagtct
    66841 attttggttt ttgttttgtg aatattgtct ataatgattg atgaatcaaa aagttgcaat
    66901 tgaacttatt acttcaatta gtatttttcc ttatcctcgt ctctttcaaa aatgcaaatt
    66961 taggaaagtg ctttctaaac atatgtataa aaagaacata tttcatttag ccccctcatg
    67021 cctacgataa ctagttattt cggtttttta gtagtggctt taactataac ctcagcttta
    67081 tttattggtc tgagtaagat acgacttatt tgaaaattta ttgaatttga atgaacgaac
    67141 aatttataaa aacagattct tatttactat tgcatagatt ctatagttct ttattctata
    67201 gttctttact gcgctaacta tcaattctaa ttatccgtca ttgagattca tgggcaatac
    67261 ggattcccat ttatggatag atattacctc tctttttccc tttcaaaaaa aaatcaaaat
    67321 gattgaagtt tttctatttg gaatcgtctt aggtctaatt cccattactt tggctggatt
    67381 attcgtgact gcatatttac aatatagacg tggcgatcag ttggaccttt gattaattaa
    67441 tatctctttc cttttttttt tgactcaccc cccccctctt tattaattca tttaattgaa
    67501 tctaggggag gtcaagtcag attgctattg aattttttta tttcaatttt ggtttggtgt
    67561 cattcatttt ctacctaaca agagcagaat cacgctctgt aggatttgaa cctacgacat
    67621 tgggttttgg agacccacgt tctaccgaac tgaactaaga gcgctttctt atcacaataa
    67681 gataaggctg taatagaaag gggaggattc ttttttatat ataaaggata tcttgcacac
    67741 ctatactatt atactattat atatgatcta tactattcta tatgatatag aataatagta
    67801 ttaaagattc tgtatgctca attttaatcg atctaaaatt gctccttcgt tactgctcaa
    67861 aggagaagta ataggtaggg atgacaggat ttgaacccgt gacattttgt acccaaaaca
    67921 aacgcgctac caagctgcgc tacatccctt tcaattggtt tacagtgtca ttatagagaa
    67981 tccctgtctt gttttccaca ctttgaattc ctatattgat atagaatatc aatttttctt
    68041 gctacttccc cttttttatc tcatatcata taaggaccct ataacaaatt aattttttaa
    68101 taaattaatc ttttttgtgg aaattcttgg gtggaaagtt acatattttt ctgttttaag
    68161 aaaatgaaaa tcttatctat caaataattg tccattttca tttggattag ggatttcgca
    68221 tccaaataga taaaaagaag tggtccttaa ctacatattc atctgattat atatctagta
    68281 ccatattgta atacaataaa aagggggttt taaatgcgag atctaaaaac atatctttcc
    68341 gtagcaccag tactaagtac tctatggttt ggttctttag caggtttatt gatagagatc
    68401 aatcgtttat tcccggatgc gttaacattt cctttttttt cattctagtt atttattggc
    68461 gtgggacggg gtgaaggaga ttagagatac aatcaaatat ctgatccccc cctttttttt
    68521 ttcgcttttt agaataaggg atagtagatt caaccgcacc gaaattcggg gttcaggctc
    68581 caattaaatt actagtcgag gaaaaacgga aatgcggcta aggcaacatc tatcaaatat
    68641 tctacaaaag ggcttcaatt aaatactcca ctgtgattct attctaaatt attgtgattc
    68701 taaatctaaa aaaattagaa atcattgtat tacttattat ttactataat ctttttttat
    68761 agatttcaat ttattacaac gaaatcattc ctaatttgat ttttagttag caactttttt
    68821 tttcttattt gtttttgacc ctaaaatcaa taggataggg tggggtggat taaaacctaa
    68881 agggggttca tggctaagag taaagatgtc cgagtaacga ttattttgga atgcaccaat
    68941 tgtgttcgaa acggtattaa taaagaatca acgggcattt cccgatatat tactcaaaaa
    69001 aatcgacaca atacgcccag tcgattggaa ttgaggaaat tctgtcccta ttgttacaaa
    69061 catacaactc acggggagat aaagaaatag atcaaatcga gtgcctgtat gtcatatgtt
    69121 accgctctct caaggaatat taaaatatga cttactttag gtatagaatt agttatatgt
    69181 aatgtcacta ttagtacata gaatagatta ttcttttttt tttttctata taattattta
    69241 ttacatatac ataaatctag aataatgaat aaacaaagca aatcttataa attccataat
    69301 ttggtccgat ctaaatagga ctaaattata ttttcaaatt taagaattag aaatatggat
    69361 aaggatagga tttttatttt tagagataag gaataaacaa attatggata aatccaagcg
    69421 atcttttcgt aggcgtttgc ccccgatcca atcgggggat cgaattgatt atagaaacat
    69481 gagtttaatt agtcgattta ttagtgaaca aggaaagata ttatctaggc gagtaaatag
    69541 attgacttta aaacaacaac gattaattac tattgctata aaacgagctc gtattttatc
    69601 tttgttaccc tttcttaata atcagaaaca atttgaaaga ggggaatcgg tcgctagaac
    69661 tagaggtctt agaactagaa ctaaataaaa aaaaaaagtg ggcttatcct tccattttca
    69721 attgaatcaa aattcaaatc cgaactcaag cgtaggttga tgttttattc gaaaaatccg
    69781 aaaatcaaat aaactgaaat tcacttgtaa tgttgtaaga ataataaaaa taaaagaatc
    69841 gagtcgggaa aggaaaatcc tttttttttt tttgagcgtc ttttttttgc tctttttgtt
    69901 ttgatgacct tatcatcatc atcatctttt ttcgtactaa tttctattcc accctctccg
    69961 agtttattct cgaggaaact ccatttaaag tattccggtg gattccttcc gattcactta
    70021 ttctttttct ttattaatat tatatttttt ttaataaatc gctttggaaa tcatataaag
    70081 acaattccta tttaatatag ctatttgtgc aagtatttta cgattaagaa gcaactgctt
    70141 acggtacagg ttgtgtatta gtgtactata cctataggat accaattccg cgcgaattgc
    70201 tgcatttatt cgagtgatcc acaaacgacg aaaatctctt tttttcctac ctctatcccg
    70261 atgcgccgaa aacaaagctc ttattctttg ttgaataata gtttgagtca cttttgaatg
    70321 agcccctcga aaacctgata caaagaaacg catttttgtt cgacgtctcc gagctatata
    70381 tcctcgttta attctggtca ttgaagaaaa gaaactttga tgaataactc attctttctt
    70441 tcggttattc tttttccctt tactagtcta ttaataacaa aacggattct tccaatgtat
    70501 aaaataaaaa ttccaatggc ttttgctact ataaccgtcc cgaccacgag tttttgcctt
    70561 ttttaggcat tttattttgc ctataaataa gaacttaact attagctata aaaaaagcat
    70621 aatcactaaa agagtagtaa atagaaatgg ctaactagtg ggttccatcg tctctatggt
    70681 tacttcttaa acggtgaggt cctctctata caccggagct ccttacttca tttaatcaat
    70741 gaatgctatg ggtaacttgt acaattcaca ctttttggct ctacccccca tgtccaataa
    70801 tagatctttc acaatcagag acctatctta tacagtaacg gtattcaatt atgaaaatga
    70861 gttgggtagc tgaccctctt agtccgttct tggaagcata attttttccc ttttcaaata
    70921 ggattttaac cgcttaatgg ataagcattt gctaccaatg gatacttttt tttcatctta
    70981 aattacaaat ggaagtgatt ggatttgcac caatggaaac cataaatttg gtacacagta
    71041 agatatgtta aatctatctt ttttattttt tagatagtga agagaagtat ttactggtac
    71101 tgatcattga tactgaaaaa gaaagggttg acttttgttt cagctcatga tcggaacgag
    71161 tcgcacatac accctagtac atgttcctcg acgttgagga catcccccaa gagcagggga
    71221 tttcgtggca tttctgattg gctgtcttgc ctttctaata agttgtttaa tagttggcat
    71281 gctaaaccat atacataatg ggctggttta gatcgatcct aaccggatga aattctaaat
    71341 tccttctttt gatgttgaat attatataga aatagaatat taacccctta ccttacctta
    71401 aggttaactt ttcttaactg aagtggttaa gaaaagttaa gaaagaagga ataagataag
    71461 gaagggggtt aaatcactta actttcaatt gtgaatttgc gttaaatcga tgctattctg
    71521 acaatgacat tatccgatat tatcaacaat tccatgatct ttggcttctg ttgctgacat
    71581 aaaactatct ctttccaggt cgcgccatat agcaaacatg ctctggcccg tttggtctac
    71641 ataagccgtt atgatgctgt tgcgaatgcg tattagttcg tcagtttcca tggtatattg
    71701 tcccgttttt tcgtcacaat aagcggaagc gggttgatgc atcattaccc tagcgtgagg
    71761 gaatgccgta cgtttggaac gttttcctcc gactaagata aaggatgcca ctgaagcggc
    71821 caatgacacg cacgttgtag acacatttaa gcattgcata gtatcgtaaa taactagtcc
    71881 gggaactaca gatccaccag aagagtttat aaacaaaaag atatctctgg tatcaaactc
    71941 cccaccaaga tacaacataa gagaaacaag ttgattcgag atctcgctcc caacatcttg
    72001 gaataaaaaa agatttcttt gttgataaag tccgttgtat aaatcaaccc aagatgcatc
    72061 ttcgtcttca ggcattctga aaggtacttt tggcatacca agcggcataa actaaaagaa
    72121 aaaagaatta aatactaaat ttcactttga tatggaagcg taacaatgga tttattgtct
    72181 taataccatt ggtctttagt ttatcctatt ttttatttta tacataaatt gaataatagt
    72241 caaggtcata aaaaaaaaga aaacagaatg aatgaaaaag aattcttacg aatgtgccct
    72301 ttgaatgatg aacaaatatg ggcacattcg ttcatagaaa atgagattaa cccccattgc
    72361 gtattgatac ttatcggata tagaatagat ctgcttctct ttttcttctt ctgaaccaga
    72421 ctcttccatt acattattta gtaaatctct tccattacat tatttagtaa attaaatatc
    72481 gaacaaagcg taatcttttc tccgaaatag tccaccgagg gggaggtacg tagcctatcc
    72541 caatgcaata aagttacaga gtgtctattt ttcgttgata aaggggtatt tccatgggtt
    72601 tgccttggta tcgtgttcat accgtcgtat tgaatgatcc tggccgtttg ctttctgttc
    72661 atataatgca cacagccctg gttgctggtt gggccggttc gatggctcta tatgaattag
    72721 cagtttttga tccttctgac cccgttcttg atccaatgtg gagacagggt atgtttgtta
    72781 tccccttcat gactcgttta ggaataacca attcatgggg cggttggagt attacagggg
    72841 ggactataac caatccgggt atttggagtt acgaaggtgt agccggagca catattgtgt
    72901 tttctggctt gtgcttcttg gcagctatct ggcattgggt gtattgggat ctggaaattt
    72961 ttagcgatga gcgcacagga aaaccttctt tggatttgcc caagatcttt ggaattcatt
    73021 tatttctctc aggagtggct tgttttggtt ttggcgcatt tcatgtaaca ggattttatg
    73081 gtcctggaat atgggtgtcc gatccttatg ggctaactgg aaaggtacaa cctgtaaatc
    73141 cagcatgggg tgtggaaggt tttgatcctt ttgttccggg aggaatagcc tctcatcata
    73201 ttgcagcggg gacattgggc atattagcgg gcttattcca tcttagtgtt cgcccgcccc
    73261 aacgtttata caaaggatta cgtatgggaa atattgaaac cgtcctttcc agtagtatcg
    73321 ctgctgtctt ttttgcggct tttgttgttg ctggaactat gtggtatggt tcatcaacga
    73381 ctcccatcga attatttggt cctactcgtt atcaatggga tcagggatac ttccagcaag
    73441 aaatatatcg aagggttagt gctgggctag ccgaaaatca aactttatcc gaagcttggt
    73501 ctaaaattcc cgaaaagttg gctttttatg attacattgg caataatccg gcgaaagggg
    73561 gattattcag ggcgggttca atggacaacg gggatgggat agccgttggg tggttaggac
    73621 accctatctt tagagataaa gaagggcgtg aactttttgt tcgtcgtatg cctacttttt
    73681 ttgaaacatt tccggttgtt ttggtagacg gagatggaat tgttagagcc gatgtccctt
    73741 ttagaagggc agaatcaaag tatagtgttg aacaagtagg tgtaactgtt gagttctatg
    73801 gtggcgaact taatggcgta agttatagcg atcctgctac tgtgaaaaaa tatgctagac
    73861 gtgctcaatt gggtgaaatt tttgaattag atcgtgctac tttgaaatct gatggtgttt
    73921 ttcgtagcag tccaagaggt tggtttactt ttggacatgc ctcgtttgct ctgctcttct
    73981 ttttcgggca catttggcat ggtgctagaa ccctgttcag agatgttttt gctggtattg
    74041 atccggattt ggatgctcaa gtagaatttg gagcattcca aaaacttgga gatccaacta
    74101 caagaagaca agtagtttga ttcaagattg ctttgtcatt ttggcttcta ttttttcttt
    74161 tctgtttgtg atttgacata ggcttaggtt gctggaaaaa tcttgatttc aatcactacc
    74221 tttttatccc cgctttttct ccaggagatg atccaaaata aacaggcatg gaagctataa
    74281 ttgtaaacca caatcgaatt tatggaagca ttggtttata catttctttt agtatcgact
    74341 ctagggatca tttttttcgc tatctttttt cgagaaccgc ctaaagttcc aactaaaaaa
    74401 tgaaatgatt ttgcattccc tcagttaaag taatgagcct caaaatattc tattttgagg
    74461 ctcattactt taactagtcc ccgtgttcct cgaatggatc tcttagttgt tgagagggtt
    74521 gcccaaaggc agtatataag gcgtacccag taaaacttac aagtaaacca gatatagaaa
    74581 tggcgactaa ggttgctggt tccattatta taaaatttca agaccacaat ggatctatga
    74641 taagatcgtt tatttacaac ggaatggtat acaaagtcaa cagatctcat tgaatacaaa
    74701 ataagattta ttatggctac acaaactgtt gagggtagtt ctagatttaa tccaaggcca
    74761 aagccaacta ctatagggtc ttttttgaaa ccattgaatt cggaatatgg taaagtggcc
    74821 cctggatggg gaacgactcc tttgatgggt attgcaatgg ctctatttgc agtattccta
    74881 tctattattt tggagattta taattcttcc gttttactgg atggaattgc gatgaattag
    74941 attcacaaga actgcgaagc ccgagttttt caatcaaaaa aaagcgaata ggtctcgtat
    75001 tttagcccat gttttttggc agttcgaccg caaaatttct ttttttttct gtatttccgg
    75061 aatatgagtg tgcgacttgt tataattgat cctattgata gtacagaaaa agggatctgt
    75121 cgtcttgata gagatcgttt tagcccgtcg aatattcatt ttagtatctg gagcacggaa
    75181 tatatgaaat agatcacgaa gtgttcgaac tacgattcat atttaatatt caaaccaaac
    75241 ctcgcagccg gactaaaaaa aaaaattcaa agaaaattaa ttctaaatag aaagattttt
    75301 tattctttca aattctaatt tctttatgtt tattttgatc aaaggacaaa gctttctttc
    75361 tattgttcta tctaatcatt aaataagttg atgattcaac ggttcttact cagggaatct
    75421 ttgtgcttag tttcaagatt tttttattga attatcgtgg ttctagtatg aatctggggt
    75481 ttcaattgat tcatagggtc ttaacaagat aatgcctatc aataataaag tcaataatca
    75541 ctaataaaga aaaaaagtga tattccaata ataaatcaaa gcaaagaaaa agaaattagg
    75601 taggtaaaga gaagattcaa gaggcctgta atgatcaaca taaagacgaa tgcgccgact
    75661 tgagtttttg gcattctaat tacaaagaaa agaagggcta tttttacttg tttgtatctt
    75721 ttctttagat aaaaaagatt gaatgaaagg gtgaagaagt ttcaaacttt caattctgtc
    75781 ttcctttccg tcagccagta ttggggtgtt tttttttttg agccgtacga gatgaaattc
    75841 tcatatacgg ttctaagagg gggagtcctc gttcttggtt tacctatctc aataaagtct
    75901 atgattggtt cgaagaacgt ctcgagattc aggcgattgc agatgatata actagtaaat
    75961 atgttcctcc tcatgttaac atattttatt gtctaggagg aattacgctt acttgttttt
    76021 tagtacaagt agctacaggg tttgctatga ctttttacta tcgtccaact gtgactgagg
    76081 cctttgcttc tgttcaatac ataatgactg aagctaactt tggttggtta atccgatcgg
    76141 ttcatcgatg gtcggcaagt atgatggtct taatgatgat cctgcacgta tttcgtgttt
    76201 atctcacggg tggttttaaa aaacctcgtg aattaacttg gattacgggc gtagttctgg
    76261 gtgtattgac ggcatctttt ggtgtaacag gttattctct acctcgggac caaattggct
    76321 attgggcagt taaaattgta acaggcgtac cggacgctat tccagtaata ggatcgcctt
    76381 tggtagagtt attacgtgga agtgctagtg taggacaatc cactttgacc cgtttttata
    76441 gtttacacac ttttgtatta cctcttctta ctgccgtatt tatgttaatg catttcttaa
    76501 tgatacgtaa gcaaggcatt tctggtcctt tataaagaat atagatcaga tcatagatat
    76561 tttgaattta ttatttatct tattagttgg aggaggaata tatatatagt atttcattgc
    76621 tacaaatatg gattattaaa aaaaaaataa gacatgtgtt tggatatttc ctttcaactc
    76681 tacaagattc tattatttat ttgacatgaa tagttgaggg gaattctccg aagagaaagt
    76741 ggattatggg agtgtgtgac ttgaactatt gattggagcc gtgcagaagt atttctttct
    76801 ctgctacatt agaattcaca accaaatgta tctttgttcc aaccgccgtg taagttccat
    76861 accatacaaa ggataggctg gttcacttga agagaatctt ttctatgatc agacctgacc
    76921 gatatcttgc atgaacgggc tccgtaagat ccagtagaat aagggatttg gcccaatcaa
    76981 aattcatatg ttttagcttt tttttttact ttttttatta ttacttacat agtatggaaa
    77041 tgcattcatt tcctctgcat cgacccgatt tattatatat actatcggag tgaaacaaag
    77101 gatctaaaga agagcaaagg ctagactata ttagtaacaa gtaaatcttt tgtatgtgaa
    77161 aaatcttgat ctttttgggg gagaagagcg aatcacaggc aaggtgtgag acaacccaga
    77221 aagcacttga tcataatcaa ctttgtaagc caagcctact tgggtattga gcattttttt
    77281 taccagtaag aattgaattt cttggaatgt atagtttcaa attttgaaac ttgaatcgga
    77341 taactttttt cttatctata attagatgga atatagaatc atttatatat gtatggataa
    77401 gatatagatt tagtttatta tgtatccatt tgtgtccatt tgattcgatt ggttcttgct
    77461 tgagccggat gatgaaaaat tatcatgtcc ggttctgtcg ggggatggat ttataagaat
    77521 tcacctatcc caataacaaa aaaccctgat ttgaacgatc ctgtattaag ggctaaatta
    77581 gctaaaggta tgggtcataa ttattatgga gaacccgcat ggccaaatga tcttttatat
    77641 atttttcccg tagtaattct cggtactatt gcctgtaatg taggcttagc cgttctagaa
    77701 ccttcaatga ttggtgaacc cgcggatcca tttgcaactc ctttggaaat actacccgaa
    77761 tggtattttt ttcccgtatt tcaaatactt cgtacagtac ctaacaagtt attgggtgtt
    77821 cttttaatgg tttcagtgcc tgtgggatta ttaacagtac cctttttgga aaatattaat
    77881 aaattccaaa atccatttcg ccgtccggta gcaacaaccg tctttttgat tggtactgca
    77941 gtagccctgt ggttgggcat tggagcaaca ttgccaattg ataaatccct aactttaggt
    78001 cttttttaat tttaaatgga ttcgcttatt aaattcagtc aattgtaagt aaaataacac
    78061 ggtgtgtgta tctagggaga attcactttc actttgaagt gactattccc tagatacatt
    78121 atttattcaa ttctggcccg actatataga ttcggattgt gctgaagatt gaatgaaaac
    78181 ctattctttt ttgtaaatca atttcaaaat gcttttttac ttcttttcta taatgtccaa
    78241 tatctgtttt acatcttctc tgtgaaaatg ttcaattttc ataaggtctt cctggctctt
    78301 attcaaaagg tcgaagaatg tatgtatatt ggacgtttta agacaattat agattctggg
    78361 aggcaactct gattggtcaa taaaaaaaaa tttcaatgct atttcttttt tcttttttct
    78421 tagtttagtt aatttatcat aaaaaggaaa aaaaggtaaa ctaaccttgt gttgaatgtt
    78481 ctctaaatgt gacttttcct cttccgcatg tagaaaagga ataaataagt caatcaaatt
    78541 ccgggaagct tcgtgaagtg cttctttagg agttaaactt ccatttgtcc atatttcgag
    78601 aaaaagtatt tcttgttttt tattaccatt cccataagaa tgaatactat gatttacatt
    78661 tcgaaccggc atgaatacaa cattatctat aggataactt ttgtcgtgaa agttatttgg
    78721 cgtttttata ccgtatcctc tattcctttc aatttgtaat ccaatacaca aataaattgg
    78781 ttctgttagg ctagctatat gctgtgtatt atcaattatt tccacagagg ggggtaagat
    78841 gatgtcttga gaagttacat atccgggacc tttgacacaa ataaatgcct tgcgagttcc
    78901 atacagatta cttctcaata caatttcttt caaattcatt aaaatttcat gtaccgattc
    78961 ttgaataccc gctatgctag aatattcatg tggtactttc tcagattttg cgcgtgtaat
    79021 acatgttcct tctatttctc caagcaaagc ccttcgcatc gcaatgccta ttgtgtcggc
    79081 ctggcctttc ataagcggag atagaataaa gcgtccataa taaagacgtt tactatctat
    79141 tcttgattca acacacttcc actgtagtgt ccgagtagat acttttactt tctctcgaac
    79201 catagtaata ttctttttgt ctttgatcaa ctcattaaat catttatttc tcttgaaatc
    79261 tctttagtct tttttttttt attcctacac acgtcttttt ttaggaggtc tacagccatt
    79321 atgtggcata ggagttacat cccgtacaaa atttaatact aaaccacttc tacggatagc
    79381 tcgtaatgct gcatctcttc cgagacccgg accttttatc ataacttctg ctcgttgcat
    79441 accttgatcc actactgctc gaatagcatt tcctgctgcg atttgagcag caaagggcgt
    79501 ccctcttctt gtacccctga atccacaagt accggcagag gaccaagaaa tcacccgacc
    79561 ccttacatct gtaacagtaa taatggtgtt attgaaactt gcttgaacat gaataactcc
    79621 ctttggtatt ctacgtgcac ccttacgtga accaatgcgc acattcctgc gtgaaccgac
    79681 ttttggtata ggttttgcca tattttatca ttttataaaa ataagtcaga gatatatgga
    79741 tatatccatt tcatgtcaaa atagatcttc tatattttat ttgtttatcc ttttctttaa
    79801 aattgaagat tgctttagca gtctcttttt ttttttttac tagaagaatt atccttgtct
    79861 ttgtttatgt ctcgggttgg aacaaattac aataattcgt ccccttctgc ggattagcct
    79921 acatttttca caaattttac gaacagaagc ccttattttc atagctgtta ttccttaatc
    79981 ccgaattcgt tggaagaaaa taagtttctt gaaatttttg aaccctcaaa cgagccccct
    80041 gaaaggaatc ttgaagttga aaaaaccact taattattct aacccttgtt agggatttta
    80101 acaattatat gtccgggggg gttgaatcat aatgatttac tttaaaatca attgaaattg
    80161 aatttttacc ctatctactg ataatatgta tacgtataaa aaacttcttt tggtcgtttc
    80221 taaagcataa tctacaatca tatattcatt atccaaagga atctcgacca tatcattgag
    80281 aaaaaattca tgaaggttta attactgaat ttttttttgt tctttcattc cagttccagg
    80341 tacttcgaag tatcaactaa tgtagcacag gaggagtcat agtaatattt agtcgacaat
    80401 ttgccctttt cttttttttt tttcacaaat aagaaggttt caatacaatt cggatattat
    80461 atctataata tatggattga ttaccatata taacacaaaa tttctccgcc gattccttct
    80521 agtcgagcgt ctcggtctgt cattatacct tgagaagtag aaagaattac aatacctatc
    80581 ccgcctaata ttctaggaat tttttgatag ttagaataga ttcgtagacc gggtcggctt
    80641 atccgtttta aatttaaagt agtttgatat ggtcctttcc tatttcttct atgttgtagg
    80701 gttaaaacaa aaaagtcttt attgctttcc tgatgttttc ttacgttctc gataaaacct
    80761 tctcgtaaaa gtattttaac aatggtttcg gtgatgttag ttgatgctat tcgaatcgtt
    80821 ccttttctat tcatgtcagc atttcgtata gaggttatta tttcagcaat aggatccctc
    80881 cccatcgtaa attcttcttt ctcccgaatt ttgatataat caacatgttt tttgatttat
    80941 tagtattaaa ggtatatgca taggacataa tataatctac ttgagacata atccacaaca
    81001 aatctatata atttcaagaa tttcgtttaa atagagaatt ctattgaagt tatcatctta
    81061 tacttataat acttcaggag ctaatgaaac tattttagtg aaatttaact gtctcaattc
    81121 ccgggcgatt gctccaaaaa ttcgagttcc ttttggattt ccttcttgat caattacaac
    81181 tgcagcattg tcatcatatc gtattataat accgttgtca cgcttgagtt ctttacaagt
    81241 acgtacaatt acagctctga tcacttctga tctttccaga ggtgtattgg gtattgcttc
    81301 cttgattaca gcaacaataa cgtcaccaat atgagcatat cggcgattac tggctcctat
    81361 gattcgaata cacatcaatt tttgggctcc gctgttatct gctacattca aaatggtctg
    81421 aggttgaatc atttttgaat ctcttctttc aatgcaacaa aggacgaaga aaaaaagaaa
    81481 tattgtttgt caaaaaaaga aaatccacaa ttgtttttga atttctaaga cctctttctc
    81541 tttctaagac ctctttctct tggttttcta tatttctatc ctgaaataat gaattgagtt
    81601 tttataggca tttttgatgc tgcaattaaa atagcctttc tggctatatt ttcggccact
    81661 ccacccattt cataaaggat tttaccaggt ttaacgacag ctacccaata ttcgggagat
    81721 cctttgcccg aacccatgcg tgtttccgta ggtcttactg taactggttt gtctggaaat
    81781 atacgtaccc atatttttcc accccgtcgt atatttcgtg tcattgcgcg ccggccggct
    81841 tctatttgtc tagatgtaat ccaagcaggt tcaagtgctt gaagagcata tcggccaaaa
    81901 caaatacgat tgccgctaca agatattcct ttcagtcttc ctctatgttg tttacggaat
    81961 ctggttcttt tcgggttata gttgatgtct ctttctcaat tccatctcta ctacagaact
    82021 ggacatgagc aatttcttct catccagctc ctcgcaaaaa aataaaaaaa gttttaataa
    82081 ataaaactcc attttttttt ttatttaata tttaataaaa aagagattga atcatgggat
    82141 tctttaaaat cagatttcat tcaatctatt ctaaatttgt atattttatt taaatatata
    82201 gaattcaatc tggattttat tttcatttat agaattttat tttcatttat agataattaa
    82261 tgtcttgtta taaggaatgc tttttttttg cattttgcat catattcatt tcatattgga
    82321 tcaacatgag taattcaata aaactttcgc gggcgaatat ttactctttc tatatctatt
    82381 tgaattctag ggttatctca tgacctctca gaattcgaat aaaaagattg gtctctggtt
    82441 tattccgcca tcccacccat gaataattag gattcgtttt tctttttaag agaatcctct
    82501 gcatttacgg gttccgtcgt tcccatcgct tctcgattaa tggttaggtc tgaatttaac
    82561 aatggagcct ccaatcaaat tgcttaattt tctcttgaat caatcttctc agtctttatt
    82621 gactcaaggc tcttgcttga ttttttgttc gatgaataga tattcattta attaggaatg
    82681 aattttgatt gatgccttat tacattgcct ttttttattt atgagatgcc tcatagacct
    82741 tacatatagg aatcctatat catgactctt tctttttctc tctttctctc atccttccat
    82801 ttatctgtct atttgtttgt tatttcgctt cacaacttat actcataatc agattggttt
    82861 ttcctttgat tatgcaaaag aagctgtcag ttgctataat gatatgactg atatatcata
    82921 tcttgactga tttcttggat ccagataatg cgaagcgatg agttggttat tagtcttaga
    82981 gttattagtt catactatag gccggtctgg tccattttgt gaatcctaat cttaaaaaaa
    83041 aaaaacaacg agtcacacac taagcatagc aaatcaaata atcaatcaaa tttttattca
    83101 accttataga atttagaact gctcattttt tttttttgat tgaacgtcaa aaatgaaaga
    83161 attttttgtt tttttgttat atctcgaaat agaatctaaa gacaactaaa atactattct
    83221 tattattctt tgtctataaa tatccaaatt ttgattccta ataccccata gatagtccga
    83281 actgtatagg aagaataatt aattttcgcc ccaatggttt gtagaggaac cctgccctct
    83341 ctgatccagt ctacgcgtgc aatatctttt ccgttaatac gccctgatat ttgtacttga
    83401 attccttttg tattcgcctg ctcagttaat tcaatagcct ttttcattgc ttttcgacaa
    83461 gaaactctgt tctttaattg tccggctata aattctgcaa gaatattagg gtgtccataa
    83521 gggtttgcga ttcttgtaac agcaatgttg atttttcggt tcacatattt aagttctttt
    83581 tgtacattca tctgtaattc ttcgattctt cccggcctat cttcaattaa gaatttcgga
    83641 aatcccatat agattatgac ttgaatcaaa tcaattcttt tttgaatttc tatacgtgca
    83701 attccctcga caccagaaga tattctcata tttttttgta cataattctt gatacagtct
    83761 cttatttttt tatcttcttg gagaccctcg gaatattttt ttggttgtgc aaaccaaata
    83821 gaatgatgac tttgggttgt accaagtctg aaaccaagtg gatttatttt ttgtcccata
    83881 atcccccatt tccaatactc tgactagtat atatatcatg atatgttcta tttgtgtgct
    83941 tatttctcca tccaggtttt ttaaaataca tggcggattc ttgatagatt tcatctaaag
    84001 atatatctct caatacaata gttatatggc aggtgggttt ttttatctga taactacgtc
    84061 ctcgagctcg aggttgtagt cttttcatag tattgccctc atttacttcg gctttactaa
    84121 ttactaaaga ggcttggttg aaacccatgt tgtgattagc atttgctgct gcagaataaa
    84181 ccaattttaa aatgggataa catgctcgat aaggcatgag ttctagtatc ataagtgttt
    84241 cgtcataaga acgtccacga atctgatcaa ttactcttcg tgctttgtga gcagacatac
    84301 gtatatgttg acctaaagca tatacttctc tatatgggtt cttctttatc ttttttttct
    84361 ctatcataag gtttacctct cactcataaa tctagatttt atttattaac ggggagattt
    84421 gttatcgctt ttcggatgtc cgcggaaatt tatagtaggt gaaaattctc ccaatttatg
    84481 tcctaccata cgatccgtta tataaatagg cagatgttct cttccattat ggatagcgat
    84541 agtatggccg atcattgtgg gtataatggt agatgcccgg gaccaagttc ttattatttc
    84601 tttttctgct tttttattaa gcctttctat tttttttaat aaatgatttg ctacaaaggg
    84661 attttttttt agtgaacgtg ccacagttaa ttaactcctc tttttttttt ttgcaaaaac
    84721 gaagaaagaa atttgctctc ctatttccta cggcgacgaa gaatcaaatt atcactatat
    84781 ttattccttt ttctacttct tcttccaagt gcaggataac cccaaggggt tgcgggtttt
    84841 tttctaccaa tcggagccct cccttcacca cccccatggg gatggtctac agggttcata
    84901 acaactcctc ttactacagg acgcttacct agccaacatt tagatccggc tctacccaaa
    84961 cttttctggt tcaccccaac attccccact tgtccgactg ttgccgagca gtttttggat
    85021 atcaaacgga cctctccaga aggtaatttt aatgtggccg atttcccctc ttttgcaatc
    85081 agtttcgcta cagcacccgc tgctctagct aattgtccac cctttccaag tgtgatttct
    85141 atgttatgta tggccgtgcc taagggcata tcggttgaag tagattcctt tttttgatca
    85201 atcaaaatcc cttcccaaac tgtacaagct ttttccaaag catacggctt tctggatgta
    85261 gatgatgata tctatacaga tggatatata tatatcgtaa aattcttatc tatatcatac
    85321 aataaagtac cacatgaatg gatatatagg aatccaaatc tgccgaacca ctcatgttat
    85381 gatcttctac atcctaggtc ttcccgttcc gtcatctggc ttatgttctt catgtagcat
    85441 tcagaccgaa tgactctatg aaattacgtc gatacttcca catatttatg ggtaacgtag
    85501 gagacatctc tatttttccc ccggggaatc tttagaatta ccactgctta gctttcaatt
    85561 tgcctctgac catcaaatga aatgtgaata acccgtcctc ctctctttga aacaaggggc
    85621 gcttctggtt ctgtcggtgc ttgaaacagt tttgtcttct ccatattact atctctctag
    85681 agtcaataat tatatatgag gaactactga actcaatcac ttgctgccct tactcttcag
    85741 ttttctgttg aggtctatcc tgtagaggta ctcaaattgg atcagtgatc gatttctagg
    85801 tttcgtcgta aacctaattg gttactccca attacgtaaa tcaatagttc aaaccgcact
    85861 caaaggtagg gcatttccca ttttgatagg aacttctgta ccagaaacaa tggtatctcc
    85921 aattatagcc cctctgggat gtaaaatata tctcttctca ccatccccat agtgtatgag
    85981 acaaacgtat gcatttcgat tagggtcgta ttctatggtt acgattctac catatatgtc
    86041 tctttcattt cgtcgaaaat cgattttacg gtataaacgc ttatgacctc cccctctatg
    86101 ccttgcggta atgattcctc tggcattacg acctttacca caacgatgct gtccatagat
    86161 caaattattt cgtggattgg atttcacttg actgtctacg gctccattgc gtgtgcccgg
    86221 ggtagaagtt ttgtataaat gtatcgccat gctattaagt attttgattt aagttctttt
    86281 ctttctaaga ggtggaatag aataacccgg ttgaagcgta atgatcatac gcttgtaatg
    86341 cattgtatgt cccataatgg gtcccattct tctacccttt ccggggagtc gatgactatt
    86401 catagctatt accttgacac caaagaagag ttcgacccaa tgcttgattt ctgtcctagt
    86461 tgatcctgat tcgacattaa aagtatattg atttttcgcc aataaccgaa tacttttgtc
    86521 tgtaaatact gcatatttga ttccatccat aaatctattt tcttccctat gagttctagt
    86581 ctcaataaga atgctagttc agttcttact gttcatatgt tatgatatga atataccaca
    86641 ccgattcgtt atgtatagat gatgagattc cattgataaa gagtcaattc caatagactt
    86701 cttggagggt cccattggcg tgcatccagt aggaattgaa cctacgaatt cgccaattat
    86761 gagttgggcg ctttaaccat tcagccatgg atgcttagcg gggatcctcg tacatggtga
    86821 ataaccaaat tccaattgaa atgaaatctt taggataaat caatgcaatt taaatcatag
    86881 aataatcata taattctaat tatcatagaa taaagaaata tcgtatataa atatcatata
    86941 taaatatcat aattataaag tatcattatt atccatttag gaggtatgga gagatgaagg
    87001 ggcgtcaatt caaattctgg gttttcgaat tgcgagagat attgagagag atcaagaatt
    87061 ctcactattt attagattca tggacccaat tcaattcagt gggatctttc cttaacattt
    87121 ttttccacca agaacgtttt ctaaaactct cggacccccg aattttgggt atcctacttt
    87181 cacgcaattc acagggttca acaagcaatc gatatttcac gatcaagggt atcaagggtg
    87241 tagtacattt cacgaccaag ggtgtactac tatttgtagt agcggtcctt atatatcgta
    87301 ttaacaatcg aaatatggtc gaaagaaaaa atctctattt gacagggctt cttcctatac
    87361 ttatgaatcc cattggaccg agaaatgatg cattggaaga atcttttggg tcttccaatg
    87421 tcaataggtt gattgtttcg ctcctgtcaa aaggaaaaaa gatctctgag ttcctggatc
    87481 cgaaagagag tacttgggtt cccccaataa ctaaaaagtg tatcatgcct gaatccaact
    87541 ggggttcgcg gtggtggagg aactggatcg gaaaaaagaa ggattctagt ggtaagatat
    87601 ctaatgaaac cgtcgctgga attgagatct cattcaaaga gaaagatatc aaatatctgg
    87661 agtttccctt tgtatattat atggatgatc cgatccacaa ggaccgtgat tgggaattgt
    87721 ttgatcgtct ttctccgagt aagaggcaaa acatattgaa ttcgggacag ctattcgaaa
    87781 tcttagtgaa agactggatt tgttatctca tgtttgcttt tcgtgaacaa ataccaattg
    87841 aagtggaggg tttcttcaaa caacaagggg ctgggtcaac tattcaatca aatgatattg
    87901 agcatgtttc ccatctcttc tcgagaagca agtgggctat ttctttgcaa aattgtgctc
    87961 aatttcatat gtggcaattc cgccaagatc tcttcggtag tcgggggaag aatccgcacg
    88021 aatcggattt tttgaggaac atatcgagag agaattggat ttggttagac aatgtgtggt
    88081 tggtaagcaa ggatcgaatt tttagcaagg tacggaatgt atcgtcaaat attcaatatc
    88141 attccacaag atctagtttc gttcaagtaa cggattctag ccaattgaaa ggatcttttg
    88201 atcaatccag agatcgtttt gattccatta gtaatgagga ttcggaatat cacacattga
    88261 tcaatcaaag agagattcaa caactaaaag aaagatcgat tctttgggat ccttcctttc
    88321 ttcaaacgga acgaagagag atagaatcag accgattccc taaacgcgtt tctggatctt
    88381 cctcaaagtc ccggctattc acggaacgtg agaagcggat gaataatcat ctgcttccgg
    88441 aagaaatcga agaatttctt gggaatccta caagatccat tcgttctttt ttctctgaca
    88501 tatggtcaga acttcatctg ggttcgaatc ctactgagag gttcactaaa gatcagaaat
    88561 tgttgaagaa agaacaagat gtttcttttg tccctttcag gcgatcggaa aataaagaaa
    88621 tagtgaatat atccaagata attacgtatt tacaaaatac cgtctcaatt catcctattt
    88681 catcatatcc gggatgcgat atggttccga aggatgaact gggtagttct tcattcttga
    88741 acaaaaatcc attttttgat ttatttcatc tattccatga cctgaacagg gggggataca
    88801 cgttacacca cgattttgaa tcagaagaga gatttcaaga aatggcagat ctattcactc
    88861 tatcaataac cgagccggat ctggtgtatc ataagagatt tgccctttct attgattcct
    88921 acggattgga tcaaaaacaa ttcttgaatg aggccgggga tgaatcgaaa aagaaatctt
    88981 tattggttct acctcctatt ttttatgaag aaaatgaatc tttttatcga aggatcagaa
    89041 acaaatgggt ccggatctcc tgcgggaatg atttggaaga tccaaaacca aaaagagtgg
    89101 tatttgctag caacaacata atggaggcag tcaatcaatc tatcttgatc cgaaatctga
    89161 ttcaaatcca atatagcacc catgggtaca taagaaatgt attgaatcga ttctttttaa
    89221 tgaatagatc cgatcgcaac ttcgagtatg gaattcaaag ggatcaaata agaaatggta
    89281 ctctgaatca tagaactcta atgaaatata cgatcaaccg acatttatcg aatttgaaaa
    89341 agagtcagaa caaacggttc gatcctctta ttttgatttc tcgaaccgag agatacatga
    89401 atcgggatcc taatgcatat agatacaaat ggtccaatgg gagcaagaat ttccaggagc
    89461 atttagaaca tttcgtttct gagcagaaga gccgttttca agtagtgttc gatcgattac
    89521 atattaatca atattcgatt gattggtctg aggttatcga taaaaaagat ttgtctaagt
    89581 cacttcttct ctttttgtct aactcacttc cttttttctt tgtgagtttc gggaatatcc
    89641 cccttcatag gtctgagatc cacatctatg aattgaaagg tacaaatgat caactctgca
    89701 atcagttgtt agaatcaata ggtcttcaaa tcgttcattt tcaaaaattg aaacctttct
    89761 tattggatga tcataatact tctcaaaaat cgaaattctt gatcaatgga ggaacaatat
    89821 caccattttt gttcaataag ataccaaagc ggatgattga ctcattccat actagaaata
    89881 atagcaggaa atcttttgat aacacggatt cctatttctc aatgatatcc cacgatcaag
    89941 acaattggct gaatcccgtg aaaccatttc atagaagttc attgatatct tctttttata
    90001 aagcaaatcg acttcgattc ttgaataatc cacatcactt ctccttctat tgtaacaaaa
    90061 gattcccttt ttatgtggaa aaggcccgta tcaagaattc tgattttacg tacggacaat
    90121 tcctcaatat cttgttcatt cgcaacaaaa tattttcttt gtgcggtggt aaaaaaaaac
    90181 atgctttttt ggagagagat actatttcac cttcaccaat cgagtcgcag gtatctaaca
    90241 tattcatatc taatgatttt ccacaaagtg gtgacgaaag gtataacttg tacaaatctt
    90301 tccagtttgc aattcgatcc gatccattag ttcgtagagc tatttactcg attgcagaca
    90361 tttctggaac acctctaaaa gagggacaaa aagtcaattt tgaaagaact ttttgtcaac
    90421 ctctttcaga tatgaatcta tctgattcag aagagaagaa cttgcatcag tatctcaatt
    90481 tcaattcaaa catgggtttg attcacactc catgttctga gaaatattta ccatccgaaa
    90541 agaggaaaaa acggagtctt tgtctaaaga aatgcgttga gaaagggcag atgtatagaa
    90601 cctttcatca acgaaagagt gctttttcaa ctcgcttaaa atcaaaatgg aatctattcc
    90661 aaacatatat gccatggttc tttacttcaa cagggtgcaa atatctaagt ttgatattgt
    90721 tagatacttt ttcagaccta ttgccgatac taagtagcag ccgtcaaata ttggtatcca
    90781 tttttcatga tattatgcat ggatcagcgc gaattcttca gaaaaaattg tggaagacac
    90841 gacggaatcg gataagtgag atttcgatta agtgtttaca aaattttctt ctgtccgaag
    90901 aaaagattca tcgaaataat gagtcaccat tgatatcgac acatctgagc tcgccaaatg
    90961 ttcaggagtt cctctattca atccttttcc ttcttcttgt tgctggacat ctcgtttgta
    91021 cacgtctttt ctttgtttcc cgagcctata gtgagttaca gacagagttc gaaaagatca
    91081 aatctttgat gaatccatca tacatgattg agttgcgaaa acttctggat aggtatccca
    91141 catctgaact gaattctttc tggttaaagt taaagaatct ctttctagtt gctctgcaac
    91201 aattaggata ttctatacgt tctaagaaga aatatttgaa tatcaatctc atcgatctca
    91261 taagtatcat accaaatccc atcaatcgaa tcattttttc gagaaatacg agacatctaa
    91321 gtcatacaag taaagagatc tattcattga taagaaaaag agaaaacgtg ggcgatcatt
    91381 ggattgatga taatccaata gaattctggt tcgcgaacag tgattcgatt agtgataaag
    91441 aaagagactt cttggttcag ttctccatct ccaccttaac ggcagaaaaa agtattgatc
    91501 aaattctatt gagtctgact catagcgatc atttatcaaa gaatgactct gcttatcaaa
    91561 tgattgaaca accgggagca atttacttac gatacttagt tgacattcat caaaagtatc
    91621 taatgaatta tgagttcaat acatcctgtt tagcagaaag gcggatattc cttgctaatt
    91681 atcagacaat cacttattca caaacttcgt gtggggctaa tagttttcat ttcccgtctc
    91741 atggaaaacc cttttcgctc cgcttagcct tatccccctc taggggtatt ttagtgatag
    91801 gttctatagg aagcggacga tcctatttgg tcaaatacct aacgacaaac tcctatcttc
    91861 ctttcattac agtatttctg aacaagttcc cggatagcaa gcctagggag ttggttcttg
    91921 atgaggagga tgagagtgac tatgatgtta gtgactctat tgatgctagt gactctattg
    91981 atgctagtga cgatattgat actagtgacc ttgataggga gttgcggcgt atagagtggc
    92041 tagctgagga tgtgatgaat gagttcacca atattgaact gctggcggaa gtagaccgat
    92101 tttttatcac ccttcacttc gaattagcaa aagcaatgtc tccttgcata atatggattc
    92161 cagacattca tgatctggat atgaatgagt cgaaggactt atccctcggt ctattagtga
    92221 actatctctc cagggattgt gaaagatgtt ctactagaaa tattcttgtt attgcttcga
    92281 ctcatattcc ccaaaaagtg gatcccgctc taatagcccc gaatcaattc aatacatgta
    92341 ttaagatacg aaggcttctt attccacaac aacgaaagcg ctttttcact ctttcatata
    92401 ctaggggatt tcacttggaa aagaaaatgt tccatactaa tcgattcggg tccacagcca
    92461 tgggttccaa tgcacgagat cttgtagcac ttgccaatga ggccctatca attagtatta
    92521 cacagaagaa atcaattcta gacactaata caattagatc tgctcttcat agacaaactt
    92581 gggatttgcg agcccatgta ataccggttc aggatcacgg gatccttttc tatcagatag
    92641 gaagggctgt tgtgcaaaaa gtacttctag gaaattgcct cctagatcct atatctatct
    92701 atataaagaa gcaattgtgt gaagaagggg atccttattt gtacaaatgg tacttcgaac
    92761 ttggaacgag catgaagaaa ttaacgatac ttctttatct tttgagttgt tctgccggat
    92821 cggtcgctca agacctttgg tctctacccg gacccgatga aaaaaatagg atcacttctt
    92881 atcggttcgt tgagaatgat tctgatctag ttcatggcct agtagaaata gaaggcgctc
    92941 tgatggcatc ctcgcggaca gaaagagatt gcagtcggtt tgataatgat cgagtgaaat
    93001 tccttcttcg gcccgaacca aggaatccct tatatatgat gcaaaatgga tcttattcta
    93061 tcgttgatca gaaatttctc tatcaaaaat acgaatcgga gtttgaagaa ggggaaatag
    93121 aggagggttt cttcgatcac atagactggg ctcctagaat atggcgccct tgggaatttc
    93181 tatttgattg tatcgaaagg cccaatgaat tgggatttcc ctattgggcc ggtcggggga
    93241 tcctttatga tgaaaaggat gagcttcaag aggaggatca gcttcaagag gaggatgagc
    93301 gtcaagagga ggatgagctt caagaggggg attcggagtt cttgcagagt gaaaccatgc
    93361 agtacccgcc acgagctaga ttttccaaag aacaaggctt ttttcgaata agccaattca
    93421 tttgggaccc cccggatcca ctcttttccc tattcaaaga tgagcccttt gtctctgtct
    93481 tttcacatcg agaattcttt gcagatgaag atgaagagat gttaaagggg cttcttattc
    93541 ttactgccaa aatggatcct cttccatctc tatctaaacg ctggtttctc aagaatagga
    93601 aaaaaaagca cttcgaattc ttgattcatc gccagagatg gcttagaacc aatagttcat
    93661 tatctaatgg attttcccgt tctaatattc gatccgagag ttatcagtat ttatcaaatc
    93721 tgttcctatc tcacggaagg ctattggatc aaatggcaaa gacattgttg agaaaaagat
    93781 ggcttttctc ggatgaaatg aaaattggat tcatgtaaca ggagaagggt ttcccattac
    93841 ttagccggaa agatatgtgg tcatgaggat taagtggaac ggaattgact gggtggtaga
    93901 gtcgcggaaa cacttctttc ttccatggag ctaagctcca tggaagaata tgctactgct
    93961 gaaacatgga agaattgaaa tcttagatca aaacactatg tatggacggt atgaactgcc
    94021 taaacaagaa ttcttgaaca gcgaacaacc agagctatta ctcactacat caaaaaattt
    94081 ccattaatga aagatgtaaa tccattggaa aatcaaaaat acgcatgtca gatgaaatgg
    94141 tttttgctat ctgctccaat aacgaatcat tggtttaact gaataactaa ataaaataga
    94201 tagacctttc tcttcgtctc aggtcgatgg atcttcccga ttggaagatc ccctatatgg
    94261 ataatagaca ttccagttga ccgagcctaa ttctaattgt ttttggttcg aagcaaagat
    94321 atccacgggg cggttcgccc tattcacgac cgagaagtac tggattctct ttcggatagg
    94381 tcctgaaagg agaaggaaag ctggaatgcc accaggcgtc tattattgaa ttcacccgac
    94441 ccgatagtac ccatttttgg aacgtccagt gccaaagtca ctgaatgggt agtcgccaat
    94501 ccctaaaacg gactatgtaa tgcactttat ctgctgggtt acggggggca ttttaccaga
    94561 ggtttagatt gtatcaatcc acccttgtgt gattcctgtt gaagcatata ctcgggggtg
    94621 ggtgcagggc agacgatttc aaagcagatt ccccattcat tagatagaga ggatcaccaa
    94681 gattttgtga tccgctgccg aacttattcc aattcaatga gcattctcaa tattatgcct
    94741 tgaagaggac tcgaacctcc acgctcttta gcacgagatt ttgagtctcg cgtgtctacc
    94801 atttcaccac caaggcatct tgaaagtaaa tcgtattcca tgaatatgat atctatctag
    94861 tgtgatgtat ggaatatatg acaaaggtgg agtgttggag tatttctatt gatcggccat
    94921 gtcatatagg ccaagtcgga catccaattg cttcgatttg aagtatccag aggatgtctt
    94981 atatatatta agattctatt aaaaagatgg acaatcaaac ctatttcttt ctcgattcaa
    95041 tagaagaaaa aaagaaaaga ggtgaatagg gtccaaaata aggagagatc tgtaatgtaa
    95101 aaagaaggcc cgattacgcc cattcctaat cctaaatgga atgtaacgac gtagggatcc
    95161 atatgtaaac atagtctcta tttagattta gataggctcg aatgaccctt ctcataatga
    95221 gaatgtatat aaccctattc cggtctggcc cgatatggaa tgaacttata atctataatc
    95281 tgattataga ttataagttc ataaccctag cccattccct ttttgggcgg aacagatcta
    95341 ctaattcttt gattccagtt agtaaagagg gatcttgaac taagaaatag attctagaag
    95401 ctaaactaaa aaagggtatc ctgagcaatt gcaataattg ggttcattga tattcctggt
    95461 atagtagatg ctatcacaca tacaatcata ctcaattcga tggaattttt tgatcttaaa
    95521 ggggatattc tataatttcg cacgtgaggg gttatttctt ggtttcgtcc agtcattaat
    95581 aacttgatta tttttaaata atagtagata gaaacaacgc tcgtaaggag tcctattgaa
    95641 accaagaaat agaggcctgc ctgccatcca caccagaata aatgtagttt tccgaaaaaa
    95701 cctgcgagtg gaggaaggcc tcctagagat aagagacata gagctaaaga gagagccaaa
    95761 aaaggatctt ttgtgtataa tcctgcataa tctcgaatgt tatcagttcc ggtacgtaga
    95821 ccaaataaga caatgcaagc aaaagttcct agattcatgg agatatagaa cagcatataa
    95881 gttatcatgc tcgcatatcc accatttgag tctccgacaa ttattccaat aattacatat
    95941 ccgatttgac ctatggacga atacgcaagc atacgtttca tgcttgtttg agtaatagca
    96001 atgagattcc ccaatatcat gctaagaata gctaggattt ccagaagaag atgccattcg
    96061 tttgatgaga aataaaaagg aatatcgaaa attcgagtgg ctgaagccga agcagctact
    96121 ttcgaagtaa cagaaagaaa agcaacgact ggagtaggag agtcagagtc gaaaagagga
    96181 ttcctcactt ctttctctca ttcaaaaccg tgcatgagac tttcatctcg cacggctcct
    96241 aagtgataaa agtaaagaag aacttatctt cttttttttt ttattattac cttcctcgcg
    96301 tatgtataag atcgaaccca ttcgatttct aaaacggatt actaatcctt aacttttcga
    96361 ggaatccttc atcagtggtt gtgaatgact gatttttctc catcttttcg accttgattc
    96421 cgtaggagta agttagaaag attgagaaat agaaccatct gatttgattc gttctcaata
    96481 gccatgagat gatcatctta gggtgatcct tttgtcgacg gatgctccta ttacactcgt
    96541 agtctctgaa ggatgagaac caactatgta gcatctacat caagaattca agtattgtat
    96601 acgtcattag tccgatcctt tgtaggaact acccgtaata acgaacttgc aaaatggatc
    96661 tgtttatcat aaagagaatc gttgttcctg accctgcttc gccttaattg ttatttgaac
    96721 aagtcaaagt tatgtcttgg tctgagtggg aatagcattt ctcttctgca tgtccatgga
    96781 gttttgaaaa atccaaacat cccagagata gatagagagg taggaatttc tcgaacgaac
    96841 cgcactcctt cgtatacgtc aggagtccat tgatgagaag gggctgggga aagcttgaac
    96901 ccaattccta cagtgatgaa tataagcgca attgaaattc ctggggagtt atacatttgt
    96961 gtattgataa gaccattcac tatttcttga agctcgatct ctcccccgga tgaaccatat
    97021 agccaagaga aaccatgaac cagaatagaa gagcttgccc cacccatgag taaatatttc
    97081 gtagtagcct cattagaccg tacatctttc ttggtatatc cagataatag gtaggagcat
    97141 aaactgaaac attctggagc tacaaagata gttattaaat cgttagcacc gcataaaaac
    97201 attcctccta gagtcgctgt taatacgaat aacagaaact ctgttatagc catttctgta
    97261 cattcaatgt actctacgga tagaggaata catagagttg aacatagtaa aataagaaat
    97321 tgaaagattt cgttgaaatt gttcgtttgg aaatttcccg aaaagctaat cataggttct
    97381 tctctccatc ggaacaatag ggccgttatg ctcattacta aacttgttga agagatgaaa
    97441 tataaccaag gtatatcttt ttgatcagag gttgaatcga tcatcagaag aagaattagg
    97501 ccaaaaatga ggatacattc tgggaaaata aaacttccat cgaagagaag caaatgaaag
    97561 gctttcataa aaattctcgt agaatcgaga atgaagtttt cattctgtac atgccaaatc
    97621 atgaattagt aactgcatcc aatctccaaa aaaatcccaa ttgtttcgaa ctttctattt
    97681 ttggaatgga atatttgtgg aatccccatg aattaggatc aaaccttatt ccatggtatt
    97741 tacatgagat tcctctttct tattcttaag caagtccccg agagggctta gttgatccat
    97801 gatttatgtt ttatctttcg tttccttttc gtttgtttcg agaacgatca attccgattc
    97861 tttctttttc tattgattct tttacgatcg agatgtatgg atccatggat ctatgtgtct
    97921 atatagatcc tgttcgtgga ttaacgaaaa tgtgcaaaag ctctatttgc ctctgccatt
    97981 ctatgagtct cttccttttt gcgtatggca tcgccactcc ctttggcagc atccactaat
    98041 tcggaactta atttgaaagc catatttcga cccggacgtt ttcgggatgc ccctaataac
    98101 caacgaacgg caagtgcttt tccttgtgcg gatcctattt caataggaac ttgctgggtc
    98161 gatccgctta cacgtcttgc ttttactgct atatcgggag ttactccacg tattgcttga
    98221 cgtaaaacag atagcggatt tgtttctgtc ttttgttgaa tctttttcaa ggctcgatag
    98281 agaatttgat aagccaatga tttttttccg tgtttcagaa tacggttaac caacatgtta
    98341 actaatcgat tacgataaat tggatcggat tttgcagttt ttttttctgc agtacctcgg
    98401 cgtgacatga gcgtgaaagg ggttcaagaa tcagttttct ttttataagg gctaaaatca
    98461 tttattttgg ctttttggcc ccatattgta gggtggatct cgaaagatat gaaagatctc
    98521 cctccaagcc gtacatacga ctttcatcga atacggtttt ccgcagaatt caatatgtat
    98581 ctatgagatc gagtatggaa ttctgttgac tcactttaaa ttgagtatcc gtttccctcc
    98641 ctttcctgct aggattggaa atcctgtatt ttacatatcc atacgattaa gtccttgggt
    98701 ttccgaaata gtgtaaaaag aagtgcttcg aatcattgct atttgacccg gacccgttct
    98761 aaaaaagtcg aggcatttcg aattgtttgt tgacacggac gaagtcaggg aaaacctctt
    98821 aaattatttc aatattggac cttggacata taataagttc cgaatcaaat ctccttagaa
    98881 agaagatctt ttgtctcatg gtagcctgct acagtcccct tacgaaactt tcgttattgg
    98941 gttagccata cacttcacat gtttctagcg attcacatgg catcatcaaa tgatacaagt
    99001 cttggataag aatctacaac gcactagaac gcccttgttg acgatccttt actccgacag
    99061 catctagggt tcctcgaaca atgtgatatc tcacaccggg taaatcctta acccttcccc
    99121 ctcttactaa gactacagaa tgttcttgtg aattatggcc aataccaggt atataagcag
    99181 tgatttcaaa cccagaggtt aatcgtactc tggcaacttt acgtaaggca gagtttggtt
    99241 ttttgggggt gatagtggaa aagttgacag ataagtcacc cttactgcca ctctacagaa
    99301 ccatacatga gattttcacc tcatacggct cctcgttcaa ttctttcgaa gtcgttgggt
    99361 tctcttcctc gttccagaat gtcctcccct cttccactcc gtcccgaaga gtaactagga
    99421 caaattcagt cacgttttca tgttccaatc gaacactttc catttttgat tattctcaaa
    99481 agagaagatt ttttttacca aacatccgcg gatccaatca cacgatctta taataagaac
    99541 aagagatctt tctcgatcaa tccccttgcc cctcattctt cgagaatcag aaagatcctt
    99601 ttcaagtttg aatttgttca tttggaatct gggttcttat acttcatttt tatttctttt
    99661 tattcttttt tttttgattt tattcccttc cgtcattctt taagtctcat aggtttgatc
    99721 ctatagaatc taacccattt tctcattgag cgaggggtac gaaatcaatc tgattgattt
    99781 ttcgatcaaa tatgtgaaat cttcggtttt ttcctcttta tctatcccta tcccataggt
    99841 acagcatttg aatcaataga gaaccttttc ctctgtatct atatgaatcg atattattcc
    99901 attctcctta ctgatacctc ccaaggaaaa aaccgaattg gatcccaaat tgacgggtta
    99961 gtgtgagctt atccatgcgg ttatgcattc ttcgaatagg aatccatttt ctgaaagatc
   100021 ctggctttcg tgctttggtg ggtctccgag atcctttcga cgacctatgt tgtgttgaag
   100081 ggatatctat atgatccgat cgattgcgta aagcccgcgg tagcagcaga accggggaaa
   100141 gtatacagaa aagacagttc ttttctttct attagattag tattttctat tatattaaga
   100201 ttcgtattag ttagcgatcc cggctccgtg agtcctttct tccgtgatta actgttggcg
   100261 ccagtcccac attttgtctc tgtggaccga ggagaaagga ggctcagcgg gaagaggatt
   100321 gtaccatgag agagggggtc aacctctgtc aaatatacaa catggattct ggcaatgcaa
   100381 tgtagttggg ctttcatgct gatccgaatg aatcatcttt tccacggagg taaatctttg
   100441 cctttgcccg ctaggcaaga ggatagcaaa ttacaaattc tgtttcggta ggacatgtat
   100501 ttctattact atgaaattca ttaatgaagt aattaatcgt gggattagca ttaccctttt
   100561 ttttatagtg acgaatcttg tatgtgttcc taagaaaaag agaaggaatt tgtcaaaatt
   100621 tcggggtctt agagggtcgt ggaaatccat aagaactctt gaatggaact aaggaactcc
   100681 agttccttcg gaaatggtaa gatctttggc gcaataagaa ggggttgatc cgtatcatct
   100741 tgacttggtt ctgatttctc tattttttta agaataccgc ttctcctacc cgtatcgaat
   100801 agaacatgct ggggcaaacc ttcttcatgt aaaacctgct tgatttagat cgggagaatc
   100861 gtacggtttt atgaaaccac gtgctatggc tcgaatccgt agtcaatcct atttccgata
   100921 ggagcagttg acaattgaat ccaacttttt ccatgatttt cgtatccgta atagtgcgaa
   100981 aggaaagccc ggctccaagt tgttcaagaa tagtggcggt gttgagtttc tcgatccttt
   101041 gtcttaggat tagtcagttc tatttcttga tgggggcagg gaagggatat aactcagcgg
   101101 tagagtgtca ccttgacatg gtggaagtca tcagttcgag cctgattatc cctaaaccca
   101161 atgtgggttt ttctattttg tcttgctccc ctcgaataag aatggataag aggcttgtgg
   101221 gattgacgtg aggggggagg gatggctata tttctgggag cgaactccag gcgaatatga
   101281 agcgcatgga gacaagttat gccttggaat gaaagacaat tccgaaccaa accagctttg
   101341 tctacgaaca aggaagctat aagtaatgca actatgaatc tcatggagag ttcgatcctg
   101401 gctcaggatg aacgctggcg gcatgcttaa cacatgcaag tcggacggga agtggtgttt
   101461 ccagtggcgg acgggtgagt aacgcgtaag aacctgccct tgggagggga acaacagctg
   101521 gaaacggctg ctaatacccc gtaggctgag gagcaaaagg aggaatccgc ccgaggaggg
   101581 gctcgcgtct gattagctag ttggtgaggc aatagcttac caaggcgatg atcagtagct
   101641 ggtccgagag gatgatcagc cacactggga ctgagacacg gcccagactc ctacgggagg
   101701 cagcagtggg gaattttccg caatgggcga aagcctgacg gagcaatgcc gcgtggaggt
   101761 agaaggccca cgggtcatga actccttttc ccggagaaga agcaatgacg gtatctgggg
   101821 aataagcatc ggctaactct gtgccagcag ccgcggtaat acggaggatg caagcgttat
   101881 ccggaatgat tgggcgtaaa gcgtctgtag gtggcttttt aagtccgccg tcaaatccca
   101941 gggctcaacc ctggacaggc ggtggaaact accaagctgg agtacggtag gggcagaggg
   102001 aatttccggt ggagcggtga aatgcgtaga gatcggaaag aacaccaagg gcgaaagcac
   102061 tctgctgggc cgacactgac actgagagac gaaagctagg ggagcgaatg ggattagata
   102121 ccccagtagt cctagccgta aacaatggat actaggcgct gtgcgtatcg acccgtgcag
   102181 tgctggagct aacgcgttaa gtatcccgcc tggggagtac gttcgcaaga atgaaactca
   102241 aaggaattga cgggggcccg cacaagcggt ggagcatgtg gtttaattcg atgcaaagcg
   102301 aagaacctta ccagggcttg acatgccgcg aatcctcttg aaagagaggg gtgccttcgg
   102361 gaacgcggac acaggtggtg catggctgtc gtcagctcgt gccgtaaggt gttgggttaa
   102421 gtcccgcaac gagcgcaacc ctcgtgttta gttgccaccg ttgagtttgg aaccctgagc
   102481 agactgccgg tgataagccg gaggaaggtg aggatgacgt caagtcatca tgccccttat
   102541 gccctgggcg acacacgtgc tacaatggac gggacaaagg gtcgcgatcc cgcgagggcg
   102601 agctaactcc aaaaacccgt cctcagttcg gattgcaggc tgcaactcgc ctgcatgaag
   102661 ccggaatcgc tagtaatcgc cggtcagcca tacggcggtg aattcgttcc cgggccttgt
   102721 acacaccgcc cgtcacacta tgggagctgg ccatgcccga agtcgttacc ttaaccgcaa
   102781 ggagggggat gccgaaggca gggctagtga ctggagtgaa gtcgtaacaa ggtagccgta
   102841 ctggaaggtg cggctggatt acctcctttt cagggagagc taatgcttgt tgggtatttt
   102901 gatttgacac tgcttcacac ccaaaaagaa gcgagctacg tctgagttca acttggagat
   102961 ggaagccttc ttttgtttct cgacggtgaa gtaagaccaa gcccatgagc ttcttatcct
   103021 aggtcagaac aagttgatag gatccccttt tatgccccca tgtccctccc gtgtggcgac
   103081 atgggggcgt aaaaaggaaa gagagggatg gggtttctct cgcttttctt tttgcatagc
   103141 gggcccccag cgggaggccc gcacgacggg ctattagctc agtggtagag cgcgcccctg
   103201 ataattgcgt cgttgtgcct gggctgtgag ggctctcagc cacatggata gttcaatgtg
   103261 ctcatcagcg cctgaccctg agatgtggat catccaaggc acattagcat ggcgtacttc
   103321 tcctgttcga gccggggttt gaaaccaaac ttctcctcag gaggatagat ggggcgattc
   103381 aggtgagatc caatgtagat ccaactttct attcactcgt gggatctggg cggtccgggg
   103441 gggaccacca tggctcctct cttctcgata atccatacat cccttatcag tgtatggaca
   103501 gctatctctc gagcacaggt ttaggttcgg cctcaatgga aaaatgaaat ggagcaccta
   103561 acaacgtatc ttcacagacc aagaactacg agatcgcccc tttcattctg gggtgacgga
   103621 gggatcgtac cattcgagcc tttttttttc atgcttttcc cggaggtctg gagaaagctg
   103681 caatcaatag gattttccta atcctccctt cccgaaagga agagcgtgaa attctttttc
   103741 ctttccgcag ggaccagggg attggatcta gccgtaagac gaatgcttgg ctgataaata
   103801 attcacttct tggtcttcga ccccctcagt cactacgaac gcccccgctc agtgcaatgg
   103861 gatgtgtcta tttatctatc tcttgactcg aaatgggagc aggtttgaaa aaggatctta
   103921 gagtgtttag ggttgggcca agagggtctc ttaacgccct cttttttctt cccatcggag
   103981 ttatttctta tttcacaagt acttgccgtg gtgaggaaga aaagaagggg gaacaagcac
   104041 acttggagag cgcagtacaa cggagagttg tatgctgcgt tcgggaagga tgaatcgctc
   104101 ccgaaaagga atctattgat tctctcccaa ttggttggac cgtaggtgcg atgatttact
   104161 tcacgggcga ggtctctggt tcaagtccag gatggcccag ctgcgccaag gaaaagaata
   104221 gaagaagcat ctgactcctt catgcatgct ccacttggct cgggggatat agctcagttg
   104281 gtagagctcc gctcttgcaa ttgggtcgtt gcgattacgg gttgggtgtc taattgtcca
   104341 ggcggtaatg atagtatctt gtacctgaac cggtggctca ctttttctaa gtaatgggga
   104401 agaggaccga aacatgccac tgaaagactc tactgagaca aagatgggct gtcaagaacg
   104461 tgtagaggag gtaggatggg tggttggtca gatctagtat ggatcgtaca tggacggtag
   104521 ttggagtcgg cggctcccct aggtttaggt tccctcatct gggatccctg gggaagagga
   104581 tcaagttggc ccttgcgaac agcttgatgc actatctccc ttcaaccctt tgagcgaaat
   104641 gcggcaaaag gaaggaaaat ccatggacca accccatcgt ctccaccccg taggaactac
   104701 gagatcaccc caaggacgcc ttcggtatcc aggggtcgcg gaccgaccat agaaccctgt
   104761 tcaataagtg gaatgcatta gctgtccgct ctcaggttgg gcagtaaggg tcggagaagg
   104821 gcaatcactc attcttaaaa ccagcattct taagaccaaa ggtcggggtg gaaaaggggg
   104881 gaaagctctc cgttcctggt tctcctgtag ctggatcctc cggaaccaca agaatcctta
   104941 gttagaatgg gattccaact cagcaccttt tttttttgag attttgagaa gagttgctct
   105001 ttggagagca cagtacgatg aaagttgtaa gctgtgttcg ggggggagtt attgtctatc
   105061 gttggcctct atggtagaat caatcagtcg ggggcctgag aggcggtggt ttaccctgtg
   105121 gcggatgtca gcggttcgag tccgcttatc tccaactcgt gaacttagcc gaaacaaagc
   105181 tatatgatag tacccgattt ttccgattcg gcagttcaat ctattattta tcattcatgg
   105241 acgttgataa gatccttcca tttagcagca ccttaggatg gcatagcctt aaagtgaaaa
   105301 gtgaagggcg aggttcaaac gaggaaaggc ttacggtgga tacctaggca cccagagacg
   105361 aggaagggcg tagtaagcga cgaaatgctt cggggagttg aaaataagcg tagatccgga
   105421 gattcccgaa taggtcaacc tttcgaactg ctgctgaatc catgggcagg caagagacaa
   105481 cctggcgaac tgaaacatct tagtagccgg aggaaaagaa agcaaaagcg attcccgtag
   105541 tagcggcgag cgaaatggga gcagcctaaa ccgtgaaaac ggggttgtgg gagagcaata
   105601 aaagcgtcgt gctgctaggc gaagcagtag agtgctgcac cctagatggc gagagtccag
   105661 tagccgaaag catcactagc ttacgctctg acccgagtag catggggcac gtggaatccc
   105721 gtgtgaatca gcaaggacca ccttgcaagg ctaaatactc ctgggtgacc gatagcgaag
   105781 tagtaccgtg agggaagggt gaaaagaacc cccgtcgggg agtgaaatag aacatgaaac
   105841 cgtaagctcc caagcagtgg gaggagccca gggctctgac cgcgtgcctg ttgaagaatg
   105901 agccggcgac tcataggcag tggcttggtt aagggaaccc accggagccg tagcgaaagc
   105961 gagtcttcat agggcaattg tcactgctta tggacccgaa cctgggtgat ctatccatga
   106021 ccaggatgaa gcttgggtga aactaagtgg aggtccgaac cgactgatgt tgaagaatca
   106081 gcggatgagt tgtggttagg ggtgaaatgc cactcgaacc cagagctagc tggttctccc
   106141 cgaaatgcgt tgaggcgcag cagttgactg gacatctagg ggtaaagcac tgtttcggtg
   106201 cgggctgcga gagcggtacc aaatcgaggc aaactctgaa tactagatat gacctcaaaa
   106261 taacaggggt caaggtcggc cagtgagacg atgggggata agcttcattg tcgagaggga
   106321 aacagcccgg atcaccagct aaggccccta aatgaccgct cagtgataaa ggaggtaggg
   106381 gtgcagagac agccaggagg tttgcctaga agcagccacc cttgaaagag tgcgtaatag
   106441 ctcactgatc gagcgctctt gcgccgaaga tgaacggggc taagcgatct gccgaagctg
   106501 tgggatgaaa aaatgcatcg gtaggggagc gttccgcctt agggggaagc acccgcgcga
   106561 gcgggggtgg acgaagcgga agcgagaatg tcggcttgag taacgcaaac attggtgaga
   106621 atccaatgcc ccgaaaaccc aagggttcct ccgcaaggtt cgtccacgga gggtgagtca
   106681 gggcctaaga tcaggccgaa aggcgtagtc gatggacaac aggtgaatat tcctgtacta
   106741 ccccttgttg gtcccgaggg acggaggagg ctaggttagc cgaaagatgg ttatcggttc
   106801 aaggacgcaa ggtgcccctg ctttttcagg gtaagaaggg gtagagaaaa tgccccgagc
   106861 caatgttcga gtaccaggcg ctacagcgct gaagtaaccc atgctatact cccaggaaaa
   106921 gctcgaacga ccttcaacaa aagggtacct gtacccgaaa ccgacacagg tgggtaggta
   106981 gagaatacct aggggcgcga gacaactctc tctaaggaac tcggcaaaat agccccgtaa
   107041 cttcgggaga aggggtgcct cctcacaaag ggggtcgcag tgaccaggcc cgggcgactg
   107101 tttaccaaaa acacaggtct ccgcaaagtc gtaagaccat gtatgggggc tgacgcctgc
   107161 ccagtgccgg aaggtcaagg aagttggtga cctgatgaca ggggagccgg cgaccgaagc
   107221 cccggtgaac ggcggccgta actataacgg tcctaaggta gcgaaattcc ttgtcgggta
   107281 agttccgacc cgcacgaaag gcgtaacgat ctgggcactg tctcggagag agactcggtg
   107341 aaatagacat gtctgtgaag atgcggacta cccgcacctg gacagaaaga ccctatgaag
   107401 cttcactgtt ccctgggatt ggctttgggc ttttcctgcg cagcttaggt ggaaggcgaa
   107461 gaaggcctcc ttcagggggg gctcgagcca tcagtgagat accactctgg aagagctaga
   107521 attctaacct tgtgtcagga cctacgggcc aagggacagt ctcaggtaga cagtttctat
   107581 ggggcgtagg cctcccaaaa ggtaacggag gcgtgcaaag gtttcctcgg gccggacgga
   107641 gattggccct cgagtgcaaa ggcagaaggg agcttgactg caagacccac ccgtcgagca
   107701 gggacgaaag tcggccttag tgatccgacg gtgccgagtg gaagggccgt cgctcaacgg
   107761 ataaaagtta ctctagggat aacaggctga tcttccccaa gagctcacat cgacgggaag
   107821 gtttggcacc tcgatgtcgg ctcttcgcca cctggggctg tagtatgttc caagggttgg
   107881 gctgttcgcc cattaaagcg gtacgtgagc tgggttcaga acgtcgtgag acagttcggt
   107941 ccatatccgg tgtgggcgtt agagcattga gaggaccttt ccctagtacg agaggaccgg
   108001 gaaggacgca cctctggtgt accagttatc gtgcccacgg taaacgctgg gtagccaagt
   108061 gcggagcgga taactgctga aagcatctaa gtagtaagcc caccccaaga tgagtgctct
   108121 cctattccga cttccccaga gcctccggta gcacagccgc gacggcaagg ggttctctgt
   108181 ccctgcgggg atcgagtgac agaagttttg agaattcaag agaaggtcac ggcgagacga
   108241 gccgtttatc attacgatag gtgtcaagtg gaagtgcagt gatgtatgca gctgaggcat
   108301 cctaacagac cggtagactt gaaccttgtt cctacatgac ccgatcaatt cgatcaggca
   108361 ctcgccatct attttcattg ttcaactctt tgacaacatg aaaaaaccaa aagctctgcc
   108421 ctccctctct atctattcat gggatggaag ggcggaggcc tttggtgtcc cttccagtca
   108481 agaatcgggc ctcagaatca ctagccaata tgcttttctt tttttcgcac gcctttcttc
   108541 gttcatggtt cgatattctg gtgtcctagg cgtagaggaa caacaccaat ccatcccgaa
   108601 cttggtggtt aaactctact gcggtgacga tactgtaggg ggggtcctgc ggaaaaatag
   108661 ctcgacgcca ggatgataaa aacttaacac ctctcattct tattactttt tcaatacgaa
   108721 aaagaaacaa aaaatgaaaa acaaaaaggt cgtcttattc aaaaccccaa ttatgaaatc
   108781 ccctctctcc cacttcacac ctcggaacgc accgttctta tagagagaaa ggcgctttca
   108841 catcttctta acccggaaat ggctggggag aggaaaggtt cctttttttt ttttagggta
   108901 ctcctgggaa cagacccagt ggagacgagg tggggcctgt agctcagagg attagagcac
   108961 gtggctacga accacggtgt cgggggttcg aatccctcct cgcccacaac cggcccaaaa
   109021 gggaagggcc tttccctctg ggggtaggaa aatcatgatt gggatagcgg accaaaagct
   109081 atggaactgg ggcgcgggtc ttttgccgaa atggagtggc cttttgactt tcaaataaaa
   109141 atttacatat agtaaagccg gccaaaacaa aaaacaaaat tagcatcttt tttttttgtt
   109201 ttacgcccca taactcttcc tcagccaggc ttggacagaa tggcagagca agtacaagta
   109261 ttagtagcat acaaaaatgg caaaaatgcg ctcctcgcca ttaaattaat gtgtttgctc
   109321 gcggtaattg cggcctctcg ggagaatcga tgactgcatc tttgatccat ttgctagtac
   109381 tagtacatct gagaattctt aattggctgg ttgtaaatag ccccaagact atggaacaaa
   109441 ggattatccc ggacctagac cgaggtattg acggcgattc tcaaatatcg cagaacagaa
   109501 tgtgatacga tgagatagaa tgcaatagaa ataaagacac agagaacggg ttacctactc
   109561 ctactcttaa tgatcaaagc gaaccttttc attctgacat tctgtaattc ggaatgaatc
   109621 aaatctcccc aagtaggatt cgaacctacg accagtcagt taacagccga ccgctctacc
   109681 actgagctac tgaggaacaa cgggagatta gatctcatag agttcaattc ccattctcaa
   109741 cccatgacca atatgaactc gaagtttcct tcgtaacccc cggaacttct tcgtagtggc
   109801 cccgttccat gcctcatttc atagggaacc tcaaagtggc tctatttcat tatattccat
   109861 ccatatccca attccattca tttaatatcc ctttctttag tgtcattgac ataagagatg
   109921 tcgtttctag tctatctctt tgtatttcta tatatggaaa gtgaaaaaag attatcatag
   109981 aataatatga tattatcata gaataatatc atattatcat agaataacaa aaaaatggaa
   110041 ttgaaataga acaacgggag gtttgtgatg attttcaaat cttatatttt tctttttaca
   110101 ccaggtgatc taatatactt atgcatgaag atcacccaaa aatattatca tagaataata
   110161 tcatattatc atagattaac aaaaaaaaat ggaattgaaa tcgaacagga ggaggtttta
   110221 taatgatttt caaatcttat atattttttt ttagaccagg tgatctaata tacttatgca
   110281 tgaggataag caattcggtc gttggggtcg gactctatta tggatttctg accacattct
   110341 ccatagggcc ctcctatctc ttctctctcc gagccctggc tatggaagaa ggagaagaag
   110401 gaaacgagaa gaaggtagca gcaacaactg gttttcttgt gggacagctc atgatgttca
   110461 tatcgatcta ttacgcgccc ctacatatag cattggggag accccataca ataactgtcc
   110521 tagctctacc ctatcttttg tttcatttct tctggaacaa tcacaaagac ttttttgatt
   110581 atggatctac taacagaaat tcaatgcgta atcttaacat tcaatgtgta ttcctgaata
   110641 atctcatttt tcaattattc aaccatttca ttttaccaag ttcaatgtta gccagattag
   110701 tcaacgttta tatgtttcga tgcaacaaca agattttatt tgtaacaagt agtttagttg
   110761 gttggttaat tggtcaaatt ttattcataa aatgggttgg gttggtatta gtatggatac
   110821 agcaaaatca ttctattagg tctaatgtac ttattcgatc taagtttaga ttggtattag
   110881 tgtggataca gcaaaaaagt tctattaggt ttaatgtact tattcgatct aataagtatc
   110941 ttgcttctct tgcttatcag tataagtacc ttgtgtcaaa attaagatcc attgtgtcag
   111001 aattaagaaa ctctatggct cgaatcttta gtactttctt atttattacc tgtatctact
   111061 atttaggaag aataccgtca cccattttga ctaagcaact gaaaggaacc tcagaaatgg
   111121 aagaaataga aaaaaaagtt tccgcaagga gggggactca aactaaagag gaagaagagg
   111181 tattcaccga agaagatcct tctccttccc ttttttcgga agaaagggag gatccggaca
   111241 aaatcgatga aagggaagag atccgagtga acggaaagaa aaaaaaaaaa agaaaagatg
   111301 aactcctgac tcttcttttt gattcatggg ttgaaaactc tcttgtgatt cttctttttg
   111361 attctaacaa atggaatcga ccatttcgtt atataaaaaa caatcaattt caaaatgctg
   111421 taaaaaatga aatgtcacaa tatttttttt atacatgtca aagtgatgga aaagaaagga
   111481 tatcttttat gtatccgccg agtttgtcaa cttttaaaga aataatagaa aaaaagatat
   111541 cctttttcac aacagaaaaa ttattatctg atcaattgta taatgattgg aatttgacca
   111601 atgatctaaa acggctaaac aaaactgacg agtttataaa tagagtcaga actttagata
   111661 aagaatcttt tgatataggt atatttgaac aaaaaactca attgtgtaat gatgaaacta
   111721 aaaaagaata ttttcctaaa aaaaatgatc cgttcttata tgggccctat cgtggaagaa
   111781 tcaaaaaagg gttttcaccc cctagcataa atcaaatata taaaaaaaaa aaaatggggg
   111841 aattttggat aaataagatt catgctctac ttcttactaa tgattatcgc gaattgaaac
   111901 aaacaataga caaactcaac aatagtagat cattattaac aaaaaagaag ctttctttat
   111961 ttcgatttcg agaacccaaa catcaaacta ttcattcaaa tgtagttata actaagtcca
   112021 gtgatcaaag aagtagaaaa agatctattg aaataaagga aataagtaaa aaggtccctc
   112081 gatggccata ctacttactc gatgatttgc aactagagga aggagaaacc ggcgaagaaa
   112141 gggtagaatt ggattctcaa attcgtttaa gaaaatacaa gtatatggtc atttttgatg
   112201 atagcgaaga ttctaatgag cctgatccag caggcgaaat cgcttggata cgttatttac
   112261 catactcgga ttttcgtcga aatctaataa aaggttctat gcgtgcccaa aggcgtaaaa
   112321 cggttacttg ccaactcttc tatcaagcaa aggcgcattc ccctcttttt gtggacagaa
   112381 tagacagacg ccttttttct tttttggaca gaatagacag aggccttttt tcttttttga
   112441 acagaataga cagacgcctt ttttcttttg atagtttcgg acggatgaaa ggcatttttc
   112501 aaaatttgat gtctaaaaaa agcaaaaaat tacaaatctc tgattataca aaagaaaaaa
   112561 gaaaggttga aaaataccaa gacgaagaga gaatgcgaat ggaaatagca gaagcttggg
   112621 ataccattac atatgctcaa gcagtaagag gttttttatt agtaggccaa tcaattcttc
   112681 ggaaatatat tcgattgcct ttattaataa tagctaagaa tattgcgcgt attttattat
   112741 ttcaaggtcc cgaatggtcc gaagacttca aggattggaa tcgagaaatg catattcgat
   112801 gcacttataa tggtgttgaa ttatccgaca aagaatttcc aaaaaactgg ttaacagacg
   112861 gtattcagat aaaaatctta tttccttttt acctgaaacc ttggcaccga tctaagttaa
   112921 aacccttgaa aacacagaaa gcgcaaaaaa atgatttttg ttttttaaca atttttggac
   112981 cggaaactga ccatcctttt ggtccccctc gaaaactaaa agggtcttca ttttttgaac
   113041 ctatttttaa agaactgaaa aaaaaagtga aaaaattgaa aaagaagtct tttatagttt
   113101 ttaatgtttt taaagaacga gcaaaatttc ttcgaaaggt gtcaaaagaa ataaaaaaat
   113161 ggagcatcaa aaactacgaa ttgggtgaaa caaaaaccga cgattctata atgaataatc
   113221 agatgattcg tgaatcacct attcaaattc gatctacaga atggacaaat ttttcactga
   113281 cagaaaaaaa aatgaaagat ctgactgaga gaacaagtac aatcaacaag aaactagaaa
   113341 gaattctaaa tgagaagaaa aatggatttc taactcaaga aaaaaatatg aattctaata
   113401 aaaaaagtta tcataataaa atattagaat cattaaaaaa attttgtcaa atattaaaaa
   113461 gaagaaatac tcgattaatc cgtaaatttg atttttttat caaatttttc atggaaaaaa
   113521 tatacataga tttttttcta tgtatcatta atattgcaag aaccaatgca caacttttta
   113581 ttgaatcaag aaaaaaaatg atcgagaaat ccatttccaa taagaaagaa aatgaaaaaa
   113641 gaattaagaa aagaaataca aaaaaatttc actttatttt aactaaaaaa aattcccttg
   113701 ataatattca aaataagaat tcaacaactt tttgtaactc gtcctccttc tcgcaagcat
   113761 atgtatttta taaaatatcg caaactcgag ttattaactt ctataaattc aagtctatcc
   113821 ttcaatatca tggaacatct ctttttctta aaaatgaaat aaaggatttt tttcggaaag
   113881 agggaatttt tcattctgga ttgagacata aagacttttg gcattctgaa aggaatcaat
   113941 ggaaaaactg gttaaggggg cattatcaat atgatttctc tcagattatc tggcttaaat
   114001 tagtaccaga aaaatggcga aataaagtca atcgacactg tatgactcaa aaaaacgatt
   114061 ttaacaaatg gggctcatat gaaaaagaag gattaattca tgatgaaaaa caaaatgatt
   114121 ttgaacctga ttcattactg aatcaagaat ataaaaaatc atctaatttt aaaaaacatc
   114181 atagacattc ttttttctca tataaatcta ttaattatga agagaagaaa gactcatata
   114241 tttatagatc accattacaa ataaatagta aagaagagat ttttgataat tacaagatag
   114301 ataaacgcaa attttgtgat atgccagacg ggctacctat ttataattat ctaggagaaa
   114361 atgatattat ggctgaggag aaatttccag atagaaaatt ttgtaggtgg aaaatgattc
   114421 atttttgcct tagaaataat aaggtcgaga ttcattactg ggccaatagc ggcaccaaga
   114481 ataagaatca aaaaatgaag aggggtcctt tttctttacc aatttatcaa aattcaaaaa
   114541 tcaacccatt caaaaaaaaa aaagatcctt ctttgacaaa aaaaaaagat ccttctttga
   114601 caaaaaaaaa aagatccttc tttgattgga tggaaatgaa tgaggaaata gtaggtcgta
   114661 ttagttcgaa tccagaacta gaactttggt tcttcccaga atttgtgcca ctatataatg
   114721 catataagat tcaaccgggg atcataccaa taaaattact tcttttcaac tttcatttga
   114781 atggaaataa aaacattaag aaaaacatta ctgaaagtaa ccctttaata gaatcaaaga
   114841 aaaaaaaaag aattcttaga ttcgagaata gaaatcaaga agaaaaagat cctctaaacc
   114901 aaggggaagg ggctcctcta tcagatgaaa atggaggtag atcaggcata aaaaaacaac
   114961 gtagaaaaaa aaaggccaac atgagccccg aagctataga gctttattcc ttcctagaaa
   115021 gttttttcta ttttcaattg agctgggaaa gggttctaaa taaaaaaatg gtcaataata
   115081 ttagagccta ttgtctcctg cttagattga taaatccaaa ggacgttgct atatcctatc
   115141 ttaaacgggg agaactgact gtggatattt ggactctaaa aaggcacact cctagagaat
   115201 taagtacaag cggaacattg attatcgaac cgacttatcc ttatccgtct ataaaaaacg
   115261 atggacaatt gattctatat caaaccatag gtattttttt ggttcataag aataaatacc
   115321 ttcataagaa taaataccaa aggaatcaaa aatttcgaga atggtttgat aagaatcaat
   115381 ttgatgaatc cattttaaga catcaaaaaa tgactcaaaa tagagacaaa aatcattatg
   115441 atttctttgt tcctgaaact attttatccc ctaaaggccg tagagaattg cgaattctat
   115501 attttttaaa ctcaagggat agaaatgata tacatagaaa tccggtattt tgcaatcagg
   115561 taaaaaactg tggtcaagtt ttaaatagag gcaaatatct cggtatcgat aaaaataaac
   115621 taattaaaat gaagttcttt ctttggccca attatcgact agaagattta gcttgtatga
   115681 atcgctattg gtttaatact cataatggca gtcgtttcag tatggtcagg atacatatgt
   115741 atccacggtt gaaaatttgt tagttacaag tccatttaca tgaattttgc catatataca
   115801 tatattatta ggtaatagaa tacgtcggct atatgaaaac aaatagatag acgcgaggat
   115861 tgtcttacat tccatcctga aagaggatac taatttaatg acatacatat tatcaattag
   115921 atctataaat gaatgaacaa aatcttctta tctttatttg tattcctata caaataaaat
   115981 aagaagattt tgttcattca tttattttat aaaataggaa gtttataatg aacttaaggt
   116041 cattctgtat atcaaaatga ctaatattat tattactgat taatcaaatt cacatcaaaa
   116101 aatgataaat tatattataa aaggggataa gattttgttt tatggtaaaa aattcattca
   116161 tctcagttat ttttcaagaa aaaaaagaag aaaagcgggg gtctgttgac tttcaaatag
   116221 tcagtttcac caataagata cgaagactta cttcccattt ggaattgcac agaaaagact
   116281 attcatctca gagaggtcta cgaaaaattc tgggaaaacg tcaacggctg ctgtcttact
   116341 tatcaaagaa aaatcaagta cgctataaag aattaattag tgagttggat attcgggagt
   116401 taaaaaatcg ttaatttaaa aatttttact tagttttttc atttattgga tcttgagaat
   116461 tttgataaac ttcttttcgt tttcagcaat tcatgtaaga atgaatcgag gaaaaactta
   116521 tgaatagacc agctacagaa agagacctta tgatagtcaa tatgggacct caccacccat
   116581 caatgcacgg tgttcttcgt ctcattgtta ccctagacgg tgaaaatgtt gttgactgcg
   116641 aaccaatatt aggttattta cacagaggaa tggaaaaaat tgcggaaaac cgaacaatta
   116701 tacaattttt accttatgta acacgttggg attatttagc tactatgttc acagaagcaa
   116761 taaccgtaaa tggaccagaa caattgggaa atattcaagt gcctaaaaga gcgagctata
   116821 tcagagtcat tatgttggag ttaagtcgtc tagtttctca tctgttatgg cttggacctt
   116881 ttatggcgga tattggcgca cagacccctt ttttctatat tttcagagaa agggaattag
   116941 tatatgatct attcgaagct gcgactggga tgagaatgat gcataattat tttcgtatcg
   117001 gaggagtagc agccgacctg ccttatggct ggatagataa atgtttggat ttctgcgatt
   117061 attttttaac aggagttgtt gaatatcaaa aacttattac gcgaaatccc atttttttag
   117121 aacgagttga aggagtaggc attattagtg gagaagaagc aataaattgg ggtttatccg
   117181 gaccgatgct acgagcatct ggaatacaat gggatcttcg taaagttgat cattatgagt
   117241 gttacgacga atttcattgg gaaatccagt ggcaaaaaga aggagactcg ttagctcgtt
   117301 atttagtccg aatcagtgaa atgacggaat ccataaaaat aattcaacag gccctggaag
   117361 gaattccagg gggtccctat gagaatttag aaatccgatg ctttgataga gaaagggatc
   117421 cagaatggaa tgattttgaa tatcgattca ttagtaaaaa accttctccc acatttgaat
   117481 tgccgaagca agaactttat gcgagagttg aagccccaaa gggagaattg ggaatttttc
   117541 taatagggga caaaagttgt tttccttgga gatggaaaat tcgcccgccg ggttttatca
   117601 atttgcaaat tcttcctcag ttagttaaag gaatgaaatt ggctgatatt atgacgatac
   117661 taggtagcat agatatcatt atgggagaag ttgatcgttg aaatgatagt ttatacaaca
   117721 gaaatagaag tacaagatat tcattctttt tccagattgg aatttttcaa agaggtctat
   117781 ggaatcgtat ggatctttgt ccctattttg actcttgtat tggggatcac agtaggcgta
   117841 ctggtaattg tatggttaga aagagagata tccgcaggaa tacaacaacg tattgggcct
   117901 gaatacgccg gtcctttggg aattcttcaa gctctagcag atgggacaaa actgcttttc
   117961 aaagagaatc tttttccagc tagaggaaat acccgtttat tcagtattgg accatctata
   118021 gcagtcatat ctattttact aagtttttta gtaattcctt ttagctatca tcttgtttta
   118081 gctgatctca atatcggtat ttttttatgg attgccattt caagtattgc ccctgttggc
   118141 cttcttatgt caggatacgg atcgaataat aaatattcct ttttaggtgg tttacgagct
   118201 gctgctcaat cgattagtta tgaaatacca ttaactttat gtgttttatc aatatctcta
   118261 cgtgcgattc gttgaaatac aaacttttct ttcttttccc tattcattct tttctttcgc
   118321 tttagaaaac aaaacaagtt gaacgaattg aatagatatt ctttattatc cttttggttg
   118381 ataaagtaaa ttagatagtt atatatgagt gaaagaaagc agcttatcaa tttgcagtaa
   118441 aaaaaaaaaa tggagtctca tttcctatgt acaagacaag agttaagtgg aaataaacat
   118501 aagcggaaga ggtcctttac cccaagactg gttgattaga caacccagct tgaagcgggc
   118561 tcaaaagatc aaccgtatgg ccttttcact atcctttgta tgaattacct accatacatg
   118621 tattatcaaa cgaaacgggc gattgaacaa aaaatgagtg gatgattagg aacacaaaaa
   118681 tgcacaaagg attagtaatg gagattatgg aaattatcta aaaagatatt tctgcataac
   118741 ataaaaagaa tactaattgg ggctttaaat tggtagaaat gataaggcag tacttcccgc
   118801 gattccgatc cagagtatgc tcctatccac ccattaaagc aatgactatc aggaacgaaa
   118861 taatccttta tttttgattt ttgttttagc cccttctctt atatcggttt tataagaaag
   118921 aagaatagga acgaaaaaca aacaagagaa aaaaaaaaag aaatcttttt tattccgtct
   118981 ttttcatata tttagcatag atttagagag atataatttg tctcatgatt cattagctaa
   119041 tgtaacgtct aattcctttt cgtaatcgaa aatgatgggt tgaaataaac tatttattga
   119101 tatttctgaa aggagttttt tatttaagga ttaagttatt actcaacaaa gtcaaattat
   119161 taacgggtga gatcaattcg gaagcgcctt ttttgattat tcttttagag tatagcagac
   119221 ggaattccat tggtataatt ttggaccctc aaatagattt tgactctttc tattctacaa
   119281 ccatagctag ctaaatagta aataatactg atctggtcct tagatttttt ttgacccacg
   119341 aggagccgta tgaggcgaaa acctcatgta cggttctgga atagcggtgg gaacagtgat
   119401 gttatcaccg actatgatta tctaacagtt caagtacagt tgatatagtt gaggcgcagt
   119461 caaaatatgg tttttgggga tggaatttgt ggcgtcagcc tataggattt ctcgtttttc
   119521 taatttctgc cctagccgaa tgcgagagat taccctttga tttaccagaa gcggaggaag
   119581 aattagtagc aggttatcaa accgaatatt cgggtatcaa atttggttta ttttatgttg
   119641 cttcctatct aaatctatta ctttcttcgt tatttgtaac ggttctttac ttgggtggtt
   119701 ggaatatttc cattccatac atatttgttc ctgagctatt tgaaataaat aaagtggatg
   119761 gaatctttgg aactacaatt ggtatcttta ttacattagc taaaacttat ttgttcttgt
   119821 ttatttctat cacaacaaga tggactttac ctaggttaag aatggaccaa cttttaaatc
   119881 ttggatggaa atttctttta ccaatatctc tcggtaatct attattaaca acctcttttc
   119941 aacttttttc actgtaaata gcaaacaata gacttggttc aagttcaaac aagagaaaga
   120001 aacgaagata aaactattca tatagattcc tgatatgttc cctatggtaa ctgggttcat
   120061 gaattatggt caacaaacag tacgagcagc aaggtacatt ggtcaaagtt tcatgattac
   120121 cttatcccac gcaaatcgtt tgcctgtaac tattcaatat ccttatgaaa aattaatcac
   120181 atcggagcgt ttccgtggcc gaatccattt cgaatttgat aaatgtattg cttgtgaagt
   120241 atgtgttcgt gtatgtccta tagatctgcc tgttgttgat tggaaatttg aaactgatat
   120301 tcgaaaaaaa cgattactta attacagtat tgatttcgga atttgtatat tttgtggtaa
   120361 ctgtgttgag tattgtccaa caaattgttt atcgatgact gaagaatatg aactttctac
   120421 ttacgaccgt cacgagttga attataatca aattgctttg ggccgtttac caatgtcagt
   120481 aattgatgat tatacaattc gaacaatttt gaattcgcct caaagaaaaa ctgagtaggt
   120541 aaccgcccta ttctattaaa taaagagaaa ttaccaattc ttaaggttcc gttttttggt
   120601 ttaaattaaa agaatgagat aaggtctttc tctttgtttg gccaataatg aaaaattcaa
   120661 ctagaaattc attggttgat gagaatttcg acttttttat taaaaatcta tcaatagagt
   120721 cgtaattttt tcgaaatata tactttcaaa aaatatcctt attctttctt aatttaagaa
   120781 aataaaagaa tcaaaaaaga aactgtccaa caattgtacc catataatac ctaatagatt
   120841 agaattgaat tcaattagga acctatcata aaatgaaaat caaaaaaacc tttagttttt
   120901 tcccggtcgg gtcaatacga tcatgaaaag catttcaatt tatctcctat tttacatata
   120961 atggatttgc ctggaccaat acacgatttt cttatagttt tactgggatc gggtcttata
   121021 ttagggggac tgggagtagt attacttacc aatccaattt attctgcctt ttcgttggga
   121081 ttggttcttg tttgtatatc cttattctat attctttcaa attcacattt tgtagccgct
   121141 gcccagctcc ttatttatgt aggagccata aatgttttaa tcatatttgc tgtcatgttc
   121201 atgaagggtt cagaatatta caaggatttg aatctgtcga tcgttgggga tggggttact
   121261 tcactggttt gtacaagtat tcttctttcg ctaattacta ctattttcga tacgtcatgg
   121321 tacgggatta tttggactac aagatcaaac caacttatag aacaagattt gataagtaat
   121381 agtcaacaaa ttggaattca tttatcaaca gatttttttc ttccgtttga actgatttca
   121441 ataattcttt tagttggttt gataggcgca attgctgtgg ctcgtcagta ataaatcgtt
   121501 ataactagca acagcaaaca atccaaattt cactttcttc tatgttatcc cacctatttc
   121561 acaaaaattc tatttgaata ctgttcatgt ctaaaaggga gattctttta tttgatctat
   121621 tttcaataca ttcttttgtt ccgtacttgt tttgttctat tctagtcaat ctcgaatctg
   121681 ttgaattttt gttcatattg aaatgaacca acattgataa ggagttggtc aatgatgctc
   121741 gaacatgtac ttgttttgag tgcctattta ttttctatcg gtatttatgg attaatcacg
   121801 agtcgaaaca tggttagggc tcttatgtgt cttgaactta tattgaatgc agttaatatc
   121861 aattttgtaa cattttctga tttttttgat agtcgccagt taaagggaga tattttctca
   121921 atttttgtta tagctattgc agccgctgaa gcagctattg ggttggctat tgtttcgtca
   121981 atttatcgta acagaaaatc aacgcgtatc aatcaatcga ctttattgaa taagtaggaa
   122041 taataatcaa aattagaata tccaccaatt tgaattagca tgtagaatat gttagaatct
   122101 agattctatt tacgaaaacg taataaatca aagtatctta gccacttctc atgagctgat
   122161 ccagaagtcc attgattaga aaatttctgg taaatcgttg attcatctgg cgtttaaata
   122221 tatgattcat ttacaagttt actagatcga aatttgataa cgttcaaaaa ttcatagatc
   122281 ccatgtcaca ttcagtaaaa atttatgata catgcatagg gtgtacccaa tgtgtccgag
   122341 cgtgccccac cgatgtgtta gaaatgatac cttgggatgg atgcaaagct aaacaaattg
   122401 cttccgcccc aagaacagaa gactgtgttg gttgtaagag atgtgaatct gcctgtccaa
   122461 cggatttctt gagtgttcga gtttatttat ggcatgaaac aactcgaagt atgggtctag
   122521 cttattgata tgttccgtaa aacccacttg aatacatttt gaatacattt tattttttac
   122581 tgaaaaaacc cgtactcaaa aaaaaagaat aaagattcta ttttcgagcg cgggtttttc
   122641 tggtccaagt gtatcttgtc tttaccacga attcttttcc ttggttaaca ataattgtag
   122701 ttttgccaat atctgcgggc tctttaattt tctttcttcc tcatagagga aataagctaa
   122761 ttaggtggta taccatttct atatccacct tagaactact tctaatgacc tatgtatttt
   122821 gttatcattt ccaattggac gatccattaa tccagctggc ggaagattct aaatggatca
   122881 atttttttga tttttactgg agattgggaa tagatggact ttctatagga cctattttac
   122941 tgacaggatt tatcacaact ttagctactt tagcggcttg gccagttact cgggattccc
   123001 gactattcca tttcctgatg ttagcaatgt acagtggtca aataggatca ttttcttctc
   123061 gagacctttt gctttttttc atcatgtggg agttagaatt aattcctgtt tatctacttc
   123121 tatctatgtg ggggggaaag aaacgtctgt attcagctac aaagtttatt ttgtacactg
   123181 cgggaggttc catttttcta ttagtagggg ttttgggtat cggtttatat ggttctaatg
   123241 aaccaacatt caattttgaa acattagcta atcaatcgta tcctctcgca ctggaaataa
   123301 tattctatat tggatttctt attgcttttg ctgtcaaatc accgattata cccttacata
   123361 catggttacc agacacccat ggggaggcac attatagtac ttgtatgctt ctagccggaa
   123421 tcttattaaa aatgggagca tatggattag ttcggatcaa tatggaatta ttaccccatg
   123481 ctcattctat attttctccc tggttgatga tagtaggcac aatgcaaata atttatgcag
   123541 cttcaacatc tcttgctcaa cgtaatttaa aaaaaagaat agcctattcc tctgtatctc
   123601 atatgggttt cataattata ggaattggct ctataaacga tacgggactc aacggagcct
   123661 ttttacaaat aatatctcat ggatttattg gcgctgcact ttttttcttg gcaggaacga
   123721 gttatgatag aatacgtctt gtttatctcg acgaaatggg cggaatggct cttccaattc
   123781 caaaaatgtt tacgatgttc agtatcttat cgatggcttc tcttgcatta ccgggcatga
   123841 gtggttttgt tgcagaattg atagtctttt ttggaataat tagcagtcaa aaattttttt
   123901 taatgccaaa aatcttaatt atttttgtaa tggcaattgg aatgatatta actcctattt
   123961 atttattatc tatgttacgt caaatattct acggatacaa gctatttaat gctccaaact
   124021 cctatttttt tgattctgga ccaagagagt tatttgtttc gatctctatc tttctacccg
   124081 taataggtat tggtatttat ccggatttcg ttttatcact atcgggtgag aaagtcgaag
   124141 ctattctagc taattatttt tatagatagg ttttaggaat aaaaaaaaga aatcctattt
   124201 aaaataattt tgaaaatgat tcgctttaca attgaaaaag gtgaaaaaaa aaaattcttt
   124261 tttctgttct taggtttcat tttttttttt ttttaagttg agtaaaaaag aaagtaaaaa
   124321 taaaattgaa tttgaatcag atatgtttgg cctttgtgag aaccttttga atcaagtaca
   124381 agtagcggag tgattcaaaa ggttcttttc ttggcggctt acattaagtt ttcttatgta
   124441 tattctatgc tgtcctatgt ttgtatttgt tctgcttttt cattcaattc gatgttaatg
   124501 gaaatgaacc atagctatgt aaacctattc ctaatagatt gaccccaaaa tagcatatcc
   124561 aaattataag aaagcccgcg gaagccacaa ttgcagaatt tacaccttcc aaattttgat
   124621 ttgttcgggt atgtaaataa atcgcgaata tggtccaagt aataaatgcc caagtttcct
   124681 tgggatccca attccaatat gatccccatg cctcattagc ccatactgct cccgaaagaa
   124741 tccctatggt taaaaagaga aacccgagac taataatacg ataactccaa taatccaatt
   124801 gttgaaccaa ttgatacctg taataatttc gagaataaat caaataagtg tttagtaaaa
   124861 cattctttct ctcatccagg tatttcattt ccccaaagga aaatgccgta tttaataaaa
   124921 tattgctttt gctaaaaatc tttatgactt ttcgaaatgt aatgactaga agggctactg
   124981 ataataatga tccacataaa agagctgcat agccaaatac catcatactt acgtgcatca
   125041 ttaaccactg ggattggaga gcaggtacta atagcgcgga ttgatgcatt ttggttaaaa
   125101 gacccgaagt aacaaagcct tgggtaaaaa tagcacttga tgcggttatt gcacttaaag
   125161 catttttatg ctttttaaaa tgaaaatagg aaaccatatg aataatggag aaactccatg
   125221 aaagaaagat taatgattca tataaattac ttaatggaaa atgccccgaa taaatccaac
   125281 gagtgactaa taatcctgtt atacagaaaa gggtggctat catacccctt tctgatgaat
   125341 catatagtcc tacgacttca tcgactaata aagttaaaaa atgaattgta attacaattg
   125401 aaacgatcga aaaggatata tgagttaata tatgttctaa aattgaaaaa atcataaaat
   125461 aaagattatg aaaaaaggag aagagaaggt ttctcgatta ttattatatg gaatggaaat
   125521 tcggaatttt tttattttat tataggattt atattatacc ttttttataa gacgctatgc
   125581 cgccactcgg actcgaaccg agatgctcta gcactgcttc ctaagagcag cgtgtctacc
   125641 aatttcacca tagcggcttg ctcaaaataa taataactca tgttttattc atattcaacc
   125701 gtcgagattg aatgaagggg tcaatccaat gcaatattta ttttgtagga agctttaaaa
   125761 ttgatgaata aaaacaggtt tcatttcaat agaagtttga gggttaaaaa aagaatcttt
   125821 attatccttt ttttatttaa ttaaaaattt ctagtttcta aagtaaagta gcaagaacgg
   125881 aagttttgta gttcctgttt tactaaaatc gaactttttc gttctaacta aaaaactaaa
   125941 aagttgtgac ttccattcat gaatagagct caaaatgtta tttatcattt ccgtttgtta
   126001 ataattcatt tgatttacat ataatatgat ttttatgaat gaatcattga ataaagaaga
   126061 tggttttgag tatcacaatt taaacatggc atctacagat ttaaaaggat ttataattta
   126121 aaattcgaaa aaaatgactt gcttcatctt cccatacaaa cataggattt tttttcactt
   126181 taaattgagg cattatttgt gtatccacta aataggaaaa ggtctctttc ccaattgggt
   126241 ttatgggaag gatatatagt aattcagagt aatactactt tagattcaga aagttacaaa
   126301 atgaaaactt catcaattag tttcaagaac ccattgattt tgactaaact aaggatctta
   126361 tatatcttct gctataataa taataaatta tagataataa atacgatata gaaaatagaa
   126421 ataaaacact aacaagttat tataatacac aaataggaat aggcgatggg gaaataagaa
   126481 tcccccaccc cgaaaaaaaa agaaaagatg aactcaacta attacaaaat tattcaaaaa
   126541 tgaaaagtca attactacta aaaaataaaa aaagaaatac ataaaaaatg aaaaataata
   126601 gataagtaga aatgcgactt ccccctatgt attttatact ttctcctatt aaaaaacaga
   126661 aaatgcctaa cccatttata attgcatcaa tagttcgtct atcaaaaaat tcggttagtt
   126721 cagataatcg tcttgtactt tttgttaagg acatgtcata aaaactatct atataagcac
   126781 gattatatga ccaattatat aaaaaattga ttattttgtc ccaaattttt ctattaggtc
   126841 ctcttttcac aaaaaaatta aagaagttca aattttgtaa agacgaataa aaaggattat
   126901 ataaaaagga tgctataaat attccaaaaa aagctatact gactgaaaaa attccatttg
   126961 tgaaaaattc ataccaatct acagaatctt ttgaattttg atgtaaaaga tcaatagctg
   127021 gagttaacaa tttagataat atatctaaat gaatttcttg ttgattgaaa ggaattccta
   127081 taactccaat aaagagagta aatagaacca ataaaaggat agaaaatagc atagtattat
   127141 ccgattcatg aggataataa aaagttttat tagattcaaa atgagtaata gtcagaagag
   127201 cctccccttt gactttactc caaatttcat atggcttctt ccaaaacaaa aaagtatgtt
   127261 ggttattatt agttgttaat aaagagaata aaggaaaatt tctgttaatc gttttttcct
   127321 cttctttacc ccataatttt attgaataaa ataaactact tttttttcca ctgtaatttt
   127381 gaaaattaat attcaaatgt ccttcaaaag taagtaaata gatccgaaac atataaaatg
   127441 ccgttaatcc agctgtgaac caagctatta atgcaaaaag tgacgaatac atccaactat
   127501 cattcagaat ttcatctttt gaccaaaaac aggcaagagg cggaatacca caaagggaaa
   127561 gcgttcccac taaaaaagcc gtttttgtaa ttggcacatg ttttcttaaa ccgcccataa
   127621 aaacaagatt ctggctttta tacggagaat atccaacaac agcttccatt gaatgaataa
   127681 ttgatccaga tcctaaaaac aataatgctt tcgaataggc atgagtaatc aaatgatata
   127741 aagcggctcg ataagatccc atgcccaaag ctaacattat ataacccaat tgagacattg
   127801 tagaataggc taagcctctc ttaatatctt tttgagcaac agctaaagta gcccctaaga
   127861 gtactgttac tatgcctatc aaagatatta ggttcattat ggaaggtata aatataaaaa
   127921 taggtacaaa gcgggctaca agaaaaatcc ccgctgctac catagtagca gcatggataa
   127981 gagccgaaat aggagtaggt ccttccatag catcaggtaa ccatacatga aggggaaatt
   128041 gtgcggattt agcaattgcg ccaccaaata aaagaaaggc acataaagta agaaataaaa
   128101 actgaccctg attttttgaa attaaaataa agttattgca tagttcgaac aaatcttgaa
   128161 attcaaaact gcctattatg caataaaggc ctaagattcc taataataat ccaaaatcgc
   128221 ctatacgatt agttacaaat gctttttgac aagcatttgc tgcaaggggt cgtgtgaacc
   128281 aaaaacctat taatagataa gaacacattc caaccagttc ccaaaaaata taaatttgta
   128341 tcaaattaga actagtaact aatcccaaca ttgaagtatt gaataaactc agataagcaa
   128401 aaaatctcaa atatccctga tcatgagaca tataattgtc actataaata agaacaaaaa
   128461 ttccaacagt agttattaat attaacataa tggaagtaag tgaatcaaga aagtagccga
   128521 actcaaaaga taaatcatta ttgatggccc aagaccatac atattgatat gtggaacttc
   128581 tattaatttg ttgaatagat agatcaaccg aaaaaagcat aactatactt aacaataaaa
   128641 tactgggaaa agcccacatg cggcgaaggt tttttgttga tgtcggaaaa agcagaagtc
   128701 ctactcctat taaaatagga ataggaagtg gaaccaaagg tatgatccat gaatattgat
   128761 atgtatactc cataaaaact tttttttctt acttaatagt tttctttgtg attcactagc
   128821 tcttattctt aacttaaaaa attcttaact taaaaaagga taaggataaa aaaaatgctt
   128881 catttctttt tttctttata cttacttcat ttatgagtaa actttgtatg agtaaatttg
   128941 tattttggaa gacttttatt cttgttcatt ccaataaatg agatttacgc ttattttata
   129001 taaaaaagtg tttgatattt ttctttccat tctttacata ttatgattaa tataacgaaa
   129061 aaatttgtga aaaataaaaa atatttcttt ttttcaaaac agtctatttt ataaatattg
   129121 aaatttagaa gtatagaaga attcaaattg agaggaataa aatgaaaagt aaagtatatc
   129181 ttttttttta taaatgtctt tcacatacta gtatagtact aaatcattta tttttttcga
   129241 atggcagttc caaaaaaacg tacttctata tcaaaaaagc gtattcgtaa aaatatttgg
   129301 aaaaagaaag ggtatcgagc agcgttgaaa gctttttcat tagcaaaatc tctttctaca
   129361 ggaaattcaa aaagtttttt ttctatgtca aatatttttc tatgtcaaat aaataaataa
   129421 aaaatatgta tttctttttt tattttttag tagtaattga cttttcattt ttgaataatt
   129481 ttgtaattag ttgagttcat cttttctttt tttttcgggg tgggggattc ttatttcccc
   129541 atcgcctatt cctatttgtg tattataata acttgttagt gttttatttc tattttctat
   129601 atcgtattta ttatctataa tttattatta ttatagcaga agatatataa gatccttagt
   129661 ttagtcaaaa tcaatgggtt cttgaaacta attgatgaag ttttcatttt gtaactttct
   129721 gaatctaaag tagtattact ctgaattact atatatcctt cccataaacc caattgggaa
   129781 agagaccttt tcctatttag tggatacaca aataatgcct caatttaaag tgaaaaaaaa
   129841 tcctatgttt gtatgggaag atgaagcaag tcattttttt cgaattttaa attataaatc
   129901 cttttaaatc tgtagatgcc atgtttaaat tgtgatactc aaaaccatct tctttattca
   129961 atgattcatt cataaaaatc atattatatg taaatcaaat gaattattaa caaacggaaa
   130021 tgataaataa cattttgagc tctattcatg aatggaagtc acaacttttt agttttttag
   130081 ttagaacgaa aaagttcgat tttagtaaaa caggaactac aaaacttccg ttcttgctac
   130141 tttactttag aaactagaaa tttttaatta aataaaaaaa ggataataaa gattcttttt
   130201 ttaaccctca aacttctatt gaaatgaaac ctgtttttat tcatcaattt taaagcttcc
   130261 tacaaaataa atattgcatt ggattgaccc cttcattcaa tctcgacggt tgaatatgaa
   130321 taaaacatga gttattatta ttttgagcaa gccgctatgg tgaaattggt agacacgctg
   130381 ctcttaggaa gcagtgctag agcatctcgg ttcgagtccg agtggcggca tagcgtctta
   130441 taaaaaaggt ataatataaa tcctataata aaataaaaaa attccgaatt tccattccat
   130501 ataataataa tcgagaaacc ttctcttctc cttttttcat aatctttatt ttatgatttt
   130561 ttcaatttta gaacatatat taactcatat atccttttcg atcgtttcaa ttgtaattac
   130621 aattcatttt ttaactttat tagtcgatga agtcgtagga ctatatgatt catcagaaag
   130681 gggtatgata gccacccttt tctgtataac aggattatta gtcactcgtt ggatttattc
   130741 ggggcatttt ccattaagta atttatatga atcattaatc tttctttcat ggagtttctc
   130801 cattattcat atggtttcct attttcattt taaaaagcat aaaaatgctt taagtgcaat
   130861 aaccgcatca agtgctattt ttacccaagg ctttgttact tcgggtcttt taaccaaaat
   130921 gcatcaatcc gcgctattag tacctgctct ccaatcccag tggttaatga tgcacgtaag
   130981 tatgatggta tttggctatg cagctctttt atgtggatca ttattatcag tagcccttct
   131041 agtcattaca tttcgaaaag tcataaagat ttttagcaaa agcaatattt tattaaatac
   131101 ggcattttcc tttggggaaa tgaaatacct ggatgagaga aagaatgttt tactaaacac
   131161 ttatttgatt tattctcgaa attattacag gtatcaattg gttcaacaat tggattattg
   131221 gagttatcgt attattagtc tcgggtttct ctttttaacc atagggattc tttcgggagc
   131281 agtatgggct aatgaggcat ggggatcata ttggaattgg gatcccaagg aaacttgggc
   131341 atttattact tggaccatat tcgcgattta tttacatacc cgaacaaatc aaaatttgga
   131401 aggtgtaaat tctgcaattg tggcttccgc gggctttctt ataatttgga tatgctattt
   131461 tggggtcaat ctattaggaa taggtttaca tagctatggt tcatttccat taacatcgaa
   131521 ttgaatgaaa aagcagaaca aatacaaaca taggacagca tagaatatac ataagaaaac
   131581 ttaatgtaag ccgccaagaa aagaaccttt tgaatcactc cgctacttgt acttgattca
   131641 aaaggttctc acaaaggcca aacatatctg attcaaattc aattttattt ttactttctt
   131701 ttttactcaa cttaaaaaaa aaaaaaaatg aaacctaaga acagaaaaaa gaattttttt
   131761 ttttcacctt tttcaattgt aaagcgaatc attttcaaaa ttattttaaa taggatttct
   131821 tttttttatt cctaaaacct atctataaaa ataattagct agaatagctt cgactttctc
   131881 acccgatagt gataaaacga aatccggata aataccaata cctattacgg gtagaaagat
   131941 agagatcgaa acaaataact ctcttggtcc agaatcaaaa aaataggagt ttggagcatt
   132001 aaatagcttg tatccgtaga atatttgacg taacatagat aataaataaa taggagttaa
   132061 tatcattcca attgccatta caaaaataat taagattttt ggcattaaaa aaaatttttg
   132121 actgctaatt attccaaaaa agactatcaa ttctgcaaca aaaccactca tgcccggtaa
   132181 tgcaagagaa gccatcgata agatactgaa catcgtaaac atttttggaa ttggaagagc
   132241 cattccgccc atttcgtcga gataaacaag acgtattcta tcataactcg ttcctgccaa
   132301 gaaaaaaagt gcagcgccaa taaatccatg agatattatt tgtaaaaagg ctccgttgag
   132361 tcccgtatcg tttatagagc caattcctat aattatgaaa cccatatgag atacagagga
   132421 ataggctatt ctttttttta aattacgttg agcaagagat gttgaagctg cataaattat
   132481 ttgcattgtg cctactatca tcaaccaggg agaaaatata gaatgagcat ggggtaataa
   132541 ttccatattg atccgaacta atccatatgc tcccattttt aataagattc cggctagaag
   132601 catacaagta ctataatgtg cctccccatg ggtgtctggt aaccatgtat gtaagggtat
   132661 aatcggtgat ttgacagcaa aagcaataag aaatccaata tagaatatta tttccagtgc
   132721 gagaggatac gattgattag ctaatgtttc aaaattgaat gttggttcat tagaaccata
   132781 taaaccgata cccaaaaccc ctactaatag aaaaatggaa cctcccgcag tgtacaaaat
   132841 aaactttgta gctgaataca gacgtttctt tcccccccac atagatagaa gtagataaac
   132901 aggaattaat tctaactccc acatgatgaa aaaaagcaaa aggtctcgag aagaaaatga
   132961 tcctatttga ccactgtaca ttgctaacat caggaaatgg aatagtcggg aatcccgagt
   133021 aactggccaa gccgctaaag tagctaaagt tgtgataaat cctgtcagta aaataggtcc
   133081 tatagaaagt ccatctattc ccaatctcca gtaaaaatca aaaaaattga tccatttaga
   133141 atcttccgcc agctggatta atggatcgtc caattggaaa tgataacaaa atacataggt
   133201 cattagaagt agttctaagg tggatataga aatggtatac cacctaatta gcttatttcc
   133261 tctatgagga agaaagaaaa ttaaagagcc cgcagatatt ggcaaaacta caattattgt
   133321 taaccaagga aaagaattcg tggtaaagac aagatacact tggaccagaa aaacccgcgc
   133381 tcgaaaatag aatctttatt cttttttttt gagtacgggt tttttcagta aaaaataaaa
   133441 tgtattcaaa atgtattcaa gtgggtttta cggaacatat caataagcta gacccatact
   133501 tcgagttgtt tcatgccata aataaactcg aacactcaag aaatccgttg gacaggcaga
   133561 ttcacatctc ttacaaccaa cacagtcttc tgttcttggg gcggaagcaa tttgtttagc
   133621 tttgcatcca tcccaaggta tcatttctaa cacatcggtg gggcacgctc ggacacattg
   133681 ggtacaccct atgcatgtat cataaatttt tactgaatgt gacatgggat ctatgaattt
   133741 ttgaacgtta tcaaatttcg atctagtaaa cttgtaaatg aatcatatat ttaaacgcca
   133801 gatgaatcaa cgatttacca gaaattttct aatcaatgga cttctggatc agctcatgag
   133861 aagtggctaa gatactttga tttattacgt tttcgtaaat agaatctaga ttctaacata
   133921 ttctacatgc taattcaaat tggtggatat tctaattttg attattattc ctacttattc
   133981 aataaagtcg attgattgat acgcgttgat tttctgttac gataaattga cgaaacaata
   134041 gccaacccaa tagctgcttc agcggctgca atagctataa caaaaattga gaaaatatct
   134101 ccctttaact ggcgactatc aaaaaaatca gaaaatgtta caaaattgat attaactgca
   134161 ttcaatataa gttcaagaca cataagagcc ctaaccatgt ttcgactcgt gattaatcca
   134221 taaataccga tagaaaataa ataggcactc aaaacaagta catgttcgag catcattgac
   134281 caactcctta tcaatgttgg ttcatttcaa tatgaacaaa aattcaacag attcgagatt
   134341 gactagaata gaacaaaaca agtacggaac aaaagaatgt attgaaaata gatcaaataa
   134401 aagaatctcc cttttagaca tgaacagtat tcaaatagaa tttttgtgaa ataggtggga
   134461 taacatagaa gaaagtgaaa tttggattgt ttgctgttgc tagttataac gatttattac
   134521 tgacgagcca cagcaattgc gcctatcaaa ccaactaaaa gaattattga aatcagttca
   134581 aacggaagaa aaaaatctgt tgataaatga attccaattt gttgactatt acttatcaaa
   134641 tcttgttcta taagttggtt tgatcttgta gtccaaataa tcccgtacca tgacgtatcg
   134701 aaaatagtag taattagcga aagaagaata cttgtacaaa ccagtgaagt aaccccatcc
   134761 ccaacgatcg acagattcaa atccttgtaa tattctgaac ccttcatgaa catgacagca
   134821 aatatgatta aaacatttat ggctcctaca taaataagga gctgggcagc ggctacaaaa
   134881 tgtgaatttg aaagaatata gaataaggat atacaaacaa gaaccaatcc caacgaaaag
   134941 gcagaataaa ttggattggt aagtaatact actcccagtc cccctaatat aagacccgat
   135001 cccagtaaaa ctataagaaa atcgtgtatt ggtccaggca aatccattat atgtaaaata
   135061 ggagataaat tgaaatgctt ttcatgatcg tattgacccg accgggaaaa aactaaaggt
   135121 ttttttgatt ttcattttat gataggttcc taattgaatt caattctaat ctattaggta
   135181 ttatatgggt acaattgttg gacagtttct tttttgattc ttttattttc ttaaattaag
   135241 aaagaataag gatatttttt gaaagtatat atttcgaaaa aattacgact ctattgatag
   135301 atttttaata aaaaagtcga aattctcatc aaccaatgaa tttctagttg aatttttcat
   135361 tattggccaa acaaagagaa agaccttatc tcattctttt aatttaaacc aaaaaacgga
   135421 accttaagaa ttggtaattt ctctttattt aatagaatag ggcggttacc tactcagttt
   135481 ttctttgagg cgaattcaaa attgttcgaa ttgtataatc atcaattact gacattggta
   135541 aacggcccaa agcaatttga ttataattca actcgtgacg gtcgtaagta gaaagttcat
   135601 attcttcagt catcgataaa caatttgttg gacaatactc aacacagtta ccacaaaata
   135661 tacaaattcc gaaatcaata ctgtaattaa gtaatcgttt ttttcgaata tcagtttcaa
   135721 atttccaatc aacaacaggc agatctatag gacatacacg aacacatact tcacaagcaa
   135781 tacatttatc aaattcgaaa tggattcggc cacggaaacg ctccgatgtg attaattttt
   135841 cataaggata ttgaatagtt acaggcaaac gatttgcgtg ggataaggta atcatgaaac
   135901 tttgaccaat gtaccttgct gctcgtactg tttgttgacc ataattcatg aacccagtta
   135961 ccatagggaa catatcagga atctatatga atagttttat cttcgtttct ttctcttgtt
   136021 tgaacttgaa ccaagtctat tgtttgctat ttacagtgaa aaaagttgaa aagaggttgt
   136081 taataataga ttaccgagag atattggtaa aagaaatttc catccaagat ttaaaagttg
   136141 gtccattctt aacctaggta aagtccatct tgttgtgata gaaataaaca agaacaaata
   136201 agttttagct aatgtaataa agataccaat tgtagttcca aagattccat ccactttatt
   136261 tatttcaaat agctcaggaa caaatatgta tggaatggaa atattccaac cacccaagta
   136321 aagaaccgtt acaaataacg aagaaagtaa tagatttaga taggaagcaa cataaaataa
   136381 accaaatttg atacccgaat attcggtttg ataacctgct actaattctt cctccgcttc
   136441 tggtaaatca aagggtaatc tctcgcattc ggctagggca gaaattagaa aaacgagaaa
   136501 tcctataggc tgacgccaca aattccatcc ccaaaaacca tattttgact gcgcctcaac
   136561 tatatcaact gtacttgaac tgttagataa tcatagtcgg tgataacatc actgttccca
   136621 ccgctattcc agaaccgtac atgaggtttt cgcctcatac ggctcctcgt gggtcaaaaa
   136681 aaatctaagg accagatcag tattatttac tatttagcta gctatggttg tagaatagaa
   136741 agagtcaaaa tctatttgag ggtccaaaat tataccaatg gaattccgtc tgctatactc
   136801 taaaagaata atcaaaaaag gcgcttccga attgatctca cccgttaata atttgacttt
   136861 gttgagtaat aacttaatcc ttaaataaaa aactcctttc agaaatatca ataaatagtt
   136921 tatttcaacc catcattttc gattacgaaa aggaattaga cgttacatta gctaatgaat
   136981 catgagacaa attatatctc tctaaatcta tgctaaatat atgaaaaaga cggaataaaa
   137041 aagatttctt tttttttttc tcttgtttgt ttttcgttcc tattcttctt tcttataaaa
   137101 ccgatataag agaaggggct aaaacaaaaa tcaaaaataa aggattattt cgttcctgat
   137161 agtcattgct ttaatgggtg gataggagca tactctggat cggaatcgcg ggaagtactg
   137221 ccttatcatt tctaccaatt taaagcccca attagtattc tttttatgtt atgcagaaat
   137281 atctttttag ataatttcca taatctccat tactaatcct ttgtgcattt ttgtgttcct
   137341 aatcatccac tcattttttg ttcaatcgcc cgtttcgttt gataatacat gtatggtagg
   137401 taattcatac aaaggatagt gaaaaggcca tacggttgat cttttgagcc cgcttcaagc
   137461 tgggttgtct aatcaaccag tcttggggta aaggacctct tccgcttatg tttatttcca
   137521 cttaactctt gtcttgtaca taggaaatga gactccattt ttttttttta ctgcaaattg
   137581 ataagctgct ttctttcact catatataac tatctaattt actttatcaa ccaaaaggat
   137641 aataaagaat atctattcaa ttcgttcaac ttgttttgtt ttctaaagcg aaagaaaaga
   137701 atgaataggg aaaagaaaga aaagtttgta tttcaacgaa tcgcacgtag agatattgat
   137761 aaaacacata aagttaatgg tatttcataa ctaatcgatt gagcagcagc tcgtaaacca
   137821 cctaaaaagg aatatttatt attcgatccg tatcctgaca taagaaggcc aacaggggca
   137881 atacttgaaa tggcaatcca taaaaaaata ccgatattga gatcagctaa aacaagatga
   137941 tagctaaaag gaattactaa aaaacttagt aaaatagata tgactgctat agatggtcca
   138001 atactgaata aacgggtatt tcctctagct ggaaaaagat tctctttgaa aagcagtttt
   138061 gtcccatctg ctagagcttg aagaattccc aaaggaccgg cgtattcagg cccaatacgt
   138121 tgttgtattc ctgcggatat ctctctttct aaccatacaa ttaccagtac gcctactgtg
   138181 atccccaata caagagtcaa aatagggaca aagatccata cgattccata gacctctttg
   138241 aaaaattcca atctggaaaa agaatgaata tcttgtactt ctatttctgt tgtataaact
   138301 atcatttcaa cgatcaactt ctcccataat gatatctatg ctacctagta tcgtcataat
   138361 atcagccaat ttcattcctt taactaactg aggaagaatt tgcaaattga taaaacccgg
   138421 cgggcgaatt ttccatctcc aaggaaaaca acttttgtcc cctattagaa aaattcccaa
   138481 ttctcccttt ggggcttcaa ctctcgcata aagttcttgc ttcggcaatt caaatgtggg
   138541 agaaggtttt ttactaatga atcgatattc aaaatcattc cattctggat ccctttctct
   138601 atcaaagcat cggatttcta aattctcata gggaccccct ggaattcctt ccagggcctg
   138661 ttgaattatt tttatggatt ccgtcatttc actgattcgg actaaataac gagctaacga
   138721 gtctccttct ttttgccact ggatttccca atgaaattcg tcgtaacact cataatgatc
   138781 aactttacga agatcccatt gtattccaga tgctcgtagc atcggtccgg ataaacccca
   138841 atttattgct tcttctccac taataatgcc tactccttca actcgttcta aaaaaatggg
   138901 atttcgcgta ataagttttt gatattcaac aactcctgtt aaaaaataat cgcagaaatc
   138961 caaacattta tctatccagc cataaggcag gtcggctgct actcctccga tacgaaaata
   139021 attatgcatc attctcatcc cagtcgcagc ttcgaataga tcatatacta attccctttc
   139081 tctgaaaata tagaaaaaag gggtctgtgc gccaatatcc gccataaaag gtccaagcca
   139141 taacagatga gaaactagac gacttaactc caacataatg actctgatat agctcgctct
   139201 tttaggcact tgaatatttc ccaattgttc tggtccattt acggttattg cttctgtgaa
   139261 catagtagct aaataatccc aacgtgttac ataaggtaaa aattgtataa ttgttcggtt
   139321 ttccgcaatt ttttccattc ctctgtgtaa ataacctaat attggttcgc agtcaacaac
   139381 attttcaccg tctagggtaa caatgagacg aagaacaccg tgcattgatg ggtggtgagg
   139441 tcccatattg actatcataa ggtctctttc tgtagctggt ctattcataa gtttttcctc
   139501 gattcattct tacatgaatt gctgaaaacg aaaagaagtt tatcaaaatt ctcaagatcc
   139561 aataaatgaa aaaactaagt aaaaattttt aaattaacga ttttttaact cccgaatatc
   139621 caactcacta attaattctt tatagcgtac ttgatttttc tttgataagt aagacagcag
   139681 ccgttgacgt tttcccagaa tttttcgtag acctctctga gatgaatagt cttttctgtg
   139741 caattccaaa tgggaagtaa gtcttcgtat cttattggtg aaactgacta tttgaaagtc
   139801 aacagacccc cgcttttctt cttttttttc ttgaaaaata actgagatga atgaattttt
   139861 taccataaaa caaaatctta tcccctttta taatataatt tatcattttt tgatgtgaat
   139921 ttgattaatc agtaataata atattagtca ttttgatata cagaatgacc ttaagttcat
   139981 tataaacttc ctattttata aaataaatga atgaacaaaa tcttcttatt ttatttgtat
   140041 aggaatacaa ataaagataa gaagattttg ttcattcatt tatagatcta attgataata
   140101 tgtatgtcat taaattagta tcctctttca ggatggaatg taagacaatc ctcgcgtcta
   140161 tctatttgtt ttcatatagc cgacgtattc tattacctaa taatatatgt atatatggca
   140221 aaattcatgt aaatggactt gtaactaaca aattttcaac cgtggataca tatgtatcct
   140281 gaccatactg aaacgactgc cattatgagt attaaaccaa tagcgattca tacaagctaa
   140341 atcttctagt cgataattgg gccaaagaaa gaacttcatt ttaattagtt tatttttatc
   140401 gataccgaga tatttgcctc tatttaaaac ttgaccacag ttttttacct gattgcaaaa
   140461 taccggattt ctatgtatat catttctatc ccttgagttt aaaaaatata gaattcgcaa
   140521 ttctctacgg cctttagggg ataaaatagt ttcaggaaca aagaaatcat aatgattttt
   140581 gtctctattt tgagtcattt tttgatgtct taaaatggat tcatcaaatt gattcttatc
   140641 aaaccattct cgaaattttt gattcctttg gtatttattc ttatgaaggt atttattctt
   140701 atgaaccaaa aaaataccta tggtttgata tagaatcaat tgtccatcgt tttttataga
   140761 cggataagga taagtcggtt cgataatcaa tgttccgctt gtacttaatt ctctaggagt
   140821 gtgccttttt agagtccaaa tatccacagt cagttctccc cgtttaagat aggatatagc
   140881 aacgtccttt ggatttatca atctaagcag gagacaatag gctctaatat tattgaccat
   140941 ttttttattt agaacccttt cccagctcaa ttgaaaatag aaaaaacttt ctaggaagga
   141001 ataaagctct atagcttcgg ggctcatgtt ggcctttttt tttctacgtt gtttttttat
   141061 gcctgatcta cctccatttt catctgatag aggagcccct tccccttggt ttagaggatc
   141121 tttttcttct tgatttctat tctcgaatct aagaattctt ttttttttct ttgattctat
   141181 taaagggtta ctttcagtaa tgtttttctt aatgttttta tttccattca aatgaaagtt
   141241 gaaaagaagt aattttattg gtatgatccc cggttgaatc ttatatgcat tatatagtgg
   141301 cacaaattct gggaagaacc aaagttctag ttctggattc gaactaatac gacctactat
   141361 ttcctcattc atttccatcc aatcaaagaa ggatcttttt ttttttgtca aagaaggatc
   141421 tttttttttt gtcaaagaag gatctttttt ttttttgaat gggttgattt ttgaattttg
   141481 ataaattggt aaagaaaaag gacccctctt cattttttga ttcttattct tggtgccgct
   141541 attggcccag taatgaatct cgaccttatt atttctaagg caaaaatgaa tcattttcca
   141601 cctacaaaat tttctatctg gaaatttctc ctcagccata atatcatttt ctcctagata
   141661 attataaata ggtagcccgt ctggcatatc acaaaatttg cgtttatcta tcttgtaatt
   141721 atcaaaaatc tcttctttac tatttatttg taatggtgat ctataaatat atgagtcttt
   141781 cttctcttca taattaatag atttatatga gaaaaaagaa tgtctatgat gttttttaaa
   141841 attagatgat tttttatatt cttgattcag taatgaatca ggttcaaaat cattttgttt
   141901 ttcatcatga attaatcctt ctttttcata tgagccccat ttgttaaaat cgtttttttg
   141961 agtcatacag tgtcgattga ctttatttcg ccatttttct ggtactaatt taagccagat
   142021 aatctgagag aaatcatatt gataatgccc ccttaaccag tttttccatt gattcctttc
   142081 agaatgccaa aagtctttat gtctcaatcc agaatgaaaa attccctctt tccgaaaaaa
   142141 atcctttatt tcatttttaa gaaaaagaga tgttccatga tattgaagga tagacttgaa
   142201 tttatagaag ttaataactc gagtttgcga tattttataa aatacatatg cttgcgagaa
   142261 ggaggacgag ttacaaaaag ttgttgaatt cttattttga atattatcaa gggaattttt
   142321 tttagttaaa ataaagtgaa atttttttgt atttcttttc ttaattcttt tttcattttc
   142381 tttcttattg gaaatggatt tctcgatcat tttttttctt gattcaataa aaagttgtgc
   142441 attggttctt gcaatattaa tgatacatag aaaaaaatct atgtatattt tttccatgaa
   142501 aaatttgata aaaaaatcaa atttacggat taatcgagta tttcttcttt ttaatatttg
   142561 acaaaatttt tttaatgatt ctaatatttt attatgataa ctttttttat tagaattcat
   142621 atttttttct tgagttagaa atccattttt cttctcattt agaattcttt ctagtttctt
   142681 gttgattgta cttgttctct cagtcagatc tttcattttt ttttctgtca gtgaaaaatt
   142741 tgtccattct gtagatcgaa tttgaatagg tgattcacga atcatctgat tattcattat
   142801 agaatcgtcg gtttttgttt cacccaattc gtagtttttg atgctccatt tttttatttc
   142861 ttttgacacc tttcgaagaa attttgctcg ttctttaaaa acattaaaaa ctataaaaga
   142921 cttctttttc aattttttca cttttttttt cagttcttta aaaataggtt caaaaaatga
   142981 agaccctttt agttttcgag ggggaccaaa aggatggtca gtttccggtc caaaaattgt
   143041 taaaaaacaa aaatcatttt tttgcgcttt ctgtgttttc aagggtttta acttagatcg
   143101 gtgccaaggt ttcaggtaaa aaggaaataa gatttttatc tgaataccgt ctgttaacca
   143161 gttttttgga aattctttgt cggataattc aacaccatta taagtgcatc gaatatgcat
   143221 ttctcgattc caatccttga agtcttcgga ccattcggga ccttgaaata ataaaatacg
   143281 cgcaatattc ttagctatta ttaataaagg caatcgaata tatttccgaa gaattgattg
   143341 gcctactaat aaaaaacctc ttactgcttg agcatatgta atggtatccc aagcttctgc
   143401 tatttccatt cgcattctct cttcgtcttg gtatttttca acctttcttt tttcttttgt
   143461 ataatcagag atttgtaatt ttttgctttt tttagacatc aaattttgaa aaatgccttt
   143521 catccgtccg aaactatcaa aagaaaaaag gcgtctgtct attctgttca aaaaagaaaa
   143581 aaggcctctg tctattctgt ccaaaaaaga aaaaaggcgt ctgtctattc tgtccacaaa
   143641 aagaggggaa tgcgcctttg cttgatagaa gagttggcaa gtaaccgttt tacgcctttg
   143701 ggcacgcata gaacctttta ttagatttcg acgaaaatcc gagtatggta aataacgtat
   143761 ccaagcgatt tcgcctgctg gatcaggctc attagaatct tcgctatcat caaaaatgac
   143821 catatacttg tattttctta aacgaatttg agaatccaat tctacccttt cttcgccggt
   143881 ttctccttcc tctagttgca aatcatcgag taagtagtat ggccatcgag ggaccttttt
   143941 acttatttcc tttatttcaa tagatctttt tctacttctt tgatcactgg acttagttat
   144001 aactacattt gaatgaatag tttgatgttt gggttctcga aatcgaaata aagaaagctt
   144061 cttttttgtt aataatgatc tactattgtt gagtttgtct attgtttgtt tcaattcgcg
   144121 ataatcatta gtaagaagta gagcatgaat cttatttatc caaaattccc ccattttttt
   144181 ttttttatat atttgattta tgctaggggg tgaaaaccct tttttgattc ttccacgata
   144241 gggcccatat aagaacggat catttttttt aggaaaatat tcttttttag tttcatcatt
   144301 acacaattga gttttttgtt caaatatacc tatatcaaaa gattctttat ctaaagttct
   144361 gactctattt ataaactcgt cagttttgtt tagccgtttt agatcattgg tcaaattcca
   144421 atcattatac aattgatcag ataataattt ttctgttgtg aaaaaggata tctttttttc
   144481 tattatttct ttaaaagttg acaaactcgg cggatacata aaagatatcc tttcttttcc
   144541 atcactttga catgtataaa aaaaatattg tgacatttca ttttttacag cattttgaaa
   144601 ttgattgttt tttatataac gaaatggtcg attccatttg ttagaatcaa aaagaagaat
   144661 cacaagagag ttttcaaccc atgaatcaaa aagaagagtc aggagttcat cttttctttt
   144721 tttttttttc tttccgttca ctcggatctc ttccctttca tcgattttgt ccggatcctc
   144781 cctttcttcc gaaaaaaggg aaggagaagg atcttcttcg gtgaatacct cttcttcctc
   144841 tttagtttga gtccccctcc ttgcggaaac ttttttttct atttcttcca tttctgaggt
   144901 tcctttcagt tgcttagtca aaatgggtga cggtattctt cctaaatagt agatacaggt
   144961 aataaataag aaagtactaa agattcgagc catagagttt cttaattctg acacaatgga
   145021 tcttaatttt gacacaaggt acttatactg ataagcaaga gaagcaagat acttattaga
   145081 tcgaataagt acattaaacc taatagaact tttttgctgt atccacacta ataccaatct
   145141 aaacttagat cgaataagta cattagacct aatagaatga ttttgctgta tccatactaa
   145201 taccaaccca acccatttta tgaataaaat ttgaccaatt aaccaaccaa ctaaactact
   145261 tgttacaaat aaaatcttgt tgttgcatcg aaacatataa acgttgacta atctggctaa
   145321 cattgaactt ggtaaaatga aatggttgaa taattgaaaa atgagattat tcaggaatac
   145381 acattgaatg ttaagattac gcattgaatt tctgttagta gatccataat caaaaaagtc
   145441 tttgtgattg ttccagaaga aatgaaacaa aagatagggt agagctagga cagttattgt
   145501 atggggtctc cccaatgcta tatgtagggg cgcgtaatag atcgatatga acatcatgag
   145561 ctgtcccaca agaaaaccag ttgttgctgc taccttcttc tcgtttcctt cttctccttc
   145621 ttccatagcc agggctcgga gagagaagag ataggagggc cctatggaga atgtggtcag
   145681 aaatccataa tagagtccga ccccaacgac cgaattgctt atcctcatgc ataagtatat
   145741 tagatcacct ggtctaaaaa aaaatatata agatttgaaa atcattataa aacctcctcc
   145801 tgttcgattt caattccatt tttttttgtt aatctatgat aatatgatat tattctatga
   145861 taatattttt gggtgatctt catgcataag tatattagat cacctggtgt aaaaagaaaa
   145921 atataagatt tgaaaatcat cacaaacctc ccgttgttct atttcaattc catttttttg
   145981 ttattctatg ataatatgat attattctat gataatatca tattattcta tgataatctt
   146041 ttttcacttt ccatatatag aaatacaaag agatagacta gaaacgacat ctcttatgtc
   146101 aatgacacta aagaaaggga tattaaatga atggaattgg gatatggatg gaatataatg
   146161 aaatagagcc actttgaggt tccctatgaa atgaggcatg gaacggggcc actacgaaga
   146221 agttccgggg gttacgaagg aaacttcgag ttcatattgg tcatgggttg agaatgggaa
   146281 ttgaactcta tgagatctaa tctcccgttg ttcctcagta gctcagtggt agagcggtcg
   146341 gctgttaact gactggtcgt aggttcgaat cctacttggg gagatttgat tcattccgaa
   146401 ttacagaatg tcagaatgaa aaggttcgct ttgatcatta agagtaggag taggtaaccc
   146461 gttctctgtg tctttatttc tattgcattc tatctcatcg tatcacattc tgttctgcga
   146521 tatttgagaa tcgccgtcaa tacctcggtc taggtccggg ataatccttt gttccatagt
   146581 cttggggcta tttacaacca gccaattaag aattctcaga tgtactagta ctagcaaatg
   146641 gatcaaagat gcagtcatcg attctcccga gaggccgcaa ttaccgcgag caaacacatt
   146701 aatttaatgg cgaggagcgc atttttgcca tttttgtatg ctactaatac ttgtacttgc
   146761 tctgccattc tgtccaagcc tggctgagga agagttatgg ggcgtaaaac aaaaaaaaaa
   146821 gatgctaatt ttgttttttg ttttggccgg ctttactata tgtaaatttt tatttgaaag
   146881 tcaaaaggcc actccatttc ggcaaaagac ccgcgcccca gttccatagc ttttggtccg
   146941 ctatcccaat catgattttc ctacccccag agggaaaggc ccttcccttt tgggccggtt
   147001 gtgggcgagg agggattcga acccccgaca ccgtggttcg tagccacgtg ctctaatcct
   147061 ctgagctaca ggccccacct cgtctccact gggtctgttc ccaggagtac cctaaaaaaa
   147121 aaaaaggaac ctttcctctc cccagccatt tccgggttaa gaagatgtga aagcgccttt
   147181 ctctctataa gaacggtgcg ttccgaggtg tgaagtggga gagaggggat ttcataattg
   147241 gggttttgaa taagacgacc tttttgtttt tcattttttg tttctttttc gtattgaaaa
   147301 agtaataaga atgagaggtg ttaagttttt atcatcctgg cgtcgagcta tttttccgca
   147361 ggaccccccc tacagtatcg tcaccgcagt agagtttaac caccaagttc gggatggatt
   147421 ggtgttgttc ctctacgcct aggacaccag aatatcgaac catgaacgaa gaaaggcgtg
   147481 cgaaaaaaag aaaagcatat tggctagtga ttctgaggcc cgattcttga ctggaaggga
   147541 caccaaaggc ctccgccctt ccatcccatg aatagataga gagggagggc agagcttttg
   147601 gttttttcat gttgtcaaag agttgaacaa tgaaaataga tggcgagtgc ctgatcgaat
   147661 tgatcgggtc atgtaggaac aaggttcaag tctaccggtc tgttaggatg cctcagctgc
   147721 atacatcact gcacttccac ttgacaccta tcgtaatgat aaacggctcg tctcgccgtg
   147781 accttctctt gaattctcaa aacttctgtc actcgatccc cgcagggaca gagaacccct
   147841 tgccgtcgcg gctgtgctac cggaggctct ggggaagtcg gaataggaga gcactcatct
   147901 tggggtgggc ttactactta gatgctttca gcagttatcc gctccgcact tggctaccca
   147961 gcgtttaccg tgggcacgat aactggtaca ccagaggtgc gtccttcccg gtcctctcgt
   148021 actagggaaa ggtcctctca atgctctaac gcccacaccg gatatggacc gaactgtctc
   148081 acgacgttct gaacccagct cacgtaccgc tttaatgggc gaacagccca acccttggaa
   148141 catactacag ccccaggtgg cgaagagccg acatcgaggt gccaaacctt cccgtcgatg
   148201 tgagctcttg gggaagatca gcctgttatc cctagagtaa cttttatccg ttgagcgacg
   148261 gcccttccac tcggcaccgt cggatcacta aggccgactt tcgtccctgc tcgacgggtg
   148321 ggtcttgcag tcaagctccc ttctgccttt gcactcgagg gccaatctcc gtccggcccg
   148381 aggaaacctt tgcacgcctc cgttaccttt tgggaggcct acgccccata gaaactgtct
   148441 acctgagact gtcccttggc ccgtaggtcc tgacacaagg ttagaattct agctcttcca
   148501 gagtggtatc tcactgatgg ctcgagcccc ccctgaagga ggccttcttc gccttccacc
   148561 taagctgcgc aggaaaagcc caaagccaat cccagggaac agtgaagctt catagggtct
   148621 ttctgtccag gtgcgggtag tccgcatctt cacagacatg tctatttcac cgagtctctc
   148681 tccgagacag tgcccagatc gttacgcctt tcgtgcgggt cggaacttac ccgacaagga
   148741 atttcgctac cttaggaccg ttatagttac ggccgccgtt caccggggct tcggtcgccg
   148801 gctcccctgt catcaggtca ccaacttcct tgaccttccg gcactgggca ggcgtcagcc
   148861 cccatacatg gtcttacgac tttgcggaga cctgtgtttt tggtaaacag tcgcccgggc
   148921 ctggtcactg cgaccccctt tgtgaggagg caccccttct cccgaagtta cggggctatt
   148981 ttgccgagtt ccttagagag agttgtctcg cgcccctagg tattctctac ctacccacct
   149041 gtgtcggttt cgggtacagg tacccttttg ttgaaggtcg ttcgagcttt tcctgggagt
   149101 atagcatggg ttacttcagc gctgtagcgc ctggtactcg aacattggct cggggcattt
   149161 tctctacccc ttcttaccct gaaaaagcag gggcaccttg cgtccttgaa ccgataacca
   149221 tctttcggct aacctagcct cctccgtccc tcgggaccaa caaggggtag tacaggaata
   149281 ttcacctgtt gtccatcgac tacgcctttc ggcctgatct taggccctga ctcaccctcc
   149341 gtggacgaac cttgcggagg aacccttggg ttttcggggc attggattct caccaatgtt
   149401 tgcgttactc aagccgacat tctcgcttcc gcttcgtcca cccccgctcg cgcgggtgct
   149461 tccccctaag gcggaacgct cccctaccga tgcatttttt catcccacag cttcggcaga
   149521 tcgcttagcc ccgttcatct tcggcgcaag agcgctcgat cagtgagcta ttacgcactc
   149581 tttcaagggt ggctgcttct aggcaaacct cctggctgtc tctgcacccc tacctccttt
   149641 atcactgagc ggtcatttag gggccttagc tggtgatccg ggctgtttcc ctctcgacaa
   149701 tgaagcttat cccccatcgt ctcactggcc gaccttgacc cctgttattt tgaggtcata
   149761 tctagtattc agagtttgcc tcgatttggt accgctctcg cagcccgcac cgaaacagtg
   149821 ctttacccct agatgtccag tcaactgctg cgcctcaacg catttcgggg agaaccagct
   149881 agctctgggt tcgagtggca tttcacccct aaccacaact catccgctga ttcttcaaca
   149941 tcagtcggtt cggacctcca cttagtttca cccaagcttc atcctggtca tggatagatc
   150001 acccaggttc gggtccataa gcagtgacaa ttgccctatg aagactcgct ttcgctacgg
   150061 ctccggtggg ttcccttaac caagccactg cctatgagtc gccggctcat tcttcaacag
   150121 gcacgcggtc agagccctgg gctcctccca ctgcttggga gcttacggtt tcatgttcta
   150181 tttcactccc cgacgggggt tcttttcacc cttccctcac ggtactactt cgctatcggt
   150241 cacccaggag tatttagcct tgcaaggtgg tccttgctga ttcacacggg attccacgtg
   150301 ccccatgcta ctcgggtcag agcgtaagct agtgatgctt tcggctactg gactctcgcc
   150361 atctagggtg cagcactcta ctgcttcgcc tagcagcacg acgcttttat tgctctccca
   150421 caaccccgtt ttcacggttt aggctgctcc catttcgctc gccgctacta cgggaatcgc
   150481 ttttgctttc ttttcctccg gctactaaga tgtttcagtt cgccaggttg tctcttgcct
   150541 gcccatggat tcagcagcag ttcgaaaggt tgacctattc gggaatctcc ggatctacgc
   150601 ttattttcaa ctccccgaag catttcgtcg cttactacgc ccttcctcgt ctctgggtgc
   150661 ctaggtatcc accgtaagcc tttcctcgtt tgaacctcgc ccttcacttt tcactttaag
   150721 gctatgccat cctaaggtgc tgctaaatgg aaggatctta tcaacgtcca tgaatgataa
   150781 ataatagatt gaactgccga atcggaaaaa tcgggtacta tcatatagct ttgtttcggc
   150841 taagttcacg agttggagat aagcggactc gaaccgctga catccgccac agggtaaacc
   150901 accgcctctc aggcccccga ctgattgatt ctaccataga ggccaacgat agacaataac
   150961 tcccccccga acacagctta caactttcat cgtactgtgc tctccaaaga gcaactcttc
   151021 tcaaaatctc aaaaaaaaaa ggtgctgagt tggaatccca ttctaactaa ggattcttgt
   151081 ggttccggag gatccagcta caggagaacc aggaacggag agctttcccc ccttttccac
   151141 cccgaccttt ggtcttaaga atgctggttt taagaatgag tgattgccct tctccgaccc
   151201 ttactgccca acctgagagc ggacagctaa tgcattccac ttattgaaca gggttctatg
   151261 gtcggtccgc gacccctgga taccgaaggc gtccttgggg tgatctcgta gttcctacgg
   151321 ggtggagacg atggggttgg tccatggatt ttccttcctt ttgccgcatt tcgctcaaag
   151381 ggttgaaggg agatagtgca tcaagctgtt cgcaagggcc aacttgatcc tcttccccag
   151441 ggatcccaga tgagggaacc taaacctagg ggagccgccg actccaacta ccgtccatgt
   151501 acgatccata ctagatctga ccaaccaccc atcctacctc ctctacacgt tcttgacagc
   151561 ccatctttgt ctcagtagag tctttcagtg gcatgtttcg gtcctcttcc ccattactta
   151621 gaaaaagtga gccaccggtt caggtacaag atactatcat taccgcctgg acaattagac
   151681 acccaacccg taatcgcaac gacccaattg caagagcgga gctctaccaa ctgagctata
   151741 tcccccgagc caagtggagc atgcatgaag gagtcagatg cttcttctat tcttttcctt
   151801 ggcgcagctg ggccatcctg gacttgaacc agagacctcg cccgtgaagt aaatcatcgc
   151861 acctacggtc caaccaattg ggagagaatc aatagattcc ttttcgggag cgattcatcc
   151921 ttcccgaacg cagcatacaa ctctccgttg tactgcgctc tccaagtgtg cttgttcccc
   151981 cttcttttct tcctcaccac ggcaagtact tgtgaaataa gaaataactc cgatgggaag
   152041 aaaaaagagg gcgttaagag accctcttgg cccaacccta aacactctaa gatccttttt
   152101 caaacctgct cccatttcga gtcaagagat agataaatag acacatccca ttgcactgag
   152161 cgggggcgtt cgtagtgact gagggggtcg aagaccaaga agtgaattat ttatcagcca
   152221 agcattcgtc ttacggctag atccaatccc ctggtccctg cggaaaggaa aaagaatttc
   152281 acgctcttcc tttcgggaag ggaggattag gaaaatccta ttgattgcag ctttctccag
   152341 acctccggga aaagcatgaa aaaaaaaggc tcgaatggta cgatccctcc gtcaccccag
   152401 aatgaaaggg gcgatctcgt agttcttggt ctgtgaagat acgttgttag gtgctccatt
   152461 tcatttttcc attgaggccg aacctaaacc tgtgctcgag agatagctgt ccatacactg
   152521 ataagggatg tatggattat cgagaagaga ggagccatgg tggtcccccc cggaccgccc
   152581 agatcccacg agtgaataga aagttggatc tacattggat ctcacctgaa tcgccccatc
   152641 tatcctcctg aggagaagtt tggtttcaaa ccccggctcg aacaggagaa gtacgccatg
   152701 ctaatgtgcc ttggatgatc cacatctcag ggtcaggcgc tgatgagcac attgaactat
   152761 ccatgtggct gagagccctc acagcccagg cacaacgacg caattatcag gggcgcgctc
   152821 taccactgag ctaatagccc gtcgtgcggg cctcccgctg ggggcccgct atgcaaaaag
   152881 aaaagcgaga gaaaccccat ccctctcttt cctttttacg cccccatgtc gccacacggg
   152941 agggacatgg gggcataaaa ggggatccta tcaacttgtt ctgacctagg ataagaagct
   153001 catgggcttg gtcttacttc accgtcgaga aacaaaagaa ggcttccatc tccaagttga
   153061 actcagacgt agctcgcttc tttttgggtg tgaagcagtg tcaaatcaaa atacccaaca
   153121 agcattagct ctccctgaaa aggaggtaat ccagccgcac cttccagtac ggctaccttg
   153181 ttacgacttc actccagtca ctagccctgc cttcggcatc cccctccttg cggttaaggt
   153241 aacgacttcg ggcatggcca gctcccatag tgtgacgggc ggtgtgtaca aggcccggga
   153301 acgaattcac cgccgtatgg ctgaccggcg attactagcg attccggctt catgcaggcg
   153361 agttgcagcc tgcaatccga actgaggacg ggtttttgga gttagctcgc cctcgcggga
   153421 tcgcgaccct ttgtcccgtc cattgtagca cgtgtgtcgc ccagggcata aggggcatga
   153481 tgacttgacg tcatcctcac cttcctccgg cttatcaccg gcagtctgct cagggttcca
   153541 aactcaacgg tggcaactaa acacgagggt tgcgctcgtt gcgggactta acccaacacc
   153601 ttacggcacg agctgacgac agccatgcac cacctgtgtc cgcgttcccg aaggcacccc
   153661 tctctttcaa gaggattcgc ggcatgtcaa gccctggtaa ggttcttcgc tttgcatcga
   153721 attaaaccac atgctccacc gcttgtgcgg gcccccgtca attcctttga gtttcattct
   153781 tgcgaacgta ctccccaggc gggatactta acgcgttagc tccagcactg cacgggtcga
   153841 tacgcacagc gcctagtatc cattgtttac ggctaggact actggggtat ctaatcccat
   153901 tcgctcccct agctttcgtc tctcagtgtc agtgtcggcc cagcagagtg ctttcgccct
   153961 tggtgttctt tccgatctct acgcatttca ccgctccacc ggaaattccc tctgccccta
   154021 ccgtactcca gcttggtagt ttccaccgcc tgtccagggt tgagccctgg gatttgacgg
   154081 cggacttaaa aagccaccta cagacgcttt acgcccaatc attccggata acgcttgcat
   154141 cctccgtatt accgcggctg ctggcacaga gttagccgat gcttattccc cagataccgt
   154201 cattgcttct tctccgggaa aaggagttca tgacccgtgg gccttctacc tccacgcggc
   154261 attgctccgt caggctttcg cccattgcgg aaaattcccc actgctgcct cccgtaggag
   154321 tctgggccgt gtctcagtcc cagtgtggct gatcatcctc tcggaccagc tactgatcat
   154381 cgccttggta agctattgcc tcaccaacta gctaatcaga cgcgagcccc tcctcgggcg
   154441 gattcctcct tttgctcctc agcctacggg gtattagcag ccgtttccag ctgttgttcc
   154501 cctcccaagg gcaggttctt acgcgttact cacccgtccg ccactggaaa caccacttcc
   154561 cgtccgactt gcatgtgtta agcatgccgc cagcgttcat cctgagccag gatcgaactc
   154621 tccatgagat tcatagttgc attacttata gcttccttgt tcgtagacaa agctggtttg
   154681 gttcggaatt gtctttcatt ccaaggcata acttgtctcc atgcgcttca tattcgcctg
   154741 gagttcgctc ccagaaatat agccatccct cccccctcac gtcaatccca caagcctctt
   154801 atccattctt attcgagggg agcaagacaa aatagaaaaa cccacattgg gtttagggat
   154861 aatcaggctc gaactgatga cttccaccat gtcaaggtga cactctaccg ctgagttata
   154921 tcccttccct gcccccatca agaaatagaa ctgactaatc ctaagacaaa ggatcgagaa
   154981 actcaacacc gccactattc ttgaacaact tggagccggg ctttcctttc gcactattac
   155041 ggatacgaaa atcatggaaa aagttggatt caattgtcaa ctgctcctat cggaaatagg
   155101 attgactacg gattcgagcc atagcacgtg gtttcataaa accgtacgat tctcccgatc
   155161 taaatcaagc aggttttaca tgaagaaggt ttgccccagc atgttctatt cgatacgggt
   155221 aggagaagcg gtattcttaa aaaaatagag aaatcagaac caagtcaaga tgatacggat
   155281 caaccccttc ttattgcgcc aaagatctta ccatttccga aggaactgga gttccttagt
   155341 tccattcaag agttcttatg gatttccacg accctctaag accccgaaat tttgacaaat
   155401 tccttctctt tttcttagga acacatacaa gattcgtcac tataaaaaaa agggtaatgc
   155461 taatcccacg attaattact tcattaatga atttcatagt aatagaaata catgtcctac
   155521 cgaaacagaa tttgtaattt gctatcctct tgcctagcgg gcaaaggcaa agatttacct
   155581 ccgtggaaaa gatgattcat tcggatcagc atgaaagccc aactacattg cattgccaga
   155641 atccatgttg tatatttgac agaggttgac cccctctctc atggtacaat cctcttcccg
   155701 ctgagcctcc tttctcctcg gtccacagag acaaaatgtg ggactggcgc caacagttaa
   155761 tcacggaaga aaggactcac ggagccggga tcgctaacta atacgaatct taatataata
   155821 gaaaatacta atctaataga aagaaaagaa ctgtcttttc tgtatacttt ccccggttct
   155881 gctgctaccg cgggctttac gcaatcgatc ggatcatata gatatccctt caacacaaca
   155941 taggtcgtcg aaaggatctc ggagacccac caaagcacga aagccaggat ctttcagaaa
   156001 atggattcct attcgaagaa tgcataaccg catggataag ctcacactaa cccgtcaatt
   156061 tgggatccaa ttcggttttt tccttgggag gtatcagtaa ggagaatgga ataatatcga
   156121 ttcatataga tacagaggaa aaggttctct attgattcaa atgctgtacc tatgggatag
   156181 ggatagataa agaggaaaaa accgaagatt tcacatattt gatcgaaaaa tcaatcagat
   156241 tgatttcgta cccctcgctc aatgagaaaa tgggttagat tctataggat caaacctatg
   156301 agacttaaag aatgacggaa gggaataaaa tcaaaaaaaa aagaataaaa agaaataaaa
   156361 atgaagtata agaacccaga ttccaaatga acaaattcaa acttgaaaag gatctttctg
   156421 attctcgaag aatgaggggc aaggggattg atcgagaaag atctcttgtt cttattataa
   156481 gatcgtgtga ttggatccgc ggatgtttgg taaaaaaaat cttctctttt gagaataatc
   156541 aaaaatggaa agtgttcgat tggaacatga aaacgtgact gaatttgtcc tagttactct
   156601 tcgggacgga gtggaagagg ggaggacatt ctggaacgag gaagagaacc caacgacttc
   156661 gaaagaattg aacgaggagc cgtatgaggt gaaaatctca tgtatggttc tgtagagtgg
   156721 cagtaagggt gacttatctg tcaacttttc cactatcacc cccaaaaaac caaactctgc
   156781 cttacgtaaa gttgccagag tacgattaac ctctgggttt gaaatcactg cttatatacc
   156841 tggtattggc cataattcac aagaacattc tgtagtctta gtaagagggg gaagggttaa
   156901 ggatttaccc ggtgtgagat atcacattgt tcgaggaacc ctagatgctg tcggagtaaa
   156961 ggatcgtcaa caagggcgtt ctagtgcgtt gtagattctt atccaagact tgtatcattt
   157021 gatgatgcca tgtgaatcgc tagaaacatg tgaagtgtat ggctaaccca ataacgaaag
   157081 tttcgtaagg ggactgtagc aggctaccat gagacaaaag atcttctttc taaggagatt
   157141 tgattcggaa cttattatat gtccaaggtc caatattgaa ataatttaag aggttttccc
   157201 tgacttcgtc cgtgtcaaca aacaattcga aatgcctcga cttttttaga acgggtccgg
   157261 gtcaaatagc aatgattcga agcacttctt tttacactat ttcggaaacc caaggactta
   157321 atcgtatgga tatgtaaaat acaggatttc caatcctagc aggaaaggga gggaaacgga
   157381 tactcaattt aaagtgagtc aacagaattc catactcgat ctcatagata catattgaat
   157441 tctgcggaaa accgtattcg atgaaagtcg tatgtacggc ttggagggag atctttcata
   157501 tctttcgaga tccaccctac aatatggggc caaaaagcca aaataaatga ttttagccct
   157561 tataaaaaga aaactgattc ttgaacccct ttcacgctca tgtcacgccg aggtactgca
   157621 gaaaaaaaaa ctgcaaaatc cgatccaatt tatcgtaatc gattagttaa catgttggtt
   157681 aaccgtattc tgaaacacgg aaaaaaatca ttggcttatc aaattctcta tcgagccttg
   157741 aaaaagattc aacaaaagac agaaacaaat ccgctatctg ttttacgtca agcaatacgt
   157801 ggagtaactc ccgatatagc agtaaaagca agacgtgtaa gcggatcgac ccagcaagtt
   157861 cctattgaaa taggatccgc acaaggaaaa gcacttgccg ttcgttggtt attaggggca
   157921 tcccgaaaac gtccgggtcg aaatatggct ttcaaattaa gttccgaatt agtggatgct
   157981 gccaaaggga gtggcgatgc catacgcaaa aaggaagaga ctcatagaat ggcagaggca
   158041 aatagagctt ttgcacattt tcgttaatcc acgaacagga tctatataga cacatagatc
   158101 catggatcca tacatctcga tcgtaaaaga atcaatagaa aaagaaagaa tcggaattga
   158161 tcgttctcga aacaaacgaa aaggaaacga aagataaaac ataaatcatg gatcaactaa
   158221 gccctctcgg ggacttgctt aagaataaga aagaggaatc tcatgtaaat accatggaat
   158281 aaggtttgat cctaattcat ggggattcca caaatattcc attccaaaaa tagaaagttc
   158341 gaaacaattg ggattttttt ggagattgga tgcagttact aattcatgat ttggcatgta
   158401 cagaatgaaa acttcattct cgattctacg agaattttta tgaaagcctt tcatttgctt
   158461 ctcttcgatg gaagttttat tttcccagaa tgtatcctca tttttggcct aattcttctt
   158521 ctgatgatcg attcaacctc tgatcaaaaa gatatacctt ggttatattt catctcttca
   158581 acaagtttag taatgagcat aacggcccta ttgttccgat ggagagaaga acctatgatt
   158641 agcttttcgg gaaatttcca aacgaacaat ttcaacgaaa tctttcaatt tcttatttta
   158701 ctatgttcaa ctctatgtat tcctctatcc gtagagtaca ttgaatgtac agaaatggct
   158761 ataacagagt ttctgttatt cgtattaaca gcgactctag gaggaatgtt tttatgcggt
   158821 gctaacgatt taataactat ctttgtagct ccagaatgtt tcagtttatg ctcctaccta
   158881 ttatctggat ataccaagaa agatgtacgg tctaatgagg ctactacgaa atatttactc
   158941 atgggtgggg caagctcttc tattctggtt catggtttct cttggctata tggttcatcc
   159001 gggggagaga tcgagcttca agaaatagtg aatggtctta tcaatacaca aatgtataac
   159061 tccccaggaa tttcaattgc gcttatattc atcactgtag gaattgggtt caagctttcc
   159121 ccagcccctt ctcatcaatg gactcctgac gtatacgaag gagtgcggtt cgttcgagaa
   159181 attcctacct ctctatctat ctctgggatg tttggatttt tcaaaactcc atggacatgc
   159241 agaagagaaa tgctattccc actcagacca agacataact ttgacttgtt caaataacaa
   159301 ttaaggcgaa gcagggtcag gaacaacgat tctctttatg ataaacagat ccattttgca
   159361 agttcgttat tacgggtagt tcctacaaag gatcggacta atgacgtata caatacttga
   159421 attcttgatg tagatgctac atagttggtt ctcatccttc agagactacg agtgtaatag
   159481 gagcatccgt cgacaaaagg atcaccctaa gatgatcatc tcatggctat tgagaacgaa
   159541 tcaaatcaga tggttctatt tctcaatctt tctaacttac tcctacggaa tcaaggtcga
   159601 aaagatggag aaaaatcagt cattcacaac cactgatgaa ggattcctcg aaaagttaag
   159661 gattagtaat ccgttttaga aatcgaatgg gttcgatctt atacatacgc gaggaaggta
   159721 ataataaaaa aaaaaagaag ataagttctt ctttactttt atcacttagg agccgtgcga
   159781 gatgaaagtc tcatgcacgg ttttgaatga gagaaagaag tgaggaatcc tcttttcgac
   159841 tctgactctc ctactccagt cgttgctttt ctttctgtta cttcgaaagt agctgcttcg
   159901 gcttcagcca ctcgaatttt cgatattcct ttttatttct catcaaacga atggcatctt
   159961 cttctggaaa tcctagctat tcttagcatg atattgggga atctcattgc tattactcaa
   160021 acaagcatga aacgtatgct tgcgtattcg tccataggtc aaatcggata tgtaattatt
   160081 ggaataattg tcggagactc aaatggtgga tatgcgagca tgataactta tatgctgttc
   160141 tatatctcca tgaatctagg aacttttgct tgcattgtct tatttggtct acgtaccgga
   160201 actgataaca ttcgagatta tgcaggatta tacacaaaag atcctttttt ggctctctct
   160261 ttagctctat gtctcttatc tctaggaggc cttcctccac tcgcaggttt tttcggaaaa
   160321 ctacatttat tctggtgtgg atggcaggca ggcctctatt tcttggtttc aataggactc
   160381 cttacgagcg ttgtttctat ctactattat ttaaaaataa tcaagttatt aatgactgga
   160441 cgaaaccaag aaataacccc tcacgtgcga aattatagaa tatccccttt aagatcaaaa
   160501 aattccatcg aattgagtat gattgtatgt gtgatagcat ctactatacc aggaatatca
   160561 atgaacccaa ttattgcaat tgctcaggat accctttttt agtttagctt ctagaatcta
   160621 tttcttagtt caagatccct ctttactaac tggaatcaaa gaattagtag atctgttccg
   160681 cccaaaaagg gaatgggcta gggttatgaa cttataatct ataatcagat tatagattat
   160741 aagttcattc catatcgggc cagaccggaa tagggttata tacattctca ttatgagaag
   160801 ggtcattcga gcctatctaa atctaaatag agactatgtt tacatatgga tccctacgtc
   160861 gttacattcc atttaggatt aggaatgggc gtaatcgggc cttcttttta cattacagat
   160921 ctctccttat tttggaccct attcacctct tttctttttt tcttctattg aatcgagaaa
   160981 gaaataggtt tgattgtcca tctttttaat agaatcttaa tatatataag acatcctctg
   161041 gatacttcaa atcgaagcaa ttggatgtcc gacttggcct atatgacatg gccgatcaat
   161101 agaaatactc caacactcca cctttgtcat atattccata catcacacta gatagatatc
   161161 atattcatgg aatacgattt actttcaaga tgccttggtg gtgaaatggt agacacgcga
   161221 gactcaaaat ctcgtgctaa agagcgtgga ggttcgagtc ctcttcaagg cataatattg
   161281 agaatgctca ttgaattgga ataagttcgg cagcggatca caaaatcttg gtgatcctct
   161341 ctatctaatg aatggggaat ctgctttgaa atcgtctgcc ctgcacccac ccccgagtat
   161401 atgcttcaac aggaatcaca caagggtgga ttgatacaat ctaaacctct ggtaaaatgc
   161461 cccccgtaac ccagcagata aagtgcatta catagtccgt tttagggatt ggcgactacc
   161521 cattcagtga ctttggcact ggacgttcca aaaatgggta ctatcgggtc gggtgaattc
   161581 aataatagac gcctggtggc attccagctt tccttctcct ttcaggacct atccgaaaga
   161641 gaatccagta cttctcggtc gtgaataggg cgaaccgccc cgtggatatc tttgcttcga
   161701 accaaaaaca attagaatta ggctcggtca actggaatgt ctattatcca tataggggat
   161761 cttccaatcg ggaagatcca tcgacctgag acgaagagaa aggtctatct attttattta
   161821 gttattcagt taaaccaatg attcgttatt ggagcagata gcaaaaacca tttcatctga
   161881 catgcgtatt tttgattttc caatggattt acatctttca ttaatggaaa ttttttgatg
   161941 tagtgagtaa tagctctggt tgttcgctgt tcaagaattc ttgtttaggc agttcatacc
   162001 gtccatacat agtgttttga tctaagattt caattcttcc atgtttcagc agtagcatat
   162061 tcttccatgg agcttagctc catggaagaa agaagtgttt ccgcgactct accacccagt
   162121 caattccgtt ccacttaatc ctcatgacca catatctttc cggctaagta atgggaaacc
   162181 cttctcctgt tacatgaatc caattttcat ttcatccgag aaaagccatc tttttctcaa
   162241 caatgtcttt gccatttgat ccaatagcct tccgtgagat aggaacagat ttgataaata
   162301 ctgataactc tcggatcgaa tattagaacg ggaaaatcca ttagataatg aactattggt
   162361 tctaagccat ctctggcgat gaatcaagaa ttcgaagtgc ttttttttcc tattcttgag
   162421 aaaccagcgt ttagatagag atggaagagg atccattttg gcagtaagaa taagaagccc
   162481 ctttaacatc tcttcatctt catctgcaaa gaattctcga tgtgaaaaga cagagacaaa
   162541 gggctcatct ttgaataggg aaaagagtgg atccgggggg tcccaaatga attggcttat
   162601 tcgaaaaaag ccttgttctt tggaaaatct agctcgtggc gggtactgca tggtttcact
   162661 ctgcaagaac tccgaatccc cctcttgaag ctcatcctcc tcttgacgct catcctcctc
   162721 ttgaagctga tcctcctctt gaagctcatc cttttcatca taaaggatcc cccgaccggc
   162781 ccaataggga aatcccaatt cattgggcct ttcgatacaa tcaaatagaa attcccaagg
   162841 gcgccatatt ctaggagccc agtctatgtg atcgaagaaa ccctcctcta tttccccttc
   162901 ttcaaactcc gattcgtatt tttgatagag aaatttctga tcaacgatag aataagatcc
   162961 attttgcatc atatataagg gattccttgg ttcgggccga agaaggaatt tcactcgatc
   163021 attatcaaac cgactgcaat ctctttctgt ccgcgaggat gccatcagag cgccttctat
   163081 ttctactagg ccatgaacta gatcagaatc attctcaacg aaccgataag aagtgatcct
   163141 atttttttca tcgggtccgg gtagagacca aaggtcttga gcgaccgatc cggcagaaca
   163201 actcaaaaga taaagaagta tcgttaattt cttcatgctc gttccaagtt cgaagtacca
   163261 tttgtacaaa taaggatccc cttcttcaca caattgcttc tttatataga tagatatagg
   163321 atctaggagg caatttccta gaagtacttt ttgcacaaca gcccttccta tctgatagaa
   163381 aaggatcccg tgatcctgaa ccggtattac atgggctcgc aaatcccaag tttgtctatg
   163441 aagagcagat ctaattgtat tagtgtctag aattgatttc ttctgtgtaa tactaattga
   163501 tagggcctca ttggcaagtg ctacaagatc tcgtgcattg gaacccatgg ctgtggaccc
   163561 gaatcgatta gtatggaaca ttttcttttc caagtgaaat cccctagtat atgaaagagt
   163621 gaaaaagcgc tttcgttgtt gtggaataag aagccttcgt atcttaatac atgtattgaa
   163681 ttgattcggg gctattagag cgggatccac tttttgggga atatgagtcg aagcaataac
   163741 aagaatattt ctagtagaac atctttcaca atccctggag agatagttca ctaatagacc
   163801 gagggataag tccttcgact cattcatatc cagatcatga atgtctggaa tccatattat
   163861 gcaaggagac attgcttttg ctaattcgaa gtgaagggtg ataaaaaatc ggtctacttc
   163921 cgccagcagt tcaatattgg tgaactcatt catcacatcc tcagctagcc actctatacg
   163981 ccgcaactcc ctatcaaggt cactagtatc aatatcgtca ctagcatcaa tagagtcact
   164041 agcatcaata gagtcactaa catcatagtc actctcatcc tcctcatcaa gaaccaactc
   164101 cctaggcttg ctatccggga acttgttcag aaatactgta atgaaaggaa gataggagtt
   164161 tgtcgttagg tatttgacca aataggatcg tccgcttcct atagaaccta tcactaaaat
   164221 acccctagag ggggataagg ctaagcggag cgaaaagggt tttccatgag acgggaaatg
   164281 aaaactatta gccccacacg aagtttgtga ataagtgatt gtctgataat tagcaaggaa
   164341 tatccgcctt tctgctaaac aggatgtatt gaactcataa ttcattagat acttttgatg
   164401 aatgtcaact aagtatcgta agtaaattgc tcccggttgt tcaatcattt gataagcaga
   164461 gtcattcttt gataaatgat cgctatgagt cagactcaat agaatttgat caatactttt
   164521 ttctgccgtt aaggtggaga tggagaactg aaccaagaag tctctttctt tatcactaat
   164581 cgaatcactg ttcgcgaacc agaattctat tggattatca tcaatccaat gatcgcccac
   164641 gttttctctt tttcttatca atgaatagat ctctttactt gtatgactta gatgtctcgt
   164701 atttctcgaa aaaatgattc gattgatggg atttggtatg atacttatga gatcgatgag
   164761 attgatattc aaatatttct tcttagaacg tatagaatat cctaattgtt gcagagcaac
   164821 tagaaagaga ttctttaact ttaaccagaa agaattcagt tcagatgtgg gatacctatc
   164881 cagaagtttt cgcaactcaa tcatgtatga tggattcatc aaagatttga tcttttcgaa
   164941 ctctgtctgt aactcactat aggctcggga aacaaagaaa agacgtgtac aaacgagatg
   165001 tccagcaaca agaagaagga aaaggattga atagaggaac tcctgaacat ttggcgagct
   165061 cagatgtgtc gatatcaatg gtgactcatt atttcgatga atcttttctt cggacagaag
   165121 aaaattttgt aaacacttaa tcgaaatctc acttatccga ttccgtcgtg tcttccacaa
   165181 ttttttctga agaattcgcg ctgatccatg cataatatca tgaaaaatgg ataccaatat
   165241 ttgacggctg ctacttagta tcggcaatag gtctgaaaaa gtatctaaca atatcaaact
   165301 tagatatttg caccctgttg aagtaaagaa ccatggcata tatgtttgga atagattcca
   165361 ttttgatttt aagcgagttg aaaaagcact ctttcgttga tgaaaggttc tatacatctg
   165421 ccctttctca acgcatttct ttagacaaag actccgtttt ttcctctttt cggatggtaa
   165481 atatttctca gaacatggag tgtgaatcaa acccatgttt gaattgaaat tgagatactg
   165541 atgcaagttc ttctcttctg aatcagatag attcatatct gaaagaggtt gacaaaaagt
   165601 tctttcaaaa ttgacttttt gtccctcttt tagaggtgtt ccagaaatgt ctgcaatcga
   165661 gtaaatagct ctacgaacta atggatcgga tcgaattgca aactggaaag atttgtacaa
   165721 gttatacctt tcgtcaccac tttgtggaaa atcattagat atgaatatgt tagatacctg
   165781 cgactcgatt ggtgaaggtg aaatagtatc tctctccaaa aaagcatgtt tttttttacc
   165841 accgcacaaa gaaaatattt tgttgcgaat gaacaagata ttgaggaatt gtccgtacgt
   165901 aaaatcagaa ttcttgatac gggccttttc cacataaaaa gggaatcttt tgttacaata
   165961 gaaggagaag tgatgtggat tattcaagaa tcgaagtcga tttgctttat aaaaagaaga
   166021 tatcaatgaa cttctatgaa atggtttcac gggattcagc caattgtctt gatcgtggga
   166081 tatcattgag aaataggaat ccgtgttatc aaaagatttc ctgctattat ttctagtatg
   166141 gaatgagtca atcatccgct ttggtatctt attgaacaaa aatggtgata ttgttcctcc
   166201 attgatcaag aatttcgatt tttgagaagt attatgatca tccaataaga aaggtttcaa
   166261 tttttgaaaa tgaacgattt gaagacctat tgattctaac aactgattgc agagttgatc
   166321 atttgtacct ttcaattcat agatgtggat ctcagaccta tgaaggggga tattcccgaa
   166381 actcacaaag aaaaaaggaa gtgagttaga caaaaagaga agaagtgact tagacaaatc
   166441 ttttttatcg ataacctcag accaatcaat cgaatattga ttaatatgta atcgatcgaa
   166501 cactacttga aaacggctct tctgctcaga aacgaaatgt tctaaatgct cctggaaatt
   166561 cttgctccca ttggaccatt tgtatctata tgcattagga tcccgattca tgtatctctc
   166621 ggttcgagaa atcaaaataa gaggatcgaa ccgtttgttc tgactctttt tcaaattcga
   166681 taaatgtcgg ttgatcgtat atttcattag agttctatga ttcagagtac catttcttat
   166741 ttgatccctt tgaattccat actcgaagtt gcgatcggat ctattcatta aaaagaatcg
   166801 attcaataca tttcttatgt acccatgggt gctatattgg atttgaatca gatttcggat
   166861 caagatagat tgattgactg cctccattat gttgttgcta gcaaatacca ctctttttgg
   166921 ttttggatct tccaaatcat tcccgcagga gatccggacc catttgtttc tgatccttcg
   166981 ataaaaagat tcattttctt cataaaaaat aggaggtaga accaataaag atttcttttt
   167041 cgattcatcc ccggcctcat tcaagaattg tttttgatcc aatccgtagg aatcaataga
   167101 aagggcaaat ctcttatgat acaccagatc cggctcggtt attgatagag tgaatagatc
   167161 tgccatttct tgaaatctct cttctgattc aaaatcgtgg tgtaacgtgt atccccccct
   167221 gttcaggtca tggaatagat gaaataaatc aaaaaatgga tttttgttca agaatgaaga
   167281 actacccagt tcatccttcg gaaccatatc gcatcccgga tatgatgaaa taggatgaat
   167341 tgagacggta ttttgtaaat acgtaattat cttggatata ttcactattt ctttattttc
   167401 cgatcgcctg aaagggacaa aagaaacatc ttgttctttc ttcaacaatt tctgatcttt
   167461 agtgaacctc tcagtaggat tcgaacccag atgaagttct gaccatatgt cagagaaaaa
   167521 agaacgaatg gatcttgtag gattcccaag aaattcttcg atttcttccg gaagcagatg
   167581 attattcatc cgcttctcac gttccgtgaa tagccgggac tttgaggaag atccagaaac
   167641 gcgtttaggg aatcggtctg attctatctc tcttcgttcc gtttgaagaa aggaaggatc
   167701 ccaaagaatc gatctttctt ttagttgttg aatctctctt tgattgatca atgtgtgata
   167761 ttccgaatcc tcattactaa tggaatcaaa acgatctctg gattgatcaa aagatccttt
   167821 caattggcta gaatccgtta cttgaacgaa actagatctt gtggaatgat attgaatatt
   167881 tgacgataca ttccgtacct tgctaaaaat tcgatccttg cttaccaacc acacattgtc
   167941 taaccaaatc caattctctc tcgatatgtt cctcaaaaaa tccgattcgt gcggattctt
   168001 cccccgacta ccgaagagat cttggcggaa ttgccacata tgaaattgag cacaattttg
   168061 caaagaaata gcccacttgc ttctcgagaa gagatgggaa acatgctcaa tatcatttga
   168121 ttgaatagtt gacccagccc cttgttgttt gaagaaaccc tccacttcaa ttggtatttg
   168181 ttcacgaaaa gcaaacatga gataacaaat ccagtctttc actaagattt cgaatagctg
   168241 tcccgaattc aatatgtttt gcctcttact cggagaaaga cgatcaaaca attcccaatc
   168301 acggtccttg tggatcggat catccatata atatacaaag ggaaactcca gatatttgat
   168361 atctttctct ttgaatgaga tctcaattcc agcgacggtt tcattagata tcttaccact
   168421 agaatccttc ttttttccga tccagttcct ccaccaccgc gaaccccagt tggattcagg
   168481 catgatacac tttttagtta ttgggggaac ccaagtactc tctttcggat ccaggaactc
   168541 agagatcttt tttccttttg acaggagcga aacaatcaac ctattgacat tggaagaccc
   168601 aaaagattct tccaatgcat catttctcgg tccaatggga ttcataagta taggaagaag
   168661 ccctgtcaaa tagagatttt ttctttcgac catatttcga ttgttaatac gatatataag
   168721 gaccgctact acaaatagta gtacaccctt ggtcgtgaaa tgtactacac ccttgatacc
   168781 cttgatcgtg aaatatcgat tgcttgttga accctgtgaa ttgcgtgaaa gtaggatacc
   168841 caaaattcgg gggtccgaga gttttagaaa acgttcttgg tggaaaaaaa tgttaaggaa
   168901 agatcccact gaattgaatt gggtccatga atctaataaa tagtgagaat tcttgatctc
   168961 tctcaatatc tctcgcaatt cgaaaaccca gaatttgaat tgacgcccct tcatctctcc
   169021 atacctccta aatggataat aatgatactt tataattatg atatttatat atgatattta
   169081 tatacgatat ttctttattc tatgataatt agaattatat gattattcta tgatttaaat
   169141 tgcattgatt tatcctaaag atttcatttc aattggaatt tggttattca ccatgtacga
   169201 ggatccccgc taagcatcca tggctgaatg gttaaagcgc ccaactcata attggcgaat
   169261 tcgtaggttc aattcctact ggatgcacgc caatgggacc ctccaagaag tctattggaa
   169321 ttgactcttt atcaatggaa tctcatcatc tatacataac gaatcggtgt ggtatattca
   169381 tatcataaca tatgaacagt aagaactgaa ctagcattct tattgagact agaactcata
   169441 gggaagaaaa tagatttatg gatggaatca aatatgcagt atttacagac aaaagtattc
   169501 ggttattggc gaaaaatcaa tatactttta atgtcgaatc aggatcaact aggacagaaa
   169561 tcaagcattg ggtcgaactc ttctttggtg tcaaggtaat agctatgaat agtcatcgac
   169621 tccccggaaa gggtagaaga atgggaccca ttatgggaca tacaatgcat tacaagcgta
   169681 tgatcattac gcttcaaccg ggttattcta ttccacctct tagaaagaaa agaacttaaa
   169741 tcaaaatact taatagcatg gcgatacatt tatacaaaac ttctaccccg ggcacacgca
   169801 atggagccgt agacagtcaa gtgaaatcca atccacgaaa taatttgatc tatggacagc
   169861 atcgttgtgg taaaggtcgt aatgccagag gaatcattac cgcaaggcat agagggggag
   169921 gtcataagcg tttataccgt aaaatcgatt ttcgacgaaa tgaaagagac atatatggta
   169981 gaatcgtaac catagaatac gaccctaatc gaaatgcata cgtttgtctc atacactatg
   170041 gggatggtga gaagagatat attttacatc ccagaggggc tataattgga gataccattg
   170101 tttctggtac agaagttcct atcaaaatgg gaaatgccct acctttgagt gcggtttgaa
   170161 ctattgattt acgtaattgg gagtaaccaa ttaggtttac gacgaaacct agaaatcgat
   170221 cactgatcca atttgagtac ctctacagga tagacctcaa cagaaaactg aagagtaagg
   170281 gcagcaagtg attgagttca gtagttcctc atatataatt attgactcta gagagatagt
   170341 aatatggaga agacaaaact gtttcaagca ccgacagaac cagaagcgcc ccttgtttca
   170401 aagagaggag gacgggttat tcacatttca tttgatggtc agaggcaaat tgaaagctaa
   170461 gcagtggtaa ttctaaagat tccccggggg aaaaatagag atgtctccta cgttacccat
   170521 aaatatgtgg aagtatcgac gtaatttcat agagtcattc ggtctgaatg ctacatgaag
   170581 aacataagcc agatgacgga acgggaagac ctaggatgta gaagatcata acatgagtgg
   170641 ttcggcagat ttggattcct atatatccat tcatgtggta ctttattgta tgatatagat
   170701 aagaatttta cgatatatat atatccatct gtatagatat catcatctac atccagaaag
   170761 ccgtatgctt tggaaaaagc ttgtacagtt tgggaaggga ttttgattga tcaaaaaaag
   170821 gaatctactt caaccgatat gcccttaggc acggccatac ataacataga aatcacactt
   170881 ggaaagggtg gacaattagc tagagcagcg ggtgctgtag cgaaactgat tgcaaaagag
   170941 gggaaatcgg ccacattaaa attaccttct ggagaggtcc gtttgatatc caaaaactgc
   171001 tcggcaacag tcggacaagt ggggaatgtt ggggtgaacc agaaaagttt gggtagagcc
   171061 ggatctaaat gttggctagg taagcgtcct gtagtaagag gagttgttat gaaccctgta
   171121 gaccatcccc atgggggtgg tgaagggagg gctccgattg gtagaaaaaa acccgcaacc
   171181 ccttggggtt atcctgcact tggaagaaga agtagaaaaa ggaataaata tagtgataat
   171241 ttgattcttc gtcgccgtag gaaataggag agcaaatttc tttcttcgtt tttgcaaa
//
