# Supplementary material for: Evolutionary dynamics of the chloroplast genome in Daphne (Thymelaeaceae): comparative analysis with related genera and insights into phylogenetics
Source: FEBS Open Bio. 2025 Oct 16;16(3):503–19. doi: 10.1002/2211-5463.70143 (PMC12955755; doi:10.1002/2211-5463.70143)
Supplement: Supplementary file 11 — Data S2. Annotated chloroplast genome sequences of all newly assembled species (GenBank format). [file FEB4-16-503-s005.zip › Daphne pseudomezereum var. koreana.gb]

LOCUS       Daphne_pseudomez      171152 bp    DNA     circular PLN 07-SEP-2025
DEFINITION  Daphne pseudomezereum var. koreana chloroplast, complete genome.
ACCESSION   ON244034
KEYWORDS    .
SOURCE      chloroplast Daphne pseudomezereum var. koreana
  ORGANISM  Daphne pseudomezereum var. koreana
            Eukaryota; Viridiplantae; Streptophyta; Embryophyta; Tracheophyta;
            Spermatophyta; Magnoliopsida; eudicotyledons; Gunneridae;
            Pentapetalae; rosids; malvids; Malvales; Thymelaeaceae; Daphne.
REFERENCE   1  (bases 1 to 171152)
  AUTHORS   Yoo,S.-C., Suh,H.-J., Park,J. and Oh,S.-H.
  TITLE     The first complete chloroplast genome of Daphne pseudomezereum var.
            koreana (Thymelaeaceae)
  JOURNAL   Unpublished
REFERENCE   2  (bases 1 to 171152)
  AUTHORS   Yoo,S.-C., Suh,H.-J., Park,J. and Oh,S.-H.
  TITLE     Direct Submission
  JOURNAL   Submitted (15-APR-2022) InfoBoss Inc., 301 room, Haeun Bldg., 670,
            Seolleung-ro, Gangnam-gu, Seoul 06088, Korea
FEATURES             Location/Qualifiers
     misc_feature    1..84963
                     /note="large single copy (LSC)"
     tRNA            complement(24..97)
                     /gene="trnH-GUG"
                     /locus_tag="FKS56_pgt001"
                     /product="tRNA-His"
                     /db_xref="GeneID:40491980"
     gene            complement(24..97)
                     /gene="trnH-GUG"
                     /locus_tag="FKS56_pgt001"
                     /db_xref="GeneID:40491980"
     CDS             complement(440..1501)
                     /gene="psbA"
                     /locus_tag="FKS56_pgp091"
                     /codon_start=1
                     /transl_table=11
                     /product="photosystem II protein D1"
                     /protein_id="YP_009663801.1"
                     /db_xref="GeneID:40491913"
     gene            complement(440..1501)
                     /gene="psbA"
                     /locus_tag="FKS56_pgp091"
                     /db_xref="GeneID:40491913"
     tRNA            join(complement(4303..4339),complement(1773..1807))
                     /gene="trnK-UUU"
                     /locus_tag="FKS56_pgt002"
                     /product="tRNA-Lys"
                     /db_xref="GeneID:40491914"
     gene            complement(1773..4339)
                     /gene="trnK-UUU"
                     /locus_tag="FKS56_pgt002"
                     /db_xref="GeneID:40491914"
     CDS             complement(2102..3628)
                     /gene="matK"
                     /locus_tag="FKS56_pgp090"
                     /codon_start=1
                     /transl_table=11
                     /product="maturase K"
                     /protein_id="YP_009663802.1"
                     /db_xref="GeneID:40491915"
     gene            complement(2102..3628)
                     /gene="matK"
                     /locus_tag="FKS56_pgp090"
                     /db_xref="GeneID:40491915"
     CDS             join(complement(6154..6193),complement(5033..5232))
                     /gene="rps16"
                     /locus_tag="FKS56_pgp089"
                     /codon_start=1
                     /transl_table=11
                     /product="ribosomal protein S16"
                     /protein_id="YP_009663803.1"
                     /db_xref="GeneID:40491916"
     gene            complement(5033..6193)
                     /gene="rps16"
                     /locus_tag="FKS56_pgp089"
                     /db_xref="GeneID:40491916"
     tRNA            complement(7422..7493)
                     /gene="trnQ-UUG"
                     /locus_tag="FKS56_pgt003"
                     /product="tRNA-Gln"
                     /db_xref="GeneID:40491917"
     gene            complement(7422..7493)
                     /gene="trnQ-UUG"
                     /locus_tag="FKS56_pgt003"
                     /db_xref="GeneID:40491917"
     CDS             7856..8041
                     /gene="psbK"
                     /locus_tag="FKS56_pgp088"
                     /codon_start=1
                     /transl_table=11
                     /product="photosystem II protein K"
                     /protein_id="YP_009663804.1"
                     /db_xref="GeneID:40491918"
     gene            7856..8041
                     /gene="psbK"
                     /locus_tag="FKS56_pgp088"
                     /db_xref="GeneID:40491918"
     CDS             8486..8596
                     /gene="psbI"
                     /locus_tag="FKS56_pgp087"
                     /codon_start=1
                     /transl_table=11
                     /product="photosystem II protein I"
                     /protein_id="YP_009663805.1"
                     /db_xref="GeneID:40491919"
     gene            8486..8596
                     /gene="psbI"
                     /locus_tag="FKS56_pgp087"
                     /db_xref="GeneID:40491919"
     tRNA            complement(8674..8761)
                     /gene="trnS-GCU"
                     /locus_tag="FKS56_pgt004"
                     /product="tRNA-Ser"
                     /db_xref="GeneID:40491920"
     gene            complement(8674..8761)
                     /gene="trnS-GCU"
                     /locus_tag="FKS56_pgt004"
                     /db_xref="GeneID:40491920"
     tRNA            join(9549..9571,10292..10340)
                     /gene="trnG-UCC"
                     /locus_tag="FKS56_pgt005"
                     /product="tRNA-Gly"
                     /db_xref="GeneID:40491921"
     gene            9549..10340
                     /gene="trnG-UCC"
                     /locus_tag="FKS56_pgt005"
                     /db_xref="GeneID:40491921"
     tRNA            10496..10567
                     /gene="trnR-UCU"
                     /locus_tag="FKS56_pgt006"
                     /product="tRNA-Arg"
                     /db_xref="GeneID:40491922"
     gene            10496..10567
                     /gene="trnR-UCU"
                     /locus_tag="FKS56_pgt006"
                     /db_xref="GeneID:40491922"
     CDS             complement(10855..12375)
                     /gene="atpA"
                     /locus_tag="FKS56_pgp086"
                     /codon_start=1
                     /transl_table=11
                     /product="ATP synthase CF1 alpha subunit"
                     /protein_id="YP_009663806.1"
                     /db_xref="GeneID:40491923"
     gene            complement(10855..12375)
                     /gene="atpA"
                     /locus_tag="FKS56_pgp086"
                     /db_xref="GeneID:40491923"
     CDS             join(complement(13758..13901),complement(12450..12860))
                     /gene="atpF"
                     /locus_tag="FKS56_pgp085"
                     /codon_start=1
                     /transl_table=11
                     /product="ATP synthase CF0 subunit I"
                     /protein_id="YP_009663807.1"
                     /db_xref="GeneID:40491924"
     gene            complement(12450..13901)
                     /gene="atpF"
                     /locus_tag="FKS56_pgp085"
                     /db_xref="GeneID:40491924"
     CDS             complement(14141..14386)
                     /gene="atpH"
                     /locus_tag="FKS56_pgp084"
                     /codon_start=1
                     /transl_table=11
                     /product="ATP synthase CF0 C subunit"
                     /protein_id="YP_009663808.1"
                     /db_xref="GeneID:40491925"
     gene            complement(14141..14386)
                     /gene="atpH"
                     /locus_tag="FKS56_pgp084"
                     /db_xref="GeneID:40491925"
     CDS             complement(15599..16342)
                     /gene="atpI"
                     /locus_tag="FKS56_pgp083"
                     /codon_start=1
                     /transl_table=11
                     /product="ATP synthase CF0 A subunit"
                     /protein_id="YP_009663809.1"
                     /db_xref="GeneID:40491926"
     gene            complement(15599..16342)
                     /gene="atpI"
                     /locus_tag="FKS56_pgp083"
                     /db_xref="GeneID:40491926"
     CDS             complement(16582..17292)
                     /gene="rps2"
                     /locus_tag="FKS56_pgp082"
                     /codon_start=1
                     /transl_table=11
                     /product="ribosomal protein S2"
                     /protein_id="YP_009663810.1"
                     /db_xref="GeneID:40491927"
     gene            complement(16582..17292)
                     /gene="rps2"
                     /locus_tag="FKS56_pgp082"
                     /db_xref="GeneID:40491927"
     CDS             complement(17691..21767)
                     /gene="rpoC2"
                     /locus_tag="FKS56_pgp081"
                     /codon_start=1
                     /transl_table=11
                     /product="RNA polymerase beta subunit"
                     /protein_id="YP_009663811.1"
                     /db_xref="GeneID:40491928"
     gene            complement(17691..21767)
                     /gene="rpoC2"
                     /locus_tag="FKS56_pgp081"
                     /db_xref="GeneID:40491928"
     CDS             join(complement(24301..24732),complement(21959..23575))
                     /gene="rpoC1"
                     /locus_tag="FKS56_pgp080"
                     /codon_start=1
                     /transl_table=11
                     /product="RNA polymerase beta' subunit"
                     /protein_id="YP_009663812.1"
                     /db_xref="GeneID:40491929"
     gene            complement(21959..24732)
                     /gene="rpoC1"
                     /locus_tag="FKS56_pgp080"
                     /db_xref="GeneID:40491929"
     CDS             complement(24758..27970)
                     /gene="rpoB"
                     /locus_tag="FKS56_pgp079"
                     /codon_start=1
                     /transl_table=11
                     /product="RNA polymerase beta subunit"
                     /protein_id="YP_009663813.1"
                     /db_xref="GeneID:40491930"
     gene            complement(24758..27970)
                     /gene="rpoB"
                     /locus_tag="FKS56_pgp079"
                     /db_xref="GeneID:40491930"
     tRNA            29094..29164
                     /gene="trnC-GCA"
                     /locus_tag="FKS56_pgt007"
                     /product="tRNA-Cys"
                     /db_xref="GeneID:40491931"
     gene            29094..29164
                     /gene="trnC-GCA"
                     /locus_tag="FKS56_pgt007"
                     /db_xref="GeneID:40491931"
     CDS             29323..29412
                     /gene="petN"
                     /locus_tag="FKS56_pgp078"
                     /codon_start=1
                     /transl_table=11
                     /product="cytochrome b6/f complex subunit VIII"
                     /protein_id="YP_009663814.1"
                     /db_xref="GeneID:40491932"
     gene            29323..29412
                     /gene="petN"
                     /locus_tag="FKS56_pgp078"
                     /db_xref="GeneID:40491932"
     CDS             complement(30325..30429)
                     /gene="psbM"
                     /locus_tag="FKS56_pgp077"
                     /codon_start=1
                     /transl_table=11
                     /product="photosystem II protein M"
                     /protein_id="YP_009663815.1"
                     /db_xref="GeneID:40491933"
     gene            complement(30325..30429)
                     /gene="psbM"
                     /locus_tag="FKS56_pgp077"
                     /db_xref="GeneID:40491933"
     tRNA            complement(31156..31229)
                     /gene="trnD-GUC"
                     /locus_tag="FKS56_pgt008"
                     /product="tRNA-Asp"
                     /db_xref="GeneID:40491934"
     gene            complement(31156..31229)
                     /gene="trnD-GUC"
                     /locus_tag="FKS56_pgt008"
                     /db_xref="GeneID:40491934"
     tRNA            complement(31566..31649)
                     /gene="trnY-GUA"
                     /locus_tag="FKS56_pgt009"
                     /product="tRNA-Tyr"
                     /db_xref="GeneID:40491935"
     gene            complement(31566..31649)
                     /gene="trnY-GUA"
                     /locus_tag="FKS56_pgt009"
                     /db_xref="GeneID:40491935"
     tRNA            complement(31709..31781)
                     /gene="trnE-UUC"
                     /locus_tag="FKS56_pgt010"
                     /product="tRNA-Glu"
                     /db_xref="GeneID:40491936"
     gene            complement(31709..31781)
                     /gene="trnE-UUC"
                     /locus_tag="FKS56_pgt010"
                     /db_xref="GeneID:40491936"
     tRNA            32443..32514
                     /gene="trnT-GGU"
                     /locus_tag="FKS56_pgt011"
                     /product="tRNA-Thr"
                     /db_xref="GeneID:40491937"
     gene            32443..32514
                     /gene="trnT-GGU"
                     /locus_tag="FKS56_pgt011"
                     /db_xref="GeneID:40491937"
     CDS             33818..34879
                     /gene="psbD"
                     /locus_tag="FKS56_pgp076"
                     /codon_start=1
                     /transl_table=11
                     /product="photosystem II protein D2"
                     /protein_id="YP_009663816.1"
                     /db_xref="GeneID:40491938"
     gene            33818..34879
                     /gene="psbD"
                     /locus_tag="FKS56_pgp076"
                     /db_xref="GeneID:40491938"
     CDS             34827..36248
                     /gene="psbC"
                     /locus_tag="FKS56_pgp075"
                     /codon_start=1
                     /transl_table=11
                     /product="photosystem II CP43 chlorophyll apoprotein"
                     /protein_id="YP_009663817.1"
                     /db_xref="GeneID:40491939"
     gene            34827..36248
                     /gene="psbC"
                     /locus_tag="FKS56_pgp075"
                     /db_xref="GeneID:40491939"
     tRNA            complement(36498..36586)
                     /gene="trnS-UGA"
                     /locus_tag="FKS56_pgt012"
                     /product="tRNA-Ser"
                     /db_xref="GeneID:40491940"
     gene            complement(36498..36586)
                     /gene="trnS-UGA"
                     /locus_tag="FKS56_pgt012"
                     /db_xref="GeneID:40491940"
     CDS             36946..37134
                     /gene="psbZ"
                     /locus_tag="FKS56_pgp074"
                     /codon_start=1
                     /transl_table=11
                     /product="photosystem II protein Z"
                     /protein_id="YP_009663818.1"
                     /db_xref="GeneID:40491941"
     gene            36946..37134
                     /gene="psbZ"
                     /locus_tag="FKS56_pgp074"
                     /db_xref="GeneID:40491941"
     tRNA            37766..37836
                     /gene="trnG-GCC"
                     /locus_tag="FKS56_pgt013"
                     /product="tRNA-Gly"
                     /db_xref="GeneID:40491942"
     gene            37766..37836
                     /gene="trnG-GCC"
                     /locus_tag="FKS56_pgt013"
                     /db_xref="GeneID:40491942"
     tRNA            complement(37988..38061)
                     /gene="trnfM-CAU"
                     /locus_tag="FKS56_pgt014"
                     /product="tRNA-fMet"
                     /db_xref="GeneID:40491943"
     gene            complement(37988..38061)
                     /gene="trnfM-CAU"
                     /locus_tag="FKS56_pgt014"
                     /db_xref="GeneID:40491943"
     CDS             complement(38235..38537)
                     /gene="rps14"
                     /locus_tag="FKS56_pgp073"
                     /codon_start=1
                     /transl_table=11
                     /product="ribosomal protein S14"
                     /protein_id="YP_009663819.1"
                     /db_xref="GeneID:40491944"
     gene            complement(38235..38537)
                     /gene="rps14"
                     /locus_tag="FKS56_pgp073"
                     /db_xref="GeneID:40491944"
     CDS             complement(38660..40864)
                     /gene="psaB"
                     /locus_tag="FKS56_pgp072"
                     /codon_start=1
                     /transl_table=11
                     /product="photosystem I P700 chlorophyll a apoprotein A2"
                     /protein_id="YP_009663820.1"
                     /db_xref="GeneID:40491945"
     gene            complement(38660..40864)
                     /gene="psaB"
                     /locus_tag="FKS56_pgp072"
                     /db_xref="GeneID:40491945"
     CDS             complement(40890..43142)
                     /gene="psaA"
                     /locus_tag="FKS56_pgp071"
                     /codon_start=1
                     /transl_table=11
                     /product="photosystem I P700 chlorophyll a apoprotein A1"
                     /protein_id="YP_009663821.1"
                     /db_xref="GeneID:40491946"
     gene            complement(40890..43142)
                     /gene="psaA"
                     /locus_tag="FKS56_pgp071"
                     /db_xref="GeneID:40491946"
     CDS             join(complement(45850..45975),complement(44883..45110),
                     complement(43979..44131))
                     /gene="ycf3"
                     /locus_tag="FKS56_pgp070"
                     /codon_start=1
                     /transl_table=11
                     /product="hypothetical chloroplast RF34"
                     /protein_id="YP_009663822.1"
                     /db_xref="GeneID:40491947"
     gene            complement(43979..45975)
                     /gene="ycf3"
                     /locus_tag="FKS56_pgp070"
                     /db_xref="GeneID:40491947"
     tRNA            46880..46966
                     /gene="trnS-GGA"
                     /locus_tag="FKS56_pgt015"
                     /product="tRNA-Ser"
                     /db_xref="GeneID:40491948"
     gene            46880..46966
                     /gene="trnS-GGA"
                     /locus_tag="FKS56_pgt015"
                     /db_xref="GeneID:40491948"
     CDS             complement(47302..47907)
                     /gene="rps4"
                     /locus_tag="FKS56_pgp069"
                     /codon_start=1
                     /transl_table=11
                     /product="ribosomal protein S4"
                     /protein_id="YP_009663823.1"
                     /db_xref="GeneID:40491949"
     gene            complement(47302..47907)
                     /gene="rps4"
                     /locus_tag="FKS56_pgp069"
                     /db_xref="GeneID:40491949"
     tRNA            complement(48457..48529)
                     /gene="trnT-UGU"
                     /locus_tag="FKS56_pgt016"
                     /product="tRNA-Thr"
                     /db_xref="GeneID:40491950"
     gene            complement(48457..48529)
                     /gene="trnT-UGU"
                     /locus_tag="FKS56_pgt016"
                     /db_xref="GeneID:40491950"
     tRNA            join(49144..49177,49725..49774)
                     /gene="trnL-UAA"
                     /locus_tag="FKS56_pgt017"
                     /product="tRNA-Leu"
                     /db_xref="GeneID:40491951"
     gene            49144..49774
                     /gene="trnL-UAA"
                     /locus_tag="FKS56_pgt017"
                     /db_xref="GeneID:40491951"
     tRNA            49873..49945
                     /gene="trnF-GAA"
                     /locus_tag="FKS56_pgt018"
                     /product="tRNA-Phe"
                     /db_xref="GeneID:40491952"
     gene            49873..49945
                     /gene="trnF-GAA"
                     /locus_tag="FKS56_pgt018"
                     /db_xref="GeneID:40491952"
     CDS             complement(50410..50886)
                     /gene="ndhJ"
                     /locus_tag="FKS56_pgp068"
                     /codon_start=1
                     /transl_table=11
                     /product="NADH dehydrogenase subunit J"
                     /protein_id="YP_009663824.1"
                     /db_xref="GeneID:40491953"
     gene            complement(50410..50886)
                     /gene="ndhJ"
                     /locus_tag="FKS56_pgp068"
                     /db_xref="GeneID:40491953"
     CDS             complement(51025..51708)
                     /gene="ndhK"
                     /locus_tag="FKS56_pgp067"
                     /codon_start=1
                     /transl_table=11
                     /product="NADH dehydrogenase subunit K"
                     /protein_id="YP_009663825.1"
                     /db_xref="GeneID:40491954"
     gene            complement(51025..51708)
                     /gene="ndhK"
                     /locus_tag="FKS56_pgp067"
                     /db_xref="GeneID:40491954"
     CDS             complement(51776..52138)
                     /gene="ndhC"
                     /locus_tag="FKS56_pgp066"
                     /codon_start=1
                     /transl_table=11
                     /product="NADH dehydrogenase subunit 3"
                     /protein_id="YP_009663826.1"
                     /db_xref="GeneID:40491955"
     gene            complement(51776..52138)
                     /gene="ndhC"
                     /locus_tag="FKS56_pgp066"
                     /db_xref="GeneID:40491955"
     tRNA            join(complement(53392..53429),complement(52759..52793))
                     /gene="trnV-UAC"
                     /locus_tag="FKS56_pgt019"
                     /product="tRNA-Val"
                     /db_xref="GeneID:40491956"
     gene            complement(52759..53429)
                     /gene="trnV-UAC"
                     /locus_tag="FKS56_pgt019"
                     /db_xref="GeneID:40491956"
     tRNA            53620..53692
                     /gene="trnM-CAU"
                     /locus_tag="FKS56_pgt020"
                     /product="tRNA-Met"
                     /db_xref="GeneID:40491957"
     gene            53620..53692
                     /gene="trnM-CAU"
                     /locus_tag="FKS56_pgt020"
                     /db_xref="GeneID:40491957"
     CDS             complement(53926..54327)
                     /gene="atpE"
                     /locus_tag="FKS56_pgp065"
                     /codon_start=1
                     /transl_table=11
                     /product="ATP synthase CF1 epsilon subunit"
                     /protein_id="YP_009663827.1"
                     /db_xref="GeneID:40491958"
     gene            complement(53926..54327)
                     /gene="atpE"
                     /locus_tag="FKS56_pgp065"
                     /db_xref="GeneID:40491958"
     CDS             complement(54324..55826)
                     /gene="atpB"
                     /locus_tag="FKS56_pgp064"
                     /codon_start=1
                     /transl_table=11
                     /product="ATP synthase CF1 beta subunit"
                     /protein_id="YP_009663828.1"
                     /db_xref="GeneID:40491959"
     gene            complement(54324..55826)
                     /gene="atpB"
                     /locus_tag="FKS56_pgp064"
                     /db_xref="GeneID:40491959"
     CDS             56604..58037
                     /gene="rbcL"
                     /locus_tag="FKS56_pgp063"
                     /codon_start=1
                     /transl_table=11
                     /product="ribulose-1,5-bisphosphate carboxylase/oxygenase
                     large subunit"
                     /protein_id="YP_009663829.1"
                     /db_xref="GeneID:40491960"
     gene            56604..58037
                     /gene="rbcL"
                     /locus_tag="FKS56_pgp063"
                     /db_xref="GeneID:40491960"
     CDS             58766..60373
                     /gene="accD"
                     /locus_tag="FKS56_pgp062"
                     /codon_start=1
                     /transl_table=11
                     /product="acetyl-CoA carboxylase carboxyltransferase beta
                     subunit"
                     /protein_id="YP_009663830.1"
                     /db_xref="GeneID:40491961"
     gene            58766..60373
                     /gene="accD"
                     /locus_tag="FKS56_pgp062"
                     /db_xref="GeneID:40491961"
     CDS             61088..61201
                     /gene="psaI"
                     /locus_tag="FKS56_pgp061"
                     /codon_start=1
                     /transl_table=11
                     /product="photosystem I subunit VIII"
                     /protein_id="YP_009663831.1"
                     /db_xref="GeneID:40491962"
     gene            61088..61201
                     /gene="psaI"
                     /locus_tag="FKS56_pgp061"
                     /db_xref="GeneID:40491962"
     CDS             61614..62177
                     /gene="ycf4"
                     /locus_tag="FKS56_pgp060"
                     /codon_start=1
                     /transl_table=11
                     /product="photosystem I assembly protein Ycf4"
                     /protein_id="YP_009663832.1"
                     /db_xref="GeneID:40491963"
     gene            61614..62177
                     /gene="ycf4"
                     /locus_tag="FKS56_pgp060"
                     /db_xref="GeneID:40491963"
     CDS             62705..63400
                     /gene="cemA"
                     /locus_tag="FKS56_pgp059"
                     /codon_start=1
                     /transl_table=11
                     /product="envelope membrane protein"
                     /protein_id="YP_009663833.1"
                     /db_xref="GeneID:40491964"
     gene            62705..63400
                     /gene="cemA"
                     /locus_tag="FKS56_pgp059"
                     /db_xref="GeneID:40491964"
     CDS             63649..64611
                     /gene="petA"
                     /locus_tag="FKS56_pgp058"
                     /codon_start=1
                     /transl_table=11
                     /product="cytochrome f"
                     /protein_id="YP_009663834.1"
                     /db_xref="GeneID:40491965"
     gene            63649..64611
                     /gene="petA"
                     /locus_tag="FKS56_pgp058"
                     /db_xref="GeneID:40491965"
     CDS             complement(65401..65523)
                     /gene="psbJ"
                     /locus_tag="FKS56_pgp057"
                     /transl_table=11
                     /product="photosystem II protein J"
                     /protein_id="YP_009663835.1"
                     /db_xref="GeneID:40491966"
                     /codon_start=1
                     /modified_by="Abdullah"
     gene            complement(65401..65523)
                     /gene="psbJ"
                     /locus_tag="FKS56_pgp057"
                     /db_xref="GeneID:40491966"
                     /modified_by="Abdullah"
     CDS             complement(65668..65784)
                     /gene="psbL"
                     /locus_tag="FKS56_pgp056"
                     /codon_start=1
                     /transl_table=11
                     /product="photosystem II protein L"
                     /protein_id="YP_009663836.1"
                     /db_xref="GeneID:40491967"
     gene            complement(65668..65784)
                     /gene="psbL"
                     /locus_tag="FKS56_pgp056"
                     /db_xref="GeneID:40491967"
     CDS             complement(65812..65931)
                     /gene="psbF"
                     /locus_tag="FKS56_pgp055"
                     /codon_start=1
                     /transl_table=11
                     /product="photosystem II cytochrome b559 beta subunit"
                     /protein_id="YP_009663837.1"
                     /db_xref="GeneID:40491968"
     gene            complement(65812..65931)
                     /gene="psbF"
                     /locus_tag="FKS56_pgp055"
                     /db_xref="GeneID:40491968"
     CDS             complement(65941..66192)
                     /gene="psbE"
                     /locus_tag="FKS56_pgp054"
                     /codon_start=1
                     /transl_table=11
                     /product="photosystem II protein V"
                     /protein_id="YP_009663838.1"
                     /db_xref="GeneID:40491969"
     gene            complement(65941..66192)
                     /gene="psbE"
                     /locus_tag="FKS56_pgp054"
                     /db_xref="GeneID:40491969"
     CDS             67601..67696
                     /gene="petL"
                     /locus_tag="FKS56_pgp053"
                     /codon_start=1
                     /transl_table=11
                     /product="cytochrome b6/f complex subunit VI"
                     /protein_id="YP_009663839.1"
                     /db_xref="GeneID:40491970"
     gene            67601..67696
                     /gene="petL"
                     /locus_tag="FKS56_pgp053"
                     /db_xref="GeneID:40491970"
     CDS             67893..68006
                     /gene="petG"
                     /locus_tag="FKS56_pgp052"
                     /codon_start=1
                     /transl_table=11
                     /product="cytochrome b6/f complex subunit V"
                     /protein_id="YP_009663840.1"
                     /db_xref="GeneID:40491971"
     gene            67893..68006
                     /gene="petG"
                     /locus_tag="FKS56_pgp052"
                     /db_xref="GeneID:40491971"
     tRNA            complement(68162..68234)
                     /gene="trnW-CCA"
                     /locus_tag="FKS56_pgt021"
                     /product="tRNA-Trp"
                     /db_xref="GeneID:40491972"
     gene            complement(68162..68234)
                     /gene="trnW-CCA"
                     /locus_tag="FKS56_pgt021"
                     /db_xref="GeneID:40491972"
     tRNA            complement(68447..68520)
                     /gene="trnP-UGG"
                     /locus_tag="FKS56_pgt022"
                     /product="tRNA-Pro"
                     /db_xref="GeneID:40491973"
     gene            complement(68447..68520)
                     /gene="trnP-UGG"
                     /locus_tag="FKS56_pgt022"
                     /db_xref="GeneID:40491973"
     CDS             68885..69019
                     /gene="psaJ"
                     /locus_tag="FKS56_pgp051"
                     /codon_start=1
                     /transl_table=11
                     /product="photosystem I subunit IX"
                     /protein_id="YP_009663841.1"
                     /db_xref="GeneID:40491974"
     gene            68885..69019
                     /gene="psaJ"
                     /locus_tag="FKS56_pgp051"
                     /db_xref="GeneID:40491974"
     CDS             69464..69664
                     /gene="rpl33"
                     /locus_tag="FKS56_pgp050"
                     /codon_start=1
                     /transl_table=11
                     /product="ribosomal protein L33"
                     /protein_id="YP_009663842.1"
                     /db_xref="GeneID:40491975"
     gene            69464..69664
                     /gene="rpl33"
                     /locus_tag="FKS56_pgp050"
                     /db_xref="GeneID:40491975"
     CDS             69883..70161
                     /gene="rps18"
                     /locus_tag="FKS56_pgp049"
                     /transl_table=11
                     /product="ribosomal protein S18"
                     /protein_id="YP_009663843.1"
                     /db_xref="GeneID:40491976"
     gene            69883..70161
                     /gene="rps18"
                     /locus_tag="FKS56_pgp049"
                     /db_xref="GeneID:40491976"
     CDS             complement(70507..70857)
                     /gene="rpl20"
                     /locus_tag="FKS56_pgp048"
                     /codon_start=1
                     /transl_table=11
                     /product="ribosomal protein L20"
                     /protein_id="YP_009663844.1"
                     /db_xref="GeneID:40491977"
     gene            complement(70507..70857)
                     /gene="rpl20"
                     /locus_tag="FKS56_pgp048"
                     /db_xref="GeneID:40491977"
     CDS             join(complement(71625..71738),156623..156854,
                     157392..157417)
                     /gene="rps12"
                     /locus_tag="FKS56_pgp047"
                     /trans_splicing
                     /codon_start=1
                     /transl_table=11
                     /product="ribosomal protein S12"
                     /protein_id="YP_009663845.1"
                     /db_xref="GeneID:40491978"
     CDS             join(complement(71625..71738),complement(99262..99493),
                     complement(98699..98724))
                     /gene="rps12"
                     /locus_tag="FKS56_pgp046"
                     /trans_splicing
                     /codon_start=1
                     /transl_table=11
                     /product="ribosomal protein S12"
                     /protein_id="YP_009663800.1"
                     /db_xref="GeneID:40492048"
     gene            join(complement(71625..71738),156623..156854,
                     157392..157417)
                     /gene="rps12"
                     /locus_tag="FKS56_pgp047"
                     /trans_splicing
                     /db_xref="GeneID:40491978"
     gene            join(complement(71625..71738),complement(99262..99493),
                     complement(98699..98724))
                     /gene="rps12"
                     /locus_tag="FKS56_pgp046"
                     /trans_splicing
                     /db_xref="GeneID:40492048"
     CDS             73038..74564
                     /gene="psbB"
                     /locus_tag="FKS56_pgp045"
                     /codon_start=1
                     /transl_table=11
                     /product="photosystem II 47 kDa protein"
                     /protein_id="YP_009663846.1"
                     /db_xref="GeneID:40491979"
     gene            73038..74564
                     /gene="psbB"
                     /locus_tag="FKS56_pgp045"
                     /db_xref="GeneID:40491979"
     CDS             74746..74847
                     /gene="psbT"
                     /locus_tag="FKS56_pgp044"
                     /codon_start=1
                     /transl_table=11
                     /product="photosystem II protein T"
                     /protein_id="YP_009663847.1"
                     /db_xref="GeneID:40491981"
     gene            74746..74847
                     /gene="psbT"
                     /locus_tag="FKS56_pgp044"
                     /db_xref="GeneID:40491981"
     CDS             complement(74918..75049)
                     /gene="psbN"
                     /locus_tag="FKS56_pgp043"
                     /transl_table=11
                     /product="photosystem II protein N"
                     /protein_id="YP_009663848.1"
                     /db_xref="GeneID:40491982"
     gene            complement(74918..75049)
                     /gene="psbN"
                     /locus_tag="FKS56_pgp043"
                     /db_xref="GeneID:40491982"
     CDS             75163..75390
                     /gene="psbH"
                     /locus_tag="FKS56_pgp042"
                     /codon_start=1
                     /transl_table=11
                     /product="photosystem II protein H"
                     /protein_id="YP_009663849.1"
                     /db_xref="GeneID:40491983"
     gene            75163..75390
                     /gene="psbH"
                     /locus_tag="FKS56_pgp042"
                     /db_xref="GeneID:40491983"
     CDS             join(75516..75521,76338..76979)
                     /gene="petB"
                     /locus_tag="FKS56_pgp041"
                     /codon_start=1
                     /transl_table=11
                     /product="cytochrome b6"
                     /protein_id="YP_009663850.1"
                     /db_xref="GeneID:40491984"
     gene            75516..76979
                     /gene="petB"
                     /locus_tag="FKS56_pgp041"
                     /db_xref="GeneID:40491984"
     CDS             join(77207..77214,77987..78461)
                     /gene="petD"
                     /locus_tag="FKS56_pgp040"
                     /codon_start=1
                     /transl_table=11
                     /product="cytochrome b6/f complex subunit IV"
                     /protein_id="YP_009663851.1"
                     /db_xref="GeneID:40491985"
     gene            77207..78461
                     /gene="petD"
                     /locus_tag="FKS56_pgp040"
                     /db_xref="GeneID:40491985"
     CDS             complement(78676..79662)
                     /gene="rpoA"
                     /locus_tag="FKS56_pgp039"
                     /codon_start=1
                     /transl_table=11
                     /product="RNA polymerase alpha subunit"
                     /protein_id="YP_009663852.1"
                     /db_xref="GeneID:40491986"
     gene            complement(78676..79662)
                     /gene="rpoA"
                     /locus_tag="FKS56_pgp039"
                     /db_xref="GeneID:40491986"
     CDS             complement(79742..80158)
                     /gene="rps11"
                     /locus_tag="FKS56_pgp038"
                     /codon_start=1
                     /transl_table=11
                     /product="ribosomal protein S11"
                     /protein_id="YP_009663853.1"
                     /db_xref="GeneID:40491987"
     gene            complement(79742..80158)
                     /gene="rps11"
                     /locus_tag="FKS56_pgp038"
                     /db_xref="GeneID:40491987"
     CDS             complement(80303..80416)
                     /gene="rpl36"
                     /locus_tag="FKS56_pgp037"
                     /codon_start=1
                     /transl_table=11
                     /product="ribosomal protein L36"
                     /protein_id="YP_009663854.1"
                     /db_xref="GeneID:40491988"
     gene            complement(80303..80416)
                     /gene="rpl36"
                     /locus_tag="FKS56_pgp037"
                     /db_xref="GeneID:40491988"
     CDS             complement(80802..81206)
                     /gene="rps8"
                     /locus_tag="FKS56_pgp036"
                     /codon_start=1
                     /transl_table=11
                     /product="ribosomal protein S8"
                     /protein_id="YP_009663855.1"
                     /db_xref="GeneID:40491989"
     gene            complement(80802..81206)
                     /gene="rps8"
                     /locus_tag="FKS56_pgp036"
                     /db_xref="GeneID:40491989"
     CDS             complement(81385..81753)
                     /gene="rpl14"
                     /locus_tag="FKS56_pgp035"
                     /codon_start=1
                     /transl_table=11
                     /product="ribosomal protein L14"
                     /protein_id="YP_009663856.1"
                     /db_xref="GeneID:40491990"
     gene            complement(81385..81753)
                     /gene="rpl14"
                     /locus_tag="FKS56_pgp035"
                     /db_xref="GeneID:40491990"
     CDS             join(complement(83332..83340),complement(81878..82276))
                     /gene="rpl16"
                     /locus_tag="FKS56_pgp034"
                     /codon_start=1
                     /transl_table=11
                     /product="ribosomal protein L16"
                     /protein_id="YP_009663857.1"
                     /db_xref="GeneID:40491991"
     gene            complement(81878..83340)
                     /gene="rpl16"
                     /locus_tag="FKS56_pgp034"
                     /db_xref="GeneID:40491991"
     CDS             complement(83486..84145)
                     /gene="rps3"
                     /locus_tag="FKS56_pgp033"
                     /codon_start=1
                     /transl_table=11
                     /product="ribosomal protein S3"
                     /protein_id="YP_009663858.1"
                     /db_xref="GeneID:40491992"
     gene            complement(83486..84145)
                     /gene="rps3"
                     /locus_tag="FKS56_pgp033"
                     /db_xref="GeneID:40491992"
     CDS             complement(84130..84633)
                     /gene="rpl22"
                     /locus_tag="FKS56_pgp032"
                     /codon_start=1
                     /transl_table=11
                     /product="ribosomal protein L22"
                     /protein_id="YP_009663859.1"
                     /db_xref="GeneID:40491993"
     gene            complement(84130..84633)
                     /gene="rpl22"
                     /locus_tag="FKS56_pgp032"
                     /db_xref="GeneID:40491993"
     CDS             complement(84672..84950)
                     /gene="rps19"
                     /locus_tag="FKS56_pgp031"
                     /codon_start=1
                     /transl_table=11
                     /product="ribosomal protein S19"
                     /protein_id="YP_009663860.1"
                     /db_xref="GeneID:40491994"
     gene            complement(84672..84950)
                     /gene="rps19"
                     /locus_tag="FKS56_pgp031"
                     /db_xref="GeneID:40491994"
     repeat_region   complement(84964..126688)
                     /rpt_type="inverted"
     CDS             join(complement(86142..86532),complement(85012..85445))
                     /gene="rpl2"
                     /locus_tag="FKS56_pgp030"
                     /codon_start=1
                     /transl_table=11
                     /product="ribosomal protein L2"
                     /protein_id="YP_009663861.1"
                     /db_xref="GeneID:40491995"
     gene            complement(85012..86532)
                     /gene="rpl2"
                     /locus_tag="FKS56_pgp030"
                     /db_xref="GeneID:40491995"
     CDS             complement(86551..86832)
                     /gene="rpl23"
                     /locus_tag="FKS56_pgp029"
                     /codon_start=1
                     /transl_table=11
                     /product="ribosomal protein L23"
                     /protein_id="YP_009663862.1"
                     /db_xref="GeneID:40491996"
     gene            complement(86551..86832)
                     /gene="rpl23"
                     /locus_tag="FKS56_pgp029"
                     /db_xref="GeneID:40491996"
     tRNA            complement(87003..87076)
                     /gene="trnI-CAU"
                     /locus_tag="FKS56_pgt023"
                     /product="tRNA-Ile"
                     /db_xref="GeneID:40491997"
     gene            complement(87003..87076)
                     /gene="trnI-CAU"
                     /locus_tag="FKS56_pgt023"
                     /db_xref="GeneID:40491997"
     CDS             87276..93899
                     /gene="ycf2"
                     /locus_tag="FKS56_pgp028"
                     /codon_start=1
                     /transl_table=11
                     /product="Ycf2"
                     /protein_id="YP_009663863.1"
                     /db_xref="GeneID:40491998"
     gene            87276..93899
                     /gene="ycf2"
                     /locus_tag="FKS56_pgp028"
                     /db_xref="GeneID:40491998"
     tRNA            complement(94989..95069)
                     /gene="trnL-CAA"
                     /locus_tag="FKS56_pgt024"
                     /product="tRNA-Leu"
                     /db_xref="GeneID:40491999"
     gene            complement(94989..95069)
                     /gene="trnL-CAA"
                     /locus_tag="FKS56_pgt024"
                     /db_xref="GeneID:40491999"
     CDS             join(complement(97099..97875),complement(95659..96414))
                     /gene="ndhB"
                     /locus_tag="FKS56_pgp027"
                     /codon_start=1
                     /transl_table=11
                     /product="NADH dehydrogenase subunit 2"
                     /protein_id="YP_009663864.1"
                     /db_xref="GeneID:40492000"
     gene            complement(95659..97875)
                     /gene="ndhB"
                     /locus_tag="FKS56_pgp027"
                     /db_xref="GeneID:40492000"
     CDS             complement(98178..98645)
                     /gene="rps7"
                     /locus_tag="FKS56_pgp026"
                     /codon_start=1
                     /transl_table=11
                     /product="ribosomal protein S7"
                     /protein_id="YP_009663865.1"
                     /db_xref="GeneID:40492001"
     gene            complement(98178..98645)
                     /gene="rps7"
                     /locus_tag="FKS56_pgp026"
                     /db_xref="GeneID:40492001"
     tRNA            101326..101397
                     /gene="trnV-GAC"
                     /locus_tag="FKS56_pgt025"
                     /product="tRNA-Val"
                     /db_xref="GeneID:40492002"
     gene            101326..101397
                     /gene="trnV-GAC"
                     /locus_tag="FKS56_pgt025"
                     /db_xref="GeneID:40492002"
     rRNA            101622..103112
                     /gene="rrn16"
                     /locus_tag="FKS56_pgr008"
                     /product="16S ribosomal RNA"
                     /db_xref="GeneID:40492003"
     gene            101622..103112
                     /gene="rrn16"
                     /locus_tag="FKS56_pgr008"
                     /db_xref="GeneID:40492003"
     tRNA            join(103410..103446,104331..104365)
                     /gene="trnI-GAU"
                     /locus_tag="FKS56_pgt026"
                     /product="tRNA-Ile"
                     /db_xref="GeneID:40492004"
     gene            103410..104365
                     /gene="trnI-GAU"
                     /locus_tag="FKS56_pgt026"
                     /db_xref="GeneID:40492004"
     tRNA            join(104429..104466,105237..105271)
                     /gene="trnA-UGC"
                     /locus_tag="FKS56_pgt027"
                     /product="tRNA-Ala"
                     /db_xref="GeneID:40492005"
     gene            104429..105271
                     /gene="trnA-UGC"
                     /locus_tag="FKS56_pgt027"
                     /db_xref="GeneID:40492005"
     rRNA            105431..108240
                     /gene="rrn23"
                     /locus_tag="FKS56_pgr007"
                     /product="23S ribosomal RNA"
                     /db_xref="GeneID:40492006"
     gene            105431..108240
                     /gene="rrn23"
                     /locus_tag="FKS56_pgr007"
                     /db_xref="GeneID:40492006"
     rRNA            108339..108441
                     /gene="rrn4.5"
                     /locus_tag="FKS56_pgr006"
                     /product="4.5S ribosomal RNA"
                     /db_xref="GeneID:40492007"
     gene            108339..108441
                     /gene="rrn4.5"
                     /locus_tag="FKS56_pgr006"
                     /db_xref="GeneID:40492007"
     rRNA            108671..108791
                     /gene="rrn5"
                     /locus_tag="FKS56_pgr005"
                     /product="5S ribosomal RNA"
                     /db_xref="GeneID:40492008"
     gene            108671..108791
                     /gene="rrn5"
                     /locus_tag="FKS56_pgr005"
                     /db_xref="GeneID:40492008"
     tRNA            109039..109112
                     /gene="trnR-ACG"
                     /locus_tag="FKS56_pgt028"
                     /product="tRNA-Arg"
                     /db_xref="GeneID:40492009"
     gene            109039..109112
                     /gene="trnR-ACG"
                     /locus_tag="FKS56_pgt028"
                     /db_xref="GeneID:40492009"
     tRNA            complement(109669..109740)
                     /gene="trnN-GUU"
                     /locus_tag="FKS56_pgt029"
                     /product="tRNA-Asn"
                     /db_xref="GeneID:40492010"
     gene            complement(109669..109740)
                     /gene="trnN-GUU"
                     /locus_tag="FKS56_pgt029"
                     /db_xref="GeneID:40492010"
     CDS             110267..115783
                     /gene="ycf1"
                     /locus_tag="FKS56_pgp025"
                     /codon_start=1
                     /transl_table=11
                     /product="Ycf1"
                     /protein_id="YP_009663866.1"
                     /db_xref="GeneID:40492011"
     gene            110267..115783
                     /gene="ycf1"
                     /locus_tag="FKS56_pgp025"
                     /db_xref="GeneID:40492011"
     CDS             116155..116427
                     /gene="rps15"
                     /locus_tag="FKS56_pgp024"
                     /codon_start=1
                     /transl_table=11
                     /product="ribosomal protein S15"
                     /protein_id="YP_009663867.1"
                     /db_xref="GeneID:40492012"
     gene            116155..116427
                     /gene="rps15"
                     /locus_tag="FKS56_pgp024"
                     /db_xref="GeneID:40492012"
     CDS             116533..117714
                     /gene="ndhH"
                     /locus_tag="FKS56_pgp023"
                     /codon_start=1
                     /transl_table=11
                     /product="NADH dehydrogenase subunit 7"
                     /protein_id="YP_009663868.1"
                     /db_xref="GeneID:40492013"
     gene            116533..117714
                     /gene="ndhH"
                     /locus_tag="FKS56_pgp023"
                     /db_xref="GeneID:40492013"
     CDS             join(117716..118273,119423..119962)
                     /gene="ndhA"
                     /locus_tag="FKS56_pgp022"
                     /codon_start=1
                     /transl_table=11
                     /product="NADH-plastoquinone oxidoreductase subunit 1"
                     /protein_id="YP_009663869.1"
                     /db_xref="GeneID:40492014"
     gene            117716..119962
                     /gene="ndhA"
                     /locus_tag="FKS56_pgp022"
                     /db_xref="GeneID:40492014"
     CDS             120040..120543
                     /gene="ndhI"
                     /codon_start=1
                     /transl_table=11
                     /product="NADH dehydrogenase subunit I"
     gene            120040..120543
                     /gene="ndhI"
     CDS             120966..121496
                     /gene="ndhG"
                     /locus_tag="FKS56_pgp021"
                     /codon_start=1
                     /transl_table=11
                     /product="NADH dehydrogenase subunit 6"
                     /protein_id="YP_009663870.1"
                     /db_xref="GeneID:40492015"
     gene            120966..121496
                     /gene="ndhG"
                     /locus_tag="FKS56_pgp021"
                     /db_xref="GeneID:40492015"
     CDS             121737..122042
                     /gene="ndhE"
                     /locus_tag="FKS56_pgp020"
                     /codon_start=1
                     /transl_table=11
                     /product="NADH dehydrogenase subunit 4L"
                     /protein_id="YP_009663871.1"
                     /db_xref="GeneID:40492016"
     gene            121737..122042
                     /gene="ndhE"
                     /locus_tag="FKS56_pgp020"
                     /db_xref="GeneID:40492016"
     CDS             122288..122533
                     /gene="psaC"
                     /locus_tag="FKS56_pgp019"
                     /codon_start=1
                     /transl_table=11
                     /product="photosystem I subunit VII"
                     /protein_id="YP_009663872.1"
                     /db_xref="GeneID:40492017"
     gene            122288..122533
                     /gene="psaC"
                     /locus_tag="FKS56_pgp019"
                     /db_xref="GeneID:40492017"
     CDS             122672..124174
                     /gene="ndhD"
                     /locus_tag="FKS56_pgp018"
                     /codon_start=1
                     /transl_table=11
                     /product="NADH dehydrogenase subunit 4"
                     /protein_id="YP_009663873.1"
                     /db_xref="GeneID:40492018"
     gene            122672..124174
                     /gene="ndhD"
                     /locus_tag="FKS56_pgp018"
                     /db_xref="GeneID:40492018"
     CDS             complement(124430..125401)
                     /gene="ccsA"
                     /locus_tag="FKS56_pgp017"
                     /codon_start=1
                     /transl_table=11
                     /product="cytochrome c biogenesis protein"
                     /protein_id="YP_009663874.1"
                     /db_xref="GeneID:40492019"
     gene            complement(124430..125401)
                     /gene="ccsA"
                     /locus_tag="FKS56_pgp017"
                     /db_xref="GeneID:40492019"
     tRNA            complement(125524..125603)
                     /gene="trnL-UAG"
                     /locus_tag="FKS56_pgt030"
                     /product="tRNA-Leu"
                     /db_xref="GeneID:40492020"
     gene            complement(125524..125603)
                     /gene="trnL-UAG"
                     /locus_tag="FKS56_pgt030"
                     /db_xref="GeneID:40492020"
     CDS             complement(126588..128822)
                     /gene="ndhF"
                     /codon_start=1
                     /transl_table=11
                     /product="NADH dehydrogenase subunit F"
     gene            complement(126588..128822)
                     /gene="ndhF"
     misc_feature    126689..129427
                     /note="small single copy region (SSC)"
     CDS             129284..129442
                     /gene="rpl32"
                     /locus_tag="FKS56_pgp015"
                     /codon_start=1
                     /transl_table=11
                     /product="ribosomal protein L32"
                     /protein_id="YP_009663875.1"
                     /db_xref="GeneID:40492022"
     gene            129284..129442
                     /gene="rpl32"
                     /locus_tag="FKS56_pgp015"
                     /db_xref="GeneID:40492022"
     repeat_region   129428..171152
                     /rpt_type="inverted"
     tRNA            130513..130592
                     /gene="trnL-UAG"
                     /locus_tag="FKS56_pgt031"
                     /product="tRNA-Leu"
                     /db_xref="GeneID:40492023"
     gene            130513..130592
                     /gene="trnL-UAG"
                     /locus_tag="FKS56_pgt031"
                     /db_xref="GeneID:40492023"
     CDS             130715..131686
                     /gene="ccsA"
                     /locus_tag="FKS56_pgp014"
                     /codon_start=1
                     /transl_table=11
                     /product="cytochrome c biogenesis protein"
                     /protein_id="YP_009663876.1"
                     /db_xref="GeneID:40492024"
     gene            130715..131686
                     /gene="ccsA"
                     /locus_tag="FKS56_pgp014"
                     /db_xref="GeneID:40492024"
     CDS             complement(131942..133444)
                     /gene="ndhD"
                     /locus_tag="FKS56_pgp013"
                     /codon_start=1
                     /transl_table=11
                     /product="NADH dehydrogenase subunit 4"
                     /protein_id="YP_009663877.1"
                     /db_xref="GeneID:40492025"
     gene            complement(131942..133444)
                     /gene="ndhD"
                     /locus_tag="FKS56_pgp013"
                     /db_xref="GeneID:40492025"
     CDS             complement(133583..133828)
                     /gene="psaC"
                     /locus_tag="FKS56_pgp012"
                     /codon_start=1
                     /transl_table=11
                     /product="photosystem I subunit VII"
                     /protein_id="YP_009663878.1"
                     /db_xref="GeneID:40492026"
     gene            complement(133583..133828)
                     /gene="psaC"
                     /locus_tag="FKS56_pgp012"
                     /db_xref="GeneID:40492026"
     CDS             complement(134074..134379)
                     /gene="ndhE"
                     /locus_tag="FKS56_pgp011"
                     /codon_start=1
                     /transl_table=11
                     /product="NADH dehydrogenase subunit 4L"
                     /protein_id="YP_009663879.1"
                     /db_xref="GeneID:40492027"
     gene            complement(134074..134379)
                     /gene="ndhE"
                     /locus_tag="FKS56_pgp011"
                     /db_xref="GeneID:40492027"
     CDS             complement(134620..135150)
                     /gene="ndhG"
                     /locus_tag="FKS56_pgp010"
                     /codon_start=1
                     /transl_table=11
                     /product="NADH dehydrogenase subunit 6"
                     /protein_id="YP_009663880.1"
                     /db_xref="GeneID:40492028"
     gene            complement(134620..135150)
                     /gene="ndhG"
                     /locus_tag="FKS56_pgp010"
                     /db_xref="GeneID:40492028"
     CDS             complement(135573..136076)
                     /gene="ndhI"
                     /codon_start=1
                     /transl_table=11
                     /product="NADH dehydrogenase subunit I"
     gene            complement(135573..136076)
                     /gene="ndhI"
     CDS             join(complement(137843..138400),
                     complement(136154..136693))
                     /gene="ndhA"
                     /locus_tag="FKS56_pgp009"
                     /codon_start=1
                     /transl_table=11
                     /product="NADH-plastoquinone oxidoreductase subunit 1"
                     /protein_id="YP_009663881.1"
                     /db_xref="GeneID:40492029"
     gene            complement(136154..138400)
                     /gene="ndhA"
                     /locus_tag="FKS56_pgp009"
                     /db_xref="GeneID:40492029"
     CDS             complement(138402..139583)
                     /gene="ndhH"
                     /locus_tag="FKS56_pgp008"
                     /codon_start=1
                     /transl_table=11
                     /product="NADH dehydrogenase subunit 7"
                     /protein_id="YP_009663882.1"
                     /db_xref="GeneID:40492030"
     gene            complement(138402..139583)
                     /gene="ndhH"
                     /locus_tag="FKS56_pgp008"
                     /db_xref="GeneID:40492030"
     CDS             complement(139689..139961)
                     /gene="rps15"
                     /locus_tag="FKS56_pgp007"
                     /codon_start=1
                     /transl_table=11
                     /product="ribosomal protein S15"
                     /protein_id="YP_009663883.1"
                     /db_xref="GeneID:40492031"
     gene            complement(139689..139961)
                     /gene="rps15"
                     /locus_tag="FKS56_pgp007"
                     /db_xref="GeneID:40492031"
     CDS             complement(140333..145849)
                     /gene="ycf1"
                     /locus_tag="FKS56_pgp006"
                     /codon_start=1
                     /transl_table=11
                     /product="Ycf1"
                     /protein_id="YP_009663884.1"
                     /db_xref="GeneID:40492032"
     gene            complement(140333..145849)
                     /gene="ycf1"
                     /locus_tag="FKS56_pgp006"
                     /db_xref="GeneID:40492032"
     tRNA            146376..146447
                     /gene="trnN-GUU"
                     /locus_tag="FKS56_pgt032"
                     /product="tRNA-Asn"
                     /db_xref="GeneID:40492033"
     gene            146376..146447
                     /gene="trnN-GUU"
                     /locus_tag="FKS56_pgt032"
                     /db_xref="GeneID:40492033"
     tRNA            complement(147004..147077)
                     /gene="trnR-ACG"
                     /locus_tag="FKS56_pgt033"
                     /product="tRNA-Arg"
                     /db_xref="GeneID:40492034"
     gene            complement(147004..147077)
                     /gene="trnR-ACG"
                     /locus_tag="FKS56_pgt033"
                     /db_xref="GeneID:40492034"
     rRNA            complement(147325..147445)
                     /gene="rrn5"
                     /locus_tag="FKS56_pgr004"
                     /product="5S ribosomal RNA"
                     /db_xref="GeneID:40492035"
     gene            complement(147325..147445)
                     /gene="rrn5"
                     /locus_tag="FKS56_pgr004"
                     /db_xref="GeneID:40492035"
     rRNA            complement(147675..147777)
                     /gene="rrn4.5"
                     /locus_tag="FKS56_pgr003"
                     /product="4.5S ribosomal RNA"
                     /db_xref="GeneID:40492036"
     gene            complement(147675..147777)
                     /gene="rrn4.5"
                     /locus_tag="FKS56_pgr003"
                     /db_xref="GeneID:40492036"
     rRNA            complement(147876..150685)
                     /gene="rrn23"
                     /locus_tag="FKS56_pgr002"
                     /product="23S ribosomal RNA"
                     /db_xref="GeneID:40492037"
     gene            complement(147876..150685)
                     /gene="rrn23"
                     /locus_tag="FKS56_pgr002"
                     /db_xref="GeneID:40492037"
     tRNA            join(complement(151650..151687),
                     complement(150845..150879))
                     /gene="trnA-UGC"
                     /locus_tag="FKS56_pgt034"
                     /product="tRNA-Ala"
                     /db_xref="GeneID:40492038"
     gene            complement(150845..151687)
                     /gene="trnA-UGC"
                     /locus_tag="FKS56_pgt034"
                     /db_xref="GeneID:40492038"
     tRNA            join(complement(152670..152706),
                     complement(151751..151785))
                     /gene="trnI-GAU"
                     /locus_tag="FKS56_pgt035"
                     /product="tRNA-Ile"
                     /db_xref="GeneID:40492039"
     gene            complement(151751..152706)
                     /gene="trnI-GAU"
                     /locus_tag="FKS56_pgt035"
                     /db_xref="GeneID:40492039"
     rRNA            complement(153004..154494)
                     /gene="rrn16"
                     /locus_tag="FKS56_pgr001"
                     /product="16S ribosomal RNA"
                     /db_xref="GeneID:40492040"
     gene            complement(153004..154494)
                     /gene="rrn16"
                     /locus_tag="FKS56_pgr001"
                     /db_xref="GeneID:40492040"
     tRNA            complement(154719..154790)
                     /gene="trnV-GAC"
                     /locus_tag="FKS56_pgt036"
                     /product="tRNA-Val"
                     /db_xref="GeneID:40492041"
     gene            complement(154719..154790)
                     /gene="trnV-GAC"
                     /locus_tag="FKS56_pgt036"
                     /db_xref="GeneID:40492041"
     CDS             157471..157938
                     /gene="rps7"
                     /locus_tag="FKS56_pgp005"
                     /codon_start=1
                     /transl_table=11
                     /product="ribosomal protein S7"
                     /protein_id="YP_009663885.1"
                     /db_xref="GeneID:40492042"
     gene            157471..157938
                     /gene="rps7"
                     /locus_tag="FKS56_pgp005"
                     /db_xref="GeneID:40492042"
     CDS             join(158241..159017,159702..160457)
                     /gene="ndhB"
                     /locus_tag="FKS56_pgp004"
                     /codon_start=1
                     /transl_table=11
                     /product="NADH dehydrogenase subunit 2"
                     /protein_id="YP_009663886.1"
                     /db_xref="GeneID:40492043"
     gene            158241..160457
                     /gene="ndhB"
                     /locus_tag="FKS56_pgp004"
                     /db_xref="GeneID:40492043"
     tRNA            161047..161127
                     /gene="trnL-CAA"
                     /locus_tag="FKS56_pgt037"
                     /product="tRNA-Leu"
                     /db_xref="GeneID:40492044"
     gene            161047..161127
                     /gene="trnL-CAA"
                     /locus_tag="FKS56_pgt037"
                     /db_xref="GeneID:40492044"
     CDS             complement(162217..168840)
                     /gene="ycf2"
                     /locus_tag="FKS56_pgp003"
                     /codon_start=1
                     /transl_table=11
                     /product="Ycf2"
                     /protein_id="YP_009663887.1"
                     /db_xref="GeneID:40492049"
     gene            complement(162217..168840)
                     /gene="ycf2"
                     /locus_tag="FKS56_pgp003"
                     /db_xref="GeneID:40492049"
     tRNA            169040..169113
                     /gene="trnI-CAU"
                     /locus_tag="FKS56_pgt038"
                     /product="tRNA-Ile"
                     /db_xref="GeneID:40492045"
     gene            169040..169113
                     /gene="trnI-CAU"
                     /locus_tag="FKS56_pgt038"
                     /db_xref="GeneID:40492045"
     CDS             169284..169565
                     /gene="rpl23"
                     /locus_tag="FKS56_pgp002"
                     /codon_start=1
                     /transl_table=11
                     /product="ribosomal protein L23"
                     /protein_id="YP_009663888.1"
                     /db_xref="GeneID:40492046"
     gene            169284..169565
                     /gene="rpl23"
                     /locus_tag="FKS56_pgp002"
                     /db_xref="GeneID:40492046"
     CDS             join(169584..169974,170671..171104)
                     /gene="rpl2"
                     /locus_tag="FKS56_pgp001"
                     /codon_start=1
                     /transl_table=11
                     /product="ribosomal protein L2"
                     /protein_id="YP_009663889.1"
                     /db_xref="GeneID:40492047"
     gene            169584..171104
                     /gene="rpl2"
                     /locus_tag="FKS56_pgp001"
                     /db_xref="GeneID:40492047"
ORIGIN      
        1 tttaaatctt tttttgttca tgggcgaacg acgggaattg aacccgcgag tggtggattc
       61 acaatccact gccttaatcc acttggctac atccgcccct cttttttttt tttatattag
      121 gtttcgcttt tatttaaatt gaaaacagta aaataagaac ttcacaaaag attggtaagg
      181 actgattcat ttatagaaat tatatatata tatatatata tatatatata tatatatatg
      241 agtacaaaac aaaggtatga tactaaacca aacccattaa aatgaccctt tctttttttt
      301 atgataaaga taaagaaaaa aaaaaactta ggtaaaaaaa agaaagacta ttaaaaaaaa
      361 taaaggagca atgccaatcc tcttggtatt gcccctttat ttttcctttc aaaaaattgt
      421 atacactaag acaaaagtct tatccatttg tagatggagc ttcaatagca gctagatcta
      481 gagggaaatt atgagcatta cgttcatgca taacttccat accaaggtta gcacggttaa
      541 taatatcagc ccaggtatta attacacgac cttgactatc aactacggat tggttgaaat
      601 tgaaaccgtt taggttgaaa gccatagtgc tgatacctaa agcagtgaac cagataccta
      661 caacaggcca agcagctaag aagaaatgta aagaacgaga attgttgaaa ctagcatatt
      721 ggaagatcaa tcggccaaaa taaccatgag cagctacaat attgtaggtt tcttcctctt
      781 gaccgaatct gtaaccttcg tttgcggatt cgttttctgt agtttccctg atcaaactag
      841 aagttaccaa ggaaccatgc atagcactga atagggagcc gccgaataca ccagctacgc
      901 ctagcatgtg aaatgggtgc ataaggatat tgtgttcagc ctggaataca atcataaagt
      961 tgaaagtacc agagattcct agaggcatac catcagaaaa acttccttga ccaattggat
     1021 agatcaagaa aacggcggta gcagctgcaa caggagctga atatgcaaca gcgatccaag
     1081 ggcgcatacc caaacggaaa ctaagttccc actcacgacc catgtagcaa gctacaccaa
     1141 gtaagaagtg aagaacgatt agctcataag gaccaccatt gtataaccat tcatcaacgg
     1201 atgccgcttc ccagatcggg taaaaatgca aacctatagc tgcagaagta ggaataatgg
     1261 caccagaaat aatattgttt ccataaagta gagatccaga aacaggttca cgaataccgt
     1321 caatatccac tggaggagca gcaatgaatg cgataatgaa tacagaagtt gcggtcaata
     1381 aagtaggaat catcaacaca ccaaaccatc cgatgtaaag acggttttct gtgctagtta
     1441 tccagttaca gaagcgaccc cataggcttt cgctttcgcg tctctctaaa attgcagtca
     1501 tggtaaaatc ttggtttatt taatcatcag ggactcccaa gcacacaaat tctctagaaa
     1561 tagtgaatcg agggcttgtt atttaacagt ataacatgac ttatatacac gtgtcaacca
     1621 atatcaaatt gaaaaaatag acctatgatt ttatctagat ttctcatatt tttttgtcta
     1681 atcataaaaa taaagttcct taattataaa aaaaaatata tattgattga tatacatatg
     1741 aatctaattt caatattata atcataaaag aatgggttgc ccgggactcg aacccggaac
     1801 tagtcggatg gagtagaaaa tttccttgtt aaaatgaaat aggtaaaaaa atccctcccc
     1861 aaaccgtgct tgcatttttc attgcacacg gctttctcta tgtatacatc taaaatgctc
     1921 tttcttcctt aaagaaaaca ggactctaaa aaagttgtta attgaatact cagtgaatca
     1981 ccccttactt acttgtaagt atattcttac tgcatgaaca tttaataatg aataaaaaga
     2041 atgaattctt ctactatctc ttaatcataa aatttttttt tgagcgtttg ataaaaaatt
     2101 ctcactcatg attgaccaaa gcgttgatag aaaaaatatt caaataccaa acccgccccc
     2161 gatataactt tcgaaaagta gaagaagttt ttggtaagat caaagaaaga aattgttctt
     2221 cttccgtaag gaattcttca aaaaaccccg aacctaatct cttcgaaaaa acacgtacag
     2281 tacttttgtg tttacgagcc aaagttttaa gacaagaaag ccgaagtatg tattttactc
     2341 gatacaaact attttttttt gaggatccac tgtaataatg agaaaaattt ctgcatatac
     2401 gcacaaatcg gtcgataata tccgaatctg gcaaatcaac ccaggttgac ttactaatgg
     2461 gatgtcctga tgcgttacaa aaattagctt tcgacaatga tccaatcata gaaataattg
     2521 gaatttttgt atccaacttc ttgatagtat tatctattag aaataagttt tctaacattt
     2581 gactccgtac cacggaagga tttaattgca catttgaaag atagcctaaa aagtcaagag
     2641 aatatttgca taattgcttt atacggaccc ttcctgattg agaccatacg taaaaatgat
     2701 attgccataa atttataaag taatatttcc acttattcat cagaagaggc gtatcttttg
     2761 aagcgagaat ccattttcct tgatatctaa caaaatgcat gaagggatcc ttgaacaagc
     2821 ataagttgtt ctgaaaatca ttcgaagata cttctacaag atgtttgatt ttttcataga
     2881 aatagattcg ttcaagaaag attgcataag atattgatct taaatgatag gactgattac
     2941 gaagaaaaag gaaaatgaat ttgcattcac atatatgaga attatatagg aacaagaaga
     3001 atcttggatt aaaaatagaa atgcatttct gtgaagtact aagactcttc aaatttaaat
     3061 actcgtagaa aaaaagaagc cgtaataaat gcaaaaaaga ggcatctttt aaccagtagc
     3121 ggagggcttg aaccaagatt tcaagatgga tggggtgagg tattactaca tctaacacag
     3181 aatttaaatg tgaaaatttg tcctctaaaa aaggaaatat tgaataaatt gattttaaat
     3241 tatgagattt tgctacttct ttcccttgta aataagacac tactcgtagg gaaaatggaa
     3301 tttccacaat gactgcaaat cctgccgata ttgtttgaga atacaaatta ttattcttat
     3361 tgtgcccaaa aatttgattt tgtttcgaat cattagcaga aataaacaaa agattctctt
     3421 gatacattcg agtaattaaa cgtttcacaa ttagtgaact ggatttattg tcataacgca
     3481 cacttttcaa caaaattgat gatttatttc tattgaaaac ataatcatga gcaagcgcat
     3541 aaatatactc ccgaaaaatc agcgggtata ggaagtcata ttggcgagat ctatttagtt
     3601 ctaaatatag ttgttgaaat tcctccattt caaactcaaa ttgaaccaaa gcaagggtgg
     3661 gggatctaat cggttatcaa atgatacata gtgcgataga gtcaaaccaa ggtattatca
     3721 tagtaagaat aaacaataat agatacctcg aagataggtg gattcatcaa cggattctct
     3781 acactctcct ttttcattta attgatgtat gtttgttcta agataagaag atggttcgaa
     3841 atcctttatt tttttttttt caacctaatc gctcttttga ttttggaaaa aaaaaagatg
     3901 ttctctttat caatatactg cttcttttac acattcatgc ttaatcccta agaaataggg
     3961 aataactata tagaatagtt aggactcaaa aaaataaaaa atccactcat gagaaagata
     4021 tttaccccat taggcactaa tttagtttta acggttaatt agatcgggta atcattcaaa
     4081 tcaaattaag aaaagaagct cgttgctttt agttttacca taattgggtc ccctaggact
     4141 ctatccattt attcactcga ccaaacttga aattatttat tgatacgaca tgctattttt
     4201 tccatgtatt cctttcagga tcagtcgcgg tcttagaaac tctaccgatg gtatagacga
     4261 atccctttct tcataaaaat gtgtaaaaga tgctagccgc acttaaaagc cgagtactct
     4321 accgttgagt tagcaacccc aaaaagaaat agaatatgga gatataaccg gaatcaaaaa
     4381 tgtggaattt cataacacaa tcaaaacatt caattagtaa taaattgaat aaaattcaaa
     4441 tttctactcg attctaagca ttcgttcaga tccgcgaaaa atacaagaga ttctcatata
     4501 aaataaaaaa aaaaatagaa ctagaaaaag tgaaaattga tagagcactt cttgtgttaa
     4561 ccatttttat tcattaaaaa acttcttcta tcaggcaaaa aatagaattt cttgtatcac
     4621 aacaaattca aagaatccat aagtcaaaac ccaatctctg cggcatgaat aaggataaat
     4681 agaaatggat ctatttatct acgatcgaat tatatttgtt tgatacattg ttgtcaatat
     4741 gattgtgact gtttaatata aatgattatc aaagaatata aaaaactata agaatcaaat
     4801 gaaaaaatag atttcaattt tttgattagt ttgttttctt agtattttat tataagaaat
     4861 aaaatactaa gaaaacgcta taaatagagc aaaggagggt gaggaaataa taaagaaaaa
     4921 ttgattcaaa gctctatatg agtcatccac accctctttt ttgtatttta ttaatgaaat
     4981 ttgtatttca ttaacaaaaa atcaatgaca tttttttttt aactaaaaaa aattaagttc
     5041 cgtaaacccc cgccttcttt aaaatgtcat gaacagttcc tgtaggttga gcgccctttt
     5101 caagaaaata taaaatagca ggaacattta aatgggtttg attatatatc ggatcataaa
     5161 aacccacttt tcgaagatct cttccttctc ttcgagatcg aacatcaact gcaacaattc
     5221 gataaaaggc tcattgggat agaatagatg gaatttaaaa ataaacaccc cccccagaaa
     5281 cgtataagaa gttttatcct cgtacggctc aaaaaaaaaa atgattagaa gttaagttat
     5341 atctatgtgt acatgaaatt agaatgtcaa atcgatccat aatccagcaa atccgtggga
     5401 catttaactc cttcttttta ctctttctta tttttaagaa aaagcaaaaa acattcgtac
     5461 tctcataact caagttggat aactctcaac tagctccaaa aatacttagc tatttttttt
     5521 ttattgagtg gtctctaacc cctttctttt tttttgtctt atttagaatc tagtttgatt
     5581 ctttattctg atctggtgat tgagacaatt gaaaacggta tttccttgtt ccgggatcct
     5641 ttaatttgaa tcattgggtt tagacattac ttcggagatc tttaatcatt tcaaaaaatg
     5701 gcagcaacat gccccttttt ctcttttttg tgtttgtgat ctctttctat caaggaatca
     5761 tatgaacaat ttattcccgc atgagaatct tttgatcgaa agagctttac caattccaac
     5821 tagtttgctt tttttttatt tgaaaatgct ttgagtcaga ccctttccgt ttctatatga
     5881 aaaatagatt tatgtacgaa gttgttccaa aatattgatt tgatttacat taactaaccc
     5941 tagatccttt ccctttaaaa atcaaatcaa tattttctac tcgagctcca ccctatactg
     6001 tttatatccc aacccaacaa aaacgcgggt tatgatagaa aagagtagaa aagaatgtcg
     6061 agccaagagc accttcattt ctatatagta aaaaaaaagg tggtggtttg ttttaatatc
     6121 cacagcaatt tgaccatgtc cttcaagtcg cacgttgctt tctaccacat cgcttcaaac
     6181 gaagttttac cataacataa aattcctccg gtttttaata ggtgtgtaaa taattgattg
     6241 aattacggaa ttatgaatag tcatcggttc agtcagtacg tagtaatcta tagctcttcc
     6301 taatatactt aatattaaat cataaagaaa ttggtaattt atgatgaaga aaaagtctca
     6361 gtaataattt aaattaaccc tattttgtat gaatacaata tattttttat atttcttttt
     6421 ttattaaaaa aagaaatata taccagaaat attctcaatt ttaaataaaa gcaaataaat
     6481 aaaaaaacga atctttttga atccgcctta cgttggttgc atcttcaaat aagtcgatag
     6541 aatagattcg acaatctaat actttttcaa ttcaatataa atattgaatt gaaaaaattt
     6601 cctattttat taaaaaaaaa gtttgatcca aaaatggtat tcgatcacca taagagagat
     6661 aaatccatat atattgaatt gagattccaa ttgaaccgtc gatgatttaa atgggatagt
     6721 tagatagaaa aagaaatcca attttttttt taattgaatt gtataaaaaa gactgatgaa
     6781 ggataaagtg gaatttcact gttttttctt ttatttcatt ctgaaataga aaaatcagaa
     6841 tgacaaagta ggggaaattg ccgtattcag aagaaattct ggatattcta tgttaaatat
     6901 tgagtttctg tttaatttca tatctataat taaggtaagg attcacaaac aaaatacaaa
     6961 atagtaatat tcaaaaaaaa attgcactat taggttagca atccctgtgt ataaacattc
     7021 cctccttttt ttgcgaggct tctttggctt gaggtccaac taatctttct cgaaagtaga
     7081 gcggatggga gatatgaatc acacccacgt caattgttaa tagaattaca attattcttt
     7141 agaaccaaac accaaataac ctaagaggtt caaagaaaaa aaaaagcatc ttttcgtatc
     7201 taattttatt ttttatcaat aaaatttgga ctgggcatag acagatattc aaattgatat
     7261 cttacattac tgattaaccc ctatctactc tcccaattgg tttttggggg aatgataaat
     7321 cataaaagaa tgcccgattt ttgatcttat cttaaaaggc gattaagaaa tatccacttt
     7381 ttttctttta tcttttttct gatatagaaa acaactagac tctgggacgg aaggattcga
     7441 accttcgaat agcgggacca aaacccgttg ccttaccact tggccacgcc ccatttttat
     7501 ttatatttaa aactactaaa gagtaatatg ggtattcctt tttcgtcaat tcgagttcct
     7561 aaaatgtatg aaatagatta gtttattgtt aggattttga taggtctaga tatagaattc
     7621 aaccgaattt attgatcatt atatagaatt caattaagat attgtatgaa agtctcattt
     7681 cttcaattct cttctaaaaa aaaaggaagg gctttttgat tggatgagtt caaagaaata
     7741 tgtgtgtgtt tttttttaat cagacttatt ttcctttctt tatttttttc cttatctcaa
     7801 aatagattaa taacttaatc aaaataatat ccaagaaaaa aagaatgaat ttgttatgct
     7861 taatatcttt aatttgatta atatttgttt taattctacg tcgttttcgg atagtttttt
     7921 attcgccaaa ttgcccgaag cctatgcttt tttgaatcca atcgtcgatg ttatgccggt
     7981 aatacctctt ttcttttttc tcttagcctt tgtttggcaa gccgctgtaa gttttcgatg
     8041 agatccttaa tactgtccta gaaaaattca tgatttattc gagaaaaaaa aatctaacaa
     8101 ttgagaaaat cagagacaaa atcagataag tataggtctt acagtatgaa ggaaccctca
     8161 attcaaactt tgaaattttt tgatagccgt gataaatctg ggttacccca tttcctcatt
     8221 ccaatccgtt tttaatcgaa aagtctactt agacttggag tccaccactc actatgaaag
     8281 gaattttttt gtcatgaaaa gctccattct tattgcaaat aaataaattt ttgaaactct
     8341 tttctatttc tacaatttct ataaagataa agaaatagct tccttgattt cttggtgtca
     8401 aggtcaacga gataggatat gtggtctaaa aaaagggaat ctattctctc tctttttttt
     8461 ttttaatgat cttggagatt gtgtaatgct tactctcaaa ctctttgttt acaccgtagt
     8521 aatattcttt gtttcgctct tcatcttcgg attcctatct aatgatccag gacgtaatcc
     8581 cgggcgcgaa gaataaaaca aaaaaaaagt ggggttcctt gcattaaatg ctattagaat
     8641 ttgtttgatc gattccactg taaaaaaccg aaacggaaag agagggattc gaaccctcgg
     8701 tacgaataac tcgcacaacg gattagcaat ccgacgcttt agtccactca gccatctctc
     8761 ctaattgaaa ttgaaaaaga ataattacta tgttacagtt ctcaaaaaag aatgataatg
     8821 cttgaaaaaa aaaaagctct tctttaattt tattctttct tcttaatata tctttattct
     8881 tatatatata tatatatata tatatatatt tttatctaat ctatttgaaa tataaatttc
     8941 aataaataga ttattgtata gataccactt ttatcaacaa tttcattcca tttttttttt
     9001 tatagaaatc tcaaaatatc tttttgaaaa aaaaaaaaaa ggcgggcttt tttaagttcg
     9061 aattcccacg gcttggcctg gtcagaccga cccggccggg ctcctttttt ttcaaatcca
     9121 atccattttt ttttttatct atgattgatt atctacgatt cctataattc cgcaatctcc
     9181 tttgcttgct gtagaaaaaa atcttggtat tttttgaaat ctaaagtaaa agaataatcc
     9241 gaagcagaaa aggactattt atcttactag aatatataac caaaaaggca tttctattct
     9301 ttcttttctg acttcttcac tattttgatt tattaatagc caatttatta atagccaatt
     9361 tattttggct aaataataaa aagaaaaaac aaccaaggct aatgagtatc cctctttctc
     9421 attttatcaa gtcttctaac gaaaaacggc aacgctctca ttttcaggat ttttttttct
     9481 catcctatct tgaggacgcc agagtccctt gttcgacaaa gagtccattt atatacaata
     9541 atattgtagc gggtatagtt tagtggtaaa agtgtgattc gttctattaa ccccgtcagt
     9601 agttaagggg tctttcggtt tgattcatat tccgattaaa aactttattt cttaaaagga
     9661 tttaatcctt tacctctcaa tgaaatattc gaggaataat atacattctc gtgatttgtc
     9721 tccaaaggtc aatttaaaat tgaaaaattg gattatgaaa ttacgaaaca taattttttt
     9781 attggatcaa tacttccaat tgaataagta taagtaaagg atccatggat aaagatagaa
     9841 aagtctattt ctaatcgtaa ctaaatcttc aatttttttt gatagaatag attgaagcaa
     9901 aatagctatt aaatgatcac tttagtttac tagaggcatc gacaccccct tttttttctt
     9961 agcccggtgg aaaaataaca aacttttctt ttcctaagga ttcttgaaaa tcgaaataaa
    10021 gaacgaagta actagaaaga ttgttagaat cccacccttc ccttctttct aaaaggatca
    10081 tctagaaagc aaagcgaatt cttttgaatg cagtgaggca gaaaagctaa catagatgtt
    10141 atgaacctaa tttttatttg ctcctgtctt cctttttttt tcttgatccc atcctccctt
    10201 ccataaagga gccgaatgaa ataaaagttt catgttcggt tttgaagtag agacgttaaa
    10261 aatcaaaatg atgaatcaac gtcgactata acccctagcc ttccaagcta acgatgcggg
    10321 ttcgattccc gctacccgct ttatattcaa attgatcaaa ttataagagt tattttatga
    10381 attcaatgat gcatgaattc atgcatcatt gaattcataa aatatgtaat tccgaaatga
    10441 tctttctttt tccaaataag aaaaaaaaaa agaaaaaaaa tcatcgtaat gaaaagcgtc
    10501 cattgtctaa tggataggac agaggtcttc taaacctttg gtataggttc aaatcctatt
    10561 ggacgcaatg ctgtttacaa tagacttcca tatccagttt cttttttgat ttccatctac
    10621 aattattata ttatatcaag aaagatatat tgaatgattt gaataaaaga cgcttacttg
    10681 gaaatataaa ctttgtaaat ataaatcaca gtaaactaaa caaatagctg gaatcttttt
    10741 tatttatata tattttatta agtaatatta agtgaagtag tattaagatt caaaaaatga
    10801 tagatttttt ctaattttct ttttttagaa tttgaattgc ccactcaaca attcttattg
    10861 ttcctgaagt agaaaacgtt ccatttgttc ttgaatagct tctttcaaaa gtgtttctgc
    10921 ttcctcagtg aatgtcttgg tagaagatat gatttcttgg aactgaggtt tattcatttt
    10981 taaataagta cgtaacttgg caagaaattt ccttacttgt tcaatttcta atgaatcaag
    11041 ataaccattt gttccggtat aaatagtcat tatctgttct gccacggtaa gaggttccga
    11101 ttgggattgt ttgagcaact cacgtaatcg ttgacctctt gccaattgat tctgactagc
    11161 tttatcgaga tcagaagcaa attgtgcaaa ggcttctaat tcgacaaatt gggccaattc
    11221 caattttaat ttgccggcga cttgtttcat agctttaatt tgagccgcgg atccgactct
    11281 ggagacagaa atacccacat taatagcagg tctgattccg gcattgaata gatcggcgga
    11341 taagaatatt tgtccgtctg taatcgaaat tacattagta ggaatatagg cggaaacatc
    11401 tcccgactgg gtctcaacta ttggtaaagc agtcatactt ccttcaccta actgagaact
    11461 tgatttagcg gctctttcta aaagacgcga atgcaaataa aaaacatccc ccggataagc
    11521 ttcacgaccg ggaggtcttc gtaatagaag agacatttgg cgataagcct gtgcttgttt
    11581 tgaaggatcg tcataaatga ttaaagtgtg tcgtttgcgg tacataaaat attcagccag
    11641 ggctgctcct gtataaggag cgaggtattg taatgtagct ggggaatccg ccatttcggc
    11701 taccacaata gtatactcca ttgccccccc ttcttcgaaa gtggtcacta cttgagctac
    11761 agaagatgct ttttgaccaa tagctacata aacacatatt acattttgcc cttgctggtt
    11821 gagaatcgta tccgtggcta ctgctgtttt accggtctgt ctatccccaa taattaattc
    11881 gcgctgacca cgtcctatag ggatcattga atcaatagca ataagccctg tttgaagggg
    11941 ctcataaacg gaacgtctcg aaataatacc aggcgcgggg gattcaatta accgagattc
    12001 agaagctgga atttcacccc gaccgtcaat aggcttagcc agggcattta taacacgacc
    12061 caaataagcc tcactcacgg gtatctgagc aatttttcct gttgctttta cagaacttct
    12121 ctcttggatc atcaaaccgt cacccattaa tacaacacca acattatttg attctaaatt
    12181 caaggcaatt cctattgtac cctcttcaaa ttctactaat tcgcccgcca ttacttcatc
    12241 aagaccataa atacgagcaa tgccgtcgcc tacttgaagg acggtacctg tatttacaat
    12301 tttgacttct ctagtatatt gctcaatacg ttcacggata atattactaa tttcgtcagc
    12361 tctaaggggt accatgattt ttttttattc ttttttggaa gcaaaaaaat aatgcctata
    12421 gttagttata ggaaagtagt aaaaaagggc taatcagtga gttccttcat taccccaaac
    12481 atagcaatat tagcactaat tgtacgtaaa tgtaattcat tgttcaaaca actttttaga
    12541 gttcctagag ctccttgtaa agcttgttgg aaaactcgtt gccgtacttg ataaatcgct
    12601 ctttcttgtt caaaaagaat ggtttcgttt ttgtaatttt ctaattgttc caaaatttta
    12661 taagttgaat taatcaaatt caatttttct cgttctatct cagagtatcc atttactcga
    12721 aactgatctg cctccatttc cactttccgt aagcgggcct gggctttttc cagctgttga
    12781 acagctcccc ttcgcaattc ttctgaattt cgaatagtat tcaagatctt ctgttttcga
    12841 ttatctaata aatcacttaa tgaaagtaga ttatctttcc attcattttc atttcaaaaa
    12901 ttccatgatc ccttcccgaa ccaaacatga atctttcgat tcatttggct ctcacgctca
    12961 attacttatc aattacttaa ttgagagaga attcattccc atacatatag atacacatag
    13021 actatagatc tatatatatt ttgcgtaatg agcctatcct ctccctcttt tatctattcc
    13081 taatttcaaa atattgatct ctacccatat ttcacaatat tgaaactgat caataattat
    13141 aatccaagac tcaaatattc ggaggattct tctgacaaaa atatatcaaa tatagaaata
    13201 tatcaaatca aatatatata tttgtttgta taatatagaa ttaatagaaa atttctaatg
    13261 tttaattttg taattgtcag caaagttgtt tctttttttt tctttcaaat ccaaaaaatt
    13321 cttctaactt tatacatagg tcatcaattc agcattgtaa aaaaaggctc aaatcatttc
    13381 attttatcaa tatgagtgtt ttatatcgaa aaagattcga accattcgtt ttgatttctg
    13441 tattgtctaa aaaaaattct ttattttata aactatgtat ttataaacta aacatagtag
    13501 tagaaagagt accacgccgc atctgaactt caaacaattt ggctttaacc atattaacgg
    13561 tcccagatta ttggttaata gagaatcaga gtcgatatac caatgaatga atcacgaaat
    13621 gctatggttc taaaatatga tttttgaatt gattcagaag taattcgtgg gatgatgcac
    13681 tcttttcctt cctagttcga acaaaaaaag tgcagctgga tggatccagc ctattcttga
    13741 aataaacaac tcgcacacac tccctttcca aaaaagatca atacaccgag cactacgctt
    13801 agatttattg gatttgttgc aaaaatatcg gtattaaacc cgaaactccc ggcagatggc
    13861 cagtgaccca aggaaacgaa agaatcggtt acatttttca tatgatctcc tattttgttt
    13921 tatgtggact aaaaaaaaaa gctttacttt gaactaagaa aagggggaag gaagaaggcg
    13981 agtcggtgcg gtaattcctc atcctcaaaa aaaaatcctt cccatagatt attgtccaac
    14041 gaaaaagtaa ttgtaggagt gaaatcttga tatactttga aaaagcaagg ggtaagtctt
    14101 aatccataaa aaaaaataca gaattatcgt atttatggga ctaaacaaag ggattggcaa
    14161 ataaaagggc caatgctaca accaaaccgt aaatagttaa ggcttccata aaagccaaac
    14221 taagcaataa agtacctcgt atttttcctt ccgcctcggg ctgtcttgca ataccttcta
    14281 cagcttgtcc cgcagcagtg ccttgaccaa ccccaggccc aatagaagca agtcctacag
    14341 ctaacccagc agcaataacg gaagcggcag aaatcaatgg attcatgata aattcctcgc
    14401 accaaaataa agaaaaaaag aaataaatag ttaatgatac aatcattcaa tgagttttgg
    14461 cttaattatt ccgtcgctca aattcaacca gttgaagtaa ctaaaaactt cgaattgaga
    14521 aaagaactat ttccatatcc cttttttagt tcctatccaa aggatttttg tgaatgcata
    14581 catacaccct ttatccgtcc acttctgttt tccaaacctt tttttgaatt ttccattatt
    14641 tatctttatt ttatttcatc tatttgttga ttcaatttcg aatcaaagac gaaacagaag
    14701 aactactatt tgaatcccta tctaaattca caacagtcca atgcgataga ttagatatat
    14761 cttgagttca tatataatta gttaatatct aatatcatat atacgcgtct ttctttcaga
    14821 atggaaacca actactctac ttctatctta gcttctatct tagcttcaat cagattatta
    14881 aatcttaaag gatgcgcaag agttagtgta tagccattaa cttacatata cctaattcta
    14941 acccctttcc taaaaaataa cttttttttt taatctcgtt tgttgtaaat tcgtctcttc
    15001 ctttttttta tcattatctc acatacatgg atctaattat aataaatgaa ttcattagac
    15061 cgactcgttg catagaaata aaaaataaca aagagtattt aattgagcta aattcatgca
    15121 atttattatt tataaaaatg ggattttggt caataattga attgaatgag aattaaatga
    15181 aatcgactga aattggaatc attctataga acatcctttt taaactcacc caccataaat
    15241 tgataccaca aaaattccta ttcaatatag gactcaaaca aaaatattta aattgaataa
    15301 acaattaatg taaagagata attttcattg aaggcagata tgatataaaa aaataaaaat
    15361 agaccaaatc tggattttag gaaaaaagat ctaaaagatc tttttccttt ttttattaga
    15421 ctttaaaatt catttactaa tagtaatagc tgaatatttt tttgctatta ctctagatcc
    15481 tttatttttt tatttatgtt gcctaagcat aagcaaatta tcttgttgag ttgggcattc
    15541 attgcttgat tggacgtact aagttacaaa aaaaagacta gactatttca aaaactcgtc
    15601 aatgatgacc ctccatagat tcgcctatat aagccgcagc taaagttgca aaaataagag
    15661 cttgaatccc acttgtaaat aatccaagga acatcacagg tataggaact actacaggta
    15721 ctaaagaaac aagaacaaga actactaatt catcggctaa tatattcccg aaaagtcgaa
    15781 aactaagtga taagggtttt gtgaaatctt ctaaaatgtt aatgggtaaa agaattggag
    15841 ttggttgaat gtatttacta aaatacctta atcctttttt tgaaataccc gcatagaaat
    15901 atgctactga cgtgagtaaa gctaaagcaa cagtagtatt tatatcattc gtgggtgcgg
    15961 ctaactctcc atgaggtaat tctatgattt tccaaggtaa aagggcaccc gaccaattag
    16021 aaacaaaaat aaatagaaac atagttccaa taaaaggaac ccatggacca tactcttccc
    16081 caatctgagt tttggtcacg tctcgaatga attcaagaac atattcgaag aaattttgac
    16141 cgtcagttgg aatagtttgt ggattccgaa cagcgagaac ggcggaacct aataaaatag
    16201 caattacaac ccaagaagtc ataagtactt gggcatggac ttggaaaccc cctatttgcc
    16261 aatagaaatg ctggccgact tccacactag aaatatcata taaccccatt agtgtgttga
    16321 tggaacatga tataacattc atatagccct ctgacataaa tataacttta cttaaaataa
    16381 taaagaatta ttttgattca accctttcct tttaaacttg accactcgaa ttgtatatct
    16441 tgtataccaa ctaaactaat cacacaatat tgacacagtc cattttttat ctcttttgta
    16501 caattcggaa ataatatccg actccataaa tctatatcta tggagttcaa aaatagaata
    16561 atttatttat cttattatta atcacggatt tcgtatatag ctagaacggc cctcgcaaat
    16621 tgcgaatact aatttgttaa gaattaatcg aattgaagct agagcgtcat cgtttgctgg
    16681 aatcgaaata tctgcgagat cgggatcaca atttgtatca attaaacaaa ctgttggaat
    16741 tcccaaagtg atacactccc gaagagccgt atattcttct tgctgctcaa ctataattac
    16801 aatatcaggc aattctgtca tatattgaat cccgcccaga tatgtttgca aacgagataa
    16861 ttgtctcttc aacatagctg catctctttt cggaagacgg tttagtctcc ccgtcttttg
    16921 ttccattctc aagtccctga gcttatgaag ccgcgtttct gtagtggacc aatttgttaa
    16981 cataccacca agccactttt tattaacata atgacaccga gcctttattg cagcccgcgc
    17041 tacggaatca gctgctttat ttttggtacc aacaattaaa aattgttttc ccttacttgc
    17101 tgcatcaaaa actaaatcac aagcttctga taaaaaacga gcagttctag tgagatttgt
    17161 aatatgaata cctttatgct ttgcatagat atagggcgcc attcgcggat tccatttcct
    17221 agtaccatga ccaaaatgaa ctcctgcttc cagcatctct tccaaattta tgttccaata
    17281 tcttcttaac atttctcctc acacttcctc tctctctttt tttttattaa taataaaaga
    17341 gagacgaggc accttgaaat aaataattgt tccgatggaa ccttctcttc taccggaaat
    17401 tggtcattta taaacgagcc aagccattca ttactttgac tattcataaa tttctttatt
    17461 acattaattt atatttatta attattttat ttattaagta gttaacaaat taaatgacca
    17521 aaacaaatca aacatcaaac aacatagtta aaaggacgaa tccgctttct ctttcttatg
    17581 ctaaataagt taaaaatcat taaatcctat aaaagatcga tctgatgtac tataaaaatt
    17641 ctttgaaatg caagaattaa aaaattttcc gtggtggaag aaaatatctc tcatttccat
    17701 ttccccacga agaaattcgt ttttttttcg aaaagaatgt tgttatgctg ccttaaagag
    17761 ggtactaatc ctttgaatcc ggttccagcg ggtatcatat tccctagaac aacgttctct
    17821 ttcagtcctt tcatccaatc aatacggccc cgaagagcgg cttttgctaa aactcgagca
    17881 gtttcttgga aacttgcttc ggatataaaa ctttgagtat tcagggatgc tcttgttatt
    17941 cccaataaga tggctcgata gtagatcgct tcttctaaag cgcgtcccgt tcgttccgcg
    18001 cgtactaatc caatgagttc ccctggtaaa aaaatattag acattccatc ttctgaaacc
    18061 aagacttttg atgttatttg acgcacaata atttctatat gcctattatg gatctgcacc
    18121 ccctgggatc gataaacctt ttgtatttta ttaaccaaag agatacgact ttgcactata
    18181 gttagttcag caccaatcaa gaatccccaa ggaattccaa gaatttttgt tatacgttcg
    18241 ttccaaccct caactctctt ttctaggttc atcgatattg aatcaatcga acgcacttct
    18301 aacacttgtt ctacttttgg aagaccctgc gttatatcac cagatctcga tttttcataa
    18361 ataaatgtaa ctaaggtatc tccttcgtaa aggatttcgc cataatcccc atgaacagtt
    18421 gctcctggag tagccaaata aggcttggct gttcttatta ctatagaatc aacgcgaaca
    18481 attaaaactt gacccgattt gaggggtggt ccctttttgg atatacatac attttcacaa
    18541 ataaactgcc caagactcac tattgtggac atttcctcac aattattatt ataaaaatga
    18601 tggagaaaat accaattcaa attgaatgga ttcaaaaaaa cattactaca tgggctgata
    18661 ttagaaattc tcctattttc atccattaaa taatattttt gaagtacttg aaaagtttgt
    18721 tttaaattgc caagctgcaa atatttcgct agcgaggtct gattatgagt tattaaaggg
    18781 taaaatggtg aataaaaatc cgaaatttga ggggctgttc ctaaagggcc caacaaattc
    18841 ctaattggaa ttagaggatc ttttttaatg gattctttta tcccgttgta atattttaca
    18901 tcgttgaata gacccatgca aaaataatta gatgatgaca aaattataaa agattgggat
    18961 tccttatttc tattcaacag catacgaata gttccgtgat tttggataaa aaattgccga
    19021 atccttgctt tggaataagt ggaataaaat ggatttttat tgatacgatc tgagccatta
    19081 tcatagatca atccggaacc cgacggatca ttcctttttc tgatataaaa aatatgtgat
    19141 ttcactaagt tgattcttaa gaaatctcga agcagccctt ttgtacttac ttcaacaaag
    19201 gaagcgtggg cctcttcgac ggaagaactt ttgttgtctt ggtcccaatt caagactaaa
    19261 caagtccgaa ctagttgaat acttgtgtca tagattctcc aagttgcttt gccatttcca
    19321 taaaggatat aattgacaac tccaagttgc atattatcct tttctcgaaa gagatcctgg
    19381 gggaagagtg ttactaaatt tataccgtcc gctatttcat atgtgcttac aggtcgaacc
    19441 aaaacaaaaa actttttttt gctaggtgtg atccgttgga catagatcca atttttcaat
    19501 tgttttgatt tcttataatt tgtttttccc gctcctggtg gtatcaagat accactgtgt
    19561 cgagatattt tatctttttc tccaggaaaa tggatacctc cggaaaatat tttaagttca
    19621 atcttttttt tttttttctc cactcggacc aatccgccca tttgacttct tgtatttaac
    19681 gtgatttgtg tatttactcc aatgagacta ttgttccgta ccattataga agaggattcg
    19741 gataaaatat gtacttcctc gggaatgaaa aaaaatagat ctactttcat ttggtatttt
    19801 tgcttaaact ttttgacccc gccatattca attacattat cttttttgat gattgaatgc
    19861 gcccctaccg tcccatattt tgtaattcct gaattgtttc ttctgtattg agaatcgtcg
    19921 aaaaaagcaa gaatactctt tctccggaaa ataccattta tgggtatttc aatcgagata
    19981 cctgaaccgg gatatgggat gaattctttc tcttgttctt gaattgattg gactggaata
    20041 agaaatctat ttcttcgcct ctttgccaat aaatacgaat tctctcggag aatagtggaa
    20101 tataggaaat gataatgccc agtccctacg attctattta attttgaata atcaaaaaga
    20161 atatcttctt ttttatcaaa aaaatccgaa ctcaaaaatt tgtgtctttc ttgatcatca
    20221 tttactgaga agctagaaat agatcttctt tcggtagaaa tagaatgaat gtttatttga
    20281 tcttgatcct tgtggagcga aaaaggaact acattaaatt tgcatgaacc ccccgataat
    20341 atccacaagt ggcttgtttt gggtaaaata tgtaaattac tatacttaaa ttcgggcaga
    20401 tgatacacat cggtactcca gtgcatttcc ccctgtaagt cagaataaat atgttttcga
    20461 actctctctt taaaattgaa agtgtatgtt cccgcgcgaa tctcagcaat cacttgttct
    20521 gattttacat attggccatt ttgaactaaa agaaaacttt ttggtggaat agttacctca
    20581 tgtagaatac cctcactctt aataattaca tataagtcca tagaacataa aaaggcagga
    20641 tgcccatgac gcgtacgtgt aggctcaagc aaatcctcat tgaattggat ttttccatta
    20701 gaaggggccc gtacatgttc tgcagtaccc cccgtaaata ctccaccggt atgaaaagtt
    20761 cttaatgtta attgagttcc aggttctcca atggattgcc ccgcaataat acctacagct
    20821 tctcccaact caaccaggtc gccatgagtg ggactccgac cataacataa tcgacagatc
    20881 caagatgtac tcctacaagt aaagggagtt ctaatatata ttggttgtgt tcgaaaagtt
    20941 atgaattggg tgacaagccc aatcccaata tcttgatttc gaatggcgat gcatcgcgga
    21001 cccatatata tattgtctga taatacacga ccaattaatg tttggataaa aatcctttct
    21061 ggcagtgtcc tatttcgagg acttgcagaa atgcctcgag tagtgccaca atctgttcta
    21121 cgtacaacaa tgtgttgaac tacttcaaca agtctgcgcg taagatatcc agcatctgat
    21181 gttcgtacag cagtatctac aactcctttt cgggctccgt agcaagaaat tatatattct
    21241 gttaaagaaa gtccttcgcg taaattgctt tgaatgggta aatcaatcat ttgtccctgg
    21301 ggatccgaca ttaatcctct catacctact aattgatgta cttgagatgc atttcctcta
    21361 gctcctgaaa aagacattat atggactgga ttaaacgggt cagtcatcct aaaattaata
    21421 ttcatttctt gtcgcaaata ttcacttgta gcataccata tctcgataga ttggcgtaat
    21481 ttttctactg catgtacatt cccaaaatta tggtgttttt ccaaaatcaa actttgttct
    21541 tcagcatctt gtactagcca ttccttagaa ggtattgtta aaagatcatc aattcctaat
    21601 gaaatggata tagcagttgc ttgctgaaaa cctagagttt ttacttgatc taagatatgc
    21661 gaggtatatg ccattccaaa gtgatctatt aatctgctaa taagtcgttt aatggcagtt
    21721 ccgtctatca ctttattgtg aaataccaga ttggcccgtt ctgccatacg tacctcccta
    21781 ttccaatgag ttggattcga caatgggttt gagtcaatga ttggaaaact tccttttctt
    21841 gatcttaaat tgcacagaaa gtcaggtcag ggactcgagt cttagttgaa ccggagaaac
    21901 ccaaattcac cccgccccgg tgtctgtcct agaatttttg aatttagcga cgatataatt
    21961 aagtatgggt atcatataag caggcccgac aaaaaccttg tacagcttct tccatttctc
    22021 gataaagaga aatatgacca atagtagttc ggaggtatat ccaaagaatt tcttttttta
    22081 cacttcttat tatcagatag tgttcataaa tctcatgata agtacccaaa gattcatagt
    22141 gaacttcaat gggagtttct cttgaagcaa taacgcgttg atctagtcgc caccgaagcc
    22201 acaaaggact atctaaatgg attcttttct gtcgataagc cccaattgca tcatgggaat
    22261 tacaaaaaaa gagttctttt gtatacctat agttattatt gtcaattctt tcattttgat
    22321 agtttcttcg atcacatgga ttatatctat ttgcacaaat acctcgacga ttcccacttg
    22381 ttaatatata gagaccaata agcatatctt gggtcggtac agaaatagga tccccaatag
    22441 ctggagacaa gagattcata tgagaaaaca taagtaaacg agcctccgct tgagcctcta
    22501 aagacaaagg tacatgaaca gccatttgat ccccatcaaa gtctgcatta aatcccttac
    22561 aaaccaatgg atgtaaacaa atagcacgcc cttccactaa aatgggctcg aatgcctgta
    22621 tccctaatct atgcagagta ggcgctctat tcagcaatac aggatgcccc tgcataactt
    22681 cttgaagtat ttgccataca atcggctcct tttcgcgaat tttactctta gcaaccccta
    22741 tgttcgaagc aagatgttgt ctaattagac cgcgaattac aaatgtctgg aaaagctcta
    22801 ttgctatttc gcgaggcaac ccacagcgat gtaatgaaag taaggggcca acaacaatga
    22861 cagaacgccc cgaataatca actcgtttcc caagcagagt ctcgcgaaat cttccctctt
    22921 tgccttcaat tagatctgaa aacgacttgt aaaccttatt atgaccgtcc ctcattggtt
    22981 gtccgcgaat tccattatca agaagtgtat ccacggcttc ttgtaccaat ttttcctggc
    23041 acattactaa ttcccccggt gtagatctac ttgttgttaa tagatcagta agggtattat
    23101 tgcgatagat aactctccta tagagttcat taatatctga actcatgagt ttacctccat
    23161 ccatctgaac gataggtctt aactcgggag gaagaaccgg taatagacat aaaaccatcc
    23221 attctggttc tatatttgtt cgaataaaat gctttgctaa ttctatgcgt ctaaccaaaa
    23281 aatcctttct tcttccaatt ttttgatctt cccattcatt acccgtaagc ccttcttctc
    23341 ctaattcttt ccattctacc aacgaaaaat ttataagaat tcgcaaatct agatcggcca
    23401 attgttctcg gatagcagct gctccggtag aaatttctcg atttcgaaat gtatcaaaac
    23461 cttgggtagt aaaaaaaagt ggaatactat atttccagga ttggatttca tattcgaatg
    23521 aacctcgtaa tcgtaagaaa gtaggttttt tagtgctggg cctagcaaaa gaaaaattag
    23581 gataggatcc tatgggatct cccccttcaa aatcggacat gagagtttcc tctcatccgg
    23641 ctcaagtagt tacaccaaat aaagataaag aaaggaattc tcactttcaa attctagaac
    23701 cccccccaaa aaaaaaaggt ctactcctta ctcaagttcc caactatgaa ttctttagtc
    23761 aattataaat taggacataa atgaaatgtg aaattcttga gtagtctact tcccttcaaa
    23821 tgatgaattc cttattcaat ttaaaattaa aggaatgtct tggaatttat tcataaggga
    23881 tttacttgtc tatgtactgt tccgctcgat ctattaggtc ccgccttacc tcgatagtta
    23941 taccataccc caacgccctt ccttaaagaa agcctatatg cgatgtatag actcccgtaa
    24001 ccatgacata tttgcttact tgaacataat ttcatttttt ttttagaaag aaatgggaat
    24061 gtcaaaagaa agaagtcttt ttttcacgag gtacaacttt caaattctta tttctttttt
    24121 actaactcga ccatagacca attccccttt tatttggcag tcttgaatac gcccataatt
    24181 ctgagcttca tgttactcct cccaagagac atgtcagatt tggggcatcc caattcaatt
    24241 gaatgggatg acagtttctc attcctaatc tgtaaaataa gaatttcgat caaatcacac
    24301 atcgcagtat actagcctct ctaattcttt aagaggttta tctaaaagat tcgcaatata
    24361 actaggaaga cgtttcaaat accatacgtg agttactggg catgccagtt ttatgtatcc
    24421 catttgatat cttcgtatcc gagaatcaac aaattcaact ccgcattgtt cacaaaattt
    24481 aggatcctct ttttcatttc caattattcg ataatttcca caagcgcaaa ttccactttt
    24541 ggtaggccca aaaattcttt cacaaaataa tccgtctttt tccggtttat tggttttgta
    24601 atgaaaagta tagggttttg tcacctctcc aactatctct ccattgggta ggattttatt
    24661 agcccaagcg cttatttgtt gaggagaaac tgatcctatt cggagttgtt gatgtttata
    24721 ccggtcgatc atagaagaaa attctgattc attccgatca agcttccttc ctattaatct
    24781 ggaagttctt ctcagataca aggaaatggt tcagttccaa agccaaagat cgtaattctc
    24841 gaaccagcaa tcgaaaagat tctggagcat cctcgggttt cggtattgtt cctccaatga
    24901 tcgtagtacc aagtacttct tggcgagctc taatatgatc agatttataa gtaagcatct
    24961 cttgtaaaat atgagcaacc ccaaaccctt ctagggccca aacctccatt tctcctactc
    25021 gttgtcctcc ttgcttggac cggcctctaa gtggttgttg tgtaacaagt gcataatgtc
    25081 cactggaacg cccatgtatt ttatcatcaa cttgatgaat taatttcaaa acataaggct
    25141 ttcctattag aacaggttgt tcaaaaggat ctcccgttct tccatcaaat attctgcttt
    25201 ttcccggata ttcgggttca aatacccaag gatttgctgt ttgcttactg gcttcatata
    25261 attcagaaaa gaccagtttt cgcgaagcct cttgttcata tctctcatca aagggtgcta
    25321 ttcggtaatg tctatcgagc agactccccg ctaacccaag tgagcattca aatatctgtc
    25381 ctacattcat tcgtgaaggt actcctaatg ggttcaaaac catatcaacg ggtcttccat
    25441 cttgcaaata aggcatatcc tgtctaggta aaatttttga aaggatacct ttatttccat
    25501 gccttccggc tactttatcg cccactttga tttcgcgttt ctgtaaaata tatacacgaa
    25561 tcatttctgg attataagtc gaacccccct ttttctggat ccatctcaca tcgacgaccc
    25621 gacccctacc gcctataggt aattttagac aagtttcctt tgaagtggat acctgaatcc
    25681 caagtatggc ccgtaataat ctatcttctg gagcatatga tgattctttc gacaactgag
    25741 gtgttaattt acctactaaa atatcgcctg tctccaccca agatcccagc atcacaattc
    25801 catttttgtc taaattgcgg agtaaatggg cttctaggtg cggtatttca ttagtgatcc
    25861 tttcgggacc ttgacttgtc atatgagtct gaatttcgta tttccgtatg tgaaaagaag
    25921 tataaaaatc ttcatatacc agacgctcgc taatgagtac tgcatcctca aaattgtaac
    25981 cttcccatgg catatatgcc actaatatgt ttttgcccaa agcgagttcg ccaccaaccg
    26041 tagcggcacc atccgctaaa atttgtccct ttttaaggca tttaccccgt cgaacccgtg
    26101 gggtttgatg catacaagta tttttgttag aaccttgata cataactaac ggaatgctta
    26161 gagcatcccc attagccaat aagattgtct tgtcaatatc gatataaatg atctttccct
    26221 cgtgttcggc tatagcaaga actcctgaat ctagagccac ttggcgttcc aacccagtcc
    26281 caacaataca cttctcagaa cgcgaaagcg gaaccgcttg gcgttgcata ttagaactca
    26341 ttaaagcgcg attcgcatcg ttatgctcga taaaaggaat gagggacgct ccaatagaaa
    26401 aatattggaa ggggaaaata cttcgaagat gaacctgttc ccatgcaata gttaggaatt
    26461 cttggcggta tcgagctgga acaacttgtt cttcctgaat accctgattc aaggccaagg
    26521 aatttcctgc cgctaccata taatactcat ctctatttgg ggataaataa agcatccgta
    26581 ctttttttga tctctcaaag attttataaa atggactttc taaagacccc caatgaccaa
    26641 tcttggcatg aattgataaa gatccaataa gtccaacatt gataccttca gacgtgtcaa
    26701 ttggacaaat gcgtccatag tggctaggat ggatatctcg tatccgaaaa ttagcagttc
    26761 gacctgtcaa tcctccaggg cccaaataac tcaattttct cccatgaact atttgtgtca
    26821 atggattggt tcgatccaaa acttgagata atgggtgtaa gccgaaaaag gattcataag
    26881 tggttgttaa tggagtggaa gttaccaaat tctgaggagt cggtatccat ttatgcctaa
    26941 tagctccgca tatagttcct ctaactacat tttctaaacg aaccagagcc aatccgaatt
    27001 gatcttgtaa gagatctgct acagaacgaa tacgtttatt tttcaaatga ttcgtatcgt
    27061 caagtgtatc cattccaaat ttcattccaa tcaaatgatc tgcagctgcc aatatatctc
    27121 gcggtaacaa aaatgtattg ttctgggata tattaagatt aagtctttgg ttcatatttc
    27181 ggcgaccaat ccttcctaat tcacatcttt ggtgaaagaa tttcttttgt aattccttac
    27241 ataaggattc agaaaatact ggatccccgc ctacacaaga aaattgtaga taaaactcca
    27301 aaatggcatt ttcttttgag ataatttttt ttttctcctt agcggttagg aaagacaaga
    27361 aaatctcagg gtagcaaaca ttctcgagaa tttctcttag attcgaaccc atagctgatg
    27421 atagaactag aatagatatt ttatgtttcc tacttacacg agcccagatc cttgcttttc
    27481 tatcaatctc taattctaat cttcctcccc aatctgatat tatggtacct gtatagaccg
    27541 aaattccctt atgatccaat tcagatcggt aatagatacc ggggctttgc aatatttgat
    27601 tgatcacaat tctgtacagt ccatttacta taaaagttcc cagggagttc attaaaggaa
    27661 tgtttccaat aaaaatggtt tgttcttgca tatctttact gggtttccaa attaatcctg
    27721 cggatacata taattcagaa gaatatgtta gtgattcgta tacagcatct ctttctttta
    27781 tcaacggctc cactaattga tatgtttcca caaagatttg aaattcaatt tcttgatctg
    27841 tatcttcaat ttttggaaac ttataaagtt cttctgttaa gccctgatca atgaacctac
    27901 aaaatccttc aaattggatc tgattcaacc caggtattgt agacattccc ccattttcat
    27961 ccccgagcat tttgaatttc ccatttatca aaaaaatccc attctttttt cattcttcat
    28021 cgaatcatat gaatcgatct agcaatgata gaattgaatt tttattctgt ttactgaatc
    28081 gcatgaaatt taacccaaca cgatatatgt atcgaatgta tgaaaaatga aatgcatatg
    28141 agcaaaggaa ttaaagattt gactcaaatt ggaatttcta tttataacaa acagatacaa
    28201 aaggaaaggg gttgataaat gccacttata tttttatttt agacttatga aattttgtat
    28261 aaaatatcaa aaacaataat ttcattttta ccattattat gagattacat attccaattt
    28321 gattttgatt agataccaga aaaatcaaac ggattcatga tttggcctat tcattgagat
    28381 aaagatagaa taatcagaaa agaaaataga gttcgttttt ctaacacttc attttttcat
    28441 ggattccttt gttcaaaaaa aaaaattagt atagaacaga gatattttga cctagttttt
    28501 tttagtagaa tcttttgaat atgattgaag ttcgtaagaa aagaggacgg cttgtcttta
    28561 gcttgttttt actaagcatg tgcagatata actatgctgt ctatatatac gatatgtctt
    28621 tattccgctt atttacattg ctatcaaaaa tgatattttt attttctctt caatctattc
    28681 aatgaaaaaa tgaaagacga gaatttattg agaaattccc tatgagaaaa aaaatcctat
    28741 tcaaagaaaa tcccattaaa taactagact atatcgtctg tgtaacaatt tctgttttgg
    28801 ggtttacata tactcaaaat tcctgttata atcagcattg gtattcaaaa aaaaataaat
    28861 gcttatttga ttgggtatgt atctcttttt ctttactgct ataagcaaag aaaaataggt
    28921 ggggagtggg gccaaaaatc attcatcaat ttacagtcaa attcaaaata atatagttaa
    28981 tggttctagt ttgtcctgaa tttctacttt atgtaactga gaattcactt ttgctttttt
    29041 tttcaataga aaaaaagagg gaatattttc gtcttttttg tatgtatcat tttggcggca
    29101 tggccgagcg gtaaggcggg ggactgcaaa tccctttacc ccagttcaaa tccgggtgtc
    29161 gcctgatcaa caaaaaactc aaaatcaata gaaatcaacc gttctgtttt tttttgactc
    29221 tgtgccagta atttcactat tatattatta gttaacaata atggaaaaat tccttcagat
    29281 tttattcgtt tcatatttat agagataggg gacataattc acatggatat agtaagtctt
    29341 gcttgggctg ctttaatggt agtctttaca ttttcccttt cactcgtagt atggggaaga
    29401 agtggactct agacgtatta ctcgttttat aatcagattg aggaatcaaa ctgtatcaat
    29461 ttttttttct aaatggtttt gcaaagcctt ttatttgaaa ttcaccgtat caattaaatt
    29521 atttaattaa ttttgattag tcttccagat ttagaaattt tttggttcta atgtagtaag
    29581 gtattctatt actaatagag atgaataata tttcaatcaa acaaatattt caataattcc
    29641 catcttcgta ttccgagaat ataaaaggat atggatggta gacaataaaa aaaagaaata
    29701 aaaaattctt tctcaatttt ctattttgat gaaccgtccc ttaccagagt tatatatggg
    29761 caatgagggg caagaaaacc ccaccttttt ttttcatttt atttccccct tttttgttca
    29821 aatggagaag acagaactct tttgatcatc tgttaactct tcaatcaatt acttcttgta
    29881 atttttaatg taaaaaagag attttttgat tttctttttt tattattaat aatatatatt
    29941 ccatttttct ttccttcatg gatttgattc tttttttgat ggataccatc atagagaaac
    30001 taataagaaa tccgggaatt caaaaatggc aagacaaagt cttgccattt tttcagattg
    30061 aaatcaagac aactaaaatc aaacaaagaa agaaaattga gataggacgg cgatcacata
    30121 tatttaattg atattgacat ctatgaagat agatattaaa aattgatcta tattaagttt
    30181 ggatcttaat acattacaac tttatacatt cctaacattc ctagaattag aatagtatag
    30241 tatgatagaa agaaatatct gaatctttct accaaactat aactaatgat aaaaataatg
    30301 ataaaaagtc aagttttatt caaattaatt gccttggctg actgttttta catatattat
    30361 aagtaaaaaa gcagtaggaa ctagaatcaa cagcgcagta gcaataaatg ctagaatatt
    30421 tacttccata atttccccct ttttttttac ttcgcaataa ctataactcg ggatttaatc
    30481 ccatagaaat gaaaatcact tgtaaattca atgcaatgaa ttacatttta atgacatcga
    30541 atcgaatcgg atcaatatca tcaataacaa tatctaaact atcaaatcaa ttcaccgtcg
    30601 agaattgaat agtataacat aggaagatct tttatccaca ccaaatcaaa aatttgtgat
    30661 tcctggtcca aacaaaagaa ttcgtttcct ttattgatat tgttattctt ttccgctctt
    30721 ttttttctat aaccaattgc ccctttcctt gtacaaccat ctaatgaagt atcatctgac
    30781 tacttttacg cttccaatgt ttagaaaaaa aaattccatt tatacgtcta tgtacccgat
    30841 aaaaatacca aacatatgac actctatttt attttaatgg acggaccagg gcaatcaaaa
    30901 aaagggcccc ggtacagtat ctttttgaac cctgaatatg ctgagtgctt gctaccaata
    30961 aaaaaatgtt cgaaattcac ataacattct ctgtcatcca tgggtacgag ttgaggtact
    31021 agaaattccc atatattttt tttttgtttt gatcatcaga aatgcgaaaa aaaatattgt
    31081 tgggaattca atgcgtccct cccttttctg tgaaagggga gggacgcatt gaattttttt
    31141 tttatccgcc ggggtcggga ctgacggggc tcgaacccgc agcttccgcc ttgacagggc
    31201 ggtgctctga ccagttgaac tacaatccca ggtaaataaa aaaatgtgca gcatacacat
    31261 attaattata ttcttaatag ataatgaaag ccattttctt ttttatttag aacggatttc
    31321 tagttactag gaatccattt ttttcattat tgtcaaatca ataaaattga atcgatcgat
    31381 atccattttt caatgaaaat agtctttttt tctttattct tttcattaaa ctttatacac
    31441 ttaatcatcc tgatatggat ctagatcatt agcaagggca gaatttatgg gaacaaataa
    31501 aaataaataa agcaaataaa aagtagggat ggatatatca taaaattgga cttttttcct
    31561 tttattgggc cgagctggat ttgaaccagc gtagacatat tgccaacgaa tttacagtcc
    31621 gtccccatta accgctcggg catcgaccca gaaagaatga attctagggt tattgataat
    31681 ctatgatcaa ctttctttcg tagtacccta cccccagggg aattcgaatc cccgctgcct
    31741 ccttgaaaga gagatgtcct aaaccactag acgatggggg catacttggc tgcctgccat
    31801 tatactatcc tcatagtatg aggagttttt taaaaattgt caatggaatg atatgactag
    31861 atatgaaagc tttttccatc ttttatgatt ctatttttat tcgtgattta gactcgtgaa
    31921 tcattcattt tcatcgccac tctattctat tagatctaga aatagattct ataaaaaaat
    31981 gagaaattga gagaattata ttctcttaga aaattctatt aaataatact aataatacga
    32041 aatatagaat tctttaggta agtaattggt ctgacataaa ataaaaataa aaagtgtgtg
    32101 tttttctaaa aaaggtttgg ttgaggggac aattcaaata tcttcattac ctatattttg
    32161 ataaaatagt ttgcatctct gtcgaattgc taaggtacat gtatgaatca actgaatttc
    32221 attttgttct gatagaataa ttttggtcag tgttgaaaca atttattgca ttgatattta
    32281 tcaaatccaa tatcaataaa ccaatttcac cctatttact tacttttaag taaattataa
    32341 tcgcatttat gaatgaacta atagatacta cgagtctact gcatatactt atatatatag
    32401 atattatacg tctactgatt cattcagtaa ttgaatcaaa tggccctttt aactcagtgg
    32461 tagagtaacg ccatggtaag gcgtaagtca tcggttcaaa tccgataagg ggcttttctt
    32521 ttttttttcc taaacctcca gtacaatggt agtattcata ttgaaaagaa gaataaaagt
    32581 gttgttcata tttgtaataa aaaaccaaag caaataagta taatagttta attagaaact
    32641 atagcatttt tttttttact aatatctaat ctaataggct atcattctaa tgagctagat
    32701 tggagttaat tagaaaagaa aatggaacgt ttgtttatta taatgaataa taagaagtcg
    32761 tcgtttgaat taacaaacta caaatatata tggatttctt tttattttcg attaaattat
    32821 tacaatctat tgtaaagaat tgtaaagatt agaaatctac aaaataagaa aaagttaagt
    32881 agatctaacc cattgaatcg tggctatatc cactattctg atagtaaaat taaattttga
    32941 tagagatgaa attggaacag tagttatttt tttttctcat atttattttg accccgcaag
    33001 aatctgtcga tacttccaat taatcctctt cttcctagat ctcccattcc atagaaatcg
    33061 aaatcagatc atgtcttcat gtatcaaata tttcaatatt tttgcatact atattttttt
    33121 tgttctacga atgtgatgaa aaatggatgc gaaaaagaaa ctttctttaa tttaacgtct
    33181 tctattattt attttaatat ttcttgtatt aatatttatt ttaatatttc ttgtattaaa
    33241 ttgaaaaaca ggaatttctt cttttttttt ctgatctata atctataaaa gtaaaagtaa
    33301 aagttaacat aaaaaaagta ttcgtgcttc gacccgtgaa ataaagggat agcgtctggc
    33361 attttgtttt acattcatct gaaggacaat gaaataaaag taaaagaaag aagacaataa
    33421 aagaaaataa gaaaatcaaa atataagata ccttagtaat ttaataccca tagaaattag
    33481 aagaatacat aaattgattt ttataaatct cacaaacaag atccaagaat aagattagtt
    33541 gatggggggg agaagagtag atctggaaat tggccaatag cgatataaga aatcgtttct
    33601 tccttgaatt gaagagttcg ttcaaaaaag aaattcatct agaaaggaaa aattttgttt
    33661 tcgaaaccat attaataata ataaaaaaag gggcagcgca cgagaaatca aatcatacat
    33721 aaataataaa atcctcgaac gccccgaaaa tgttataacc ataacacaag gataaggtgc
    33781 tcggaaatgg ttgaagtagt tgaataggag gattgctatg actatagccc ttggtaaatt
    33841 tactaaagat gaaaatagtt tatttgatat tatggatgac tggttacgta gggaccgttt
    33901 cgtttttgta ggttggtccg gtctattgct ctttccttgt gcttatttcg ctttaggggg
    33961 ctggtttaca ggtacaacct ttgtaacttc gtggtatact catggattgg ccagttccta
    34021 tttggaagga tgcaatttct taaccgccgc agtttcgact cctgccaata gtttagcaca
    34081 ttcgttgttg ttactatggg gtcctgaagc ccaaggagat tttactcgtt ggtgccaatt
    34141 gggcggtctg tggacgtttg ttgctctcca cggcgctttc ggactaatag gttttatgtt
    34201 acgtcaattt gaacttgctc gatctgttca attgcgacct tataatgcaa tctcattctc
    34261 tggtccaatt gctgtttttg tttctgtatt cctgatttat ccactaggtc agtctggttg
    34321 gttctttgcg cctagttttg gtgtagcggc tatatttcga ttcattcttt ttttccaagg
    34381 gtttcataat tggacattga acccatttca tatgatggga gttgccggtg tattgggcgc
    34441 ggctctgcta tgcgctatcc acggtgctac cgtagaaaat actttatttg aagatggtga
    34501 tggtgcaaat acattccgtg catttaaccc aacccaagct gaagaaactt attcaatggt
    34561 caccgctaac cgcttttggt cccaaatctt tggggttgct ttttccaata aacgttggtt
    34621 acatttcttt atgttatttg taccagtaac cggtttatgg atgagtgctc ttggagtagt
    34681 cggtctggct ctgaacctac gcgcctatga cttcgtttct caggaaatcc gtgcagcaga
    34741 agatcctgaa tttgagactt tctacaccaa aaatattctt ttaaacgaag gtattcgtgc
    34801 ttggatggcg gctcaagatc agcctcatga aaaccttata ttccctgagg aggttctacc
    34861 ccgtggaaac gctctttaat ggaactttag ctttagccgg tcgtgaccaa gaaaccaccg
    34921 gtttcgcttg gtgggccggg aatgcccgac ttatcaattt atccggtaaa ctattagggg
    34981 ctcatgtagc ccatgctgga ttaattgtat tctgggccgg agcaatgaac ctatttgaag
    35041 tggctcattt tgtaccagaa aaacccatgt atgaacaagg attaatttta cttccccacc
    35101 tagctactct aggctggggg gtaggtcctg gcggagaagt tatagatacc tttccatatt
    35161 ttgtatctgg agtacttcac ttaatttcct ctgcagtatt gggctttggc ggtatttatc
    35221 atgcacttct gggacctgaa actcttgaag aatcttttcc tttttttggt tatgtatgga
    35281 aagatagaaa taaaatgacc acaattttgg gtattcactt aattttgtta ggtataggtg
    35341 cttttcttct cgtattcaag gctctttttt ttgggggcgt atatgatacc tgggctccgg
    35401 gagggggcga tgtaagaaaa ataaccaact tgactcttag cccaagtgtg atttttggtt
    35461 atttactcaa atctcccttt ggaggagaag ggtggattgt tagtgtggac gatttggaag
    35521 atataattgg aggacatgta tggttaggtt ccatttgtat atttggtgga atctggcata
    35581 tcttaactaa accttttgca tgggctcgcc gtgcacttgt atggtcggga gaagcttact
    35641 tgtcttatag tttgggtgcc ctatccgttt ttggtttcat tgcttgttgc tttgtctggt
    35701 tcaataatac tgcttacccg agtgagtttt acgggcccac tggaccagaa gcttctcaag
    35761 ctcaagcatt tacttttcta gttagagacc aacgtcttgg ggctaacgtg ggatccgctc
    35821 agggacctac cggtttaggt aaatatctaa tgcgttcccc gaccggagaa gtcatttttg
    35881 ggggagaaac tatgcgtttt tgggatctac gtgctccttg gttagaacct ctgaggggtc
    35941 ccaatggttt ggacttgagt aggttgaaaa aagacataca accttggcaa gaacgtcgtt
    36001 ctgcggaata tatgactcac gctcctttag gttctttaaa ttctgtaggc ggcgtagcta
    36061 ctgagatcaa tgcagtcaat tatgtctctc cgagaagctg gttagctact tctcattttg
    36121 ttctaggatt cttcctattc gtgggtcatt tatggcacgc gggaagagct cgcgcagcag
    36181 cagcgggatt tgaaaaagga attgatcgtg attttgaacc tgttctttcg atgactcctc
    36241 ttaactgaga agggggtcca acacttaaat tcttagaatc ggtttgaatt ccccttacat
    36301 attcaaggaa ccaggtcgtt catatttcaa aagtattcgg ttttcctttc ttttcaattt
    36361 atatctaatc catttgtttt tctggctcgg ctgggtggaa tagccgagcc attacctgtt
    36421 tttcgttatg attttcaaat tttttttttt aagaggaaaa gccaataaag aactgaattc
    36481 atcgatcaaa agaaaaaagg agagagaggg attcgaaccc tcgataattc tttcgaacta
    36541 taccggtttt caagaccgga gctatcaacc actcagccat ctctcccaga gataatttct
    36601 attttatttt accaaataga acaaacacgg ccatatgagt tgatactatc atgtatagaa
    36661 agatattgtg tgtgaatcta taggtcgatc tatctatata tacagataga tgagatgcat
    36721 gatctagcat gtccatttgt gagtgggaag tcaaaaaaat cacctttgat ttaatgtcca
    36781 aataaaagtg gtaagggggt tggaaataag tcatatagaa tcaatggatt caaggtaaaa
    36841 tccctctatg tgggtggctt tttattcaaa ttgtttgttt ggtcgatatc atagagggga
    36901 ttaaatggta tagttctttt gttgatagct tggaggatta gaaacatgac tatagctttc
    36961 caattggccg tttttgcatt aattgctact tcgtcaatct tactgattag cgtacctgtt
    37021 gtatttgctt ctcctgatgg ttggttgagt aataaaaata ttgtattttc tggtacatca
    37081 ttatggatcg gattagtttt tctggtgggt atccttaatt ctcttatttc ttgaatctat
    37141 ccgctccaga tccaaaaggg acccctccca caaatttttt ggattgtgag atacattaaa
    37201 atttaataaa aaaaaaatat aagtataagt cccccaaaaa tgcaaataaa ttggaggggg
    37261 ggctcatcag tcaaacttct gtaatctgta atttaaataa atagaacttg aatgatgaat
    37321 gaaataaaat gaatgaaata aaaatagatt caaaaaaatc tgtattcaac tatattcaaa
    37381 tatataatac aaatatataa tacttatata tatataaatt tcaaatactt atatataaat
    37441 ttcaaatact tgtatatata aatttcaaat acttagaaaa tgaaaatttt gaattgagaa
    37501 attcaaaatt tagatataaa taaataaaat agaattctaa ttattttaat cttaatatat
    37561 atcttaatat atataattaa gaagctatta atatattaat tatatattaa tttcttaata
    37621 ttcaatattc tattgataat aattacctta ttgtattatt aattggttta gtgatggaat
    37681 ttgaaaaaaa aaaggccctc aaaagagtat ctggtctagc tctgaccaaa cattatccag
    37741 acctcttgta tcaagaacga acaatgcgga tatagttgaa tggtaaaatt tctctttgcc
    37801 aaggagaaga cgcgggttcg attcccgcta tccgcccagg gtaatatttt taaaaagtga
    37861 aaagattcgt tccgattgaa tgaaatctaa taaatacctt ccgctctaaa aaaaaaagca
    37921 aagtcttaat taattattaa tgactagtta atagtcatat aataaagtct cattaaaaaa
    37981 aaaaatgttg cgggaagggg atttgaaccc atgacttcaa ggttatgagc cttgcgagct
    38041 accaaactgc tctatcccgc gatgaaagga aaccgaaacc ctagaaacga aactaatgga
    38101 caaacaagaa ttgaatgcgc ccctcttcca tacctgtaca aatagaatag cctatttata
    38161 cagaatggta aaggggcccc tctatgatct acgatcatag aaagaaatag aaaaaggaag
    38221 tgacatttta atccttacca acttgatctt cttgctcccg gcaacaaaca tgtctgaacc
    38281 atttcacgaa gtatgtgtcc ggatagtcca aagtctctat agttagctct tggtcttcca
    38341 gtagaaaagc aacgccgatg aagacgtgta ggtgcactat tacgcggtaa ggattgtaac
    38401 tttccatgaa ttttccattt atcactcaag gacggaacct tacttatttc tttctttgag
    38461 gatcggcgaa tcaaatgata tttttgttcc agtttttgcc tcttcttctc cctatgaatc
    38521 aaacttttct ttgccataat ggttcagtta tttttattat caatggtaca agtcggatcc
    38581 tagatgtaga aatagagggg ggtatacccc cctccccatt gaaagatatt atcgcggata
    38641 tggcacataa cataaagaat taaccaaatt tgcccgatgt agaggcaatc aagaaagccg
    38701 cataagtgaa tatataacct acagaaaaat gggctaatcc aaccaatctt gcttgcacaa
    38761 tagaaagagc cactggctta tctctccatc gaatcaaatt agctaaaggt gtacgttcat
    38821 gagcccatgc taaagtttca atcaattcct gccaatatcc tcgccaggaa attaagaaca
    38881 taaatccagt agcccaaaca agatgcccaa ataagaacat ccacgcccag actgatagac
    38941 tattcatacc aaaggggtta tacccattga taagttggga agagtttaac catagataat
    39001 ctcttaacca tcccatcaaa taagtagaag attcattaaa ctgcgagacg ttaccctgcc
    39061 ataatgtgat gtgtttccaa tgccaataaa aagtaaccca cccaatggta tttaacatcc
    39121 agaaaactgc caaataaaat gcatcccacg ccgaaatatc acaagtacca ccccgtcccg
    39181 gaccgtcgca aggaaaacta taaccgaaat cctttttgtc tggcattaac ttcgacccac
    39241 gcgcatctaa agctcctttt actaagatca atgtagttgt atgtaaacct agagcaatgg
    39301 catgatgaac caagaagtct ccaggaccta ttgttaagaa tagtgaatta ctattttcat
    39361 taatagcatt taaccatcca ggtagccata tgcttctacc cgcattgaat gccggtccat
    39421 ttgttgaaga taaaagtaca tcgaacccat atgaagtttt accatgagcg gattgtatcc
    39481 actgggcaaa tatgggttcg attaatattt gtttctccgg agtaccaaaa gcaagcatga
    39541 catcattatg gacataaagc cccaaagtat ggaaccctag aaagaggctg gcccaactta
    39601 aatgggatat tatagcttct ttatggtcta acattcttgc caatacatta tcctcgttct
    39661 gttccggatt gtaatctcta ataaaaaata tagctccgtg agcaaaagcc cctgtcatga
    39721 tgaatcccgc gatgtattgg tgatgggtat ataacgcagc ttgagtagta aagtcttgtg
    39781 ctatgaaagc ataagaaggt aaagagtaca tgtgttgagc tactaaggac gtaataactc
    39841 ctaaagaggc tagagcaagg cctaattgaa aatgaatcga attgttaatc gtgtcataaa
    39901 gacccttatg accacgcccc aatcgtcctc ccggaggagt atgtgcttct aaaagatctt
    39961 ttatactgtg accaattccg aagttagttc tatacatatg ccccgcaacg agaaaaataa
    40021 atgcaatagc taagtgatga tgagcaatat cggtcaacca taaactttgc gtttgcgggt
    40081 ggaacccccc gagaagggtt agaatagcag ttcctcctcc ttgggaagtg ccgaataaat
    40141 gattacttga atcggggttt tgagcataaa gattccactg acctgaaaaa agcggaccca
    40201 acccttgggg atgtggcaat acatctaaga aattattcca tcgaacatat tccccccggg
    40261 atccgggaat agcgacatgg actaaatgcc ctgtccaagc caaggagctt actccgaata
    40321 gtcctgacaa atgatgattc agacgagatt cggcattttt gaaccatgaa aggctcggtt
    40381 tccatttcgg ttgtagatgt aaccaacccc ctattaagga aatagcagaa agaaataata
    40441 gaaaaagagc tccagcataa agatcttcat tagtacgtaa cccaattgta taccaccact
    40501 gataaacacc agaataagcg atattcactg ggccggaggc gccccctcta gtaaaagctt
    40561 ccacagcggg ttgaccaaaa tgaggatccc aaattgcgtg agcaattggt cttacatgta
    40621 agggatcctg tacccatgcc tcaaaatttc cttgccaagc tacatgaaag agatttccgg
    40681 aagtccacag aaaaattatt gccaattgcc caaagtgaga agcaaaaata ttctgataaa
    40741 gacgttcctc agtaatatca tcatgactct cgaagtcatg cgcggtagca ataccaaacc
    40801 aaatacgacg agtagtgggg tcctgagcta agccttggct aaaccttgga aatcttaatg
    40861 ccataatgct tttcaaatcc tcctagccat tatcctactg caataattct tgctaagaag
    40921 aatgcccatg ttgtggcaat tccacccaga aggtaatggg ttactcctac agcacgtcct
    40981 tggacaatac tcaaggctct aggctgagta gcaggagcaa cttttaattt attatgagcc
    41041 caaacaatgg attcaataag ttcttgccaa taaccacgtc cgctgaatag aaacattaaa
    41101 ctaaaagccc atacaaaatg agcacctaag aaaaaaagac catatgcgga taatgaagaa
    41161 ccataagact gaattacctg ggatgcctgc gcccataaga aatcgcggag ccacccatta
    41221 attgtaattg aactctgcgc aaagtttcct cctgtgatat gagttaccac cccttgatcg
    41281 cttatactac cccaaacatc tgactgcatt ttccaactga aatgaaatat gactaccgaa
    41341 attgcattgt acatccagaa tagtcctaag aagacatgat cccaagcgga tacttgacat
    41401 gtccctcctc ttccaggccc gtcacaaggg aaacgaaaac cgagatttgc tttatccggt
    41461 atcaaacgcg agctacgagc aaatagaaca cctttcagga gtatcaatac cgttacatga
    41521 atcgtaaatg catggatgtg atgtaccaaa aaatctgcgg ttcctaatgg aataggtaac
    41581 aaagcaactt tgccacccac tgctactaaa tcaccgcctc cccaagtcaa actggtgctc
    41641 gctgttgcac cgggcgccgt tgcaccgggt gctaaggtat gggtgttttg tatccattga
    41701 gcaaagacgg gttgtaattg tatagcggta tctgaaaaca tatcttgtgg tcgccctaaa
    41761 gcgctcatgg tatcattatg aatatataaa ccaaaactgt gaaagcctag gaatatacat
    41821 acccagttga gatgtgatat gattgcatca cgatgcctaa ggacacgatc taatagatcg
    41881 ttatatcgag tagttggatc atagtctctt accataaaaa tggctgcatg cgcagcagca
    41941 ccgactatga gaaatccacc aatccacatg tgatgtgtaa acaatgatag ttgtgtaccg
    42001 tagtcagtag ctagatatgg ataagggggc atggaataca tatgatgagc tacaacaatg
    42061 gttaaagagc ctaacatagc taagttaata gataattgag catgccatga tgttattagg
    42121 atttcataga gtcctttatg gccttgacct gtaaatggac ctttatgagc ctctaaaata
    42181 tcttttagac tatgaccaat tccccagctg gtcctataca tgtgacccgc tattaggaat
    42241 agaattgcaa tagctaaatg atggtgtgca atatcggtca accatagacc cccagtcact
    42301 ggatctaacc cccctcgaaa agtaagaaat tccgcatatt ttgaccaatt caaggtaaaa
    42361 aatggggttg ctccctctgc aaaactagga taaagttggg ccaaaagccc ccgattcaag
    42421 ataaattcat ggggaagtgg gatctcttta ggatctactc cagcatttag aaattggtta
    42481 atcggtaaag atacatgtat ttgatgcccc gcccaagaaa gggacccaag ccctagtagc
    42541 cctgctaaat ggtgattcaa catagattct acattttgga accaagccaa ttttggggct
    42601 gctttgtgat aatggaacca accagcaaaa agcattaagg ccgaaaagac caatgcaccg
    42661 attgcggtac aatagagttg taattcacta gttattccag atgctcgcca aatctgaaaa
    42721 aacccagagg ttatttgtat tcctcggaaa cccccgccca catcaccatt caatatttct
    42781 tgacctacta ttggccaaac cacctgagca ctgggtccaa tgtgagtagg atcacttagc
    42841 catgcttcat aattggaaaa acgagcaccg tggaaataca tgccgctcag ccaaagaaag
    42901 atgatggaga gttggccgaa gtgggcacta aatatttttc gagagatctc ctccaaatca
    42961 ccggtatggc tatcaaaatc gtgagcatcg gcatgtaggt tccagatcca agtggtagta
    43021 tcgggtcctt tagctattgt tcttgagaaa tgacccggtc tagcccattc ctcgaaagaa
    43081 gtttttacgg gatccctatc taccaaaatt ttgacttctg gttccggcaa acgaataatc
    43141 attgagtcct cctctttccg gacaacacat acaaagagac ctgccaacag tcaagtaatt
    43201 agtgaaccta tgagagacac ttttaatcta attagttttt cgttctcttc gatctctcat
    43261 ctatctattt ttgttagtta tttactagag caattatgat ctggaagtcg atccggggca
    43321 agtgttcgga tctattatga catacctagt aggcgctcaa cggacccttt ttatcttata
    43381 aaactctttt cagactttac attggcgcaa taattttttt tgcaacgcgg ggtattcata
    43441 tctcaattag aagttcctag atagagttaa gttctttttt tcttacatag aatacataga
    43501 aaagaaatag aacaaatatg actctattcc aaatcacgta agtagtcatt actagtatca
    43561 atattttttt tagtcattca agagtttttt ttattagttt gaatcgaaag aaaagaatat
    43621 aagaaaaaaa aagtattctt ttctatgcta tatccgtggt atatccgtgt aacatttata
    43681 cctacgaaat accaatgaaa tagaacgatt ttcgaaaaag atataatgaa aaattctttg
    43741 attggttctt cccatagaaa cgatcctttt tatttgaccg acggggcgca aagaatataa
    43801 agaattaata ttcaaacaaa ttcaaaaatt tgaattgata ttaatatttg atattaatat
    43861 atatatttga tattaatcta tattatagaa tttcttttta tttatataaa taaaatttca
    43921 taaaaattta aataaacaaa gcaataatct aattgatgag aataaaaaaa gagagttctt
    43981 attcgaaccg cttcgtgatc tttaaccaat tttgcgcttc aatataattc ccaggagtaa
    44041 gcgctatagc ccgtttccaa tattcagcgg cttgatcaaa ccaagcctcc gcaatttcag
    44101 aattcccctg tcgaatggcc tgttctccac ggtcggaata ggtggtcaat tcctttcctt
    44161 ggaaccgtac ttgagagttt tctaactcat acggctcggc agtcaattct tttggcgttt
    44221 acccgagccc taatagatat ctatatctaa ctgaatggga tttctcatag atctatttaa
    44281 tttttctcaa gttaacgtta accaacaaaa ccaaaagagg ttaattacat gagtttcaaa
    44341 cttgactttt gattcaatta ataatcagtt ttatcttttc tcctaccttc agaaaaaaaa
    44401 aaaaaagtat aggcattttg aaaccctcat tagaattttc tgaaaagtaa ctatctcgct
    44461 ttcatattat atagaaatta atatagaatc cttgaaaaag acttcttcct cataaaacaa
    44521 agacttactc tccttgggat ctgatgctac accgctgctc aataccttag gggatcggct
    44581 ttattacata agttgattcc tcatttttat ctcatagaga taaataagca gttcttattg
    44641 tatcgcccaa accttgtaaa ttgatcttta cggtgcttcc gctatcaatt agatctttta
    44701 tccatagaaa aaaatattta ggcatattta tttcttcata tttcgaagtt tctttctttg
    44761 ctacagctga taaaaatcgt tttttggacg atgcaatatg tagaaatcct gcttttttta
    44821 gtctttattg tcgtatttgc cctttccttt tttttttctt tctatagtgg agatagtcgc
    44881 acgtaatgac agatcacagc catattatta aaagcttgtg gtaagaacgg gtttcgttct
    44941 agtgcccgaa aatagtattc taaagctttc gtatgttctc cgttacttgt gtggataagg
    45001 cctatgttat agagtatata gcttcgatca tagggatcaa tttctagtcg catagcttca
    45061 taataattct gtaacgcttc cgcataattg ccttcggatt gagccgacat tcgttacggt
    45121 cgtcattcaa ttaaaaaaat tctccgttcc aaaaccgtac gtgagatttt cacctcatac
    45181 ggctcctcct ttattttatg tgcattatga aaataatcca gaatccgtgg aattaaaggt
    45241 cgaaatattg tcattatgaa ctcagcgggg ctaatgtttt tacaagaaat ctctagccaa
    45301 ccttcttgca aaagatcctt tcttaacatc aagcgtgctg gtactagata aaaatgtaaa
    45361 ctccaacaat ttctttgttc tcgacgcctt ttaatttcca ggaattagtc acttcaacag
    45421 tcttcgatgg ttatatgggt atccaaagta cgaacgagat ggatgtttgt tgtcccaacc
    45481 atttcttttt ttcccgatcc cgataacgaa aaggagcgct ttataactta taacaaagtt
    45541 tttgttttgt tgattcctag gtgtagtgct ccttcctcta tgccgcctat tgatactagt
    45601 gtagtaagat tgaactgcaa tacagattga tgatctatag gtctaacctt tcgctcaata
    45661 ctagaataaa caattcaagc atctgaggtt gcattaatcg gggatacacg acagaaggaa
    45721 ttgctttatg ttataaactt caccttcaac cagcgtcgat ttttttttat ttcaatagtc
    45781 tttttttttt ccgaatcgtg tatctttttc ctaaggccga gagcggtaaa gtcaaaataa
    45841 tcaaatcgca ccatctctgt aataagtaaa tgcctctttt tctcctgaag ttgtcggaat
    45901 tattcgtaat aagatattgg ctacgattga aaaggtctta tcaataaaat ttccatttat
    45961 ccgcgatcta ggcataggta aaaaaaatcc attctataac tcttttcatt acctctcgtg
    46021 agaaaatgat ctcacaaaca aaggaaatgt acagtacgaa ataacataaa agtaaaccta
    46081 ttcaaaattc aaaaagggat atgactttct acttcaactt ttttgaagct ttgacagaaa
    46141 aaaatcaata tttgaaccta atttgatttc atacaaatga aattcattag tttaaaaaga
    46201 aactataata gaagaataaa ataaaaggga attattccga tttcgtcgaa gttgaagaat
    46261 caatttattc tacggattag gatatatttg gaaaattcga aaagctttaa ttaaatttca
    46321 attatgatat gatcaaaata ggaaaaaaaa atcgaataat tgttctatga tgaaaatgaa
    46381 aatagaataa ctgccctttt tctctttcgt gcatagcagg tatacactat ctaataaaaa
    46441 aaaatccctg agatgcttta ggaattgtta atagatccgc agggtaaaag gtattcatta
    46501 aacatagtct aaaaaataaa ataaagtaat cgatggattt gattcgttcc aattcattga
    46561 tttaatctgg tatagtataa ctatcagaaa aaagaggggg cgtcatcttc acaaacatta
    46621 atagatataa tctatctttc tttattgtat tattattttc aatttaattt atttgaattt
    46681 aatgctaatg gccctttaca tttcacaaaa aaatttatct ttaccccccg gctcgaaggg
    46741 aagagaaagt cataaaaaaa agtcatgaaa ggctttatat tttgattttg atagttagaa
    46801 ttgattgtca gtaactatcg aacaatctaa tatgaataac tcgctattcg ctcgggttat
    46861 cggccataat cattatgtag gaaagatggc cgagcggttc aaggcgtagc attggaactg
    46921 ctatgtagac ttttgtttac cgagggttcg aatccctctc tttccgcacc ttcacctaat
    46981 tcaccaatgt aactaactac aatgtatcaa atacaaataa gaacggatac caaaaaagag
    47041 ttagattttt ctttgatata gattctattt tttgatgttg tttgatatag attctctatt
    47101 cctaatttat gtgatatgaa aaagaaaata cagtaatgta aaaagcagac ataggatgga
    47161 aatttccata aaagatatga taggatagaa atccccgaat tcaatccctt gtcttcattt
    47221 ccttatttac ttaactttaa cttaagcaaa agggaggggt gcaaatttgt aaagcccttt
    47281 gttttgttat tttagttagg tttaagtctg acgagaataa tattctacga caagcaattc
    47341 atttattttc aaaccgaccc atttcctatc tattatttga ttgactaacc ctttatattg
    47401 taatgtgcga agggtcaaat gttttggtaa ttcctcatgt gtagatgaat ccagataatt
    47461 ttgaattaga gctagagatt tttgttcatc cttcactgaa atgatatctc ggggtttgca
    47521 gcgataactt ggtatatcta ctatacgacc attaactaaa atatgtctat ggttaactaa
    47581 ttgacgggct tgaggaatag ttgaagccat gcccaatcga aaaaggatgt tatccaaacg
    47641 catttcaagt aattgtagca aaacctgacc ggttgaccct tttgcctttc cggcgatacg
    47701 aacatattta agtaattgtc gctctgtaag accataatga aaacgcaatt tttgtttttc
    47761 ttctaaacga atacgatatt gagatttttt cccggggcgc gatttatttt taagatcgct
    47821 tccagctcta ggccttttac tagttagtcc tagtaaagcc cccagacggc gtattttttt
    47881 gaaacgaggc cctcggtaac gtgacataaa gactcctttt tttttttaga aatttgattg
    47941 aaatttcata aattaaaata attaaaaaaa aaaaattaaa actgaactaa atactaaatg
    48001 aagtgaaatc cgataaaatg aagtattgta ctacaaacaa atagaaatga gatgcattag
    48061 atcaatatac atattttttt gtattgactt ttttgtttgt atttttttat tgcatatcta
    48121 ctattgtata tctacaaaaa ttgatataca ataaaaaaat ctatttatta gataacttct
    48181 atatattgat atagaaatgg aaactatata taatctatat agataaataa aaccaaaaga
    48241 aagccctttc tttttttttt cttgatttct tttccaaaga aaagatataa ctcccccatt
    48301 cataattgga agtttctacg acataataaa ataaagagat ttttggcctt ttgaaaaaaa
    48361 aaaagggggg gtgaagaagt tctttatttc aatcttcttt gatttcaaaa aaaaatctga
    48421 tcaatcatat atgtaaaaaa taaaatagaa agaaaaagcc ggctatcgga atcgaaccga
    48481 tgaccatcgc attacaaatg cgatgctcta acctctgagc taagcgggct taaataaaat
    48541 aaattttaca tacatgggaa ttcgtaaaac tcttaggatt ttatctatta acgataactt
    48601 atattttata taaatgaatt taaataacaa tcaaatttaa gaatttcaaa cgttaaattg
    48661 agttttgaat tctaaatcaa atctataata taaatagaat ctactcatta gattaggaag
    48721 tgaagttaga ttagtaagtg aagatccttt tgtacatttt tttttgaatt tctaattata
    48781 tatcggaagg agggctgcag ctaagactaa aacaaagaat cgatcgttcg agtattccac
    48841 caaattgccg cggaaaaata agagtaagag aaacatatat atttatttag tgtatatcca
    48901 tcgatattga atagcaaatg gagaaatgat agaatcactt ctgattggac aaaaaaaaga
    48961 aatacgggtc cacgatagag acgaaagaag ataggcaaga aatcaaaagg ggcaacccca
    49021 ttcaatataa gaatgagtat ctaaaaaatg aagtggttcc gtatagcatg aaaagaaata
    49081 ttaaataaat gaaaaaaaag gagggggaaa ggcatcataa tgagattgaa tctcaaaaca
    49141 cagggggata tggcgaaatt ggtagacgct acggacttaa ttggattgag ccttggtatg
    49201 gaaacctact aagtgagaac tttcaaattc agagaaaccc tggaattaaa aatgggcaat
    49261 cctgagccaa atcctgtttt acgaaaataa ataagggttc gtaaagaaag aatttaaata
    49321 aaaaagggat aggtgcagag actcaatgga agctgttcta acaaatgggg tttgactacc
    49381 gttagtaaag taatccttct atcgaaacta cagaaaggat aaaagataaa cctatacgca
    49441 tatctaaagg taataaaaaa actatctaaa aaaaaaagac gacccaaacc cgtatttata
    49501 tctttttttt tctgaaaaat agaaagaatt gttgtgaatt cgtattgatt ccaaattgaa
    49561 gaaagaatca aatacaacat tcatacaaca ttcattaata aaataattta ccccatagtt
    49621 tgataaatct tttgaacaac tggttaatcg gacgagaata aagatagagt cccattctac
    49681 atgtcaatat aaatgctgac aacaatgaaa tttatagtaa gaggaaaatc cgtcgacttt
    49741 taaaatcgtg agggttcaag tccctctatc cccaacccca aaaacccgtt gacgccctac
    49801 ctgttttttt ttccttttta attgacatag accccagtcc tctattaaaa tgaggatgat
    49861 gtcttggtaa tggtcgggat agctcagttg gtagagcaga ggactgaaaa tcctcgtgtc
    49921 accagttcaa atctggttct cggcatatga gtaattcgta tgaggatcta ttctaaaaat
    49981 tcattgatat ggatcaacat aataaatact tatccctcta ggtatctgta aatggacctt
    50041 tctctatttt gtagtttttt ttttttttta tagaaaagta aagagtctat tatagtgaaa
    50101 taataaaaaa tgggattctc ttccttataa gagatgtgca cgatacaaag ttcacagcgc
    50161 agaatctctt cttttatttg agttcatcct attgtctcgt gtctcgccta aaaaaaaata
    50221 atatatcttt aaaaaatcga gaatctcatc cctaattata ttgtctttta tttttttttc
    50281 ttagcctatc cctaaaaata ggaatgatac ttcaattact ctgtttgatc tcgaagaaaa
    50341 agagagtgta caaatattcc ttgaataccc ggcggagttg tataaatgaa aaaaaaagtc
    50401 tcttatcatt caatgagcgt cttgtagttc ataaaaattg ggggcaatat aatccttacg
    50461 taagggccac ccgatccaac tttcgggcat taagatacgc ttcagtcgtg gatgattctc
    50521 atatgagatt cccaacatgt cataagattc ccgttcttga aaatccacac ttttccaaac
    50581 ccagaaaaca gacgggattc taggatgagc ccttggaaca aatactttta tacatacctc
    50641 ttccggttga tctacaccat attctattct tgtaagatga tatacactgg ctaacattcc
    50701 tcccggtgct acatcatagg cacattgtga acgtagataa ttgtaaccgc atacatataa
    50761 aataacagca atggaatgcc aatcctcggg ctttatttgt aaagtctcta ttccttggta
    50821 atcgaaaccc aaagatctat gaactagccc atgtttgact aaccaaacag acaaaggacc
    50881 ctgcatcttt tttatctctc ccgcattttc atttggcttt gatttgtaat ttgtataaga
    50941 tatatatttc acatttacga tgaaatccaa tttatgaaga ttaattcgtt atttgttatt
    51001 ctgaaaaaaa aaaacctacc ttatctaatt tactaattct tgggaagata ttgaactttt
    51061 atagttgaaa aatgtttgaa gagggacctc tgaagtagac ggtggttgat aaagtaatcc
    51121 cctatcataa tttccagcat aagtactgtg tacaagacaa aacttgtgat tggtagtaaa
    51181 acaccgatta cccccttgag atctagatct aattcgatcc tcatagattt ctcgagatat
    51241 tttcttacga agttttgtta tagcatctat aactgcttcc ggtttaggtg gacagcccgg
    51301 caaatagaca tctacaggaa ttagcttatc aactccccga acagtactat aagaatcggt
    51361 actgaacatc ccccctgtaa ttgtacacgc tcccatagca ataacatatt ttggttcggg
    51421 catttgttca tataatctca ctaaagaagg ggccattttc atcgttactg tgccagccgt
    51481 taaaatgagg tccgcctgtc taggactcga tcttggtacc agtccataac gatcaaagtc
    51541 gaatcgtgag cctattaatg aagcaaattc aatgaagcag cagctggtac cataaagaag
    51601 tggccataaa ctggagagtc ttgaccaatt tgaaaaatca tttaatgtag ttgaaataac
    51661 cgaattgtgg gtctgtcgat caagtaaggg aaattcaata gaattcatac ttaatgctat
    51721 tttttttctt ttattttgac tttttattgt ttcttattat ctgaatatta aggaactaag
    51781 accattccaa tgctcctttt cgccatgcat aaactaaacc aacaattagg ataagcacaa
    51841 aaatcaaagc ttctataaat acagataccc ccaatacatc aaaactcatt gcccatggat
    51901 aaagaaaaac cgtttcaaca tcaaaaacaa caaaaacgag agcaaacata taataacgga
    51961 ttcgaaattg taaccaagca tcacccattg gttctatacc cgattcataa ctcgaaagtt
    52021 tctctggacc ttttctaacg gggcctaaaa ctccagaaat tagaaatgcc aaaataggaa
    52081 taccacttga tattatcaga aatgcccaga aactctcata ttcgtaaagc agaaacatag
    52141 acgaactcct atgaatgtga aagagaaaaa gaccggatta gttgattcga gttggtctta
    52201 ctaaacaatt actaaacaaa gagttataga caacttgaaa ctgaattcca ttccaactcg
    52261 aatcgactag tttcatttgt atactggggg atatgtctcg tttttaagat ttagtaattt
    52321 aaatcctaac ttatttattt tcattacgct tatttcgatt tcatatcgaa atagattgat
    52381 atgtatagta ttatactata catagagatt tttactacta tacaaatata caaaacaagt
    52441 ttaacttgtt cgctttcgcc tcacttcggt cggattttta taaaaaaaaa agagcaattg
    52501 aagatattta aatgcctttt tttttcattt cagttttatg ctctaaataa ccctgctccc
    52561 cacctagtga gggagcttat gggaatgatt ttcataaagc aaagcaagcg gaagcggcca
    52621 gttccaacca acaaagaata tacaatactg agtaaaaaat tagacaactt tttttttgta
    52681 tttgaatatt ctttaattgt tttattttgt tgtaagaata tctttttttt attgattttg
    52741 ttttgattaa tttaaatata gggctatacg gactcgaacc gtagactttc tcggtaaaac
    52801 agatcgaact aattattatc aaaatggatt cgaactcttt caaagaccca acatgcattt
    52861 tttttttgca ttgggctctt tcattagctg atataaatat ccgctagtct accatatttt
    52921 tacttaaaag aaaaataaga agatggctcc gtgtgctctc attgattatt ttgtttctga
    52981 tacgggagca ctaccaaagt tttttagaga aggggattct cttgacatag gtttgccttt
    53041 ggcttagatc aacctaagtt aaatggagtc tctatcatcc ctgattaaaa aatcaaacat
    53101 gaaacttcat acaccataag attcatagga cgaaaagata atttttgagg tccttatact
    53161 cattaagcct agcattgaat agaccgggga ttcaccctat caatatatca aatcaaggat
    53221 gggttcgatt gattaatttg gctcctacaa aaatggtagc caatcgagcc gaatcatttg
    53281 tcaggctatt gttctctggt tttgttccct aaaaggcatg gagtaagaca tcaacttatc
    53341 aaaaagatca attgattgca cgatagactt ttctaaaaaa cattggcgca cgtgtaaacg
    53401 aggtgctcta ccaactgagc tatagccctt ccttgtgata cagatttatt tgatttctcc
    53461 tattatgttc tgtatagaat ttcttgtcaa gatgaatatt acacagcctc atatctcttt
    53521 agtccctttt ctttgattgg tattgcttag aagtaatatt gaatttataa tccatcgatg
    53581 gggtaggtcc ccttttcttt ttctttataa tgataaataa cctacttaac tcagtggtta
    53641 gagtattgct ttcatacggc gggagtcatt ggttcaaatc caatagtagg tagaacttat
    53701 tagataccac tgacctcggt gtctaataag tttttctacc caccttcttt tagtgatttt
    53761 gtatcttttt aattctattt aagtttcaaa ttttgaaaat tttcattttc tattaaaaaa
    53821 aaattcactt gattgtattt aatcagcaga atcaaacaaa atgggatgta taaacataag
    53881 ttttttttat acaaaaattc tatttgaata cactgacttg actaattacg aaatcgaatc
    53941 gagagcctct acgcgtgtcc tagctcgtct gagagctaga tttgcctcaa ttctttgccg
    54001 cttgccctca gctttcttca ggttagcttc cgctatttta agagtttgct gggcttcttg
    54061 tggatcaatg tcactaccct tctccgcatc atttactaaa atagtgattt cattatttcc
    54121 tattctagca aaaccaccca tcagagtcat cgttaaccat tgatcgttaa ggcgtattct
    54181 caaaatacct atatctaccg ctgtggcaat aggcgcatga tttggtaata ccccaatttg
    54241 tccactatta gtagataaaa cgatttcttt cacttttgaa tcccaaacaa ttcgattagg
    54301 ggtaagtaca caaagattta aggtcatttc ttcaatttgc tctccttttc taagtttgta
    54361 gccttcgcag tagcttcatc gatgttacct accaaataaa aggcctgctc gggaagacta
    54421 tctaattctc cggaaagaat caatttaaac cctctaatcg tttctgctag accaacatat
    54481 ttccccgggg aacccgtaaa tacttccgct acaaaaaagg gctgtgataa gaaacgctca
    54541 atttttcgcg ctcttgctac agttaatcga tcctcttcgg acaattcgtc caacccaagg
    54601 atggctataa tgtcctgaag ttctttgtac cgttgtaagg tttgcttaac tctttgcgca
    54661 gtttcataat gttcctcacc aacgatccga ggttggagca tagttgatgt tgaatctaaa
    54721 ggatctacgg ctgggtagat acctttagca gctaatcctc ttgataggac ggtagtagca
    54781 tctaaatgtg caaatgttgt ggcaggagca gggtcggtca aatcatccgc gggcacataa
    54841 actgcttgaa tcgaagttat ggatccctct ttggtagaag taattctttc ttgcaaagaa
    54901 cccatttcag tactaagggt aggttgataa cccacagcgg aaggcattct acccaataag
    54961 gcggatactt cggatcctgc ttggacaaaa cggaaaatat tgtcgataaa tagaagtacg
    55021 tcttgttcat taacatctcg gaaatattct gccatagtta gggcagtcaa cccaactctc
    55081 atacgagctc ctggtggttc attcatttga ccgtaaacta gagccacttt tgattccgca
    55141 agatcttttt cattaattac tccagattct ttcatttcca tgtaaagatc atttccttcg
    55201 cgagtacgtt cacctactcc gccaaatacg gatacgcccc catgagcttt ggcaatgttg
    55261 ttgatcaatt ccataatgag tactgtttta cctaccccag cccctccgaa tagtccgatt
    55321 tttcctccac gacgataagg agctaaaaga tctactactt taattcctgt ttcaaaaata
    55381 gataattttg tatctaattg tataaaagca ggtgcggatt tatgaatagg ggctgttgtg
    55441 cgagtatcca cgggacctaa attatcaata ggctctccaa gcacgttgaa aattcgtcct
    55501 agggtcgctc ctccaaccgg aacacttaga ggagttcctg tgtcaattac ttccattcct
    55561 ctcatcagac catctgtagc actcatagct acagtcctaa ctcgattatt tcctaataat
    55621 tgctgtactt cacaagtcac attaatttgt tgaccagcag tatctcgacc cttaactacc
    55681 aaagcattgt agatattagg catcttgtcc ggaggaaagg ctacatctag tactggacca
    55741 atgatttgag aaatacgtcc tagatttttt tctttttcaa gcgtggtgga aaccccagga
    55801 tctgaagtag caggatttat tctcataata agtggtgaac tatgtcaatt ttttttcgaa
    55861 aattatctaa taaaaaaata ttcgatagca agtaggtcgg ttaattcatt caataagaaa
    55921 tgggaggaag ttatcactca atttcgtccg ttggtatcat gaatacaatt caattgttta
    55981 cttattttat ttatattcaa tttcaatcaa ggaattttca agttgaagcg acccattttc
    56041 aaaatatcaa ctggatgaat aaaaatattg aaaaagtctt tcatttgtct atctttatag
    56101 acaataacgc ccatcttatc tatggaactt gaactctatt tacgattttt tatttatatc
    56161 tcattagccc ctttttcata tttgcatttt aattttagca tatcaatgta atatattttt
    56221 agatccggcc tattcccctc tctttttatc tatacccctt tttccatgga ccaattcggc
    56281 atattttcac atacatatag gatttacata tacaacatat attactgtca agagtgaatt
    56341 tcttatttat ttaataaaca aaaaaagaag ggattagaaa aaaaaactac aaggattggg
    56401 ttgcgctata catatgagag aatatacaat aatgctgtat ttggtgaatc aaatatcatg
    56461 gcctaatcta ataaggaacc attcggatta gttgataatt ttttgaaaaa ttcctgtgaa
    56521 aaagtttcgt taactcctaa tttatgtcga gtagaccttg ttgtttcgag aattcttaat
    56581 tcatgagttg tagggaggga cttatgtcac cacaaacaga gactaaagca agtgttggat
    56641 tcaaagctgg tgttaaagag tataaattga cttattatac tcctgaatat aaaaccaaag
    56701 atactgatat cttggcagcg ttccgagtaa ctcctcaacc aggagttcct cctgaggaag
    56761 caggggccgc ggtagctgct gaatcttcta ctggtacatg gacaactgtg tggaccgacg
    56821 ggcttaccag ccttgatcgt tacaaagggc gatgctacca catcgagccc gttcctgggg
    56881 aagaaaatca atatatatgt tatgtagctt accccttaga cctttttgaa gaaggttctg
    56941 ttactaacat gtttacttcc attgttggta atgtatttgg gttcaaagct ctgcgcgctc
    57001 tacgtctaga ggatctgcgg atccctactg cttatgttaa aactttccaa ggtccgcccc
    57061 atggcatcca agttgaaaga gataaattga acaagtacgg ccgtccccta ttgggatgta
    57121 ctattaaacc taaattgggg ttatccgcta agaactacgg tagagcggtt tatgaatgtc
    57181 tacgtggtgg acttgatttt accaaagatg atgagaatgt gaactcccaa ccatttatgc
    57241 gttggagaga ccgtttctta ttttgtgccg aagcaattta taaatcacag gctgaaacag
    57301 gtgaaatcaa agggcattac ttgaacgcta ctgcgggtac atgtgaagaa atgatgaaaa
    57361 gggctatatt tgccagagaa ttaggagttc ctatcgtaat gcatgactat ttaacggggg
    57421 gattcacggc aaatactacc ttggctcatt attgccgaga taatggcctc cttcttcaca
    57481 tccaccgcgc aatgcacgca gttattgata ggcagaagaa tcacggtatg cacttccgtg
    57541 tactagctaa ggccttacgt atgtctggtg gagatcatat tcatgctggt acagtagtag
    57601 gtaaacttga aggagaaaga gacataactt taggttttgt tgatttatta cgtgatgatt
    57661 ttattgaaaa agatcgaagc cgtggtattt atttcactca agattgggtc tctctaccag
    57721 gtgttttgcc cgtagcttca ggtggtattc acgtttggca tatgcctgct ttgaccgaga
    57781 tctttggtga tgattccgta ctacaattcg gtgggggaac tttaggacac ccttggggaa
    57841 atgcaccggg tgccgtcgct aatcgagtag ctctagaagc atgtgtacaa gctcgtaatg
    57901 aggggcgcga tcttgctcgc gagggtaatg aaattatccg tgaggctagc aaatggagtc
    57961 ctgaactagc tgctgcttgt gaaatatgga aagagatcaa atttgaattc caagcaatgg
    58021 atactttgga taagtaatcc cttgattacc attccttttc ttagttgaat tgcaattaaa
    58081 ctcggcccaa tcttttacta aaaggattga gccgatccta ccctattgtc tatatttttt
    58141 tttgatagat acatatttat ttttttgtag atatacactt taatctagag tagatatata
    58201 aggtctagat cttatataca aaaataaaag actaaacaca actctttcta ttcttgtatt
    58261 ggttccaaaa ttaatcctat gtatggatcc ttaggattgg cgtattcttt tctatcctat
    58321 atgccacagt ttaggatcat ggattgagcc aagcaggaca acctttttct acctatcctg
    58381 tatgttgtcc ttttcatccg tgttgaaata taaacttatt ggagtagtcg acgatatttt
    58441 actaaaaagg ttatttatag cggagaaaaa tctcttttca atgggaattt tacatactat
    58501 cattatgggg aaagtactat ttcaattcta tttagaatta aaaattgaca aaggttccat
    58561 cagatagact gaagagaaac tccgagttct cacaaacaaa tataaagtat aataatttct
    58621 ttcaatattc actcattatt ttatttagtt aaaaattctg gtgattgtct atatacttat
    58681 tagtaaatca aatattcaat taattttatt ttttcttgaa tgactattca tctattgtac
    58741 tttcatgtaa atagaggcaa gctctatgga aaaattttgg ttcaattcca tattggctaa
    58801 gggtaaattc gaatacagat gtggactaag tagattaatg gatagccttg gtcctataga
    58861 aaatcctagt ataagcaaag acccaattat aaacgataca gaagaagata aaaacattca
    58921 gggtaagaat tctagttatt acagtactct tgatcattta atggccggca aagacataga
    58981 cattcggaat ttcatttctg atgaaacttt tttcattagg gatagtaatc ggaacactta
    59041 ttccatatat tttgatattg aaaatcaaat ttttgagatt gacaatgatc attctttttt
    59101 gagtgaatta gaaagtgtgt tttctagtca tagtaattct agtagtaact ctagttggat
    59161 taattacatt aatagtcgca ttgactctta tcttcgttct caaatatgta ttgatagttt
    59221 cgttagcggt gagagttaca attccaatga gagttgcatt acgaatgaca attccaatga
    59281 caatcagagt tccatttcaa attccgttta tgatgaaagg gaaagtcata gtcaagatga
    59341 taatttcaat acaaaaacaa atgcgagtga taattattta actatcgaag aagaatctaa
    59401 tgatttaaat ggaactaaaa aatacaagca tttatgggtt caatgcgaag attgttatgg
    59461 attaaattat aagaaatttt tgaagtcaaa aatgaatatt tgtgaatact gtggctatca
    59521 tttgaaaatg aacagtttag acagaatcga actttcgatt gatccgggca cttggaatcc
    59581 tatggatgaa gacatgatct ctctggatcc cattgaattt gattctgaag agggcgaatt
    59641 tgattctgaa gaggttgaat ttgattctga agaggttgaa tttgattctg aagaggaatc
    59701 tgatcaagat caagaggaat cttctaaaga tcctgaggaa tctgatcaag atccagagga
    59761 atcttataaa gatcgtattg attcttatca aagaaagaca ggattaactg aggctgttca
    59821 aacaggtaca ggtcaactaa acggtattcc tatagcaatc ggcgttatgg attttcagtt
    59881 tatgggaggt agtatgggat ccgtagtagg tgagaaaatc acacgtttga tcgagtatgc
    59941 tacaaatcaa tctttacctc ttattctagt gtgtgcttcc ggaggagcac gcatgcaaga
    60001 aggaagttta agcttgatgc aaatggctaa aatatcttct gctttatatg attatcaatc
    60061 aaataaaaag ttattctatg tatctattct tacatctcct actactggtg gagtaaccgc
    60121 tagttttggt atgttagggg atattattat tgccgaaccg gatgcctata ttgcatttgc
    60181 gggtaaaaga gtaattgaac aaacgttgaa tacaacagta cccgagggtt cacaggaggc
    60241 tgaatattta tttgataagg gcttattcga tctaattgta ccacgcaaac ttttaaaagg
    60301 tgttctgagt gagttatttc agctccacga tttttttcct ttgactccaa ctccaaatca
    60361 ggtagagcct taagttataa gttaaatttt ttatttgtat ggaaaaggta gttggagtta
    60421 gtttatcaga atcaaagtag gactaatggg gttttctttc ctttgtagca tcaaattgaa
    60481 ctgattacta atgagcaatc ttttagttta ttaagaagat aaaaaagaag ataaaaaggg
    60541 aattctcccc tttgtgaaat taaattagaa ttaggcgaga caaataaaag gaattcaatc
    60601 ttcctctctt gcggatgtat atagaattca aatatataaa aaaatagata tagagttttt
    60661 gatctttcga tatctcgcga gaattctatt tttactaaaa taaaaatcct ccttcccttc
    60721 ttggatcggg gtcgaattct aacgaatcta atttttcaaa aattttgact aacactcttt
    60781 atttttattt attattcaaa tctataaaca ataaatcaaa aaaaaattca gaataataaa
    60841 tcaagtggat tattatacag atatctttca atcgtcaagt tcatttattt aacataacag
    60901 tccttgtact ttttttatta gatatatatc tactataaaa ctagttacat attaattagt
    60961 ttattactta gtaattagtt ttatagtagt ataatatacg aattctaata taattgttaa
    61021 ttattattga gatatcttta ttaagtaaca ataacaggta caaatataaa attgaggtac
    61081 ccattctatg acaactctca acagcttacc ctctattttt gtgcctttag tgggcctagt
    61141 atttccggca attgcaatgg cttctttatc tttatatgtt caaaaaacta agatttttta
    61201 gatgcgatgg gaccaagaca aaatttgatc tattttttca agacttagat atcatggata
    61261 tctatttatt agaatattgt ataacaggta gtttttccga atagaaatta aaacgctatt
    61321 tatttattat gcatgcgtat tcgtaaacac gatgtatggg taaatgaatt gtagctgtgg
    61381 actgggatcg cagcagatgg atgatataaa gtccatgtat cataggtatg tagatagggg
    61441 atcctataaa gtaaagggga ttcttttaga tctaagcaat tcgatggatt attcctaaag
    61501 gttcacaaat agtgctagct gattagagtt acttcggaaa caaaataaaa aatcaaaatt
    61561 aaatatatgt ttattctctc aattccaata aaatgcaact ggatctggta tgtatgagtt
    61621 ggccatcaga atctatatgg atagaattta tagcggggtc tagaaaaaca agcaatttct
    61681 gctgggcttt tatccttttt ttttgttcat taggattttt attggttgga acttctagtt
    61741 atcttggtag aaatttgata tctttatttc cgtctcagca aatagttttt tttccacaag
    61801 gaatcgtgat gtctttctat gggattgcag gtctctttat tagttcctat ttatggtgca
    61861 caattgcgtg gaatgtaggt agtggttatg atcgattcga taaaaaagaa ggattagtgt
    61921 gtatttttcg ttggggattc cctggtaaaa accgtcgcat ctttctacga ttccttatca
    61981 aggatattca atctatcaga atagaagtta aagaaggtat ttctgttcgt cgtgtccttt
    62041 atatggaaat cagaggtcag ggtgccgttc ctttgactcg tactgatgaa aatttgactc
    62101 cgcgagaaat tgagcaaaaa gctgcggaat tggcctattt cttgcgcgta ccaattcaat
    62161 tgagaaatga agaataaatt caatcaaatg cggcaagagg aaaaaactca agtcaagaac
    62221 cccttttttt tctagagcat aacctaactg aactttttta aggatcccca ttcattcttc
    62281 gagccaaagc aggcgtatac gtaagaatca taacctaaaa caaaaccatt tttttttact
    62341 tgctattttt atcaggattc tttcgtctcg aaatccgcat aaaataatat ttattacttg
    62401 aacttgaagg ggttcttttt gagcatttat cgaaagagga caattgcttc gaatcggatc
    62461 aattttaatc tctagaaata atattttatt tattttcact cgaatttgaa gtggattctt
    62521 atcatatttt ttactttttt acttctgtat tttagattca agggctaagc actaaataaa
    62581 aaaagcagag aatcaattcc tgggattact atctatctta taatggaact cttgcttgat
    62641 agaaagatta gattgcctag agtcaatgaa agaggtggtt cattaataat ttacagatga
    62701 aaaaatgtta aaaaaaaaaa agaaaacatt aattcccctt ctatatcttg catctataat
    62761 atttttgccc tggtgtattt cgctctcatt caataaaagt attaaatcct gggttataaa
    62821 ttggtggaat actgggcaat gcgaaacttt cttaaatgac attcacgaaa agagtattct
    62881 agtccaattc atagaattag aggaactctt cctcttggac gaaatgatca aagaataccc
    62941 ggaaacacat ctaacaaaac ttcatatagg aatacacaaa gaaacaatcc aattggtcac
    63001 gattcacaat gaagattgta tccatatggt tttgcacttc tcgacaaata taatctattt
    63061 ctttattcta agtagttatt ccattttagg taatgaggaa cttgttatta ttaactcttg
    63121 gcttcaagaa ttcctatcta atttaagtga cacaataaaa gctttttcta ttcttttatt
    63181 aacggatttc tgtattggat tccattcaac ccacggttgg gaactaatga ttggttatat
    63241 ctacaaggat tttgggtttg cttataatga tcaaattata tctggtcttg tttccacctt
    63301 tcctgtcatt ttagatacaa ttttaaaata ttggatcttt cattatttaa atcgcgtatc
    63361 tccatcactt gtagttattt atcattcaat aaatgattga gaaatgattc actgatccaa
    63421 atccaattca aatataaagt ttgtttatta ctttgtatac aagcatgcaa agttgaactt
    63481 actttattct ttctacccgt cgagggggaa attgctgcta tctttcggta aaattttttg
    63541 agtatttttc tttttagtat acagtaaata acaaaatggt ggatagggga ctagactagc
    63601 gacctaccaa attttattgt agaaattttc gggatcaatg attggaccat gcaaactaaa
    63661 aatacctttt cttggataaa ggaagagatt actcgatcta tttccctatc ggtcatgata
    63721 tatataataa ccggcgcatc catttcaaac gcatatccca tttttgcaca gcagggttat
    63781 gaaaatccac gagaagcaac tgggcgtatt gtatgtgcta attgccattt agctaataag
    63841 cccgtggata ttgaggttcc acaagcggta cttccagata ctgtatttga agcagttgtt
    63901 agaattcctt atgatatgca actgaaacaa gttcttgcta atggtaagaa aggcgctttg
    63961 aatgtagggg ctattcttat tttaccggag ggctttgaat tagcaccgcc cgatcgtatt
    64021 tcgcccgaga tgaaagaaaa gataggcaat ctgtcttttc agagttatcg ccccactaaa
    64081 aaaaatattc ttgttatagg ccccgttcct ggtcagaaat atagtgaaat tacctttccg
    64141 attctttccc cagaccctgc tactaataaa gatattcatt tcttaaaata tccgatatat
    64201 gtaggcggaa acaggggaag gggtcagatt tatcctgacg gtagcaaaag taacaataca
    64261 gtttataatg ctacaacagc gggtatagta agcaaaatca tacgaaaaga aaaaggggga
    64321 tatgatataa ccataacaga tccatcggac gggcgtcaag tggttaatat tatccctcca
    64381 ggaccagaac tccttgtttc agagggtgaa tctattaaac tcgatcaacc attaacaagt
    64441 aatcctaatg tgggtgggtt tggtcagggg gatgcggaaa tagtacttca agacccatta
    64501 cgtgttcaag gccttttgtt cttctttgca tctatagttt tggcacaaat ctttttggtt
    64561 cttaaaaaga aacagtttga gaaggttcaa ttgtttgaga tgaatttcta gatccgtgga
    64621 tttatcaaca tgaaattcgt aaaaacgaat caaactcttt ctggccattg ggttagttag
    64681 gtatgatcaa aaaaagtatg aaatttgctt gtttacatct ctttccccca tataagatat
    64741 gcctggaatt ccttttatcg catttctaat atgtatattt attgtgaaga acactgtttg
    64801 gccttacccc ttcttttctt ttttcaatcc caatttgata ggtgtgactc aatccctatt
    64861 cgtgtgtcag atcgaaatgt tcaaaaatag gttttttctg ttctaatatc taatagaata
    64921 aaatttgact agatactaaa catacgataa gtaagaggag cctagaaaag aaggataact
    64981 gagagaacac aaataattag agggagtctt tttcgtcttc gacacaagaa agggatatat
    65041 aaaagcccct ttcttgtgtc gaaataataa aagttcttgg tggcattcgt caaaaatttc
    65101 tattcttagt ttctattttt ccttattttt catagccttt ttttactagt tttttttaga
    65161 tttctatttc aaatttagac ttagacatag tagaacttta ctctatttat tttagtatta
    65221 gtatcgcacc aaagtttgaa attttttata agttcattca ttctattttc tcactaaaaa
    65281 ttcttattat taataagaaa gaattcaacg ggcccctccc tcgcgaatca ggcaaagaaa
    65341 gaagagacgg gcccgttgag ttcttctgct ttcatgtcta caactcgggc cgtccaattt
    65401 ttatagggat gaacccaatc cagaatatga accataaaag aaaataccta ttaaaccgat
    65461 cacaagaata ccagttaccg tacctattac ccaaagagga atccttccag tagtatcggc
    65521 cattattcta cctccctcca catttctttc atcaagtggc catgctaaag acataaacag
    65581 tcatagataa ttctgagatg cgatccttcc gagtgggata agagaatttc tattattatt
    65641 ttttactact cgcttatttt ctcttactta attgaagaaa taattggaaa ataaaacagc
    65701 aagtacaaaa atgagtaata acccccaata tagactggta cgatttaatt caacattttg
    65761 ttcgttcggg tttgattgtg tcatagctct tataattaat tcagattagg tttatcgttg
    65821 gatgaactgc attgctgata ttgaccccaa aaagaaaacg gtaggtacag ctagtccgtg
    65881 aacagccaac catcgcactg taaaaattgg ataggttcga tctatggtca tcgggtcctc
    65941 ctaaaaagat ctactaaatt catcgagttg ttccaaagga tcaaaacgac cggttattaa
    66001 tggaattcct tgtcgactct ctgtaaaata ctcgtttgga cgagggctcc caaacacatc
    66061 ataagctaaa cccgtgctta cgaataacca acccgcaatg aatagggaag gtatagtaat
    66121 actatgaatg acccagtatc gaatactggt aataatatca gcaaaagaac gttctcctgt
    66181 gcttccagac atgctgagct ccacatattc ttgtagggaa tcgattccgc aaaagaggag
    66241 atcggtaaat gcaaattcac tgaaattcca tctttgtgag atcgtcaata ttgtaccaaa
    66301 ggcgttttta gagtataccg aatcagtata gctatccttc ttctaacaca gcaacgcaat
    66361 ttcaattagt tttgaaatga agtggtagat tctttctttc ttcttcttgt ttgtcgatgt
    66421 ataacaacca tgtatcgtgt aatagaaaat tcctcaaatt cctccctgta tcgaataagg
    66481 gctttcttct cttatttatt ggccccgggt tagaaactca agatcgggta aacggtgaat
    66541 caaagaggtt ggtttataat ttctaaaaat tcgtaaagga aattctcata ttttaaaaag
    66601 ttaattatgt gcgaaataaa aaatagaaaa attctatttt ttgcgtagtt gcataagagg
    66661 ttttggtttt tttgtaatcc ctcctttttt cctttttttt tttattgggt attcatctaa
    66721 tgacaagtaa gagaagcata gtagatagta ttaaaataga taaaaaaaga acaacgaata
    66781 aaaaaattct aataataaaa tatttgggat gtggggattg ttctattgtt gtattagatc
    66841 taaacaaagg atttttcttg acctaacttg aaagatgagg ttttatgctt tatttaataa
    66901 aaaaaagaaa aaaaaaccta taaaataaag gaaaagataa ttgaaattac taattaagtt
    66961 aaggttaagt aagttaagag ttttaaagcc aatctagttg gaaaaaggga ttttcttttt
    67021 tgagtgatct cgtcacatta tatttttttt tattatcatt cgataaattt tgtggctgaa
    67081 tccactcgac tactgaatct acaaagaaaa gaaaaaaagg taaacaaggg gggtataagg
    67141 tcactatatt attctatcta attagaaaat aaaatacatt tgagacaatg acaagaaaaa
    67201 aaccaaagaa aatattttcc aattttttct tccatatttt gatttaaatt tttcaatgaa
    67261 gttacatggc gcagttttga ttattctttt ttttttttta gtttactcaa gatcaatatt
    67321 tttccaatga atcaactgcg ttgattctga atcacggaat ggctactaga tgtcaaagat
    67381 gctgaatttc ttttgtttct tctcctgcct gccatgccag tctattttgg tttttgtttt
    67441 gtgaatattg tctataatga ttgatgaatc aaaaagttgc aattgaactt attacttcaa
    67501 ttggtatttt tgcttatcct cgtctctttc aaaaatgcaa atttaggaaa gtgctttcta
    67561 aacatatgta taaaaaaaac atatttcatt tagccccctc atgcctacga taactagtta
    67621 tttcggtttt ttagtagtgg ctttaactat aacctcagct ttatttattg gtctgagtaa
    67681 gatacgactt atttaaaaat ttattgaatt ggaatgaacg aacaatttat aaaaacagat
    67741 tcttatttac tattgcatag attctatagt tctttactgc gctaactata aattctaatt
    67801 atccgttatt gagattcata agcaatacgg attcacattt atggatagat attacctttt
    67861 tttttccctt tcaaaaaaaa aaaaaattca aaatgattga agtttttcta tttggaatcg
    67921 ttttaggtct aattcccatt actttggctg gattattcgt gactgcatat ttacaatata
    67981 gacgtggcga tcagttggac ctttgattaa ttaatatctc tttccttttt tttttttact
    68041 cactccctct ttattaattc atttaattga atctagggga ggtcaagtca gattgctatt
    68101 gaattttttt atttcaattt tggtttggtg tcatttattt tctacctaac aagagcagaa
    68161 tcacgctctg taggatttga acctacgaca ttgggttttg gagacccacg ttctaccgaa
    68221 ctgaactaag agcgctttct tatcacaata aaataaggct gtaatagaaa ggggaggatt
    68281 cttttatata tataaaggat atcttgcaca cctatactat tatactatta tatatgatct
    68341 atactattat atatgatata gaataatagt attaaagatt atgtatgctc aattttaatc
    68401 gatcgaaaat tgctccttcg ttactgctca aaggagaagt aataggtagg gatgacagga
    68461 tttgaacccg tgacattttg tacccaaaac aaacgcgcta ccaagctgcg ctacatccct
    68521 ttcaattggt ttacagtgtc attatagaga atccctgtct tgttttccac attttgaatt
    68581 cctatattga tatagaatat ctatttttct tgctacttcc ccttttttat ctcatatcat
    68641 ataaggaccc tataacaaat taatttatta ataaattaat cttttttgtg gaaattcttg
    68701 agtggaaagt tacatatttt tctgttttaa gaaaaggaaa atcttatcta tcaaatcatt
    68761 gtccattttc atttgaatta gggatttcgc atccaaatag ataaatagaa gtggtcctta
    68821 actacatatt catctgatta tatatctagt accatattgt aatacaataa aaagggggtt
    68881 ttaaatgcga gatctaaaaa catatctttc cgtagcacca gtactaagta ctctatggtt
    68941 tggttcttta gcaggtttat tgatagagat caatcgttta ttcccggatg cattaacatt
    69001 tccttttttt tcattctagt tatttattta ttggcgtggg acggggtgaa ggagattaga
    69061 gatccaatca aatatctgat cccccccttt tttttttttc gctttttaga ataagggata
    69121 gtagattcaa ccgcacctaa attcggggtt caggctccaa ttaaattact agtcgaggaa
    69181 aaacggaaat gcggctaagg caacatctat aaaatattct acaaaagggc ttcaatgaaa
    69241 tactccactg tgattctatt ctaaattatt gtgattctaa gtctaaaaaa aattagaaat
    69301 cattgtatta cttattattt actatatatt ttttatagat ttcaatttat tacaacgaaa
    69361 tcattcctaa tttgattttt agttaacaac tttttttctt atttgttttt gaccataaaa
    69421 tcaataggat agggtggggt ggattaaaac ctaaaggggg ttcatggcta agagtaaaga
    69481 tgtccgagta acgattattt tggaatgtac caattgtgtt cgaaacggta ttcataaaga
    69541 atcaacgggc atttcccgat atattactca aaaaaatcga cacaatacgc ccagtcgatt
    69601 ggaattgagg aaattctgtc cctattgtta caaacataca actcacgggg agataaagaa
    69661 atagatcaaa tcgagtgcct gtatgtcata tgttaccact ctctcaagga atattaaaat
    69721 atgatttact ttaggtatag aaaatgaata aacaaagcaa atcttataaa ttccataatt
    69781 tggtccaatc taaataggac ttaattctat tttcaaattg aagaattaga aatatggata
    69841 aggataggat ttttattttt agagataagg aataaacaaa ttatggataa atccaagcga
    69901 tcttttcgta ggcgtttgcc cccgatccaa tcgggggatc gaattgatta tagaaacatg
    69961 agtttaatta gtcgatttat tagtgaacaa ggaaagatat tatctaggcg agtaaataga
    70021 ttgactttaa aacaacaacg attaattact attgctataa aacgagctcg tattttatct
    70081 ttgttaccct ttcttaataa tcagaaacaa tttgaaagag gggaatcggt cgctagaact
    70141 agaggtctta gaactaaata aaaaagtggg cttatccttc cattttcaat tgaatcaaaa
    70201 ttcaaatccg aactcaagcg tagtttaatg ttttattcga aaaatccgaa aatcaaacaa
    70261 acttaaattc acttgtaatg ttgtaagaat aataaaaata aaagaatcga gtcgggaaag
    70321 gaaaatcttt ttttttttga gcgtcttttt tttttctttt tgttttgatg accttatcat
    70381 catcatcata ttttttcgta ctaatttata ttccaccctc tccgagttta ttctcgagga
    70441 aactccattt aaagtattcc ggtggattcc ttccgattca cttattcttt attaatcttt
    70501 ttttttttaa taaatcgctt tggaaatcag ataaagacaa ttcctattta atatagctat
    70561 ttgtgcaagt attttacgat taagaagcaa ctgcttacgg tacaggttgt gtattagcgt
    70621 actatactta tagtataccg attccgcgcg aattgctgca tttattcgag tgatccacaa
    70681 acgacgaaaa tctctttttt tcctacctct atcccgatgc gccgaaaaca aagctcttat
    70741 tctttgttga atgatagttt gagtcacttt tgaatgagcc cctcgaaaac ctgatacaaa
    70801 gaaacgcatt tttgttcgac gtctccgagc tatatatcct cgtttaattc tggtcattga
    70861 agaaaagaaa ctttgatgaa taactcattc tttctttcgg ttattctttt tccctttact
    70921 aataacaaaa cggattcttc caatgtataa aataaaaatt ccaatggctt ttgctactat
    70981 aaccgtcccg accacgagtt tttgcctttt ttaggcattt tatttttgcc tataaataag
    71041 aacttaaata ttaggtataa aaaaagcata atcactaaaa gataaaagag tagtaaatag
    71101 aaatggctaa ctagtgggtt ccatcgtctc tatggttact tcttaaacgg tgaggtcctc
    71161 tctatacacc ggagctcctt acttcattta atcaatgaat gctatgggta acttgtacaa
    71221 ttcacacttt ttggctctac cccccatgtc caataataga tctttcacaa tcagagacct
    71281 atcttataca gtaacggtat tcaattatga aaatgagttg ggtagctgac cctcttagtc
    71341 cgttcttgga agcattattt tttccctttt caaataggat tttaaccgct taatggataa
    71401 acatttgcta ccaatggata cttttttttt tcatcttaaa ttacaaatgg aagtgattgg
    71461 atttgcacca atggaaacca taaatttgat acacagtaag atatgttaaa tctatctttt
    71521 ttagttttta gatagtgaag agaagtattt actggtactg atcattgata ctgaaaaaga
    71581 aagggttgac ttttgtttca gctcatgatc ggaacgagtc gcacatacac cctaatacat
    71641 gttcctcgac gttgaggaca tcccccaaga gcaggggatt tcgtggcatt tctgattggc
    71701 tgtcttgctt ttctaataag ttgtttaata gttggcatgc tgaaccatat acataatggg
    71761 ctggtttaga tcgatcctaa ccggatgaaa ttctaaattc cttcttttga tgttgaatat
    71821 tatatagaaa tagaatatta accccttacc ttaaggttaa cttttcttaa ctgaagtggt
    71881 taagaaaagt taagaaagaa ggaataagat aaggaagggg gttaaatcac tcaattttca
    71941 attgtgaatt tgcgttaaat cgatgctatt ctgacaatga cattatccga tattatcaac
    72001 aattccatga tctttggctt ctgttgctga cataaaacta tctctttcca ggtcgcgcca
    72061 tatagcaaac atgctctggc ccgtttggtc tacataagcc gttatgatgc tgttgcgaat
    72121 gcgtattagt tcgtcagttt ccatggtata ttgtcccgtt ttttcgtcac aataagcgga
    72181 agcgggttga tgcatcatta ccctagcgtg agggaatgcc gtacgtttgg aacgttttcc
    72241 tccgactaag ataaaggatg ccactgaagc ggccaatgac acgcacgttg tagacacatt
    72301 taagcattgc atagtatcgt aaagaactag tccgggaact acagatccac cagaagagtt
    72361 tataaacaaa aagatatctc tggtatcaaa ctccccacca agatacaaca taagagaaac
    72421 aagttgattc gagatctcgc tcccaacatc ttggaataaa aaaagatttc tttgttgata
    72481 aagtccgttg tataaatcaa cccaagatgc atcttcgtct tcaggcattc tgaaaggtac
    72541 ttttggcata ccaagcggca taaactaaaa taaaaaaaga attaaatact caatttcact
    72601 ttgatatgga agcgtaacaa tggatttatt gtcttaatac cattggtctt tagtttatcc
    72661 tattttttat tttaatccta tttttatttt atacatagat tgaataatag tcaaggtcat
    72721 aaaaaaaaag aaaacagaat gaatgaaaaa gaattcttgc gaatgtgccc tttgaatgat
    72781 gaacaaatat gggcacattc gttcatagaa aattagatta acccccattg cgtattgata
    72841 cttatcggat atagaataga tctgcttctc tttttcttct tctgaaccag actcttccat
    72901 tacattatta gtaaattaaa tatcgaacaa agcgtaatct tttctccgaa aaagtccacc
    72961 gagggggagg tacgtagtct attccaatgc aataaagtta cagagtgtct atttttcgtt
    73021 gataaagggg tatttccatg ggtttgcctt ggtatcgtgt tcataccgtc gtattgaatg
    73081 atcctggccg tttgctttct gttcatataa tgcacacagc cctggttgct ggttgggccg
    73141 gttcgatggc tctatatgaa ttagcagttt ttgatccttc tgaccccgtt cttgatccaa
    73201 tgtggagaca gggtatgttt gttatcccct tcatgactcg tttaggaata accaattcat
    73261 ggggcggttg gagtattaca ggggggacta taaccaatcc gggtatttgg agttacgaag
    73321 gtgtagccgg agcacatatt gtgttttctg gcttgtgctt cttggcagct atctggcatt
    73381 gggtgtattg ggatctggaa atttttagcg atgagcgcac aggaaaacct tctttggatt
    73441 tgcccaagat ctttggaatt catttatttc tctcaggagt ggcttgtttt ggttttggcg
    73501 catttcatgt aacgggatta tatggtcctg gaatatgggt gtccgatcct tatgggctaa
    73561 ctggaaaagt acaacctgta aatccagcat ggggtgtgga aggttttgat ccttttgttc
    73621 cgggaggaat agcctcccat catattgcag cggggacatt gggcatatta gcgggcttat
    73681 tccatcttag tgttcgcccg ccccaacgtt tatacaaagg attacgtatg ggaaatattg
    73741 aaaccgtcct ttccagtagt atcgctgctg tcttttttgc ggcttttgtt gttgctggaa
    73801 ctatgtggta tggttcatca acgactccca tcgaattatt tggccctact cgttatcaat
    73861 gggatcaggg atacttccag caagaaatat atcgaagggt tagtgctggg ctagccgaaa
    73921 atcaaccttt atccgaagct tggtctaaaa ttcccgaaaa gttggctttt tatgattaca
    73981 ttggcaataa tccggcgaaa gggggattat tcagggcggg ttcaatggac aacggggatg
    74041 gaatagccgt tgggtggtta ggacacccta tctttagaga taaagaaggg cgtgaacttt
    74101 ttgttcgtcg tatgcctact ttttttgaaa catttccggt tgttttggta gacggagatg
    74161 gaattgttag agccgatgtc ccttttagaa gggcagaatc aaagtatagt gttgaacaag
    74221 taggtgtaac tgttgagttt tatggtggcg aacttaatgg cgtaagttat agcgatcctg
    74281 ctactgtgaa aaaatatgct agacgtgctc aattgggtga aatttttgaa ttagatcgtg
    74341 ctactttgaa atctgatggt gtttttcgta gcagtccaag aggttggttt acttttggac
    74401 atgcctcgtt tgctctgctc ttctttttcg ggcacatttg gcatggtgct agaaccctgt
    74461 tcagagatgt ttttgctggt attgatccgg atttggatgc tcaagtagaa tttggagcat
    74521 tccaaaaact tggagatcca actacaagaa gacaagtagt ttgattcaag attgttttgt
    74581 cattttggct tctatttttt cttttctgtt tgtaatttga cataggctta ggttgctgga
    74641 aaaatcttga tttcaatcac taccttttta tctccgctct ttctccagga gatgatccaa
    74701 aataaacagg catggaagct ataattgtaa accacaatcg aatttatgga agcattggtt
    74761 tatacatttc ttttagtatc gactctaggg atcatttttt tcgctatctt ttttcgagaa
    74821 ccgcctaaag ttccaactaa aaaatgaaat gatttttcat tccctcagtt aaagtaatga
    74881 gcctcaaaat agaatatttt gaggctcatt actttaacta gtccccgtgt tcctcgaatg
    74941 gatctcttag ttgttgagag ggttgcccaa aggcagtata taaggcgtac ccagtaaaac
    75001 ttacaagtaa accagatata gaaatggcga ctaaggttgc tgattccatt attattatta
    75061 taaaatttca agaccacaat ggatctatga taagatcgtt tatttacaac ggaatggtat
    75121 acaaagtcaa cagatctcat tgaatacaaa ataagattta ttatggctac acaaactgtt
    75181 gagggtagtt ctagatttaa tccaaggcca aagccaacta ctatagggtc ttttttgaaa
    75241 ccattgaatt cggaatatgg taaagtggcc cctggatggg gaacgactcc tttgatgggt
    75301 attgcaatgg ctctatttgc agtattccta tctattattt tggagattta taattcttcc
    75361 gttttactgg atggaattgc gatgaattag attcacaaga actgcgaagc ccgatttttt
    75421 caatcaaaaa aaagcgaata ggtctcgtat tttagcccat gttttttggc agttcgaccg
    75481 caaaatttct tttttttttt ctgtatttcc ggaatatgag tgtgcgactt gttataattg
    75541 atcctattga tagtacagaa aaagggatct gtcgtcttga tagagatcgt tttagcccgt
    75601 cgaatattca tttgagtatc tggagcacgg aatatatgaa atagatcacg aagtgttcga
    75661 actacgattc atatttaata ttcaaaccaa acctcgcagc cggactaaaa aaaaaattca
    75721 aagaaaataa attctaaata gaaatatttt ttattctttc aaattctcat ttctttatgt
    75781 ttattttgat caaaggacaa agctttcttt ctattggtct atctaatcat taaataagtt
    75841 gatgattcaa tggttcttac tcagggaatc tttgtgctta gtttcaaggt ttttttttat
    75901 tgaattatcg tggttctagt atgaatctgg ggtttcaatt gattcatagg gtcttaacaa
    75961 gataatgcct atcaataata aagtcaataa taaagaaaaa aagttatatt ccaataataa
    76021 atcaaagcaa agaaaaagaa attaggtagg taaatagaag attcaagagg cctgtaatga
    76081 tcaacataaa gacgaatgcg ccgacttgag tttttggcat tctaattaca aagaaaagaa
    76141 gggctatttt tacttgtttg tatcttttat ttagataaaa aagattgaat gaaagggtga
    76201 agaagtttca aactttcaat tatgtcttcc tttccgtcag ctagtattgg ggtgtttttt
    76261 tttgagccgt acgagatgaa attctcatat acggttctaa gagggggagt cctcattctt
    76321 ggtttaccta tctcaataaa gtctatgatt ggttcgaaga acgtctcgag attcaggcga
    76381 ttgcagatga tataactagt aaatatgttc ctcctcatgt taacatattt tattgtctag
    76441 gaggaattac gcttacttgt tttttagtac aagtagctac agggtttgct atgacttttt
    76501 actatcgtcc aactgtgact gaggcctttg cttctgttca atacataatg actgaagcta
    76561 actttggttg gttaatccga tcggttcatc gatggtcggc aagtatgatg gtcttaatga
    76621 tgatcctgca cgtatttcgt gtttatctca cgggtggttt taaaaaacct cgggaattaa
    76681 cttggattac gggcgtggtt ctgggtgtat tgacggcatc ttttggtgta acaggttatt
    76741 ctctacctcg ggaccaaatt ggctattggg cagttaaaat tgtaacaggc gtaccggacg
    76801 ctattccaat aataggatcg cctttggtag agttattacg tggaagtgct agtgtaggac
    76861 aatccacttt gacccgtttt tatagtttac acacttttgt attacctctt cttactgccg
    76921 tatttatgtt aatgcatttc ttaatgatac gtaagcaagg catttctggt cctttataaa
    76981 gaatatagat cagatcatag atattttttt tttttgaatt tattatttat cttattagtt
    77041 ggaggaggaa tatatatata tatatatata gtatttcatt gctacaaata tggattatta
    77101 aaaaaaaata agacatgtgt ttggatattt cctttcaact ctacaagatt ctattattta
    77161 tttgacatga atagttgagg ggaattctcc gaagagaaag tggattatgg gagtgtgtga
    77221 cttgaactat taattggagc cgtgcagaag tatttctttc tctgctacat tagaattcac
    77281 aaccaaatgt atctttgttc caaccaccgt gtaagttcca taccatacaa aggataggct
    77341 ggttcacttg aagagaatct tttctatgat cagacctgac cgatattttg catgaacggg
    77401 ctccgtaaga tccagtagaa taagggattt ggcccaatca aaattcatat gttttagctt
    77461 ttttttatta tttcttacat agtatggaaa tgcatttatt tcctctgcat cgacccgatt
    77521 tattatatat actatcggag tgaaacaaag gatctaaaga agagcaaagg ctagactata
    77581 ttagtaacaa gtaaatcttt tgtatgtgaa aaatcttgat ctttttgggg gagaagagcg
    77641 aatcacaggc aaggtgtgag acaacccaga aagcacttga tcataatcaa ctttgtaagc
    77701 cgagcctact tgggtattga gcattttttt tttacctgta agaagtgaat ttcttggaat
    77761 gtatagtttc aaattttgaa acttgaatcg gataactttt ttcttatcta taattatatg
    77821 gaatatagaa tcatttatat atgtatggat aagatatata tttagtttat tatgtatcca
    77881 tttgtgtcca tttgattcga ttggttcttg cttgagccgg atgatgaaaa attatcatgt
    77941 ccggctctgt cgggggatgg atttataaga attcacctat cccaataaca aaaaaccctg
    78001 atttgaacga tcctgtatta agggctaaat tagctaaagg tatgggtcat aattattatg
    78061 gagaacccgc atggccaaat gatcttttat atatttttcc agtagtaatt ctcggtacta
    78121 ttgcctgtaa tgtaggctta gccgttctag aaccttcaat gattggtgaa cccgcggatc
    78181 catttgcaac tcctttggaa atactacccg aatggtattt ctttcccgta tttcaaatac
    78241 ttcgtacagt acctaacaag ttattgggtg ttcttttaat ggtttcagta cctgtgggat
    78301 tattaacagt accctttttg gaaaatatta ataaattcca aaatccattt cgccgtccgg
    78361 tagcaacaac cgtctttttg attggtactg cagtagccct gtggttgggc attggagcaa
    78421 cattgccaat tgataaatcc ctaactttag gtctttttta attttataat tttaaatgaa
    78481 ttcgcttatt aaattcagtc aattgtaagt aaaataatac ggtgtgtgta tctagggaga
    78541 attcactttc actttgaagt gactattccc tagatacatt atttattcaa ttctggaccg
    78601 actatataga ttcggattgt gctgaagatt gaatgaaaac ctattttttt tgtaaatcaa
    78661 tttcaaaatg cttttttact tcttttctat aatgtccaat atctgtttta catcttctct
    78721 gtgaaaatgt tcaattttca taaggtcttc ctggctctta ttcaaaaggt cgaagaatgt
    78781 atgtatattg gacgttttaa gacaattata gattctggga ggcaactctg attggtcaat
    78841 aaaaaaaaat ttcaatgcta tttctttttt cttttttctt agtttagtta atttatcata
    78901 aaaaggaaaa aaaggtaaac taaccttgtg ttgaatgttc tcgaagtgtg acttttcctc
    78961 ttccgcatgt agaaaaggaa taaataagtc aatcaaattc cgggaagctt cgtgaagtgc
    79021 ttctttagga gttaaacttc catttgtcca tatttcgaga aaaagtattt cttgtttttt
    79081 attatcattc ccataagaat gaatactatg atttacattt cgaaccggca tgaatacaac
    79141 attatctata ggataacttt tgtcgtgaaa gttatttggc gtttttatac cgtatcctct
    79201 attcctttca atttgtaatc caatacacaa agaaattgct tctgtcaggc tagctatatg
    79261 ctgtgtatta tcaattattt ctacagaggg cggtaagatg atgtcttgag aagttacata
    79321 tccgggacct ttgacacaaa taaatgcctt gcgagttcca tacagattac ttctcaatac
    79381 aatttctttc aaattcatta aaatttcatg taccgattct tgaatacccg ctatgctaga
    79441 atattcatgt ggtactttct cagattttgc gcgtgtaata catgttcctt ctatttctcc
    79501 aagcaaagcc cttcgcatcg caatgcctat tgtgtcggcc tggcctttca taagcggaga
    79561 tagaataaag cgtccataat aaagacgttt actatctatt cttgattcaa cacacttcca
    79621 ctgtagtgtc cgagtagata cttttacttt ctctcgaacc atagtaatat tctttttgtc
    79681 tttgatcaac tcataaaatc atttatttct cttgaaatct ctttagtctt tatttttatt
    79741 cctacacacg tcttttttta ggaggtctac agccattatg tggcatagga gttacatccc
    79801 gtacaaaatt taatactaaa ccacttctac ggatagctcg taatgctgca tctcttccga
    79861 gacccggacc ttttatcata acttctgctc gttgcatacc ttgatccact actgctcgaa
    79921 tagcatttcc tgctgcgatt tgagcagcaa agggtgtccc tcttcttgta cccctgaatc
    79981 cacaagtacc ggcagaggac caagaaatca cccgacccct tacatctgta acagtaataa
    80041 tggtgttatt gaaacttgct tgaacatgaa taattccctt tggtattcta cgtgcaccct
    80101 tacgtgaacc aatgcgcaca ttcctgcgtg aaccgacttt tggtataggt tttgccattt
    80161 tttatcattt tataaaaata agtcagagat atatggatat atccatttca tgtcaaaata
    80221 gatcttctat tttttatttg tttatccttt tctttaaaat tgaagattgc tttagcagtc
    80281 tctttttttt ttactagaag aattatcctt gtctttgttt atgtctcggg ttggaacaaa
    80341 ttacaataat tcgccccctc ctgcggatta gcctacattt ttcacaaatt ttacgaacag
    80401 aagcccttat tttcatagct gttattcctt aatcccgaat tcgttggaag aaaataagtt
    80461 tcttgaaatt tttgaaccct caaacgagcc ccctgaaagg aatcttgaag ttgaaaaaac
    80521 cacttaatta ttctaaccct tgttagggat tttaacactt atatgtccgg gggggttgaa
    80581 tcataatgat ttactttaaa tcaattgaaa tttatttttt accctatcta ctgataatat
    80641 gtatacgtat aaaaaacttc ttttggtcct ttctaaagca taatctacaa tcatatattc
    80701 attatccaaa ggaataaggt ttaattactg aatttttttt tttcacaaat aagaaggttt
    80761 cagatacaat tcggatatta tatctataat atatggattg attaccatat ataacacaaa
    80821 atttctccgc cgattccttc tagtcgagcg tctcggtctg tcattatacc ttgagaagta
    80881 gaaagaatta caatacctat cccacctaat attctaggaa ttttttgata gttagaatag
    80941 attcgtagac cgggtcggct tatccgtttt aaatttaaag tagtttgata tggtcctttc
    81001 ctatttcttc tatgttgtag ggttaaaaca aaaaagtctt tattgctttc ctgatgtttt
    81061 cttacgtttt cgataaaacc ttctcgtaaa agtattttaa caatggtttc ggtgatgtta
    81121 gttgatgcta ttcgaatcgt tccttttcta ttcatgtcag catttcgtat agaggttatt
    81181 atttcagcaa tagggtccct ccccatcgta aattcttctt tctcccgaat tttgatataa
    81241 tcaacatgtt ttttgattta ttagtattaa aggtatatgc ataagacata atataatcta
    81301 cttgagacat aatccacaac aaatctataa aatttcaaga atttcgtata aataaataat
    81361 tctattgaag ttatcatctt atacttataa tacttcagga gctaatgaaa ctattttagt
    81421 gaaatttaac tgtctcaatt cccgggcgat tgctccaaaa attcgagttc cttttggatt
    81481 tccttcttga tcaattacaa ctgcagcatt gtcatcatat cgtattataa taccgttgtc
    81541 acgcttgagt tctttacaag tacgtacaat tacagctctg ataacttctg atctttccag
    81601 aggtgtattg ggtattgctt ccttgattac agcaacaata acgtcaccaa tatgagcata
    81661 tcgacgatta ctggctccta tgattcgaat acacatcaat ttttgggctc cgctgttatc
    81721 tgctacattc aaaagggtct gaggttgaat catttttgaa tctcttcttt caatgcaaca
    81781 aaggacgaag aaaaaaagaa atattgtttg tcaaaaaaag aaaatctaca attgtttttt
    81841 aatttctaag acctctttct cttggttttc tatatttcta tcctgaaaaa atgaattgag
    81901 tttttatagg catttttgat gctgcaatta aaatagcctt tctggctata ttttcagcca
    81961 ctccacccat ttcataaagg attttaccag gtttaacgac agctacccaa tattcgggag
    82021 atcctttgcc cgaacccatg cgtgtttccg taggtcttac tgtaactggt ttgtctggaa
    82081 atatacgtac ccatattttt ccaccccgtc gtatatttcg tgtcattgcg cgccggccgg
    82141 cttctatttg tctagatgta atccaagcag gttcaagtgc ttgaagagca tatcggccaa
    82201 aacaaatacg attgccatta caagatattc ctttcagtct tcctctatgt tgtttacgga
    82261 atctggttct tttcgggtta tagttgatgt ctctttctca attccatctc tactacagaa
    82321 ctggacatga gcaatttctt ctcatccagc tcctcgcaaa aaaaagaaaa aagtttgaat
    82381 aaataaaact ccattttttt ttaataaaaa agagattgaa tcatgggatt ctttaaaata
    82441 agatttcatt caatctatta taaattttta tattctattt aaatatatag aattcaatct
    82501 ggattttatt tccatttata gataattaat gtcttgttat tgttataagg aatgcttttt
    82561 tttttgcatt ttgcatcata tttatttcat attggatcaa catgagtaat tcaataaaac
    82621 tttcgcgggc gaatatttac tctttctata tctatttgaa ttctagggtt atctcacaac
    82681 ctctcagaat tcgaataaaa agattggtct ctggtttatt ccgccatccc acccatgaat
    82741 cattaggatt cgtttttctt tttaagagaa tcccatgcat ttacggattc cgtcgttccc
    82801 atcgcttctc gattaatggt taggtctgaa tttaacaatg gagcctccaa tcaaattgct
    82861 taattttctc ttgaatcaat tttctcagtc tttattgact caaggctctt gcttgatttt
    82921 ttgttcgatg aatagatatt catttaatta ggaatgaatt ttgattgatg ccttattaca
    82981 ttgccttttt ttgatttatg agatgcctca tagaccttac atatgggaat cctatatcat
    83041 gactctttct ttttctctct ttctctcatc cttccattta tctgtctatt tgtttgttat
    83101 ttcgcttcac aacttatact cataatcaga ttggtttttc ctttgattat gcaaaagaag
    83161 ctgtcagttg ctataatgat atgactgata tatcatatct tgactgattt cttggatcca
    83221 gataatgcga agcgatgagt tggttattag tcttagagtt attagttcat actataggcc
    83281 ggtctggtcc attttgtgaa tcctaataaa aaaaaaaaca acgagtcaca cactaagcat
    83341 agcaaatcaa ataatcaatc aaatttttat tcaaccttat agaatttaga actgctcatt
    83401 ttttttttat ttgattgaac gtcaaaaatg aaagaatttt ttgttttttt gttatatctc
    83461 gaaaaagaca actaaaatac tattcttata attctttgtc tataaatatc caaattttga
    83521 ttcctaatac cccatagata gtccgaactg tataggaaga ataatcaatt tttgccccaa
    83581 tggtttgtag aggaaccctg ccctctctga tccagtctac gcgtgcaata tcttttccgt
    83641 taatacgccc tgctatttgt acttgaattc cttttgtatt cgtctgctca gttaattcaa
    83701 tagccttttt cattgctttt cggcaagaaa ccctattctt taattgtccg gctataaatt
    83761 ctgcaagaat gttagggtgt ccataagggt ttgcaattcg tgtaacagca atgttgattt
    83821 ttcggttcac atatttaagt tctttttgta cattcatttg taattcttcg attcttcccg
    83881 gcctatcttc aattaagaat ttcggaaatc ccatatagat tatgacttga atcaaatcaa
    83941 ttcttttttt aatttctata cgtgcaattc cctcgacacc agaagatatt ctcatatttt
    84001 tttgtacata attcttgata cagtctctta tttttttatc ttcttggaga ccctcggaat
    84061 atttttttgg ttgtgcaaac caaatagaat gatgactttg ggttgtacca agtctgaaac
    84121 caagtggatt tattttttgt cccataatcc cccatttaca atactctgac tagtatatat
    84181 atcatgatat gttctatttg tgtgcttatt tctccatcta ggttttttta aatacatggc
    84241 gtattcttga tatatttcat ctaaagatat atctctcaat acaatagtta tatggcaggt
    84301 gggttttttt atctgataac tacgtcctcg agcttgaggt tgtagccttt tcatagtatt
    84361 gccctcattt acttcggctt tactaattac taaagaggct tggttgaaac ccatgttgtg
    84421 attagcattt gctgctgcag aataaaccaa ttttaaaatg ggataacatg ctcgataagg
    84481 catgagttct agtatcataa gtgtttcgtc ataagaacgt ccacgaatct gatcaattac
    84541 tcttcgtgct ttgtgagcag acatatgtat atgttgacct aaagcatata cttctttata
    84601 tgggttcttc tttatctttt ttttatctat cataaggttt acctctcact cataaatcta
    84661 gattttattt attaacggcg agatttgtta tcgcttttcg gatgtccgcg gaaatttata
    84721 gtaggtgaaa attctcccaa tttatgtcct accatacgat ccgttatata aataggcaga
    84781 tgttctcttc cattatggat agcaatagta tggccgatca ttgtgggtat aatggtagat
    84841 gcccgggacc aagttcttat tatttctttt tctgcttttt tattaagcct ttctattttt
    84901 tttaataaat gatttgctac aaagggattt ttttttagtg aacgtgccac agttaattaa
    84961 ctcctctttt tattaaactt tttatttaaa cgaagaaaga aatttgctct cctatttcct
    85021 acggcgacga agaatcaaat tatcactata tttattcctt tttctacttc ttcttccaag
    85081 tgcaggataa ccccaagggg ttgcgggttt ttttctacca atcggagccc tcccttcacc
    85141 acccccatgg ggatggtcta cagggttcat aacaactcct cttactacag gacgcttacc
    85201 tagccaacat ttagatccgg ctctacccaa acttttctgg ttcaccccaa cattccccac
    85261 ttgtccgact gttgccgagc agtttttgga tatcaaacgg acctctccag aaggtaattt
    85321 taatgtggcc gatttcccct cttttgcaat aagtttcgct acagcacccg ctgctctagc
    85381 taattgtcca ccctttccaa gtgtgatttc tatgttatgt atggccgtgc ctaagggcat
    85441 atcggttgaa gtagattcct ttttttgatc aatcaaaatc ccttcccaaa ctgtacaagc
    85501 tttttccaaa gcatacggct ttctggatgt agatgatgat atctatacag atggatatat
    85561 atatatatat atcgtaaaat aattatatat atcatacaat aaagtaccac atgaatggat
    85621 atataggaat ccaaatctgc cgaaccactc atgttatgat cttctacatc ctaggtcttc
    85681 ccgttccgtc atctggctta tgttcttcat gtagcattca gaccgaatga ctctatgaaa
    85741 ttacgtcgat acttccacat atttatgggt aacgtaggag acatctctat ttttcccccg
    85801 gggaatcttt agaattacca ctgcttagct ttcaatttgc ctctgaccat caaatgaaat
    85861 gtgaataacc cgtcctcctc tctttgaaac aaggggcgct tctggttctg tcggtgcttg
    85921 aaacagtttt tttttgtctt ctccatatta ctatctctct agagtcaata attatatatg
    85981 aggaactact gaactcaatc acttgctgcc cttactcttc agttttctgt tgaggtctat
    86041 cctgtagagg tactcaaatt ggatcagtga tcgatttcta ggtttcgtcg taaacctaat
    86101 tggttactcc caattacgta aatcaatagt tcaaaccgca ctcaaaggta gggcatttcc
    86161 cattttgata ggaacttctg taccagaaac aatggtatct ccaattatag cccctctggg
    86221 atgtaaaata tatctcttct caccatcccc atagtgtatg agacaaacgt atgcatttcg
    86281 attagggtcg tattctatgg ttacgattct accatatatg tctctttcat ttcgtcgaaa
    86341 atcgatttta cggtataaac gcttatgacc tccccctcta tgccttgcgg taatgattcc
    86401 tctggcatta cgacctttac cacaacgatg ctgtccatag atcaaattat ttcgtggatt
    86461 gtatttcact tgactgtcta cggctccatt gcgtgtgccc ggggtagaag ttttgtataa
    86521 atgtatcgcc atgctattaa gtattttgat ttaagttctt ttctttctaa gaggtggaat
    86581 agaataaccc ggttgaagcg taatgatcat acgcttgtaa tgcattgtat gtcccataat
    86641 gggtcccatt cttctaccct ttccggggag tcgatgacta ttcatagcta ttaccttgac
    86701 accaaagaag agttcgaccc aatgcttgat ttctgtccta gttgatcctg attcgacatt
    86761 aaaagtatat tgatttttcg ccaataaccg aatacttttg tctgtaaata ctgcatattt
    86821 gattccatcc ataaatctat tttcttccct atgagttcta gtctcaataa gaatgctagt
    86881 tcagttctta ctgttcatat gttatgatat gaatatacca caccgattcg ttatgtatag
    86941 atgatgagat tccattgata aagagtcaat tacaatggac ttcttggagg gtcccattgg
    87001 cgtgcatcca gtaggaattg aacctacgaa ttcgccaatt atgagttggg cgctttaacc
    87061 attcagccat ggatgcttag cggggatcct cgtacatggt gaataaccaa attccaattg
    87121 aaatgaaatc tttaggataa atcaatgcaa tttaaatcat agaataatca tataattcta
    87181 attatcatag aataaagaaa tatcgtatat aaatatcata tataaatatc ataattataa
    87241 agtataattc ttatccattt aggaggtatg gagagatgaa ggggcgtcaa ttcaaattct
    87301 gggttttcga attgcgagag atattgagag agatcaagaa ttctcactat ttattagatt
    87361 catggaccca attcaattca gtgggatctt tccttaacat ttttttccac caagaacgtt
    87421 ttctaaaact ctcggacccc cgaattttgg gtatcctact ttcacgcaat tcacagggtt
    87481 caacaagcaa tcgatatttc acgatcaagg gtatcaaggg tgtagtacat ttcacgacca
    87541 agggtgtact actatttgta gtagcggtcc ttatatatcg tattaacaat cgaaatatgg
    87601 tcgaaagaaa aaatctctat ttgacagggc ttcttcctat acttatgaat cccattggac
    87661 cgagaaatga tgcattggaa gaatcttttg ggtcttccaa tgtcaatagg ttgattgttt
    87721 cgctcctgtc aaaaggaaaa aagatctctg agttcctgga tccgaaagag agtacttggg
    87781 ttcccccaat aactaaaaag tgtatcatgc ctgaatccaa ctggggttcg cggtggtgga
    87841 ggaactggat cggaaaaaag aaggattcta gtggtaagat atctaatgaa accgtcgctg
    87901 gaattgagat ctcattcaaa gagaaagata tcaaatatct ggagtttccc tttgtatatt
    87961 atatggatgc tccgatccac aaggaccgtg attgggaatt gtttgatcgt ctttctccga
    88021 gtaagaggca aaacatattg aattcgggac agctattcga aatcttagtg aaagactgga
    88081 tttgttatct catgtttgct tttcgtgaac aaataccaat tgaagtggag ggtttcttca
    88141 aacaacaagg ggctgggtca actattcaat caaatgatat tgagcatgtt tcccatctct
    88201 tctcgagaag caagtgggct atttctttgc aaaattgtgc tcaatttcat atgtggcaat
    88261 tccgccaaga tctcttcggt agtcggggga agaatccgca cgaatcggat tttttgagga
    88321 acatatcgag agagaattgg atttggttag acaatgtgtg gttggtaagc aaggatcgaa
    88381 tttttagcaa ggtacggaat gtatcgtcaa atattcaata tcattccaca agatctagtt
    88441 tcgttcaagt aacggattct agccaattga aaggatcttt tgatcaatcc agagatcgtt
    88501 ttgattccat tagtaatgag gattcggaat atcacacatt gatcaatcaa agagagattc
    88561 aacaactaaa agaaagatcg attcatcctt cctttcttca aacggaacga agagagatag
    88621 aatcagaccg attccctaaa cgcgtttctg gatcttcctc aaagtcccgg ctattcacgg
    88681 aacgtgagaa gcggatgaat aatcatctgc ttccggaaga aatcgaagaa tttcttggga
    88741 atcctacaag atccattcgt tcttttttct ctgacatatg gtcagaactt catctgggtt
    88801 cgaatcctac tgagaggttc actaaagatc agaaattgtt gaagaaagaa caagatgttt
    88861 cttttgtccc tttcaggcga tcggaaaatc aagaaatagt gaatatatcc aagataatta
    88921 cgtatttaca aaataccgtc tcaattcatc ctatttcatc atatccggga tgcgatatgg
    88981 ttccgaagga tgaactgggt agttcttcat tcttgaacaa taatccattt tttgatttat
    89041 ttcatctatt ccatgacctg aacagggggg gatacacgtt acaccacgat tttgaatcag
    89101 aagagagatt tcaagaaatg gcagatctat tcactctatc aataaccgag ccggatctgg
    89161 tgtatcataa gagatttgcc ctttctattg attcctacgg attggatcaa aaacaattct
    89221 tgaatgaggc cggggatgaa tcgaaaaata aatctttatt ggttctacct cctatttttt
    89281 atgaagaaaa tgaatctttt tatcgaagga tcagaaacaa atgggtccgg atctcctgcg
    89341 ggaatgattt ggaagatcca aaaccaaaaa gagtggtatt tgctagcaac aacataatgg
    89401 aggcagtcaa tcaatctatc ttgatccgaa atctgattca aatccaatat agcacccatg
    89461 ggtacataag aaatgtattg aatcgattct ttttaatgaa tagatccgat cgcaacttcg
    89521 agtatggaat tcaaagggat caaataagaa atggtactct gaatcataga actctaatga
    89581 aatatacgat caaccgacat ttatcgaatt tgaaaaagag tcagaacaaa tggttcgatc
    89641 ctcttatttt gatttctcga accgagagat acatgaatcg ggatcctaat gcatatagat
    89701 acaaatggtc caatgggagc aagaatttcc aggagcattt agaacatttc gtttctgagc
    89761 agaagagccg ttttcaagta gtgttcgatc gattacatat taatcaatat tcgattgatt
    89821 ggtctgaggt tatcgataaa aaagatttgt ctaagtcact tcttctcttt ttgtctaact
    89881 cacttccttt tttctttgtg agtttcggga atatccccct tcataggtct gagatccaca
    89941 tctatgaatt gaaaggtaca aatgatcaac tctgcaatca gttgttagaa tcaataggtc
    90001 ttcaaatcgt tcattttcaa aaattgaaac ctttcttatt ggatgatcat aatacttctc
    90061 aaaaatcgaa attattgatc aatggaggaa caatatcacc atttttgttc aataagatac
    90121 caaagcggat gattgactca ttccatacta gaaataatag caggaaatct tttgataaca
    90181 cggattccta tttttcaatg atatcccacg atcaagacaa ttggctgaat cccgtgaaac
    90241 catttcatag aagttcattg atatcttctt tttataaagc aaatcgactt cgattcttga
    90301 ataatccaca tcacttctcc ttctattgta acaaaagatt ccctttttat gtggaaaagg
    90361 cccgtatcaa gaattcttat tttacgtacg gacaattcct caatatcttg ttcattcgca
    90421 acaaaatatt ttctttgtgc ggtggtaaaa aaaaacatgc ttttttggag agagatacta
    90481 tttcaccttc accaatcgag tcgcaggtat ctaacatatt catatctaat gattttccac
    90541 aaagtggtga cgaaaggtat aacttgtaca aatctttcca gtttgcaatt cgatccgatc
    90601 cattagttcg tagagctatt tactcgattg cagacatttc tggaacacct ctaaaagagg
    90661 gacaaaaagt caattttgaa agaacttttt gtcaacctct ttcaaatatg aatctatctg
    90721 attcagaaga gaagaacttg catcagtatc tcaatttcaa ttcaaacatg ggtttgattc
    90781 acactccatg ttctgagaaa tatttaccat ccgaaaagag gaaaaaacgg agtctttgtc
    90841 taaagaaatg cgttgagaaa gggcagatgt atagaacctt tcatcaacga aagagtgctt
    90901 tttcaactcg cttaaaatca aaatggaatc tattccaaac atatatgcca tggttcttta
    90961 cttcaacagg gtgcaaatat ctaagtttga tattgttaga tactttttca gacctattgc
    91021 cgatactaag tagcagccgt caaatattgg tatccatttt tcatgatatt atgcatggat
    91081 cagcgcgaat tcttcagaaa aaattgtgga agacacgacg gaatcggata agtgagattt
    91141 cgattaagtg tttacaaaat tttattctgt ccgaagaaaa gattcatcga aataatgagt
    91201 caccattgat atcgacacat ctgagctcgc caaatgttca ggagttcctc tattcaatcc
    91261 ttttccttct tcttgttgct ggacatctcg tttgtacacg tcttttcttt gtttcccgag
    91321 cctatagtga gttacagaca gagttcgaaa agatcaaatc tttgatgaat ccatcataca
    91381 tgattgagtt gcgaaaactt ctggataggt atcccacatc tgaactgaat tctttctggt
    91441 taaagaatct ctttctagtt gctctgcaac aattaggata ttctatacgt tctaagaata
    91501 aatatttgaa tatcaatctc atcgatctca taagtatcat accaaatccc atcaatcgaa
    91561 tcattttttc gagaaatacg agacatctaa gtcatacaag taaagagatc tattcattga
    91621 taagaaaaag agaaaacgtg ggcgatcatt ggattgatga taatccaata gaattctggt
    91681 tcgcgaacag tgattcgatt agtgataaag aaagagactt cttggttcag ttctccatct
    91741 ccaccttaac ggcagaaaaa agtattgatc aaattctatt gagtctgact catagcgatc
    91801 atttatcaaa gaatgactct gcttatcaaa tgattgaaca accgggagca atttacttac
    91861 gatacttagt tgacattcat caaaagtatc taatgaatta tgagttcaat acatcctgtt
    91921 tagcagaaag gcggatattc cttgctaatt atcagacaat cacttattca caaacttcgt
    91981 gtggggctaa tagttttcat ttcccgtctc atggaaaacc cttttcgctc cgcttagcct
    92041 tatccccctc taggggtatt ttagtgatag gttctatagg aagcggacga tcctatttgg
    92101 tcaaatacct aacgacaaac tcctatcttc ctttcattac agtatttctg aacaagttcc
    92161 cggatagcaa gcctagggag ttggttcttg atgaggagga tgagagtgac tatgatgtta
    92221 gtgactctat tgatgctagt gactctattg atgctagtga cgatattgat actagtgacc
    92281 ttgataggga gttgcggcgt atagagtggc tagctgagga tgtgatgaat gagttcacca
    92341 atattgaact gctggcggaa gtagacctat tttttatcac ccttcacttc gaattagcaa
    92401 aagcaatgtc tccttgcata atatggattc cagacattca tgatctggat atgaatgagt
    92461 cgaaggactt atccctcggt ctattagtga actatctctc cagggattgt gaaagatgtt
    92521 ctactagaaa tattcttgtt attgcttcga ctcatattcc ccaaaaagtg gatcccgctc
    92581 taatagcccc gaatcaattc aatacatgta ttaagatacg aaggcttctt attccacaac
    92641 aacgaaagcg ctttttcact ctttcatata ctaggggatt tcacttggaa aagaaaatgt
    92701 tccatactaa tcgattcggg tccacagcca tgggttccaa tgcacgagat cttgtagcac
    92761 ttgccaatga ggccctatca attagtatta cacagaagaa atcaattcta gacactaata
    92821 caattagatc tgctcttcat agacaaactt gggatttgcg agcccatgta ataccggtta
    92881 aggatcacgg gatccttttc tatcagatag gaagggctgt tgtgcaaaaa gtacttctag
    92941 gaaattgcct cctagatcct atatctatct atataaagaa gcaattgtgt gaagaagggg
    93001 atccttattt gtacaaatgg tacttcgaac ttggaacgag catgaagaaa ttaacgatac
    93061 ttctttatct tttgagttgt tctgccggat cggtcgctca agacctttgg tctctacccg
    93121 tacccgatga aaaaaatagg atcacttctt atcggttcgt tgagaatgat tctgatctag
    93181 ttcatggcct agtagaaata gaaggcgctc tgatggcatc ctcgcggaca gaaagagatt
    93241 gcagtcggtt tgataatgat cgagtgaaat tccttcttcg gcccgaacca aggaatccct
    93301 tatatatgat gcaaaatgga tcttattcta tcgttgatca gaaatttctc tatcaaaaat
    93361 acgaatcgga gtttgaagaa ggggaaatag aggagggttt cttcgatcac atagactggg
    93421 ctcctagaat atggcgccct tgggaatttc tatttgattg tatcgaaagg cccaatgaat
    93481 tgggatttcc ctattgggcc ggtcggggga tcctttatga tgaaaaggat gagcttcaag
    93541 aggaggatga gcgtcaagag gaggatgagc ttcaagaggg ggattcggag ttcttgcaga
    93601 gtgaaaccat gcagtacccg ccacgagcta gattttccaa agaacaaggc ttttttcgaa
    93661 taagccaatt catttgggac cccccggatc cactcttttc cctattcaaa gatgagccct
    93721 ttgtctctgt cttttcacat cgagaattct ttgcagatga agatgaagag atgttaaagg
    93781 ggcttcttct tcttactgcc aaaatggatc ctcttccatc tctatctaaa tgctggtttc
    93841 tcaagaatag gaaaaaaaag cacttcgaat tctttgattc atcgccagag atggcttaga
    93901 accaatagtt cattatctaa tggattttcc cgttctaata ttcgatccga gagttatcag
    93961 tatttatcaa atctgttcct atctcacgga aggctattgg atcaaatggc aaagacattg
    94021 ttgagaaaaa gatggctttt ctcggatgaa atgaaaattg gattcatgta acaggagaag
    94081 gatttcccat tacttagccg gaaagatatg tggtcatgag gattaagtgg aacggaattg
    94141 actgggtggt agagtcgcgg aaacacctct ttcttccatg gagcttagct ccatggaaga
    94201 atatgctact gctgaaacat ggaagaattg aaatcttaga tcaaaacact atgtatggac
    94261 ggtatgaact gcctaaacaa gaattcttga acagtgaaca accagagcta ttactcacta
    94321 catcaaaaaa tttccattaa tgaaagatgt aaatccattg gaaaatcaaa aatacgcatg
    94381 tcggatgaaa tggtttttgc tatctgctcc aataacgaat cattggttta actgaataac
    94441 taaataaaat agatagacct ttctcttcgt ctcaggtcga tggatcttcc cgattggaag
    94501 atcccctata tggataatag acattccagt tgaccgagcc taattctaat tgtttttggt
    94561 tcgaagcaaa gatatccacg gggcggttcg ccctattcac gaccgagaag tactggattc
    94621 tctttcggat aggtcctgaa aggagaagga aagctggaat gccaccaggc gtctattatt
    94681 gaattcaccc gacccgatag tacccatttt tggaacgtcc agtgccaaag tcactgaatg
    94741 ggtagtcgcc aatccctaaa acggactatg taatgcactt tatctgctgg gttacggggg
    94801 gcattttacc agaggtttag attgtatcaa tccacccttg tgtgattcct gttgaagcat
    94861 atactcgggg gtgggtgcag ggcagacgat ttcaaagcag attccccatt cattagatag
    94921 agaggatcac caagattttg tgatccgctg ccgaacttat tccaattcaa tgagcattct
    94981 caatattatg ccttgaagag gactcgaacc tccacgctct ttagcacgag attttgagtc
    95041 tcgcgtgtct accatttcac caccaaggca tcttgaaagt gaatcgtatt ccatgaatat
    95101 gatatctatc tagtgtgatg tatggaatat atgacaaagg tggagtgttg gagtatttct
    95161 attgatcggc catgtcatat aggccaagtc ggacatccaa ttgcttcgat ttgaagtatc
    95221 cagaggatgt cttatatata ttaagattct attaaaaaga tggacaatca aacctatttc
    95281 tttctcgatt caatagaaga aaaaaagaaa agaggtgaat agggtccaaa ataaggagag
    95341 atctgtaatg taaaaagaag gcccgattac gcccattcct aatcctaaat ggaatgtaac
    95401 gacgtaggga tccatatgta aacatagtct ctatttagat ttagataggc tcgaatgacc
    95461 cttctcataa tgagaatgta tataacccta ttccggtctg gcccgatatg gaatgaactt
    95521 ataatctata atctgattat agattataag ttcataaccc tagcccattc cctttttggg
    95581 cggaacagat ctactaattc tttgattcca gttagtaaag agggatcttg aactaagaaa
    95641 tagattctag aagctaaact aaaaaagggt atcctgagca attgcaataa ttgggttcat
    95701 tgatattcct ggtatagtag atgctatcac acatacaatc atactcaatt cgatggaatt
    95761 gtttgatctt aaaggggata ttctataatt tcgcacgtga ggggttattt cttggtttcg
    95821 tccagtcatt aataacttga ttatttttaa ataatagtag atagaaacaa cgctcgtaag
    95881 gagtcctatt gaaaccaaga aatagaggcc tgcctgccat ccacaccaga ataaatgtag
    95941 ttttccgaaa aaacctgcga gtggaggaag gcctcctaga gataagagac atagagctaa
    96001 agagagagcc aaaaaaggat cttttgtgta taatcctgca taatctcgaa tgttatcagt
    96061 tccggtacgt agaccaaata agacaatgca agcaaaagtt cctagattca tggagatata
    96121 gaacagcata taagttatca tgctcgcata tccaccattt gagtctccga caattattcc
    96181 aataattaca tatccgattt gacctatgga cgaatacgca agcatacgtt tcatgcttgt
    96241 ttgagtaata gcaatgagat tccccaatat catgctaaga atagctagga tttccagaag
    96301 aagatgccat tcgtttgatg agaaataaaa aggaatatcg aaaattcgag tggctgaagc
    96361 cgaagcagct actttcgaag taacagaaag aaaagcaacg actggagtag gagagtcaga
    96421 gtcgaaaaga ggattcctca cttctttctc tcattcaaaa ccgtgcatga gactttcatc
    96481 tcgcacggct cctaagtgat aaaagtaaag aagaacttat cttctttttt tttttattat
    96541 taccttcctc gcgtatgtat aagatcgaac ccattcgatt tctaaaacgg attactaatc
    96601 cttaactttt cgaggaatcc ttcatcagtg gttgtgaatg acttattttt ctccatcttt
    96661 tcgaccttga ttccgtagga gtaagtcaga aagattgaga aatagaacca tctgatttga
    96721 ttcgttctca atagccatga gatgatcatc ttagggtgat ccttttgtcg acggatgctc
    96781 ctattacact cgtagtctct gaaggatgag aaccaactat gtagcatcta catcaagaat
    96841 tcaagtattg tatacgtcat tagtccgatc ctttgtagga actacccgta ataacgaact
    96901 tgcaaaatgg atctgtttat cataaagaga atcgttgttc ctgaccctgc ttcaccttaa
    96961 ttgttatttg aacaagtcaa agttatgtct tggtctgagt gggaatagca tttctcttct
    97021 gcatgtccat ggagttttga aaaatccaaa catcccagag atagatagag aggtaggaat
    97081 ttctcgaacg aaccgcactc cttcgtatac gtcaggagtc cattgatgag aaggggctgg
    97141 ggaaagcttg aacccaattc ctacagtgat gaatataagc gcaattgaaa ttcctgggga
    97201 gttatacatt tgtgtattga taagaccatt cactatttct tgaagctcga tctctccccc
    97261 ggatgaacca tatagccaag agaaaccatg aaccagaata gaagagcttg ccccacccat
    97321 gagtaaatat ttcgtagtag cctcattaga ccgtacatct ttcttggtat atccagataa
    97381 taggtaggag cataaactga aacattctgg agctacaaag atagttatta aatcgttagc
    97441 accgcataaa aacattcctc ctagagtcgc tgttaatacg aataacagaa actctgttat
    97501 agccatttct gtacattcaa tgtactctac ggatagagga atacatagag ttgaacatag
    97561 taaaataaga aattgaaaga tttcgttgaa attgttcgtt tggaaatttc ccgaaaagct
    97621 aatcataggt tcttctctcc atcggaacaa tagggccgtt atgctcatta ctaaacttgt
    97681 tgaagagatg aaatataacc aaggtatatc tttttgatca gaggttgaat cgatcatcag
    97741 aagaagaatt aggccaaaaa tgaggataca ttctgggaaa ataaaacttc catcgaagag
    97801 aagcaaatga aaggctttca taaaaattct cgtagaatcg agaatgaagt tttcattctg
    97861 tacatgccaa atcatgaatt agtaactgca tccaatctcc aaaaaaatcc caattgtttc
    97921 gaactttata tttttggaat ccccatgaat taggatcaaa ccttattcca tggtatttac
    97981 atgagattcc tctttcttat tcttaagcaa gtccccgaga gggcttagtt gatccatgat
    98041 ttatgtttta tctttcgttt ccttttcgtt tgtttcgaga acgatcaatt ccgattcttt
    98101 ctttttctat tgattctttt acgatcgaga tgtatggatc catggatcta tgtgtctata
    98161 tagatcctgt tcgtggatta acgaaaatgt gcaaaagctc tatttgcctc tgccattcta
    98221 tgagtctctt cctttttgcg tatggcatcg ccactccctt tggcagcatc cactaattcg
    98281 gaacttaatt tgaaagccat atttcgaccc ggacgttttc gggatgcccc taataaccaa
    98341 cgaacggcaa gtgcttttcc ttgtgcggat cctatttcaa taggaacttg ctgggtcgat
    98401 ccgcttacac gtcttgcttt tactgctata tcgggagtta ctccacgtat tgcttgacgt
    98461 aaaacagata gcggatttgt ttctgtcttt tgttgaatct ttttcaaggc tcgatataga
    98521 atttgataag ccaatgattt ttttccgtgt ttcagaatac ggttaaccaa catgttaact
    98581 aatcgattac gataaattgg atcggatttt gcagtttttt tttctgcagt acctcggcgt
    98641 gacatgagcg tgaaaggggt tcaagaatca gttttctttt tataagggct aaaatcattt
    98701 attttggctt tttggcccca tattgtaggg tggatctcga aagatatgaa agatctccct
    98761 ccaagccgta catacgactt tcatcgaata cggttttccg cagaattcaa tatgtatcta
    98821 tgagatcgag tatggaattc tgttgactca ctttaaattg agtatccgtt tccctccctt
    98881 tcctgctagg attggaaatc ctgtatttta catatccata cgattaagtc cttgggtttc
    98941 cgaaatagtg taaaaagaag tgcttcgaat cattgctatt tgacctggac ccgttctaaa
    99001 aaagtcgagg catttcgaat tgtttgttga cacggacgaa gtcagggaaa acctcttaaa
    99061 ttatttcaat attggacctt ggacatataa taagttccga atcaaatctc cttagaaaga
    99121 agatcttttg tctcatggta gcctgctaca gtccccttac gaaactttcg ttattgggtt
    99181 agccatacac ttcacatgtt tctagcgatt cacatggcat catcaaatga tacaagtctt
    99241 ggataagaat ctacaacgca ctagaacgcc cttgttgacg atcctttact ccgacagcat
    99301 ctagggttcc tcgaacaatg tgatatctca caccgggtaa atccttaacc cttccccctc
    99361 ttactaagac tacagaatgt tcttgtgaat tatggccaat accaggtata taagcagtga
    99421 tttcaaaccc agaggttaat cgtactctgg caactttacg taaggcagag tttggttttt
    99481 tgggggtgat agtggaaaag ttgacagata agtcaccctt actgccactc tacagaacca
    99541 tacatgagat tttcacctca tacggctcct cgttcaattc tttcgaagtc gttgggttct
    99601 cttcctcgtt ccagaatgtc ctcccctctt ccactccgtc ccgaagagta actaggacaa
    99661 attcagtcac gttttcatgt tccaatcaaa cactttccat ttttaattat tctcaaaaga
    99721 gaagattttt tttaccaaac atccgcggat ccaatcacac gatcttctaa taagaacaag
    99781 agatctttct cgatcaatcc ccttgcccct cattcttcga gaatcagaaa gatccttttc
    99841 aagtttgaat ttgttcattt ggaatctggg ttcttatact tcatttttat ttacttattt
    99901 ttatttcttt ttttttttga tttctttttt tgattttatt cccttccgtc attctttaag
    99961 tctcataggt ttgatcctat agaatctaac ccattttctc attgagcgag gggtacgaaa
   100021 tcaatctgat tgatttttcg atcaaatatg tgaaatcttc ggttttttcc tctttctcta
   100081 tccctatccc ataggtacag catttgaatc aatagagaac cttttcctct gtatctatat
   100141 gaatcgatat tattccattc tccttactga tacctcccaa ggaaaaaacc gaattggatc
   100201 ccaaattgac gggttagtgt gagcttatcc atgcggttat gcattcttcg aataggaatc
   100261 cattttctga aagatcctgg ctttcgtgct ttggtgggtc tccgagatcc tttcgacgac
   100321 ctatgttgtg ttgaagggat atctatatga tccgatcgat tgcgtaaagc ccgcggtagc
   100381 agcagaaccg gggaaagtat acagaaaaga cagttctttt ctttctatta gattagtctt
   100441 ttctattata ttaagattcg tattagttag cgatcccggc tccgtgagtc ctttcttccg
   100501 tgattaactg ttggcgccag tcccacattt tgtctctgtg gaccgaggag aaaggaggct
   100561 cagcgggaag aggattgggg ggtcaacctc tgtatacaac atggattctg gcaatgcaat
   100621 gtagttgggc tttcatgctg atccgaatga atcatctttt ccacggaggt aaatctttgc
   100681 ctttgcccgc taggcaagag catagcaaat tacaaattct gtttcggtag gacatgtatt
   100741 tctattacta tgaaattcat taatgaagta attaatcgtg ggattagcat tacccttttt
   100801 tttttttata gtgacgaatc ttgtatgtgt tcctaagaaa aagagaagga atttgtcaaa
   100861 atttcggggt cttagagggt cgtggaaatc cataagaact cttgaatgga actaaggaac
   100921 tccagttcct tcggaaatgg taagatcttt ggcgcaataa gaaggggttg atccgtatca
   100981 tcttgacttg gttctgattt ctctattttt ttaagaatac cgcttctcct acccgtatcg
   101041 aatagaacat gctggggcaa accttcttca tgtaaaacct gcttgattta gatcgggaga
   101101 atcgtacggt tttatgaaac cacgtgctat ggctcgaatc cgtagtcaat cctatttccg
   101161 ataggagcag ttgacaattg aatccaactt tttccatgat tttcgtatcc gtaatagtgc
   101221 gaaaggaaag cccggctcca agttgttcaa gaatagtggc ggtgttgagt ttctcgatcc
   101281 tttgtcttag gattagtcag ttctatttct tgatgggggc agggaaggga tataactcag
   101341 cggtagagtg tcaccttgac atggtggaag tcatcagttc gagcctgatt atccctaaac
   101401 ccaatgtggg tttttctatt ttgtcttgct cccctcgaat aagaatggat aagaggcttg
   101461 tgggattgac gtgagggggg agggatggct atatttctgg gagcgaactc caggcgaata
   101521 tgaagcgcat ggagacaagt tatgccttgg aatgaaagac aattccgaac caaaccagct
   101581 ttgtctacga acaaggaagc tataagtaat gcaactatga atctcatgga gagttcgatc
   101641 ctggctcagg atgaacgctg gcggcatgct taacacatgc aagtcggacg ggaagtggtg
   101701 tttccagtgg cggacgggtg agtaacgcgt aagaacctgc ccttgggagg ggaacaacag
   101761 ctggaaacgg ctgctaatac cccgtaggct gaggagcaaa aggaggaatc cgcccgagga
   101821 ggggctcgcg tctgattagc tagttggtga ggcaatagct taccaaggcg atgatcagta
   101881 gctggtccga gaggatgatc agccacactg ggactgagac acggcccaga ctcctacggg
   101941 aggcagcagt ggggaatttt ccgcaatggg cgaaagcctg acggagcaat gccgcgtgga
   102001 ggtagaaggc ccacgggtca tgaactcctt ttcccggaga agaagcaatg acggtatctg
   102061 gggaataagc atcggctaac tctgtgccag cagccgcggt aatacggagg atgcaagcgt
   102121 tatccggaat gattgggcgt aaagcgtctg taggtggctt tttaagtccg ccgtcaaatc
   102181 ccagggctca accctggaca ggcggtggaa actaccaagc tggagtacgg taggggcaga
   102241 gggaatttcc ggtggagcgg tgaaatgcgt agagatcgga aagaacacca agggcgaaag
   102301 cactctgctg ggccgacact gacactgaga gacgaaagct aggggagcga atgggattag
   102361 ataccccagt agtcctagcc gtaaacaatg gatactaggc gctgtgcgta tcgacccgtg
   102421 cagtgctgga gctaacgcgt taagtatccc gcctggggag tacgttcgca agaatgaaac
   102481 tcaaaggaat tgacgggggc ccgcacaagc ggtggagcat gtggtttaat tcgatgcaaa
   102541 gcgaagaacc ttaccagggc ttgacatgcc gcgaatcctc ttgaaagaga ggggtgcctt
   102601 cgggaacgcg gacacaggtg gtgcatggct gtcgtcagct cgtgccgtaa ggtgttgggt
   102661 taagtcccgc aacgagcgca accctcgtgt ttagttgcca ccgttgagtt tggaaccctg
   102721 agcagactgc cggtgataag ccggaggaag gtgaggatga cgtcaagtca tcatgcccct
   102781 tatgccctgg gcgacacacg tgctacaatg gacgggacaa agggtcgcga tcccgcgagg
   102841 gcgagctaac tccaaaaacc cgtcctcagt tcggattgca ggctgcaact cgcctgcatg
   102901 aagccggaat cgctagtaat cgccggtcag ccatacggcg gtgaattcgt tcccgggcct
   102961 tgtacacacc gcccgtcaca ctatgggagc tggccatgcc cgaagtcgtt accttaaccg
   103021 caaggagggg gatgccgaag gcagggctag tgactggagt gaagtcgtaa caaggtagcc
   103081 gtactggaag gtgcggctgg attacctcct tttcagggag agctaatgct tgttgggtat
   103141 tttgatttga cactgcttca cacccaaaaa gaagcgagct acgtctgagt tcaacttgga
   103201 gatggaagcc ttcttttgtt tctcgacggt gaagtaagac caagcccatg agcttcttat
   103261 cctaggtcag aacaagttga taggatcccc ttttatgccc ccatgtccct cccgtgtggc
   103321 gacatggggg cgtaaaaagg aaagagaggg atggggtttc tctcgctttt ctttttgcat
   103381 agcgggcccc agcgggaggc ccgcacgacg ggctattagc tcagtggtag agcgcgcccc
   103441 tgataattgc gtcgttgtgc ctgggctgtg agggctctca gccacatgga tagttcaatg
   103501 tgctcatcag cgcctgaccc tgagatgtgg atcatccaag gcacattagc atggcgtact
   103561 tctcctgttc gagccgggaa accaaacttc tcctcaggag gatagatggg gcgattcagg
   103621 tgagatccaa tgtagatcca actttctatt cactcgtggg atctgggcga tccggggggg
   103681 accaccatgg ctcctctctt ctcgataatc catacatccc ttatcagtgt atggacagct
   103741 atctctcgag cacaggttta ggttcggcct caatggaaaa atgaaatgga gcacctaaca
   103801 acgtatcttc acagaccaag aactacgaga tcgccccttt cattctgggg tgacggaggg
   103861 atcgtaccat tcgagccttt tttttcatgc ttttcccgga ggtctggaga aagctgcaat
   103921 caataggatt ttcctaatcc tcccttcccg aaaggaagag cgtgaaattc tttttccttt
   103981 ccgcagggac caggggattg gatctagccg taagacgaat gcttggctga taaataattc
   104041 actttatcta tctcttgact cgaaatggga gcaggtttga aaaaggatct tagagtgttt
   104101 agggttgggc caagagggtc tcttaacgcc ctcttttttc ttcccatcgg agttatttct
   104161 tatttcacaa gtacttgccg tggtgaggaa gaaaagaagg gggaacaagc acacttggag
   104221 agcgcagtac aacggagagt tgtatgctgc gttcgggaag gatgaatcgc tcccgaaaag
   104281 gaatctattg attctctccc aaggaccgta ggtgcgatga tttacttcac gggcgaggtc
   104341 tctggttcaa gtccaggatg gcccagctgc gccaaggaaa agaatagaag aagcatctga
   104401 ctccttcatg catgctccac ttggctcggg ggatatagct cagttggtag agctccgctc
   104461 ttgcaattgg gtcgttgcga ttacgggttg ggtgtctaat tgtccaggcg gtaatgatag
   104521 tatcttgtac ctgaaccggt ggctcacttt ttctaagtaa tggggaagag gaccgaaaca
   104581 tgccactgaa agactctact gagacaaaga tgggctgtca agaacgtgta gaggaggtag
   104641 gatgggtggt tggtcagatc tagtatggat cgtacatgga cggtagttgg agtcggcggc
   104701 tcccctaggt ttaggttccc tcatctggga tccctgggga agaggatcaa gttggccctt
   104761 gcgaacagct tgatgcacta tctcccttca accctttgag cgaaatgcgg caaaaggaag
   104821 gaaaatccat ggaccaaccc catcgtctcc accccgtagg aactacgaga tcaccccaag
   104881 gacgccttcg gtatccaggg gtcgcggacc gaccatagaa ccctgttcaa taagtggaat
   104941 gcattagctg tccgctctca ggttgggcag taagggtcgg agaagggcaa tcactcattc
   105001 ttaaaaccag cattcttaag accaaaggtc ggggtggaaa aggggggaaa gctctagtta
   105061 gaatgggatt ccaactcagc accttttttt ttttgagatt ttgagaagag ttgctctttg
   105121 gagagcacag tacgatgaaa gttgtaagct gtgttcgggg gggagttatt gtctatcgtt
   105181 ggcctctatg gtagaatcaa tcagtcgggg gcctgagagg cggtggttta ccctgtggcg
   105241 gatgtcagcg gttcgagtcc gcttatctcc aactcgtgaa cttagccgaa acaaagctat
   105301 atgatagtac ccgatttttc cgattcggca gttcaatcta ttatttatca ttcatggacg
   105361 ttgataagat ccttccattt agcagcacct taggatggca tagccttaaa gtgaaaagtg
   105421 aagggcgagg ttcaaacgag gaaaggctta cggtggatac ctaggcaccc agagacgagg
   105481 aagggcgtag taagcgacga aatgcttcgg ggagttgaaa ataagcgtag atccggagat
   105541 tcccgaatag gtcaaccttt cgaactgctg ctgaatccat gggcaggcaa gagacaacct
   105601 ggcgaactga aacatcttag tagccggagg aaaagaaagc aaaagcgatt cccgtagtag
   105661 cggcgagcga aatgggagca gcctaaaccg tgaaaacggg gttgtgggag agcaataaaa
   105721 gcgtcgtgct gctaggcgaa gcagtagaat gctgcaccct agatggtgag agtccagtag
   105781 ccgaaagcat cactagctta cgctctgacc cgagtagcat ggggcacgtg gaatcccgtg
   105841 tgaatcagca aggaccacct tgcaaggcta aatactcctg ggtgaccgat agcgaagtag
   105901 taccgtgagg gaagggtgaa aagaaccccc gtcggggagt gaaatagaac atgaaaccgt
   105961 aagctcccaa gcagtgggag gagcccaggg ctctgaccgc gtgcctgttg aagaatgagc
   106021 cggcgactca taggcagtgg cttggttaag ggaacccacc ggagccgtag cgaaagcgag
   106081 tcttcatagg gcaattgtca ctgcttatgg acccgaacct gggtgatcta tccatgacca
   106141 ggatgaagct tgggtgaaac taagtggagg tccgaaccga ctgatgttga agaatcagcg
   106201 gatgagttgt ggttaggggt gaaatgccac tcgaacccag agctagctgg ttctccccga
   106261 aatgcgttga ggcgcagcag ttgactggac atctaggggt aaagcactgt ttcggtgcgg
   106321 gctgcgagag cggtaccaaa tcgaggcaaa ctctgaatac tagatatgac ctcaaaataa
   106381 caggggtcaa ggtcggccag tgagacgatg ggggataagc ttcattgtcg agagggaaac
   106441 agcccggatc accagctaag gcccctaaat gaccgctcag tgataaagga ggtaggggtg
   106501 cagagacagc caggaggttt gcctagaagc agccaccctt gaaagagtgc gtaatagctc
   106561 actgatcgag cgctcttgcg ccgaagatga acggggctaa gcgatctgcc gaagctgtgg
   106621 gatgaaaaaa tgcatcggta ggggagcgtt ccgccttagg gagaagcacc cgcgcgagcg
   106681 ggggtggacg aagcggaagc gagaatgtcg gcttgagtaa cgcaaacatt ggtgagaatc
   106741 caatgccccg aaaacccaag ggttcctccg caaggttcgt ccacggaggg tgagtcaggg
   106801 cctaagatca ggccgaaagg cgtagtcgat ggacaacagg tgaatattcc tgtactaccc
   106861 cttgttggtc ccgagggacg gaggaggcta ggttagccga aagatggtta tcggttcaag
   106921 gacgcaaggt gcccctgctt tttcagggta agaaggggta gagaaaatgc cccgagccaa
   106981 tgttcgagta ccaggcgcta cagcgctgaa gtaacccatg ctatactccc aggaaaagct
   107041 cgaacgacct tcaacaaaag ggtacctgta cccgaaaccg acacaggtgg gtaggtagag
   107101 aatacctagg ggcgcgagac aactctctct aaggaactcg gcaaaatagc cccgtaactt
   107161 cgggagaagg ggtgcctcct cacaaagggg gtcgcagtga ccaggcccgg gcgactgttt
   107221 accaaaaaca caggtctccg caaagtcgta agaccatgta tgggggctga cgcctgccca
   107281 gtgccggaag gtcaaggaag ttggtgacct gatgacaggg gagccggcga ccgaagcccc
   107341 ggtgaacggc ggccgtaact ataacggtcc taaggtagcg aaattccttg tcgggtaagt
   107401 tccgacccgc acgaaaggcg taacgatctg ggcactgtct cggagagaga ctcggtgaaa
   107461 tagacatgtc tgtgaagatg cggactaccc gcacctggac agaaagaccc tatgaagctt
   107521 cactgttccc tgggattggc tttgggcttt tcctgcgcag cttaggtgga aggcgaagaa
   107581 ggcctccttc agggggggct cgagccatca gtgagatacc actctggaag agctagaatt
   107641 ctaaccttgt gtcaggacct acgggccaag ggacagtctc aggtagacag tttctatggg
   107701 gcgtaggcct cccaaaaggt aacggaggcg tgcaaaggtt tcctcgggcc ggacggagat
   107761 tggccctcga gtgcaaaggc agaagggagc ttgactgcaa gacccacccg tcgagcaggg
   107821 acgaaagtcg gccttagtga tccgacggtg ccgagtggaa gggccgtcgc tcaacggata
   107881 aaagttactc tagggataac aggctgatct tccccaagag ctcacatcga cgggaaggtt
   107941 tggcacctcg atgtcggctc ttcgccacct ggggctgtag tatgttccaa gggttgggct
   108001 gttcgcccat taaagcggta cgtgagctgg gttcagaacg tcgtgagaca gttcggtcca
   108061 tatccggtgt gggcgttaga gcattgagag gacctttccc tagtacgaga ggaccgggaa
   108121 ggacgcacct ctggtgtacc agttatcgtg cccacggtaa acgctgggta gccaagtgcg
   108181 gagcggataa ctgctgaaag catctaagta gtaagcccac cccaagatga gtgctctcct
   108241 attccgactt ccccagagcc tccggtagca cagccgcgac ggcaaggggt tctctgtccc
   108301 tgcggggatc gagtgacaga agttttgaga attcaagaga aggtcacggc gagacgagcc
   108361 gtttatcatt acgataggtg tcaagtggaa gtgcagtgat gtatgcagct gaggcatcct
   108421 aacagaccgg tagacttgaa ccttgttcct acatgacccg atcaattcga tcaggcactc
   108481 gccatctatt ttcattgttc aactctttga caacatgaaa aaaccaaaag ttctgccctc
   108541 cctctctatc tattcatggg atggaagggc ggaggccttt ggtgtccctt ccagtcaaga
   108601 atcgggcctc agaatcacta gccaatatgc ttttcttttt ttcgcacgcc tttcttcgtt
   108661 catggttcga tattctggtg tcctaggcgt agaggaacaa caccaatcca tcccgaactt
   108721 ggtggttaaa ctctactgcg gtgacgatac tgtagggggg gtcctgcgga aaaatagctc
   108781 gacgccagga tgataaaaac ttaacacctc tcattcttat tcaatacgaa aaagaaacaa
   108841 aaaatgaaaa acaaaaaggt cgtcttattc aaaaccccaa ttatgaaatc ccctctctcc
   108901 cacttcacac ctcggaacgc accgttctta tagagagaaa ggcgctttca catcttctta
   108961 acccggaaat ggctggggag aggaaaggtt cctttttttt agggtactcc tgggaacaga
   109021 cccagtggag acgaggtggg gcctgtagct cagaggatta gagcacgtgg ctacgaacca
   109081 cggtgtcggg ggttcgaatc cctcctcgcc cacaaccggc ccaaaaggga agggcctttc
   109141 cctctggggg taggaaaatc atgattggga tagcggacca aaagctatgg aactggggcg
   109201 cgggtctttt gccgaaatgg agtggccttt tgactttcaa atataaattt acatatagta
   109261 aagccggcca aaacaaaaaa aaaaattagc atcttttttt tttgttttac gccccataac
   109321 tcttcctcag ccaggcttgg acagaatggc agagcaagta caagtattag tagcatacaa
   109381 aaatggcaaa aatgcgctcc tcgccattaa attaatgtgt ttgctcgcgg taattgcggc
   109441 ctctcgggag aatcgataac tgcatctttg atccatttgc tagtactagt acatctgaga
   109501 attcttaatt ggctggttgt aaatagcccc aagactatgg aacaaaggat tatcccggac
   109561 ctagaccgag gtattgacgg cgattctcaa atatcgcaga acagaatgtg atacgatgag
   109621 atagaatgca atagaaataa agacacagag aacgggttac ctactcctct ccccaagtag
   109681 gattcgaacc tacgaccagt cagttaacag ccgaccgctc taccactgag ctactgagga
   109741 acaacgggag attagatctc atagagttca attcccattt tcaacccatg accaatatga
   109801 actcgaagtt tccttcgtaa cccccggaac ttcttcgtag tggccccgtt ccatgcctca
   109861 tttcataggg aacctcaaag tggctctatt tcattatatt ccatccatat cccaattcca
   109921 ttcatttaat atccctttct ttagtgtcat tgacataaga gatgtcgttt ctagtctatc
   109981 tctttgtatt tctatatatg gaaagtgaaa aaagattatc atagaataat atgatattat
   110041 catagaataa tatcatatta tcatagaata acaaaaaaat ggaattgaaa tagaacaacg
   110101 ggaggtttgt gatgattttc aaatcttata tttttctttt tacaccaggt gatctaatat
   110161 acttatgcat gaagatcacc caaaaatatt atcatagaat aatatcatat tatcatagat
   110221 taacaaaaaa aaatggaatt gaaatcgaac aggaggaggt tttataatga ttttcaaatc
   110281 ttatatattt ttttttagac caggtgatct aatatactta tgcatgagga taagaaattc
   110341 ggtcgttggg gtcggactct attatggatt tctgaccaca ttctccatag ggccctccta
   110401 tctcttctct ctccgagccc tggctatgga agaaggagaa gaaggaaacg agaagaaggt
   110461 agcagcaaca actggttttc ttgtgggaca gctcatgatg ttcatatcga tctattacgc
   110521 gcccctccat atagcattgg ggagacccca tacaataact gtcctagctc taccctatct
   110581 tttgtttcat ttcttctgga acaatcacaa agactttttt gattatggat ctactaacag
   110641 aaattcaatg cgtaatctta acattcaatg tgtattcctg aataatctca tttttcaatt
   110701 attcaaccat ttcattttac caagttcaat gttagccaga ttagtcaacg tttatatgtt
   110761 tcgatgcaac aacaagattt tatttgtaac aagtagttta gttggttggt taattggtca
   110821 aattttattc ataaaatggg ttgggttggt attagtatgg atacagcaaa atcattctat
   110881 taggtctaat gtacttattc gatctaagtt tagattggta ttagtgtgga tacagcaaaa
   110941 aagttctatt aggtttaatg tacttattcg atctaataag tatcttgctt ctcttgctta
   111001 tcagtataag taccttgtgt caaaattaag atccattgtg tcagaattaa gaaactctat
   111061 ggctcgaatc tttagtactt tcttatttat tacctgtatc tactatttag gaagaatacc
   111121 gtcacccatt ttgactaagc aactgaaagg aacctcagaa atggaagaaa tagaaaaaaa
   111181 agtttccgca aggaggggga ctaaaactaa agaggaagaa gaggtattca ccgaagaaga
   111241 tccttctcct tccctttttt cggaagaaag ggaggatccg gacaaaatcg atgaaaggga
   111301 agagatccga gtgaacggaa agaaaaaaaa aaaaagaaaa gatgaactcc tgactcttct
   111361 ttttgattca tgggttgaaa actctcttgt gattcttctt tttgattcta acaaatggaa
   111421 tcgaccattt cgttatataa aaaacaatca atttcaaaat gctgtaaaaa atgaaatgtc
   111481 acaatatttt ttttatacat gtcaaagtga tggaaaagaa aggatatctt ttatgtatcc
   111541 gccgagtttg tcaactttta aagaaataat agaaaaaaag atatcctttt tcacaacaga
   111601 aaaattatta tctgatcaat tgtataatga ttggaatttg accaatgatc taaaacggct
   111661 aaacaaaact gacgagttta taaatagagt cagaacttta gataaagaat cttttgatat
   111721 aggtatattt gaacaaaaaa ctcaattgtg taatgatgaa actaaaaaag aatattttcc
   111781 taaaaaatat gatccgttct tatatgggcc ctatcgtgga agaatcaaaa aagggttttc
   111841 accccctagc ataaatcaaa tatatataaa aaaaaaaatg ggggaatttt ggataaataa
   111901 gattcatgct ctacttctta ctaatgatta tcgcgaattg aaacaaacaa tagacaaact
   111961 caacaatagt agatcattat taacaaaaaa gaagctttct ttatttcgat ttcgagaacc
   112021 caaacatcaa actattcatt caaatgtagt tataactaag tccagtgatc aaagaagtag
   112081 aaaaagatct attgaaataa aggaaataag taaaaaggtc cctcgatggc catactactt
   112141 actcgatgat ttgcaactag aggaaggaga aaccggcgaa gaaagggtag aattggattc
   112201 tcaaattcgt ttaagaaaat acaagtatat ggtcattttt gatgatagcg aagattctaa
   112261 tgagcctgat ccagcaggcg aaatcgcttg gatacgttat ttaccatact cggattttcg
   112321 tcgaaatcta ataaaaggtt ctatgcgtgc ccaaaggcgt aaaacggttg cttgccaact
   112381 cttctatcaa gcaaaggtgc attcccctct ttttgtggac agaatagaca gacgcccttt
   112441 ttcttttttg gacagaatag acagaggcct tttttctttt ttgaacagaa tagacagacg
   112501 ccttttttct tttgatagtt tcggacggat gaaaggaatt tttcaaaatt tgatgtctaa
   112561 aaaaagcaaa aaattacaaa tctctgatta tacaaaagaa aaaagaaagg ttgaaaaata
   112621 ccaagacgaa gagagaatgc gaatggaaat agcagaagct tgggataaca ttacatatgc
   112681 tcaagcagta agaggttttt tattagtagg ccaatcaatt cttcggaaat atattcgatt
   112741 gcctttatta ataatagcta agaatattgc gcgtatttta ttatttcaag gtcccgaatg
   112801 gtccgaagac ttcaaggatt ggaatcgaga aatgcatatt cgatgcactt ataatggtgt
   112861 tgaattatcc gacaaagaat ttccaaaaaa ctggttaaca gacggtattc agataaaaat
   112921 attatttcct ttttacctga aaccttggca ccgatctaag ttaaaaccct tgaaaacaca
   112981 gaaagcgcaa aaaaatgatt tttgtttttt aacaattttt ggaccggaaa ctgaccatcc
   113041 ttttggtccc cctcgaaaac taaaagggtc ttcatttttt gaacctattt ttaaagaact
   113101 gaaaaaaaaa gtgaaaaaat tgaaaaagaa gtcttttata gtttttaatg tttttaaaga
   113161 acgagcaaaa tttcttcgaa aggtgtcaaa agaaataaaa aaatggagca tcaaaaacta
   113221 cgaattgggt gaaactaaaa ccgacgattc tataatgaat aatcagatga ttcgtgaatc
   113281 acctattcaa attcgatcta cagaatggac aaatttttca ctgacagaaa aaaaaatgaa
   113341 agatctgact gagagaacaa gtacaatcaa caagaaacta gaaagaattc taaatgagaa
   113401 gaaaaatgga tttctaactc aagaaaaaaa tattaattct aataaaaaaa gttatcataa
   113461 taaaatatta aaatcattaa aaaaattttg tcaaatatta aaaagaagaa atactcgatt
   113521 aatccgtaaa ttttattttt ttatcaaatt tttcatggaa aaaatataca tagatttttt
   113581 tctatgtatc attaatattg caagaaccaa tgcacaactt tttattgaat caagaaaaaa
   113641 aatgatcgag aaatccattt ccaataagaa agaaaatgaa aaaagaatta agaaaagaaa
   113701 tacaaaaaaa tttcacttta ttttaactaa aaaaaattcc cttgataata ttcaaaataa
   113761 gaattcaaca actttttgta actcgtcctc cttctcgcaa gcatatgtat tttataaaat
   113821 atcgcaaact cgagttatta acttctataa attcaagtct atccttcaat attatggaac
   113881 atctcttttt cttaaaaatg aaataaagga ttttttttgg aaagagggaa tttttcattc
   113941 tggattgata cataaagact tttggcattc tgaaaggaat caatggaaaa acttgttaag
   114001 ggggcattat caatatgatt tctctcagat tagctggctt aaattagtac cagaaaaatg
   114061 gcgaaataaa gtcaatcgac actgtattac tcaaaaaaac gattttaaca aatggggctc
   114121 atatgaaaaa gaaggattaa ttcatgatga aaaacaaaat gattttgaac ctgattcatt
   114181 actgaatcaa gaatataaaa aatcatctaa ttttaaaaaa catcatagac atgatttttt
   114241 ctcatataaa tctattaatt atgaagagaa gaaagactca tatatttata gatcaccatt
   114301 acaaataaat agtaaagaag agatttttga taattacaag atagataaac gcaaattttt
   114361 tgatatgcca gacgggctac ctatttctaa ttatctagga gaaaatgata ttatggctga
   114421 ggataaattt ccagatagaa aattttgtag gtggaaaata attgattttt gccttagaaa
   114481 taataaggtc gagattcatt actgggccaa tagcggcacc aagaataaga atcaaaaaat
   114541 gaagatgggt cctttttctt taccaatttc tcaaaattca aaaatcaacc cattcaaaaa
   114601 aaaaaaagat ccttctttga caaaaaaaaa aagatccttc tttgattgga tggaaatgaa
   114661 tgaggaaata gtaggtcgta ttagttcgaa tccagaacta gaactttggt tcttcccaga
   114721 atttgtgcca ctatataatg catataagat tcaaccgggg atcataccaa taaaattact
   114781 tcttttcaac tttcatttga atggaaatga aaacattaag aaaaacatta ctgaaagtaa
   114841 ccctttaata gaatcaaaga aaaaaaaaag aattcttaga ttcgagaata gaaatcaaga
   114901 agaaaaagat cctctaaacc aaggggaagg ggctcctcta tcagatgaaa atggaggtag
   114961 atcaggcata aaaaaacaac gtagaaaaaa aaaggccaac atgagccccg aagctataga
   115021 gctttattcc ttcctagaaa gttttttcta ttttcaattg agctgggaaa gggttctaaa
   115081 taaaaaaatg gtcaataata ttagagccta ttgtctcctg cttagattga taaatccaaa
   115141 ggacgttgct atatcctatc ttaaacgggg agaacttact gtggatcttt ggactctaaa
   115201 aaggcacact cctagagaat taagtacaag cggaacattg attatcgaac cgacttatcc
   115261 ttatccgtct ataaaaaacg atggacaatt gattctatat caaaccatag gtattttttt
   115321 ggttcataag aataaatacc ttcataagaa taaataccaa aggaatcaaa aatttcgaga
   115381 atggtttgat aagaatcaat ttgatgaatc cattttaaga catcaaaaaa tgactcaaaa
   115441 tagagacaaa aatcattatg atttctttgt tcctgaaact cttttatccc ctaaaggccg
   115501 tagagaattg cgaattctat attttttaaa ctcaagggat agaaatgata tacatagaaa
   115561 tccggtattt tgcaatcagg taaaaaactg tggtcaagtt ttaaatagag gcaaatatct
   115621 cggtatcgat aaaaataaac taattaaaat gaagttcttt ctttggccca attatcgact
   115681 agaagattta gcttgtatga atcgctattg gtttaatact cataatggca gtcgtttcag
   115741 tatggtcagg atacatatgt atccacggtt gaaaatttgt tagttacaag tccatttaca
   115801 tgaattttgc catatataca tatattatta ggtaatagaa tacgtcggct atatgaaaac
   115861 aaatagatag acgcgaggat tgtcttacat tccatcctga aagaggatac taatttaatg
   115921 acatacatat tatcaattag atctataaat gaatgaacaa aatcttctta tctttttttg
   115981 tattcctata caaataaaat aagaagattt tgttcattta tttattttat aaaataaaat
   116041 aggaagttta taatgaactt aaggtcattc tctatatcaa aatgactaat attattatta
   116101 ctgattaatc aaattcacat caaaaaatta taaaagggga taagattttg ttttatggta
   116161 aaaaattcat tcatctcagt tatttttcaa gaaaaaaaag aagaaaagcg ggggtctgtt
   116221 gactttcaaa tagtcagttt caccaataag atacgaagac ttacttccca tttggaattg
   116281 cacagaaaag actattcatc tcagagaggt ctacgaaaaa ttctgggaaa acgtcaacgg
   116341 ctgctgtctt acttatcaaa gaaaaaccga gtacgctata aagaattaat tagtgagttg
   116401 gatattcggg agttaaaaaa tcgttaattt aaaaattttt acttagtttt ttcatttatt
   116461 ggatcttgag aattttgata aacttctttt cgttttcagc aattcatgta agaatgaatc
   116521 gaggaaaaac ttatgaatag accagctaca gaaagagacc ttatgatagt caatatggga
   116581 cctcaccacc catcaatgca cggtgttctt cgtctcatcg ttaccctaga cggtgaaaat
   116641 gttgttgact gcgaaccaat attaggttat ttacacagag gaatggaaaa aattgcggaa
   116701 aaccgaacaa ttatacaatt tttaccttat gtaacacgtt gggattattt agctactatg
   116761 ttcacagaag caataaccgt aaatgggcca gaacaattgg gaaatattca agtgcctaaa
   116821 agagcgagct atatcagagt cattatgttg gagttaagtc gtctagtttc tcatctgtta
   116881 tggcttggac cttttatggc ggatattggc gcacagaccc cttttttcta tattttcaga
   116941 gaaagagaat tagtatatga tctattcgaa gctgcgactg ggatgagaat gatgcataat
   117001 tattttcgta tcggaggagt agcagccgac ctgccttatg gctggataga taaatgtttg
   117061 gatttctgcg attatttttt aacaggagtt gttgaatatc aaaaacttat tacgcgaaat
   117121 cccatttttt tagaacgagt tgaaggagta ggcattatta gtggagaaga agcaataaat
   117181 tggggtttat ccggaccgat gctacgagca tctggaatac aatgggatct tcgtaaagtt
   117241 gatcattatg agtgttacga cgaatttcat tgggaaatcc agtggcaaaa agaaggagac
   117301 tcattagctc gttatttagt ccgaatcagt gaaatgacgg aatccataaa aataattcaa
   117361 caggccctgg aaggaattcc agggggtccc tatgagaatt tagaaatccg atgctttgat
   117421 agagaaaggg atccagaatg gaatgatttt gactatcgat tcattagtaa aaaaccttct
   117481 cccacatttg aattgccgaa gcaagaactt tatgcgagag ttgaagcccc aaagggagaa
   117541 ttgggaattt ttctaatagg ggacaaaagt tgttttcctt ggagatggaa aattcgcccg
   117601 ccgggtttta tcaatttgca aattcttcct cagttagtta aaggaatgaa attggctgat
   117661 attatgacga tactaggtag catagatatc attatgggag aagttgatcg ttgaaatgat
   117721 agtttataca acagaaatag aagtacaaga tattcattct ttttccagat tggaattttt
   117781 caaagaggtc tatggaatcg tatggatctt tgtccctatt ttgactcttg tattcgggat
   117841 cacagtaggc gtactggtaa ttgtatggtt agaaagagag atatccgcag gaatacaaca
   117901 acgtattggg cctgaatacg ccggtccttt gggaattctt caagctctag cagatgggac
   117961 aaaactgctt ttcaaagaga atctttttcc agctagagga aatacccgtt tattcagtat
   118021 tggaccatct atagcagtca tatctatttt actaagtttt ttagtaattc cttttagcta
   118081 tcatcttgtt ttagctgatc tcaatatcgg tattttttta tggattgcca tttcaagtat
   118141 tgcccctgtt ggccttctta tgtcaggata cggatcgaat aataaatatt cctttttagg
   118201 tggtttacga gctgctgctc aatcgattag ttatgaaata ccattaactt tatgtgtttt
   118261 atcaatatct ctacgtgcga ttcgttgaaa tacaaacttt tctttctttt ccctattcat
   118321 tcttttcttt cgctttagaa aacaaaacaa gttgaacgaa ttgaatagat attctttatt
   118381 atccttttgg ttgataaagt aaattagata gttatatatg agtgaaagaa agcagcttat
   118441 caatttgcag taaaaaaaaa aaatggagtc tcatttccta tgtacaagac aagagttaag
   118501 tggaaataaa cataagcgga agccccaaga ctggttgatt agacaaccca gcttgaagcg
   118561 ggctcaaaag atcaaccgta tggccttttc actatccttt gtatgaatta cctaccatac
   118621 atgtattatc aaacgaaacg ggcgattgaa caaaaaatga gtggatgatt aggaacacaa
   118681 aaatgcacaa aggattagta atggagatta tggaaattat ctaaaaagat atttctgcat
   118741 aacataaaaa gaatactaat tggggcttta aattggtaga aatgataagg cagtacttcc
   118801 cgcgattccg atccagagta tgctcctatc cacccattaa agcaatgact atcaggaacg
   118861 aaataatcct ttatttttga tttttgtttt agccccttct cttatatcgg ttttataaga
   118921 aagaagaata ggaacgaaaa acaaacaaga gaaaaaaaaa aaagaaatct tttttattcc
   118981 gtctttttca tatatttagc atagatttag agagatataa tttgtctcat gattcattag
   119041 ctaatgtaac gtctaattcc ttttcgtaat cgaaaatgat gggttgaaat aaactattta
   119101 ttgatatttc tgaaaggagt tttttattta aggattaagt tattactcaa caaagtcaaa
   119161 ttattaacgg gtgagatcaa ttcggaagcg ccttttttat tattatttta gagtatagca
   119221 gacggaattc cattggtata attttggacc ctcaaataga ttttgactct ttctattcta
   119281 caaccatagc tagctaaata gtcaataata ctgatctggt ccttagattt tttttttgac
   119341 ccacgaggag ccgtatgagg cgaaaacctc atgtacggtt ctggaatagc ggtgggaaca
   119401 gtgatgttat caccgactat gattatctaa cagttcaagt acagttgata tagttgaggc
   119461 gcagtcaaaa tatggttttt ggggatggaa tttgtggcgt cagcctatag gatttctcgt
   119521 ttttctaatt tctgccctag ccgaatgcga gagattaccc tttgatttac cagaagcgga
   119581 ggaagaatta gtagcaggtt atcaaaccga atattcgggt atcaaatttg gtttatttta
   119641 tgttgcttcc tatctaaatc tattactttc ttcgttattt gtaacggttc tttacttggg
   119701 tggttggaat atttccattc catacatatt tgttcctgag ctatttgaaa taaataaagt
   119761 ggatggaatc tttggaacta caattggtat ctttattaca ttagctaaaa cttatttgtt
   119821 cttgtttatt tcgatcacaa caagatggac tttacctagg ttaagaatgg accaactttt
   119881 aaatcttgga tggaaatttc ttttaccaat atctctcggt aatctattat taacaacctc
   119941 ttttcaactt ttttcactgt aaatagcaaa caatagactt ggttcaagtt caaacaagag
   120001 aaagaaacga agataaaact attcatatag attcctgata tgttccctat ggtaactggg
   120061 ttcatgaatt atggtcaaca aacagtacga gcagcaaggt acattggtca aagtttcatg
   120121 attaccttat cccacgcaaa tcgtttgcct gtaactattc aatatcctta tgaaaaatta
   120181 atcacatcgg agcgtttccg tggccgaatc catttcgaat ttgataaatg tattgcttgt
   120241 gaagtatgtg ttcgtgtatg tcctatagat ctgcctgttg ttgattggaa atttgaaact
   120301 gatattcgaa aaaaacgatt acttaattac agtattgatt tcggaatttg tatattttgt
   120361 ggtaactgtg ttgagtattg tccaacaaat tgtttatcga tgactgaaga atatgaactt
   120421 tctacttacg accgtcacga gttgaattat aatcaaattg ctttgggccg tttaccaatg
   120481 tcagtaattg atgattatac aattcgaaca attttgaatt cgcctcaaag aaaaactgag
   120541 taggtaaccg ccctattcta ttaaataaag ataaattacc aattcttaag gttccgtttt
   120601 ttggtttaaa ttaaaagaat gagataaggt ctttctcttt gtttggccaa taatgaaaaa
   120661 ttcaactaga aattcattgg ttgatgagaa tttcgacttt tttattaaaa atctatcaat
   120721 agagtcgtaa ttttttcgaa atatatactt tcaaaaaata tccttattct ttcttaattt
   120781 aagaaaataa aagaatcaaa aaagaaactg tccaacaatt gtacccatat catacctaat
   120841 agattagaat tgaattcaat taggaaccta tcataaaatg aaaatcaaaa aaacctttag
   120901 ttttttcccg gtcgggtcaa tacgatcatg aaaagcattt caatttatct cctattttac
   120961 atataatgga tttgcctgga ccaatacacg attttcttat agttttactg ggatcgggtc
   121021 ttatattagg gggactggga gtagtattac ttaccaatcc aatttattct gccttttcgt
   121081 tgggattggt tcttgtttgt atatccttat tctatattct ttcaaattct cattttgtag
   121141 ccgctgccca gctccttatt tatgtaggag ccataaatgt tttaatcata tttgctgtca
   121201 tgttcatgaa gggttcagaa tattacaagg atttgaatct gtcgatcgtt ggggatgggg
   121261 ttacttcact ggtttgtaca agtattcttc tttcgctaat tactactatt ttcgatacgt
   121321 catggtacgg gattatttgg actacaagat caaaccaact tatagaacaa gatttgataa
   121381 gtaatagtca acaaattgga attcatttat caacagattt ttttcttccg tttgaactaa
   121441 tttcaataat tcttttagtt ggtttgatag gcgcaattgc tgtggctcgt cagtaataaa
   121501 tcgttataac tagcaacatc aaacaatcca aatttcactt tcttctatgt tatcccacct
   121561 atttcacaaa aattctattt gaatactgtt catgtctaaa agggagattc ttttatttga
   121621 tctattttca atacattctt ttgttccgta cttgttttgt tctattctag tcaatctcga
   121681 atctgttgaa tttttgttca tattgaaatg aaccaacatt gataaggagt tggtcaatga
   121741 tgctcgaaca tgtacttgtt ttgagtgcct atttattttc tatcggtatt tatggattaa
   121801 tcacgagtcg aaacatggtt agggctctta tgtgtcttga acttatattg aatgcagtta
   121861 atataaattt tgtaacattt tctgattttt ttgatagtcg ccagttaaag ggagatattt
   121921 tctcaatttt tgttatagct attgcagccg ctgaagcagc tattgggttg gctattgttt
   121981 cgtcaattta tcgtaacaga aaatcaacgc gtatcaatca atcgacttta ttgaataagt
   122041 aggaataata atcaaaatta gaatatccac caatttgaat tagcatgtag aatatgttag
   122101 aatctagatt ctatttacga aaacgtaata aatcaaagta tcttagccac ttctcatgag
   122161 ctgatccaga agtccattga ttagaaaatt tctggtaaat cgttgattca tctggcgttt
   122221 aaatatatga ttcatttaca agtttactag atcgaaattt gataacgttc aaaaattcat
   122281 agatcccatg tcacattcag taaaaattta tgatacatgc atagggtgta cccaatgtgt
   122341 ccgagcgtgc cccaccgatg tgttagaaat gataccttgg gatggatgca aagctaaaca
   122401 aattgcttcc gccccaagaa cagaagactg tgttggttgt aagagatgtg aatctgcctg
   122461 tccaacggat ttcttgagtg ttcgagttta tttatggcat gaaacaactc gaagtatggg
   122521 tctagcttat tgatatgttc cgtaaaaccc acttgaatac attttgaata cattttattt
   122581 tttactgaaa aaacccgtac tcaaaaaaaa agaataaaga ttctattttc gagcgcgggt
   122641 ttttctggtc caagtgtatc ttgtctttac cacgaattat tttccttggt taacaataat
   122701 tgtagttttg ccaatatctg cgggctcttt aattttcttt cttcctcata gaggaaataa
   122761 gctaattagg tggtatacca tttctatatc caccttagaa ctacttctaa tgacctatgt
   122821 attttgttat catttccaat tggacgatcc attaatccag ctggcggaag attataaatg
   122881 gatcaatttt tttgattttt actggagatt gggaatagat ggactttcta taggacctat
   122941 tttactgaca ggatttatca caactttagc tactttagcg gcttggccag ttactcggga
   123001 ttcccgacta ttccatttcc tgatgttagc aatgtacagt ggtcaaatag gatcattttc
   123061 ttctcgagac cttttgcttt ttttcatcat gtgggagtta gaattaattc ctgtttatct
   123121 acttctatct atgtgggggg gaaagaaacg tctgtattca gctacaaagt ttattttgta
   123181 cactgcggga ggttccattt ttctattagt aggggttttg ggtatcggtt tatatggttc
   123241 taatgaacca acattcaatt ttgaaacatt agctaatcaa tcgtatcctc tcgcactgga
   123301 aataatattc tatattggat ttcttattgc ttttgctgtc aaatcaccga ttataccctt
   123361 acatacatgg ttaccagaca cccatgggga ggcacattat agtacttgta tgcttctagc
   123421 cggaatctta ttaaaaatgg gagcatatgg attagttcgg atcaatatgg aattattacc
   123481 ccatgctcat tctatatttt ctccctggtt gatgatagta ggcacaatgc aaataattta
   123541 tgcagcttca acatctcttg ctcaacgtaa tttaaaaaaa agaatagcct attcctctgt
   123601 atctcatatg ggtttcataa ttataggaat tggctctata aacgatacgg gactcaacgg
   123661 agccttttta caaataatat ctcatggatt tattggcgct gcactttttt tcttggcagg
   123721 aacgagttat gatagaatac gtcttgttta tctcgacgaa atgggcggaa tggctcttcc
   123781 aattccaaaa atgtttacga tgttcagtat cttatcgatg gcttctcttg cattaccggg
   123841 catgagtggt tttgttgcag aattgatagt cttttttgga ataattagca gtcaaaaatt
   123901 ttttttaatg ccaaaaatct taattatttt tgtaatggca attggaatga tattaactcc
   123961 tatttattta ttatctatgt tacgtcaaat attctacgga tacaagctat ttaatgctcc
   124021 aaactcctat ttttttgatt ctggaccaag agagttattt gtttcgatct ctatctttct
   124081 acccgtaata ggtattggta tttatccgga tttcatttta tcactatcgg gtgagaaagt
   124141 cgaagctatt ctagctaatt atttttatag ataggtttta ggaataaaaa aaaaaagaaa
   124201 tcctatttaa tatttaaaat gattttgaaa atgattcgcc ttacaattga aaaaggtgaa
   124261 aaaaaaaaaa attgaatttg aatcagatat gtttggcctt tgtgagaacc ttttgaatca
   124321 agtacaagta gcggagtgat tcaaaaggtt cttttcttgg cggcttacat taagttttct
   124381 tatgtatatt ctatgctgtc ctatgtttgt atttgttctg ctttttcatt caattcgatg
   124441 ttaatggaaa tgaaccatag ctatgtaaac ctattcctaa tagattgacc ccaaaatagc
   124501 atatccaaat tataagaaag cccgcggaag ccacaattgc agaatttaca ccttccaaat
   124561 tttgatttgt tcgggtatgt aaataaatcg cgaatatggt ccaagtaata aatgcccaag
   124621 tttccttggg atcccaattc caatatgatc cccatgcctc attagcccat actgctcccg
   124681 aaagaatccc tatggttaaa aagagaaacc cgagactaat aatacgataa ctccaataat
   124741 ccaattgttg aaccaattga tacctgtaat aatttcgaga ataaataaaa taagtgttta
   124801 ttaaaacatt ctttctctca tccaggtatt ttatttcccc aaaggaaaat gccgtattta
   124861 ataaaatatt ggttttgcta aaaatcttta tgacttttcg aaatgtaatg actagaaggg
   124921 ctactgagaa taatgatcca cataaaagag ctgcatagcc aaataccatc atacttacgt
   124981 gcatcattaa ccactgggat tggagagcag gtactaatag cgcggattga tgcattttgg
   125041 ttaaaagacc cgaagtaaca aagccttggg taaaaatagc acttgatgcg gttattgcac
   125101 ttaaagcatt tttatgcttt ttaaaatgaa aataggaaac catatgaata atggagaaac
   125161 tccatgaaag aaagattaat gattcatata aattacttaa tggaaaatgc cccgaataaa
   125221 tccaacgagt gactaataat cctgttatac agaaaagggt ggctatcata cccctttctg
   125281 atgaatcata tagtcctacg acttcatcga ctaataaagt taaaaaatga attgtaatta
   125341 caattgaaac gatcgaaaag gatatatgag ttaatatatg ttctaaaatt gaaaaaatca
   125401 taaaataaag attatgaaaa aaggagaaga gaaggtttct cgattattat tatatggaat
   125461 ggaaattcgg aattttttta ttttattata ggatttatat tatacctttt ttataagacg
   125521 ctatgccgcc actcggactc gaaccgagat gctctagcac tgcttcctaa gagcagcgtg
   125581 tctaccaatt tcaccatagc ggcttgctca aaataataat aactcatgtt ttattcatat
   125641 tcaaccgtcg agattgaatg aaggggtcaa tccaatgcaa tatttatttt gtaggaagct
   125701 ttaaaattga tgaataaaaa ctggtttcat ttcaatagaa gtttgagggt taaaaaaaga
   125761 atctttatta tccttttttt atttaattaa aaatttctag tttctaaagt aaagtagcaa
   125821 gaacggaagt tttgtagttc ctgttttact aaaatctaac tttttcgttc taactaaaaa
   125881 actaaaaagt tgtgacttcc attcatgaat agagctcaaa atgttcttta tcatttccgt
   125941 ttgttaataa ttcattttat ttacatataa tatgattttt atgaatgaat cattgaataa
   126001 agaagatgtt tttgagtatc acaatttaaa catggcatct acagatttaa aaggatttaa
   126061 aaaaatttct gtaatttgca tagctttgga ttgtcgtaaa catgtctaat gtaaaaaagt
   126121 ttagattcct atcataattg ggccatcctt taaaattaaa aaaggatttc taatttaaaa
   126181 ttagaaaaaa atgacttgct tcatcttccc atacaaacat aggatttttt ttttcacttt
   126241 aaattgaggc attatttgtg tatccactaa ataggaaaag gtctctttcc caattgggtt
   126301 tatgggaagg atatatagta attcagagtt actttagatt cagaaagtta caaaatgaaa
   126361 acttcatcaa ttagtttcaa gaacccattg attttgacta agctaaggat cttatatatc
   126421 ttctgctata ataataataa attatagata ataaatacga tatagaaaat agaaataaaa
   126481 aactaacaag ttattataat acacaaatag gaataggcga tggggaaata agaatccccc
   126541 accccgaaaa aaaaagaaaa gatgaactca actaattaca aaattattca aaaaagtaaa
   126601 ttactactaa aaaataaaaa aagaaataca taaaaaataa aaaataatag ataagaagaa
   126661 atgcgacttc ctcctatgta tttgaaattt tctcctatta aaaaacagga aatgcctaac
   126721 ccattgataa ttccatcaaa agttcgccta tcaaaaaatt cggttagttc agataatcgt
   126781 cttatagttt ttgttaagga catgtcataa aaactatcta tataagcacg attatatgac
   126841 caattatata aaaaattgat tattttgtcc caaatttttc tattaggtcc ctttttcaca
   126901 aaaaaattaa agaagttcaa attttgtaaa gacgaataaa aaggattata taaaaaagat
   126961 gctataaata ttccaaaaaa agcgatactg actgaaaaaa ttccatttgt gaaaaattca
   127021 taccaatcca cagaatcttt tgaattttga tgtaaaagat caatagctgg agttaacaat
   127081 ttagataata tatctaaatg aatttcttgt tgattgaaag gaattcctat aactccaata
   127141 aagagagtaa atagaaccaa taaaaggata gaaaatagca tagtattatc tgattcatga
   127201 ggataataaa aagttttatt agattcaaaa tgagtaatag taagaagagc cccccttttt
   127261 actttactcc gaatttcata tggcttcttc caaaacaaaa aagtatgttg gttattatta
   127321 gttgttaata aagagaataa aggaaaattt atgttaattg ttttttcctc ttctttaccc
   127381 cataatttta ttgaagaaaa taaactactt ttttttccac tgtaattttt aaaattaata
   127441 tttaaatgtc cttcaaaagt aagtaaatag atcctaaaca tataaaatgc ggttaatcca
   127501 gctgtcaacc aagctattaa tccaaaaagt gacgaatata tccaactatc attcagaatt
   127561 tcatcttttg accaaaaaca agcaagaggc ggaataccac aaagagaaag cgttcccact
   127621 aaaaaagatg tttttgtaat tggcacatgt tttcttaaac cccccataaa aacaagattc
   127681 tggcttttat atggagaata tccaacaaca gcttccattg aatgaataat tgatccagat
   127741 cctaaaaaca ataatgcttt cgaataagca tgagtaatca aatggtataa agcggctcga
   127801 taagatccca tgcccaaagc taatattata taacccaatt gagacattgt agaataggct
   127861 aagcctctct taatatcttt ttgagcaaca gctaaagtag cccctaagag tactgttact
   127921 atacctatta aagatattag gttcattatg gaaggtatga atataaaaat aggtagaaag
   127981 cgagctacaa gaaaaattcc cgctgctacc atagtagcag catggataag agccgaaata
   128041 ggagtaggtc cttccatagc atcaggtaac catacatgaa ggggaaattg tgcggatttt
   128101 gcaaccgcgc caccaaataa aagaaaggca cataaagtaa gaaataaaaa ctgaccctgg
   128161 ttttttgaaa tgaaaataaa gttattacat agttcgaaca aatcttgaaa ttcaaaactg
   128221 cctattatcc aataaaggcc taagattccc aataataatc caaaatcgcc tatacgatta
   128281 gttacaaatg ctttttgaca agcatttgct gcaaggggtc gtgtgaacca aaaacctatt
   128341 aatagataag aacacattcc aaccagttcc caaaaaatat aaatttgtat caaattagaa
   128401 ctagtaacta atcccaacat tgaagtattg aacaaactta gataagcaaa aaatctcaaa
   128461 tatccttgat catgagacat ataattgtca ctataaataa gaacaaaaat tccaacagta
   128521 gttattaata ttaacataat ggaagtaagt gaatcaagaa agtaaccaaa ctcaaaagat
   128581 aaatcattat tgatggtcca agaccataca tattgatatg tggaacttct attaatttgt
   128641 tgaatagata gatcaactga aaaaagcata actatactta acaataaaat actgggaaaa
   128701 gcccacatgc ggcgaaggtt ttttgtcgat gtgggaaaaa gcagaagtcc tactcctatt
   128761 aaaataggaa taggaagtgg aaccaaaggt atgatccatg aatattgata tgtatactcc
   128821 ataaaaactt tttttttctt acttaatact taatagtttt ctttgtgatt caccaactct
   128881 tattcttaac ttaaaaaagt ataaaaaaat gcttcatttc tttttttctt tatacttact
   128941 tcatttatga gtaaactttg tatgagtcaa tttgtatttt ggaagagttt ttattcttgt
   129001 tcattctaat aaataataaa gatttacggt tattttatat aaaaaaatgt ttgatatttt
   129061 tctttccatt ctttacatat tattattaat ataacgaaaa aatttgtgaa aaataaaaaa
   129121 atatttcttt ttttttttga aaacagtcta ttttataaat attgaaattt agaagtatag
   129181 aagaattcta attgagagga atacaatgaa gtaaagtata tatctttttt tataaatgtc
   129241 tttcacatac tagtatagta ctaaatcatt tatttttttt cgaatggcag ttccaaaaaa
   129301 acgtacttct atatcaaaaa agcgtattcg taaaaatatt tggaaaaaga aagggtatcg
   129361 agcagcgttg aaagcttttt cattagcaaa atctctttct acaggaaatt caaaaagttt
   129421 tttttctatt tcaaatacat aggaggaagt cgcatttctt cttatctatt attttttatt
   129481 ttttatgtat ttcttttttt attttttagt agtaatttac ttttttgaat aattttgtaa
   129541 ttagttgagt tcatcttttc tttttttttc ggggtggggg attcttattt ccccatcgcc
   129601 tattcctatt tgtgtattat aataacttgt tagtttttta tttctatttt ctatatcgta
   129661 tttattatct ataatttatt attattatag cagaagatat ataagatcct tagcttagtc
   129721 aaaatcaatg ggttcttgaa actaattgat gaagttttca ttttgtaact ttctgaatct
   129781 aaagtaactc tgaattacta tatatccttc ccataaaccc aattgggaaa gagacctttt
   129841 cctatttagt ggatacacaa ataatgcctc aatttaaagt gaaaaaaaaa atcctatgtt
   129901 tgtatgggaa gatgaagcaa gtcatttttt tctaatttta aattagaaat ccttttttaa
   129961 ttttaaagga tggcccaatt atgataggaa tctaaacttt tttacattag acatgtttac
   130021 gacaatccaa agctatgcaa attacagaaa tttttttaaa tccttttaaa tctgtagatg
   130081 ccatgtttaa attgtgatac tcaaaaacat cttctttatt caatgattca ttcataaaaa
   130141 tcatattata tgtaaataaa atgaattatt aacaaacgga aatgataaag aacattttga
   130201 gctctattca tgaatggaag tcacaacttt ttagtttttt agttagaacg aaaaagttag
   130261 attttagtaa aacaggaact acaaaacttc cgttcttgct actttacttt agaaactaga
   130321 aatttttaat taaataaaaa aaggataata aagattcttt ttttaaccct caaacttcta
   130381 ttgaaatgaa accagttttt attcatcaat tttaaagctt cctacaaaat aaatattgca
   130441 ttggattgac cccttcattc aatctcgacg gttgaatatg aataaaacat gagttattat
   130501 tattttgagc aagccgctat ggtgaaattg gtagacacgc tgctcttagg aagcagtgct
   130561 agagcatctc ggttcgagtc cgagtggcgg catagcgtct tataaaaaag gtataatata
   130621 aatcctataa taaaataaaa aaattccgaa tttccattcc atataataat aatcgagaaa
   130681 ccttctcttc tccttttttc ataatcttta ttttatgatt ttttcaattt tagaacatat
   130741 attaactcat atatcctttt cgatcgtttc aattgtaatt acaattcatt ttttaacttt
   130801 attagtcgat gaagtcgtag gactatatga ttcatcagaa aggggtatga tagccaccct
   130861 tttctgtata acaggattat tagtcactcg ttggatttat tcggggcatt ttccattaag
   130921 taatttatat gaatcattaa tctttctttc atggagtttc tccattattc atatggtttc
   130981 ctattttcat tttaaaaagc ataaaaatgc tttaagtgca ataaccgcat caagtgctat
   131041 ttttacccaa ggctttgtta cttcgggtct tttaaccaaa atgcatcaat ccgcgctatt
   131101 agtacctgct ctccaatccc agtggttaat gatgcacgta agtatgatgg tatttggcta
   131161 tgcagctctt ttatgtggat cattattctc agtagccctt ctagtcatta catttcgaaa
   131221 agtcataaag atttttagca aaaccaatat tttattaaat acggcatttt cctttgggga
   131281 aataaaatac ctggatgaga gaaagaatgt tttaataaac acttatttta tttattctcg
   131341 aaattattac aggtatcaat tggttcaaca attggattat tggagttatc gtattattag
   131401 tctcgggttt ctctttttaa ccatagggat tctttcggga gcagtatggg ctaatgaggc
   131461 atggggatca tattggaatt gggatcccaa ggaaacttgg gcatttatta cttggaccat
   131521 attcgcgatt tatttacata cccgaacaaa tcaaaatttg gaaggtgtaa attctgcaat
   131581 tgtggcttcc gcgggctttc ttataatttg gatatgctat tttggggtca atctattagg
   131641 aataggttta catagctatg gttcatttcc attaacatcg aattgaatga aaaagcagaa
   131701 caaatacaaa cataggacag catagaatat acataagaaa acttaatgta agccgccaag
   131761 aaaagaacct tttgaatcac tccgctactt gtacttgatt caaaaggttc tcacaaaggc
   131821 caaacatatc tgattcaaat tcaatttttt tttttttcac ctttttcaat tgtaaggcga
   131881 atcattttca aaatcatttt aaatattaaa taggatttct tttttttttt attcctaaaa
   131941 cctatctata aaaataatta gctagaatag cttcgacttt ctcacccgat agtgataaaa
   132001 tgaaatccgg ataaatacca atacctatta cgggtagaaa gatagagatc gaaacaaata
   132061 actctcttgg tccagaatca aaaaaatagg agtttggagc attaaatagc ttgtatccgt
   132121 agaatatttg acgtaacata gataataaat aaataggagt taatatcatt ccaattgcca
   132181 ttacaaaaat aattaagatt tttggcatta aaaaaaattt ttgactgcta attattccaa
   132241 aaaagactat caattctgca acaaaaccac tcatgcccgg taatgcaaga gaagccatcg
   132301 ataagatact gaacatcgta aacatttttg gaattggaag agccattccg cccatttcgt
   132361 cgagataaac aagacgtatt ctatcataac tcgttcctgc caagaaaaaa agtgcagcgc
   132421 caataaatcc atgagatatt atttgtaaaa aggctccgtt gagtcccgta tcgtttatag
   132481 agccaattcc tataattatg aaacccatat gagatacaga ggaataggct attctttttt
   132541 ttaaattacg ttgagcaaga gatgttgaag ctgcataaat tatttgcatt gtgcctacta
   132601 tcatcaacca gggagaaaat atagaatgag catggggtaa taattccata ttgatccgaa
   132661 ctaatccata tgctcccatt tttaataaga ttccggctag aagcatacaa gtactataat
   132721 gtgcctcccc atgggtgtct ggtaaccatg tatgtaaggg tataatcggt gatttgacag
   132781 caaaagcaat aagaaatcca atatagaata ttatttccag tgcgagagga tacgattgat
   132841 tagctaatgt ttcaaaattg aatgttggtt cattagaacc atataaaccg atacccaaaa
   132901 cccctactaa tagaaaaatg gaacctcccg cagtgtacaa aataaacttt gtagctgaat
   132961 acagacgttt ctttcccccc cacatagata gaagtagata aacaggaatt aattctaact
   133021 cccacatgat gaaaaaaagc aaaaggtctc gagaagaaaa tgatcctatt tgaccactgt
   133081 acattgctaa catcaggaaa tggaatagtc gggaatcccg agtaactggc caagccgcta
   133141 aagtagctaa agttgtgata aatcctgtca gtaaaatagg tcctatagaa agtccatcta
   133201 ttcccaatct ccagtaaaaa tcaaaaaaat tgatccattt ataatcttcc gccagctgga
   133261 ttaatggatc gtccaattgg aaatgataac aaaatacata ggtcattaga agtagttcta
   133321 aggtggatat agaaatggta taccacctaa ttagcttatt tcctctatga ggaagaaaga
   133381 aaattaaaga gcccgcagat attggcaaaa ctacaattat tgttaaccaa ggaaaataat
   133441 tcgtggtaaa gacaagatac acttggacca gaaaaacccg cgctcgaaaa tagaatcttt
   133501 attctttttt tttgagtacg ggttttttca gtaaaaaata aaatgtattc aaaatgtatt
   133561 caagtgggtt ttacggaaca tatcaataag ctagacccat acttcgagtt gtttcatgcc
   133621 ataaataaac tcgaacactc aagaaatccg ttggacaggc agattcacat ctcttacaac
   133681 caacacagtc ttctgttctt ggggcggaag caatttgttt agctttgcat ccatcccaag
   133741 gtatcatttc taacacatcg gtggggcacg ctcggacaca ttgggtacac cctatgcatg
   133801 tatcataaat ttttactgaa tgtgacatgg gatctatgaa tttttgaacg ttatcaaatt
   133861 tcgatctagt aaacttgtaa atgaatcata tatttaaacg ccagatgaat caacgattta
   133921 ccagaaattt tctaatcaat ggacttctgg atcagctcat gagaagtggc taagatactt
   133981 tgatttatta cgttttcgta aatagaatct agattctaac atattctaca tgctaattca
   134041 aattggtgga tattctaatt ttgattatta ttcctactta ttcaataaag tcgattgatt
   134101 gatacgcgtt gattttctgt tacgataaat tgacgaaaca atagccaacc caatagctgc
   134161 ttcagcggct gcaatagcta taacaaaaat tgagaaaata tctcccttta actggcgact
   134221 atcaaaaaaa tcagaaaatg ttacaaaatt tatattaact gcattcaata taagttcaag
   134281 acacataaga gccctaacca tgtttcgact cgtgattaat ccataaatac cgatagaaaa
   134341 taaataggca ctcaaaacaa gtacatgttc gagcatcatt gaccaactcc ttatcaatgt
   134401 tggttcattt caatatgaac aaaaattcaa cagattcgag attgactaga atagaacaaa
   134461 acaagtacgg aacaaaagaa tgtattgaaa atagatcaaa taaaagaatc tcccttttag
   134521 acatgaacag tattcaaata gaatttttgt gaaataggtg ggataacata gaagaaagtg
   134581 aaatttggat tgtttgatgt tgctagttat aacgatttat tactgacgag ccacagcaat
   134641 tgcgcctatc aaaccaacta aaagaattat tgaaattagt tcaaacggaa gaaaaaaatc
   134701 tgttgataaa tgaattccaa tttgttgact attacttatc aaatcttgtt ctataagttg
   134761 gtttgatctt gtagtccaaa taatcccgta ccatgacgta tcgaaaatag tagtaattag
   134821 cgaaagaaga atacttgtac aaaccagtga agtaacccca tccccaacga tcgacagatt
   134881 caaatccttg taatattctg aacccttcat gaacatgaca gcaaatatga ttaaaacatt
   134941 tatggctcct acataaataa ggagctgggc agcggctaca aaatgagaat ttgaaagaat
   135001 atagaataag gatatacaaa caagaaccaa tcccaacgaa aaggcagaat aaattggatt
   135061 ggtaagtaat actactccca gtccccctaa tataagaccc gatcccagta aaactataag
   135121 aaaatcgtgt attggtccag gcaaatccat tatatgtaaa ataggagata aattgaaatg
   135181 cttttcatga tcgtattgac ccgaccggga aaaaactaaa ggtttttttg attttcattt
   135241 tatgataggt tcctaattga attcaattct aatctattag gtatgatatg ggtacaattg
   135301 ttggacagtt tcttttttga ttcttttatt ttcttaaatt aagaaagaat aaggatattt
   135361 tttgaaagta tatatttcga aaaaattacg actctattga tagattttta ataaaaaagt
   135421 cgaaattctc atcaaccaat gaatttctag ttgaattttt cattattggc caaacaaaga
   135481 gaaagacctt atctcattct tttaatttaa accaaaaaac ggaaccttaa gaattggtaa
   135541 tttatcttta tttaatagaa tagggcggtt acctactcag tttttctttg aggcgaattc
   135601 aaaattgttc gaattgtata atcatcaatt actgacattg gtaaacggcc caaagcaatt
   135661 tgattataat tcaactcgtg acggtcgtaa gtagaaagtt catattcttc agtcatcgat
   135721 aaacaatttg ttggacaata ctcaacacag ttaccacaaa atatacaaat tccgaaatca
   135781 atactgtaat taagtaatcg tttttttcga atatcagttt caaatttcca atcaacaaca
   135841 ggcagatcta taggacatac acgaacacat acttcacaag caatacattt atcaaattcg
   135901 aaatggattc ggccacggaa acgctccgat gtgattaatt tttcataagg atattgaata
   135961 gttacaggca aacgatttgc gtgggataag gtaatcatga aactttgacc aatgtacctt
   136021 gctgctcgta ctgtttgttg accataattc atgaacccag ttaccatagg gaacatatca
   136081 ggaatctata tgaatagttt tatcttcgtt tctttctctt gtttgaactt gaaccaagtc
   136141 tattgtttgc tatttacagt gaaaaaagtt gaaaagaggt tgttaataat agattaccga
   136201 gagatattgg taaaagaaat ttccatccaa gatttaaaag ttggtccatt cttaacctag
   136261 gtaaagtcca tcttgttgtg atcgaaataa acaagaacaa ataagtttta gctaatgtaa
   136321 taaagatacc aattgtagtt ccaaagattc catccacttt atttatttca aatagctcag
   136381 gaacaaatat gtatggaatg gaaatattcc aaccacccaa gtaaagaacc gttacaaata
   136441 acgaagaaag taatagattt agataggaag caacataaaa taaaccaaat ttgatacccg
   136501 aatattcggt ttgataacct gctactaatt cttcctccgc ttctggtaaa tcaaagggta
   136561 atctctcgca ttcggctagg gcagaaatta gaaaaacgag aaatcctata ggctgacgcc
   136621 acaaattcca tccccaaaaa ccatattttg actgcgcctc aactatatca actgtacttg
   136681 aactgttaga taatcatagt cggtgataac atcactgttc ccaccgctat tccagaaccg
   136741 tacatgaggt tttcgcctca tacggctcct cgtgggtcaa aaaaaaaatc taaggaccag
   136801 atcagtatta ttgactattt agctagctat ggttgtagaa tagaaagagt caaaatctat
   136861 ttgagggtcc aaaattatac caatggaatt ccgtctgcta tactctaaaa taataataaa
   136921 aaaggcgctt ccgaattgat ctcacccgtt aataatttga ctttgttgag taataactta
   136981 atccttaaat aaaaaactcc tttcagaaat atcaataaat agtttatttc aacccatcat
   137041 tttcgattac gaaaaggaat tagacgttac attagctaat gaatcatgag acaaattata
   137101 tctctctaaa tctatgctaa atatatgaaa aagacggaat aaaaaagatt tctttttttt
   137161 ttttctcttg tttgtttttc gttcctattc ttctttctta taaaaccgat ataagagaag
   137221 gggctaaaac aaaaatcaaa aataaaggat tatttcgttc ctgatagtca ttgctttaat
   137281 gggtggatag gagcatactc tggatcggaa tcgcgggaag tactgcctta tcatttctac
   137341 caatttaaag ccccaattag tattcttttt atgttatgca gaaatatctt tttagataat
   137401 ttccataatc tccattacta atcctttgtg catttttgtg ttcctaatca tccactcatt
   137461 ttttgttcaa tcgcccgttt cgtttgataa tacatgtatg gtaggtaatt catacaaagg
   137521 atagtgaaaa ggccatacgg ttgatctttt gagcccgctt caagctgggt tgtctaatca
   137581 accagtcttg gggcttccgc ttatgtttat ttccacttaa ctcttgtctt gtacatagga
   137641 aatgagactc catttttttt ttttactgca aattgataag ctgctttctt tcactcatat
   137701 ataactatct aatttacttt atcaaccaaa aggataataa agaatatcta ttcaattcgt
   137761 tcaacttgtt ttgttttcta aagcgaaaga aaagaatgaa tagggaaaag aaagaaaagt
   137821 ttgtatttca acgaatcgca cgtagagata ttgataaaac acataaagtt aatggtattt
   137881 cataactaat cgattgagca gcagctcgta aaccacctaa aaaggaatat ttattattcg
   137941 atccgtatcc tgacataaga aggccaacag gggcaatact tgaaatggca atccataaaa
   138001 aaataccgat attgagatca gctaaaacaa gatgatagct aaaaggaatt actaaaaaac
   138061 ttagtaaaat agatatgact gctatagatg gtccaatact gaataaacgg gtatttcctc
   138121 tagctggaaa aagattctct ttgaaaagca gttttgtccc atctgctaga gcttgaagaa
   138181 ttcccaaagg accggcgtat tcaggcccaa tacgttgttg tattcctgcg gatatctctc
   138241 tttctaacca tacaattacc agtacgccta ctgtgatccc gaatacaaga gtcaaaatag
   138301 ggacaaagat ccatacgatt ccatagacct ctttgaaaaa ttccaatctg gaaaaagaat
   138361 gaatatcttg tacttctatt tctgttgtat aaactatcat ttcaacgatc aacttctccc
   138421 ataatgatat ctatgctacc tagtatcgtc ataatatcag ccaatttcat tcctttaact
   138481 aactgaggaa gaatttgcaa attgataaaa cccggcgggc gaattttcca tctccaagga
   138541 aaacaacttt tgtcccctat tagaaaaatt cccaattctc cctttggggc ttcaactctc
   138601 gcataaagtt cttgcttcgg caattcaaat gtgggagaag gttttttact aatgaatcga
   138661 tagtcaaaat cattccattc tggatccctt tctctatcaa agcatcggat ttctaaattc
   138721 tcatagggac cccctggaat tccttccagg gcctgttgaa ttatttttat ggattccgtc
   138781 atttcactga ttcggactaa ataacgagct aatgagtctc cttctttttg ccactggatt
   138841 tcccaatgaa attcgtcgta acactcataa tgatcaactt tacgaagatc ccattgtatt
   138901 ccagatgctc gtagcatcgg tccggataaa ccccaattta ttgcttcttc tccactaata
   138961 atgcctactc cttcaactcg ttctaaaaaa atgggatttc gcgtaataag tttttgatat
   139021 tcaacaactc ctgttaaaaa ataatcgcag aaatccaaac atttatctat ccagccataa
   139081 ggcaggtcgg ctgctactcc tccgatacga aaataattat gcatcattct catcccagtc
   139141 gcagcttcga atagatcata tactaattct ctttctctga aaatatagaa aaaaggggtc
   139201 tgtgcgccaa tatccgccat aaaaggtcca agccataaca gatgagaaac tagacgactt
   139261 aactccaaca taatgactct gatatagctc gctcttttag gcacttgaat atttcccaat
   139321 tgttctggcc catttacggt tattgcttct gtgaacatag tagctaaata atcccaacgt
   139381 gttacataag gtaaaaattg tataattgtt cggttttccg caattttttc cattcctctg
   139441 tgtaaataac ctaatattgg ttcgcagtca acaacatttt caccgtctag ggtaacgatg
   139501 agacgaagaa caccgtgcat tgatgggtgg tgaggtccca tattgactat cataaggtct
   139561 ctttctgtag ctggtctatt cataagtttt tcctcgattc attcttacat gaattgctga
   139621 aaacgaaaag aagtttatca aaattctcaa gatccaataa atgaaaaaac taagtaaaaa
   139681 tttttaaatt aacgattttt taactcccga atatccaact cactaattaa ttctttatag
   139741 cgtactcggt ttttctttga taagtaagac agcagccgtt gacgttttcc cagaattttt
   139801 cgtagacctc tctgagatga atagtctttt ctgtgcaatt ccaaatggga agtaagtctt
   139861 cgtatcttat tggtgaaact gactatttga aagtcaacag acccccgctt ttcttctttt
   139921 ttttcttgaa aaataactga gatgaatgaa ttttttacca taaaacaaaa tcttatcccc
   139981 ttttataatt ttttgatgtg aatttgatta atcagtaata ataatattag tcattttgat
   140041 atagagaatg accttaagtt cattataaac ttcctatttt attttataaa ataaataaat
   140101 gaacaaaatc ttcttatttt atttgtatag gaatacaaaa aaagataaga agattttgtt
   140161 cattcattta tagatctaat tgataatatg tatgtcatta aattagtatc ctctttcagg
   140221 atggaatgta agacaatcct cgcgtctatc tatttgtttt catatagccg acgtattcta
   140281 ttacctaata atatatgtat atatggcaaa attcatgtaa atggacttgt aactaacaaa
   140341 ttttcaaccg tggatacata tgtatcctga ccatactgaa acgactgcca ttatgagtat
   140401 taaaccaata gcgattcata caagctaaat cttctagtcg ataattgggc caaagaaaga
   140461 acttcatttt aattagttta tttttatcga taccgagata tttgcctcta tttaaaactt
   140521 gaccacagtt ttttacctga ttgcaaaata ccggatttct atgtatatca tttctatccc
   140581 ttgagtttaa aaaatataga attcgcaatt ctctacggcc tttaggggat aaaagagttt
   140641 caggaacaaa gaaatcataa tgatttttgt ctctattttg agtcattttt tgatgtctta
   140701 aaatggattc atcaaattga ttcttatcaa accattctcg aaatttttga ttcctttggt
   140761 atttattctt atgaaggtat ttattcttat gaaccaaaaa aatacctatg gtttgatata
   140821 gaatcaattg tccatcgttt tttatagacg gataaggata agtcggttcg ataatcaatg
   140881 ttccgcttgt acttaattct ctaggagtgt gcctttttag agtccaaaga tccacagtaa
   140941 gttctccccg tttaagatag gatatagcaa cgtcctttgg atttatcaat ctaagcagga
   141001 gacaataggc tctaatatta ttgaccattt ttttatttag aaccctttcc cagctcaatt
   141061 gaaaatagaa aaaactttct aggaaggaat aaagctctat agcttcgggg ctcatgttgg
   141121 cctttttttt tctacgttgt ttttttatgc ctgatctacc tccattttca tctgatagag
   141181 gagccccttc cccttggttt agaggatctt tttcttcttg atttctattc tcgaatctaa
   141241 gaattctttt ttttttcttt gattctatta aagggttact ttcagtaatg tttttcttaa
   141301 tgttttcatt tccattcaaa tgaaagttga aaagaagtaa ttttattggt atgatccccg
   141361 gttgaatctt atatgcatta tatagtggca caaattctgg gaagaaccaa agttctagtt
   141421 ctggattcga actaatacga cctactattt cctcattcat ttccatccaa tcaaagaagg
   141481 atcttttttt ttttgtcaaa gaaggatctt tttttttttt gaatgggttg atttttgaat
   141541 tttgagaaat tggtaaagaa aaaggaccca tcttcatttt ttgattctta ttcttggtgc
   141601 cgctattggc ccagtaatga atctcgacct tattatttct aaggcaaaaa tcaattattt
   141661 tccacctaca aaattttcta tctggaaatt tatcctcagc cataatatca ttttctccta
   141721 gataattaga aataggtagc ccgtctggca tatcaaaaaa tttgcgttta tctatcttgt
   141781 aattatcaaa aatctcttct ttactattta tttgtaatgg tgatctataa atatatgagt
   141841 ctttcttctc ttcataatta atagatttat atgagaaaaa atcatgtcta tgatgttttt
   141901 taaaattaga tgatttttta tattcttgat tcagtaatga atcaggttca aaatcatttt
   141961 gtttttcatc atgaattaat ccttcttttt catatgagcc ccatttgtta aaatcgtttt
   142021 tttgagtaat acagtgtcga ttgactttat ttcgccattt ttctggtact aatttaagcc
   142081 agctaatctg agagaaatca tattgataat gcccccttaa caagtttttc cattgattcc
   142141 tttcagaatg ccaaaagtct ttatgtatca atccagaatg aaaaattccc tctttccaaa
   142201 aaaaatcctt tatttcattt ttaagaaaaa gagatgttcc ataatattga aggatagact
   142261 tgaatttata gaagttaata actcgagttt gcgatatttt ataaaataca tatgcttgcg
   142321 agaaggagga cgagttacaa aaagttgttg aattcttatt ttgaatatta tcaagggaat
   142381 tttttttagt taaaataaag tgaaattttt ttgtatttct tttcttaatt cttttttcat
   142441 tttctttctt attggaaatg gatttctcga tcattttttt tcttgattca ataaaaagtt
   142501 gtgcattggt tcttgcaata ttaatgatac atagaaaaaa atctatgtat attttttcca
   142561 tgaaaaattt gataaaaaaa taaaatttac ggattaatcg agtatttctt ctttttaata
   142621 tttgacaaaa tttttttaat gattttaata ttttattatg ataacttttt ttattagaat
   142681 taatattttt ttcttgagtt agaaatccat ttttcttctc atttagaatt ctttctagtt
   142741 tcttgttgat tgtacttgtt ctctcagtca gatctttcat ttttttttct gtcagtgaaa
   142801 aatttgtcca ttctgtagat cgaatttgaa taggtgattc acgaatcatc tgattattca
   142861 ttatagaatc gtcggtttta gtttcaccca attcgtagtt tttgatgctc cattttttta
   142921 tttcttttga cacctttcga agaaattttg ctcgttcttt aaaaacatta aaaactataa
   142981 aagacttctt tttcaatttt ttcacttttt ttttcagttc tttaaaaata ggttcaaaaa
   143041 atgaagaccc ttttagtttt cgagggggac caaaaggatg gtcagtttcc ggtccaaaaa
   143101 ttgttaaaaa acaaaaatca tttttttgcg ctttctgtgt tttcaagggt tttaacttag
   143161 atcggtgcca aggtttcagg taaaaaggaa ataatatttt tatctgaata ccgtctgtta
   143221 accagttttt tggaaattct ttgtcggata attcaacacc attataagtg catcgaatat
   143281 gcatttctcg attccaatcc ttgaagtctt cggaccattc gggaccttga aataataaaa
   143341 tacgcgcaat attcttagct attattaata aaggcaatcg aatatatttc cgaagaattg
   143401 attggcctac taataaaaaa cctcttactg cttgagcata tgtaatgtta tcccaagctt
   143461 ctgctatttc cattcgcatt ctctcttcgt cttggtattt ttcaaccttt cttttttctt
   143521 ttgtataatc agagatttgt aattttttgc tttttttaga catcaaattt tgaaaaattc
   143581 ctttcatccg tccgaaacta tcaaaagaaa aaaggcgtct gtctattctg ttcaaaaaag
   143641 aaaaaaggcc tctgtctatt ctgtccaaaa aagaaaaagg gcgtctgtct attctgtcca
   143701 caaaaagagg ggaatgcacc tttgcttgat agaagagttg gcaagcaacc gttttacgcc
   143761 tttgggcacg catagaacct tttattagat ttcgacgaaa atccgagtat ggtaaataac
   143821 gtatccaagc gatttcgcct gctggatcag gctcattaga atcttcgcta tcatcaaaaa
   143881 tgaccatata cttgtatttt cttaaacgaa tttgagaatc caattctacc ctttcttcgc
   143941 cggtttctcc ttcctctagt tgcaaatcat cgagtaagta gtatggccat cgagggacct
   144001 ttttacttat ttcctttatt tcaatagatc tttttctact tctttgatca ctggacttag
   144061 ttataactac atttgaatga atagtttgat gtttgggttc tcgaaatcga aataaagaaa
   144121 gcttcttttt tgttaataat gatctactat tgttgagttt gtctattgtt tgtttcaatt
   144181 cgcgataatc attagtaaga agtagagcat gaatcttatt tatccaaaat tcccccattt
   144241 ttttttttat atatatttga tttatgctag ggggtgaaaa cccttttttg attcttccac
   144301 gatagggccc atataagaac ggatcatatt ttttaggaaa atattctttt ttagtttcat
   144361 cattacacaa ttgagttttt tgttcaaata tacctatatc aaaagattct ttatctaaag
   144421 ttctgactct atttataaac tcgtcagttt tgtttagccg ttttagatca ttggtcaaat
   144481 tccaatcatt atacaattga tcagataata atttttctgt tgtgaaaaag gatatctttt
   144541 tttctattat ttctttaaaa gttgacaaac tcggcggata cataaaagat atcctttctt
   144601 ttccatcact ttgacatgta taaaaaaaat attgtgacat ttcatttttt acagcatttt
   144661 gaaattgatt gttttttata taacgaaatg gtcgattcca tttgttagaa tcaaaaagaa
   144721 gaatcacaag agagttttca acccatgaat caaaaagaag agtcaggagt tcatcttttc
   144781 tttttttttt tttctttccg ttcactcgga tctcttccct ttcatcgatt ttgtccggat
   144841 cctccctttc ttccgaaaaa agggaaggag aaggatcttc ttcggtgaat acctcttctt
   144901 cctctttagt tttagtcccc ctccttgcgg aaactttttt ttctatttct tccatttctg
   144961 aggttccttt cagttgctta gtcaaaatgg gtgacggtat tcttcctaaa tagtagatac
   145021 aggtaataaa taagaaagta ctaaagattc gagccataga gtttcttaat tctgacacaa
   145081 tggatcttaa ttttgacaca aggtacttat actgataagc aagagaagca agatacttat
   145141 tagatcgaat aagtacatta aacctaatag aacttttttg ctgtatccac actaatacca
   145201 atctaaactt agatcgaata agtacattag acctaataga atgattttgc tgtatccata
   145261 ctaataccaa cccaacccat tttatgaata aaatttgacc aattaaccaa ccaactaaac
   145321 tacttgttac aaataaaatc ttgttgttgc atcgaaacat ataaacgttg actaatctgg
   145381 ctaacattga acttggtaaa atgaaatggt tgaataattg aaaaatgaga ttattcagga
   145441 atacacattg aatgttaaga ttacgcattg aatttctgtt agtagatcca taatcaaaaa
   145501 agtctttgtg attgttccag aagaaatgaa acaaaagata gggtagagct aggacagtta
   145561 ttgtatgggg tctccccaat gctatatgga ggggcgcgta atagatcgat atgaacatca
   145621 tgagctgtcc cacaagaaaa ccagttgttg ctgctacctt cttctcgttt ccttcttctc
   145681 cttcttccat agccagggct cggagagaga agagatagga gggccctatg gagaatgtgg
   145741 tcagaaatcc ataatagagt ccgaccccaa cgaccgaatt tcttatcctc atgcataagt
   145801 atattagatc acctggtcta aaaaaaaata tataagattt gaaaatcatt ataaaacctc
   145861 ctcctgttcg atttcaattc catttttttt tgttaatcta tgataatatg atattattct
   145921 atgataatat ttttgggtga tcttcatgca taagtatatt agatcacctg gtgtaaaaag
   145981 aaaaatataa gatttgaaaa tcatcacaaa cctcccgttg ttctatttca attccatttt
   146041 tttgttattc tatgataata tgatattatt ctatgataat atcatattat tctatgataa
   146101 tcttttttca ctttccatat atagaaatac aaagagatag actagaaacg acatctctta
   146161 tgtcaatgac actaaagaaa gggatattaa atgaatggaa ttgggatatg gatggaatat
   146221 aatgaaatag agccactttg aggttcccta tgaaatgagg catggaacgg ggccactacg
   146281 aagaagttcc gggggttacg aaggaaactt cgagttcata ttggtcatgg gttgaaaatg
   146341 ggaattgaac tctatgagat ctaatctccc gttgttcctc agtagctcag tggtagagcg
   146401 gtcggctgtt aactgactgg tcgtaggttc gaatcctact tggggagagg agtaggtaac
   146461 ccgttctctg tgtctttatt tctattgcat tctatctcat cgtatcacat tctgttctgc
   146521 gatatttgag aatcgccgtc aatacctcgg tctaggtccg ggataatcct ttgttccata
   146581 gtcttggggc tatttacaac cagccaatta agaattctca gatgtactag tactagcaaa
   146641 tggatcaaag atgcagttat cgattctccc gagaggccgc aattaccgcg agcaaacaca
   146701 ttaatttaat ggcgaggagc gcatttttgc catttttgta tgctactaat acttgtactt
   146761 gctctgccat tctgtccaag cctggctgag gaagagttat ggggcgtaaa acaaaaaaaa
   146821 aagatgctaa tttttttttt tgttttggcc ggctttacta tatgtaaatt tatatttgaa
   146881 agtcaaaagg ccactccatt tcggcaaaag acccgcgccc cagttccata gcttttggtc
   146941 cgctatccca atcatgattt tcctaccccc agagggaaag gcccttccct tttgggccgg
   147001 ttgtgggcga ggagggattc gaacccccga caccgtggtt cgtagccacg tgctctaatc
   147061 ctctgagcta caggccccac ctcgtctcca ctgggtctgt tcccaggagt accctaaaaa
   147121 aaaggaacct ttcctctccc cagccatttc cgggttaaga agatgtgaaa gcgcctttct
   147181 ctctataaga acggtgcgtt ccgaggtgtg aagtgggaga gaggggattt cataattggg
   147241 gttttgaata agacgacctt tttgtttttc attttttgtt tctttttcgt attgaataag
   147301 aatgagaggt gttaagtttt tatcatcctg gcgtcgagct atttttccgc aggacccccc
   147361 ctacagtatc gtcaccgcag tagagtttaa ccaccaagtt cgggatggat tggtgttgtt
   147421 cctctacgcc taggacacca gaatatcgaa ccatgaacga agaaaggcgt gcgaaaaaaa
   147481 gaaaagcata ttggctagtg attctgaggc ccgattcttg actggaaggg acaccaaagg
   147541 cctccgccct tccatcccat gaatagatag agagggaggg cagaactttt ggttttttca
   147601 tgttgtcaaa gagttgaaca atgaaaatag atggcgagtg cctgatcgaa ttgatcgggt
   147661 catgtaggaa caaggttcaa gtctaccggt ctgttaggat gcctcagctg catacatcac
   147721 tgcacttcca cttgacacct atcgtaatga taaacggctc gtctcgccgt gaccttctct
   147781 tgaattctca aaacttctgt cactcgatcc ccgcagggac agagaacccc ttgccgtcgc
   147841 ggctgtgcta ccggaggctc tggggaagtc ggaataggag agcactcatc ttggggtggg
   147901 cttactactt agatgctttc agcagttatc cgctccgcac ttggctaccc agcgtttacc
   147961 gtgggcacga taactggtac accagaggtg cgtccttccc ggtcctctcg tactagggaa
   148021 aggtcctctc aatgctctaa cgcccacacc ggatatggac cgaactgtct cacgacgttc
   148081 tgaacccagc tcacgtaccg ctttaatggg cgaacagccc aacccttgga acatactaca
   148141 gccccaggtg gcgaagagcc gacatcgagg tgccaaacct tcccgtcgat gtgagctctt
   148201 ggggaagatc agcctgttat ccctagagta acttttatcc gttgagcgac ggcccttcca
   148261 ctcggcaccg tcggatcact aaggccgact ttcgtccctg ctcgacgggt gggtcttgca
   148321 gtcaagctcc cttctgcctt tgcactcgag ggccaatctc cgtccggccc gaggaaacct
   148381 ttgcacgcct ccgttacctt ttgggaggcc tacgccccat agaaactgtc tacctgagac
   148441 tgtcccttgg cccgtaggtc ctgacacaag gttagaattc tagctcttcc agagtggtat
   148501 ctcactgatg gctcgagccc cccctgaagg aggccttctt cgccttccac ctaagctgcg
   148561 caggaaaagc ccaaagccaa tcccagggaa cagtgaagct tcatagggtc tttctgtcca
   148621 ggtgcgggta gtccgcatct tcacagacat gtctatttca ccgagtctct ctccgagaca
   148681 gtgcccagat cgttacgcct ttcgtgcggg tcggaactta cccgacaagg aatttcgcta
   148741 ccttaggacc gttatagtta cggccgccgt tcaccggggc ttcggtcgcc ggctcccctg
   148801 tcatcaggtc accaacttcc ttgaccttcc ggcactgggc aggcgtcagc ccccatacat
   148861 ggtcttacga ctttgcggag acctgtgttt ttggtaaaca gtcgcccggg cctggtcact
   148921 gcgaccccct ttgtgaggag gcaccccttc tcccgaagtt acggggctat tttgccgagt
   148981 tccttagaga gagttgtctc gcgcccctag gtattctcta cctacccacc tgtgtcggtt
   149041 tcgggtacag gtaccctttt gttgaaggtc gttcgagctt ttcctgggag tatagcatgg
   149101 gttacttcag cgctgtagcg cctggtactc gaacattggc tcggggcatt ttctctaccc
   149161 cttcttaccc tgaaaaagca ggggcacctt gcgtccttga accgataacc atctttcggc
   149221 taacctagcc tcctccgtcc ctcgggacca acaaggggta gtacaggaat attcacctgt
   149281 tgtccatcga ctacgccttt cggcctgatc ttaggccctg actcaccctc cgtggacgaa
   149341 ccttgcggag gaacccttgg gttttcgggg cattggattc tcaccaatgt ttgcgttact
   149401 caagccgaca ttctcgcttc cgcttcgtcc acccccgctc gcgcgggtgc ttctccctaa
   149461 ggcggaacgc tcccctaccg atgcattttt tcatcccaca gcttcggcag atcgcttagc
   149521 cccgttcatc ttcggcgcaa gagcgctcga tcagtgagct attacgcact ctttcaaggg
   149581 tggctgcttc taggcaaacc tcctggctgt ctctgcaccc ctacctcctt tatcactgag
   149641 cggtcattta ggggccttag ctggtgatcc gggctgtttc cctctcgaca atgaagctta
   149701 tcccccatcg tctcactggc cgaccttgac ccctgttatt ttgaggtcat atctagtatt
   149761 cagagtttgc ctcgatttgg taccgctctc gcagcccgca ccgaaacagt gctttacccc
   149821 tagatgtcca gtcaactgct gcgcctcaac gcatttcggg gagaaccagc tagctctggg
   149881 ttcgagtggc atttcacccc taaccacaac tcatccgctg attcttcaac atcagtcggt
   149941 tcggacctcc acttagtttc acccaagctt catcctggtc atggatagat cacccaggtt
   150001 cgggtccata agcagtgaca attgccctat gaagactcgc tttcgctacg gctccggtgg
   150061 gttcccttaa ccaagccact gcctatgagt cgccggctca ttcttcaaca ggcacgcggt
   150121 cagagccctg ggctcctccc actgcttggg agcttacggt ttcatgttct atttcactcc
   150181 ccgacggggg ttcttttcac ccttccctca cggtactact tcgctatcgg tcacccagga
   150241 gtatttagcc ttgcaaggtg gtccttgctg attcacacgg gattccacgt gccccatgct
   150301 actcgggtca gagcgtaagc tagtgatgct ttcggctact ggactctcac catctagggt
   150361 gcagcattct actgcttcgc ctagcagcac gacgctttta ttgctctccc acaaccccgt
   150421 tttcacggtt taggctgctc ccatttcgct cgccgctact acgggaatcg cttttgcttt
   150481 cttttcctcc ggctactaag atgtttcagt tcgccaggtt gtctcttgcc tgcccatgga
   150541 ttcagcagca gttcgaaagg ttgacctatt cgggaatctc cggatctacg cttattttca
   150601 actccccgaa gcatttcgtc gcttactacg cccttcctcg tctctgggtg cctaggtatc
   150661 caccgtaagc ctttcctcgt ttgaacctcg cccttcactt ttcactttaa ggctatgcca
   150721 tcctaaggtg ctgctaaatg gaaggatctt atcaacgtcc atgaatgata aataatagat
   150781 tgaactgccg aatcggaaaa atcgggtact atcatatagc tttgtttcgg ctaagttcac
   150841 gagttggaga taagcggact cgaaccgctg acatccgcca cagggtaaac caccgcctct
   150901 caggcccccg actgattgat tctaccatag aggccaacga tagacaataa ctcccccccg
   150961 aacacagctt acaactttca tcgtactgtg ctctccaaag agcaactctt ctcaaaatct
   151021 caaaaaaaaa aaggtgctga gttggaatcc cattctaact agagctttcc ccccttttcc
   151081 accccgacct ttggtcttaa gaatgctggt tttaagaatg agtgattgcc cttctccgac
   151141 ccttactgcc caacctgaga gcggacagct aatgcattcc acttattgaa cagggttcta
   151201 tggtcggtcc gcgacccctg gataccgaag gcgtccttgg ggtgatctcg tagttcctac
   151261 ggggtggaga cgatggggtt ggtccatgga ttttccttcc ttttgccgca tttcgctcaa
   151321 agggttgaag ggagatagtg catcaagctg ttcgcaaggg ccaacttgat cctcttcccc
   151381 agggatccca gatgagggaa cctaaaccta ggggagccgc cgactccaac taccgtccat
   151441 gtacgatcca tactagatct gaccaaccac ccatcctacc tcctctacac gttcttgaca
   151501 gcccatcttt gtctcagtag agtctttcag tggcatgttt cggtcctctt ccccattact
   151561 tagaaaaagt gagccaccgg ttcaggtaca agatactatc attaccgcct ggacaattag
   151621 acacccaacc cgtaatcgca acgacccaat tgcaagagcg gagctctacc aactgagcta
   151681 tatcccccga gccaagtgga gcatgcatga aggagtcaga tgcttcttct attcttttcc
   151741 ttggcgcagc tgggccatcc tggacttgaa ccagagacct cgcccgtgaa gtaaatcatc
   151801 gcacctacgg tccttgggag agaatcaata gattcctttt cgggagcgat tcatccttcc
   151861 cgaacgcagc atacaactct ccgttgtact gcgctctcca agtgtgcttg ttcccccttc
   151921 ttttcttcct caccacggca agtacttgtg aaataagaaa taactccgat gggaagaaaa
   151981 aagagggcgt taagagaccc tcttggccca accctaaaca ctctaagatc ctttttcaaa
   152041 cctgctccca tttcgagtca agagatagat aaagtgaatt atttatcagc caagcattcg
   152101 tcttacggct agatccaatc ccctggtccc tgcggaaagg aaaaagaatt tcacgctctt
   152161 cctttcggga agggaggatt aggaaaatcc tattgattgc agctttctcc agacctccgg
   152221 gaaaagcatg aaaaaaaagg ctcgaatggt acgatccctc cgtcacccca gaatgaaagg
   152281 ggcgatctcg tagttcttgg tctgtgaaga tacgttgtta ggtgctccat ttcatttttc
   152341 cattgaggcc gaacctaaac ctgtgctcga gagatagctg tccatacact gataagggat
   152401 gtatggatta tcgagaagag aggagccatg gtggtccccc ccggatcgcc cagatcccac
   152461 gagtgaatag aaagttggat ctacattgga tctcacctga atcgccccat ctatcctcct
   152521 gaggagaagt ttggtttccc ggctcgaaca ggagaagtac gccatgctaa tgtgccttgg
   152581 atgatccaca tctcagggtc aggcgctgat gagcacattg aactatccat gtggctgaga
   152641 gccctcacag cccaggcaca acgacgcaat tatcaggggc gcgctctacc actgagctaa
   152701 tagcccgtcg tgcgggcctc ccgctggggc ccgctatgca aaaagaaaag cgagagaaac
   152761 cccatccctc tctttccttt ttacgccccc atgtcgccac acgggaggga catgggggca
   152821 taaaagggga tcctatcaac ttgttctgac ctaggataag aagctcatgg gcttggtctt
   152881 acttcaccgt cgagaaacaa aagaaggctt ccatctccaa gttgaactca gacgtagctc
   152941 gcttcttttt gggtgtgaag cagtgtcaaa tcaaaatacc caacaagcat tagctctccc
   153001 tgaaaaggag gtaatccagc cgcaccttcc agtacggcta ccttgttacg acttcactcc
   153061 agtcactagc cctgccttcg gcatccccct ccttgcggtt aaggtaacga cttcgggcat
   153121 ggccagctcc catagtgtga cgggcggtgt gtacaaggcc cgggaacgaa ttcaccgccg
   153181 tatggctgac cggcgattac tagcgattcc ggcttcatgc aggcgagttg cagcctgcaa
   153241 tccgaactga ggacgggttt ttggagttag ctcgccctcg cgggatcgcg accctttgtc
   153301 ccgtccattg tagcacgtgt gtcgcccagg gcataagggg catgatgact tgacgtcatc
   153361 ctcaccttcc tccggcttat caccggcagt ctgctcaggg ttccaaactc aacggtggca
   153421 actaaacacg agggttgcgc tcgttgcggg acttaaccca acaccttacg gcacgagctg
   153481 acgacagcca tgcaccacct gtgtccgcgt tcccgaaggc acccctctct ttcaagagga
   153541 ttcgcggcat gtcaagccct ggtaaggttc ttcgctttgc atcgaattaa accacatgct
   153601 ccaccgcttg tgcgggcccc cgtcaattcc tttgagtttc attcttgcga acgtactccc
   153661 caggcgggat acttaacgcg ttagctccag cactgcacgg gtcgatacgc acagcgccta
   153721 gtatccattg tttacggcta ggactactgg ggtatctaat cccattcgct cccctagctt
   153781 tcgtctctca gtgtcagtgt cggcccagca gagtgctttc gcccttggtg ttctttccga
   153841 tctctacgca tttcaccgct ccaccggaaa ttccctctgc ccctaccgta ctccagcttg
   153901 gtagtttcca ccgcctgtcc agggttgagc cctgggattt gacggcggac ttaaaaagcc
   153961 acctacagac gctttacgcc caatcattcc ggataacgct tgcatcctcc gtattaccgc
   154021 ggctgctggc acagagttag ccgatgctta ttccccagat accgtcattg cttcttctcc
   154081 gggaaaagga gttcatgacc cgtgggcctt ctacctccac gcggcattgc tccgtcaggc
   154141 tttcgcccat tgcggaaaat tccccactgc tgcctcccgt aggagtctgg gccgtgtctc
   154201 agtcccagtg tggctgatca tcctctcgga ccagctactg atcatcgcct tggtaagcta
   154261 ttgcctcacc aactagctaa tcagacgcga gcccctcctc gggcggattc ctccttttgc
   154321 tcctcagcct acggggtatt agcagccgtt tccagctgtt gttcccctcc caagggcagg
   154381 ttcttacgcg ttactcaccc gtccgccact ggaaacacca cttcccgtcc gacttgcatg
   154441 tgttaagcat gccgccagcg ttcatcctga gccaggatcg aactctccat gagattcata
   154501 gttgcattac ttatagcttc cttgttcgta gacaaagctg gtttggttcg gaattgtctt
   154561 tcattccaag gcataacttg tctccatgcg cttcatattc gcctggagtt cgctcccaga
   154621 aatatagcca tccctccccc ctcacgtcaa tcccacaagc ctcttatcca ttcttattcg
   154681 aggggagcaa gacaaaatag aaaaacccac attgggttta gggataatca ggctcgaact
   154741 gatgacttcc accatgtcaa ggtgacactc taccgctgag ttatatccct tccctgcccc
   154801 catcaagaaa tagaactgac taatcctaag acaaaggatc gagaaactca acaccgccac
   154861 tattcttgaa caacttggag ccgggctttc ctttcgcact attacggata cgaaaatcat
   154921 ggaaaaagtt ggattcaatt gtcaactgct cctatcggaa ataggattga ctacggattc
   154981 gagccatagc acgtggtttc ataaaaccgt acgattctcc cgatctaaat caagcaggtt
   155041 ttacatgaag aaggtttgcc ccagcatgtt ctattcgata cgggtaggag aagcggtatt
   155101 cttaaaaaaa tagagaaatc agaaccaagt caagatgata cggatcaacc ccttcttatt
   155161 gcgccaaaga tcttaccatt tccgaaggaa ctggagttcc ttagttccat tcaagagttc
   155221 ttatggattt ccacgaccct ctaagacccc gaaattttga caaattcctt ctctttttct
   155281 taggaacaca tacaagattc gtcactataa aaaaaaaaaa gggtaatgct aatcccacga
   155341 ttaattactt cattaatgaa tttcatagta atagaaatac atgtcctacc gaaacagaat
   155401 ttgtaatttg ctatgctctt gcctagcggg caaaggcaaa gatttacctc cgtggaaaag
   155461 atgattcatt cggatcagca tgaaagccca actacattgc attgccagaa tccatgttgt
   155521 atacagaggt tgacccccca atcctcttcc cgctgagcct cctttctcct cggtccacag
   155581 agacaaaatg tgggactggc gccaacagtt aatcacggaa gaaaggactc acggagccgg
   155641 gatcgctaac taatacgaat cttaatataa tagaaaagac taatctaata gaaagaaaag
   155701 aactgtcttt tctgtatact ttccccggtt ctgctgctac cgcgggcttt acgcaatcga
   155761 tcggatcata tagatatccc ttcaacacaa cataggtcgt cgaaaggatc tcggagaccc
   155821 accaaagcac gaaagccagg atctttcaga aaatggattc ctattcgaag aatgcataac
   155881 cgcatggata agctcacact aacccgtcaa tttgggatcc aattcggttt tttccttggg
   155941 aggtatcagt aaggagaatg gaataatatc gattcatata gatacagagg aaaaggttct
   156001 ctattgattc aaatgctgta cctatgggat agggatagag aaagaggaaa aaaccgaaga
   156061 tttcacatat ttgatcgaaa aatcaatcag attgatttcg tacccctcgc tcaatgagaa
   156121 aatgggttag attctatagg atcaaaccta tgagacttaa agaatgacgg aagggaataa
   156181 aatcaaaaaa agaaatcaaa aaaaaaaaga aataaaaata agtaaataaa aatgaagtat
   156241 aagaacccag attccaaatg aacaaattca aacttgaaaa ggatctttct gattctcgaa
   156301 gaatgagggg caaggggatt gatcgagaaa gatctcttgt tcttattaga agatcgtgtg
   156361 attggatccg cggatgtttg gtaaaaaaaa tcttctcttt tgagaataat taaaaatgga
   156421 aagtgtttga ttggaacatg aaaacgtgac tgaatttgtc ctagttactc ttcgggacgg
   156481 agtggaagag gggaggacat tctggaacga ggaagagaac ccaacgactt cgaaagaatt
   156541 gaacgaggag ccgtatgagg tgaaaatctc atgtatggtt ctgtagagtg gcagtaaggg
   156601 tgacttatct gtcaactttt ccactatcac ccccaaaaaa ccaaactctg ccttacgtaa
   156661 agttgccaga gtacgattaa cctctgggtt tgaaatcact gcttatatac ctggtattgg
   156721 ccataattca caagaacatt ctgtagtctt agtaagaggg ggaagggtta aggatttacc
   156781 cggtgtgaga tatcacattg ttcgaggaac cctagatgct gtcggagtaa aggatcgtca
   156841 acaagggcgt tctagtgcgt tgtagattct tatccaagac ttgtatcatt tgatgatgcc
   156901 atgtgaatcg ctagaaacat gtgaagtgta tggctaaccc aataacgaaa gtttcgtaag
   156961 gggactgtag caggctacca tgagacaaaa gatcttcttt ctaaggagat ttgattcgga
   157021 acttattata tgtccaaggt ccaatattga aataatttaa gaggttttcc ctgacttcgt
   157081 ccgtgtcaac aaacaattcg aaatgcctcg acttttttag aacgggtcca ggtcaaatag
   157141 caatgattcg aagcacttct ttttacacta tttcggaaac ccaaggactt aatcgtatgg
   157201 atatgtaaaa tacaggattt ccaatcctag caggaaaggg agggaaacgg atactcaatt
   157261 taaagtgagt caacagaatt ccatactcga tctcatagat acatattgaa ttctgcggaa
   157321 aaccgtattc gatgaaagtc gtatgtacgg cttggaggga gatctttcat atctttcgag
   157381 atccacccta caatatgggg ccaaaaagcc aaaataaatg attttagccc ttataaaaag
   157441 aaaactgatt cttgaacccc tttcacgctc atgtcacgcc gaggtactgc agaaaaaaaa
   157501 actgcaaaat ccgatccaat ttatcgtaat cgattagtta acatgttggt taaccgtatt
   157561 ctgaaacacg gaaaaaaatc attggcttat caaattctat atcgagcctt gaaaaagatt
   157621 caacaaaaga cagaaacaaa tccgctatct gttttacgtc aagcaatacg tggagtaact
   157681 cccgatatag cagtaaaagc aagacgtgta agcggatcga cccagcaagt tcctattgaa
   157741 ataggatccg cacaaggaaa agcacttgcc gttcgttggt tattaggggc atcccgaaaa
   157801 cgtccgggtc gaaatatggc tttcaaatta agttccgaat tagtggatgc tgccaaaggg
   157861 agtggcgatg ccatacgcaa aaaggaagag actcatagaa tggcagaggc aaatagagct
   157921 tttgcacatt ttcgttaatc cacgaacagg atctatatag acacatagat ccatggatcc
   157981 atacatctcg atcgtaaaag aatcaataga aaaagaaaga atcggaattg atcgttctcg
   158041 aaacaaacga aaaggaaacg aaagataaaa cataaatcat ggatcaacta agccctctcg
   158101 gggacttgct taagaataag aaagaggaat ctcatgtaaa taccatggaa taaggtttga
   158161 tcctaattca tggggattcc aaaaatataa agttcgaaac aattgggatt tttttggaga
   158221 ttggatgcag ttactaattc atgatttggc atgtacagaa tgaaaacttc attctcgatt
   158281 ctacgagaat ttttatgaaa gcctttcatt tgcttctctt cgatggaagt tttattttcc
   158341 cagaatgtat cctcattttt ggcctaattc ttcttctgat gatcgattca acctctgatc
   158401 aaaaagatat accttggtta tatttcatct cttcaacaag tttagtaatg agcataacgg
   158461 ccctattgtt ccgatggaga gaagaaccta tgattagctt ttcgggaaat ttccaaacga
   158521 acaatttcaa cgaaatcttt caatttctta ttttactatg ttcaactcta tgtattcctc
   158581 tatccgtaga gtacattgaa tgtacagaaa tggctataac agagtttctg ttattcgtat
   158641 taacagcgac tctaggagga atgtttttat gcggtgctaa cgatttaata actatctttg
   158701 tagctccaga atgtttcagt ttatgctcct acctattatc tggatatacc aagaaagatg
   158761 tacggtctaa tgaggctact acgaaatatt tactcatggg tggggcaagc tcttctattc
   158821 tggttcatgg tttctcttgg ctatatggtt catccggggg agagatcgag cttcaagaaa
   158881 tagtgaatgg tcttatcaat acacaaatgt ataactcccc aggaatttca attgcgctta
   158941 tattcatcac tgtaggaatt gggttcaagc tttccccagc cccttctcat caatggactc
   159001 ctgacgtata cgaaggagtg cggttcgttc gagaaattcc tacctctcta tctatctctg
   159061 ggatgtttgg atttttcaaa actccatgga catgcagaag agaaatgcta ttcccactca
   159121 gaccaagaca taactttgac ttgttcaaat aacaattaag gtgaagcagg gtcaggaaca
   159181 acgattctct ttatgataaa cagatccatt ttgcaagttc gttattacgg gtagttccta
   159241 caaaggatcg gactaatgac gtatacaata cttgaattct tgatgtagat gctacatagt
   159301 tggttctcat ccttcagaga ctacgagtgt aataggagca tccgtcgaca aaaggatcac
   159361 cctaagatga tcatctcatg gctattgaga acgaatcaaa tcagatggtt ctatttctca
   159421 atctttctga cttactccta cggaatcaag gtcgaaaaga tggagaaaaa taagtcattc
   159481 acaaccactg atgaaggatt cctcgaaaag ttaaggatta gtaatccgtt ttagaaatcg
   159541 aatgggttcg atcttataca tacgcgagga aggtaataat aaaaaaaaaa agaagataag
   159601 ttcttcttta cttttatcac ttaggagccg tgcgagatga aagtctcatg cacggttttg
   159661 aatgagagaa agaagtgagg aatcctcttt tcgactctga ctctcctact ccagtcgttg
   159721 cttttctttc tgttacttcg aaagtagctg cttcggcttc agccactcga attttcgata
   159781 ttccttttta tttctcatca aacgaatggc atcttcttct ggaaatccta gctattctta
   159841 gcatgatatt ggggaatctc attgctatta ctcaaacaag catgaaacgt atgcttgcgt
   159901 attcgtccat aggtcaaatc ggatatgtaa ttattggaat aattgtcgga gactcaaatg
   159961 gtggatatgc gagcatgata acttatatgc tgttctatat ctccatgaat ctaggaactt
   160021 ttgcttgcat tgtcttattt ggtctacgta ccggaactga taacattcga gattatgcag
   160081 gattatacac aaaagatcct tttttggctc tctctttagc tctatgtctc ttatctctag
   160141 gaggccttcc tccactcgca ggttttttcg gaaaactaca tttattctgg tgtggatggc
   160201 aggcaggcct ctatttcttg gtttcaatag gactccttac gagcgttgtt tctatctact
   160261 attatttaaa aataatcaag ttattaatga ctggacgaaa ccaagaaata acccctcacg
   160321 tgcgaaatta tagaatatcc cctttaagat caaacaattc catcgaattg agtatgattg
   160381 tatgtgtgat agcatctact ataccaggaa tatcaatgaa cccaattatt gcaattgctc
   160441 aggataccct tttttagttt agcttctaga atctatttct tagttcaaga tccctcttta
   160501 ctaactggaa tcaaagaatt agtagatctg ttccgcccaa aaagggaatg ggctagggtt
   160561 atgaacttat aatctataat cagattatag attataagtt cattccatat cgggccagac
   160621 cggaataggg ttatatacat tctcattatg agaagggtca ttcgagccta tctaaatcta
   160681 aatagagact atgtttacat atggatccct acgtcgttac attccattta ggattaggaa
   160741 tgggcgtaat cgggccttct ttttacatta cagatctctc cttattttgg accctattca
   160801 cctcttttct ttttttcttc tattgaatcg agaaagaaat aggtttgatt gtccatcttt
   160861 ttaatagaat cttaatatat ataagacatc ctctggatac ttcaaatcga agcaattgga
   160921 tgtccgactt ggcctatatg acatggccga tcaatagaaa tactccaaca ctccaccttt
   160981 gtcatatatt ccatacatca cactagatag atatcatatt catggaatac gattcacttt
   161041 caagatgcct tggtggtgaa atggtagaca cgcgagactc aaaatctcgt gctaaagagc
   161101 gtggaggttc gagtcctctt caaggcataa tattgagaat gctcattgaa ttggaataag
   161161 ttcggcagcg gatcacaaaa tcttggtgat cctctctatc taatgaatgg ggaatctgct
   161221 ttgaaatcgt ctgccctgca cccacccccg agtatatgct tcaacaggaa tcacacaagg
   161281 gtggattgat acaatctaaa cctctggtaa aatgcccccc gtaacccagc agataaagtg
   161341 cattacatag tccgttttag ggattggcga ctacccattc agtgactttg gcactggacg
   161401 ttccaaaaat gggtactatc gggtcgggtg aattcaataa tagacgcctg gtggcattcc
   161461 agctttcctt ctcctttcag gacctatccg aaagagaatc cagtacttct cggtcgtgaa
   161521 tagggcgaac cgccccgtgg atatctttgc ttcgaaccaa aaacaattag aattaggctc
   161581 ggtcaactgg aatgtctatt atccatatag gggatcttcc aatcgggaag atccatcgac
   161641 ctgagacgaa gagaaaggtc tatctatttt atttagttat tcagttaaac caatgattcg
   161701 ttattggagc agatagcaaa aaccatttca tccgacatgc gtatttttga ttttccaatg
   161761 gatttacatc tttcattaat ggaaattttt tgatgtagtg agtaatagct ctggttgttc
   161821 actgttcaag aattcttgtt taggcagttc ataccgtcca tacatagtgt tttgatctaa
   161881 gatttcaatt cttccatgtt tcagcagtag catattcttc catggagcta agctccatgg
   161941 aagaaagagg tgtttccgcg actctaccac ccagtcaatt ccgttccact taatcctcat
   162001 gaccacatat ctttccggct aagtaatggg aaatccttct cctgttacat gaatccaatt
   162061 ttcatttcat ccgagaaaag ccatcttttt ctcaacaatg tctttgccat ttgatccaat
   162121 agccttccgt gagataggaa cagatttgat aaatactgat aactctcgga tcgaatatta
   162181 gaacgggaaa atccattaga taatgaacta ttggttctaa gccatctctg gcgatgaatc
   162241 aaagaattcg aagtgctttt ttttcctatt cttgagaaac cagcatttag atagagatgg
   162301 aagaggatcc attttggcag taagaagaag aagccccttt aacatctctt catcttcatc
   162361 tgcaaagaat tctcgatgtg aaaagacaga gacaaagggc tcatctttga atagggaaaa
   162421 gagtggatcc ggggggtccc aaatgaattg gcttattcga aaaaagcctt gttctttgga
   162481 aaatctagct cgtggcgggt actgcatggt ttcactctgc aagaactccg aatccccctc
   162541 ttgaagctca tcctcctctt gacgctcatc ctcctcttga agctcatcct tttcatcata
   162601 aaggatcccc cgaccggccc aatagggaaa tcccaattca ttgggccttt cgatacaatc
   162661 aaatagaaat tcccaagggc gccatattct aggagcccag tctatgtgat cgaagaaacc
   162721 ctcctctatt tccccttctt caaactccga ttcgtatttt tgatagagaa atttctgatc
   162781 aacgatagaa taagatccat tttgcatcat atataaggga ttccttggtt cgggccgaag
   162841 aaggaatttc actcgatcat tatcaaaccg actgcaatct ctttctgtcc gcgaggatgc
   162901 catcagagcg ccttctattt ctactaggcc atgaactaga tcagaatcat tctcaacgaa
   162961 ccgataagaa gtgatcctat ttttttcatc gggtacgggt agagaccaaa ggtcttgagc
   163021 gaccgatccg gcagaacaac tcaaaagata aagaagtatc gttaatttct tcatgctcgt
   163081 tccaagttcg aagtaccatt tgtacaaata aggatcccct tcttcacaca attgcttctt
   163141 tatatagata gatataggat ctaggaggca atttcctaga agtacttttt gcacaacagc
   163201 ccttcctatc tgatagaaaa ggatcccgtg atccttaacc ggtattacat gggctcgcaa
   163261 atcccaagtt tgtctatgaa gagcagatct aattgtatta gtgtctagaa ttgatttctt
   163321 ctgtgtaata ctaattgata gggcctcatt ggcaagtgct acaagatctc gtgcattgga
   163381 acccatggct gtggacccga atcgattagt atggaacatt ttcttttcca agtgaaatcc
   163441 cctagtatat gaaagagtga aaaagcgctt tcgttgttgt ggaataagaa gccttcgtat
   163501 cttaatacat gtattgaatt gattcggggc tattagagcg ggatccactt tttggggaat
   163561 atgagtcgaa gcaataacaa gaatatttct agtagaacat ctttcacaat ccctggagag
   163621 atagttcact aatagaccga gggataagtc cttcgactca ttcatatcca gatcatgaat
   163681 gtctggaatc catattatgc aaggagacat tgcttttgct aattcgaagt gaagggtgat
   163741 aaaaaatagg tctacttccg ccagcagttc aatattggtg aactcattca tcacatcctc
   163801 agctagccac tctatacgcc gcaactccct atcaaggtca ctagtatcaa tatcgtcact
   163861 agcatcaata gagtcactag catcaataga gtcactaaca tcatagtcac tctcatcctc
   163921 ctcatcaaga accaactccc taggcttgct atccgggaac ttgttcagaa atactgtaat
   163981 gaaaggaaga taggagtttg tcgttaggta tttgaccaaa taggatcgtc cgcttcctat
   164041 agaacctatc actaaaatac ccctagaggg ggataaggct aagcggagcg aaaagggttt
   164101 tccatgagac gggaaatgaa aactattagc cccacacgaa gtttgtgaat aagtgattgt
   164161 ctgataatta gcaaggaata tccgcctttc tgctaaacag gatgtattga actcataatt
   164221 cattagatac ttttgatgaa tgtcaactaa gtatcgtaag taaattgctc ccggttgttc
   164281 aatcatttga taagcagagt cattctttga taaatgatcg ctatgagtca gactcaatag
   164341 aatttgatca atactttttt ctgccgttaa ggtggagatg gagaactgaa ccaagaagtc
   164401 tctttcttta tcactaatcg aatcactgtt cgcgaaccag aattctattg gattatcatc
   164461 aatccaatga tcgcccacgt tttctctttt tcttatcaat gaatagatct ctttacttgt
   164521 atgacttaga tgtctcgtat ttctcgaaaa aatgattcga ttgatgggat ttggtatgat
   164581 acttatgaga tcgatgagat tgatattcaa atatttattc ttagaacgta tagaatatcc
   164641 taattgttgc agagcaacta gaaagagatt ctttaaccag aaagaattca gttcagatgt
   164701 gggataccta tccagaagtt ttcgcaactc aatcatgtat gatggattca tcaaagattt
   164761 gatcttttcg aactctgtct gtaactcact ataggctcgg gaaacaaaga aaagacgtgt
   164821 acaaacgaga tgtccagcaa caagaagaag gaaaaggatt gaatagagga actcctgaac
   164881 atttggcgag ctcagatgtg tcgatatcaa tggtgactca ttatttcgat gaatcttttc
   164941 ttcggacaga ataaaatttt gtaaacactt aatcgaaatc tcacttatcc gattccgtcg
   165001 tgtcttccac aattttttct gaagaattcg cgctgatcca tgcataatat catgaaaaat
   165061 ggataccaat atttgacggc tgctacttag tatcggcaat aggtctgaaa aagtatctaa
   165121 caatatcaaa cttagatatt tgcaccctgt tgaagtaaag aaccatggca tatatgtttg
   165181 gaatagattc cattttgatt ttaagcgagt tgaaaaagca ctctttcgtt gatgaaaggt
   165241 tctatacatc tgccctttct caacgcattt ctttagacaa agactccgtt ttttcctctt
   165301 ttcggatggt aaatatttct cagaacatgg agtgtgaatc aaacccatgt ttgaattgaa
   165361 attgagatac tgatgcaagt tcttctcttc tgaatcagat agattcatat ttgaaagagg
   165421 ttgacaaaaa gttctttcaa aattgacttt ttgtccctct tttagaggtg ttccagaaat
   165481 gtctgcaatc gagtaaatag ctctacgaac taatggatcg gatcgaattg caaactggaa
   165541 agatttgtac aagttatacc tttcgtcacc actttgtgga aaatcattag atatgaatat
   165601 gttagatacc tgcgactcga ttggtgaagg tgaaatagta tctctctcca aaaaagcatg
   165661 ttttttttta ccaccgcaca aagaaaatat tttgttgcga atgaacaaga tattgaggaa
   165721 ttgtccgtac gtaaaataag aattcttgat acgggccttt tccacataaa aagggaatct
   165781 tttgttacaa tagaaggaga agtgatgtgg attattcaag aatcgaagtc gatttgcttt
   165841 ataaaaagaa gatatcaatg aacttctatg aaatggtttc acgggattca gccaattgtc
   165901 ttgatcgtgg gatatcattg aaaaatagga atccgtgtta tcaaaagatt tcctgctatt
   165961 atttctagta tggaatgagt caatcatccg ctttggtatc ttattgaaca aaaatggtga
   166021 tattgttcct ccattgatca ataatttcga tttttgagaa gtattatgat catccaataa
   166081 gaaaggtttc aatttttgaa aatgaacgat ttgaagacct attgattcta acaactgatt
   166141 gcagagttga tcatttgtac ctttcaattc atagatgtgg atctcagacc tatgaagggg
   166201 gatattcccg aaactcacaa agaaaaaagg aagtgagtta gacaaaaaga gaagaagtga
   166261 cttagacaaa tcttttttat cgataacctc agaccaatca atcgaatatt gattaatatg
   166321 taatcgatcg aacactactt gaaaacggct cttctgctca gaaacgaaat gttctaaatg
   166381 ctcctggaaa ttcttgctcc cattggacca tttgtatcta tatgcattag gatcccgatt
   166441 catgtatctc tcggttcgag aaatcaaaat aagaggatcg aaccatttgt tctgactctt
   166501 tttcaaattc gataaatgtc ggttgatcgt atatttcatt agagttctat gattcagagt
   166561 accatttctt atttgatccc tttgaattcc atactcgaag ttgcgatcgg atctattcat
   166621 taaaaagaat cgattcaata catttcttat gtacccatgg gtgctatatt ggatttgaat
   166681 cagatttcgg atcaagatag attgattgac tgcctccatt atgttgttgc tagcaaatac
   166741 cactcttttt ggttttggat cttccaaatc attcccgcag gagatccgga cccatttgtt
   166801 tctgatcctt cgataaaaag attcattttc ttcataaaaa ataggaggta gaaccaataa
   166861 agatttattt ttcgattcat ccccggcctc attcaagaat tgtttttgat ccaatccgta
   166921 ggaatcaata gaaagggcaa atctcttatg atacaccaga tccggctcgg ttattgatag
   166981 agtgaataga tctgccattt cttgaaatct ctcttctgat tcaaaatcgt ggtgtaacgt
   167041 gtatcccccc ctgttcaggt catggaatag atgaaataaa tcaaaaaatg gattattgtt
   167101 caagaatgaa gaactaccca gttcatcctt cggaaccata tcgcatcccg gatatgatga
   167161 aataggatga attgagacgg tattttgtaa atacgtaatt atcttggata tattcactat
   167221 ttcttgattt tccgatcgcc tgaaagggac aaaagaaaca tcttgttctt tcttcaacaa
   167281 tttctgatct ttagtgaacc tctcagtagg attcgaaccc agatgaagtt ctgaccatat
   167341 gtcagagaaa aaagaacgaa tggatcttgt aggattccca agaaattctt cgatttcttc
   167401 cggaagcaga tgattattca tccgcttctc acgttccgtg aatagccggg actttgagga
   167461 agatccagaa acgcgtttag ggaatcggtc tgattctatc tctcttcgtt ccgtttgaag
   167521 aaaggaagga tgaatcgatc tttcttttag ttgttgaatc tctctttgat tgatcaatgt
   167581 gtgatattcc gaatcctcat tactaatgga atcaaaacga tctctggatt gatcaaaaga
   167641 tcctttcaat tggctagaat ccgttacttg aacgaaacta gatcttgtgg aatgatattg
   167701 aatatttgac gatacattcc gtaccttgct aaaaattcga tccttgctta ccaaccacac
   167761 attgtctaac caaatccaat tctctctcga tatgttcctc aaaaaatccg attcgtgcgg
   167821 attcttcccc cgactaccga agagatcttg gcggaattgc cacatatgaa attgagcaca
   167881 attttgcaaa gaaatagccc acttgcttct cgagaagaga tgggaaacat gctcaatatc
   167941 atttgattga atagttgacc cagccccttg ttgtttgaag aaaccctcca cttcaattgg
   168001 tatttgttca cgaaaagcaa acatgagata acaaatccag tctttcacta agatttcgaa
   168061 tagctgtccc gaattcaata tgttttgcct cttactcgga gaaagacgat caaacaattc
   168121 ccaatcacgg tccttgtgga tcggagcatc catataatat acaaagggaa actccagata
   168181 tttgatatct ttctctttga atgagatctc aattccagcg acggtttcat tagatatctt
   168241 accactagaa tccttctttt ttccgatcca gttcctccac caccgcgaac cccagttgga
   168301 ttcaggcatg atacactttt tagttattgg gggaacccaa gtactctctt tcggatccag
   168361 gaactcagag atcttttttc cttttgacag gagcgaaaca atcaacctat tgacattgga
   168421 agacccaaaa gattcttcca atgcatcatt tctcggtcca atgggattca taagtatagg
   168481 aagaagccct gtcaaataga gattttttct ttcgaccata tttcgattgt taatacgata
   168541 tataaggacc gctactacaa atagtagtac acccttggtc gtgaaatgta ctacaccctt
   168601 gatacccttg atcgtgaaat atcgattgct tgttgaaccc tgtgaattgc gtgaaagtag
   168661 gatacccaaa attcgggggt ccgagagttt tagaaaacgt tcttggtgga aaaaaatgtt
   168721 aaggaaagat cccactgaat tgaattgggt ccatgaatct aataaatagt gagaattctt
   168781 gatctctctc aatatctctc gcaattcgaa aacccagaat ttgaattgac gccccttcat
   168841 ctctccatac ctcctaaatg gataagaatt atactttata attatgatat ttatatatga
   168901 tatttatata cgatatttct ttattctatg ataattagaa ttatatgatt attctatgat
   168961 ttaaattgca ttgatttatc ctaaagattt catttcaatt ggaatttggt tattcaccat
   169021 gtacgaggat ccccgctaag catccatggc tgaatggtta aagcgcccaa ctcataattg
   169081 gcgaattcgt aggttcaatt cctactggat gcacgccaat gggaccctcc aagaagtcca
   169141 ttgtaattga ctctttatca atggaatctc atcatctata cataacgaat cggtgtggta
   169201 tattcatatc ataacatatg aacagtaaga actgaactag cattcttatt gagactagaa
   169261 ctcataggga agaaaataga tttatggatg gaatcaaata tgcagtattt acagacaaaa
   169321 gtattcggtt attggcgaaa aatcaatata cttttaatgt cgaatcagga tcaactagga
   169381 cagaaatcaa gcattgggtc gaactcttct ttggtgtcaa ggtaatagct atgaatagtc
   169441 atcgactccc cggaaagggt agaagaatgg gacccattat gggacataca atgcattaca
   169501 agcgtatgat cattacgctt caaccgggtt attctattcc acctcttaga aagaaaagaa
   169561 cttaaatcaa aatacttaat agcatggcga tacatttata caaaacttct accccgggca
   169621 cacgcaatgg agccgtagac agtcaagtga aatacaatcc acgaaataat ttgatctatg
   169681 gacagcatcg ttgtggtaaa ggtcgtaatg ccagaggaat cattaccgca aggcatagag
   169741 ggggaggtca taagcgttta taccgtaaaa tcgattttcg acgaaatgaa agagacatat
   169801 atggtagaat cgtaaccata gaatacgacc ctaatcgaaa tgcatacgtt tgtctcatac
   169861 actatgggga tggtgagaag agatatattt tacatcccag aggggctata attggagata
   169921 ccattgtttc tggtacagaa gttcctatca aaatgggaaa tgccctacct ttgagtgcgg
   169981 tttgaactat tgatttacgt aattgggagt aaccaattag gtttacgacg aaacctagaa
   170041 atcgatcact gatccaattt gagtacctct acaggataga cctcaacaga aaactgaaga
   170101 gtaagggcag caagtgattg agttcagtag ttcctcatat ataattattg actctagaga
   170161 gatagtaata tggagaagac aaaaaaaaac tgtttcaagc accgacagaa ccagaagcgc
   170221 cccttgtttc aaagagagga ggacgggtta ttcacatttc atttgatggt cagaggcaaa
   170281 ttgaaagcta agcagtggta attctaaaga ttccccgggg gaaaaataga gatgtctcct
   170341 acgttaccca taaatatgtg gaagtatcga cgtaatttca tagagtcatt cggtctgaat
   170401 gctacatgaa gaacataagc cagatgacgg aacgggaaga cctaggatgt agaagatcat
   170461 aacatgagtg gttcggcaga tttggattcc tatatatcca ttcatgtggt actttattgt
   170521 atgatatata taattatttt acgatatata tatatatata tccatctgta tagatatcat
   170581 catctacatc cagaaagccg tatgctttgg aaaaagcttg tacagtttgg gaagggattt
   170641 tgattgatca aaaaaaggaa tctacttcaa ccgatatgcc cttaggcacg gccatacata
   170701 acatagaaat cacacttgga aagggtggac aattagctag agcagcgggt gctgtagcga
   170761 aacttattgc aaaagagggg aaatcggcca cattaaaatt accttctgga gaggtccgtt
   170821 tgatatccaa aaactgctcg gcaacagtcg gacaagtggg gaatgttggg gtgaaccaga
   170881 aaagtttggg tagagccgga tctaaatgtt ggctaggtaa gcgtcctgta gtaagaggag
   170941 ttgttatgaa ccctgtagac catccccatg ggggtggtga agggagggct ccgattggta
   171001 gaaaaaaacc cgcaacccct tggggttatc ctgcacttgg aagaagaagt agaaaaagga
   171061 ataaatatag tgataatttg attcttcgtc gccgtaggaa ataggagagc aaatttcttt
   171121 cttcgtttaa ataaaaagtt taataaaaag ag
//
