# Supplementary material for: Evolutionary dynamics of the chloroplast genome in Daphne (Thymelaeaceae): comparative analysis with related genera and insights into phylogenetics
Source: FEBS Open Bio. 2025 Oct 16;16(3):503–19. doi: 10.1002/2211-5463.70143 (PMC12955755; doi:10.1002/2211-5463.70143)
Supplement: Supplementary file 11 — Data S2. Annotated chloroplast genome sequences of all newly assembled species (GenBank format). [file FEB4-16-503-s005.zip › Daphne retusa.gb]

LOCUS       Daphne_retusa         170553 bp    DNA     circular PLN 07-SEP-2025
DEFINITION  Daphne retusa chloroplast, complete genome.
ACCESSION   MW245832
KEYWORDS    .
SOURCE      chloroplast Daphne retusa
  ORGANISM  Daphne retusa
            Eukaryota; Viridiplantae; Streptophyta; Embryophyta; Tracheophyta;
            Spermatophyta; Magnoliopsida; eudicotyledons; Gunneridae;
            Pentapetalae; rosids; malvids; Malvales; Thymelaeaceae; Daphne.
REFERENCE   1  (bases 1 to 170553)
  AUTHORS   Yan,F.
  TITLE     The complete chloroplast genome sequence of the medicinal shrub
            Daphne retusa Hemsl
  JOURNAL   Unpublished
REFERENCE   2  (bases 1 to 170553)
  AUTHORS   Yan,F.
  TITLE     Direct Submission
  JOURNAL   Submitted (11-NOV-2020) HeXi University, School of Life Sciences
            and Engineering, 846 Huancheng North Road, Zhangye City, Gansu
            Province, China, Zhangye, Gansu 734000, China
COMMENT     ##Assembly-Data-START## Assembly Method :: Spades v. 3.14.1
            Sequencing Technology :: Illumina ##Assembly-Data-END##
FEATURES             Location/Qualifiers
     misc_feature    1..84886
                     /note="large single copy (LSC)"
     tRNA            complement(47..120)
                     /gene="trnH-GUG"
                     /locus_tag="FKS56_pgt001"
                     /product="tRNA-His"
                     /db_xref="GeneID:40491980"
     gene            complement(47..120)
                     /gene="trnH-GUG"
                     /locus_tag="FKS56_pgt001"
                     /db_xref="GeneID:40491980"
     CDS             complement(452..1513)
                     /gene="psbA"
                     /locus_tag="FKS56_pgp091"
                     /codon_start=1
                     /transl_table=11
                     /product="photosystem II protein D1"
                     /protein_id="YP_009663801.1"
                     /db_xref="GeneID:40491913"
     gene            complement(452..1513)
                     /gene="psbA"
                     /locus_tag="FKS56_pgp091"
                     /db_xref="GeneID:40491913"
     tRNA            join(complement(4305..4341),complement(1783..1817))
                     /gene="trnK-UUU"
                     /locus_tag="FKS56_pgt002"
                     /product="tRNA-Lys"
                     /db_xref="GeneID:40491914"
     gene            complement(1783..4341)
                     /gene="trnK-UUU"
                     /locus_tag="FKS56_pgt002"
                     /db_xref="GeneID:40491914"
     CDS             complement(2070..3629)
                     /gene="matK"
                     /locus_tag="FKS56_pgp090"
                     /codon_start=1
                     /transl_table=11
                     /product="maturase K"
                     /protein_id="YP_009663802.1"
                     /db_xref="GeneID:40491915"
     gene            complement(2070..3629)
                     /gene="matK"
                     /locus_tag="FKS56_pgp090"
                     /db_xref="GeneID:40491915"
     CDS             join(complement(6178..6217),complement(5027..5226))
                     /gene="rps16"
                     /locus_tag="FKS56_pgp089"
                     /codon_start=1
                     /transl_table=11
                     /product="ribosomal protein S16"
                     /protein_id="YP_009663803.1"
                     /db_xref="GeneID:40491916"
     gene            complement(5027..6217)
                     /gene="rps16"
                     /locus_tag="FKS56_pgp089"
                     /db_xref="GeneID:40491916"
     tRNA            complement(7451..7522)
                     /gene="trnQ-UUG"
                     /locus_tag="FKS56_pgt003"
                     /product="tRNA-Gln"
                     /db_xref="GeneID:40491917"
     gene            complement(7451..7522)
                     /gene="trnQ-UUG"
                     /locus_tag="FKS56_pgt003"
                     /db_xref="GeneID:40491917"
     CDS             7886..8071
                     /gene="psbK"
                     /locus_tag="FKS56_pgp088"
                     /codon_start=1
                     /transl_table=11
                     /product="photosystem II protein K"
                     /protein_id="YP_009663804.1"
                     /db_xref="GeneID:40491918"
     gene            7886..8071
                     /gene="psbK"
                     /locus_tag="FKS56_pgp088"
                     /db_xref="GeneID:40491918"
     CDS             8446..8556
                     /gene="psbI"
                     /locus_tag="FKS56_pgp087"
                     /codon_start=1
                     /transl_table=11
                     /product="photosystem II protein I"
                     /protein_id="YP_009663805.1"
                     /db_xref="GeneID:40491919"
     gene            8446..8556
                     /gene="psbI"
                     /locus_tag="FKS56_pgp087"
                     /db_xref="GeneID:40491919"
     tRNA            complement(8642..8729)
                     /gene="trnS-GCU"
                     /locus_tag="FKS56_pgt004"
                     /product="tRNA-Ser"
                     /db_xref="GeneID:40491920"
     gene            complement(8642..8729)
                     /gene="trnS-GCU"
                     /locus_tag="FKS56_pgt004"
                     /db_xref="GeneID:40491920"
     tRNA            join(9482..9504,10228..10276)
                     /gene="trnG-UCC"
                     /locus_tag="FKS56_pgt005"
                     /product="tRNA-Gly"
                     /db_xref="GeneID:40491921"
     gene            9482..10276
                     /gene="trnG-UCC"
                     /locus_tag="FKS56_pgt005"
                     /db_xref="GeneID:40491921"
     tRNA            10433..10504
                     /gene="trnR-UCU"
                     /locus_tag="FKS56_pgt006"
                     /product="tRNA-Arg"
                     /db_xref="GeneID:40491922"
     gene            10433..10504
                     /gene="trnR-UCU"
                     /locus_tag="FKS56_pgt006"
                     /db_xref="GeneID:40491922"
     CDS             complement(10788..12308)
                     /gene="atpA"
                     /locus_tag="FKS56_pgp086"
                     /codon_start=1
                     /transl_table=11
                     /product="ATP synthase CF1 alpha subunit"
                     /protein_id="YP_009663806.1"
                     /db_xref="GeneID:40491923"
     gene            complement(10788..12308)
                     /gene="atpA"
                     /locus_tag="FKS56_pgp086"
                     /db_xref="GeneID:40491923"
     CDS             join(complement(13686..13829),complement(12383..12793))
                     /gene="atpF"
                     /locus_tag="FKS56_pgp085"
                     /codon_start=1
                     /transl_table=11
                     /product="ATP synthase CF0 subunit I"
                     /protein_id="YP_009663807.1"
                     /db_xref="GeneID:40491924"
     gene            complement(12383..13829)
                     /gene="atpF"
                     /locus_tag="FKS56_pgp085"
                     /db_xref="GeneID:40491924"
     CDS             complement(14073..14318)
                     /gene="atpH"
                     /locus_tag="FKS56_pgp084"
                     /codon_start=1
                     /transl_table=11
                     /product="ATP synthase CF0 C subunit"
                     /protein_id="YP_009663808.1"
                     /db_xref="GeneID:40491925"
     gene            complement(14073..14318)
                     /gene="atpH"
                     /locus_tag="FKS56_pgp084"
                     /db_xref="GeneID:40491925"
     CDS             complement(15170..15913)
                     /gene="atpI"
                     /locus_tag="FKS56_pgp083"
                     /codon_start=1
                     /transl_table=11
                     /product="ATP synthase CF0 A subunit"
                     /protein_id="YP_009663809.1"
                     /db_xref="GeneID:40491926"
     gene            complement(15170..15913)
                     /gene="atpI"
                     /locus_tag="FKS56_pgp083"
                     /db_xref="GeneID:40491926"
     CDS             complement(16153..16863)
                     /gene="rps2"
                     /locus_tag="FKS56_pgp082"
                     /codon_start=1
                     /transl_table=11
                     /product="ribosomal protein S2"
                     /protein_id="YP_009663810.1"
                     /db_xref="GeneID:40491927"
     gene            complement(16153..16863)
                     /gene="rps2"
                     /locus_tag="FKS56_pgp082"
                     /db_xref="GeneID:40491927"
     CDS             complement(17233..21366)
                     /gene="rpoC2"
                     /locus_tag="FKS56_pgp081"
                     /codon_start=1
                     /transl_table=11
                     /product="RNA polymerase beta subunit"
                     /protein_id="YP_009663811.1"
                     /db_xref="GeneID:40491928"
     gene            complement(17233..21366)
                     /gene="rpoC2"
                     /locus_tag="FKS56_pgp081"
                     /db_xref="GeneID:40491928"
     CDS             join(complement(23942..24373),complement(21555..23171))
                     /gene="rpoC1"
                     /locus_tag="FKS56_pgp080"
                     /codon_start=1
                     /transl_table=11
                     /product="RNA polymerase beta' subunit"
                     /protein_id="YP_009663812.1"
                     /db_xref="GeneID:40491929"
     gene            complement(21555..24373)
                     /gene="rpoC1"
                     /locus_tag="FKS56_pgp080"
                     /db_xref="GeneID:40491929"
     CDS             complement(24399..27611)
                     /gene="rpoB"
                     /locus_tag="FKS56_pgp079"
                     /codon_start=1
                     /transl_table=11
                     /product="RNA polymerase beta subunit"
                     /protein_id="YP_009663813.1"
                     /db_xref="GeneID:40491930"
     gene            complement(24399..27611)
                     /gene="rpoB"
                     /locus_tag="FKS56_pgp079"
                     /db_xref="GeneID:40491930"
     tRNA            28735..28805
                     /gene="trnC-GCA"
                     /locus_tag="FKS56_pgt007"
                     /product="tRNA-Cys"
                     /db_xref="GeneID:40491931"
     gene            28735..28805
                     /gene="trnC-GCA"
                     /locus_tag="FKS56_pgt007"
                     /db_xref="GeneID:40491931"
     CDS             28988..29077
                     /gene="petN"
                     /locus_tag="FKS56_pgp078"
                     /codon_start=1
                     /transl_table=11
                     /product="cytochrome b6/f complex subunit VIII"
                     /protein_id="YP_009663814.1"
                     /db_xref="GeneID:40491932"
     gene            28988..29077
                     /gene="petN"
                     /locus_tag="FKS56_pgp078"
                     /db_xref="GeneID:40491932"
     CDS             complement(29986..30090)
                     /gene="psbM"
                     /locus_tag="FKS56_pgp077"
                     /codon_start=1
                     /transl_table=11
                     /product="photosystem II protein M"
                     /protein_id="YP_009663815.1"
                     /db_xref="GeneID:40491933"
     gene            complement(29986..30090)
                     /gene="psbM"
                     /locus_tag="FKS56_pgp077"
                     /db_xref="GeneID:40491933"
     tRNA            complement(30839..30912)
                     /gene="trnD-GUC"
                     /locus_tag="FKS56_pgt008"
                     /product="tRNA-Asp"
                     /db_xref="GeneID:40491934"
     gene            complement(30839..30912)
                     /gene="trnD-GUC"
                     /locus_tag="FKS56_pgt008"
                     /db_xref="GeneID:40491934"
     tRNA            complement(31251..31334)
                     /gene="trnY-GUA"
                     /locus_tag="FKS56_pgt009"
                     /product="tRNA-Tyr"
                     /db_xref="GeneID:40491935"
     gene            complement(31251..31334)
                     /gene="trnY-GUA"
                     /locus_tag="FKS56_pgt009"
                     /db_xref="GeneID:40491935"
     tRNA            complement(31394..31466)
                     /gene="trnE-UUC"
                     /locus_tag="FKS56_pgt010"
                     /product="tRNA-Glu"
                     /db_xref="GeneID:40491936"
     gene            complement(31394..31466)
                     /gene="trnE-UUC"
                     /locus_tag="FKS56_pgt010"
                     /db_xref="GeneID:40491936"
     tRNA            32103..32174
                     /gene="trnT-GGU"
                     /locus_tag="FKS56_pgt011"
                     /product="tRNA-Thr"
                     /db_xref="GeneID:40491937"
     gene            32103..32174
                     /gene="trnT-GGU"
                     /locus_tag="FKS56_pgt011"
                     /db_xref="GeneID:40491937"
     CDS             33441..34502
                     /gene="psbD"
                     /locus_tag="FKS56_pgp076"
                     /codon_start=1
                     /transl_table=11
                     /product="photosystem II protein D2"
                     /protein_id="YP_009663816.1"
                     /db_xref="GeneID:40491938"
     gene            33441..34502
                     /gene="psbD"
                     /locus_tag="FKS56_pgp076"
                     /db_xref="GeneID:40491938"
     CDS             34450..35871
                     /gene="psbC"
                     /locus_tag="FKS56_pgp075"
                     /codon_start=1
                     /transl_table=11
                     /product="photosystem II CP43 chlorophyll apoprotein"
                     /protein_id="YP_009663817.1"
                     /db_xref="GeneID:40491939"
     gene            34450..35871
                     /gene="psbC"
                     /locus_tag="FKS56_pgp075"
                     /db_xref="GeneID:40491939"
     tRNA            complement(36122..36210)
                     /gene="trnS-UGA"
                     /locus_tag="FKS56_pgt012"
                     /product="tRNA-Ser"
                     /db_xref="GeneID:40491940"
     gene            complement(36122..36210)
                     /gene="trnS-UGA"
                     /locus_tag="FKS56_pgt012"
                     /db_xref="GeneID:40491940"
     CDS             36570..36758
                     /gene="psbZ"
                     /locus_tag="FKS56_pgp074"
                     /codon_start=1
                     /transl_table=11
                     /product="photosystem II protein Z"
                     /protein_id="YP_009663818.1"
                     /db_xref="GeneID:40491941"
     gene            36570..36758
                     /gene="psbZ"
                     /locus_tag="FKS56_pgp074"
                     /db_xref="GeneID:40491941"
     tRNA            37319..37389
                     /gene="trnG-GCC"
                     /locus_tag="FKS56_pgt013"
                     /product="tRNA-Gly"
                     /db_xref="GeneID:40491942"
     gene            37319..37389
                     /gene="trnG-GCC"
                     /locus_tag="FKS56_pgt013"
                     /db_xref="GeneID:40491942"
     tRNA            complement(37544..37617)
                     /gene="trnfM-CAU"
                     /locus_tag="FKS56_pgt014"
                     /product="tRNA-fMet"
                     /db_xref="GeneID:40491943"
     gene            complement(37544..37617)
                     /gene="trnfM-CAU"
                     /locus_tag="FKS56_pgt014"
                     /db_xref="GeneID:40491943"
     CDS             complement(37791..38093)
                     /gene="rps14"
                     /locus_tag="FKS56_pgp073"
                     /codon_start=1
                     /transl_table=11
                     /product="ribosomal protein S14"
                     /protein_id="YP_009663819.1"
                     /db_xref="GeneID:40491944"
     gene            complement(37791..38093)
                     /gene="rps14"
                     /locus_tag="FKS56_pgp073"
                     /db_xref="GeneID:40491944"
     CDS             complement(38216..40420)
                     /gene="psaB"
                     /locus_tag="FKS56_pgp072"
                     /codon_start=1
                     /transl_table=11
                     /product="photosystem I P700 chlorophyll a apoprotein A2"
                     /protein_id="YP_009663820.1"
                     /db_xref="GeneID:40491945"
     gene            complement(38216..40420)
                     /gene="psaB"
                     /locus_tag="FKS56_pgp072"
                     /db_xref="GeneID:40491945"
     CDS             complement(40446..42698)
                     /gene="psaA"
                     /locus_tag="FKS56_pgp071"
                     /codon_start=1
                     /transl_table=11
                     /product="photosystem I P700 chlorophyll a apoprotein A1"
                     /protein_id="YP_009663821.1"
                     /db_xref="GeneID:40491946"
     gene            complement(40446..42698)
                     /gene="psaA"
                     /locus_tag="FKS56_pgp071"
                     /db_xref="GeneID:40491946"
     CDS             join(complement(45426..45551),complement(44459..44686),
                     complement(43559..43711))
                     /gene="ycf3"
                     /locus_tag="FKS56_pgp070"
                     /codon_start=1
                     /transl_table=11
                     /product="hypothetical chloroplast RF34"
                     /protein_id="YP_009663822.1"
                     /db_xref="GeneID:40491947"
     gene            complement(43559..45551)
                     /gene="ycf3"
                     /locus_tag="FKS56_pgp070"
                     /db_xref="GeneID:40491947"
     tRNA            46138..46224
                     /gene="trnS-GGA"
                     /locus_tag="FKS56_pgt015"
                     /product="tRNA-Ser"
                     /db_xref="GeneID:40491948"
     gene            46138..46224
                     /gene="trnS-GGA"
                     /locus_tag="FKS56_pgt015"
                     /db_xref="GeneID:40491948"
     CDS             complement(46566..47171)
                     /gene="rps4"
                     /locus_tag="FKS56_pgp069"
                     /codon_start=1
                     /transl_table=11
                     /product="ribosomal protein S4"
                     /protein_id="YP_009663823.1"
                     /db_xref="GeneID:40491949"
     gene            complement(46566..47171)
                     /gene="rps4"
                     /locus_tag="FKS56_pgp069"
                     /db_xref="GeneID:40491949"
     tRNA            complement(47725..47797)
                     /gene="trnT-UGU"
                     /locus_tag="FKS56_pgt016"
                     /product="tRNA-Thr"
                     /db_xref="GeneID:40491950"
     gene            complement(47725..47797)
                     /gene="trnT-UGU"
                     /locus_tag="FKS56_pgt016"
                     /db_xref="GeneID:40491950"
     tRNA            join(48712..48745,49296..49345)
                     /gene="trnL-UAA"
                     /locus_tag="FKS56_pgt017"
                     /product="tRNA-Leu"
                     /db_xref="GeneID:40491951"
     gene            48712..49345
                     /gene="trnL-UAA"
                     /locus_tag="FKS56_pgt017"
                     /db_xref="GeneID:40491951"
     tRNA            49446..49518
                     /gene="trnF-GAA"
                     /locus_tag="FKS56_pgt018"
                     /product="tRNA-Phe"
                     /db_xref="GeneID:40491952"
     gene            49446..49518
                     /gene="trnF-GAA"
                     /locus_tag="FKS56_pgt018"
                     /db_xref="GeneID:40491952"
     CDS             complement(49977..50453)
                     /gene="ndhJ"
                     /locus_tag="FKS56_pgp068"
                     /codon_start=1
                     /transl_table=11
                     /product="NADH dehydrogenase subunit J"
                     /protein_id="YP_009663824.1"
                     /db_xref="GeneID:40491953"
     gene            complement(49977..50453)
                     /gene="ndhJ"
                     /locus_tag="FKS56_pgp068"
                     /db_xref="GeneID:40491953"
     CDS             complement(50588..51271)
                     /gene="ndhK"
                     /locus_tag="FKS56_pgp067"
                     /codon_start=1
                     /transl_table=11
                     /product="NADH dehydrogenase subunit K"
                     /protein_id="YP_009663825.1"
                     /db_xref="GeneID:40491954"
     gene            complement(50588..51271)
                     /gene="ndhK"
                     /locus_tag="FKS56_pgp067"
                     /db_xref="GeneID:40491954"
     CDS             complement(51337..51690)
                     /gene="ndhC"
                     /locus_tag="FKS56_pgp066"
                     /codon_start=1
                     /transl_table=11
                     /product="NADH dehydrogenase subunit 3"
                     /protein_id="YP_009663826.1"
                     /db_xref="GeneID:40491955"
     gene            complement(51337..51690)
                     /gene="ndhC"
                     /locus_tag="FKS56_pgp066"
                     /db_xref="GeneID:40491955"
     tRNA            join(complement(53047..53084),complement(52410..52444))
                     /gene="trnV-UAC"
                     /locus_tag="FKS56_pgt019"
                     /product="tRNA-Val"
                     /db_xref="GeneID:40491956"
     gene            complement(52410..53084)
                     /gene="trnV-UAC"
                     /locus_tag="FKS56_pgt019"
                     /db_xref="GeneID:40491956"
     tRNA            53275..53347
                     /gene="trnM-CAU"
                     /locus_tag="FKS56_pgt020"
                     /product="tRNA-Met"
                     /db_xref="GeneID:40491957"
     gene            53275..53347
                     /gene="trnM-CAU"
                     /locus_tag="FKS56_pgt020"
                     /db_xref="GeneID:40491957"
     CDS             complement(53591..53992)
                     /gene="atpE"
                     /locus_tag="FKS56_pgp065"
                     /codon_start=1
                     /transl_table=11
                     /product="ATP synthase CF1 epsilon subunit"
                     /protein_id="YP_009663827.1"
                     /db_xref="GeneID:40491958"
     gene            complement(53591..53992)
                     /gene="atpE"
                     /locus_tag="FKS56_pgp065"
                     /db_xref="GeneID:40491958"
     CDS             complement(53989..55491)
                     /gene="atpB"
                     /locus_tag="FKS56_pgp064"
                     /codon_start=1
                     /transl_table=11
                     /product="ATP synthase CF1 beta subunit"
                     /protein_id="YP_009663828.1"
                     /db_xref="GeneID:40491959"
     gene            complement(53989..55491)
                     /gene="atpB"
                     /locus_tag="FKS56_pgp064"
                     /db_xref="GeneID:40491959"
     CDS             56284..57717
                     /gene="rbcL"
                     /locus_tag="FKS56_pgp063"
                     /codon_start=1
                     /transl_table=11
                     /product="ribulose-1,5-bisphosphate carboxylase/oxygenase
                     large subunit"
                     /protein_id="YP_009663829.1"
                     /db_xref="GeneID:40491960"
     gene            56284..57717
                     /gene="rbcL"
                     /locus_tag="FKS56_pgp063"
                     /db_xref="GeneID:40491960"
     CDS             58444..60039
                     /gene="accD"
                     /locus_tag="FKS56_pgp062"
                     /codon_start=1
                     /transl_table=11
                     /product="acetyl-CoA carboxylase carboxyltransferase beta
                     subunit"
                     /protein_id="YP_009663830.1"
                     /db_xref="GeneID:40491961"
     gene            58444..60039
                     /gene="accD"
                     /locus_tag="FKS56_pgp062"
                     /db_xref="GeneID:40491961"
     CDS             60746..60859
                     /gene="psaI"
                     /locus_tag="FKS56_pgp061"
                     /codon_start=1
                     /transl_table=11
                     /product="photosystem I subunit VIII"
                     /protein_id="YP_009663831.1"
                     /db_xref="GeneID:40491962"
     gene            60746..60859
                     /gene="psaI"
                     /locus_tag="FKS56_pgp061"
                     /db_xref="GeneID:40491962"
     CDS             61276..61839
                     /gene="ycf4"
                     /locus_tag="FKS56_pgp060"
                     /codon_start=1
                     /transl_table=11
                     /product="photosystem I assembly protein Ycf4"
                     /protein_id="YP_009663832.1"
                     /db_xref="GeneID:40491963"
     gene            61276..61839
                     /gene="ycf4"
                     /locus_tag="FKS56_pgp060"
                     /db_xref="GeneID:40491963"
     CDS             62363..63058
                     /gene="cemA"
                     /locus_tag="FKS56_pgp059"
                     /codon_start=1
                     /transl_table=11
                     /product="envelope membrane protein"
                     /protein_id="YP_009663833.1"
                     /db_xref="GeneID:40491964"
     gene            62363..63058
                     /gene="cemA"
                     /locus_tag="FKS56_pgp059"
                     /db_xref="GeneID:40491964"
     CDS             63307..64269
                     /gene="petA"
                     /locus_tag="FKS56_pgp058"
                     /codon_start=1
                     /transl_table=11
                     /product="cytochrome f"
                     /protein_id="YP_009663834.1"
                     /db_xref="GeneID:40491965"
     gene            63307..64269
                     /gene="petA"
                     /locus_tag="FKS56_pgp058"
                     /db_xref="GeneID:40491965"
     CDS             complement(65059..65181)
                     /gene="psbJ"
                     /locus_tag="FKS56_pgp057"
                     /codon_start=1
                     /transl_table=11
                     /product="photosystem II protein J"
                     /protein_id="YP_009663835.1"
                     /db_xref="GeneID:40491966"
     gene            complement(65059..65181)
                     /gene="psbJ"
                     /locus_tag="FKS56_pgp057"
                     /db_xref="GeneID:40491966"
     CDS             complement(65327..65443)
                     /gene="psbL"
                     /locus_tag="FKS56_pgp056"
                     /codon_start=1
                     /transl_table=11
                     /product="photosystem II protein L"
                     /protein_id="YP_009663836.1"
                     /db_xref="GeneID:40491967"
     gene            complement(65327..65443)
                     /gene="psbL"
                     /locus_tag="FKS56_pgp056"
                     /db_xref="GeneID:40491967"
     CDS             complement(65471..65590)
                     /gene="psbF"
                     /locus_tag="FKS56_pgp055"
                     /codon_start=1
                     /transl_table=11
                     /product="photosystem II cytochrome b559 beta subunit"
                     /protein_id="YP_009663837.1"
                     /db_xref="GeneID:40491968"
     gene            complement(65471..65590)
                     /gene="psbF"
                     /locus_tag="FKS56_pgp055"
                     /db_xref="GeneID:40491968"
     CDS             complement(65600..65851)
                     /gene="psbE"
                     /locus_tag="FKS56_pgp054"
                     /codon_start=1
                     /transl_table=11
                     /product="photosystem II protein V"
                     /protein_id="YP_009663838.1"
                     /db_xref="GeneID:40491969"
     gene            complement(65600..65851)
                     /gene="psbE"
                     /locus_tag="FKS56_pgp054"
                     /db_xref="GeneID:40491969"
     CDS             67263..67358
                     /gene="petL"
                     /locus_tag="FKS56_pgp053"
                     /codon_start=1
                     /transl_table=11
                     /product="cytochrome b6/f complex subunit VI"
                     /protein_id="YP_009663839.1"
                     /db_xref="GeneID:40491970"
     gene            67263..67358
                     /gene="petL"
                     /locus_tag="FKS56_pgp053"
                     /db_xref="GeneID:40491970"
     CDS             67549..67662
                     /gene="petG"
                     /locus_tag="FKS56_pgp052"
                     /codon_start=1
                     /transl_table=11
                     /product="cytochrome b6/f complex subunit V"
                     /protein_id="YP_009663840.1"
                     /db_xref="GeneID:40491971"
     gene            67549..67662
                     /gene="petG"
                     /locus_tag="FKS56_pgp052"
                     /db_xref="GeneID:40491971"
     tRNA            complement(67826..67898)
                     /gene="trnW-CCA"
                     /locus_tag="FKS56_pgt021"
                     /product="tRNA-Trp"
                     /db_xref="GeneID:40491972"
     gene            complement(67826..67898)
                     /gene="trnW-CCA"
                     /locus_tag="FKS56_pgt021"
                     /db_xref="GeneID:40491972"
     tRNA            complement(68092..68165)
                     /gene="trnP-UGG"
                     /locus_tag="FKS56_pgt022"
                     /product="tRNA-Pro"
                     /db_xref="GeneID:40491973"
     gene            complement(68092..68165)
                     /gene="trnP-UGG"
                     /locus_tag="FKS56_pgt022"
                     /db_xref="GeneID:40491973"
     CDS             68530..68664
                     /gene="psaJ"
                     /locus_tag="FKS56_pgp051"
                     /codon_start=1
                     /transl_table=11
                     /product="photosystem I subunit IX"
                     /protein_id="YP_009663841.1"
                     /db_xref="GeneID:40491974"
     gene            68530..68664
                     /gene="psaJ"
                     /locus_tag="FKS56_pgp051"
                     /db_xref="GeneID:40491974"
     CDS             69113..69313
                     /gene="rpl33"
                     /locus_tag="FKS56_pgp050"
                     /codon_start=1
                     /transl_table=11
                     /product="ribosomal protein L33"
                     /protein_id="YP_009663842.1"
                     /db_xref="GeneID:40491975"
     gene            69113..69313
                     /gene="rpl33"
                     /locus_tag="FKS56_pgp050"
                     /db_xref="GeneID:40491975"
     CDS             69624..69908
                     /gene="rps18"
                     /locus_tag="FKS56_pgp049"
                     /transl_table=11
                     /product="ribosomal protein S18"
                     /protein_id="YP_009663843.1"
                     /db_xref="GeneID:40491976"
     gene            69624..69908
                     /gene="rps18"
                     /locus_tag="FKS56_pgp049"
                     /db_xref="GeneID:40491976"
     CDS             complement(70242..70592)
                     /gene="rpl20"
                     /locus_tag="FKS56_pgp048"
                     /codon_start=1
                     /transl_table=11
                     /product="ribosomal protein L20"
                     /protein_id="YP_009663844.1"
                     /db_xref="GeneID:40491977"
     gene            complement(70242..70592)
                     /gene="rpl20"
                     /locus_tag="FKS56_pgp048"
                     /db_xref="GeneID:40491977"
     CDS             join(complement(71358..71471),156007..156238,
                     156776..156801)
                     /gene="rps12"
                     /locus_tag="FKS56_pgp047"
                     /trans_splicing
                     /codon_start=1
                     /transl_table=11
                     /product="ribosomal protein S12"
                     /protein_id="YP_009663845.1"
                     /db_xref="GeneID:40491978"
     CDS             join(complement(71358..71471),complement(99202..99433),
                     complement(98639..98664))
                     /gene="rps12"
                     /locus_tag="FKS56_pgp046"
                     /trans_splicing
                     /codon_start=1
                     /transl_table=11
                     /product="ribosomal protein S12"
                     /protein_id="YP_009663800.1"
                     /db_xref="GeneID:40492048"
     gene            join(complement(71358..71471),156007..156238,
                     156776..156801)
                     /gene="rps12"
                     /locus_tag="FKS56_pgp047"
                     /trans_splicing
                     /db_xref="GeneID:40491978"
     gene            join(complement(71358..71471),complement(99202..99433),
                     complement(98639..98664))
                     /gene="rps12"
                     /locus_tag="FKS56_pgp046"
                     /trans_splicing
                     /db_xref="GeneID:40492048"
     CDS             72776..74302
                     /gene="psbB"
                     /locus_tag="FKS56_pgp045"
                     /codon_start=1
                     /transl_table=11
                     /product="photosystem II 47 kDa protein"
                     /protein_id="YP_009663846.1"
                     /db_xref="GeneID:40491979"
     gene            72776..74302
                     /gene="psbB"
                     /locus_tag="FKS56_pgp045"
                     /db_xref="GeneID:40491979"
     CDS             74484..74585
                     /gene="psbT"
                     /locus_tag="FKS56_pgp044"
                     /codon_start=1
                     /transl_table=11
                     /product="photosystem II protein T"
                     /protein_id="YP_009663847.1"
                     /db_xref="GeneID:40491981"
     gene            74484..74585
                     /gene="psbT"
                     /locus_tag="FKS56_pgp044"
                     /db_xref="GeneID:40491981"
     CDS             complement(74656..74787)
                     /gene="psbN"
                     /locus_tag="FKS56_pgp043"
                     /codon_start=1
                     /transl_table=11
                     /product="photosystem II protein N"
                     /protein_id="YP_009663848.1"
                     /db_xref="GeneID:40491982"
     gene            complement(74656..74787)
                     /gene="psbN"
                     /locus_tag="FKS56_pgp043"
                     /db_xref="GeneID:40491982"
     CDS             74895..75122
                     /gene="psbH"
                     /locus_tag="FKS56_pgp042"
                     /codon_start=1
                     /transl_table=11
                     /product="photosystem II protein H"
                     /protein_id="YP_009663849.1"
                     /db_xref="GeneID:40491983"
     gene            74895..75122
                     /gene="psbH"
                     /locus_tag="FKS56_pgp042"
                     /db_xref="GeneID:40491983"
     CDS             join(75246..75251,76076..76717)
                     /gene="petB"
                     /locus_tag="FKS56_pgp041"
                     /codon_start=1
                     /transl_table=11
                     /product="cytochrome b6"
                     /protein_id="YP_009663850.1"
                     /db_xref="GeneID:40491984"
     gene            75246..76717
                     /gene="petB"
                     /locus_tag="FKS56_pgp041"
                     /db_xref="GeneID:40491984"
     CDS             join(76954..76961,77743..78217)
                     /gene="petD"
                     /locus_tag="FKS56_pgp040"
                     /codon_start=1
                     /transl_table=11
                     /product="cytochrome b6/f complex subunit IV"
                     /protein_id="YP_009663851.1"
                     /db_xref="GeneID:40491985"
     gene            76954..78217
                     /gene="petD"
                     /locus_tag="FKS56_pgp040"
                     /db_xref="GeneID:40491985"
     CDS             complement(78425..79411)
                     /gene="rpoA"
                     /locus_tag="FKS56_pgp039"
                     /codon_start=1
                     /transl_table=11
                     /product="RNA polymerase alpha subunit"
                     /protein_id="YP_009663852.1"
                     /db_xref="GeneID:40491986"
     gene            complement(78425..79411)
                     /gene="rpoA"
                     /locus_tag="FKS56_pgp039"
                     /db_xref="GeneID:40491986"
     CDS             complement(79493..79909)
                     /gene="rps11"
                     /locus_tag="FKS56_pgp038"
                     /codon_start=1
                     /transl_table=11
                     /product="ribosomal protein S11"
                     /protein_id="YP_009663853.1"
                     /db_xref="GeneID:40491987"
     gene            complement(79493..79909)
                     /gene="rps11"
                     /locus_tag="FKS56_pgp038"
                     /db_xref="GeneID:40491987"
     CDS             complement(80056..80169)
                     /gene="rpl36"
                     /locus_tag="FKS56_pgp037"
                     /codon_start=1
                     /transl_table=11
                     /product="ribosomal protein L36"
                     /protein_id="YP_009663854.1"
                     /db_xref="GeneID:40491988"
     gene            complement(80056..80169)
                     /gene="rpl36"
                     /locus_tag="FKS56_pgp037"
                     /db_xref="GeneID:40491988"
     CDS             complement(80690..81094)
                     /gene="rps8"
                     /locus_tag="FKS56_pgp036"
                     /codon_start=1
                     /transl_table=11
                     /product="ribosomal protein S8"
                     /protein_id="YP_009663855.1"
                     /db_xref="GeneID:40491989"
     gene            complement(80690..81094)
                     /gene="rps8"
                     /locus_tag="FKS56_pgp036"
                     /db_xref="GeneID:40491989"
     CDS             complement(81273..81641)
                     /gene="rpl14"
                     /locus_tag="FKS56_pgp035"
                     /codon_start=1
                     /transl_table=11
                     /product="ribosomal protein L14"
                     /protein_id="YP_009663856.1"
                     /db_xref="GeneID:40491990"
     gene            complement(81273..81641)
                     /gene="rpl14"
                     /locus_tag="FKS56_pgp035"
                     /db_xref="GeneID:40491990"
     CDS             join(complement(83236..83244),complement(81766..82164))
                     /gene="rpl16"
                     /locus_tag="FKS56_pgp034"
                     /codon_start=1
                     /transl_table=11
                     /product="ribosomal protein L16"
                     /protein_id="YP_009663857.1"
                     /db_xref="GeneID:40491991"
     gene            complement(81766..83244)
                     /gene="rpl16"
                     /locus_tag="FKS56_pgp034"
                     /db_xref="GeneID:40491991"
     CDS             complement(83402..84058)
                     /gene="rps3"
                     /locus_tag="FKS56_pgp033"
                     /codon_start=1
                     /transl_table=11
                     /product="ribosomal protein S3"
                     /protein_id="YP_009663858.1"
                     /db_xref="GeneID:40491992"
     gene            complement(83402..84058)
                     /gene="rps3"
                     /locus_tag="FKS56_pgp033"
                     /db_xref="GeneID:40491992"
     CDS             complement(84043..84546)
                     /gene="rpl22"
                     /locus_tag="FKS56_pgp032"
                     /codon_start=1
                     /transl_table=11
                     /product="ribosomal protein L22"
                     /protein_id="YP_009663859.1"
                     /db_xref="GeneID:40491993"
     gene            complement(84043..84546)
                     /gene="rpl22"
                     /locus_tag="FKS56_pgp032"
                     /db_xref="GeneID:40491993"
     CDS             complement(84585..84863)
                     /gene="rps19"
                     /locus_tag="FKS56_pgp031"
                     /codon_start=1
                     /transl_table=11
                     /product="ribosomal protein S19"
                     /protein_id="YP_009663860.1"
                     /db_xref="GeneID:40491994"
     gene            complement(84585..84863)
                     /gene="rps19"
                     /locus_tag="FKS56_pgp031"
                     /db_xref="GeneID:40491994"
     repeat_region   84887..126501
                     /note="inverted repeat B (IRB)"
                     /rpt_type="inverted"
     CDS             join(complement(86037..86427),complement(84918..85351))
                     /gene="rpl2"
                     /locus_tag="FKS56_pgp030"
                     /codon_start=1
                     /transl_table=11
                     /product="ribosomal protein L2"
                     /protein_id="YP_009663861.1"
                     /db_xref="GeneID:40491995"
     gene            complement(84918..86427)
                     /gene="rpl2"
                     /locus_tag="FKS56_pgp030"
                     /db_xref="GeneID:40491995"
     CDS             complement(86446..86727)
                     /gene="rpl23"
                     /locus_tag="FKS56_pgp029"
                     /codon_start=1
                     /transl_table=11
                     /product="ribosomal protein L23"
                     /protein_id="YP_009663862.1"
                     /db_xref="GeneID:40491996"
     gene            complement(86446..86727)
                     /gene="rpl23"
                     /locus_tag="FKS56_pgp029"
                     /db_xref="GeneID:40491996"
     tRNA            complement(86898..86971)
                     /gene="trnI-CAU"
                     /locus_tag="FKS56_pgt023"
                     /product="tRNA-Ile"
                     /db_xref="GeneID:40491997"
     gene            complement(86898..86971)
                     /gene="trnI-CAU"
                     /locus_tag="FKS56_pgt023"
                     /db_xref="GeneID:40491997"
     CDS             87171..93995
                     /gene="ycf2"
                     /locus_tag="FKS56_pgp028"
                     /codon_start=1
                     /transl_table=11
                     /product="Ycf2"
                     /protein_id="YP_009663863.1"
                     /db_xref="GeneID:40491998"
     gene            87171..93995
                     /gene="ycf2"
                     /locus_tag="FKS56_pgp028"
                     /db_xref="GeneID:40491998"
     tRNA            complement(94913..94993)
                     /gene="trnL-CAA"
                     /locus_tag="FKS56_pgt024"
                     /product="tRNA-Leu"
                     /db_xref="GeneID:40491999"
     gene            complement(94913..94993)
                     /gene="trnL-CAA"
                     /locus_tag="FKS56_pgt024"
                     /db_xref="GeneID:40491999"
     CDS             join(complement(97023..97799),complement(95583..96338))
                     /gene="ndhB"
                     /locus_tag="FKS56_pgp027"
                     /codon_start=1
                     /transl_table=11
                     /product="NADH dehydrogenase subunit 2"
                     /protein_id="YP_009663864.1"
                     /db_xref="GeneID:40492000"
     gene            complement(95583..97799)
                     /gene="ndhB"
                     /locus_tag="FKS56_pgp027"
                     /db_xref="GeneID:40492000"
     CDS             complement(98118..98585)
                     /gene="rps7"
                     /locus_tag="FKS56_pgp026"
                     /codon_start=1
                     /transl_table=11
                     /product="ribosomal protein S7"
                     /protein_id="YP_009663865.1"
                     /db_xref="GeneID:40492001"
     gene            complement(98118..98585)
                     /gene="rps7"
                     /locus_tag="FKS56_pgp026"
                     /db_xref="GeneID:40492001"
     tRNA            101273..101344
                     /gene="trnV-GAC"
                     /locus_tag="FKS56_pgt025"
                     /product="tRNA-Val"
                     /db_xref="GeneID:40492002"
     gene            101273..101344
                     /gene="trnV-GAC"
                     /locus_tag="FKS56_pgt025"
                     /db_xref="GeneID:40492002"
     rRNA            101569..103059
                     /gene="rrn16"
                     /locus_tag="FKS56_pgr008"
                     /product="16S ribosomal RNA"
                     /db_xref="GeneID:40492003"
     gene            101569..103059
                     /gene="rrn16"
                     /locus_tag="FKS56_pgr008"
                     /db_xref="GeneID:40492003"
     tRNA            join(103358..103394,104355..104389)
                     /gene="trnI-GAU"
                     /locus_tag="FKS56_pgt026"
                     /product="tRNA-Ile"
                     /db_xref="GeneID:40492004"
     gene            103358..104389
                     /gene="trnI-GAU"
                     /locus_tag="FKS56_pgt026"
                     /db_xref="GeneID:40492004"
     tRNA            join(104453..104490,105311..105345)
                     /gene="trnA-UGC"
                     /locus_tag="FKS56_pgt027"
                     /product="tRNA-Ala"
                     /db_xref="GeneID:40492005"
     gene            104453..105345
                     /gene="trnA-UGC"
                     /locus_tag="FKS56_pgt027"
                     /db_xref="GeneID:40492005"
     rRNA            105505..108314
                     /gene="rrn23"
                     /locus_tag="FKS56_pgr007"
                     /product="23S ribosomal RNA"
                     /db_xref="GeneID:40492006"
     gene            105505..108314
                     /gene="rrn23"
                     /locus_tag="FKS56_pgr007"
                     /db_xref="GeneID:40492006"
     rRNA            108413..108515
                     /gene="rrn4.5"
                     /locus_tag="FKS56_pgr006"
                     /product="4.5S ribosomal RNA"
                     /db_xref="GeneID:40492007"
     gene            108413..108515
                     /gene="rrn4.5"
                     /locus_tag="FKS56_pgr006"
                     /db_xref="GeneID:40492007"
     rRNA            108745..108865
                     /gene="rrn5"
                     /locus_tag="FKS56_pgr005"
                     /product="5S ribosomal RNA"
                     /db_xref="GeneID:40492008"
     gene            108745..108865
                     /gene="rrn5"
                     /locus_tag="FKS56_pgr005"
                     /db_xref="GeneID:40492008"
     tRNA            109124..109197
                     /gene="trnR-ACG"
                     /locus_tag="FKS56_pgt028"
                     /product="tRNA-Arg"
                     /db_xref="GeneID:40492009"
     gene            109124..109197
                     /gene="trnR-ACG"
                     /locus_tag="FKS56_pgt028"
                     /db_xref="GeneID:40492009"
     tRNA            complement(109815..109886)
                     /gene="trnN-GUU"
                     /locus_tag="FKS56_pgt029"
                     /product="tRNA-Asn"
                     /db_xref="GeneID:40492010"
     gene            complement(109815..109886)
                     /gene="trnN-GUU"
                     /locus_tag="FKS56_pgt029"
                     /db_xref="GeneID:40492010"
     CDS             110413..115977
                     /gene="ycf1"
                     /locus_tag="FKS56_pgp025"
                     /codon_start=1
                     /transl_table=11
                     /product="Ycf1"
                     /protein_id="YP_009663866.1"
                     /db_xref="GeneID:40492011"
     gene            110413..115977
                     /gene="ycf1"
                     /locus_tag="FKS56_pgp025"
                     /db_xref="GeneID:40492011"
     CDS             116351..116623
                     /gene="rps15"
                     /locus_tag="FKS56_pgp024"
                     /codon_start=1
                     /transl_table=11
                     /product="ribosomal protein S15"
                     /protein_id="YP_009663867.1"
                     /db_xref="GeneID:40492012"
     gene            116351..116623
                     /gene="rps15"
                     /locus_tag="FKS56_pgp024"
                     /db_xref="GeneID:40492012"
     CDS             116729..117910
                     /gene="ndhH"
                     /locus_tag="FKS56_pgp023"
                     /codon_start=1
                     /transl_table=11
                     /product="NADH dehydrogenase subunit 7"
                     /protein_id="YP_009663868.1"
                     /db_xref="GeneID:40492013"
     gene            116729..117910
                     /gene="ndhH"
                     /locus_tag="FKS56_pgp023"
                     /db_xref="GeneID:40492013"
     CDS             join(117912..118475,119634..120173)
                     /gene="ndhA"
                     /locus_tag="FKS56_pgp022"
                     /codon_start=1
                     /transl_table=11
                     /product="NADH-plastoquinone oxidoreductase subunit 1"
                     /protein_id="YP_009663869.1"
                     /db_xref="GeneID:40492014"
     gene            117912..120173
                     /gene="ndhA"
                     /locus_tag="FKS56_pgp022"
                     /db_xref="GeneID:40492014"
     CDS             120251..120754
                     /gene="ndhI"
                     /codon_start=1
                     /transl_table=11
                     /product="NADH dehydrogenase subunit I"
     gene            120251..120754
                     /gene="ndhI"
     gene            121078..121461
                     /gene="ndhG"
                     /locus_tag="FKS56_pgp021"
                     /db_xref="GeneID:40492015"
                     /modified_by="Abdullah"
     CDS             121702..122007
                     /gene="ndhE"
                     /locus_tag="FKS56_pgp020"
                     /codon_start=1
                     /transl_table=11
                     /product="NADH dehydrogenase subunit 4L"
                     /protein_id="YP_009663871.1"
                     /db_xref="GeneID:40492016"
     gene            121702..122007
                     /gene="ndhE"
                     /locus_tag="FKS56_pgp020"
                     /db_xref="GeneID:40492016"
     CDS             122275..122520
                     /gene="psaC"
                     /locus_tag="FKS56_pgp019"
                     /codon_start=1
                     /transl_table=11
                     /product="photosystem I subunit VII"
                     /protein_id="YP_009663872.1"
                     /db_xref="GeneID:40492017"
     gene            122275..122520
                     /gene="psaC"
                     /locus_tag="FKS56_pgp019"
                     /db_xref="GeneID:40492017"
     CDS             122659..124161
                     /gene="ndhD"
                     /locus_tag="FKS56_pgp018"
                     /codon_start=1
                     /transl_table=11
                     /product="NADH dehydrogenase subunit 4"
                     /protein_id="YP_009663873.1"
                     /db_xref="GeneID:40492018"
     gene            122659..124161
                     /gene="ndhD"
                     /locus_tag="FKS56_pgp018"
                     /db_xref="GeneID:40492018"
     CDS             complement(124432..125403)
                     /gene="ccsA"
                     /locus_tag="FKS56_pgp017"
                     /codon_start=1
                     /transl_table=11
                     /product="cytochrome c biogenesis protein"
                     /protein_id="YP_009663874.1"
                     /db_xref="GeneID:40492019"
     gene            complement(124432..125403)
                     /gene="ccsA"
                     /locus_tag="FKS56_pgp017"
                     /db_xref="GeneID:40492019"
     tRNA            complement(125526..125605)
                     /gene="trnL-UAG"
                     /locus_tag="FKS56_pgt030"
                     /product="tRNA-Leu"
                     /db_xref="GeneID:40492020"
     gene            complement(125526..125605)
                     /gene="trnL-UAG"
                     /locus_tag="FKS56_pgt030"
                     /db_xref="GeneID:40492020"
     gene            complement(126463..128355)
                     /gene="ndhF"
     misc_feature    126502..128938
                     /note="small single copy (SSC)"
     CDS             128690..128854
                     /gene="rpl32"
                     /locus_tag="FKS56_pgp015"
                     /codon_start=1
                     /transl_table=11
                     /product="ribosomal protein L32"
                     /protein_id="YP_009663875.1"
                     /db_xref="GeneID:40492022"
     gene            128690..128854
                     /gene="rpl32"
                     /locus_tag="FKS56_pgp015"
                     /db_xref="GeneID:40492022"
     repeat_region   128939..170553
                     /note="inverted repeat A (IRA)"
                     /rpt_type="inverted"
     tRNA            129835..129914
                     /gene="trnL-UAG"
                     /locus_tag="FKS56_pgt031"
                     /product="tRNA-Leu"
                     /db_xref="GeneID:40492023"
     gene            129835..129914
                     /gene="trnL-UAG"
                     /locus_tag="FKS56_pgt031"
                     /db_xref="GeneID:40492023"
     CDS             130037..131008
                     /gene="ccsA"
                     /locus_tag="FKS56_pgp014"
                     /codon_start=1
                     /transl_table=11
                     /product="cytochrome c biogenesis protein"
                     /protein_id="YP_009663876.1"
                     /db_xref="GeneID:40492024"
     gene            130037..131008
                     /gene="ccsA"
                     /locus_tag="FKS56_pgp014"
                     /db_xref="GeneID:40492024"
     CDS             complement(131279..132781)
                     /gene="ndhD"
                     /locus_tag="FKS56_pgp013"
                     /codon_start=1
                     /transl_table=11
                     /product="NADH dehydrogenase subunit 4"
                     /protein_id="YP_009663877.1"
                     /db_xref="GeneID:40492025"
     gene            complement(131279..132781)
                     /gene="ndhD"
                     /locus_tag="FKS56_pgp013"
                     /db_xref="GeneID:40492025"
     CDS             complement(132920..133165)
                     /gene="psaC"
                     /locus_tag="FKS56_pgp012"
                     /codon_start=1
                     /transl_table=11
                     /product="photosystem I subunit VII"
                     /protein_id="YP_009663878.1"
                     /db_xref="GeneID:40492026"
     gene            complement(132920..133165)
                     /gene="psaC"
                     /locus_tag="FKS56_pgp012"
                     /db_xref="GeneID:40492026"
     CDS             complement(133433..133738)
                     /gene="ndhE"
                     /locus_tag="FKS56_pgp011"
                     /codon_start=1
                     /transl_table=11
                     /product="NADH dehydrogenase subunit 4L"
                     /protein_id="YP_009663879.1"
                     /db_xref="GeneID:40492027"
     gene            complement(133433..133738)
                     /gene="ndhE"
                     /locus_tag="FKS56_pgp011"
                     /db_xref="GeneID:40492027"
     CDS             complement(133979..>134359)
                     /gene="ndhG"
                     /locus_tag="FKS56_pgp010"
                     /transl_table=11
                     /product="NADH dehydrogenase subunit 6"
                     /protein_id="YP_009663880.1"
                     /db_xref="GeneID:40492028"
                     /codon_start=1
                     /modified_by="Abdullah"
     CDS             complement(134686..135189)
                     /gene="ndhI"
                     /codon_start=1
                     /transl_table=11
                     /product="NADH dehydrogenase subunit I"
     gene            complement(134686..135189)
                     /gene="ndhI"
     CDS             join(complement(136965..137528),
                     complement(135267..135806))
                     /gene="ndhA"
                     /locus_tag="FKS56_pgp009"
                     /codon_start=1
                     /transl_table=11
                     /product="NADH-plastoquinone oxidoreductase subunit 1"
                     /protein_id="YP_009663881.1"
                     /db_xref="GeneID:40492029"
     gene            complement(135267..137528)
                     /gene="ndhA"
                     /locus_tag="FKS56_pgp009"
                     /db_xref="GeneID:40492029"
     CDS             complement(137530..138711)
                     /gene="ndhH"
                     /locus_tag="FKS56_pgp008"
                     /codon_start=1
                     /transl_table=11
                     /product="NADH dehydrogenase subunit 7"
                     /protein_id="YP_009663882.1"
                     /db_xref="GeneID:40492030"
     gene            complement(137530..138711)
                     /gene="ndhH"
                     /locus_tag="FKS56_pgp008"
                     /db_xref="GeneID:40492030"
     CDS             complement(138817..139089)
                     /gene="rps15"
                     /locus_tag="FKS56_pgp007"
                     /codon_start=1
                     /transl_table=11
                     /product="ribosomal protein S15"
                     /protein_id="YP_009663883.1"
                     /db_xref="GeneID:40492031"
     gene            complement(138817..139089)
                     /gene="rps15"
                     /locus_tag="FKS56_pgp007"
                     /db_xref="GeneID:40492031"
     CDS             complement(139463..145027)
                     /gene="ycf1"
                     /locus_tag="FKS56_pgp006"
                     /codon_start=1
                     /transl_table=11
                     /product="Ycf1"
                     /protein_id="YP_009663884.1"
                     /db_xref="GeneID:40492032"
     gene            complement(139463..145027)
                     /gene="ycf1"
                     /locus_tag="FKS56_pgp006"
                     /db_xref="GeneID:40492032"
     tRNA            145554..145625
                     /gene="trnN-GUU"
                     /locus_tag="FKS56_pgt032"
                     /product="tRNA-Asn"
                     /db_xref="GeneID:40492033"
     gene            145554..145625
                     /gene="trnN-GUU"
                     /locus_tag="FKS56_pgt032"
                     /db_xref="GeneID:40492033"
     tRNA            complement(146243..146316)
                     /gene="trnR-ACG"
                     /locus_tag="FKS56_pgt033"
                     /product="tRNA-Arg"
                     /db_xref="GeneID:40492034"
     gene            complement(146243..146316)
                     /gene="trnR-ACG"
                     /locus_tag="FKS56_pgt033"
                     /db_xref="GeneID:40492034"
     rRNA            complement(146575..146695)
                     /gene="rrn5"
                     /locus_tag="FKS56_pgr004"
                     /product="5S ribosomal RNA"
                     /db_xref="GeneID:40492035"
     gene            complement(146575..146695)
                     /gene="rrn5"
                     /locus_tag="FKS56_pgr004"
                     /db_xref="GeneID:40492035"
     rRNA            complement(146925..147027)
                     /gene="rrn4.5"
                     /locus_tag="FKS56_pgr003"
                     /product="4.5S ribosomal RNA"
                     /db_xref="GeneID:40492036"
     gene            complement(146925..147027)
                     /gene="rrn4.5"
                     /locus_tag="FKS56_pgr003"
                     /db_xref="GeneID:40492036"
     rRNA            complement(147126..149935)
                     /gene="rrn23"
                     /locus_tag="FKS56_pgr002"
                     /product="23S ribosomal RNA"
                     /db_xref="GeneID:40492037"
     gene            complement(147126..149935)
                     /gene="rrn23"
                     /locus_tag="FKS56_pgr002"
                     /db_xref="GeneID:40492037"
     tRNA            join(complement(150950..150987),
                     complement(150095..150129))
                     /gene="trnA-UGC"
                     /locus_tag="FKS56_pgt034"
                     /product="tRNA-Ala"
                     /db_xref="GeneID:40492038"
     gene            complement(150095..150987)
                     /gene="trnA-UGC"
                     /locus_tag="FKS56_pgt034"
                     /db_xref="GeneID:40492038"
     tRNA            join(complement(152046..152082),
                     complement(151051..151085))
                     /gene="trnI-GAU"
                     /locus_tag="FKS56_pgt035"
                     /product="tRNA-Ile"
                     /db_xref="GeneID:40492039"
     gene            complement(151051..152082)
                     /gene="trnI-GAU"
                     /locus_tag="FKS56_pgt035"
                     /db_xref="GeneID:40492039"
     rRNA            complement(152381..153871)
                     /gene="rrn16"
                     /locus_tag="FKS56_pgr001"
                     /product="16S ribosomal RNA"
                     /db_xref="GeneID:40492040"
     gene            complement(152381..153871)
                     /gene="rrn16"
                     /locus_tag="FKS56_pgr001"
                     /db_xref="GeneID:40492040"
     tRNA            complement(154096..154167)
                     /gene="trnV-GAC"
                     /locus_tag="FKS56_pgt036"
                     /product="tRNA-Val"
                     /db_xref="GeneID:40492041"
     gene            complement(154096..154167)
                     /gene="trnV-GAC"
                     /locus_tag="FKS56_pgt036"
                     /db_xref="GeneID:40492041"
     CDS             156855..157322
                     /gene="rps7"
                     /locus_tag="FKS56_pgp005"
                     /codon_start=1
                     /transl_table=11
                     /product="ribosomal protein S7"
                     /protein_id="YP_009663885.1"
                     /db_xref="GeneID:40492042"
     gene            156855..157322
                     /gene="rps7"
                     /locus_tag="FKS56_pgp005"
                     /db_xref="GeneID:40492042"
     CDS             join(157641..158417,159102..159857)
                     /gene="ndhB"
                     /locus_tag="FKS56_pgp004"
                     /codon_start=1
                     /transl_table=11
                     /product="NADH dehydrogenase subunit 2"
                     /protein_id="YP_009663886.1"
                     /db_xref="GeneID:40492043"
     gene            157641..159857
                     /gene="ndhB"
                     /locus_tag="FKS56_pgp004"
                     /db_xref="GeneID:40492043"
     tRNA            160447..160527
                     /gene="trnL-CAA"
                     /locus_tag="FKS56_pgt037"
                     /product="tRNA-Leu"
                     /db_xref="GeneID:40492044"
     gene            160447..160527
                     /gene="trnL-CAA"
                     /locus_tag="FKS56_pgt037"
                     /db_xref="GeneID:40492044"
     CDS             complement(161445..168269)
                     /gene="ycf2"
                     /locus_tag="FKS56_pgp003"
                     /codon_start=1
                     /transl_table=11
                     /product="Ycf2"
                     /protein_id="YP_009663887.1"
                     /db_xref="GeneID:40492049"
     gene            complement(161445..168269)
                     /gene="ycf2"
                     /locus_tag="FKS56_pgp003"
                     /db_xref="GeneID:40492049"
     tRNA            168469..168542
                     /gene="trnI-CAU"
                     /locus_tag="FKS56_pgt038"
                     /product="tRNA-Ile"
                     /db_xref="GeneID:40492045"
     gene            168469..168542
                     /gene="trnI-CAU"
                     /locus_tag="FKS56_pgt038"
                     /db_xref="GeneID:40492045"
     CDS             168713..168994
                     /gene="rpl23"
                     /locus_tag="FKS56_pgp002"
                     /codon_start=1
                     /transl_table=11
                     /product="ribosomal protein L23"
                     /protein_id="YP_009663888.1"
                     /db_xref="GeneID:40492046"
     gene            168713..168994
                     /gene="rpl23"
                     /locus_tag="FKS56_pgp002"
                     /db_xref="GeneID:40492046"
     CDS             join(169013..169403,170089..170522)
                     /gene="rpl2"
                     /locus_tag="FKS56_pgp001"
                     /codon_start=1
                     /transl_table=11
                     /product="ribosomal protein L2"
                     /protein_id="YP_009663889.1"
                     /db_xref="GeneID:40492047"
     gene            169013..170522
                     /gene="rpl2"
                     /locus_tag="FKS56_pgp001"
                     /db_xref="GeneID:40492047"
ORIGIN      
        1 tttaaattaa ttttaatatt tttaaaatct ttttttttgt tcatgggcga acgacgggaa
       61 ttgaacccgc gagtggtgga ttcacaatcc actgccttaa tccacttggc tacatccgcc
      121 cctctttttt ttttttaata ttttgtttcg ctttgattta aattgaaaac agtaaaataa
      181 gaacttcaca aaagattggt aaggactgat ccatttatag aaattatata tatatatgag
      241 tacaaaacaa aggtatgata ctaaaccaaa cccattaaaa tgaccctttc cttttttttt
      301 ttttatgaga aagtaaagtc aagataaaga aaaaaactta ggtaaataaa agaaagacta
      361 ttaaaaatca aataaagggg caataccaat cctcttggta ttgccccttt atttttcctt
      421 tcaaaaaatt gtatacacta agacaaaagt cttatccatt tgtagatgga gcttcaatag
      481 cagctagatc tagagggaaa ttatgagcat tacgttcatg cataacttcc ataccaaggt
      541 tagcacggtt aataatatca gcccaggtat taattacacg accttgacta tcaactacgg
      601 attggttgaa attgaaaccg tttaggttga aagccatagt gctgatacct aaagcagtga
      661 accagatacc tacaacaggc caagcagcta agaagaagtg taaagaacga gaattgttga
      721 aactagcata ttggaagatc aatcggccaa aataaccatg agcagctaca atattgtagg
      781 tttcttcctc ttgaccgaat ctgtaacctt catttgcaga ttcgttttct gtagtttccc
      841 tgatcaaact agaagttacc aaggaaccat gcatagcact gaatagggag ccgccgaata
      901 caccagctac gcctagcatg tgaaatgggt gcataaggat attgtgttca gcctggaata
      961 caatcataaa gttgaaagta ccagagattc ctagaggcat accatcagaa aaacttcctt
     1021 gaccaattgg atagatcaag aaaacggcgg tagcagctgc aacaggagct gaatatgcaa
     1081 cagcgatcca agggcgcata cccaaacgga aactaagttc ccactcacga cccatgtagc
     1141 aagctacacc aagtaagaag tgaagaacga ttagctcata aggaccacca ttgtataacc
     1201 attcatcaac ggatgccgct tcccagatcg ggtaaaagtg caaacctata gctgcagaag
     1261 taggaataat ggcaccagaa ataatattgt ttccataaag tagagatcca gaaacaggtt
     1321 cacgaatacc gtcaatatcc actggaggag cagcaatgaa tgcgataatg aatacagaag
     1381 ttgcggtcaa taaagtagga atcatcaaca caccaaacca tccgatgtaa agacggtttt
     1441 ctgtgctagt tatccagtta cagaagcgac cccataggct ttcgctttcg cgtctctcta
     1501 aaattgcagt catggtaaaa tcttggttta tttaatcatc agggactccc aagcacacaa
     1561 attctctaga aatagagaat cgagggcttg ttatttaaca gtataacatg acttatatac
     1621 acgtgtcaac caatatcaaa ttcaaaaaag agacctatga ttttatctag atttatcata
     1681 tttttttgtc taatcataaa aataaagttc cttaattata aaaaaatata tattgattga
     1741 tatacatatg aatctaattt caatattaga atcataatgg aatgggttgc ccgggactcg
     1801 aacccggaac tagtcggatg gagtagaaaa tttccttgtt aaaatgaaat aggtaaaaaa
     1861 tccctcccca aaccgtgctt gcatttttca ttgcacacgg ctttctctat gtatacatct
     1921 aaaatgctct ttcttcctta aacaaaacag gactctaaaa aagttgttaa ttgaatactc
     1981 agtggatcat cccttactta cttgtaatta tattcttact gcatgaacat ttaataatta
     2041 ataaaaagaa tgaattcttc tactatctct taatcataaa tttttttttg agcgtttgat
     2101 aaaaaattct cactcatgat tgacctgata gaaaaaatat ccaaatacca aacccgcccc
     2161 cgatataact ttcgaaaagt agaagaagtt tttggtaaga tcaaagaaag aaattgttct
     2221 tcttccgtaa ggaattcttc aaaaaagccc gaacctaatc tcttcgaaaa aagacgtaca
     2281 gtacttttgt gtttacgagc caaagtttta agacaagaaa gccgaagtat gtattttcct
     2341 cgatacaaac tctttttttt tgaggatcca ctgtaataat gagaaaaatt tctgcatata
     2401 cgcacaaatc ggtcgataat atccgaatct ggcaaatcaa cccaggttgg cttactaatg
     2461 ggatgtcctg atgcgttaca aaaattcgct ttcgacaatg atccaatcat agaaataatt
     2521 ggaatttttg tatccaactt cttgatagta ttatctatta gaaataagtt ttctagcatt
     2581 tgactccgta ccacggaagg atttaattgc acatttgaaa gatagcctaa aaagtcaaga
     2641 gaatatttgc ataattgctt tatacggacc cttcctgatt gagaccatac gtaaaaatga
     2701 tattgccata aatttataaa gtaatatttc cacttattca tcagaagagg cgtatccttt
     2761 gaagcgagaa tccattttcc ttgatatcta acaaaatgta tgaagggatc cttgaacaag
     2821 cataggttgt tctgaaaatc attcgaagag acttctacaa gatgtttgat tttttcatag
     2881 aaatagattc gttcaagaaa gattacataa gatattgatc gtaaatgata ggactgatta
     2941 cggagaaaaa ggaaaatgaa tttgcattca catatatgag aattatatag gaacaagaag
     3001 aatcttggat tcaaaataga aatgcatttc tgtgaagtac taagactctt caaatttaaa
     3061 tactcgtaga aaaaaagaag ccgtaataaa tgcaaaaaag aggcatcttt taaccagtag
     3121 cggagggctt gaaccaagat ttcaagatgg atggggtggg gtattactac atctaacaca
     3181 gaatttaaat gtgagaattt gtcctctaaa aaaggaaata ttgaataaat tgattttaaa
     3241 ttatgagatt ttgctacttc tttcccttgt aaataagaca ctactcgtag ggaaaatgga
     3301 atttccacaa tgactgcaaa tcctgccgat attatttgag aatacaaatt cttattctta
     3361 ttgtgcccaa aaatttgatt ttgtttcgaa tcattagcag aaataaacaa aagattctct
     3421 tgatacattc gagtaattaa acgtttcaca attagtgaac tggatttatt gtcataacgc
     3481 acactttcca acaaaattga tgatttattt ctatcgaaaa cataatcatg agcaagcgca
     3541 taaatatact cccgaaaaat cagcgggtat aggaagtcat attggcgaga tctatttagt
     3601 tctaaatata gttgttgaaa ttcctccatt tcaaactcaa attgaaccaa agcaagggtg
     3661 ggggatctaa ttggttatca aatgatacat agtgcgatag agtcaaacca aggtattatc
     3721 atagtaagaa taaacaataa tagatacctc gaagataggt ggattcatca acggattctc
     3781 tacactctcc ttttttattt aattgatgta tgtttgttct aagataagaa gatggttgga
     3841 aatcctttat tttttttttc aacctaatcg ctcttttgat tttggaaaaa aaaagatgtt
     3901 atctttatca atatactgct tcttttacac attcatgctt aatccctaag aaatagggaa
     3961 taactatata gaatagttag gactcaaaaa aaataaaaaa tccactcatg agaaagatat
     4021 ttaccccatt aggcactcat ttagttttaa cggttaatta gatcgggtaa tcattcaaat
     4081 caaattaaga aaagaagctc gttgctttta gttttcccat aattgggtcc gtctctagga
     4141 ctctatccat ttattcactc gaccaaactt taaattcttt attgatacga catgctattt
     4201 tttccatgta ttcctttcag gatcagtcgc ggtcttagaa actctaccga tggtctggac
     4261 gaatcccttt cttcataaaa atgtgtaaaa gatgctagcc gcacttaaaa gccgagtact
     4321 ctaccgttga gttagcaacc ccaaaaagaa atagaatatg gagatataac cggaatcaaa
     4381 aatgtggaat ttcataacac aatcaaaaca ttcaattagt aataaattga ataaaattca
     4441 aatttctact cgattctaag cattcgttca gatccgcgaa aaataaagaa attctcatat
     4501 aaaataaaaa catagaacta gaaaaagtga aaattgatag agcacttctt gtgttaacca
     4561 tttttattca ttaaaaaact tcttctatca ggcaaaaaat agaatttctt gtatcacaac
     4621 aaattcaaag aatccataag tcaaaaccca atctctgcgg catgaataag gataaataga
     4681 aatggatcta tttatctacg atcaaattat atttgtttga tacattgttg tcaatacgat
     4741 tgtgactgtt taatataaat gattatcaaa gaatataaaa aactataaga atcaaatgaa
     4801 aaaatagatt tcaatttttt gattagtttg ttttcttagt attttattat aagaaataaa
     4861 atactaagaa aacgctataa atagagcaaa ggagggggag gaaataataa agaaaaattg
     4921 attcaaagct ctatatgagt catccacacc ctcttttttg tattttatta atgaaatttg
     4981 tatttcatta ataaaaaatc aatgacattt ttttaactaa aaaaaattaa gttccgtaaa
     5041 cccccgcctt ctttaaaatg tcatgaacag ttcctgtagg ttgagcgccc ctttcaagaa
     5101 aatataaaat agcaggaaca ttcaaatggg tttgattata tatcggatca taaaaaccca
     5161 cttttcgaag atctcttcct tctcttcggg atcgaacatc aactgcaaca attcgataaa
     5221 aggctcattg ggatagaata gatggaattg aataataaac acccccccca gaaacgtata
     5281 agaagttttc tcctcgtacg gctcaaaaaa aatgattaga agttaagtta tatctatgtg
     5341 tacatgaaat tagaatgcca aatcgatcca taatccagca aatccgtggg acatttaact
     5401 ccttcttttt actctttctt tttccttctt tcttattttt aagaaaaagc aaaaaacatt
     5461 cgtactctca taactcaagt tggataactc tcaactagct ccaaaaatac ttagctagtt
     5521 ttttttttat tgagtggtct ctaacccctt tctttttttt tgtcttattt agaatctagt
     5581 ttgattcttt attctgatct ggtgattgag ataattgaaa acggtatttc cttgttccgg
     5641 gatcctttaa cttgaatcat tgggtttaga cattacttcg gagatcttta atcatttcaa
     5701 aaaaatggca gcaacatgcc cctttttctc ttttttgtgt ttgtgatctc tttctatcaa
     5761 ggaatcatac gaacaattga ttcccgcatg agaatctttt gatcgaaaga gctttaccaa
     5821 ttccaactag tttgcttttt tttttatttg aaaatgcttt gagtcagacc ctttccgttt
     5881 ctatatgaaa aatagactta tgtacgaagt tgttccaact tattgatttg atttacatta
     5941 actaacccta gatcctttcc ctttaaaaat caaatcaata ttttctactc gagctccacc
     6001 ctatactgtt tatatcccaa cccaacaaaa acgcgggtta tgatagaaaa gagtagaaaa
     6061 gaatgtcgag ccaagagcac cttcatttct attttctata tagtttcaat atagtaaaaa
     6121 aaggtggtgg tttgttttaa tatccacagc aaattgacca tgtccttcaa gtcgcacgtt
     6181 gctttctacc acatcgcttc aaacgaagtt ttaccataac ataaaattcc tccggttttt
     6241 aataggtgtg taaataatta attgaattac ggaattatga atagtcatcg gttcagtcag
     6301 tacgtagtaa tctatagaac gtagtaatct atagctcttc ctaatatact taatattaaa
     6361 ctgattgaat tcttctatat gaatctattc atattatgaa tagattcata tcaaatatga
     6421 aaataataaa gaaataggta atttatgatg aagaaaaagt ctcagtaata atttaaatta
     6481 accctatttt gtatgaatac aatatatata tatatatgaa atatatatat atttcatatt
     6541 tcttttttat tacaaaatta caaaaaaaaa tataccagaa atattctcaa ttttaaataa
     6601 aagcaaataa ataaaaaaac gaatcttttt gaatccgcct tacgttggtt gcatcttcaa
     6661 ataagttgat agaatagatt cgacaatcta atattttttc aattcaatat ttatattgaa
     6721 ttgaaaaaat ttcctatttt attttaaaat agttagatag aaaaagaaat ccaatttttt
     6781 tgaattgaat tgtataaaaa agactgatga aggataaagt ggaatttcac tgtttttctt
     6841 ttatttcatt ctgaaataga aaatcagaat gacaaagtag gggaaattgc cgtattcaga
     6901 agaaattctg gatattctat gttaaatatt tagtttctgt ttagtttcat atctataatt
     6961 aaggtaagga ttcacaaaca aaatacaaaa caaaatagta atattaaaaa aaattgcact
     7021 attaggttag caatccctgt gtataaacat tccctccttt ttttgcgagg cttctttggc
     7081 ttgaggtcca actaatcttt ctcgaaagta gagcggatgg gagatatgaa tcacacccac
     7141 gtcaattgtt aatagaatta caattattca ttagaaccaa acaccaaata acctaagagg
     7201 ttcaaagaaa aaaaaaagat tttcgtatct aatatctaat tttatttttt atcaataaaa
     7261 tttggactgg gcatagacag atattcaaat tgatatctta cattattgat taacccctat
     7321 ctactctccc aattggtttt ttggggaatg ataaatcata aaagaatgcc cgatttttga
     7381 tcttatctta aaaggcggtt aagaaagatc cacttttttt cttttatctg atatagaaaa
     7441 caaatagact ctgggacgga aggattcgaa ccttcgaata gcgggaccaa aacccgttgc
     7501 cttaccactt ggccacgccc catttttatt tatatttaaa actactaaag agtaatatgg
     7561 gtattccttt ttcgtcaatt cgagttccta aaatgtatga aatagattag tttattgtta
     7621 ggattttgac aggtctagat atagaattca accgaattta ttgatcatta tatagaattc
     7681 aattaagata ttgtatgaaa gtctcatttc ttcaattctc ttctaaaaaa aaaaatggaa
     7741 gggctttttt gattggataa gttcaaagaa atatgtgttt ttttttttaa tcagacttct
     7801 ttttatttct ttattttttc cttatctcaa aatagattaa taacttaatc aaaataatat
     7861 ccaagaaaaa aaaaatgaat ttgttatgct taatatcttt aatttgatca atatttgttt
     7921 taattctacg tcgttttcgg atagtttttt attcgccaaa ttgcccgaag cctatgcttt
     7981 tttgaatcca atcgtcgatg ttatgccggt aatacctctt ttcttttttc tcttagcctt
     8041 tgtttggcaa gccgctgtaa gttttcgatg agatccttaa tactgtccta gaaaaattca
     8101 tgatttattc gagaaaaaaa aatctaacaa ttgagaaaat cagagacaaa atcagataag
     8161 tagaggtttt acagtatgaa ggaaccctca attcaaattt taatcgaaaa gactacttag
     8221 acttggagtc caccactcac tatgaaagga atctttttgt catgaaaagc tccattctta
     8281 ttgcaaataa ataaattttt gaaactcttt tctatttcta caatttctag aaagaaatcg
     8341 cttccttgat ttcttggtgt caaggtcaac gagataggat atgtggtcta aaaaaaggaa
     8401 atatattctc tctctctttt tttttatgat cttggagatt gtgtaatgct tactctcaaa
     8461 ctctttgttt acaccgtagt aatattcttt gtttcactct tcattttcgg attcctatct
     8521 aatgatccag gacgtaatcc cgggcgcgaa gaataaaaca aaaaaagtgg ggttccttgc
     8581 ttcattaaac attaaatgct attagcattt gtttgatcga ttccactgtc aaaaaccgaa
     8641 acggaaagag agggattcga accctcggta cgaataactc gcacaacgga ttagcaatcc
     8701 gacgctttag tccactcagc catctctcct aattgaaatt gaaaaagaat aattactatg
     8761 ttacagttct caaaaaagaa tgataatgct tgaaaaaaaa aaaagctctt ctttcatttt
     8821 attctttctt cttatatata tctttcttat tatatatata tattttatat aatctatttg
     8881 aaatagaaat ttcaataaat agattattgt atagatacca cttttatcaa caatttcatt
     8941 ccattttttt ttatagaaat ctcaaaatat ctttttgata aaaaaaaaag gcgggctttt
     9001 ttaagttcga atttccacgg cttggcctgg tcagaccgac ccggccgggc tccttttttc
     9061 aaatccaatc catctttttt tatctatgat tgattatcta cgattcctat aattccgcaa
     9121 tctcctttgc ttgctataga aaaaaatctt ggtatttttt gaaatctaaa gtaaaagaat
     9181 aatccgaagc agaaaaggac tctttatctt actataatat ataaccaaaa aggcttttct
     9241 attctttctt ttctgacttc ttcactattt tgatttatta atagccaaat aattttggct
     9301 aaataataaa tcaaaataaa aaaagccaag gctaatgagt atccctcttt ctaattttct
     9361 caagtcttct aacgaaaaac ggcaacgctc tcattttcag gatttttttt tctcatccta
     9421 tcttgaggac gccagagtcc cttgttggac aaagagtcca tttatataca ataatattgt
     9481 agcgggtata gtttagtggt aaaagtgtga ttcgttctat taacccagtc agtagttaag
     9541 gggtctttcg gtttgattca tattccgatt aaaaacttta tttcttaaaa ggatttaatc
     9601 ctttacctct caatgaaata ttcgaggaat aatatacatt ctcgtgattt gtctccaaag
     9661 gtcaattata aattgaaaaa ttggattatg aaattacgaa acataatttt ttttttattg
     9721 gatcaatact tccaattgaa taagtattaa gtaaaggatc catggataaa gatagaaaag
     9781 tctatttcta atcgtaacta aatcttcaat tttttttttg atagaataga ttgaagcaaa
     9841 atagctatta aacgatcact ttagtttact agaggcatcg acaccccttt ttttcttagc
     9901 tcggtggaaa aagaataaac ttttcctaag gattcttaaa aaaagaaata aagaacgaag
     9961 taactagaaa gattgttaga atcccaccct tcccttcttt ctaaaaggat catctagaaa
    10021 gcaaagcgaa tttttttgaa tgcagtgagg cagaaaagct aacatagatg ttatgaacca
    10081 aatttttatt tgctcctgtc ttcctttttt tttatttctt gatcccatcc tcgcttccat
    10141 aaaggagccg aatgaaataa aagtttcatg ttcggttttg aagtagagac gttaaaaatc
    10201 aaaatgatgg atcaacgtcg actataaccc ctagccttcc aagctaacga tgcgggttcg
    10261 attcccgcta cccgctttat attcaaattg atcaaattat aatagttatt ttatgaattc
    10321 aatgatgcat gaattcatgc atcattgaat tcataaaata tgtaattccg aaaatgatct
    10381 ttctttttcc aaataagaaa aaaagcaaaa aaaaaaatca tcgtaatgaa aagcgtccat
    10441 tgtctaatgg ataggacaga ggtcttctaa acctttggta taggttcaaa tcctattgga
    10501 cgcaatgctg tttacaatag acttccatat ccagtttctt ttttgatttc catctacaat
    10561 tatgatatca agaaagatat tttgaatgat ttgaataaaa gacgcttact tggaaatata
    10621 aactttgtaa atataaacca cagtaaacta aacaaatagc tggaatcttt tttatttata
    10681 tatattttat taagtaatat gtaagtgaag tagtattaag attcaaaaaa tgatcgattt
    10741 tttctaattt tctttattta gaatttgaat tgcccactca acaattctta ttgttcctga
    10801 agtataaaac gttccatttg ttcttgaata gcttctttca aaagtgtttc cgcttcctca
    10861 gtgaatatct tggtagaaga tatgatttct tggaactgag gtttattcgt ttttaaataa
    10921 gtacgtaact tggcaagaaa tttccttact tgtccaattt ctaatgaatc aagataacca
    10981 tttgttccgg tataaatagt cattatctgt tctgccacgg taagaggttc cgattgggat
    11041 tgtttgagca actcacgtaa tcgttgacct cttgccaatt gattctgact agctttatcg
    11101 agatcagaag caaattgtgc aaaggcttct aattcgacaa attgggccaa ttccaatttt
    11161 aatttgccgg cgacttgttt catagcttta atttgagccg cggatccgac tctggagaca
    11221 gaaataccca cattaatagc aggtctgatt ccggcattga atagatcggc ggataagaat
    11281 atttgtccgt ctgtaatcga aattacatta gtaggaatat aggcggaaac atctcccgac
    11341 tgggtctcaa ctattggtaa agcagtcata cttccttcac ctaactgaga acttgattta
    11401 gcggctcttt ctaaaagacg cgaatgcaaa taaaaaacat cccccggata agcttcacga
    11461 ccgggaggtc ttcgtaatag aagagacatt tggcgataag cctgtgcttg ttttgaagga
    11521 tcgtcataaa tgattaaagt gtgtcgtttg cggtacataa aatattcagc cagggctgct
    11581 cctgtataag gagcgaggta ttgtaatgta gctggggaat ccgccatttc ggctaccaca
    11641 atagtgtact ccattgcccc cccttcttgg aaagtggtca ctacttgagc tacagaagat
    11701 gctttttgac caatagctac ataaacacat attacatttt gcccttgctg gttgagaatc
    11761 gtatctgtgg ctactgctgt tttaccggtc tgtctatccc caataattaa ttcgcgctga
    11821 ccacgtccta tagggatcat cgaatcaata gcaataagcc ctgtttgaag gggctcataa
    11881 acggaacgtc tcgaaataat accaggcgcg ggggattcta ttaaccgaga ttcagaagct
    11941 ggaatttcac cccgaccgtc aataggctta gccagggcat ttataacacg acccaaataa
    12001 gcctcactca cgggtatctg agcaattttt cctgttgctt ttacagaact tctctcttgg
    12061 atcatcaaac cgtcacccat taatacaaca ccaacattat ttgattctaa attcaaggca
    12121 attcctattg taccctcttc aaattctact aattcgcccg ccattacttc atcaagacca
    12181 taaatacgag caatgccgtc gcccacttga aggacggtac ctgtatttac aattttgact
    12241 tctctagtat attgctcaat acgttcacgg ataatattac taatttcgtc agctctaagg
    12301 ggtaccatga ttttttttaa ttcttttttg gaagcaaaaa aataatgcct atagttagtt
    12361 ataggaaagt agtaaaaaag ggctaatcag tgagttcctt cattacccca aacatagcaa
    12421 tattagcact aattgtacgt aaatgtaatt cattgttcaa acaatttttt agagttccta
    12481 gagctccttg taaagcttgt tggaaaaccc gttgccggac ttgattaatc gctctttctt
    12541 gttcaaaaag aatggtttcg tttttataat tttctaattg ttccaaaatt ttataagttg
    12601 aattaatcaa attcaatttt tctcgttcta tctcagagta tccatttact cgaaactgat
    12661 ctgcctccat ttccactttc cgtaagcggg cctgggcttt ttccagctgt tgaacagctc
    12721 cccttcgcaa ttcttctgaa tttctaatag tattcaagat cttctgtttt cgattatcta
    12781 ataaatcact taatgaaagt agattatctt tccattcatt ttcatttcaa aaattccatg
    12841 atcccttccc gaaccaaaca tgaatctttc aattcatttg gctctcacgc tcaattactt
    12901 atcaattact taattgagag agaattcatt cccatacata tagatacaca tagactatag
    12961 atctatatat attttgcgta atgagcctat cctctccctc ttttatctat tcctatttca
    13021 aaatattgat ctctacccat atttcacaat attgaaactg atcaataatg ataatccaag
    13081 actaaaatat tcggaggatt cttctgacaa aaatatatca aatatagaaa tatatcaaat
    13141 caaatatata tatttgtttg tataatatag aatttagaat taatagaaaa tttctaatgt
    13201 ttaattgtgt aattgtcagc aaagttgttt cttttttttt ctttcaaatc caaagaattc
    13261 ttctaacttt atacataggt catcaactca gcattgtaaa aaaggctcaa atcattttat
    13321 cgatatgagt gttttatatc gaaaaagatt cgaaccattc gttttgattt ctgtattgtc
    13381 taaaaaaaat tctttatttt ataaactgtg tatttataaa ctaaactata gtagtagaaa
    13441 gagtaccacg ccgcatctga acttcaaaca gtttggcttt aaccatatta acggtcccag
    13501 attattggtt aatagagaat cagagtcgat ataccaatga atgaatcacg aaatgctatg
    13561 gttctaaaat atgatttttg aattgattca gaagtaattc gtgggatgat gcactctttc
    13621 tagttcgaac aaaaaaagtg cagctgggtg gatccagcct attcttgaaa taaacaactc
    13681 gcacacactc cctttccaaa aaagatcaat acaccgagca ctacgcttag atttattgga
    13741 tttgttgcaa aaatatcggt attaaacccg aaactcccgg cagatggcca gtgacccaag
    13801 gaaacgaaag aatcggttac atttttcata tgatctccta ttttgtttta tatggactaa
    13861 aaaaaaaaaa aaaggcttta ctttgaacta agaaaagggg gaaggaagaa ggggagtcgg
    13921 tgcggtaatt cctcatcctc aaaaaaaatc cttcccatag attattgtcc aacgaaaaag
    13981 taattgtagg agtgaaatct tgatatactt tgaaaaagca aggggtaagt cttaatccat
    14041 aaaaaaaata cagaattctc gtatttatag gactaaacaa agggattggc aaataaaagg
    14101 gccaatgcta caaccaaacc ataaatagtt aaggcttcca taaaagccaa actaagcaat
    14161 aaagtacctc gtatttttcc ttccgcctcg ggctgtcttg caataccttc tacagcttgt
    14221 cccgcagcag tgccttgacc aaccccaggc ccaatagaag caagtcctac agctaaccca
    14281 gcagcaataa cggaagcggc agaaatcaat ggattcatga taaattcctc gcaccaaaat
    14341 aaagaaaaag aaagaaatag ttaatgatac aatcattcaa tgagttttgg cttaattatt
    14401 ccgtcgctca aattcaacca gttgaagtaa ctaaaaactt cgaattgaga attgaagtaa
    14461 taatattcat tattgaactc tcagaaagaa ctatttccat atcccttttt tagttcctat
    14521 ccaaaggctt tttgtgaatg catacataca ccctttatcc gtccacttct gttttccaaa
    14581 cctttttttg aattttccat tatttgtctt tattttattt catctatttg ttgattcaat
    14641 tgcgatagat tagatctatc ttgagttcat atataactag ttaatatcta atatcatata
    14701 tacgcgtctt tctttcataa tggaaaccaa ctactctact tctatcttag cttcaatcag
    14761 attcttaaat cttaaaggat gcgcaagagt tagtgtatag ccattaactt acatatacct
    14821 aattctaacc cctttcctaa aaaaggacat ttttttgaat ctcgtttgtt gtaaattcgt
    14881 ctcttccttt tttatcatta tctcacatgg atctaattat aataaatgaa ttcattagac
    14941 cgactcgttg catagaaata aaaaataaca aagagtattt aattgagcta aattcatgat
    15001 ccggatttta ggaaaaggat attttcgatc tctttccttt ttttttatta gactttaaaa
    15061 tacatttact aatagtaata gctgaatctt ttttgctatt actctagatc ctttattttt
    15121 ttatttatgt tgcctaagca aaaaaagact agactatttc aaaaactcgt caatgatgac
    15181 cctccatgga ttcgcctata taagccgcag ctaaagttgc aaaaataaga gcttgaatcc
    15241 cacttgtaaa taatccaagg aacatcacag gtataggaac tactaaaggt actaaagaaa
    15301 caagaacaag aactactaat tcatcggcta atatattccc gaaaagtcga aaactaagtg
    15361 ataagggttt tgtgaaatct tctaaaatgt taatgggtaa aagaattgga gttggttgaa
    15421 tgtatttact aaaatacctt aatccttttt ttgaaatacc cgcatagaaa tatgctactg
    15481 acgtgagtaa agctaaagca acagtagtat ttatatcatt cgtgggtgcg gctaactctc
    15541 catgaggtaa ttctattatt ttccaaggta aaagggcacc cgaccaatta gaaacaaaaa
    15601 taaatagaaa catagttcca ataaaaggaa cccatggacc atactcttcc ccaatctgag
    15661 ttttggtcac gtctcgaatg aattcaagaa catattcgaa gaaattttga ccgtcagttg
    15721 gaatagtttg tggatttcga acagcgagaa cggcggaacc taataagata gcaattacaa
    15781 cccaagaagt cataagtact tgggcatgga cttggaaacc ccctatttgc caatagaaat
    15841 gctggccgac ttccacacta gagatatcat ataaccccat tggtgtgttg atggaacatg
    15901 atataacatt catattgtcc tctgacataa atataacttt acttaaaata ataaagaatt
    15961 attttgattc aaccctttcc ttttaaactt gaccactcga attgtatatc ttgtatacca
    16021 actaaactaa tcacacaata ttgacacagt ccatttttta tctcttttgt acgattcggg
    16081 aataatatcc gactccataa atctatatct atggagttca aaaatagaat aatttattga
    16141 tcttattatt aatcacggat ttcgtatata gctagaatgg ccctcgcaaa ttgcgaatac
    16201 taatttgtta agaattaatc gaattgaagc tagagcgtca tcgtttgctg gaatcgaaat
    16261 atctgcaaga tcgggatcac aatttgtatc aattaaacaa actgttggaa ttcccaaagt
    16321 gatacactcc cgaagagccg tatattcttc ttgctgctca actataatta caatatcagg
    16381 caattctgtc atatattgaa tcccgcccag atatgtttgc aaacgagata attgtctctt
    16441 caacatagct gcatctcttt tcggaagacg gtttagtctc cccgtctttt gttccattct
    16501 caagtccctg agcttatgaa gccgcgtttc tgtagtggac caatttgtta acataccacc
    16561 aagccacttt ttattaacat aatgacaccg agcctttatt gcagcccgcg ctacggaatc
    16621 agctgcttta tttttggtac caacaattaa aaattgtttt cccttacttg ctgcatcaaa
    16681 aactaaatca caagcttctg ataaaaaacg agcagttcta gtgagatttg taatatgaat
    16741 acctttatgc tttgcataga tatagggcgc cattcgcgga ttccatttcc tagtaccatg
    16801 accaaaatga actcctgctt ccagcatctc ttccaaattt atgttccaat atcttcttaa
    16861 catttctcct cacacttcct ctctctcttt ttttttatga ataataaaag agagacgagg
    16921 caccttgaaa taaataattg ttccgatgga accttctctt ctaccggaga ttggtcgttt
    16981 ataaacgagc caagtcatta gtcattactt tactattcat aaatttcttt attacattaa
    17041 tttatgaatt attttattta ttaaatttat gaagtagtta acaaatcaaa tgaccaaaac
    17101 aaatcaaaca tcaaacaaca tagttaaaag gacgaatccg ctttctcttt cttatgctaa
    17161 gtaagttaaa aataattaaa tcctataaaa gatcgatctg atgtactata taaattcttt
    17221 gaaatgcaag aatcaaaaaa ttttccgtgg tggaagaaaa tatctctcat ttccatttcc
    17281 ccacgaagaa attctttttt ttttttcgaa aagaatgttg ttatgctgcc ttgaagaggg
    17341 tactaatcct ttgaatccgg ttccggcggg tatcatattc cctagaacaa cgttctcttt
    17401 cagtcctttc atccaatcaa tacggccccg aagagcggct tttgctaaaa ctcgagcagt
    17461 ttcttggaaa cttgcttcgg atataaaact ttgagtattc agggatgctc ttgttattcc
    17521 caataagatg gctcgatagt agatcgcttc ttctaaagcg cgtcccgttc gttccgcgcg
    17581 tactaatcca atgagttccc ctggtaaaaa aatattagac attccatctt ctgaaaccaa
    17641 gacttttgat gttatttgac gcacaataat ttctatatgc ctattatgga tctgcacccc
    17701 ctgggatcga taaacctttt gtattttatt aaccaaagag atacgacttt gcactatagt
    17761 tagttcagca ccaatcaaga atccccaagg aattccaata atttttgtta tacgttcgtt
    17821 ccaaccctca actctctttt ctaggttcat cgatattgaa tcaatcgaac gcacttctaa
    17881 cacttgttct acttttggaa gaccctgcgt tatatcacca gatctcgatt tttcatatat
    17941 aaatgtaact aaggtatctc cttcgtaaag gatttcgcca taatccccat gaacagttgc
    18001 tcctggagta gccaaataag gcttggccgt tcttattact atagaatcaa cacgaacaat
    18061 taaaacttga cccgatttta ggggtggtcc ctttttggat atacatacat tttcacaaat
    18121 aaactgccca agactcacta ttgtggacat ttcctcacaa ttattattat gataaaaatg
    18181 atggagaaaa taccaactca aattgaatgg attcaaaaaa ctattactac atgggctgat
    18241 attagaaatt ctcctatttt catccattaa ataatatttt tgaagtactt gaaaagtttg
    18301 ttttaaattg ctaagctgca aatatttcac tagcgaggtc tgattataag ttattaaagg
    18361 gtaaaatgat gaatcaaaat ccgaaatttg agggactgtt cctaaagggc ccaacaaatt
    18421 cttaattgga attagaggat cttttttaat ggattctttt atcccattgt aatattttac
    18481 atcgttgaat agacccatgc aaaaataatt agatgatgac aaaattataa aagattggga
    18541 ttccttattt ctattcaaca gcatacgaat agttccgtgg ttttggataa aaaattgccg
    18601 aatccttgct ttggaataag tggaataaaa tggattttta ttgatacgat ctgagccatt
    18661 atcatagatc aatccagaac ccgacggatc attccttttt ctgatataca aaatatgtga
    18721 tttcactaag tcgattctta agaaatatcg aagcagccct tttgtactta cttcaacaaa
    18781 ggaagcgtgg gcctcttcga cggaagaact tttgttgtct tggtcccaat tcaagactaa
    18841 acaagtccga actagttgaa tacttgtgtc atagattctc caagttgctt tgccatttcc
    18901 ataaaggata tagttgacaa ctccaagttg catattatcc ttttctcgaa agagatcctg
    18961 ggggaagagt gttactaaat ttataccgtc cgctatttca tatgtgctta caggtcgaac
    19021 caaaacaaaa aacttttttt tgctaggtgt gatccgttgg acatagatcc aatttttcaa
    19081 ttgttttgat ttcttataat ttgtttttcc cgctcctggt ggtatcaaga taccactgtg
    19141 tcgagatatt ttatcttttt ctccaggaaa atggatacct ccggaaaaga ttttaagttc
    19201 aatctttttt ttttttttct ccactcggac caatccggcc atttgacttc ttgtatttaa
    19261 cgtgatttgt gtatttactc caatgagact attgttccgt accattatag aagaggattc
    19321 ggataaaata tgtacttcct cgggaatgaa aaaaaataga tctactttca tttggtattt
    19381 ttgcttaaac tttttgaccc cgccatattc aattacatta tcttttttga tgattgaatg
    19441 cgcccctacc gtcccatatt ttataattcc tgaattgttt cttctgtatt gagaatcgtc
    19501 gaaaaaacca agaatactct ttctacggaa aataccattt atgggtattt caatcgagat
    19561 acctgaaccg ggatatggga tgaattcttt ctcttgttct tgaattgatt ggactggaat
    19621 aagaaatcta tttcttcgcc tctttgccaa taaatacgaa ttctctcgga gaatagtgga
    19681 atataggaaa tgataatgcc cagtccctac gattcgattt aattttgaat aatcaaaaag
    19741 aatatcttct tttttatcaa attttttatc aaaaaaatcc gaactcaaaa atttgtgtct
    19801 ttcttgatca tcatttactg agaagctaga aatatatctt ctttcggtag aagtagaaat
    19861 agaatgaatg tttatttgat cttgatcctt gtggagcgaa aaaggaacta cattaaattt
    19921 gcatgaaccc cccgataata tccacaagtg gcttgttttg ggtaaaatat gtacattact
    19981 atacttaaat tcgggcaaat ggtacacatc ggtactccag tgcatttccc cctgtaagtc
    20041 agaataaata tgttttcgaa ccctctcttt aaaattgaaa gtgtatgttc ccgcgcgaat
    20101 ctcagcaatc acttgttctg attttacata ttggccattt tgaactaaaa gaaaactttt
    20161 tggtggaata gttaccttat gtagaatacc ctcactctta ataattacat ataagtccat
    20221 agaacataaa aaggcaggat gcccatgacg cgtacgtgta ggctcaagca aatcctcatt
    20281 gaattggatt tttccattag aaggggcccg tacatgttct gcagtacccc ccgtaaatac
    20341 tccaccggta tgaaaagttc ttaatgttaa ttgagttcca ggttctccaa tggattgccc
    20401 cgcaataata cctacagctt ctcccaactc gaccaggtcg ccatgagtgg gactccgacc
    20461 ataacataat cgacagatcc aagatgtact cctacaagta aagggagttc taatatatat
    20521 tggttgtgtt cgaaaagtta tgaattgggt gacaagccca atcccaatat cttgatttcg
    20581 aatggcaatg catcgcggac ccatatatat attgtctgat aatacacgac caattaatgt
    20641 ttggataaaa attctttctg gcagtgtcct atttcgagga cttgcagaaa tgcctcgagt
    20701 agtgccacaa tctgttctac gtacaacaat gtgttgaact acttcaacaa gtctgcgcgt
    20761 aagatatcca gcatctgatg ttcgtacagc agtatctaca actccttttc gggctccgta
    20821 gcaagaaatt atatattctg ttaaagaaag tccttcgcgt aaattgcttt gaatgggtaa
    20881 atcaatcatt tgcccctggg gatccgacat taatcctctc atacctacta attgatgtac
    20941 ttgagatgca tttcctctag ctcctgaaaa agacattata tggactggat taaacgggtc
    21001 agtcatccta aaattaagat tcatttcttg tcgcaaatat tcacttgtag cataccatat
    21061 ctcgatagat tggcgtaatt tttctactgc gtgtacattc ccaaaatgat ggtgtttttc
    21121 caaaatcaaa ctttgttctt cagcatcttg tactagccat tccttagaag gtattgttaa
    21181 aagatcatca attcctaatg aaatggatat agcagttgct tgctgaaaac ctagagtttt
    21241 tacttgatct aagatatgcg atgtatatgc cattccaaaa tgatctatga atctgctaat
    21301 aagtcgttta atggcagttc cgtctatcac tttattgtga aataccagat tggcccgttc
    21361 tgccatacgt acctccctat tccaatgagt tggattcgac aatgggtttg agtcaatgat
    21421 tggaaaactt ccttttctcg atcttaaatt gcacagaaag tcaggtcagg gaagggactc
    21481 gagtcctagt tgaaccggag aaacccaaat tcaccccgcc ccggtgtctg tctttgaatt
    21541 tagcgaccct ataattaagt ataggtatca tataagcagg cccgacaaaa accttgtaca
    21601 gcttcttcca tttctcgata aagagaaata tgaccaatag tggttcggag gtatatccaa
    21661 agaatttctt tttttacact tcttattatc agatagtgtc cataaatctc atgataagta
    21721 cccaaagatt catagtgaac ttcgatggga gtttctcttg aagcaataac gcgttgatct
    21781 agtcgccacc gaagccacaa aggactatct aaatggattc ttttctgtcg ataagcccca
    21841 attgcatcat gggaattaca aaaaaagagt tcttttgtat acctatagtt attattgtca
    21901 attctttcat tttgatagtt tcttcgatta catggattat atctatttgc acaaatacct
    21961 cgacgattcc tacttgttaa tatatagaga ccaataagca tatcttgggt cggtacagaa
    22021 ataggatccc caatagctgg agacaagaga ttcatatgag aaaacataag taaacgagcc
    22081 tccgcttgag cctctaaaga caaaggtaca tgaacagcca tttgatcccc atcaaagtct
    22141 gcattaaatc ccttacaaac caatggatgt aaacaaatag cacgcccttc cactaaaatg
    22201 ggctcgaatg cctgtatccc taatctatgc agagtaggcg ctctattcag caatacagga
    22261 tgcccctgca taacttcttg aagtatttgc catacaatcg gccccttttc gcgaatttta
    22321 ctcttagcaa ctcctatgtt cgaagcaaga tgttgtctaa ttagaccgcg aattacaaat
    22381 gtctggaaaa gctctattgc tatttcgcga ggcaacccac agcgatgtaa tgaaagtgag
    22441 gggccaacaa caatgacaga acgccccgaa taatcaactc gtttcccaag cagagtctcg
    22501 cgaaatcttc cctctttgcc ttcaattaga tctgaaaacg acttgtaaac ctttttatga
    22561 ccgtccctca ttggttgtcc gcgaattcca ttatcaagaa gtgtatccac ggcttcttgt
    22621 accaattttt cctggcacat tactaattcc cccggtgtag atctacttgt tgttaataga
    22681 tcagtaaggg tattattgcg atagataact ctcctataga gttcattaat atctgaactc
    22741 atgagtttac ctccatccat ctgaacgatc ggtctcaact cgggaggaag aaccggtaat
    22801 agacataaaa ccatccattc tggttctata tttgttcgaa taaaatgctt tgctaattct
    22861 atgcgtctaa ccaaaaaatc ctttcttctt ccaatttttt gatcttccca ttcattaccc
    22921 gtaagccctt cttctcctaa ttctttccat tctaccaacg aaaaatttat aagaattcgc
    22981 aaatctagat cggccaattg ttctcggata gcagctgctc cggtagaaat ttctcgattt
    23041 cgaaatgtat caaaaccttg ggtagtaaaa aaaagtggaa tactatattt ccaggattgg
    23101 atttcatatt cgaatgaacc tcgtaatcgt aagaaagtag gttttttagt actgggccta
    23161 gcaaaagaaa aattaggata ggatcctatg ggatctcccc cttcaaaatc ggacatgaga
    23221 gtttcctctc atccggctca agtagttaca ccaaataaag ataaagaaag gaattctcac
    23281 tttcaaattc tagaaccccc cccaaaaaaa aaggtctact ccttactcaa gttcccaacg
    23341 aagaccaagc aacttttcat ggattcattc ttcttttctc tatattttat gaattcttta
    23401 gtcaattata aattaggaca taaatgaaat gtgaaattct tgagtagtct atttcccttc
    23461 aaatgatgaa tcccttattc aatttaaaat taaaggaatg tcttggaatt tattcataag
    23521 ggatttactt gtctatgtac tgttccgctc gatctattag gtcccgcctt acctcgatag
    23581 ttataccata ccccaacgcc cttccttaaa gaaagcctat atgcgatgta tagactcccg
    23641 taaccatgac atatttgctt acttgaacat aatttcattt tttttagaaa gaaatgggaa
    23701 tgtcaaaaga aagaagtctt tttttcacga ggtacaactt tcaaattctt atttcttttt
    23761 tactaactcg accatagacc aattcccctt ttatttggca gtcttgaata cgcccataat
    23821 tctgagcttc atgttactcc tcccaagaga catgtcagat ttggggcatc ccaattcaat
    23881 tgaatgggat gacagtttct cattcctaat ctgtaaaatc agaatttcga tcaaatcaca
    23941 catcgcagta tactagcctc tctaattctt taagaggttt atctaaaaga ttcgcaatat
    24001 aactaggaag acgtttcaaa taccacacgt gagttactgg gcatgccagt tttatgtatc
    24061 ccatttgata tcttcgtatc cgagaatcga caaattcaac tccgcattgt tcacaaaatt
    24121 taggatcctc tttttcattt ccaattattc gataatttcc acaagcgcaa attccacttt
    24181 tggtaggccc aaaaattctt tcacaaaata atccgtcttt ttccggttta ttggttttgt
    24241 aatgaaaagt atagggtttt gtcacctctc caactatctc tccattgggt aggatttttt
    24301 tagcccaagc gcttatttgt tgaggagaaa ctgatcctat tcggagttgt tgatgtttat
    24361 accggtcgat catagaagaa aattctgatt cattccgatc aagcttcctt cctattaatc
    24421 tggaagttct tctcagatac aaggaaatgg ttcagttcca aagccaaaga tcgtaattct
    24481 cgaaccagca atcgaaaaga ttctggagca tcctcgggtt tcggtattgt tcctccaatg
    24541 atcgtagtac caagtacttc ttggcgagct ctaatatgat cagatttata agtaagcatc
    24601 tcttgtaaaa tatgagcaac cccaaaccct tctagggccc aaacctccat ttctcctacc
    24661 cgttgtcctc cttgcttgga ccggcctcta agtggttgtt gtgtaacaag tgcataatgt
    24721 ccactggaac gcccatgtat tttatcatca acttgatgaa ttaatttcaa aacataaggc
    24781 tttcctatta gaacaggttg ttcaaaagga tctcccgttc ttccatcaaa tattctgctt
    24841 tttcccggat attcgggttc aaatacccaa ggatttgctg tttgcttact ggcttcatat
    24901 aattcagaaa agaccagttt tcgcgaagcc tcttgttcat atctctcatc aaaaggtgct
    24961 attcggtaat gtctatcgag cagactcccc gctaacccaa gtgagcattc aaatatctgt
    25021 cctacattca ttcgtgaagg tactcctaat gggttcaaaa ccatatcaac gggtcttcca
    25081 tcttgcaaat aaggcatatc ctgtctaggt aaaatttttg aaacgatacc tttatttcca
    25141 tgccttccgg ctactttatc gcccactttg atttcgcgtt tctgtgaaat atatacacga
    25201 atcatttctg gattataagt cgaacccccc tttttctgga tccatctcac atcgacaacc
    25261 cgacccctac cgcctatagg taattttaga caagtttcct ttgaagtgga tacctgaatc
    25321 ccaagtatgg cccgtaataa tctatcttct ggagcatacg atgattcttt cgacaactga
    25381 ggtgttaatt tacctactaa aatatcgcct gtctccaccc aagatcccag catcacaatt
    25441 ccatttttgt ctaaattgcg gagtaaatgg gcttctaggt gcggtacttc attagtgatc
    25501 ctttcgggac cttgacttgt catatgagtc tgaatttcgt atttccgtat gtgaaaagaa
    25561 gtataaaaat cttcatatac cagacgctcg ctaatgagta ctgcatcctc aaaattgtaa
    25621 ccttcccatg gcatatatgc cactaatatg tttttgccca aagcgagttc gccaccaacc
    25681 gtagcggcac cgtccgctaa aatttgtccc tttttaaggc atttaccccg tcgaacccgt
    25741 ggggtttgat gcatacaagt atttttgttg gaaccttgat acataactaa cggaatgctt
    25801 agagcatccc cattagccaa taagattgtc ttgtcaatat cgatataaat gatctttccc
    25861 tcgtgttcgg ctatagcgag aactcctgaa tctagagcca cttggcgttc caacccagtc
    25921 ccaacaatac acttctcgga acgcgaaagc ggaaccgctt ggcgttgcat attagaactc
    25981 attaaagcgc gattcgcatc gttatgctcg ataaaaggaa tgagggacgc tccaatagaa
    26041 aaatattgga aggggaaaat acttcgaaga tgaacctgtt cccatgcaat agttaggaat
    26101 tcttggcggt atcgagctgg aacaacttgt tcttcctgaa taccctgatt caaggccaag
    26161 gaatttcctg ccgctaccat ataatactca tctctatttg gggataaata aagcatccgt
    26221 actttttttg atctctcaaa gattttataa aatggacttt ctaaagaccc ccaatgacca
    26281 atcttggcat gaattgataa agatccaata agtccaacat tgataccttc agacgtgtca
    26341 attggacaaa tgcgtccata gtggctagga tggatatctc gtatccgaaa attagcagtt
    26401 cgacctgtca atcctccagg gcccaaataa ctcaattttc tcccatgaac tatttgtgtc
    26461 aatggattgg ttcgatccaa aacttgagat aatgggtgta agccgaaaaa ggattcataa
    26521 gtggttgtta atggagtgga agttaccaaa ttctgaggag tcggtatcca tttatgccta
    26581 atagctccgc atatagttcc tctaactaca ttttctaaac gaaccagagc caatccgaat
    26641 tgatcttgta agagatctgc tacagaacga atacgtttat ttttcaaatg attcgtatcg
    26701 tcaagtgtat ccattccaaa tttcattcca atcaaatgat ctgcagctgc caatatatct
    26761 cgcggtaaca aaaaagtatt gttctgggat atattaagat tcagtctttg gttcatgttt
    26821 cggcgaccaa tccttcctaa ttcacatctt tggtgaaaga atttcttttg taattcctta
    26881 cataaggatt cagaaaatac tggatccccg cctacacaag aaaattgtag ataaaactcc
    26941 aaaatggcat tttcttttga gataattttt tttttctcct tagcggttag gaaagacaag
    27001 aaaatctcag ggtagcaaac attctcgaga atttctctta gattcgaacc catagctgat
    27061 gatagaacta gaatagatat tttctgtttc ctacttacac gagcccagat ccttgctttt
    27121 ctatcaatct ctaattctaa tcttcctccc caatctgata ttatggtacc tgtatagacc
    27181 gaaattccct tatgatccaa ttcagatcgg taatagatac cggggctttg caatatttga
    27241 ttgatcacaa ttctgtacag tccatttact ataaaagttc ccagggagtt cattaaagga
    27301 atgtttccaa taaaaatggt ttgttcttgc atatctttac tgggtttcca aattaatcct
    27361 gcggatacat ataattcaga agaatatgtt agtgattcgt atacagcatc tctttctttt
    27421 atcaacggct ccactaattg atatgtttcc acaaagattt gaaattcaat ttcttgatct
    27481 gtatcttcaa tttttggaaa cttataaagt tcttctgtta agccctgatc aatgaaccta
    27541 caaaatcctt caaattggat ctgattcaac ccaggtattg tagacattcc cccattttca
    27601 tccccgagca ttttgaattt cccatttatc aaaaaaatcc cattcttttt tcattcttca
    27661 tcgaatcata tgaatcgatc tagcaatgat agaattgaat ttatattctg tttactgaat
    27721 cgcatgaaat ttaacccaac acgatatatg tatcgaatgt atgaaaaatg aaatgcatat
    27781 gagcaaagga agtaaagatt tgactcaaat tggaatttct atttataaca aacagataca
    27841 aaaggaaagg agttgataaa tgccacttag atttttattt tagacttatg aaattttgta
    27901 taaaatatca aaaacaataa tttcattttt accattatta tgagattacg tattccaatt
    27961 tgattttgat tagataccag aaaaatcaaa cggattcatg atttgtccta ttcattgaga
    28021 taaagataga ataatcagaa aagaaaatag agttcgtttt tctaacactt cattttttca
    28081 tggattcctt tgttcaaaaa agaattagca tagaacagag atattttgac ctaatttttt
    28141 ttagtagaat cttttgaata tgattgaagt tcgtaagaaa agaggacggc ttgtctttag
    28201 cttgtcttta ctaagcatgt gcagatatag ctatgctgtc tatatatacg atatgtcttt
    28261 attccgctta tttacattct attatataaa tgatattttt attttctctt caatctattc
    28321 aatgaaaaaa tgaaagacga gaatttcttg agaaattccc tatgagaaaa aaatcctatt
    28381 caaagaaaat ccccattaaa taactatact atacctgtct gtgtaacaat ttctgttttg
    28441 gggtttacat atactcaaaa ttcctgttat aataagcatt ggtattcaaa aaaaaaatca
    28501 atgcttattt gattgggtat gtatctcttt ttctttactg ctataagcaa agaaaaatag
    28561 gtggggagtg gggccaaaaa tcattcatca atttacagtc aaattgaaat catatagtta
    28621 atggttctag tttgtcctga atttctactt ttgtaactga gaattcactt ttgctttttt
    28681 ttttcaatag aaaaaaagag ggaatatttt cgtctttttt gtatgtatca ttttggcggc
    28741 atggccgagc ggtaaggcgg gggactgcaa atccctttac cccagttcaa atccgggtgt
    28801 cgcctgatca acaaaaaact cgaaatcaat agaaatcaac cgttctgttt tttttatata
    28861 actcgcccta tttttttttt gactctgtgc cagtaatttc actattatat tattagttaa
    28921 caataatgga aaaattcctt cagattttat tcgtttcata tttatagaga taggggacat
    28981 aattcacatg gatatagtaa gtcttgcttg ggctgcttta atggtagtct ttacattttc
    29041 cctttcactc gtagtatggg gaagaagtgg actctagacg tattactcgt tttataatca
    29101 gattgaggaa tcaaactgta tcaatttttt tttttctaaa tggttttgca aagcctttta
    29161 tttgaaattc accgtatcaa ttaaattatt taattaattt ttattagtct tcctttttag
    29221 atttagaaat tttttggttc taatgtagta aggtattcta tgactaatag agataaataa
    29281 tatttcaatc aaacaaatat ttcaataatt cccatcttcg tattccgaga atctaaaagg
    29341 atatggatgg tagacaataa aaaaaaaaga aataaaaaat tatttctcaa ttttctattt
    29401 cgatgaaccg tcccttacca gagttatata tgggcaatga ggggcaagga aaccccacct
    29461 ttttttttca ttttattttc cccttttttg ttcaaatgga aaagacagaa ctcttttgat
    29521 catctgttaa ctcttcaatc aattacttct tgtaattttt aatataaaaa agagattttt
    29581 tgattttctt tttttattat taataatata tattccattt ttctttcctt catggatttg
    29641 attctttttt tgatggataa cgtcatagag aaactaataa gaaatccggg aattaaaaaa
    29701 tggcaagaca aagtcttgcg attttttcag attgaaataa agacaactaa aatcaaacaa
    29761 agaaataaaa ttgagatagg acggcgatca catatattta attgatatcg acatctatga
    29821 agatagatat ttaaaattga tctatattaa gtttggatct taatacatta caactttata
    29881 cattcctaac attcctagaa ttagaatagt atagtatgat agaaagaaat atctgaatct
    29941 ttctaccata ctatactaat gataagaagt caagttttat tcaaattaat tgccttggct
    30001 gactgttttt acatatatta taagtaaaaa agcagtagga actagaatca acagcgcagt
    30061 agcaataaat gctagaatat ttacttccat aatttccccc cttttttttt acttcgcaat
    30121 aactcgggat ttaatcccat agagatgaaa atcacttgta aattcaatgc aatgaattac
    30181 attttaatga catcgaatcg gatcaatatc atcaataaca atatctaaac tatcaaataa
    30241 attcaccgtc gagaatttaa tagtataaca taggaagatc ttttatccac accaaatcaa
    30301 aaatttgtga ttcctggtcc aaacaaaaga attcgtttcc tttattgatt ttcctttatt
    30361 gatattgtta ttcttttccg ctctttcttt tctataacca attgccccct ttccttgtac
    30421 aaccatctaa tgaagtatca tctgactact tttccgcttc caatgtttag aaaaaaaaac
    30481 caagcaaaaa agagaaaata taaattccat ttatacgtct atgtacccga taaaaatacc
    30541 aaacatatga cactctattt tatttttttt aatggacgga ccagggcaat caaaaaaagg
    30601 gccccggtac agtatctttt tgaaccctga atatactgag tgctaccaat caaaaatgtt
    30661 cgaaatttac ataacattct ctgtcatcca tgggtacgag ttgaggtact agaaattccc
    30721 atattttttg ttttgatcag aaatgcgaaa aaaaaagatt gttgggaatt caatgcgtcc
    30781 ctcccttttc tgtgaaaggg gagggacgca ttgatttctt ttttttatcc gccggggtcg
    30841 ggactgacgg ggctcgaacc cgcagcttcc gccttgacag ggcggtgctc tgaccagttg
    30901 aactacaatc ccaggtaaat aaaaaagtgt gcagcataca catattaatt atattgttaa
    30961 tagataatga aatccatttt ttttgattta gaacggattc ctagttacta ggaatccgtt
    31021 tttttcatta ttgtaaaatc aataaaatcg aatcgatcga tatccatttt tcaatgaaaa
    31081 tagtcttttt ttctttactc ttttcattaa actttataca cttaatcatc ctgatatgga
    31141 tctagatcat tagcaagggc agaatttatg ggaacaaata aaaataaata aagcaaataa
    31201 aaagacggta gggatggata tatcataaaa ttggactttt ttccttttat tgggccgagc
    31261 tggatttgaa ccagcgtaga catattgcca acgaatttac agtccgtccc cattaaccgc
    31321 tcgggcatcg acccaggaag aatgaattct agggttattg agaatccatg atcaactttc
    31381 tttcgtagta ccctaccccc aggggaattc gaatccccgc tgcctccttg aaagagagat
    31441 gtcctaaacc actagacgat gggggcatac ttggctgact gccattatac tatcctcata
    31501 gtatgaggag ttttttaaaa attgtcaatg gaatgatatg actagatatg aaagcttttt
    31561 ccatctttta tgattccatt tttattcgtg atttagactc gtgaatcatt cattttcatc
    31621 gccactctat tctattagat ctagaaatat attctataaa aaaatgagaa attgagagaa
    31681 ttatattctc ttagaaaatt ctattaaata atactcataa tacgaaatat agaattcttt
    31741 aggtaagtga ttggtctgac ataaaataaa aaagtgtgtg tgtttttcta aaaaaggttt
    31801 ggttgagggg acaaatcaaa tatcttcatt acctatacca atattttgat aaactagttt
    31861 ggatctctgt cgaattgcta aggtacatgt atcaatcaac tgaatttcat tgttgaaaca
    31921 atttattgca ttgatattta tcaaatccaa tatcaataaa caaattgcac cctatttact
    31981 tacttttaag taaattagaa tcgcattact gaatgaacta gtagatacta cgagtctact
    32041 gcatatactt atatatatag atattatacg tctactgatt cattcagtaa ttgaatcaaa
    32101 tggccctttt aactcagtgg tagagtaacg ccatggtaag gcgtaagtca tcggttcaaa
    32161 tccgataagg ggcttttctt ttttttccta aacctccagt acaatggtag tattcatatt
    32221 gaaaggaaga ataaaagtgt tgttgatatt tgtaataaaa aaccaaagca aataagtata
    32281 atagtttaat tagaaactat agcatttttt ttttttacta atatctaatc taataggcta
    32341 tcattctaat gagctagatt ggagttaatt agaaaagaaa atggaacgtt tgtttattat
    32401 aatgaataat aagaagtcgt cgtttgaatt aacaaattac aaatatatat ggatttcttt
    32461 ttattttcga ttaaattatt acaatctatt gtaaagaatt gtaaagatta gaaatctaca
    32521 aaataagaaa aagttaagta gatctaaccc attaaatcgt ggctatatcc actattctga
    32581 tagtaaaatt taattttgat agagatgaaa ttggaacagt ggttattttt ttctcatatt
    32641 tattttgacc ccgcaagaat ctgtcgatac ttccaatgaa tcctcttctt cctagatctc
    32701 ccattccata gaaatcgaaa tcagatcatg tcttcatgta tcaaatattt caatatcaat
    32761 gcatacaata gttttttttg ttctacgaat gtgatgaaaa atggatgcga aaaagaaact
    32821 ttctttaatt taacgtcttc tattatttat tttaatattt cttgtattaa attgaaaaat
    32881 aggaatttct tctttttttc tgatctataa tctataaaag taaagtaaaa gttaacataa
    32941 aaaaagtatt cgtgcttcga cccgtgaaat aaagggatag cgtctggcgt tttgttttac
    33001 attcatctga aggacaataa aagtaaaaga aagaagacaa taaaagaaaa taagaaaata
    33061 aaaatatacg ataccttagt aatttaatac ccatagaaat tagaagaata cataaattga
    33121 tttttatcaa tctcacaaac aagattcaag aataagatta gttgatgggg gggagaagag
    33181 tagatctgga aattggccaa tagcgatata agaaatcgct tcttccttga attgaagagt
    33241 tcgttcaaaa aagaaattca tctagaaagg aaaaaatttg gttttcgaaa ccatattaat
    33301 aataataaaa aaggggcagc gcacgagaaa tcaaatcata cataaataat caaatcctcg
    33361 aacgccccga aaatgtcata accataacac aaggataagg tgctcggaaa tggttgaagt
    33421 agttgaatag gaggattgct atgactatag cccttggtaa atttaccaaa gatgaaaata
    33481 gtttatttga tattatggat gactggttac gtagggaccg tttcgttttt gtaggttggt
    33541 ccggtctatt gctctttcct tgtgcttatt tcgctttagg gggctggttt acaggtacaa
    33601 cctttgtaac ttcgtggtat actcatggat tggccagttc ctatttggaa ggatgcaatt
    33661 tcttaaccgc cgcagtttcg actcctgcca atagtttagc acattcgttg ttgttactat
    33721 ggggtcctga agcccaagga gattttactc gttggtgcca attgggcggt ctgtggacgt
    33781 ttgttgctct ccacggcgct ttcggactaa taggttttat gttacgtcaa tttgaacttg
    33841 ctcgatctgt tcaattgcga ccttataatg caatctcatt ctctggtcca attgctgttt
    33901 ttgtttctgt attcctgatt tatccactag gtcagtctgg ttggttcttt gcgcctagtt
    33961 ttggtgtagc ggctatattt cgattcattc tttttttcca agggtttcat aattggacat
    34021 tgaacccatt tcatatgatg ggagttgccg gtgtattggg cgcggctctg ctatgcgcta
    34081 tccacggtgc taccgtagaa aatactttat ttgaagatgg tgatggtgca aatacattcc
    34141 gtgcatttaa cccaacccaa gctgaagaaa cttattcaat ggtcaccgct aaccgctttt
    34201 ggtcccaaat ctttggggtt gctttttcca ataaacgttg gttacatttc tttatgttat
    34261 ttgtaccagt aaccggttta tggatgagtg cttttggagt agttggtctg gctctgaacc
    34321 tacgcgccta tgacttcgtt tcccaggaaa tccgtgcagc agaagatcct gaatttgaga
    34381 ctttctacac caaaaatatt cttttaaacg aaggtattcg tgcttggatg gcggctcaag
    34441 atcagcctca tgaaaacctt atattccctg aggaggttct accccgtgga aacgctcttt
    34501 aatggaactt tagctttagc cggtcgtgac caagaaacca ccggtttcgc ttggtgggcc
    34561 gggaatgccc gacttatcaa tttatccggt aaactattag gggctcatgt agcccatgct
    34621 ggattaatcg tattctgggc cggagcaatg aacctatttg aagtggctca ttttgtacca
    34681 gaaaaaccta tgtatgaaca aggattaatt ttacttcccc acctagctac tctaggctgg
    34741 ggggtaggtc ctggcggaga agttatagat acctttccat attttgtatc tggagtactt
    34801 cacttaattt cctctgcagt attgggcttt ggcggtattt atcatgcact tctgggacct
    34861 gaaactcttg aagaatcttt tccttttttt ggttatgtat ggaaagatag aaataaaatg
    34921 accacaattt tgggtattca cttaattttg ttaggtatag gtgcttttct tctcgtattc
    34981 aaggctcttt tttttggggg cgtatatgat acctgggctc cgggaggggg cgatgtaaga
    35041 aaaataacca acttgactct tagcccaagt gtgatttttg gttatttact aaaatctccc
    35101 tttggaggag aagggtggat tgttagtgtg gacgatttgg aagatataat tggaggacat
    35161 gtatggttag gttccatttg tatatttggt ggaatctggc atatcttaac taaacctttt
    35221 gcatgggctc gccgtgcact tgtatggtcg ggagaagctt acttgtctta tagtttgggt
    35281 gccctatccg tttttggttt cattgcttgt tgctttgtct ggttcaataa tactgcttac
    35341 ccgagtgagt tttacgggcc cactggacca gaagcttctc aagctcaagc atttactttt
    35401 ctagttagag accaacgtct tggggctaac gtgggatccg ctcagggacc taccggttta
    35461 ggtaaatatc taatgcgttc cccgaccgga gaagtcattt ttgggggaga aactatgcgt
    35521 ttttgggatc tacgtgctcc ttggttagaa cctctgaggg gtcccaatgg tttggacttg
    35581 agtaggttga aaaaagacat acaaccttgg caagaacgtc gttctgcgga atatatgact
    35641 cacgctcctt taggttcttt aaattctgta ggcggcgtag ctactgagat caatgcagtc
    35701 aattatgtct ctccgagaag ctggttagct acttctcatt ttgttctagg attcttccta
    35761 ttcgtgggtc atttatggca cgcgggaaga gctcgcgcag cagcagcggg atttgaaaaa
    35821 ggaattgatc gtgattttga acctgttctt tcgatgactc ctcttaactg agaagggggt
    35881 ccaacactta aattcttaga atcggtttga attcccctta catattcaag gaaccaggtc
    35941 gttcatattt caaaagtatt ctgttttcct ttcttttcaa tttatatcta atccatttgt
    36001 ttttctggct cggctgggtg ggatagccga gccattacct gtttttcgtt atgattttcg
    36061 aaattttttt ttttaagagg aaaagccaat aaagaaatga attcatcgat caaaagaaaa
    36121 aaggagagag agggattcga accctcgata attctttcga actataccgg ttttcaagac
    36181 cggagctatc aaccactcag ccatctctcc cagagataat ttctatttta ttctaccaaa
    36241 tagaacaaac acggccatac gagttgatac tatcatgtat agaaagatat tgtgtgtgaa
    36301 tctataggtc gatctatcta tatatacaga tagatgagat gcatgatcta gcatgtccgt
    36361 ttgtgagcgg gaagtcaaaa aaatcacctt ggatttaatg tccaaataaa agtggtaagg
    36421 gggttggaaa taagtcatat agaatcaatg gattcaaggt aaaatccctc tatgtgggtg
    36481 gctttttatt caaattgttt gtttggtcga tatcatagag gggattaaat ggtatagttc
    36541 ttttgttgat agcttggagg attagaaaca tgactatagc tttccaattg gccgtttttg
    36601 cattaattgc tacttcgtca atcttactga ttagcgtacc tgttgtattt gcttctcctg
    36661 atggttggtt gagtaataaa aatattgtat tttctggtac atcattatgg atcggattag
    36721 tttttctggt gggtatcctt aattctctta tttcttgaat ctatccgctc cagatccaaa
    36781 aaggacccct cccacaaatt ttttggattg tgagatacat taaaatttaa taaaaaaaaa
    36841 gataagtata agtcccccaa aaatgcaaat aaattggagg gggggctcat cagtcaaact
    36901 tctgtaatct gtaatttaaa taaatagaac ttgaatgaaa taaaataaaa aatagattca
    36961 aaaaaatctg tattcaacta tattcaaata tataatacaa atatataata caaatatata
    37021 taaatttcaa atacttagaa aataaaaatt ttgaattgag aaattcaaaa tttagattta
    37081 gatataaata aagaaaatag aattctaatt atttgaatct taatatatat aattaagaag
    37141 ctaataatat attaattata tattaatttc ttaatattca aattctattg ataataatta
    37201 ccttttgtat tgttaattgg tttagtgatg gaatttgaaa aaaaaaggcc ctcaaaagag
    37261 tatctggtct agctctgacc aaaaattatc cagacctctt gtatcaagaa cgaacaatgc
    37321 ggatatagtt gaatggtaaa atttctcttt gccaaggaga agacgcgggt tcgattcccg
    37381 ctatccgccc agggtcattt ttttaaaaag caaaaagatt cgttccggtt gaatgaaatc
    37441 taataaatac cttccgctct aaaaaaaaaa gcaaagtctt aattaatgaa ttaattacta
    37501 gttaatagtc atatgataaa gtctcatttt tttgaaaaaa atgttgcggg aaggggattt
    37561 gaacccatga cttcaaggtt atgagccttg cgagctacca aactgctcta tcccgcgatg
    37621 aaaggaaacc gaaaccctag aaacgaaact aatggacaaa caagaattga atgggcccct
    37681 cttccatacc tgtacaaata gaatagccta tttatacaaa atggtaaagg ggcccctcta
    37741 tgatcgtaga tcatagaaag aaatagaaaa aggaagtgac attttaatcc ttaccaactt
    37801 gatcttcttg ctcccggcaa caaacatgtc tgaaccattt cacgaagtat gtgtccggat
    37861 agtccaaagt ctctatagtt agctcttggt cttccagtag aaaagcaacg ccgatgaaga
    37921 cgtgtaggtg cactattacg cggtaaggat tgtaactttc catgaatttt ccatttatca
    37981 ctcaaggacg gaaccttact tatttctttc tttgaggatc ggcgaatcaa atgatatttt
    38041 tgttccagtt tttgcctctt cttctcccta tgaatcaaac ttttctttgc cataatggtt
    38101 cagttatttt tattatcaat ggtacaagtc ggatcctaga tgtagaaata gaagggggta
    38161 tacccccctc cccattgaaa gatattatcg cggatatggc acataacata aagaattaac
    38221 caaatttgcc cgatgtagag gcaatcaaga aagccgcata agtgaatata taacctacag
    38281 aaaaatgggc taatccaacc aatcttgctt gcacaataga aagagccact ggcttatctc
    38341 tccatcgaat caaattagcc aaaggtgtac gttcatgagc ccatgctaaa gtttcaatca
    38401 attcctgcca atatcctcgc caggaaatta agaacataaa tccagtagcc caaacaagat
    38461 gcccaaataa gaacatccac gcccagactg atagactatt cataccaaag gggttatacc
    38521 cattgataag ttgggaagag tttaaccata gataatctct taaccatccc atcaaataag
    38581 tagaagattc attaaactgc gagacgttac cctgccataa tgtgatgtgt ttccaatgcc
    38641 aataaaaagt aacccaccca atggtattta acatccagaa aactgccaaa taaaatgcat
    38701 cccacgccga aatatcacaa gtaccacccc gtcccggacc gtcgcaagga aaactataac
    38761 cgaaatcctt tttgtctggc attaacttcg acccacgcgc atctaaagct ccttttacta
    38821 agatcaatgt agttgtatgt aaacctagag caatggcatg atgaaccaag aagtctccag
    38881 gacctattgt taagaatagt gaattactat tttcattaat agcatttaac catccaggta
    38941 gccatatgct tctacccgca ttgaatgccg gtccatttgt tgaagataaa agtacatcga
    39001 acccatatga agttttacca tgagcggatt gtatccactg ggcaaatatg ggttcgatta
    39061 atatttgttt ctccggagta ccaaaagcaa gcatgacatc attatggaca taaagcccca
    39121 aagtatggaa ccctagaaag aggctggccc aacttaaatg ggatatgata gcttctttat
    39181 ggtctaacat tcttgccaat acattatcct cgttctgttc cggattgtaa tctctaataa
    39241 aaaaaatagc tccgtgggca aaagcccctg tcatgatgaa tcccgcgatg tattggtgat
    39301 gggtatataa cgcagcttga gtagtaaagt cttgtgctat gaaagcataa gaaggtaaag
    39361 agtacatgtg ttgagctact aaggacgtaa taacccctaa agaggctaga gcaaggccta
    39421 attgaaaatg aatcgaattg ttaatcgtgt cataaagacc cttatgacca cgccccaatc
    39481 gtcctcccgg aggagtatgt gcttctaaaa gatcttttat actgtgacca attccgaagt
    39541 tagttctata catatgtccc gcaacgagaa aaataaaagc aatagctaag tgatgatgag
    39601 caatatcggt caaccataaa ctttgcgttt gcgggtggaa ccccccgaga agggttagaa
    39661 tagcagttcc tcctccttgg gaagtgccga ataaatgatt acttgaatcg gggttttgag
    39721 cataaagatt ccactgacct gaaaaaagtg gacccaaccc ttggggatgt ggcaatacat
    39781 ctaagaaatt attccatcga acatattccc cccgggatcc gggaatagcg acatggacta
    39841 aatgccctgt ccaagccaag gagcttactc cgaagagtcc tgacaaatga tgattcagac
    39901 gagattcggc atttttgaac catgaaaggc tcggtttcca tttcggttgt agatgtaacc
    39961 aaccccctat taaggaaata gcagaaagaa ataatagaaa aagagctcca gcataaagat
    40021 cttcattagt acgtaaccca attgtatacc accactgata aacaccagaa taagcgatat
    40081 tcactgggcc ggaggcgccc cctctagtaa aagcttccac agcgggttga ccaaaatgag
    40141 gatcccaaat tgcgtgagca attggtctta catgtaaggg atcctgtacc catgcctcaa
    40201 aatttccttg ccaagctaca tgaaagagat ttccggaagt ccacagaaaa attattgcca
    40261 attgcccaaa gtgagaagca aaaatattct gataaagacg ttcctcagta atatcatcat
    40321 gactctcgaa gtcatgcgcg gtagcaatac caaaccaaat acgacgagta gtggggtcct
    40381 gagctaagcc ttggctaaac cttggaaatc ttaatgccat aatgcctttc aaatcctcct
    40441 agccattatc ctactgcaat aattcttgct aagaagaatg cccatgttgt ggcaattcca
    40501 cccagaaggt agtgggttac tcctacagca cgtccttgga caatgctcaa ggctctaggc
    40561 tgagtagcag gagcaacttt taatttatta tgagcccaaa caatggattc aataagttct
    40621 tgccaataac cacgtccgct gaatagaaac attaaactaa aagcccatac aaaatgagca
    40681 cctaagaaaa aaagaccata tgcggataat gaagaaccat aagactgaat tacctgggat
    40741 gcctgcgccc ataagaaatc gcggagccac ccattaattg taattgaact ctgcgcaaag
    40801 tttcctcctg tgatatgagt taccacccct tgatcgctta tactacccca aacatctgac
    40861 tgcattttcc aactgaaatg gaatattact accgaaattg cattgtacat ccagaatagt
    40921 cctaagaaga catgatccca agcggatact tgacatgtcc cccctcttcc aggcccgtca
    40981 caagggaaac gaaaaccgag atttgcttta tccggtatca aacgcgagct acgagcaaat
    41041 agaacacctt tcaggagtat caataccgtt acatgaatcg taaatgcatg gatgtgatgt
    41101 accaaaaaat ctgcggttcc taatggaata ggtaacaaag caactttgcc acccactgct
    41161 actaaatcac cgcctcccca agtcaaactg gtgctcgctg ttgcaccggg cgccgttgca
    41221 ccgggtgcta aggtatgggt gttttgtatc cattgagcaa agacgggttg taattgtata
    41281 gcggtatctg aaaacatatc ttgtggtcgc cctaaagcgc tcatggtatc attatgaata
    41341 tataaaccaa aactgtgaaa gcctaggaat atacataccc agttgagatg tgatatgatt
    41401 gcatcacgat gcctaaggac acgatctaat agatcgttat atcgagtagt tggatcatag
    41461 tctcttacca taaaaatggc tgcatgcgca gcagcaccga ctatgagaaa tccaccaatc
    41521 cacatgtgat gtgtaaacaa tgatagttgt gtaccgtagt cagtagctag atatggataa
    41581 gggggcatgg aatacatatg atgagctaca acaatggtta aagagcctaa catagctaag
    41641 ttaatagata attgagcatg ccatgatgtt attaggattt catagagtcc tttatggcct
    41701 tgacctgtaa atggaccttt atgagcctct aaaatatctt ttagactatg accaattccc
    41761 cagctggtcc tatacatgtg acccgctatt aggaatagaa ttgcaatagc taaatgatgg
    41821 tgtgcaatat cggtcaacca tagaccccca gtcactggat ctaacccccc tcgaaaagta
    41881 agaaattccg catattttga ccaattcaag gtaaaaaatg gggttgctcc ctctgcaaaa
    41941 ctaggataaa gttgggccaa aagcccccga ttcaagataa attcatgggg aagtgggatc
    42001 tctttaggat ctactccagc atttagaaat tggttaatcg gtaaagatac atgtatttga
    42061 tgccccgccc aagaaaggga cccaagccct agtagccctg ctaaatggtg attcaacata
    42121 gattctacat tttggaacca agccaatttt ggggctgctt tgtgataatg gaaccaacca
    42181 gcaaaaagca ttaaggccga aaagaccaat gcaccgattg cggtacaata gagttgtaat
    42241 tcactagtta ttccagatgc tcgccaaatc tgaaaaaacc cagaggttat ttgtattcct
    42301 cggaaacccc cgcccacatc accattcaat atttcttgac ctactattgg ccaaaccacc
    42361 tgagcactgg gtccaatgtg agtaggatca cttagccatg cttcataatt ggaaaaacga
    42421 gcaccgtgga aatacatgcc gctcagccaa agaaagatga tggagagttg gccgaagtgg
    42481 gcactaaata tttttcgaga gatctcctcc aaatcactgg tatggctatc aaaatcgtga
    42541 gcatcggcat gtaggttcca gatccaagtg gtagtatcgg gtcctttagc tattgttctt
    42601 gagaaatgac ccggtctagc ccattcctcg aaagaagttt ttacgggatc cctatctacc
    42661 aaaattttga cttctggttc cggcgaacga ataatcattg agtcctcctc tttccggaca
    42721 acacatacaa agagacctgc caacagtcaa gtaattagtg aacctatgag agacactttt
    42781 aatctaatta gtttttcgtt ctcttcgatc tctcatctat ctatttttgt tagttattta
    42841 ctagagcaat tatgatctgg aagtcgatcc ggggcaagtg ttcggatcta ttatgacata
    42901 cctagggggc gctcaacgga ccctttttat cttataaaac tcttttcaga ctttacattg
    42961 gcgcaagaat tttttttgca acgcggggta ttcatatctc aattagaagt tcctagatag
    43021 agttaagttc tttttttctt acatagaata catagaaaag aaatagaaca aatatgactc
    43081 tattccaaat cacgtaagta gtcattacta gtatcaatat tttttttagt cattcaagag
    43141 ttttttttat tagtttgaat cgaaagaaaa gaatatcata aaaaaaaagt cttcttttct
    43201 atgctatatc cgtggtatat ccgtgtaaca tttataccta cgaaatacca atgaaataga
    43261 acgattttcg aaaaagatat aatgaaaaat tctttgattg gttcttccca tagaaacgat
    43321 cctttttatt tgaccgacgg ggccaacaaa agcaaagaat acaaagaatt aatattcaaa
    43381 caaattgaaa aatttgaata tatattaata tttgatatta atatatatta tagaatttct
    43441 atttatttat ataaatatat aatataaatt ataatataaa ataatataaa gaaaatttca
    43501 taaaaatgaa aataaacaaa gcgataatct aattgatgag aataaaaaaa gagagttctt
    43561 attcgaaccg cttcgtgatc tttaaccaat tctgcgcttc aatataattc ccaggagtaa
    43621 gcgctatagc ccgtttccaa tattcagcgg cttgatcaaa ccaagcctcc gcaatttcag
    43681 aatccccctg tcgaatggcc tgttctccac ggtcggaata ggcggtcaat tcctttcctt
    43741 ggaaccgtac ttgagagttt tctaactcat acggctcggc agtcaattct tttggcgtct
    43801 acccgagccc taatatatat ctatatctaa ctgaatggga tttctcatag atctatttga
    43861 tttttctcaa gttaacgtta accaacaaaa ccaaaagaag ttaattacat gagtttcaaa
    43921 cttgactttt gattcaatta ataatcagtt ttatcttttc tcctaccttc agaaaaaaag
    43981 tataggcatt ttgaaaccct cattagaatt ttctgaaaag taactatctc gctttcatat
    44041 catatagaaa ttaatataga atccttgaaa aagacttctt cctcataaaa caaagactta
    44101 ctctccttgg gatctgatgc tacaccgctg ctcaatacct taggggatcg gctctattac
    44161 ataagttgat tcctaatttt tatctcataa aatgagataa ataagcagtt cttattgtat
    44221 cgcccaaacc ttgtaaattg atctttacgg tgcttccgct atcaattaga tcttttatcc
    44281 atagaaaaaa atatttaggc atatatattt cttcatattt cgaagtttct ttctttgcta
    44341 cagctgataa aaatcgtttt ttggacgatg caatatgtag aaatcctgct tttttgagtc
    44401 tttattgtcg tatttgccct ttcctttttt tttctttcta tagtggagat agtcgcacgt
    44461 aatgacagat cacagccata ttattaaaag cttgtggtaa gaacgggttt cgttctagtg
    44521 cccgaaaata gtattctaaa gctttcgtat gttctccgtt acttgtgtgg ataaggccta
    44581 tgttatagag tatatagctt cgatcatagg gatcaatttc tagtcgcata gcttcataat
    44641 aattctgtaa cgcttccgca taattgcctt cggattgagc cgacattcgt tacggtcgtc
    44701 attcaattca aaaaattctc cgttccaaaa ccgtacgtga gattttcacc tcatacggct
    44761 cctcctttat tttatgtgca ttatgaaaat catccagaat ccgtggaatt aaaggtcgaa
    44821 atattgtcat tatgaactca gcggggctaa tgtttttaca agaaatctct agccaacctt
    44881 cttgcaaaag atcctttctt aacatcaagc gtgctggtac tagataaaaa tgtaaactcc
    44941 aacaatttct ttgttctcga cgcctttgaa tttccaggaa ttagtcactt caacagtctt
    45001 cgatggttat atgggtatcc aaagtacgaa tgagatggat gtttgttgtc ccaaccattt
    45061 ctttttttcc cgatcccgat aacgaaaagg agcgctttat aacttataac aaagtttttg
    45121 ttttgttgat tcctaggcgt agtgctcctt cctctatgcc gcctattgat actagtgtag
    45181 taggattgaa aaccgcaata cagatcgatg atctataggt ctaacctttc gctcaatact
    45241 agaataaaca attcaagtat ctgaggttgc attaatcggg gatacacgac agaaggaatt
    45301 gctttatgtt ataaacttca ccttcaacca gcgtcgattt ttttttattt caatagtctt
    45361 ttttttccga atcgtgtgtc tttttcctaa ggccgagagc ggtaaagtca aaataatcaa
    45421 atcgcaccat ctctgtaata agtaaatgcc tctttttctc ctgaagttgt cggaattatt
    45481 cgtaataaga tattggctac gattgaaaag gtcttatcaa taaaatttcc atttatccgc
    45541 gatctaggca taggtaaaaa aaaaatccat tctataactc ttttcattac ctctcgtgag
    45601 aaaatgatct cacaaacaaa ggaaatgtac agtacgaaat aacataaaag taaacctatt
    45661 caaaaaggga tatgactttc tacttcaact ttttttgaag ctttgacaga aaaaaatcaa
    45721 tatttgaacc taatttgatt tcatacaaat gaaattcatt agtataaaaa taaactataa
    45781 tataagaata aaataaaagg gaattattct gatttcgtcg aagttgaaga atcaaagaat
    45841 ttattctacg gattaggata gatttggaaa attcgaaaag ctttgattaa atttcaatta
    45901 ttatatgatc aaaataggaa aaaaaatcga ataattgttc tatgatgaaa atgaaaatag
    45961 aataactgcc ctttttctct ttcgtgcata gcaggtatac actatctaat aaaaaaaaag
    46021 tcatgaaagg ctttatattt tgattttgat agttagaatt gattgtcagt aactatcgaa
    46081 caatctaata tgaataactc gctatttgct cggattatcg accataatca ttatgtagga
    46141 aagatggccg agcggttcaa ggcgtagcat tggaactgct atgtagactt ttgtttaccg
    46201 agggttcgaa tccctctctt tccgcacctt cacctaattc accaatgtaa ctaactacaa
    46261 tgtatcaaat acaaataaga acggatacca aaaaagagtt agacttttct ttgatataga
    46321 ttccgttttt tgatgttgtt tgattttgat atagattctc tattcctaat ttatgtgata
    46381 tgaaaaagaa aatacagtaa tgtaaaaagc agacatagga tggaaatttc cataaaagat
    46441 atgataggat agaaatcccc gaattcaatc ccttgtcttc atttccttat ttacttaacc
    46501 ttaacttaag caaaagggag gggtgcaaat ttgtaaagcc ctttgttttt ttattttagt
    46561 taggtttaag tctgacgaga ataatattct acgacaagca attcatttat tttcaaaccg
    46621 acccatttcc tatctattat ttgattgact aatcctttat attgtaatgt gtgaagggtc
    46681 aaatgttttg gtaattcctc atgtgtggat gaatccagat aattttgaat tagagctaga
    46741 gatttttgtt catccttcac tgaaatgata tctcggggtt tgcagcgata acttggtata
    46801 tctactatac gaccattaac taaaatatgt ctatggttaa ctaattgacg ggcttgagga
    46861 atagttgaag ccatgcccaa tcgaaaaagg atgttatcca aacgcatttc aagtaattgt
    46921 agcaaaacct gaccggttga cccttttacc tttccggcga tacgaacata tttaagtaat
    46981 tgtcgctctg taagaccata atgaaaacgc aatttttgtt tttcttctaa acgaatacga
    47041 tattgagatt ttttcccggg gcgcgattga tttttaagat cgcttccagc tctaggcctt
    47101 ttactagtta gtcccggtaa agcccccaga cggcgtattt ttttgaaacg aggccctcgg
    47161 taacgtgaca taaagactcc ttttttttta taaatttgat tgaaatttaa tttatgaaat
    47221 ttcataaatt aaaataaaaa aaattaaaac tgaactaaat actaaatgaa gtgaaatccg
    47281 ataaaatgaa gtattgtact acaaacaaat agaaatgaga tgcattagat caatatacat
    47341 atttttttgt attgactttt ttgtttgtat ttttttattg catatctact attgtatatc
    47401 tacaaaaatt gatatacaat aaaaaaatct atttattaga taacttctat ctattgatat
    47461 agaaatggaa actatatata atctatatag ataaataaaa ccaaaagaaa gccctttctt
    47521 ttttttttgt tcttgatttc ttttccaaag aaaagatata actcccccat tcataattgt
    47581 aagtttctac gacataataa aataaagaga tttttggcct tttgaaaaaa aaaagggggg
    47641 ggtgaagaag ttctttattt caatcttctt tgatttcaaa aaatctgatc aatcatgtat
    47701 gtaaaaaaga aaataaatag aaaaagccgg ctatcggaat cgaaccgatg accatcgcat
    47761 tacaaatgcg atgctctaac ctctgagcta agcgggctta aataaaagaa attttacata
    47821 catgggaatt cgtaaaactc ttaggatttt atctattaac gataacttat attttattta
    47881 aattcattta aataaaaatc aaatttcaga atttcaaacg ttaaattgag tttatagttc
    47941 taaatcaaat ctataatata aatagaatct actaaattag attagtaagt gaagttagat
    48001 tagtaagtga agatcctttt gtacatttgt acattttttt ttttttgaat ttagaattct
    48061 ctaattatat attagttata tattagaagt cgaaataaag tttaaatgct aaatgattca
    48121 accttttttt agactaaata attagaaata taaaatatta aatagaaata aatgaaataa
    48181 ttagttagaa ctataaaatt ttgttatcgt atggttctat atagagggtc ttcctcaaat
    48241 gtgtctaaga aaaaaaggat aagaatgaaa atgaaatgaa agagaaagag gcaacaaaaa
    48301 aaaagcaatc cagataataa tgagacactc ctgtcttttg ttttcattcg gaaggagggc
    48361 tgcagctaag actaaaacaa agaatcgatc gttcgagtat tccaccaaat tgccgcggaa
    48421 aaataagagt taagagaaac atatctattt atttagtgta tatccatcga tattgaatag
    48481 caaatggaga aatgatagaa tcacttctga ttggacaaaa aaaagaaata cgggtccgcg
    48541 atagagacga aagaagatag gcaagaaatc aaaaggggca accccattcg atataagaat
    48601 gagtatctaa aaaatgaagt ggttccgtat agcataaaaa taaatattaa ataaatgaaa
    48661 aaaaaaagga gggggaaagg catcattttg agattgaatc tcaaaacaca gggggatatg
    48721 gcgaaattgg tagacgctac ggacttaatt ggattgagcc ttggtatgga aacctactaa
    48781 gtgagaactt tcaaattcag agaaaccctg gaattaaaaa tgggcaatcc tgagccaaat
    48841 cctgttttac gaaaataaat aagggttcgg gttcgtaaag aaagaattta aataaaaaag
    48901 ggataggtgc agagactcaa tggaagctgt tctaacaaat ggggtttgac taccgttagt
    48961 aaaggaatcc ttctatcgaa actacaaaaa ggataaaaga taaacctata cacataccta
    49021 aaggtaataa aaaactatct aaaaaaaata aaaagacgac ccaaacccgt atttatatat
    49081 ttttattttt tttctgaaaa atagaaagaa ttgttgtgaa ttcgtattga ttccaaattg
    49141 aagaaggaat caaatacaac attcattaat caaataattt accccatagt ttgataaatc
    49201 ttttgaacaa ctggttaatc ggacgagaat aaagatagag tcccattcta catgtcaata
    49261 taaatgctga caacaatgaa atttatagta agaggaaaat ccgtcgactt taaaaatcgt
    49321 gagggttcaa gtccctctat ccccaacccc caaaacccgt tgacgcccta cctgtttttt
    49381 ttttttcttt ttaattgaca tagacgccag tcctctatta aaatgaggat gatgtcttgg
    49441 taatggtcgg gatagctcag ttggtagagc agaggactga aaatcctcgt gtcaccagtt
    49501 caaatctggt tctcggcata tgagtaattc gtatgaggat ctattctcaa aatttattga
    49561 tatggatcaa cataataaat acttatccct ctaggtgtct gtaaatgtac ctttctctat
    49621 tttgtagttt tttttttcta ttttatagaa aagtaaagag tctattatag tgaaataaaa
    49681 aaattggatt ctcttccttc taagagatgt gcacgataca aagttcacag cgcagaatct
    49741 cttcttttat tttagttcat cctattgtct cgcctaaaaa aaaataatat atctttaaaa
    49801 aatctagaat ctcaacgaat ccctaattct attgtctttt attttttttc ttagcctatc
    49861 cataaaaata ggaatgatac ttcaattact ctgtttgatc tcgaagaaaa agagagtgta
    49921 caaatattcc ttgaataccc ggagttgtat aaatgaaaaa aaaggtctct tatcattcaa
    49981 tgagcgtctt gtagttcata aaaattgggg gcaatataat ccttacgtaa gggccacccg
    50041 atccaacttt cgggcattaa gatacgcttc agtcgtggat gattctcata tgagattccc
    50101 aacatgtcat aagattcccg ttcttgaaaa tccacacttt tccaaaccca gaaaacagac
    50161 gggattctag gatgagccct tggaacaaat acttttatac atacctcttc cggttgatct
    50221 acaccatatt ctattcttgt aagatgatat acactggcta acattcctcc cggtgctaca
    50281 tcataggcac attgtgaacg tagataattg taaccgcata catataaaat aacagcaatg
    50341 gaatgccaat cctcgggctt tatttgtaaa gtctctattc cttggtaatc gaaacccaaa
    50401 gatctatgaa ctagcccatg tttgactaac caaacagaca aaggaccctg catctttttt
    50461 atctctcccg cattttcatt tggctttgat ttgtaatttg tataagatat atatttcaca
    50521 tttacgatga aatccaattt atgaagattc attcgttatt tgttattctg aaaaaaacct
    50581 accttatcta atttactaat tcttgggaag atattgaact tttatagttg aaaaatgttt
    50641 gaagagggag ctctgaagta gacggtggtt gataaagtaa tcccctatca taatttccag
    50701 cataagtact gtgtacaaga caaaacttgt gattggtagt aaaacaccga tcaccccctt
    50761 gagatctaga tctaattcga tcctcataga tttctcgaga tattttctta cgaagttttg
    50821 ttatagcatc tataactgct tccggtttag gtggacagcc cggcaaatag acatctacag
    50881 gaattagctt atcaactccc cgaacagtac tataagaatc ggtactgaac atcccccctg
    50941 taattgtaca cgctcccata gcaataacat attttggttc gggcatttgt tcataaaatc
    51001 tcactaaaga agggtccatt ttcattgtta ctgtgccagc cgttaaaatg aggtccgcct
    51061 gtctaggact cgatcttggt accagtccat aacgatcaaa gtcgaatcgt gagcctatta
    51121 atgaagcaaa ttcaatgaag caacagctgg taccataaag aagtggccat aaactggaga
    51181 gtcttgacca atttgaaaaa tcatttaatg tagttgaaat aaccgaattg tgggtctgtc
    51241 gatcaagtaa gggaaattca atagaattca tacttaatgc tatttttttt tttattttga
    51301 ctttttattg tttcttatta tctgaatatt caggaactaa gaccattcca atgctccttt
    51361 tcgccatgca taaactaaac caacaattag gataagcaca aaaataaaag cttctataaa
    51421 tacagatacc cccaatacat caaaactcat tgcccatgga taaagaaaaa ccgtttcaac
    51481 aacaaaaacg agagcaaaca tataataacg gattctaaat tgtaaccaag catcacccat
    51541 tggttctata cccgattcat aactcgaaag tttctctgga ccttttctaa cggggcctaa
    51601 aactccagaa attagaaatg ccaaaatagg aataccactt gatattatca gaaatgccca
    51661 gaaactctca tattcgtaaa gcagaaacat agacgaactc ctatgaatgt gaaagaaaaa
    51721 aagaccagat tagttgattc gagttggtct tactaaacaa ttactaaaca aagagttata
    51781 gacaacttga aactgaattc cattccaact cgaatcgact agtttcattt gtatactggg
    51841 ggatatgtct cgtttttaag atttagtgat tggaatccta atttatttat tttcattacg
    51901 cttatttcga tttcatatcg aaatagattg atatgtatag tattatacta tacatagata
    51961 tttgtactac tgtacaaatc tacaaaacaa gttaaacttg ttcgctttcg cctcacttcg
    52021 gtcggatttt tataaaaaaa attgaaacta accaaactca ttaaaattcg aattaattgt
    52081 tttgtttaga attttgaatt ctattctaat attaatatgt attaataaaa aaaaaaagag
    52141 caattgaaga tattgaaatg cctttttttt catttcagtt ttatgctcta aataaccctg
    52201 ctccccccca gtgagggagc ttatgggaat tattttcata aagcaaagca agcggaagcg
    52261 gccagttcca accaacaaag aatatacaat actgaggaaa aaatgagaca actttttttt
    52321 tgtatttgaa tattctttat tgttttattt tgttgtaaga atatcttttt ttatttattg
    52381 attttgtttt gattaattaa aatagaaaat agggctatac ggactcgaac cgtagacttt
    52441 ctcggtaaaa cagatcgaac tcattattat caaaatggat tcgaactctt tcaaagaccc
    52501 aacatgcatt tttttttttt ttgcattggg ctctttcatt agctgatata aagatccgct
    52561 agtctaccat atttttactt aaaagaaaaa taagaagatg gctccgtgtg ctctcattga
    52621 ttattttgtt tctgatacgg gagcactacc aaagtttttt agagaagggg attctcttga
    52681 cataggtttg cctttggctt agatcaacct aagttaaatg gagtctctat catccctgat
    52741 taaaaaatca aacatgaaac ttcatacacc gtaagattca taggacgaaa agatcatttt
    52801 tgaggtcttt atactcatta agcctagcat tgaatagacc ggggattcac cctatcaata
    52861 tatcaaatca aggatgggtt cgattgatta atttggctcc tacaaaaatg gtagccaatc
    52921 gagccgaatc atttgtcagg ctattgttct ctggttttgt tccctaaaag gcatggagta
    52981 agacatcgac ttatcaaaaa gatcaattga ttgcacgata gacttttcta aaaaacattg
    53041 gcgcgcgtgt aaacgaggtg ctctaccaac tgagctatag cccttccttg tgatacagat
    53101 ttatttgatt tctcctatta tgttctgtat agaatttctt gtcaagatga atattacaca
    53161 gcctcatatc tctttagtcc cttttctttg attggtattg cttagaagta atattgaatt
    53221 tataattcat cgatggggta ggtccccttt tctttttctt tataatgata aatgacctac
    53281 ttaactcagt ggttagagta ttgctttcat acggcggaag tcattggttc aaatccaata
    53341 gtaggtagaa cttattagat accactgacc tcggtgtcta ataagttttt ctacccacct
    53401 tcttttagtg attttgtatc tttttcattc tatttcagtt tcaaattttg aaaattttca
    53461 ttttctatta aaaaaaattc acttgattgt atttgattct atttaatcag cagaatcaaa
    53521 caaaaagggg tgtataaaca taagtttttt tttatacaga aattctattt ggatacacta
    53581 acttgactaa ttacgaaatc gaatcgagag cctcgacgcg tgtcctagct cgtctgagag
    53641 ctagatttgc ctcaattctt tgccgcttgc cctcagcttt cttcaggtta gcttccgcta
    53701 ttttaagagt ttgctgggct tcttgtggat caatgtcact acccttctcc gcatcattta
    53761 ctaaaatagt gatttcatta tttcctattc tagcaaaacc acccatcaga gtcatcgtta
    53821 accattgatc gttaaggcgt attctcaaaa tacctatatc taccgctgtg gcaataggcg
    53881 catgatttgg taatacccca atttgtccac tattagtaga taaaacaatt tctttcactt
    53941 ttgaatccca aacaattcga ttaggggtga gtacacaaag atttaaggtc atttcttcaa
    54001 tttgctctcc atttctaagt ttgtagcctt cgcagtagct tcatcgatgt tacctaccaa
    54061 ataaaaggcc tgctcgggaa gaccatctaa ttctccggaa agaatcaatt taaaccctct
    54121 aattgtttct gctagaccaa catatttccc cggggaaccc gtaaatactt ccgctacgaa
    54181 aaagggctgt gataagaaac gctcaatttt tcgcgctctt gctacagtta atcgatcctc
    54241 ttcggacaat tcgtccaacc caaggatggc tataatgtcc tgaagttctt tgtaccgttg
    54301 taaggtttgc ttaactcttt gcgcagtttc ataatgttcc tcaccaacga tccgaggttg
    54361 gagcatagtt gatgttgaat ctaaaggatc tacggctggg tagatacctt tagcagctaa
    54421 tcctcttgat aggacggtag tagcatctaa atgtgcaaat gttgtggcag gagcagggtc
    54481 ggtcaaatca tccgcgggca cataaactgc ttgaatcgaa gttatggatc cctctttggt
    54541 agaagtaatt ctttcttgca aagaacccat ttcagtacta agggtaggtt gataacccac
    54601 agcggaaggc attctaccca ataaggcgga tacttcggat cctgcttgga caaaacggaa
    54661 aatattgtcg ataaatagaa gtacgtcttg ttcattaaca tctcggaaat attctgccat
    54721 agttagggca gtcaacccaa ctctcatacg agctcccggt ggttcgttca tttgaccgta
    54781 aactagagcc acttttgatt ccgcaagatc tttttcatta attactccag attctttcat
    54841 ttccatgtaa agatcatttc cttcgcgagt acgttcacct actccgccaa atacggatac
    54901 gcccccatga gctttggcaa tgttgttgat caattccata atgagtactg ttttacctac
    54961 cccagcccct ccgaatagtc cgatttttcc tccacgacga taaggagcta aaagatctac
    55021 tactttaatt cctgtttcaa aaatagataa ttttgtatct aattgtataa aagcaggtgc
    55081 agatttatga ataggggctg ttgtgcgagt atccacggga cctaaattat caataggctc
    55141 tccaagcacg ttgaaaattc gtcctagggt cgctcctcca accggaacac ttagaggagt
    55201 tcctgtgtca attacttcca ttcctctcat tagaccatct gtagcactca tagctacagt
    55261 cctaactcga ttatttccta ataattgctg tacttcacaa gtcacattaa tttgttgacc
    55321 agcagtatct cgacccttaa ctaccaaagc attgtagata ttaggcatct tgtccggagg
    55381 aaaggctaca tctagtactg gaccaattat ttgagaaata cgtcctagat ttttttcttt
    55441 ttcaagcgtg gtggaaaccc caggatctga agtagcagga tttattctca taataagtgg
    55501 tgaactatgt caattttttt ttcgaaaatt atctaataaa aaaaatcttc gatagcaagt
    55561 aggtcggtta attcattcaa taagaaatgg gaggaagtta tcactcaatt tcgtccgttg
    55621 gtatcatgaa tacaattcaa ttgtttactt attctatttc tattcaattt caatcaagga
    55681 attttcaagt tgaagcgacc cattttcaaa atatcaactg gatgaataaa aatattgaaa
    55741 aagtctttca tttgtctatc tttatagaca ataacgccca tcttatctat ggaattcgaa
    55801 cttgaactct atttacgatt ttttatttat atctcattag cccctttttc atatttgcat
    55861 tttaatttta gcatatcaat gtaatatatt tttagatccg gcctattccc ccctcttttt
    55921 atctataccc tttttccatg gaccaattcg gcatattttc acatacatat aggatttaca
    55981 tatacaacat atattactgt caagagtgaa tttcttattt atagttctat taaataaaca
    56041 aaaaaagaag ggattagaaa aaaaaactac aaggattggg ttgcgctata catatgagag
    56101 aatatacaat aatgctgtat ttggtgaatc aaataccatg gcctaatcta ataaggaacc
    56161 attcggatta gttgataatt ttttgaaaga ttcctgtgaa aaagtttcgt taactcctaa
    56221 tttatgtcga gtagaccttg ttgtttcgag aattcttaat tcatgagttg tagggaggga
    56281 cttatgtcac cacaaacaga gactaaagca agtgttggat tcaaagctgg tgttaaagag
    56341 tataaattga cttattatac tcctgaatat gaaaccaaag atactgatat cttggcagcg
    56401 ttccgagtaa ctcctcaacc aggagttccg cctgaggaag caggggccgc ggtagctgct
    56461 gaatcttcta ctggtacatg gacaactgtg tggaccgacg ggcttaccag ccttgatcgt
    56521 tacaaagggc gatgctacca catcgagccc gttcctgggg aagaaaatca atatatatgt
    56581 tatgtagctt accccttaga cctttttgaa gaaggttctg ttactaacat gtttacttcc
    56641 attgttggta atgtatttgg gttcaaagct ctgcgcgctc tacgtctaga ggatctgcga
    56701 atccctactg cttatgttaa aactttccaa ggtccgcccc atggcatcca agttgaaaga
    56761 gataaattga acaagtacgg ccgtccccta ttgggatgta ctattaaacc taaattgggg
    56821 ttatccgcta agaactacgg tagagcggtt tatgaatgtc tacgtggtgg acttgatttt
    56881 accaaagatg atgagaatgt gaactcccaa ccatttatgc gttggagaga ccgtttctta
    56941 ttttgtgccg aagcaattta taaagcacag gctgaaacag gtgaaatcaa agggcattac
    57001 ttgaacgcta ctgcgggtac atgtgaagaa atgatgaaaa gggctgtatt tgccagagaa
    57061 ttaggagttc ctatcgtaat gcatgactat ttaacggggg gattcacggc aaatactagc
    57121 ttggctcatt attgccgaga taatggcctc cttcttcata tccaccgcgc aatgcacgca
    57181 gttattgata ggcagaagaa tcacggtatg cacttccgtg tactagctaa ggccttacgt
    57241 atgtctggtg gagatcatgt tcattctggt acagtagtag gtaaacttga aggagaaaga
    57301 gacataactt taggttttgt tgatttatta cgtgatgatt ttattgaaaa agatcgaagc
    57361 cgtggtattt ttttcactca agattgggtc tctctaccag gtgttttgcc cgtagcttca
    57421 ggtggtattc acgtttggca tatgcctgct ttgaccgaga tctttggtga tgattccgta
    57481 ctacaattcg gtgggggaac tttaggacac ccttggggaa atgcaccggg tgccgtcgct
    57541 aatcgagtag ctctagaagc atgtgtacaa gctcgtaatg aggggcgcga tcttgctcgc
    57601 gagggtaatg aaattatccg tgaggctagc aaatggagtc ctgaactagc tgctgcttgt
    57661 gaagtatgga aagagatcaa atttgaattc caagcaatgg atactttgga taagtaatcc
    57721 cttgattacc attccttttt ttagttgaat tgcaattaaa ctcggcccaa tcttttacta
    57781 aaaggattga gccgatccta ccctattgtc tatatttttg atagatacat atttattttt
    57841 tttttgtaga tatacacttt aatctagagt agatatataa gatctagatc ttatatacaa
    57901 aaataaaaga ctaaacacaa ctctttctat tcttgtattg gttccaaaat gaatcctatg
    57961 tatggatcct taggattggc gtattctttt ctatcctata tgccacagtt taggatcatg
    58021 gattgagcca agcaggacaa tcttttctac ctatcctgta tgttgtcctt ttcatccgtg
    58081 ttgaaataga aacttattgg agtagtcgac gatattttac gaaaaaggtt atttatagcg
    58141 gagaaatctc tcttttcaat gggaatttta catactatca ttatggggaa agtactattt
    58201 caattctatt tagaattgaa aatggacaaa ggttccatca gatagactga agagaaactc
    58261 cgagttctca caaacaaata taaagtataa tcatttcttt caatattcac tcattatttt
    58321 atttagttaa aaattctggt gattgtctat atgcttatta gtaaatcaaa tattcaatta
    58381 attttatttt ttattgaatg actattcatc tattgtactt tcatgtaaat agaggcaagc
    58441 tctatggaaa aattttggtt caattccata ttgtctaaag ggaaattaga atacagatgt
    58501 ggactaagta gatcaatgga tagccttggt cctatagaaa atcctagtat aagcaaagac
    58561 ccggttataa acgatacaga agaagataaa aacattcagg gtaagaattc tagttattct
    58621 agttattaca gtactcttga tcatttaatc gccggcaaag acatagacat tcggaatttc
    58681 atttctgatg aaactttttt cattagggat actaatagga acacttattc catatatttt
    58741 gatattgaaa atcaaatttt tgagattgac aatgatcatt cttttttgag tgaattagaa
    58801 agtgtgtttt ctagtcatag taattctagt agtcactcta gttggattaa ttacattaat
    58861 agtcgcattg actcttatct tcgttctcaa atatgtattg atagtttcat tagcggtgag
    58921 agttacaatt ccaatgagag ttgcattacg aatgacaatt ccaatgacaa tcagagttcc
    58981 atttcaaatt ccgtttatga cgaaagggaa agtcatagtc aagatgataa tttcaataca
    59041 aaaacaaatg cgagtgataa tgatttaact atcgaagaag aatctaatga tttaaatgga
    59101 actcaaaaat acaagcattt atgggttcaa tgcgaagatt gttatggatt aaattataag
    59161 aaatttttga agtcaaaaat gcatatttgt gaatactgtg gctatcattt gaaaatgaac
    59221 agtttagaca gaatcgaact ttcgattgat ccgggcactt ggaatcctat ggatgaagac
    59281 atgatctctc tggatcccat tgaatttgat tctgaagagg gcgaatttga ttctgaagag
    59341 gttgaatttg attctgaaga ggaatctgat caagatcaag aggaatcttc taaagatcct
    59401 gaggaatctg atcaagatcc agaggaatct tataaagatc gtattgattc ttatcaaaga
    59461 aagacaggat taactgaggc tgttcaaaca ggtacaggtc aactaaacgg tattcctata
    59521 gcaatcggcg ttatggattt tcagtttatg ggaggtagta tgggatccgt agtaggtgag
    59581 aaaatcacac gtttgatcga gtatgctaca aatcaatctt tacctcttat tctagtgtgt
    59641 gcttccggag gagcacgcat gcaagaagga agtttaagct tgatgcaaat ggctaaaata
    59701 tcttccgctt tatatgatta tcaatcaaat aaaaagttat tctatgtatc tattcttaca
    59761 tctcctacta ctggtggagt aaccgctagt tttggtatgt taggggatat cattattgcc
    59821 gaaccggatg cctatattgc atttgcgggt aaaagagtaa ttgaacaaac gttgaataca
    59881 acagtacccg agggttcaca ggaggctgaa tatttatttg ataagggctt attcgatcta
    59941 attgtaccac gcaaactttt aaaaggtgtt ctgagtgagt tatttcagct ccacgatttt
    60001 tttcctttga ctccaactcc aaatcaggta gagccttaag ttataagttc aattttttat
    60061 ttgtatggaa aaggtagttg gagttagttt atcagaatca aagtaggact aatggggttt
    60121 tctttccttt gtagcatcaa attgaattgt agaaataatt tttggaattc ttattcttag
    60181 cgatattact gattactaat gagcaatctt ttagtttatt aagaagataa aaagggaatt
    60241 ctcccctttg tgaaataaaa ttagaattag gcgagacaaa taaaaggaat tcaatcttcc
    60301 tctcttgcgg atgtatatag aattcaaata tagaaaaaaa tagatataga gtttttgatc
    60361 tttcgatatc tcgcgataat tctattttta ctaaaataaa atcctccttc ccttcttgga
    60421 tcggggtcaa attctaacga atctcatttt tcaaaaattt tgactaacac tctttttttt
    60481 tatttattat tcgtagattt gaataataaa tcaagtggat tattatacag atatctttcg
    60541 atcgtcatta acagtccttg tacttttttt attagatata tatctactat aaaactaatt
    60601 acatattcat tagtttagtt tattacttag taattagttt tatagtagta taatatacga
    60661 attctaatat aattgttaat tattattgag atatctttat aagtaacaat aacaggtaca
    60721 aatataaaat tgaggtaccc attctatgac aactctcaac agcttaccct ctatttttgt
    60781 gcctttagtg ggcctagtat ttccggcaat tgcaatggct tctttatctt tatatgttca
    60841 aaaaactaag attttttaga tgcgatggga ccaagacaaa atttgatcta ttttttcaaa
    60901 acttagatat catggatatc tatattagta gaatattgta taacaagtag tttttccaaa
    60961 tagaaatcaa aaagctattt cttatgcatg cgtattcgta aacacgatgt atgggtaaat
    61021 taatagtagc tgtggactgg gatcgcagca gatggatgat ataaagtcca tgtatcatag
    61081 gtatgtagat ctttatgggg gatcctataa agtaaagggg attcttttag atctaagtaa
    61141 ttcgatggat tattcctaaa ggttcacaaa tagtgctagc tgattagagt tacttcggaa
    61201 acaaaataaa aaatcaaaat taaaatatat gcttattatc tcaattccaa taaaatgcaa
    61261 ctggatctgg tatgtatgag ttggccatca gaatctatat ggatagaatt tatagcgggg
    61321 tctagaaaaa caagcaattt ctgctgggct tttatccttt ttttttgttc attaggattt
    61381 ttattggttg gaacttctag ttatcttggt agaaatttga tatctttatt tccgtctcag
    61441 caaatagttt tttttccgca aggaatcgtg atgtctttct atgggattgc gggtctcttt
    61501 attagttcct atttatggtg cacaattgcg tggaatgtag gtagtggtta tgatcgattc
    61561 gataaaaaag aaggactagt gtgtattttt cgttggggat tccctgggaa aaaccgtcgc
    61621 atctttctac gattccttat caaggatatt caatctatca gaatagaagt taaagaaggt
    61681 atttctgttc gtcgtgtcct ttatatagaa atcagaggtc agggtgccgt tcctttgact
    61741 cgtactgatg aaaatttgac tccgcgagaa attgagcaaa aagctgcgga attggcctat
    61801 ttcttgcgcg taccgattca attgagaaat gaagaataaa ttcaatcaaa tgcggcaaga
    61861 ggaaaaaact caagtcaaga accccttttt ttctagagca taacctaact gaactttttt
    61921 aagaatcccc attcattctt cgagccaaag caggcgtata cgtaagaatc ataacctaaa
    61981 acaaaaccat ttttttttta cttgctattt ttatcaagat tctttcgtct cgaaatccgc
    62041 atagaatcat atttattact tgaacttgaa ggggttcttt tgagcattta tcgaaagagg
    62101 acaattgctt cgaatcggat caatttgaat ctctggaaat aatattctat atatttatat
    62161 tttcactcga atttgaagtg gattcttatc atatttttga cttctatatt ttagattcaa
    62221 gggctaagca cttaataaaa aagcagagaa tcaattcctg ggattactat ctatcttata
    62281 atggaactcc tgcttgatag aaagattaga ttgcctagag tcaatgaaag aggtggttca
    62341 ttaataattc acagatgaaa aaatgttaaa aaaaaaaaag aaaacattca ttccccttct
    62401 atatcttgca tctataatat ttttgccctg gtggatttcg ctctcattca ataaaagtat
    62461 taaatcctgg gttacaaatt ggtggaatac tgggcaatgc gaaactttct tgaatgacat
    62521 tcacgaaaag agtattctag tacaattcat agaattagag gaactcttcc tcttggacga
    62581 aatgataaaa gaatacccgg aaacacatct accaaaactt catataggaa tacacaaaga
    62641 aacgatccaa ttggtcacga ttcacaatga agattgtatc catatgattt tgcacttctc
    62701 gacaaatata atctatttct ttattctaag tagttattcc attttaggta atgaggaact
    62761 tgttattatt aactcttggc ttcaagaatt cctatctaat ttaagtgaca caataaaagc
    62821 tttttctatt cttttattaa cggatttctg tattggattc cattcaaccc acggttggga
    62881 actaatgatt ggttatatct acaaggattt tgggtttgct tataatgatc aaattctatc
    62941 tggtcttgtt tccacctttc ctgtcattct agatacaatt ttaaaatatt ggatctttca
    63001 ttatttaaat cgcgtatctc cgtcacttgt agttatttat cattcaataa atgattgaga
    63061 aatgattcac tgatccaaat ccaattcaaa tataaagttt gtttgttact ttgtatacaa
    63121 gcatgcaaag tcgaacttac tttattcttt ctacccgtcg aggggggaat tgctgctatc
    63181 tttcggtaaa attttttgag tatttttagt tttagtatac agtaaataac aaaatggtgg
    63241 ataggggact agactagcga cctaccaaat tttattgtag aaattttcgg gatcaacgat
    63301 tggaccatgc aaactcaaaa taccttttct tggataaagg aagagattac tcgatctatt
    63361 tccctatcgg tcatgatata tataataacc ggcgcatcca tttcaaacgc atatcccatt
    63421 tttgcacagc agggttatga aaatccacga gaagcaactg ggcgtattgt atgtgctaat
    63481 tgccatttag ctaataagcc cgtggatatt gaggttccac aagcggtact tccggatact
    63541 gtatttgaag cagttgttag aattccttat gatatgcaac tgaaacaagt tcttgctaat
    63601 ggtaagaaag gcgctttgaa tgtaggggct gttcttattt taccggaggg ctttgaatta
    63661 gcaccgctcg atcgtatttc gcccgagatg aaagaaaaga taggcaatct gtcttttcag
    63721 agttatcgcc ccactaaaaa aaatattctt gttataggcc ccgttcctgg tcagaaatat
    63781 agtgaaatta cctttccgat tctttcccca gaccctgcta ctaataagga tattcatttc
    63841 ttaaaatatc cgatatatgt aggcggaaac aggggaaggg gtcagattta tcctgacggt
    63901 agcaaaagta acaatacagt ttataatgct acaacagcgg gtatagtaag caaaatcata
    63961 cgaaaagaaa aagggggata cgatataacc ataacagatc catcggacgg gcgtcaagtg
    64021 gttgatatta tccctccagg accagaactt cttgtttcag agggtgaatc tattaaactc
    64081 gatcaaccat taacaagtaa tcctaatgtg ggtgggtttg gtcaggggga tgcggaaata
    64141 gtacttcaag acccattacg tgttcaaggc cttttgttct tctttgcatc tattgttttg
    64201 gcacaaatct ttttggttct taaaaagaaa cagtttgaga aggttcaatt gtttgagatg
    64261 aatttctaga tccgtggatt tatcaacatg aaattcgtaa aaacgaatca aactctttct
    64321 ggccattggg ttagttaggt atgatcaaaa aaagtatgaa atttgcttgt ttacatctct
    64381 ttcccccata taagatatgc ctggaattcc ttttatcgca tttctaatat gtatatttat
    64441 tgtgaagaac actgtttggc cttacccctt ctttgctttt ttcaatccca atttgatagg
    64501 tgtgactcga tccctattcg tgtgtcagat cgaaatgttc aaaaataggt tttttctgtt
    64561 ctaatatcta atagaatcta atttgactag atactaaaca tacgataagt aagaggagcc
    64621 tagaaaggaa ggataactga gagaacacaa ataattagag ggagtctttt tcgtcttcga
    64681 cacaagaaag ggatgtataa aagccccttt cttgtgtcga aataataaaa gttcttggtg
    64741 gcattcgtca aaaatttcta ttcttagttt ctatttttcc ctatttttca gaggcttttt
    64801 ttactagttt tttttagatt tctatttcaa atttagactt agacatagta gaactttact
    64861 ctatttattt tagtattagt atcgcaccaa agtttgaaat tttttataag ttcattgatt
    64921 ctattttctc acaaaaaatt cttattatta ataagaaaga attcaacggg cccctccctc
    64981 gcgaatcagg caaagaaaga agagacgggc ccgttgagtt cttctgcttt catgtctaca
    65041 actcgggccg tccaattttt atagggatga acccaatcca gaatatgaac cataaaagaa
    65101 aatacctatt aaaccgatca caagaatacc agttaccgta cctattaccc aaagaggaat
    65161 ccttccagta gtatcggcca tttattctgc ctccctccac atttctttca tcaagtggcc
    65221 atgctaaaga cataaacagt catagataat tctgagatgc gatccttccg agtgggataa
    65281 gagaatttct attattattt tttactactc tcttattttc tcttacttaa ttgaagaaat
    65341 aattggaaaa taaaacagca agtacaaaaa tgagtaataa cccccaatat agactggtac
    65401 gatttaattc aacattttgt tcgttcgggt ttgattgtgt catagctctt ataattaatt
    65461 cagattaggt ttatcgttgg atgaactgca ttgctgatat tgaccccaaa aagaaaacgg
    65521 taggtacagc tagtccgtga acagccaacc atcgcactgt aaaaattgga taggttcgat
    65581 ctatggtcat cgggtcctcc taaaaagatc tactaaattc atcgagttgt tccaaaggat
    65641 caaaacgacc ggttattaat ggaattcctt gtcgactctc tgtaaaatac tcgtttggac
    65701 gagggctccc aaacacatca taagctaaac ccgtgctgac gaataaccaa cccgcaatga
    65761 atagggaagg tatagtaata ctatgaatga cccagtatcg aatactggta ataatatcag
    65821 caaaagaacg ttctcctgtg cttccagaca tgctgagctc cacatattct tgtagggaat
    65881 cgattccgca aaagaggaga tcggtaaatg caaattcact gaaattccat ctttgtgaga
    65941 tcgtcaatat tgtaccaaag gcgtttttag agtatatcga atcagtatag ctatccttct
    66001 tctaacacag caacgtaatt tcaattagtt ttgacatgaa gtggtagatt ctttctttct
    66061 tcttcttgtt tgtcgatgta taacaaccat gtatcgtgta atagaaaatt cctcaaattc
    66121 cttcctgtat cgaatagggg ctttcttctc ttatttattg gccccgggtt agaaactcaa
    66181 gatcgggtaa acggcgaatc aaagaggttg gtttctaatt tataaaaatt cgtaaaggaa
    66241 attctcatat tttaaaaagt taattatgtg cgaaataaaa aatagaaaaa ttctattttt
    66301 tgcgtagttg cataagaggt tttggttttt tttgtaatcc cccctttttt cctttttttt
    66361 attgggtatt catctaatga caagtaagag aagcatagta gatagtatta aaatagataa
    66421 aaaaagaaca acgaataaaa aaattctaat aataaaatat ttgggatgtg gggattgttc
    66481 tattgttgta ttagatctaa acaaaggatt tttcttgacc taacttgaaa gatgaggttt
    66541 tatgctttat ttaataaaaa aaaagacaaa aaaacctata aaataaagga aaagataatt
    66601 gaaattacta attaagttaa ggttaagtaa gttaagagtt ttaaagccaa tctagttgga
    66661 aaaagggatt tttctttttt gagtgatctc gtcacattat atcttttttt tattatcatt
    66721 cgataaattt tgtggctgaa tccactcgac tactgaatct acaaaggaaa gaaaaaaagg
    66781 taaacaaggg gggtataagg tcactatatt attctatcta attagaaaat aaaatacatt
    66841 tgagacaatg acaatgaaaa aaccaaagaa aagattttcc aattttttct tccatatttt
    66901 gattcaaatt tttcaatgaa gttacatggc gcagttttga ttattctttt tttttttttt
    66961 tagtttactc aagatcaata tttttccaat gaatcaactg cgttgattct gaatcacgga
    67021 aggactacta gatgtcaaag atgctgaatt tcttttgttt ctactcctgc ctgccatgcc
    67081 agtctatttt ggtttttgtt ttgtgaatat tgtctataat gattgatgaa tcaaaaagtt
    67141 gcaattgaac ttattacttc aattagtatt tttgcttatc ctcgtctctt tcaaaaatga
    67201 aaatttagga aagtgctttc taaacatatg tataaaaaga acatatttca tttagccccc
    67261 tcatgcctac gataactagt tatttcggtt ttttagtagt ggctttaact ataacctcag
    67321 ctttatttat tggtctgagt aagatacgac ttatttgaaa atttattgaa tttgaatgaa
    67381 cgaacaattt aaaaaaacag attcttattt actattgcat agattctata gttctttact
    67441 gcgctaacta tcaattctaa ttatccgtca ttgagattca tgggcaatac ggattcacat
    67501 ttatggatag atattacctc tctttttccc tttcaaaaaa aaatcaaaat gattgaagtt
    67561 tttctatttg gaatcgtctt aggtctaatt cccattactt tggctggatt attcgtgact
    67621 gcatatttac aatatagacg tggcgatcag ttggaccttt gattaattaa tatctctttc
    67681 cttttttttt ttttttttac tcaccccccc ctctttatta attcatttaa ttgaatctag
    67741 gggaggtcaa gtcagattgc tattgaattt ttttatttca attttggttt ggtgtcattt
    67801 attttctacc taacaagagc agaatcacgc tctgtaggat ttgaacctac gacattgggt
    67861 tttggagacc cacgttctac cgaactgaac taagagcgct ttcttatcac aataagataa
    67921 ggctgtaata gaaaggggag gattctttta tatatataaa ggatatcttg cacacctata
    67981 ctattatact attatatatg atatagaata atagtattaa agattctgta tgctcaattt
    68041 taattgatct aaaattgctc cttcgttact gctcaaagga gaagtaatag gtagggatga
    68101 caggatttga acccgtgaca ttttgtaccc aaaacaaacg cgctaccaag ctgcgctaca
    68161 tccctttcaa ttggtttaca gtgtcattat agagaatccc tgtcttgttt tccacacttt
    68221 gaattcctat attgatatag aatatcaatt tttcttgcta cttccccttt tttatctcat
    68281 attatataag gaccctataa caaattaatt tattaataaa ttaatctttt ttgtggaaat
    68341 tcttgggtgg aaagttacat atttttctgt tttaagaaaa tgaaaatctt atctatcaaa
    68401 taattgtcca ttttaatttg gattagggat ttcgcatcca aatagataaa aagaagtggt
    68461 ccttaactac atattcatct gattatatat ctagtaccat attgtaatac aataaaaagg
    68521 gggttttaaa tgcgagatct aaaaacatat ctttccgtag caccagtact aagtactcta
    68581 tggtttggtt ctttagcagg tttattgata gagatcaatc gtttattccc ggatgcgtta
    68641 acatttcctt ttttttcatt ctagttattt attggcgtgg gacggggtga aggagattag
    68701 agatacaatc aaatatctga tccccccctt tttttttttt cgctttttag aataagggat
    68761 agtagattca accgcaccga aattcggggt tcaggctcca attaaattac tagtcgagga
    68821 aaaacggaaa tgcggctaag gcaacatcta tcaaatattc tacactacaa aagggcttca
    68881 attaaatact ccactgtgat tctattctaa attattctga ttctaaatct aaaaaaatta
    68941 gaaatcattg tattacttat tttttactat aatctttttt tatagatttc aatttattac
    69001 tacgaaatca ttcctaattt gatttttagt tagcaacttt ttttttctta tttgtttttg
    69061 accctaaaat caataggata gggtggggtg gattaaaacc taaagggggt tcatggctaa
    69121 gagtaaagat gtccgagtaa cgattatttt ggaatgcacc aattgtgttc gaaacggtat
    69181 taataaagaa tcaacgggca tttcccgata tattactcaa aaaaatcgac acaatacgcc
    69241 cagtcgattg gaattgagga aattctgtcc ctattgttac aaacatacaa ctcacgggga
    69301 gataaagaaa tagatcaaat cgagtgcctg tatgtcatat gttaccgctc tctcaaggaa
    69361 tattaaaata tgacttactt taggtataga attagttata tgtaatgcca ctattagtac
    69421 atagaataga ttattctttt tttttctata taattatata ttacatatac ataaatctag
    69481 aataatgaat aaacaaagaa aatcttataa attccataat ttggtccgat ctaaatagga
    69541 ctaaattaga ttttcaaatt taagaattag aaatatggat aaggatagga tttttatttt
    69601 tagagataag gaataaacaa attatggata aatccaagcg atcttttcgt aggcgtttgc
    69661 ccccgatcca atcgggggat cgaattgatt atagaaacat gagtttaatt agtcgattta
    69721 ttagtgaaca aggaaagata ttatctaggc gagtaaatag attgacttta aaacaacaac
    69781 gattaattac tattgctata aaacgagctc gtattttatc tttgttaccc tttcttaata
    69841 atcagaaaca atttgaaaga ggggaatcgg tcgctagaac tagaggtctt agaactagaa
    69901 ctaaataaaa aaagtgtgct tatccttcca ttttcaattg aatcaaaatt caaatccgaa
    69961 ctcaagcgta ggttgatgtt ttattcgaaa aatccgaaaa tcaaacaaac cgaaattccc
    70021 ttgtaatgtt gtaagaataa taaaaataaa agaatcgagt cgggaaagga aaatcctttt
    70081 ttttgctctt tttgttttga tgaccttatc atcatcatca tcttttttcg tactaatttc
    70141 tattccaccc tctccgagtt tattctcgag gaaactccat ttaaagtatt ccggtggatt
    70201 ccttccgatt cacttattct ttttctttat taatattttt tttaataaat cgctttggaa
    70261 atcatataaa gacaattcct atttaatata gctatttgtg caagtatttt acgattaaga
    70321 agcaactgct tacggtacag gttgtgtagt agtgtactat acctatagga taccgattcc
    70381 gcgcgaattg ctgcatttat tcgagtgatc cacaaacgac gaaaatctct ttttttccta
    70441 cctctatccc gatgcgccga aaacaaagct cttattcttt gttgaataat agtttgagtc
    70501 acttttgaat gagcccctcg aaaacctgat acaaagaaac gcatttttgt tcgacgtctc
    70561 cgagctatat atcctcgttt aattctggtc attgaagaaa agaaactttg atgaataact
    70621 cattctttct ttcggttatt ctttttccct ttactagtct attaataaca aaacggattc
    70681 ttccaatgta taaaataaaa attccaatgg cttttgctac tataaccgtc ccgaccacga
    70741 gtttttgcct tttttaggca ttttattttg cctataaata agaacttaaa tattaggtat
    70801 aaaaaaagca taatcactca aagagtagta aatagaaatg gctaactagt gggttccatc
    70861 gtctctatgg ttacttctta aacggtgagg tcctctctat acaccggagc tccttacttc
    70921 atttaatcaa tgaatgctat gggtaacttg tacaattcac actttttggc tctacccccc
    70981 atgtccaata atagatcttt cacaatcaga gacctatctt atacagtaac ggtattcaat
    71041 tatgaaaatg agttgggtag ctgaccctct tagtccgttc ttggaagcat aattttttcc
    71101 cttttcaaat aggattttaa ccgcttaatg gataagcatt tgctaccaat ggatactttt
    71161 ttttcatctt aaattacaaa tggaagtgat tggatttgca ccaatggaaa ccataaattt
    71221 ggtacacagt aagatatgtt aaatctatct tttttatttt ttagatagtg aagagaagta
    71281 tttactggta ctgatcattg atactgaaaa agaaagggtt gacttttgtt tcagctcatg
    71341 atcggaacga gtcgcacata caccctagta catgttcctc gacgttgagg acatccccca
    71401 agagcagggg atttcgtggc atttctgatt ggctgtcttg cctttctaat aagttgttta
    71461 atagttggca tgctaaacca tatacataat gagctggttt agatcgatcc taaccggatg
    71521 aaattctaaa ttccttcttt tgatgttgaa tattatatag aaatagaata ttaacccctt
    71581 accttacctt aaggttaact tttcttaact gaagtggtta agaaaagtta agaaataagg
    71641 aataagataa ggaagggggt taaatcactt aactttcaat tgtgaatttg cgttaaatcg
    71701 atgctattct gacaatgaca ttatccgata ttatcaacaa ttccatgatc tttggcttct
    71761 gttgctgaca taaaactatc tctttccagg tcgcgccata tagcaaacat gctctggccc
    71821 gtttggtcta cataagccgt tatgatgctg ttgcgaatgc gtattagttc gtcagtttcc
    71881 atggtatatt gtcccgtttt ttcgtcacaa taagcggaag cgggttgatg catcattacc
    71941 ctagcgtgag ggaatgccgt acgtttggaa cgttttcctc cgactaagat aaaggatgcc
    72001 actgaagcgg ccaatgacac gcacgttgta gacacattta agcattgcat agtatcgtaa
    72061 agaactagtc cgggaactac agatccacca gaagagttta taaacaaaaa gatatctctg
    72121 gtatcaaact ccccaccaag atacaacata agagaaacaa gttgattcga gatctcgctc
    72181 ccaacatctt ggaataaaaa aagatttctt tgttgataaa gtccgttgta taaatcaacc
    72241 caagatgcat cttcgtcttc aggcattctg aaaggtactt ttggcatacc aagcggcata
    72301 aactaaaaga aaaaagaatt aaatactcaa tttcactttg atatggaagc gtaacaatgg
    72361 atttattgtc ttaataccat tggtctttag tttatcctat tttttatttt aatcctattt
    72421 ttattttata catagattga ataatagtca aggtcataaa aaaaaagaaa acagaatgaa
    72481 tgaaaaagaa ttcttacgaa tgtgcccttt gaatgatgaa caaatatggg cacattcgtt
    72541 catagaaaat gagattaacc cccattgcgt attgatactt atcggatata gaatagatct
    72601 gcttctcttt ttcttcttct gaaccagact cttccattac attatttagt aaattaaata
    72661 tcgaacaaag cgtaatcttt tctccgaaat agtccaccga gggggaggta cgtagcctat
    72721 tccaatgcaa taaagttaca gagtgtctat ttttcgttga taaaggggta tttccatggg
    72781 tttgccttgg tatcgtgttc ataccgtcgt attgaatgat cctggccgtt tgctttctgt
    72841 tcatataatg cacacagccc tggttgctgg ttgggccggt tcgatggctc tatatgaatt
    72901 agcagttttt gatccttctg accccgttct tgatccaatg tggagacagg gtatgtttgt
    72961 tatccccttc atgactcgtt taggaataac caattcatgg ggcggttgga gtattacagg
    73021 ggggactata accaattcgg gtatttggag ttacgaaggt gtagccggag cacatattgt
    73081 gttttctggc ttgtgcttct tggcagctat ttggcattgg gtgtattggg atctggaaat
    73141 ttttagcgat gagcgcacag gaaaaccttc tttggatttg cccaagatct ttggaattca
    73201 tttatttctc tcaggagtgg cttgttttgg ttttggcgca tttcatgtaa caggattata
    73261 tggtcctgga atatgggtgt ccgatcctta tgggctaact ggaaaggtac aacctgtaaa
    73321 tccagcatgg ggtgtggaag gttttgatcc ttttgttccg ggaggaatag cctctcatca
    73381 tattgcagcg gggacattgg gcatattagc gggcttattc catcttagtg ttcgcccgcc
    73441 ccaacgttta tacaaaggat tacgtatggg aaatattgaa accgtccttt ccagtagtat
    73501 cgctgctgtc ttttttgcgg cttttgttgt tgctggaact atgtggtatg gttcatcaac
    73561 gactcccatc gaattatttg gtcctactcg ttatcaatgg gatcagggat acttccagca
    73621 agaaatatat cgaagggtta gtgctgggct agccgaaaat caaactttat ccgaagcttg
    73681 gtctaaaatt cccgaaaagt tggcttttta tgattacatt ggcaataatc cggcgaaagg
    73741 gggattattc agggcgggtt caatggacaa cggggatggg atagccgttg ggtggttagg
    73801 acaccctatc tttagagata aagaagggcg tgaacttttt gttcgtcgta tgcctacttt
    73861 ttttgaaaca tttccggttg ttttggtaga cggagatgga attgttagag ccgatgtccc
    73921 ttttagaagg gcagaatcaa agtatagtgt tgaacaagta ggtgtaactg ttgagttcta
    73981 tggtggcgaa cttaatggca taagttatag cgatcctgct actgtgaaaa aatatgctag
    74041 acgtgctcaa ttgggtgaaa tttttgaatt agatcgtgct actttgaaat ctgatggtgt
    74101 ttttcgtagc agtccaagag gttggtttac ttttggacat gcctcgtttg ctctgctctt
    74161 ctttttcggg cacatttggc atggtgctag aaccctgttc agagatgttt ttgctggtat
    74221 tgatccggat ttggatgctc aagtagaatt tggagcattc caaaaacttg gagatccaac
    74281 tacaagaaga caagtagttt gattcaagat tgctttgtca ttttggcttc tattttttct
    74341 tttctgtttg tgatttgaca taggcttagg ttgctggaaa aatcttgatt tcaatcacta
    74401 cctttttatc cccgcttttt ctccaggaga tgatccaaaa taaacaggca tggaagctat
    74461 aattgtaaac cacaatcgaa tttatggaag cattggttta tacatttctt ttagtatcga
    74521 ctctagggat catttttttc gctatctttt ttcgagaacc gcctaaagtt ccaactaaaa
    74581 aatgaaatga tttttcattc cctcagttaa agtaatgagc ctcaaaatat tctattttga
    74641 ggctcattat tttaactagt ccccgtgttc ctcgaatgga tctcttagtt gttgagaggg
    74701 ttgcccaaag gcagtatata aggcgtaccc agtaaaactt acaagtaaac cagatataga
    74761 aatggcgact aaggttgctg gttccattat tataaaattt caagaccaca atggatctat
    74821 gataagatcg tttatttaca acggaatggt atacaaagtc aacagatctc attgaataca
    74881 aaataagatt tattatggct acacaaactg ttgagggtag ttctagattt aatccaaggc
    74941 caaagccaac tactataggg tcttttttga aaccattgaa ttcggaatat ggtaaagtgg
    75001 cccctggatg gggaacgact cctttgatgg gtattgcaat ggctctattt gcagtattcc
    75061 tatctattat tttggagatt tataattctt ctgttttact ggatggaatt gcgatgaatt
    75121 agattcacaa gaactgcgaa gcctgagttt ttcaatcaaa aaaaagcgaa taggtctcgt
    75181 attttagccc atgttttttg gcagttcgac cgcaaaattt cttttttttt ctgtatttcc
    75241 ggaatatgag tgtgcgactt gttataattg atcctattga tagtacagaa aaagggatct
    75301 gtcgtcttga tagagatcgt tttagcccgt cgaatattca ttttagtatc tggagcacgg
    75361 aatatatgaa atagatcacg aagtgttcga actacgattc atatttaata ttcaaaccaa
    75421 acctcgcagc cggactaaaa aaaaaaaatt aaaagaaaat gaattctaaa tagaaagatt
    75481 ttttattctt tcaaattcta atttctttat gtttattttg atcaaaggac aaagctttct
    75541 ttctattgtt ctatctaatc attaaataag ttgatgattc aacggttctt actcagggaa
    75601 tctttgtgct tagtttcaag atttttttat tgaattatcg tggttctagt atgaatctgg
    75661 ggtttcaatt gattcatagg gtcttaacaa gataatgcct atcaataata aagtcaataa
    75721 tcactaataa agaaaaaaag tgatattcca ataataaatc aaatcaaaga aaaaaaatta
    75781 ggtaggtaaa gagaagattc aagaggcctg taatgatcaa cataaagacg aatgcgccga
    75841 cttgagtttt tggcattcta attacaaaga aaagaagggc tatttttact tgtttgtatc
    75901 ttttctttag ataaaaaaga ttgaatgaaa gggtgaagaa gtttcaaact ttcaattctg
    75961 tcttcctttc cgtcagccag tattggagtg tttttttttt tgagccgtac gagatgaaat
    76021 tctcatatac ggttctaaga gggggagtcc tcgttcttgg tttacctatc tcaataaagt
    76081 ctatgattgg ttcgaagaac gtctcgagat tcaggcgatt gcagatgata taactagtaa
    76141 atatgttcct cctcatgtta acatatttta ttgtctagga ggaattacgc ttacttgttt
    76201 tttagtacaa gtagctacag ggtttgctat gactttttac tatcgtccaa ctgtgactga
    76261 ggcctttgct tctgttcaat acataatgac tgaagctaac tttggttggt taatccgatc
    76321 ggttcatcga tggtcggcaa gtatgatggt cttaatgatg atcctgcacg tatttcgtgt
    76381 ttatctcacg ggtggtttta aaaaacctcg ggaattaact tggattacgg gcgtagttct
    76441 gggtgtattg acggcatctt ttggtgtaac aggttattct ctacctcggg accaaattgg
    76501 ctattgggca gttaaaattg taacaggcgt accggacgct attccagtaa taggatcgcc
    76561 tttggtagag ttattacgtg gaagtgctag tgtaggacaa tccactttga cccgttttta
    76621 tagtttacac acttttgtat tacctcttct tactgccgta tttatgttaa tgcatttctt
    76681 aatgatacgt aagcaaggca tttctggtcc tttataaaga atatagatca gatcatagat
    76741 attttgaatt tattatttat cttattatat tatttatctt attagttgga ggaggaatat
    76801 atatatatat atagtatttc attgctacaa atatggatta ttaaaaaaaa aaaaataaga
    76861 catgtgtttg gatatttcct ttcaactcta caagattcta ttatttattt gacatgaata
    76921 gttgagggga attctccgaa gagaaagtgg attatgggag tgtgtgactt gaactattga
    76981 ttggagccgt gcagaagtat ttctttctct gctacattag aattcacaac caaatgtatc
    77041 tttgttccaa ccgccgtgta agttccatac catacaaagg ataggctggt tcacttgaag
    77101 agaatctttt ctatgatcag acctgaccga tatcttgcat gaacgggctc cgtaagatcc
    77161 agtagaataa gggatttggc ccaatcaaaa ttcatatgtt ttagcttttt ttttttactt
    77221 tttttattat ttcttacata gtatggaaat gcattcattt cctctgcatc gacccgattt
    77281 attatatata ctatcggagt gaaacaaagg atctaaagaa gagcaaaggc tagactatat
    77341 tagtaacaag taaatctttt gtatgtgaaa aatattgatc tttttggggg agaagagcga
    77401 atcacaggca aggtgtgaga caacccagaa agcacttgat cataatcaac tttgtaagcc
    77461 aagcctactt gggtattgag cattttttta cctgtaagaa ttgaatttct tggaatgtat
    77521 agtttcaaat tttgaaactt gaatcggata acttttttct tatctataat tagatggaat
    77581 atagaatcat ttatatatgt atggataaga tatagattta gtttattatg tatccatttg
    77641 tgtccatttg attcgattgg ttcttgcttg agccggatga tgaaaaatta tcatgtccgg
    77701 ctctgtcggg ggatggattt ataagaattc acctatccca ataacaaaaa accctgattt
    77761 gaacgatcct gtattaaggg ctaaattagc taaaggtatg ggtcataatt attatggaga
    77821 acccgcatgg ccaaatgatc ttttatatat ttttcccgta gtaattctcg gtactattgc
    77881 ctgtaatgta ggcttagccg ttctagaacc ttcaatgatt ggtgaacccg cggatccatt
    77941 tgcaactcct ttggaaatac tacccgaatg gtattttttt cccgtatttc aaatacttcg
    78001 tacagtacct aacaagttat tgggtgttct tttaatggtt tcagtgcctg tgggattatt
    78061 aacagtaccc tttttggaaa atattaataa attccaaaat ccatttcgcc gtccggtagc
    78121 aacaaccgtc tttttgattg gtactgcagt agccctgtgg ttgggcattg gagcaacatt
    78181 gccaattgat aaatccctaa ctttaggtct tttttaattt taaatggatt cgcttattaa
    78241 attcagtcaa ttgtaagtaa aataacacgg tgtgtgtatc tagggagaat tcactttcac
    78301 tttgaagtga ctattcccta gatacattat ttattcaatt ctggcccgac tatatagatt
    78361 cggattgtgc tgaagattga atgaaaacct attctttttt gtaaatcaat ttcaaaatgc
    78421 ttttttactt cttttctata atgtccaata tctgttttac atcttctctg tgaaaatgtt
    78481 caattttcat aaggtcttcc tggctcttat tcaaaaggtc gaaaaatgta tgtatattgg
    78541 acgttttaag acaattatag attctgggag gcaactctga ttggtcaata aaaaaaaatt
    78601 tcaatgctat ttcttttttc ttttttctta gtttagttaa tttatcataa aaaggaaaaa
    78661 aaggtaaact aaccttgtgt tgaatgttct ctaaatgtga cttttcctct tccgcatgta
    78721 gaaaaggaat aaataagtca atcaaattcc gggaagcttc gtgaagtgct tctttaggag
    78781 ttaaacttcc atttgtccat atttcgagaa aaagtatttc ttgtttttta ttaccattcc
    78841 cataagaatg aatactatga tttacatttc gaaccggcat gaatacaaca ttatctatag
    78901 gataactttt gtcgtgaaag ttatttggcg tttttatacc gtatcctcta ttcctttcaa
    78961 tttgtaatcc aatacacaaa taaattggtt ctgttaggct agctatatgc tgtgtattat
    79021 caattatttc cacagagggc ggtaagatga tgtcttgaga agttacatat ccgggacctt
    79081 tgacacaaat aaatgccttg cgagttccat acagattact tctcaataca atttctttca
    79141 aattcattaa aatttcatgt accgattctt gaatacccgc tatgctagaa tattcatgtg
    79201 gtactttctc agattttgcg cgtgtaatac atgttccttc tatttctcca agcaaagccc
    79261 ttcgcatcgc aatgcctatt gtgtcggcct ggcctttcat aagcggagat agaataaagc
    79321 gtccataata aagacgttta ctatctattc ttgattcaac acacttccac tgtagtgtcc
    79381 gagtagatac ttttactttc tctcgaacca tagtaatatt ctttttgtct ttgatcaact
    79441 cattaaatca tttatttctc ttgaaatctc tttagtcttt ttttttttat tcctacacac
    79501 gtcttttttt aggaggtcta cagccattat gtggcatagg agttacatcc cgtacaaaat
    79561 ttaatactaa accacttcta cggatagctc gtaatgctgc atctcttccg agacccggac
    79621 cttttatcat aacttctgct cgttgcatac cttgatccac tactgctcga atagcatttc
    79681 ctgctgcgat ttgagcagca aagggcgtcc ctcttcttgt acccctgaat ccacaagtac
    79741 cggcagagga ccaagaaatc acccgacccc ttacatctgt aacagtaata atggtgttat
    79801 tgaaacttgc ttgaacatga ataactacct ttggtattct acgtgcatcc ttacgtgaac
    79861 caatgcgcac attcctgcgt gaaccgactt ttggtatagg ttttgccata ttttatcatt
    79921 ttataaaaat aagtcagaga tatatggata tatccatttc atgtcaaaat agatcttcta
    79981 tattttattt gtttatcctt ttctttaaaa ttgaagattg ctttagcagt ctcttttttt
    80041 tttttactag aagaattatc cttgtctttg tttatgtctc gggttggaac aaattacaat
    80101 aattcgtccc ctcctgcgga ttagcctaca tttttcacaa attttacgaa cagaagccct
    80161 tattttcata gctgttattc cttaatcccg aattcgttgg aagaaaataa gtttcttgaa
    80221 atttttgaac cctcaaacga gccccctgaa aggaatcttg aagttgaaaa aaccacttaa
    80281 ttattctaac ccttgttagg gattttaaca attatatgtc cgggggggtt gaatcataat
    80341 gatttacttt aaatcaattg aaattgaatt tttaccctat ctacttataa tatgtatacg
    80401 tataaaaaac ttcttttggt cgtttctaaa gcataatcta caatcatata ttcattatcc
    80461 aaaggaatct cgaccatatc attgagaaaa aattcatgaa ggtttaatta ctgaattttt
    80521 ttttttgttc tttcattcca gttccaagta cttcgaagta tcaactaatg tagcacagga
    80581 ggagtcatag taatatttag tcgacaattt gcccttttct tttttttttt tcacaaataa
    80641 gaaggtttca gatacaattc ggatattata tctataatat atggattgat taccatatat
    80701 aacacaaaat ttctccgccg attccttcta gtcgagcgtc tcggtctgtc attatacctt
    80761 gagaagtaga aagaattaca atacctatcc cgcctaatat tctaggaata ttttgatagt
    80821 tagaatagat tcgtagaccg ggtcggctta tccgttttaa atttaaagta gtttgatatg
    80881 gtcctttcct atttcttcta tgttgtaggg ttaaaacaaa aaagtcttta ttgctttcct
    80941 gatgttttct tacgttctcg ataaaacctt ctcgtaaaag tattttaaca atggtttcgg
    81001 tgattttagt tgatgctatt cgaatcgttc cttttctatt catgtcagca tttcgtatag
    81061 aggttattat ttcagcaata ggatccctcc ccatcgtaaa ttcttctttc tcccgaattt
    81121 tgatataatc aacatgtttt ttgatttatt agtattaaag gtatatgcat aagacataat
    81181 ataatctact tgagacataa tccacaacaa atctatataa tttcaagaat ttcgtttaaa
    81241 tagagaattc tattgaagtt atcatcttat acttataata cttcaggagc taatgaaacg
    81301 attttagtga aatttaactg tctcaattcc cgggcgattg ctccaaaaat tcgagttcct
    81361 tttggatttc cttcttgatc aattacaact gcagcattgt catcatatcg tattataata
    81421 ccgttgtcac gcttgagttc tttacaagta cgtacaatta cagctctgat cacttctgat
    81481 ctttccagag gtgtattggg tattgcttcc ttgattacag caacaataac gtcaccaata
    81541 tgagcatatc ggcgattact ggctcctatg attcgaatac acatcaattt ttgggctccg
    81601 ctgttatctg ctacattcaa aatggtctga ggttgaatca tttttgaatc tcttctttca
    81661 atgcaacaaa ggacgaagaa aaaaagaaat attgtttgtc aaaaaaagaa aatccacaat
    81721 tgtttttgaa tttctaagac ctctttctct tggttttcta tatttctatc ctgaaataat
    81781 gaattgagtt tttataggca tttttgatgc tgcaattaaa atagcctttc tggctatatt
    81841 ttcggccact ccacccattt cataaaggat tttaccaggt ttaacgacag ctacccaata
    81901 ttcgggagat cctttgcccg aacccatgcg tgtttccgta ggtcttactg taactggttt
    81961 gtctggaaat atacgtaccc atatttttcc accccgtcgt atatttcgtg tcattgcgcg
    82021 ccggccggct tctatttgtc tagatgtaat ccaagcaggt tcaagtgctt gaagagcata
    82081 tcggccaaaa caaatacgat tgccgctaca agatattcct ttcagtcttc ctctatgttg
    82141 tttacggaat ctggttcttt tcgggttata gttgatgtct ctttctcaat tccatctcta
    82201 ctacagaact ggacatgagc aatttcttct catccagctc ctcgcaaaaa agaaaaaaag
    82261 ttttaataat aataattaat aaataaaact ccattttttt tttttaataa aaaagagatt
    82321 gaatcatggg attctttaaa atcagatttc attcaatcta ttctaaattt gtatattata
    82381 tttaaataaa atatatagaa ttcaatctgg attttatttt catttataga taattaatgt
    82441 cttgttataa ggaatgcttt ttttttgcat tttgcatcat attcatttca tattggatca
    82501 acatgagtaa ttcaataaaa ctttcgcggg cgaatattta ctctttctat atctatttga
    82561 attatagggt tatctcatga cctctcagaa ttcgaataaa aagattggtc tctggtttat
    82621 tccgccatcc cacccatgaa taattaggat tcgtttttct ttttaagaga atcctctgca
    82681 tttacgggtt ccgtcgttcc catcgcttct cgattaatgg ttaggtctga atttaacaat
    82741 ggagcctcca atcaaattgc ttaattttct cttgaatcaa tcttctcagt ctttattgac
    82801 tcaaggctct tgctttattt tttgttcgat gaatagatat tcatttaatt aggaatgaat
    82861 tttgattgat gccttattac attgcctttt tttatttatg agatgcctta tagaccttac
    82921 atataggaat cctatatcat gactctttct ttttctctct ttctctcatc cttccattta
    82981 tctgtctatt tgtttgttat ttcgctttac aacttatact cataatcaga ttggtttttc
    83041 ctttgattat gcaaaagaag ctgtcagttg ctataatgat atgactgata tatcatatct
    83101 ttactgattt cttggatcca gataatgcga agcgatgagt tggttattag tcttagagtt
    83161 attagttcat actataggcc ggtctggtcc attttgtgaa tcctaatctt aaaaaaaaaa
    83221 aacaacgagt cacacactaa gcatagcaaa tcaaataatc aatcaaattt ttattcaacc
    83281 ttatagaatt tagaactgct catttttttt ttttttgatt gaacgtcaaa aatgaaagaa
    83341 ttttttgttt ttttgttata tctcgaaata gaatctaaag acaactaaaa tactattctt
    83401 attattcttt gtctataaat atccaaattt tgattcctaa taccccatag atagtccgaa
    83461 ctgtatagga agaataatta attttcgccc caatggtttg tagaggaacc ctgccctctc
    83521 tgatccagtc tacgcgtgca atatcttttc cgttaatacg ccctgatatt tgtacttgaa
    83581 ttccttttgt attcgcctgc tcagttaatt caatagcctt tttcattgct tttcgacaag
    83641 aaactctatt ctttaattgt ccggctataa attctgcaag aatgttaggg tgtccataag
    83701 ggtttgcgat tcttgtaaca gcaatgttga tttttcggtt cacatattta agttcttttt
    83761 gtacattcat ctgtaattct tcgattcttc ccggcctatc ttcaattaag aatttcggaa
    83821 atcccatata gattatgact tgaatcaaat caattctttt ttgaatttct atacgtgcaa
    83881 ttccctcgac accagaagat attctcatat ttttttgtac ataattcttg atacagtctc
    83941 ttattttttt atcttcttgg agaccctcgg aatatttttt tggttgtgca aaccaaatag
    84001 aatgatgact ttgggttgta ccaagtctga aaccaagtgg atttattttt tgtcccataa
    84061 tcccccattt ccaatactct gactagtata tatatcatga tatgttctat ttgtgtgctt
    84121 atttctccat ccaggttttt taaaatacat ggcggattct tgatagattt catctaaaga
    84181 tatatctctc aatacaatag ttatatggca ggtgggtttt tttatctgat aactacgtcc
    84241 tcgagctcga ggttgtagtc ttttcatagt attgccctca tttacttcgg ctttactaat
    84301 tactaaagag gcttggttga aacccatgtt gtgattagca tttgctgctg cagaataaac
    84361 caattttaaa atgggataac atgctcgata aggcatgagt tctagtatca taagtgtttc
    84421 gtcataagaa cgtccacgaa tctgatcaat tactcttcgt gctttgtgag cagacatacg
    84481 tatatgttga cctaaagcat atacttctct atatgggttc ttctttatct tttttttctc
    84541 tatcataagg tttacctctc actcataaat ctagatttta tttattaacg gcgagatttg
    84601 ttatcgcttt tcggatgtcc gcggaaattt atagtaggtg aaaattctcc caatttatgt
    84661 cctaccatac gatccgttat ataaataggc agatgttctc ttccattatg gatagcgata
    84721 gtatggccga tcattgtggg tataatggta gatgcccggg accaagttct tattatttct
    84781 ttttctgctt ttttattaag cctttctatt ttttttaata aatgatttgc tacaaaggga
    84841 ttttttttta gtgaacgtgc cacagttaat taactcctct tttttttttg caaaaacgaa
    84901 gaaagaaatt tgctctccta tttcctacgg cgacgaagaa tcaaattatc actatattta
    84961 ttcctttttc tacttcttct tccaagtgca ggataacccc aaggggttgc gggttttttt
    85021 ctaccaatcg gagccctccc ttcaccaccc ccatggggat ggtctacagg gttcataaca
    85081 actcctctta ctacaggacg cttacctagc caacatttag atccggctct acccaaactt
    85141 ttctggttca ccccaacatt ccccacttgt ccgactgttg ccgagcagtt tttggatatc
    85201 aaacggacct ctccagaagg taattttaat gtggccgatt tcccctcttt tgcaatcagt
    85261 ttcgctacag cacccgctgc tctagctaat tgtccaccct ttccaagtgt gatttctatg
    85321 ttatgtatgg ccgtgcctaa gggcatatcg gttgaagtag attccttttt ttgatcaatc
    85381 aaaatccctt cccaaactgt acaagctttt tccaaagcat acggctttct ggatgtagat
    85441 gatgatatct atacagatgg atatatatat atcgtaaaat tcttatctat atcatacaat
    85501 aaagtaccac atgaatggat atataggaat ccaaatctgc cgaaccactc atgttatgat
    85561 cttctacatc ctaggtcttc ccgttccgtc atctggctta tgttcttcat gtagcattca
    85621 gaccgaatga ctctatgaaa ttacgtcgat acttccacat atttatgggt aacgtaggag
    85681 acatctctat ttttcccccg gggaatcttt agaattacca ctgcttagct ttcaatttgc
    85741 ctctgaccat caaatgaaat gtgaataacc cgtcctcctc tctttgaaac aaggggcgct
    85801 tctggttctg tcggtgcttg aaacagtttt gtcttctcca tattactatc tctctagagt
    85861 caataattat atatgaggaa ctactgaact caatcacttg ctgcccttac tcttcagttt
    85921 tctgttgagg tctatcctgt agaggtactc aaattggatc agtgatcgat ttctaggttt
    85981 cgtcgtaaac ctaattggtt actcccaatt acgtaaatca atagttcaaa ccgcactcaa
    86041 aggtagggca tttcccattt tgataggaac ttctgtacca gaaacaatgg tatctccaat
    86101 tatagcccct ctgggatgta aaatatatct cttctcacca tccccatagt gtatgagaca
    86161 aacgtatgca tttcgattag ggtcgtattc tatggttacg attctaccat atatgtctct
    86221 ttcatttcgt cgaaaatcga ttttacggta taaacgctta tgacctcccc ctctatgcct
    86281 tgcggtaatg attcctctgg cattacgacc tttaccacaa cgatgctgtc catagatcaa
    86341 attatttcgt ggattggatt tcacttgact gtctacggct ccattgcgtg tgcccggggt
    86401 agaagttttg tataaatgta tcgccatgct attaagtatt ttgatttaag ttcttttctt
    86461 tctaagaggt ggaatagaat aacccggttg aagcgtaatg atcatacgct tgtaatgcat
    86521 tgtatgtccc ataatgggtc ccattcttct accctttccg gggagtcgat tactattcat
    86581 agctattacc ttgacaccaa agaagagttc gacccaatgc ttgatttctg tcctagttga
    86641 tcctgattcg acattaaaag tatattgatt tttcgccaat aaccgaatac ttttgtctgt
    86701 aaatactgca tatttgattc catccataaa tctattttct tccctatgag ttctagtctc
    86761 aataagaatg ctagttcagt tcttactgtt catatgttat gatatgaata taccacaccg
    86821 attcgttatg tatagatgat gagattccat tgataaagag tcaattccaa tagacttctt
    86881 ggagggtccc attggcgtgc atccagtagg aattgaacct acgaattcgc caattatgag
    86941 ttgggcgctt taaccattca gccatggatg cttagcgggg atcctcgtac atggtgaata
    87001 accaaattcc aattgaaatg aaatctttag gataaatcaa tgcaatttaa atcatagaat
    87061 aatcatataa ttctaattat catagaataa agaaatatcg tatataaata tcatatataa
    87121 atatcataat tataaagtat cattattatc catttaggag gtatggagag atgaaggggc
    87181 gtcaattcaa attctgggtt ttcgaattgc gagagatatt gagagagatc aagaattctc
    87241 actatttatt agattcatgg acccaattca attcagtggg atctttcctt aacatttttt
    87301 tccaccaaga acgttttcta aaactctcgg acccccgaat tttgggtatc ctactttcac
    87361 gcaattcaca gggttcaaca agcaatcgat atttcacgat caagggtatc aagggtgtag
    87421 tacatttcac gaccaagggt gtactactat ttgtagtagc ggtccttata tatcgtatta
    87481 acaatcgaaa tatggtcgaa agaaaaaatc tctatttgac agggcttctt cctatactta
    87541 tgaatcccat tggaccgaga aatgatgcat tggaagaatc ttttgggtct tccaatgtca
    87601 ataggttgat tgtttcgctc ctgtcaaaag gaaaaaagat ctctgagttc ctggatccga
    87661 aagagagtac ttgggttccc ccaataacta aaaagtgtat catgcctgaa tccaactggg
    87721 gttcgcggtg gtggaggaac tggatcggaa aaaagaagga ttctagtggt aagatatcta
    87781 atgaaaccgt cgctggaatt gagatctcat tcaaagagaa agatatcaaa tatctggagt
    87841 ttccctttgt atattatatg gatgatccga tccacaagga ccgtgattgg gaattgtttg
    87901 atcgtctttc tccgagtaag aggcaaaaca tattgaattc gggacagcta ttcgaaatct
    87961 tagtgaaaga ctggatttgt tatctcatgt ttgcttttcg tgaacaaata ccaattgaag
    88021 tggagggttt cttcaaacaa caaggggctg ggtcaactat tcaatcaaat gatattgagc
    88081 atgtttccca tctcttttcg agaagcaagt gggctatttc tttgcaaaat tgtgctcaat
    88141 ttcatatgtg gcaattccgc caagatctct tcggtagtcg ggggaagaat ccgcacgaat
    88201 cggatttttt gaggaacata tcgagagaga attggatttg gttagacaat gtgtggttgg
    88261 taagcaagga tcgaattttt agcaaggtac ggaatgtatc gtcaaatatt caatatcatt
    88321 ccacaagatc tagtttcgtt caagtaacgg attctagcca attgaaagga tcttttgatc
    88381 aatccagaga tcgttttgat tccattagta atgaggattc ggaatatcac acattgatca
    88441 atcaaagaga gattcaacaa ctaaaagaaa gatcgattct ttgggatcct tcctttcttc
    88501 aaacggaacg aagagagata gaatcagacc gattccctaa acgcgtttct ggatcttcct
    88561 caaagtcccg gctattcacg gaacgtgaga agcggatgaa taatcatctg cttccggaag
    88621 aaatcgaaga atttcttggg aatcctacaa gatccattcg ttcttttttc tctgacatat
    88681 ggtcagaact tcatctgggt tcgaatccta ctgagaggtt cactaaagat cagaaattgt
    88741 tgaagaaaga acaagatgtt tcttttgtcc ctttcaggcg atcggaaaat aaagaaatag
    88801 tgaatatatc caagataatt acgtatttac aaaataccgt ctcaattcat cctatttcat
    88861 catatccggg atgcgatatg gttccgaagg atgaactggg tagttcttca ttcttgaaca
    88921 aaaatccatt ttttgattta tttcatctat tccatgacct gaacaggggg ggatacacgt
    88981 tacaccacga ttttgaatca gaagagagat ttcaagaaat ggcagatcta ttcactctat
    89041 caataaccga gccggatctg gtgtatcata agagatttgc cctttctatt gattcctacg
    89101 gattggatca aaaacaattc ttgaatgagg ccggggatga atcgaaaaag aaatctttat
    89161 tggttctacc tcctattttt tatgaagaaa atgaatcttt ttatcgaagg atcagaaaca
    89221 aatgggtccg gatctcctgc gggaatgatt tggaagatcc aaaaccaaaa agagtggtat
    89281 ttgctagcaa caacataatg gaggcagtca atcaatctat cttgatccga aatctgattc
    89341 aaatccaata tagcacccat gggtacataa gaaatgtatt gaatcgattc tttttaatga
    89401 atagatccga tcgcaacttc gagtatggaa ttcaaaggga tcaaataaga aatggtactc
    89461 tgaatcatag aactctaatg aaatatacga tcaaccgaca tttatcgaat ttgaaaaaga
    89521 gtcagaacaa acggttcgat cctcttattt tgatttctcg aaccgagaga tacatgaatc
    89581 gggatcctaa tgcatataga tacaaatggt ccaatgggag caagaatttc caggagcatt
    89641 tagaacattt cgtttctgag cagaagagcc gttttcaagt agtgttcgat cgattacata
    89701 ttaatcaata ttcgattgat tggtctgagg ttatcgataa aaaagatttg tctaagtcac
    89761 ttcttctctt tttgtctaac tcacttcctt ttttctttgt gagtttcggg aatatccccc
    89821 ttcataggtc tgagatccac atctatgaat tgaaaggtac aaatgatcaa ctctgcaatc
    89881 agttgttaga atcaataggt cttcaaatcg ttcattttca aaaattgaaa cctttcttat
    89941 tggatgatca taatacttct caaaaatcga aattcttgat caatggagga acaatatcac
    90001 aatttttgtt caataagata ccaaagcgga tgattgactc attccatact agaaataata
    90061 gcaggaaatc ttttgataac acggattcct atttctcaat gatatcccac gatcaagaca
    90121 attggctgaa tcccgtgaaa ccatttcata gaagttcatt gatatcttct ttttataaag
    90181 caaatcgact tcgattcttg aataatccac atcacttctc cttctattgt aacaaaagat
    90241 tcccttttta tgtggaaaag gcccgtatca agaattctga ttttacgtac ggacaattcc
    90301 tcaatatctt gttcattcgc aacaaaatat tttctttgtg cggtggtaaa aaaaaacatg
    90361 cttttttgga gagagatact atttcacctt caccaatcga gtcgcaggta tctaacatat
    90421 tcatatctaa tgattttcca caaagtggtg acgaaaggta taacttgtac aaatctttcc
    90481 agtttgcaat tcgatccgat ccattagttc gtagagctat ttactcgatt gcagacattt
    90541 ctggaacacc tctaaaagag ggacaaaaag tcaattttga aagaactttt tgtcaacctc
    90601 tttcagatat gaatctatct gattcagaag agaagaactt gcatcagtat ctcaatttca
    90661 attcaaacat gggtttgatt cacactccat gttctgagaa atatttacca tccgaaaaga
    90721 ggaaaaaacg gagtctttgt ctaaagaaat gcgttgagaa agggcagatg tatagaacct
    90781 ttcatcaacg aaagagtgct ttttcaactc gcttaaaatc aaaatggaat ctattccaaa
    90841 catatatgcc atggttcttt acttcaacag ggtgcaaata tctaagtttg atattgttag
    90901 atactttttc agacctattg ccgatactaa gtagcagccg tcaaatattg gtatccattt
    90961 ttcatgatat tatgcatgga tcagcgcgaa ttcttcagaa aaaattgtgg aagacacgac
    91021 ggaatcggat aagtgagatt tcgattaagt gtttacaaaa ttttcttctg tccgaagaaa
    91081 agattcatcg aaataatgag tcaccattga tatcgacaca tctgagctcg ccaaatgttc
    91141 aggagttcct ctattcaatc cttttccttc ttcttgttgc tggacatctc gtttgtacac
    91201 gtcttttctt tgtttcccga gcctatagtg agttacagac agagttcgaa aagatcaaat
    91261 ctttgatgaa tccatcatac atgattgagt tgcgaaaact tctggatagg tatcccacat
    91321 ctgaactgaa ttctttctgg ttaaagttca agaatctctt tctagttgct ctgcaacaat
    91381 taggatattc tatacgttct aagaagaaat atttgaatat caatctcatc gatctcataa
    91441 gtatcatacc aaatcccatc aatcgaatca ttttttcgag aaatacgaga catctaagtc
    91501 atacaagtaa agagatctat tcattgataa gaaaaagaga aaacgtgggc gatcattgga
    91561 ttgatgataa tccaatagaa ttctggttcg cgaacagtga ttcgattagt gataaagaaa
    91621 gagacttctt ggttcagttc tccatctcca ccttaacggc agaaaaaagt attgatcaaa
    91681 ttctattgag tctgactcat agcgatcatt tatcaaagaa tgactctgct tatcaaatga
    91741 ttgaacaacc gggagcaatt tacttacgat acttagttga cattcatcaa aagtatctaa
    91801 tgaattatga gttcaataca tcctgtttag cagaaaggcg gatattcctt gctaattatc
    91861 agacaatcac ttattcacaa acttcgtgtg gggctaatag ttttcatttc ccgtctcatg
    91921 gaaaaccctt ttcgctccgc ttagccttat ccccctctag gggtatttta gtgataggtt
    91981 ctataggaag cggacgatcc tatttggtca aatacctaac gacaaactcc tatcttcctt
    92041 tcattacagt atttctgaac aagttcccgg atagcaagcc tagggagttg gttcttgatg
    92101 aggaggatga gagtgactat gatgttagtg actctattga tgctagtgac tctattgatg
    92161 ctagtgacga tattgatact agtgaccttg atagggagtt gcggcgtata gagtggctag
    92221 ctgaggatgt gatgaatgag ttcaccaata ttgaactgct ggcggaagta gaccgatttt
    92281 ttatcaccct tcacttcgaa ttagcaaaag caatgtctcc ttgcataata tggattccag
    92341 acattcatga tctggatatg aatgagtcga aggacttatc cctcggtcta ttagtgaact
    92401 atctctccag ggattgtgaa agatgttcta ctagaaatat tcttgttatt gcttcgactc
    92461 atattcccca aaaagtggat cccgctctaa tagccccgaa tcaattcaat acatgtatta
    92521 agatacgaag gcttcttatt ccacaacaac gaaagcgctt tttcactctt tcatatacta
    92581 ggggatttca cttggaaaag aaaatgttcc atactaatcg attcgggtcc acagccatgg
    92641 gttccaatgc acgagatctt gtagcacttg ccaatgaggc cctatcaatt agtattacac
    92701 agaagaaatc aattctagac actaatacaa ttagatctgc tcttcataga caaacttggg
    92761 atttgcgagc ccatgtaata ccggttcagg atcacgggat ccttttctat cagataggaa
    92821 gggctgttgt gcaaaaagta cttctaggaa attgcctcct agatcctata tctatctata
    92881 taaagaagca attgtgtgaa gaaggggatc cttatttgta caaatggtac ttcgaacttg
    92941 gaacgagcat gaagaaatta acgatacttc tttatctttt gagttgttct gccggatcgg
    93001 tcgctcaaga cctttggtct ctacccggac ccgatgaaaa aaataggatc acttcttatc
    93061 ggttcgttga gaatgattct gatctagttc atggcctagt agaaatagaa ggcgctctga
    93121 tggcatcctc gcggacagaa agagattgca gtcggtttga taatgatcga gtgaaattcc
    93181 ttcttcggcc cgaaccaagg aatcccttat atatgatgca aaatggatct tattctatcg
    93241 ttgatcagaa atttctctat caaaaatacg aatcggagtt tgaagaaggg gaaatagagg
    93301 agggtttctt cgatcacata gactgggctc ctagaatatg gcgcccttgg gaatttctat
    93361 ttgattgtat cgaaaggccc aatgaattgg gatttcccta ttgggccggt cgggggatcc
    93421 tttatgatga aaaggatgag cttcaagagg aggatcagct tcaagaggag gatgagcgtc
    93481 aagaggagga tgagcttcaa gagggggatt cggagttctt gcagagtgaa accatgcagt
    93541 acccgccacg agctagattt tccaaagaac aaggcttttt tcgaataagc caattcattt
    93601 gggacccccc ggatccactc ttttccctat tcaaagatga gccctttgtc tctgtctttt
    93661 cacatcgaga attctttgca gatgaagatg aagagatgtt aaaggggctt cttattctta
    93721 ctgccaaaat ggatcctctt ccatctctat ctaaacgctg gtttctcaag aataggaaaa
    93781 aaaagcactt cgaattcttg attcatcgcc agagatggct tagaaccaat agttcattat
    93841 ctaatggatt ttcccgttct aatattcgat ccgagagtta tcagtattta tcaaatctgt
    93901 tcctatctca cggaaggcta ttggatcaaa tggcaaagac attgttgaga aaaagatggc
    93961 ttttctcgga tgaaatgaaa attggattca tgtaacagga gaagggtttc ccattactta
    94021 gccggaaaga tatgtggtca tgaggattaa gtggaacgga attgactggg tggtagagtc
    94081 gcggaaacac ttctttcttc catggagctt agctccatgg aagaatatgc tactgctgaa
    94141 acatggaaga attgaaatct tagatcaaaa cactatgtat ggacggtatg aactgcctaa
    94201 acaagaattc ttgaacagcg aacaaccaga gctattactc actacatcaa aaaatttcca
    94261 ttaatgaaag atgtaaatcc attggaaaat caaaaatacg catgtcagat gaaatggttt
    94321 ttgctatctg ctccaataac gaatcattgg tttaactgaa taactaaata aaatagatag
    94381 acctttctct tcgtctcagg tcgatggatc ttcccgattg gaagatcccc tatatggata
    94441 atagacattc cagttgaccg agcctaattc taattgtttt tggttcgaag caaagatatc
    94501 cacggggcgg ttcgccctat tcacgaccga gaagtactgg attctctttc ggataggtcc
    94561 tgaaaggaga aggaaagctg gaatgccacc aggcgtctat tattgaattc acccgacccg
    94621 atagtaccca tttttggaac gtccagtgcc aaagtcactg aatgggtagt cgccaatccc
    94681 taaaacggac tatgtaatgc actttatctg ctgggttacg gggggcattt taccagaggt
    94741 ttagattgta tcaatccacc cttgtgtgat tcctgttgaa gcatatactc gggggtgggt
    94801 gcagggcaga cgatttcaaa gcagattccc cattcattag atagagagga tcaccaagat
    94861 tttgtgatcc gctgccgaac ttattccaat tcaatgagca ttctcaatat tatgccttga
    94921 agaggactcg aacctccacg ctctttagca cgagattttg agtctcgcgt gtctaccatt
    94981 tcaccaccaa ggcatcttga aagtaaatcg tattccatga atatgatatc tatctagtgt
    95041 gatgtatgga atatatgaca aaggtggagt gttggagtat ttctattgat cggccatgtc
    95101 atataggcca agtcggacat ccaattgctt cgatttgaag tatccagagg atgtcttata
    95161 tatattaaga ttctattaaa aagatggaca atcaaaccta tttctttctc gattcaatag
    95221 aagaaaaaaa gaaaagaggt gaatagggtc caaaataagg agagatctgt aatgtaaaaa
    95281 gaaggcccga ttacgcccat tcctaatcct aaatggaatg taacgacgta gggatccata
    95341 tgtaaacata gtctctattt agatttagat aggctcgaat gacccttctc ataatgagaa
    95401 tgtatataac cctattccgg tctggcccga tatggaatga acttataatc tataatctga
    95461 ttatagatta taagttcata accctagccc attccctttt tgggcggaac agatctacta
    95521 attctttgat tccagttagt aaagagggat cttgaactaa gaaatagatt ctagaagcta
    95581 aactaaaaaa gggtatcctg agcaattgca ataattgggt tcattgatat tcctggtata
    95641 gtagatgcta tcacacatac aatcatactc aattcgatgg aattttttga tcttaaaggg
    95701 gatattctat aatttcgcac gtgaggggtt atttcttggt ttcgtccagt cattaataac
    95761 ttgattattt ttaaataata gtagatagaa acaacgctcg taaggagtcc tattgaaacc
    95821 aagaaataga ggcctgcctg ccatccacac cagaataaat gtagttttcc gaaaaaacct
    95881 gcgagtggag gaaggcctcc tagagataag agacatagag ctaaagagag agccaaaaaa
    95941 ggatcttttg tgtataatcc tgcataatct cgaatgttat cagttccggt acgtagacca
    96001 aataagacaa tgcaagcaaa agttcctaga ttcatggaga tatagaacag catataagtt
    96061 atcatgctcg catatccacc atttgagtct ccgacaatta ttccaataat tacatatccg
    96121 atttgaccta tggacgaata cgcaagcata cgtttcatgc ttgtttgagt aatagcaatg
    96181 agattcccca atatcatgct aagaatagct aggatttcca gaagaagatg ccattcgttt
    96241 gatgagaaat aaaaaggaat atcgaaaatt cgagtggctg aagccgaagc agctactttc
    96301 gaagtaacag aaagaaaagc aacgactgga gtaggagagt cagagtcgaa aagaggattc
    96361 ctcacttctt tctctcattc aaaaccgtgc atgagacttt catctcgcac ggctcctaag
    96421 tgataaaagt aaagaagaac ttatcttctt ttttttttta ttattacctt cctcgcgtat
    96481 gtataagatc gaacccattc gatttctaaa acggattact aatccttaac ttttcgagga
    96541 atccttcatc agtggttgtg aatgactgat ttttctccat cttttcgacc ttgattccgt
    96601 aggagtaagt cagaaagatt gagaaataga accatctgat ttgattcgtt ctcaatagcc
    96661 atgagatgat catcttaggg tgatcctttt gtcgacggat gctcctatta cactcgtagt
    96721 ctctgaagga tgagaaccaa ctatgtagca tctacatcaa gaattcaagt attgtatacg
    96781 tcattagtcc gatcctttgt aggaactacc cgtaataacg aacttgcaaa atggatctgt
    96841 ttatcataaa gagaatcgtt gttcctgacc ctgcttcgcc ttaattgtta tttgaacaag
    96901 tcaaagttat gtcttggtct gagtgggaat agcatttctc ttctgcatgt ccatggagtt
    96961 ttgaaaaatc caaacatccc agagatagat agagaggtag gaatttatcg aacgaaccgc
    97021 actccttcgt atacgtcagg agtccattga tgagaagggg ctggggaaag cttgaaccca
    97081 attcctacag tgatgaatat aagcgcaatt gaaattcctg gggagttata catttgtgta
    97141 ttgataagac cattcactat ttcttgaagc tcgatctctc ccccggatga accatatagc
    97201 caagagaaac catgaaccag aatagaagag cttgccccac ccatgagtaa atatttcgta
    97261 gtagcctcat tagaccgtac atctttcttg gtatatccag ataataggta ggagcataaa
    97321 ctgaaacatt ctggagctac aaagatagtt attaaatcgt tagcaccgca taaaaacatt
    97381 cctcctagag tcgctgttaa tacgaataac agaaactctg ttatagccat ttctgtacat
    97441 tcaatgtact ctacggatag aggaatacat agagttgaac atagtaaaat aagaaattga
    97501 aagatttcgt tgaaattgtt cgtttggaaa tttcccgaaa agctaatcat aggttcttct
    97561 ctccatcgga acaatagggc cgttatgctc attactaaac ttgttgaaga gatgaaatat
    97621 aaccaaggta tatctttttg atcagaggtt gaatcgatca tcagaagaag aattaggcca
    97681 aaaatgagga tacattctgg gaaaataaaa cttccatcga agagaagcaa atgaaaggct
    97741 ttcataaaaa ttctcgtaga atcgagaatg aagttttcat tctgtacatg ccaaatcatg
    97801 aattagtaac tgcatccaat ctccaaaaaa atcccaattg tttcgaactt tctatttttg
    97861 gaatggaata tttgtggaat ccccatgaat taggatcaaa ccttattcca tggtatttac
    97921 atgagattcc tctttcttat tcttaagcaa gtccccgaga gggcttagtt gatccatgat
    97981 ttatgtttta tctttcgttt ccttttcgtt tgtttcgaga acgatcaatt ccgattcttt
    98041 ctttttctat tgattctttt acgatcgaga tgtatggatc catggatcta tgtgtctata
    98101 tagatcctgt tcgtggatta acgaaaatgt gcaaaagctc tatttgcctc tgccattcta
    98161 tgagtctctt cctttttgcg tatggcatcg ccactccctt tggcagcatc cactaattcg
    98221 gaacttaatt tgaaagccat atttcgaccc ggacgttttc gggatgcccc taataaccaa
    98281 cgaacggcaa gtgcttttcc ttgtgcggat cctatttcaa taggaacttg ctgggtcgat
    98341 ccgcttacac gtcttgcttt tactgctata tcgggagtta ctccacgtat tgcttgacgt
    98401 aaaacagata gcggatttgt ttctgtcttt tgttgaatct ttttcaaggc tcgatagaga
    98461 atttgataag ccaatgattt ttttccgtgt ttcagaatac ggttaaccaa catgttaact
    98521 aatcgattac gataaattgg atcggatttt gcagtttttt tttctgcagt acctcggcgt
    98581 gacatgagcg tgaaaggggt tcaagaatca gttttctttt tataagggct aaaatcattt
    98641 attttggctt tttggcccca tattgtaggg tggatctcga aagatatgaa agatctccct
    98701 ccaagccgta catacgactt tcatcgaata cggttttccg cagaattcaa tatgtatcta
    98761 tgagatcgag tatggaattc tgttgactca ctttaaattg agtatccgtt tccctccctt
    98821 tcctgctagg attggaaatc ctgtatttta catatccata cgattaagtc cttgggtttc
    98881 cgaaatagtg taaaaagaag tgcttcgaat cattgctatt tgacccggac ccgttctaaa
    98941 aaagtcgagg catttcgaat tgtttgttga cacggacgaa gtcagggaaa acctcttaaa
    99001 ttatttcaat attggacctt ggacatataa taagttccga atcaaatctc cttagaaaga
    99061 agatcttttg tctcatggta gcctgctaca gtccccttac gaaactttcg ttattgggtt
    99121 agccatacac ttcacatgtt tctagcgatt cacatggcat catcaaatga tacaagtctt
    99181 ggataagaat ctacaacgca ctagaacgcc cttgttgacg atcctttact ccgacagcat
    99241 ctagggttcc tcgaacaatg tgatatctca caccgggtaa atccttaacc cttccccctc
    99301 ttactaagac tacagaatgt tcttgtgaat tatggccaat accaggtata taagcagtga
    99361 tttcaaaccc agaggttaat cgtactctgg caactttacg taaggcagag tttggttttt
    99421 tgggggtgat agtggaaaag ttgacagata agtcaccctt actgccactc tacagaacca
    99481 tacatgagat tttcacctca tacggctcct cgttcaattc tttcgaagtc gttgggttct
    99541 cttcctcgtt ccagaatgtc ctcccctctt ccactccgtc ccgaagagta actaggacaa
    99601 attcagtcac gttttcatgt tccaatcgaa cactttccat ttttgattat tctcaaaaga
    99661 gaagattttt tttaccaaac atccgcggat ccaatcacac gatcttataa taagaacaag
    99721 agatctttct cgatcaatcc ccttgcccct cattcttcga gaatcagaaa gatccttttc
    99781 aagtttgaat ttgttcattt ggaatctggg ttcttatact tcatttttat ttctttttat
    99841 tctttttttt ttgatttctt tttttgattt tattcccttc cgtcattctt taagtctcat
    99901 aggtttgatc ctatagaatc taacccattt tctcattgag cgaggggtac gaaatcaatc
    99961 tgattgattt ttcgatcaaa tatgtgaaat cttcggtttt ttcctcttta tctatcccta
   100021 tcccataggt acagcatttg aatcaataga gaaccttttc ctctgtatct atatgaatcg
   100081 atattattcc attctcctta ctgatacctc ccaaggaaaa aaccgaattg gatcccaaat
   100141 tgacgggtta gtgtgagctt atccatgcgg ttatgcattc ttcgaatagg aatccatttt
   100201 ctgaaagatc ctggctttcg tgctttggtg ggtctccgag atcctttcga cgacctatgt
   100261 tgtgttgaag ggatatctat atgatccgat cgattgcgta aagcccgcgg tagcagcaga
   100321 accggggaaa gtatacagaa aagacagttc ttttctttct attagattag tattttctat
   100381 tatattaaga ttcgtattag ttagcgatcc cggctccgtg agtcctttct tccgtgatta
   100441 actgttggcg ccagtcccac attttgtctc tgtggaccga ggagaaagga ggctcagcgg
   100501 gaagaggatt gtaccatgag agagggggtc aacctctgtc aaatatacaa catggattct
   100561 ggcaatgcaa tgtagttggg ctttcatgct gatccgaatg aatcatcttt tccacggagg
   100621 taaatctttg cctttgcccg ctaggcaaga ggatagcaaa ttacaaattc tgtttcggta
   100681 ggacatgtat ttctattact atgaaattca ttaatgaagt aattaatcgt gggattagca
   100741 ttaccctttt ttttatagtg acgaatcttg tatgtgttcc taagaaaaag agaaggaatt
   100801 tgtcaaaatt tcggggtctt agagggtcgt ggaaatccat aagaactctt gaatggaact
   100861 aaggaactcc agttccttcg gaaatagtaa gatctttggc gcaataagaa ggggttgatc
   100921 cgtatcatct tgacttggtt ctgatttctc tattttttta agaataccgc ttctcctacc
   100981 cgtatcgaat agaacatgct ggggcaaacc ttcttcatgt aaaacctgct tgatttagat
   101041 cgggagaatc gtacggtttt atgaaaccac gtgctatggc tcgaatccgt agtcaatcct
   101101 atttccgata ggagcagttg acaattgaat ccaacttttt ccatgatttt cgtatccgta
   101161 atagtgcgaa aggaaagccc ggctccaagt tgttcaagaa tagtggcggt gttgagtttc
   101221 tcgatccttt gtcttaggat tagtcagttc tatttcttga tgggggcagg gaagggatat
   101281 aactcagcgg tagagtgtca ccttgacatg gtggaagtca tcagttcgag cctgattatc
   101341 cctaaaccca atgtgggttt ttctattttg tcttgctccc ctcgaataag aatggataag
   101401 aggcttgtgg gattgacgtg aggggggagg gatggctata tttctgggag cgaactccag
   101461 gcgaatatga agcgcatgga gacaagttat gccttggaat gaaagacaat tccgaaccaa
   101521 accagctttg tctacgaaca aggaagctat aagtaatgca actatgaatc tcatggagag
   101581 ttcgatcctg gctcaggatg aacgctggcg gcatgcttaa cacatgcaag tcggacggga
   101641 agtggtgttt ccagtggcgg acgggtgagt aacgcgtaag aacctgccct tgggagggga
   101701 acaacagctg gaaacggctg ctaatacccc gtaggctgag gagcaaaagg aggaatccgc
   101761 ccgaggaggg gctcgcgtct gattagctag ttggtgaggc aatagcttac caaggcgatg
   101821 atcagtagct ggtccgagag gatgatcagc cacactggga ctgagacacg gcccagactc
   101881 ctacgggagg cagcagtggg gaattttccg caatgggcga aagcctgacg gagcaatgcc
   101941 gcgtggaggt agaaggccca cgggtcatga actccttttc ccggagaaga agcaatgacg
   102001 gtatctgggg aataagcatc ggctaactct gtgccagcag ccgcggtaat acggaggatg
   102061 caagcgttat ccggaatgat tgggcgtaaa gcgtctgtag gtggcttttt aagtccgccg
   102121 tcaaatccca gggctcaacc ctggacaggc ggtggaaact accaagctgg agtacggtag
   102181 gggcagaggg aatttccggt ggagcggtga aatgcgtaga gatcggaaag aacaccaagg
   102241 gcgaaagcac tctgctgggc cgacactgac actgagagac gaaagctagg ggagcgaatg
   102301 ggattagata ccccagtagt cctagccgta aacaatggat actaggcgct gtgcgtatcg
   102361 acccgtgcag tgctggagct aacgcgttaa gtatcccgcc tggggagtac gttcgcaaga
   102421 atgaaactca aaggaattga cgggggcccg cacaagcggt ggagcatgtg gtttaattcg
   102481 atgcaaagcg aagaacctta ccagggcttg acatgccgcg aatcctcttg aaagagaggg
   102541 gtgccttcgg gaacgcggac acaggtggtg catggctgtc gtcagctcgt gccgtaaggt
   102601 gttgggttaa gtcccgcaac gagcgcaacc ctcgtgttta gttgccaccg ttgagtttgg
   102661 aaccctgagc agactgccgg tgataagccg gaggaaggtg aggatgacgt caagtcatca
   102721 tgccccttat gccctgggcg acacacgtgc tacaatggac gggacaaagg gtcgcgatcc
   102781 cgcgagggcg agctaactcc aaaaacccgt cctcagttcg gattgcaggc tgcaactcgc
   102841 ctgcatgaag ccggaatcgc tagtaatcgc cggtcagcca tacggcggtg aattcgttcc
   102901 cgggccttgt acacaccgcc cgtcacacta tgggagctgg ccatgcccga agtcgttacc
   102961 ttaaccgcaa ggagggggat gccgaaggca gggctagtga ctggagtgaa gtcgtaacaa
   103021 ggtagccgta ctggaaggtg cggctggatt acctcctttt cagggagagc taatgcttgt
   103081 tgggtatttt gatttgacac tgcttcacac ccaaaaagaa gcgagctacg tctgagttca
   103141 acttggagat ggaagccttc ttttgtttct cgacggtgaa gtaagaccaa gcccatgagc
   103201 ttcttatcct aggtcagaac aagttgatag gatccccttt tatgccccca tgtccctccc
   103261 gtgtggcgac atgggggcgt aaaaaggaaa gagagggatg gggtttctct cgcttttctt
   103321 tttgcatagc gggcccccag cgggaggccc gcacgacggg ctattagctc agtggtagag
   103381 cgcgcccctg ataattgcgt cgttgtgcct gggctgtgag ggctctcagc cacatggata
   103441 gttcaatgtg ctcatcagcg cctgaccctg agatgtggat catccaaggc acattagcat
   103501 ggcgtacttc tcctgttcga gccggggttt gaaaccaaac ttctcctcag gaggatagat
   103561 ggggcgattc aggtgagatc caatgtagat ccaactttct attcactcgt gggatctggg
   103621 cggtccgggg gggaccacca tggctcctct cttctcgata atccatacat cccttatcag
   103681 tgtatggaca gctatctctc gagcacaggt ttaggttcgg cctcaatgga aaaatgaaat
   103741 ggagcaccta acaacgtatc ttcacagacc aagaactacg agatcgcccc tttcattctg
   103801 gggtgacgga gggatcgtac cattcgagcc tttttttttc atgcttttcc cggaggtctg
   103861 gagaaagctg caatcaatag gattttccta atcctccctt cccgaaagga agagcgtgaa
   103921 attctttttc ctttccgcag ggaccagggg attggatcta gccgtaagac gaatgcttgg
   103981 ctgataaata attcacttct tggtcttcga ccccctcagt cactacgaac gcccccgctc
   104041 agtgcaatgg gatgtgtcta tttatctatc tcttgactcg aaatgggagc aggtttgaaa
   104101 aaggatctta gagtgtttag ggttgggcca agagggtctc ttaacgccct cttttttctt
   104161 cccatcggag ttatttctta tttcacaagt acttgccgtg gtgaggaaga aaagaagggg
   104221 gaacaagcac acttggagag cgcagtacaa cggagagttg tatgctgcgt tcgggaagga
   104281 tgaatcgctc ccgaaaagga atctattgat tctctcccaa ttggttggac cgtaggtgcg
   104341 atgatttact tcacgggcga ggtctctggt tcaagtccag gatggcccag ctgcgccaag
   104401 gaaaagaata gaagaagcat ctgactcctt catgcatgct ccacttggct cgggggatat
   104461 agctcagttg gtagagctcc gctcttgcaa ttgggtcgtt gcgattacgg gttgggtgtc
   104521 taattgtcca ggcggtaatg atagtatctt gtacctgaac cggtggctca ctttttctaa
   104581 gtaatgggga agaggaccga aacatgccac tgaaagactc tactgagaca aagatgggct
   104641 gtcaagaacg tgtagaggag gtaggatggg tggttggtca gatctagtat ggatcgtaca
   104701 tggacggtag ttggagtcgg cggctcccct aggtttaggt tccctcatct gggatccctg
   104761 gggaagagga tcaagttggc ccttgcgaac agcttgatgc actatctccc ttcaaccctt
   104821 tgagcgaaat gcggcaaaag gaaggaaaat ccatggacca accccatcgt ctccaccccg
   104881 taggaactac gagatcaccc caaggacgcc ttcggtatcc aggggtcgcg gaccgaccat
   104941 agaaccctgt tcaataagtg gaatgcatta gctgtccgct ctcaggttgg gcagtaaggg
   105001 tcggagaagg gcaatcactc attcttaaaa ccagcattct taagaccaaa ggtcggggtg
   105061 gaaaaggggg gaaagctctc cgttcctggt tctcctgtag ctggatcctc cggaaccaca
   105121 agaatcctta gttagaatgg gattccaact cagcaccttt ttttttttga gattttgaga
   105181 agagttgctc tttggagagc acagtacgat gaaagttgta agctgtgttc gggggggagt
   105241 tattgtctat cgttggcctc tatggtagaa tcaatcagtc gggggcctga gaggcggtgg
   105301 tttaccctgt ggcggatgtc agcggttcga gtccgcttat ctccaactcg tgaacttagc
   105361 cgaaacaaag ctatatgata gtacccgatt tttccgattc ggcagttcaa tctattattt
   105421 atcattcatg gacgttgata agatccttcc atttagcagc accttaggat ggcatagcct
   105481 taaagtgaaa agtgaagggc gaggttcaaa cgaggaaagg cttacggtgg atacctaggc
   105541 acccagagac gaggaagggc gtagtaagcg acgaaatgct tcggggagtt gaaaataagc
   105601 gtagatccgg agattcccga ataggtcaac ctttcgaact gctgctgaat ccatgggcag
   105661 gcaagagaca acctggcgaa ctgaaacatc ttagtagccg gaggaaaaga aagcaaaagc
   105721 gattcccgta gtagcggcga gcgaaatggg agcagcctaa accgtgaaaa cggggttgtg
   105781 ggagagcaat aaaagcgtcg tgctgctagg cgaagcagta gagtgctgca ccctagatgg
   105841 cgagagtcca gtagccgaaa gcatcactag cttacgctct gacccgagta gcatggggca
   105901 cgtggaatcc cgtgtgaatc agcaaggacc accttgcaag gctaaatact cctgggtgac
   105961 cgatagcgaa gtagtaccgt gagggaaggg tgaaaagaac ccccgtcggg gagtgaaata
   106021 gaacatgaaa ccgtaagctc ccaagcagtg ggaggagccc agggctctga ccgcgtgcct
   106081 gttgaagaat gagccggcga ctcataggca gtggcttggt taagggaacc caccggagcc
   106141 gtagcgaaag cgagtcttca tagggcaatt gtcactgctt atggacccga acctgggtga
   106201 tctatccatg accaggatga agcttgggtg aaactaagtg gaggtccgaa ccgactgatg
   106261 ttgaagaatc agcggatgag ttgtggttag gggtgaaatg ccactcgaac ccagagctag
   106321 ctggttctcc ccgaaatgcg ttgaggcgca gcagttgact ggacatctag gggtaaagca
   106381 ctgtttcggt gcgggctgcg agagcggtac caaatcgagg caaactctga atactagata
   106441 tgacctcaaa ataacagggg tcaaggtcgg ccagtgagac gatgggggat aagcttcatt
   106501 gtcgagaggg aaacagcccg gatcaccagc taaggcccct aaatgaccgc tcagtgataa
   106561 aggaggtagg ggtgcagaga cagccaggag gtttgcctag aagcagccac ccttgaaaga
   106621 gtgcgtaata gctcactgat cgagcgctct tgcgccgaag atgaacgggg ctaagcgatc
   106681 tgccgaagct gtgggatgaa aaaatgcatc ggtaggggag cgttccgcct tagggggaag
   106741 cacccgcgcg agcgggggtg gacgaagcgg aagcgagaat gtcggcttga gtaacgcaaa
   106801 cattggtgag aatccaatgc cccgaaaacc caagggttcc tccgcaaggt tcgtccacgg
   106861 agggtgagtc agggcctaag atcaggccga aaggcgtagt cgatggacaa caggtgaata
   106921 ttcctgtact accccttgtt ggtcccgagg gacggaggag gctaggttag ccgaaagatg
   106981 gttatcggtt caaggacgca aggtgcccct gctttttcag ggtaagaagg ggtagagaaa
   107041 atgccccgag ccaatgttcg agtaccaggc gctacagcgc tgaagtaacc catgctatac
   107101 tcccaggaaa agctcgaacg accttcaaca aaagggtacc tgtacccgaa accgacacag
   107161 gtgggtaggt agagaatacc taggggcgcg agacaactct ctctaaggaa ctcggcaaaa
   107221 tagccccgta acttcgggag aaggggtgcc tcctcacaaa gggggtcgca gtgaccaggc
   107281 ccgggcgact gtttaccaaa aacacaggtc tccgcaaagt cgtaagacca tgtatggggg
   107341 ctgacgcctg cccagtgccg gaaggtcaag gaagttggtg acctgatgac aggggagccg
   107401 gcgaccgaag ccccggtgaa cggcggccgt aactataacg gtcctaaggt agcgaaattc
   107461 cttgtcgggt aagttccgac ccgcacgaaa ggcgtaacga tctgggcact gtctcggaga
   107521 gagactcggt gaaatagaca tgtctgtgaa gatgcggact acccgcacct ggacagaaag
   107581 accctatgaa gcttcactgt tccctgggat tggctttggg cttttcctgc gcagcttagg
   107641 tggaaggcga agaaggcctc cttcaggggg ggctcgagcc atcagtgaga taccactctg
   107701 gaagagctag aattctaacc ttgtgtcagg acctacgggc caagggacag tctcaggtag
   107761 acagtttcta tggggcgtag gcctcccaaa aggtaacgga ggcgtgcaaa ggtttcctcg
   107821 ggccggacgg agattggccc tcgagtgcaa aggcagaagg gagcttgact gcaagaccca
   107881 cccgtcgagc agggacgaaa gtcggcctta gtgatccgac ggtgccgagt ggaagggccg
   107941 tcgctcaacg gataaaagtt actctaggga taacaggctg atcttcccca agagctcaca
   108001 tcgacgggaa ggtttggcac ctcgatgtcg gctcttcgcc acctggggct gtagtatgtt
   108061 ccaagggttg ggctgttcgc ccattaaagc ggtacgtgag ctgggttcag aacgtcgtga
   108121 gacagttcgg tccatatccg gtgtgggcgt tagagcattg agaggacctt tccctagtac
   108181 gagaggaccg ggaaggacgc acctctggtg taccagttat cgtgcccacg gtaaacgctg
   108241 ggtagccaag tgcggagcgg ataactgctg aaagcatcta agtagtaagc ccaccccaag
   108301 atgagtgctc tcctattccg acttccccag agcctccggt agcacagccg cgacggcaag
   108361 gggttctctg tccctgcggg gatcgagtga cagaagtttt gagaattcaa gagaaggtca
   108421 cggcgagacg agccgtttat cattacgata ggtgtcaagt ggaagtgcag tgatgtatgc
   108481 agctgaggca tcctaacaga ccggtagact tgaaccttgt tcctacatga cccgatcaat
   108541 tcgatcaggc actcgccatc tattttcatt gttcaactct ttgacaacat gaaaaaacca
   108601 aaagctctgc cctccctctc tatctattca tgggatggaa gggcggaggc ctttggtgtc
   108661 ccttccagtc aagaatcggg cctcagaatc actagccaat atgcttttct ttttttcgca
   108721 cgcctttctt cgttcatggt tcgatattct ggtgtcctag gcgtagagga acaacaccaa
   108781 tccatcccga acttggtggt taaactctac tgcggtgacg atactgtagg gggggtcctg
   108841 cggaaaaata gctcgacgcc aggatgataa aaacttaaca cctctcattc ttattacttt
   108901 ttcaatacga aaaagaaacc aaaaatgaaa aacaaaaagg tcgtcttatt caaaacccca
   108961 attatgaaat cccctctctc ccacttcaca cctcggaacg caccgttctt atagagagaa
   109021 aggcgctttc acatcttctt aacccggaaa tggctgggga gaggaaaggt tccttttttt
   109081 tttttagggt actcctggga acagacccag tggagacgag gtggggcctg tagctcagag
   109141 gattagagca cgtggctacg aaccacggtg tcgggggttc gaatccctcc tcgcccacaa
   109201 ccggcccaaa agggaagggc ctttccctct gggggtagga aaatcatgat tgggatagcg
   109261 gaccaaaagc tatggaactg gggcgcgggt cttttgccga aatggagtgg ccttttgact
   109321 ttcaaatata aatttacata tggtaaagcc ggccaaaaca aaaaacaaaa ttagcatctt
   109381 tttttttgtt ttacgcccca taactcttcc tcagccaggc ttggacagaa tggcagagca
   109441 agtacaagta ttagtagcat acaaaaatgg caaaaatgcg ctcctcgcca ttaaattaat
   109501 gtgtttgctc gcggtaattg cggcctctcg ggagaatcga tgactgcatc tttgatccat
   109561 ttgctagtac tagtacatct gagaattctt aattggctgg ttgtaaatag ccccaagact
   109621 atggaacaaa ggattatccc ggacctagac cgaggtattg acggcgattc tcaaatatcg
   109681 cagaacagaa tgtgatacga tgagatagaa tgcaatagaa ataaagacac agagaacggg
   109741 ttacctactc ctactcttaa tgatcaaagc gaaccttttc attctgacat tctgtaattc
   109801 ggaatgaatc aaatctcccc aagtaggatt cgaacctacg accagtcagt taacagccga
   109861 ccgctctacc actgagctac tgaggaacaa cgggagatta gatctcatag agttcaattc
   109921 ccattctcaa cccatgacca atatgaactc gaagtttcct tcgtaacccc cggaacttct
   109981 tcgtagtggc cccgttccat gcctcatttc atagggaacc tcaaagtggc tctatttcat
   110041 tatattccat ccatatccca attccattca tttaatatcc ctttctttag tgtcattgac
   110101 ataagagatg tcgtttctag tctatctctt tgtatttcta tatatggaaa gtgaaaaaag
   110161 attatcatag aataatatga tattatcata gaataatatc atattatcat agaataacaa
   110221 aaaaatggaa ttgaaataga acaacgggag gtttgtgatg attttcaaat cttatatttt
   110281 tctttttaca ccaggtgatc taatatactt atgcatgaag atcacccaaa aagattatca
   110341 tagaataata tcatattatc atagattaac aaaaaaaaat ggaattgaaa tcgaacagga
   110401 ggaggtttta taatgatttt caaatcttat atattttttt ttagaccagg tgatctaata
   110461 tacttatgca tgaggataag caattcggtc gttggggtcg gactctatta tggatttctg
   110521 accacattct ccatagggcc ctcctatctc ttctctctcc gagccctggc tatggaagaa
   110581 ggagaagaag gaaacgagaa gaaggtagca gcaacaactg gttttcttgt gggacagctc
   110641 atgatgttca tatcgatcta ttacgcgccc ctccatatag cattggggag accccataca
   110701 ataactgtcc tagctctacc ctatcttttg tttcatttct tctggaacaa tcacaaagac
   110761 ttttttgatt atggatctac taacagaaat tcaatgcgta atcttaacat tcaatgtgta
   110821 ttcctgaata atctcatttt tcaattattc aaccatttca ttttaccaag ttcaatgtta
   110881 gccagattag tcaacgttta tatgtttcga tgcaacaaca agattttatt tgtaacaagt
   110941 agtttagttg gttggttaat tggtcaaatt ttattcataa aatgggttgg gttggtatta
   111001 gtatggatac agcaaaatca ttctattagg tctaatgtac ttattcgatc taagtttaga
   111061 ttggtattag tgtggataca gcaaaaaagt tctattaggt ttaatgtact tattcgatct
   111121 aataagtatc ttgcttctct tgcttatcag tataagtacc ttgtgtcaaa attaagatcc
   111181 attgtgtcag aattaagaaa ctctatggct cgaatcttta gtactttctt atttattacc
   111241 tgtatctact atttaggaag aataccgtca cccattttga ctaagcaact gaaaggaacc
   111301 tcagaaatgg aagaaataga aaaaaaagtt tccgcaagga gggggactaa aactaaagag
   111361 gaagaagagg tattcaccga agaagatcct tctccttccc ttttttcgga agaaagggag
   111421 gatccggaca aaatcgatga aagggaagag atccgagtga acggaaagaa aaaaaaaaaa
   111481 agaaaagatg aactcctgac tcttcttttt gattcatggg ttgaaaactc tcttgtgatt
   111541 cttctttttg attctaacaa atggaatcga ccatttcgtt atataaaaaa caatcaattt
   111601 caaaatgctg taaaaaatga aatgtcacaa tatttttttt atacatgtca aagtgatgga
   111661 aaagaaagga tatcttttat gtatccgccg agtttgtcaa cttttaaaga aataatagaa
   111721 aaaaagatat cctttttcac aacagaaaaa ttattatctg atcaattgta taatgattgt
   111781 aatttgacca atgatctaaa acggctaaac aaaactgacg agtttataaa tagagtcaga
   111841 actttagata aagaatcttt tgatataggt atatttgaac aaaaaactca attgtgtaat
   111901 gatgaaacta aaaaagaata ttttcctaaa aaaaatgatc cgttcttata tgggccctat
   111961 cgtggaagaa tcaaaaaagg gttttcaccc cctagcataa atcaaatata taaaaaaaaa
   112021 aaaatggggg aattttggat aaataagatt catgctctac ttcttactaa tgattatcgc
   112081 gaattgaaac aaacaataga caaactcaac aatagtagat cattattaac aaaaaagaag
   112141 ctttctttat ttcgatttcg agaacccaaa catcaaacta ttcattcaaa tgtagttata
   112201 actaagtcca gtgatcaaag aagtagaaaa agatctattg aaataaagga aataagtaaa
   112261 aaggtccctc gatggccata ctacttactc gatgatttgc aactagagga aggagaaacc
   112321 ggcgaagaaa gggtagaatt ggattctcaa attcgtttaa gaaaatacaa gtatatggtc
   112381 atttttgatg atagcgaaga ttctaatgag cctgatccag caggcgaaat cgcttggata
   112441 cgttatttac catactcgga ttttcgtcga aatctaataa aaggttctat gcgtgcccaa
   112501 aggcgtaaaa cggttacttg ccaactcttc tatcaagcaa aggcgcattc ccctcttttt
   112561 gtggacagaa tagacagacg ccttttttct tttttggaca gaatagacag aggccttttt
   112621 tcttttttga acagaataga cagacgcctt ttttcttttg atagtttcgg acggatgaaa
   112681 ggcatttttc aaaatttgat gtctaaaaaa agcaaaaaat tacaaatctc tgattataca
   112741 aaagaaaaaa gaaaggttga aaaataccaa gacgaagaga gaatgcgaat ggaaatagca
   112801 gaagcttggg ataccattac atatgctcaa gcagtaagag gttttttatt agtaggccaa
   112861 tcaattcttc ggaaatatat tcgattgcct ttattaataa tagctaagaa tattgcgcgt
   112921 attttcttat ttcaaggtcc cgaatggtcc gaagacttca aggattggaa tcgagaaatg
   112981 catattcgat gcacttataa tggtgttgaa ttatccgaca aagaatttcc aaaaaactgg
   113041 ttaacagacg gtattcagat aaaaatctta tttccttttt acctgaaacc ttggcaccga
   113101 tctaagttaa aacccttgaa aacacagaaa gcgcaaaaaa atgatttttg ttttttaaca
   113161 atttttggac cggaaactga ccatcctttt ggtccccctc gaaaactaaa agggtcttca
   113221 ttttttgaac ctatttttaa agaactgaaa aaaaaagtga aaaaattgaa aaagaagtct
   113281 tttatagttt ttaatgtttt taaagaacga gcaaaatttc ttcgaaaggt gtcaaaagaa
   113341 ataaaaaaat ggagcatcaa aaactacgaa ttgggtgaaa ctaaaaccga cgattctata
   113401 atgaataatc agatgattcg tgaatcacct attcaaattc gatctacaga atggacaaat
   113461 ttttcactga cagaaaaaaa aatgaaagat ctgactgaga gaacaagtac aatcaacaag
   113521 aaactagaaa gaattctaaa tgagaagaaa aatggatttc taactcaaga aaaaaatatg
   113581 aattctaata aaaaaagtta tcataataaa atattagaat cattaaaaaa attttgtcaa
   113641 atattaaaaa gaagaaatac tcgattaatc cgtaaatttg atttttttat caaatttttc
   113701 atggaaaaaa tatacataga tttttttcta tgtatcatta atattgcaag aaccaatgca
   113761 caacttttta ttgaatcaag aaaaaaaatg atcgagaaat ccatttccaa taagaaagaa
   113821 aatgaaaaaa gaattaagaa aagaaataca aaaaaatttc actttatttt aactaaaaaa
   113881 aattcccttg ataatattca aaataagaat tcaacaactt tttgtaactc gtcctccttc
   113941 tcgcaagcat atgtatttta taaaatatcg caaactcgag ttattaactt ctataaattc
   114001 aagtctatcc ttcaatatca tggaacatct ctttttctta aaaatgaaat aaaggatttt
   114061 tttcggaaag agggaatttt tcattctgga ttgagacata aagacttttg gcattctgaa
   114121 aggaatcaat ggaaaaactg gttaaggggg cattatcaat atgatttctc tcagattatc
   114181 tggcttaaat tagtaccaga aaaatggcga aataaagtca atcgacactg tatgactcaa
   114241 aaaaacgatt ttaacaaatg gggctcatat gaaaaagaag gattaattca tgatgaaaaa
   114301 caaaatgatt ttgaacctga ttcattactg aatcaagaat ctaaaaaatc atctaatttt
   114361 aaaaaacatc atagacatga ttttttctca tataaatcta ttaattatga agagaagaaa
   114421 gactcatata tttatagatc accattacaa ataaatagta aagaagatat ttttgataat
   114481 tacaagatag ataaacgcaa attttttgat atgccagacg ggctacctat ttataattat
   114541 ctaggagaaa atgatattat ggctgaggag aaatttccag atagaaaatt ttgtaggtgg
   114601 aaaatgattg atttttgcct tagaaataat aaggtcgaga ttcattactg ggccaatagc
   114661 ggcaccaaga ataagaatca aaaaatgaag aggggtcctt tttctttacc aatttatcaa
   114721 aattcaaaaa tcaacccatt caaaaaaaaa aaagatcctt ctttgacaaa aaaaaaagat
   114781 ccttctttga caaaaaaaaa agatcctttt ttgacaaaaa aaaaaagatc cttctttgat
   114841 tggatggaaa tgaatgagga aatagtaggt cgtattagtt cgaatccaga actagaactt
   114901 tggttcttcc cagaatttgt gccactatat aatgcatata agattcaacc ggggatcata
   114961 ccaataaaat tacttctttt caactttcat ttgaatggaa ataaaaacat taagaaaaac
   115021 attactgaaa gtaacccttt aatagaatca aagaaaaaaa aaagaattct tagattcgag
   115081 aatagaaatc aagaagaaaa agatcctcta aaccaagggg aaggggctcc tctatcagat
   115141 gaaaatggag gtagatcagg cataaaaaaa caacgtagaa aaaaaaaggc caacatgagc
   115201 cccgaagcta tagagcttta ttccttccta gaaagttttt tctattttca attgagctgg
   115261 gaaagggttc taaataaaaa aatggtcaat aatattagag cctattgtct cctgcttaga
   115321 ttgataaatc caaaggacgt tgctatatcc tatcttaaac ggggagaact gactgtggat
   115381 atttggactc taaaaaggca cactcctaga gaattaagta caagcggaac attgattatc
   115441 gaaccgactt atccttatcc gtctataaaa aacgatggac aattgattct atatcaaacc
   115501 ataggtattt ttttggttca taagaataaa taccttcata agaataaata ccaaaggaat
   115561 caaaaatttc gagaatggtt tgataagaat caatttgatg aatccatttt aagacatcaa
   115621 aaaatgactc aaaatagaga caaaaatcat tatgatttct ttgttcctga aactatttta
   115681 tcccctaaag gccgtagaga attacgaatt ctatattttt taaactcaag ggatagaaat
   115741 gatatacata gaaatccggt attttgcaat caggtaaaaa actgtggtca agttttaaat
   115801 agaggcaaat atctcggtat cgataaaaat aaactaatta aaatgaagtt ctttctttgg
   115861 cccaattatc gactagaaga tttagcttgt atgaatcgct attggtttaa tactcataat
   115921 ggcagtcgtt tcagtatggt caggatacat atgtatccac ggttgaaaat ttgttagtta
   115981 caagtccatt tacatgaatt ttgccatata tacatatatt attaggtaat agaatacgtc
   116041 ggctatatga aaacaaatag atagacgcga ggattgtctt acattccatc ctgaaagagg
   116101 atactaattt aatgacatac atattatcaa ttagatctat aaataaatga acaaaatctt
   116161 cttattttat ttgtatagga atacaaaaaa agataagaag attttgttca tttatttatt
   116221 ttataaaata ggaagtttat aatgaactta aggtcattct gtatatcaaa atgactaata
   116281 ttattattac tgattaatca aattcacatc aaaaaatgag aaattataaa aggggataag
   116341 attttgtttt atggtaaaaa attcattcat ctcagttatt tttcaagaaa aaaaagaaga
   116401 aaagcggggg tctgttgact ttcaaatagt aagtttcacc aataagatac gaagacttac
   116461 ttcccatttg gaattgcaca gaaaagacta ttcatctcag agaggtctac gaaaaattct
   116521 gggaaaacgt caacggctgc tgtcttactt atcaaagaaa aatcgagtac gctataaaga
   116581 attaattagt gagttggata ttcgggagtt aaaaaatcgt taatttaaaa atttttactt
   116641 agttttttca tttattggat cttgagaatt ttgataaact tcttttcgtt ttcagcaatt
   116701 catgtaagaa tgaatcgagg aaaaacttat gaatagacca gctacagaaa gagaccttat
   116761 gatagtcaat atgggacctc accacccatc aatgcacggt gttcttcgtc tcattgttac
   116821 cctagacggt gaaaatgttg ttgactgcga accaatatta ggttatttac acagaggaat
   116881 ggaaaaaatt gcggaaaacc gaacaattat acaattttta ccttatgtaa cacgttggga
   116941 ttatttagct actatgttca cagaagcaat aaccgtaaat ggaccagaac aattgggaaa
   117001 tattcaagtg cctaaaagag cgagctatat cagagtcatt atgttggagt taagtcgtct
   117061 agtttctcat ctgttatggc ttggaccttt tatggcggat attggcgcac agaccccttt
   117121 tttctatatt ttcagagaaa gagaattagt atatgatcta ttcgaagctg cgactgggat
   117181 gagaatgatg cataattatt ttcgtatcgg aggagtagca gccgacctgc cttatggctg
   117241 gatagataaa tgtttggatt tctgcgatta ttttttaaca ggagttgttg aatatcaaaa
   117301 acttattacg cgaaatccca tttttttaga acgagttgaa ggagtaggca ttattagtgg
   117361 agaagaagca ataaattggg gtttatccgg accgatgcta cgagcatctg gaatacaatg
   117421 ggatcttcgt aaagttgatc attatgagtg ttacgacgaa tttcattggg aaatccagtg
   117481 gcaaaaagaa ggagactcgt tagctcgtta tttagtccga atcagtgaaa tgacggaatc
   117541 cataaaaata attcaacagg ccctggaagg aattccaggg ggtccctatg agaatttaga
   117601 aatccgatgc tttgatagag aaagggatcc agaatggaat gattttgaat atcgattcat
   117661 tagtaaaaaa ccttctccca catttgaatt gccgaagcaa gaactttatg cgagagttga
   117721 agccccaaag ggagaattgg gaatttttct aataggggac aaaagttgtt ttccttggag
   117781 atggaaaatt cgcccgccgg gttttatcaa tttgcaaatt cttcctcagt tagttaaagg
   117841 aatgaaattg gctgatatta tgacgatact aggtagcata gatatcatta tgggagaagt
   117901 tgatcgttga aatgatagtt tatacaacag aaacagaaat agaagtacaa gatattcatt
   117961 ctttttccag attggaattt ttcaaagagg tctatggaat cgtatggatc tttgtcccta
   118021 ttttgactct tgtattgggg atcacagtag gcgtactggt aattgtatgg ttagaaagag
   118081 agatatccgc aggaatacaa caacgtattg ggcctgaata cgccggtcct ttgggaattc
   118141 ttcaagctct agcagatggg acaaaactgc ttttcaaaga gaatcttttt ccagctagag
   118201 gaaatacccg tttattcagt attggaccat ctatagcagt catatctatt ttactaagtt
   118261 ttttagtaat tccttttagc tatcatcttg ttttagctga tctcaatatc ggtatttttt
   118321 tatggattgc catttcaagt attgcccctg ttggccttct tatgtcagga tacggatcga
   118381 ataataaata ttccttttta ggtggtttac gagctgctgc tcaatcgatt agttatgaaa
   118441 taccattaac tttatgtgtt ttatcaatat ctctacgtgc gattcgttga aatacaaact
   118501 tttctttctt ttccctattc attcttttct ttcgctttag aaaacaaaac aagttgaacg
   118561 aattgaatag atattcttta ttatcctttt ggttgataaa gtaaattaga tagttatata
   118621 tgagtgaaag aaagcagctt atcaatttgc agtaaaaaaa aaaaaaatgg agtctcattt
   118681 cctatgtaca agacaagagt taagtggaaa taaacataag cggaagaggt cctttacccc
   118741 aagactggtt gattagacaa cccagcttga agcgggctca aaagatcaac cgtatggcct
   118801 tttcactatc ctttgtatga attacctacc atacatgtat tatcaaacga aacgggcgat
   118861 tgaacaaaaa atgagtggat gattaggaac acaaaaatgc acaaaggatt agtaatggag
   118921 attatggaaa ttttctaaaa agatatttct gcataacata aaaagaatac taattggggc
   118981 tttaaattgg tagaaatgat aaggcagtac ttcccgcgat tccgatccag agtatgctcc
   119041 tatccaccca ttaaagcaat gactatcagg aacgaaataa tcctttcttt ttgatttttg
   119101 ttttagcccc ttctcttata tcggttttat aagaaagaag aataggaacg aaaaacaaac
   119161 aagagaaaaa aaaaagaaat cttttttatt ccgtcttttt catatattta gcatagattt
   119221 agagagatat aatttgtctc atgattcatt agctaatgta acgtctaatt ccttttcgta
   119281 atcgaaaatg atgggttgaa ataaactatt tattgatatt tctgaaagga gttttttatt
   119341 taaggattaa gttattactc aacaaagtca aattattaac gggtgagatc aattcggaag
   119401 cgcctttttt gattattctt ttagagtata gcagacggaa ttccattggt ataattttgg
   119461 accctcaaat agattttgac tctttctatt ctacaaccat agctagctaa atagtaaata
   119521 atactgatct ggtccttaga ttttttttga cccacgagga gccgtatgag gcgaaaacct
   119581 catgtacggt tctggaatag cggtgggaac agtgatgtta tcaccgacta tgattatcta
   119641 acagttcaag tacagttgat atagttgagg cgcagtcaaa atatggtttt tggggatgga
   119701 atttgtggcg tcagcctata ggatttctcg tttttctaat ttctgcccta gccgaatgcg
   119761 agagattacc ctttgattta ccagaagcgg aggaagaatt agtagcaggt tatcaaaccg
   119821 aatattcggg tatcaaattt ggtttatttt atgttgcttc ctatctaaat ctattacttt
   119881 cttcgttatt tgtaacggtt ctttacttgg gtggttggaa tatttccatt ccatacatat
   119941 ttgttcctga gctatttgaa ataaataaag tggatggaat ctttggaact acaattggta
   120001 tctttattac attagctaaa acttatttgt tcttgtttat ttctatcaca acaagatgga
   120061 ctttacctag gttaagaatg gaccaacttt taaatcttgg atggaaattt cttttaccaa
   120121 tatctctcgg taatctatta ttaacaacct cttttcaact tttttcactg taaatagcaa
   120181 acaatagact tggttcaagt tcaaacaaga gaaagaaacg aagatcaaac tattcatata
   120241 gattcctgat atgttcccta tggtaactgg gttcatgaat tatggtcaac aaacagtacg
   120301 agcagcaagg tacattggtc aaagtttcat gattacctta tcccacgcaa atcgtttgcc
   120361 tgtaactatt caatatcctt atgaaaaatt aatcacatcg gagcgtttcc gtggccgaat
   120421 ccatttcgaa tttgataaat gtattgcttg tgaagtatgt gttcgtgtat gtcctataga
   120481 tctgcctgtt gttgattgga aatttgaaac tgatattcga aaaaaacgat tacttaatta
   120541 cagtattgat ttcggaattt gtatattttg tggtaactgt gttgagtatt gtccaacaaa
   120601 ttgtttatcg atgactgaag aatatgaact ttctacttac gaccgtcacg agttgaatta
   120661 taatcaaatt gctttgggcc gtttaccaat gtcagtaatt gatgattata caattcgaac
   120721 aattttgaat tcgcctcaaa gaaaaactga gtaggtaacc gccctataaa taaagagaaa
   120781 ttaccaattc ttaaggttcc gttttttggt ttaaattaaa agaatgagat aaggtctttc
   120841 tctttgtttg gccaataatg aaaaattcaa ctagaaattc attggttgat gagaatttcg
   120901 acttttttat taaaaatcta tcaatagagt cgtaattttt tcgaaatata tactttcaaa
   120961 aaatatcctt attctttctt aatttaagaa aataaaagaa tcaaaaaaga aactgtccaa
   121021 caattgtacc catatcatac ctaatagatt agaattgaat tcaattagga acctatcata
   121081 attctttcaa attcacattt tgtagccgct gcccagctcc ttatttatgt aggagccata
   121141 aatgttttaa tcatatttgc tgtcatgttc atgaagggtt cagaatatta caaggatttg
   121201 aatctgtcga tcgttgggga tggggttact tcactggttt gtacaagtat tcttctttcg
   121261 ctaattacta ctattttcga tacgtcatgg tacgggatta tttggactac aagatcaaac
   121321 caacttatag aacaagattt gataagtaat agtcaacaaa ttggaattca tttatcaaca
   121381 gatttttttc ttccgtttga actgatttca ataattcttt tagttggttt gataggcgca
   121441 attgctgtgg ctcgtcagta ataaatcgtt ataactagca acagcaaaca atccaaattt
   121501 cactttcttc tatgttatcc cacctatttc acaaaaattc tatttgaata ctgttcatgt
   121561 ctaaaaggga gattctttta tttgatctat tttcaataca ttcttttgtt ccgtacttgt
   121621 tttgttctat tctagtcaat ctcgaatctg ttgaattttt gttcatattg aaatgaacca
   121681 acattgataa ggagttggtc aatgatgctc gaacatgtac ttgttttgag tgcctattta
   121741 ttttctatcg gtatttatgg attaatcacg agtcgaaaca tggttagggc tcttatgtgt
   121801 cttgaactta tattgaatgc agttaatatc aattttgtaa cattttctga tttttttgat
   121861 agtcgccagt taaagggaga tattttctca atttttgtta tagctattgc agccgctgaa
   121921 gcagctattg ggttggctat tgtttcgtca atttatcgta acagaaaatc aacgcgtatc
   121981 aatcaatcga ctttattgaa taagtaggaa taataaattg aataagtagg aataataatc
   122041 aaaattagaa tatccaccaa tttgaattag catgtagaat atgttagaat ctagattcta
   122101 tttacgaaaa cgtaataaat caaagtatct tagccacttc tcatgagctg atccagaagt
   122161 ccattgatta gaaaatttct ggtaaatcgt tgattcatct ggcgtttaaa tatatgattc
   122221 atttacaagt ttactagatc gaaatttgat aacgttcaaa aattcataga tcccatgtca
   122281 cattcagtaa aaatttatga tacatgcata gggtgtaccc aatgtgtccg agcgtgcccc
   122341 accgatgtgt tagaaatgat accttgggat ggatgcaaag ctaaacaaat tgcttccgcc
   122401 ccaagaacag aagactgtgt tggttgtaag agatgtgaat ctgcctgtcc aacggatttc
   122461 ttgagtgttc gagtttattt atggcatgaa acaactcgaa gtatgggtct agcttattga
   122521 tatgttccgt aaaacccact tgaatacatt ttgaatacat tttctttttt actgaaaaaa
   122581 cccgtactca aaaaaaaaga ataaagattc tattttcgag cgcgggtttt tctggtccaa
   122641 gtgtatcttg tctttaccac gaattatttt ccttggttaa caataattgt agttttgcca
   122701 atatctgcgg gctctttaat tttctttctt cctcatagag gaaataagct aattaggtgg
   122761 tataccattt ctatatccac cttagaacta cttctaatga cctatgtatt ttgttatcat
   122821 ttccaattgg acgatcaatt aatccagctg gcggaagatt ataaatggat caattttttt
   122881 gatttttact ggagattggg aatagatgga ctttctatag gacctatttt actgacagga
   122941 tttatcacaa ctttagctac tttagcggct tggccagtta ctcgggattc ccgactattc
   123001 catttcctga tgttagcaat gtacagtggt caaataggat cattttcttc tcgagacctt
   123061 ttgctttttt tcatcatgtg ggagttagaa ttaattcctg tttatctact tctatctatg
   123121 tgggggggaa agaaacgtct gtattcagct acaaagttta ttttgtacac tgcgggaggt
   123181 tccatttttc tattagtagg ggttttgggt atcggtttat atggttctaa tgaaccaaca
   123241 ttcaattttg aaacattagc taatcaatcg tatcctctcg cactggaaat aatattctat
   123301 attggatttc ttattgcttt tgctgtcaaa tcaccgatta tacccttaca tacatggtta
   123361 ccagacaccc atggggaggc acattatagt acttgtatgc ttctagccgg aatcttatta
   123421 aaaatgggag catatggatt agttcggatc aatatggaat tattacccca tgctcattct
   123481 atattttctc cctggttgat gatagtaggc acaatgcaaa taatttatgc agcttcaaca
   123541 tctcttgctc aacgtaattt aaaaaaaaga atagcctatt cctctgtatc tcatatgggt
   123601 ttcataatta taggaattgg ctctataaac gatacgggac tcaacggagc ctttttacaa
   123661 ataatatctc atggatttat tggcgctgca ctttttttct tggcaggaac gagttatgat
   123721 agaatacgtc ttgtttatct cgacgaaatg ggcggaatgg ctcttccaat tccaaaaatg
   123781 tttacgatgt tcagtatctt atcgatggct tctcttgcat taccgggcat gagtggtttt
   123841 gttgcagaat tgatagtctt ttttggaata attagcagtc aaaaattttt tttaatgcca
   123901 aaaatcttaa ttatttttgt aatggcaatt ggaatgatat taactcctat ttatttatta
   123961 tctatgttac gtcaaatatt ctacggatac aagctattta atgctccaaa ctcctctttt
   124021 tttgattctg gaccaagaga gttatttgtt tcgatctcta tctttctacc cgtaataggt
   124081 attggtattt atccggattt cgttttatca ctatcgggtg agaaagtcga agctattcta
   124141 gctaattatt tttatagata ggttttagga atcaaaaaaa gaaatcctat ttaaaataat
   124201 tttgaaaatg attcgcttta caattgaaaa aggtgaaaaa aaaaaattct ttttaaagaa
   124261 agtaaaaata aaattgaatt tgaatcagat atgtttggcc tttgtgagaa ccttttgaat
   124321 caagtacaag tagcggagtg attcaaaagg ttcttttctt ggcggcttac attaagtttt
   124381 cttatgtata ttctatgctg tcctatgttt gtatttgttc tgctttttca ttcaattcga
   124441 tgttaatgga aatgaaccat agctatgtaa acctattcct aatagattga ccccaaaata
   124501 gcatatccaa attataagaa agcccgcgga agccacaatt gcagaattta caccttccaa
   124561 attttgattt gttcgggtat gtaaataaat cgcgaatatg gtccaagtaa taaatgccca
   124621 agtttccttg ggatcccaat tccaatatga tccccatgcc tcattagccc atactgctcc
   124681 cgaaagaatc cctatggtta aaaagagaaa cccgagacta ataatacgat aactccaata
   124741 atccaattgt tgaaccaatt gatacctgta ataatttcga gaataaataa aataagtgtt
   124801 tagtaaaaca ttctttctct catccaggta tttcatttcc ccaaaggaaa atgccgtatt
   124861 taataaaata ttgcttttgc taaaaatctt tatgactttt cgaaatgtaa tgactagaag
   124921 ggctactgat aataatgatc cacataaaag agctgcatag ccaaatacca tcatacttac
   124981 gtgcatcatt aaccactggg attggagagc aggtactaat agcgcggatt gatgcatttt
   125041 ggttaaaaga cccgaagtaa caaagccttg ggtaaaaata gcacttgatg cggttattgc
   125101 acttaaagca tttttatgct ttttaaaatg aaaataggaa accatatgaa taatggagaa
   125161 actccatgaa agaaagatta atgattcata taaattactt aatggaaaat gccccgaata
   125221 aatccaacga gtgactaata atcctgttat acagaaaagg gtggctatca tacccctttc
   125281 tgatgaatca tatagtccta cgacttcatc gactaataaa gttaaaaaat gaattgtaat
   125341 tacaattgaa acgatcgaaa aggatatatg agttaatata tgttctaaaa ttgaaaaaat
   125401 cataaaataa agattatgaa aaaaggagaa gagaaggttt ctcgattatt attatatgga
   125461 atggaaattc ggaatttttt tattttatta taggatttat attatacctt ttttataaga
   125521 cgctatgccg ccactcggac tcgaaccgag atgctctagc actgcttcct aagagcagcg
   125581 tgtctaccaa tttcaccata gcggcttgct caaaataata ataactcatg ttttattcat
   125641 attcaaccgt cgagattgaa tgaaggggtc aatccaatgc aatattgatt ttgtaggaag
   125701 ctttaaaatt gatgaataaa aacaggtttc atttcaatag aagtttgagg gttaaaaaaa
   125761 gaatctttat tatccttttt ttatttaatt aaaaatttct agtttctaaa gtaaagtagc
   125821 aagaacggaa gttttgtagt tcctgtttta ctaaaatcga actttttcgt tctaactaaa
   125881 aaacgaaaaa gttgtgactt ccattcatga atagagctca aaatgttatt tatcatttcc
   125941 gtttgttaat aattcatttg atttacatat aatatgattt ttatgaatga atcattgaat
   126001 aaagaagatg gttttgagta tcacaattta aacatggcat ctacagattt aaaaggattt
   126061 ctaatttaaa attcgaaaaa aatgacttgc ttcatcttcc catacaaaca taggattttt
   126121 tttcacttta aattgaggca ttatttgtgt atccactaaa taggaaaagg tctctttccc
   126181 aattgggttt atgggaagga tatatagtaa ttcagagtaa tactacttta gattcagaaa
   126241 gttacaaaat gaaaacttca tcaatgagtt tcaagaaccc attgattttg actaaactaa
   126301 ggatcttata tatcttctgc tataataata ataaattata gataataaat acgatataga
   126361 aaatagaaat aaaacactaa caagttatta taatacacaa ataggaatag gcgatgggga
   126421 aataagaatc ccccaccccg aaaaaaaaaa gaaaagatga actcaactaa ttacaaaatt
   126481 attcaaaaat gaaaagtaaa tgactactaa aaaataaaaa aaagaaatac ataaaaaatg
   126541 aaaaataata gataagtaga aatgcgactt tcccctatgt attttatact ttctcctatt
   126601 aaaaaataaa aaacaggaaa tgcctaaccc atttagaatt ccatcaatag ttcgcctatc
   126661 aaaaaattcg gttagttcag ataattgtct tatagttttt gttaaggaca tgtcataaaa
   126721 agtatctata taagcacgat tatatgacca atcacaaaaa aaattaaaga agttgaaatt
   126781 ttgtaaagac gaataaaaag gatgctataa atattccaaa aaaagctata ctgactgaaa
   126841 aaattgcatt tgtgaaaaat tcataccaat ctacagaatc ttttgaattt tgatgtaaaa
   126901 gaaaagataa atagctggag ttaacaattt agataatata tctaaatgaa tttcttgttg
   126961 attgaaagga attcctataa ctccaataaa gagagtaaat agaaccaata aaaggataga
   127021 aaatagcata gtattatccg attcatgagg ataataaaaa gttttattag attcaaaatg
   127081 agtaatagtc agaaaagcct cccttttgac tttactccga atttcatatg gcttcttcca
   127141 aaacaaaaaa gtatgttggt tattattagt tgttaataaa gagaataata gcgttcctac
   127201 taaaaaagcc gtttttgtaa ttggcacatg ttttcttaaa ccgcccataa aaacaagatt
   127261 ctggctttta tacggagaat atccaacaac agcttccatt gaatgaatat gagtaatcaa
   127321 atgatataaa gcggcttgat aagatcccat gcccaaagct aacattatat aacccaattg
   127381 agacattgta gaataggcta agcctctctt aatatctttt tgagcaacag ctaaagtagc
   127441 ccctaagagt actgttacta tgcctatgaa agatattagc ttcattatgg aaggtatgaa
   127501 tataaaaata ggtacaaagc gggctacaag aaaaatcccc gctgctacca tagtagcagc
   127561 atgaataaga gccgaaatag gagtaggtcc ttccatagca tcaggtaagc atacatgaag
   127621 gggaaattgt gcggatttag caattgcgcc accaaataaa agaaaggcac ataaagtaag
   127681 aaataaaaac tgaccctgat tttttgaaat taaaataaag ttattgcata gttcgaacaa
   127741 atcttgaaat tcaaaactgc ctattatcca ataaaggcct aagattccta ataataatcc
   127801 aaaatcgcct atatgattag ttacaaatgc tttttgacaa gcatttgctg caaggggtcg
   127861 tgtgaaccaa agacctatta atagataaga acacattcca accagttccc aataaatata
   127921 aatttgtatc aaattagaac tagtaactaa tcccaacatt gaagtattga ataaactcag
   127981 ataagcaaaa aatctcaaat atccctgatc atgagacata aaattgtcac tataaataag
   128041 aacaaaaatt ccaacagtag ttattaatat taacataatg gaagtaagtg aatcaagaaa
   128101 gtagccgaac tcaaaagata aatcattatt gatggcccaa gaccatacat attgatatgt
   128161 ggaacttcta ttaatttgtt gaatagatag atcaaccgaa aaaagcataa ctatacttaa
   128221 caataaaata ctgggaaaag cccacatgcg gcgaaggttt tttgttgatg tcggaaaaag
   128281 cagaagtcct actcctatta aaataggaag tggaaccaaa ggtatgatcc atgaatattt
   128341 atatgtatac tccataaaaa tttttttttc ttacttaata cttaataatt ttcttgaaga
   128401 cttttattct tgttcattcc aataaataag atttacgctt attttataaa aaaaaagtgt
   128461 ttgatatttt tatttccgtt ctttacatat tattattaat ataacgaaaa aatttgtgaa
   128521 aaataaaaaa gatttctttt ttttgaaaac agtctatttt ataaatattg aaatttagaa
   128581 gtatagaaga attcaaattg agaggaataa aatgaaaagt aaagtatata ttttttttat
   128641 aaatgtcttt cacatactag tatagtacta aatcatttct ttttttcgaa tggcagttcc
   128701 aaaaaaacgt acttctatat caaaaaagcg tattcgtaaa aatatttgga aaaagaaagg
   128761 gtatcgagca gcgttgaaag ctttttcatt agcaaaatct ctttctacag gaaattcaaa
   128821 aagttttttt tctatgtcaa atacaaataa ataaataaaa aatgcttgaa taattttttt
   128881 tctacttatc tattattttt cattttttat gtatttcttt ttttattttt tagtagtaat
   128941 ttacttttca tttttgaata attttgtaat tagttgagtt catcttttct tttttttttc
   129001 ggggtggggg attcttattt ccccatcgcc tattcctatt tgtgtattat aataacttgt
   129061 tagtgtttta tttctatttt ctatatcgta tttattatct ataatttatt attattatag
   129121 cagaagatat ataagatcct tagtttagtc aaaatcaatg ggttcttgaa actcattgat
   129181 gaagttttca ttttgtaact ttctgaatct aaagtagtat tactctgaat tactatatat
   129241 ccttcccata aacccaattg ggaaagagac cttttcctat ttagtggata cacaaataat
   129301 gcctcaattt aaagtgaaaa aaaatcctat gtttgtatgg gaagatgaag caagtcattt
   129361 ttttcgaatt ttaaattaga aatcctttta aatctgtaga tgccatgttt aaattgtgat
   129421 actcaaaacc atcttcttta ttcaatgatt cattcataaa aatcatatta tatgtaaatc
   129481 aaatgaatta ttaacaaacg gaaatgataa ataacatttt gagctctatt catgaatgga
   129541 agtcacaact ttttcgtttt ttagttagaa cgaaaaagtt cgattttagt aaaacaggaa
   129601 ctacaaaact tccgttcttg ctactttact ttagaaacta gaaattttta attaaataaa
   129661 aaaaggataa taaagattct ttttttaacc ctcaaacttc tattgaaatg aaacctgttt
   129721 ttattcatca attttaaagc ttcctacaaa atcaatattg cattggattg accccttcat
   129781 tcaatctcga cggttgaata tgaataaaac atgagttatt attattttga gcaagccgct
   129841 atggtgaaat tggtagacac gctgctctta ggaagcagtg ctagagcatc tcggttcgag
   129901 tccgagtggc ggcatagcgt cttataaaaa aggtataata taaatcctat aataaaataa
   129961 aaaaattccg aatttccatt ccatataata ataatcgaga aaccttctct tctccttttt
   130021 tcataatctt tattttatga ttttttcaat tttagaacat atattaactc atatatcctt
   130081 ttcgatcgtt tcaattgtaa ttacaattca ttttttaact ttattagtcg atgaagtcgt
   130141 aggactatat gattcatcag aaaggggtat gatagccacc cttttctgta taacaggatt
   130201 attagtcact cgttggattt attcggggca ttttccatta agtaatttat atgaatcatt
   130261 aatctttctt tcatggagtt tctccattat tcatatggtt tcctattttc attttaaaaa
   130321 gcataaaaat gctttaagtg caataaccgc atcaagtgct atttttaccc aaggctttgt
   130381 tacttcgggt cttttaacca aaatgcatca atccgcgcta ttagtacctg ctctccaatc
   130441 ccagtggtta atgatgcacg taagtatgat ggtatttggc tatgcagctc ttttatgtgg
   130501 atcattatta tcagtagccc ttctagtcat tacatttcga aaagtcataa agatttttag
   130561 caaaagcaat attttattaa atacggcatt ttcctttggg gaaatgaaat acctggatga
   130621 gagaaagaat gttttactaa acacttattt tatttattct cgaaattatt acaggtatca
   130681 attggttcaa caattggatt attggagtta tcgtattatt agtctcgggt ttctcttttt
   130741 aaccataggg attctttcgg gagcagtatg ggctaatgag gcatggggat catattggaa
   130801 ttgggatccc aaggaaactt gggcatttat tacttggacc atattcgcga tttatttaca
   130861 tacccgaaca aatcaaaatt tggaaggtgt aaattctgca attgtggctt ccgcgggctt
   130921 tcttataatt tggatatgct attttggggt caatctatta ggaataggtt tacatagcta
   130981 tggttcattt ccattaacat cgaattgaat gaaaaagcag aacaaataca aacataggac
   131041 agcatagaat atacataaga aaacttaatg taagccgcca agaaaagaac cttttgaatc
   131101 actccgctac ttgtacttga ttcaaaaggt tctcacaaag gccaaacata tctgattcaa
   131161 attcaatttt atttttactt tctttaaaaa gaattttttt ttttcacctt tttcaattgt
   131221 aaagcgaatc attttcaaaa ttattttaaa taggatttct ttttttgatt cctaaaacct
   131281 atctataaaa ataattagct agaatagctt cgactttctc acccgatagt gataaaacga
   131341 aatccggata aataccaata cctattacgg gtagaaagat agagatcgaa acaaataact
   131401 ctcttggtcc agaatcaaaa aaagaggagt ttggagcatt aaatagcttg tatccgtaga
   131461 atatttgacg taacatagat aataaataaa taggagttaa tatcattcca attgccatta
   131521 caaaaataat taagattttt ggcattaaaa aaaatttttg actgctaatt attccaaaaa
   131581 agactatcaa ttctgcaaca aaaccactca tgcccggtaa tgcaagagaa gccatcgata
   131641 agatactgaa catcgtaaac atttttggaa ttggaagagc cattccgccc atttcgtcga
   131701 gataaacaag acgtattcta tcataactcg ttcctgccaa gaaaaaaagt gcagcgccaa
   131761 taaatccatg agatattatt tgtaaaaagg ctccgttgag tcccgtatcg tttatagagc
   131821 caattcctat aattatgaaa cccatatgag atacagagga ataggctatt ctttttttta
   131881 aattacgttg agcaagagat gttgaagctg cataaattat ttgcattgtg cctactatca
   131941 tcaaccaggg agaaaatata gaatgagcat ggggtaataa ttccatattg atccgaacta
   132001 atccatatgc tcccattttt aataagattc cggctagaag catacaagta ctataatgtg
   132061 cctccccatg ggtgtctggt aaccatgtat gtaagggtat aatcggtgat ttgacagcaa
   132121 aagcaataag aaatccaata tagaatatta tttccagtgc gagaggatac gattgattag
   132181 ctaatgtttc aaaattgaat gttggttcat tagaaccata taaaccgata cccaaaaccc
   132241 ctactaatag aaaaatggaa cctcccgcag tgtacaaaat aaactttgta gctgaataca
   132301 gacgtttctt tcccccccac atagatagaa gtagataaac aggaattaat tctaactccc
   132361 acatgatgaa aaaaagcaaa aggtctcgag aagaaaatga tcctatttga ccactgtaca
   132421 ttgctaacat caggaaatgg aatagtcggg aatcccgagt aactggccaa gccgctaaag
   132481 tagctaaagt tgtgataaat cctgtcagta aaataggtcc tatagaaagt ccatctattc
   132541 ccaatctcca gtaaaaatca aaaaaattga tccatttata atcttccgcc agctggatta
   132601 attgatcgtc caattggaaa tgataacaaa atacataggt cattagaagt agttctaagg
   132661 tggatataga aatggtatac cacctaatta gcttatttcc tctatgagga agaaagaaaa
   132721 ttaaagagcc cgcagatatt ggcaaaacta caattattgt taaccaagga aaataattcg
   132781 tggtaaagac aagatacact tggaccagaa aaacccgcgc tcgaaaatag aatctttatt
   132841 cttttttttt gagtacgggt tttttcagta aaaaagaaaa tgtattcaaa atgtattcaa
   132901 gtgggtttta cggaacatat caataagcta gacccatact tcgagttgtt tcatgccata
   132961 aataaactcg aacactcaag aaatccgttg gacaggcaga ttcacatctc ttacaaccaa
   133021 cacagtcttc tgttcttggg gcggaagcaa tttgtttagc tttgcatcca tcccaaggta
   133081 tcatttctaa cacatcggtg gggcacgctc ggacacattg ggtacaccct atgcatgtat
   133141 cataaatttt tactgaatgt gacatgggat ctatgaattt ttgaacgtta tcaaatttcg
   133201 atctagtaaa cttgtaaatg aatcatatat ttaaacgcca gatgaatcaa cgatttacca
   133261 gaaattttct aatcaatgga cttctggatc agctcatgag aagtggctaa gatactttga
   133321 tttattacgt tttcgtaaat agaatctaga ttctaacata ttctacatgc taattcaaat
   133381 tggtggatat tctaattttg attattattc ctacttattc aatttattat tcctacttat
   133441 tcaataaagt cgattgattg atacgcgttg attttctgtt acgataaatt gacgaaacaa
   133501 tagccaaccc aatagctgct tcagcggctg caatagctat aacaaaaatt gagaaaatat
   133561 ctccctttaa ctggcgacta tcaaaaaaat cagaaaatgt tacaaaattg atattaactg
   133621 cattcaatat aagttcaaga cacataagag ccctaaccat gtttcgactc gtgattaatc
   133681 cataaatacc gatagaaaat aaataggcac tcaaaacaag tacatgttcg agcatcattg
   133741 accaactcct tatcaatgtt ggttcatttc aatatgaaca aaaattcaac agattcgaga
   133801 ttgactagaa tagaacaaaa caagtacgga acaaaagaat gtattgaaaa tagatcaaat
   133861 aaaagaatct cccttttaga catgaacagt attcaaatag aatttttgtg aaataggtgg
   133921 gataacatag aagaaagtga aatttggatt gtttgctgtt gctagttata acgatttatt
   133981 actgacgagc cacagcaatt gcgcctatca aaccaactaa aagaattatt gaaatcagtt
   134041 caaacggaag aaaaaaatct gttgataaat gaattccaat ttgttgacta ttacttatca
   134101 aatcttgttc tataagttgg tttgatcttg tagtccaaat aatcccgtac catgacgtat
   134161 cgaaaatagt agtaattagc gaaagaagaa tacttgtaca aaccagtgaa gtaaccccat
   134221 ccccaacgat cgacagattc aaatccttgt aatattctga acccttcatg aacatgacag
   134281 caaatatgat taaaacattt atggctccta cataaataag gagctgggca gcggctacaa
   134341 aatgtgaatt tgaaagaatt atgataggtt cctaattgaa ttcaattcta atctattagg
   134401 tatgatatgg gtacaattgt tggacagttt cttttttgat tcttttattt tcttaaatta
   134461 agaaagaata aggatatttt ttgaaagtat atatttcgaa aaaattacga ctctattgat
   134521 agatttttaa taaaaaagtc gaaattctca tcaaccaatg aatttctagt tgaatttttc
   134581 attattggcc aaacaaagag aaagacctta tctcattctt ttaatttaaa ccaaaaaacg
   134641 gaaccttaag aattggtaat ttctctttat ttatagggcg gttacctact cagtttttct
   134701 ttgaggcgaa ttcaaaattg ttcgaattgt ataatcatca attactgaca ttggtaaacg
   134761 gcccaaagca atttgattat aattcaactc gtgacggtcg taagtagaaa gttcatattc
   134821 ttcagtcatc gataaacaat ttgttggaca atactcaaca cagttaccac aaaatataca
   134881 aattccgaaa tcaatactgt aattaagtaa tcgttttttt cgaatatcag tttcaaattt
   134941 ccaatcaaca acaggcagat ctataggaca tacacgaaca catacttcac aagcaataca
   135001 tttatcaaat tcgaaatgga ttcggccacg gaaacgctcc gatgtgatta atttttcata
   135061 aggatattga atagttacag gcaaacgatt tgcgtgggat aaggtaatca tgaaactttg
   135121 accaatgtac cttgctgctc gtactgtttg ttgaccataa ttcatgaacc cagttaccat
   135181 agggaacata tcaggaatct atatgaatag tttgatcttc gtttctttct cttgtttgaa
   135241 cttgaaccaa gtctattgtt tgctatttac agtgaaaaaa gttgaaaaga ggttgttaat
   135301 aatagattac cgagagatat tggtaaaaga aatttccatc caagatttaa aagttggtcc
   135361 attcttaacc taggtaaagt ccatcttgtt gtgatagaaa taaacaagaa caaataagtt
   135421 ttagctaatg taataaagat accaattgta gttccaaaga ttccatccac tttatttatt
   135481 tcaaatagct caggaacaaa tatgtatgga atggaaatat tccaaccacc caagtaaaga
   135541 accgttacaa ataacgaaga aagtaataga tttagatagg aagcaacata aaataaacca
   135601 aatttgatac ccgaatattc ggtttgataa cctgctacta attcttcctc cgcttctggt
   135661 aaatcaaagg gtaatctctc gcattcggct agggcagaaa ttagaaaaac gagaaatcct
   135721 ataggctgac gccacaaatt ccatccccaa aaaccatatt ttgactgcgc ctcaactata
   135781 tcaactgtac ttgaactgtt agataatcat agtcggtgat aacatcactg ttcccaccgc
   135841 tattccagaa ccgtacatga ggttttcgcc tcatacggct cctcgtgggt caaaaaaaat
   135901 ctaaggacca gatcagtatt atttactatt tagctagcta tggttgtaga atagaaagag
   135961 tcaaaatcta tttgagggtc caaaattata ccaatggaat tccgtctgct atactctaaa
   136021 agaataatca aaaaaggcgc ttccgaattg atctcacccg ttaataattt gactttgttg
   136081 agtaataact taatccttaa ataaaaaact cctttcagaa atatcaataa atagtttatt
   136141 tcaacccatc attttcgatt acgaaaagga attagacgtt acattagcta atgaatcatg
   136201 agacaaatta tatctctcta aatctatgct aaatatatga aaaagacgga ataaaaaaga
   136261 tttctttttt ttttctcttg tttgtttttc gttcctattc ttctttctta taaaaccgat
   136321 ataagagaag gggctaaaac aaaaatcaaa aagaaaggat tatttcgttc ctgatagtca
   136381 ttgctttaat gggtggatag gagcatactc tggatcggaa tcgcgggaag tactgcctta
   136441 tcatttctac caatttaaag ccccaattag tattcttttt atgttatgca gaaatatctt
   136501 tttagaaaat ttccataatc tccattacta atcctttgtg catttttgtg ttcctaatca
   136561 tccactcatt ttttgttcaa tcgcccgttt cgtttgataa tacatgtatg gtaggtaatt
   136621 catacaaagg atagtgaaaa ggccatacgg ttgatctttt gagcccgctt caagctgggt
   136681 tgtctaatca accagtcttg gggtaaagga cctcttccgc ttatgtttat ttccacttaa
   136741 ctcttgtctt gtacatagga aatgagactc catttttttt ttttttactg caaattgata
   136801 agctgctttc tttcactcat atataactat ctaatttact ttatcaacca aaaggataat
   136861 aaagaatatc tattcaattc gttcaacttg ttttgttttc taaagcgaaa gaaaagaatg
   136921 aatagggaaa agaaagaaaa gtttgtattt caacgaatcg cacgtagaga tattgataaa
   136981 acacataaag ttaatggtat ttcataacta atcgattgag cagcagctcg taaaccacct
   137041 aaaaaggaat atttattatt cgatccgtat cctgacataa gaaggccaac aggggcaata
   137101 cttgaaatgg caatccataa aaaaataccg atattgagat cagctaaaac aagatgatag
   137161 ctaaaaggaa ttactaaaaa acttagtaaa atagatatga ctgctataga tggtccaata
   137221 ctgaataaac gggtatttcc tctagctgga aaaagattct ctttgaaaag cagttttgtc
   137281 ccatctgcta gagcttgaag aattcccaaa ggaccggcgt attcaggccc aatacgttgt
   137341 tgtattcctg cggatatctc tctttctaac catacaatta ccagtacgcc tactgtgatc
   137401 cccaatacaa gagtcaaaat agggacaaag atccatacga ttccatagac ctctttgaaa
   137461 aattccaatc tggaaaaaga atgaatatct tgtacttcta tttctgtttc tgttgtataa
   137521 actatcattt caacgatcaa cttctcccat aatgatatct atgctaccta gtatcgtcat
   137581 aatatcagcc aatttcattc ctttaactaa ctgaggaaga atttgcaaat tgataaaacc
   137641 cggcgggcga attttccatc tccaaggaaa acaacttttg tcccctatta gaaaaattcc
   137701 caattctccc tttggggctt caactctcgc ataaagttct tgcttcggca attcaaatgt
   137761 gggagaaggt tttttactaa tgaatcgata ttcaaaatca ttccattctg gatccctttc
   137821 tctatcaaag catcggattt ctaaattctc atagggaccc cctggaattc cttccagggc
   137881 ctgttgaatt atttttatgg attccgtcat ttcactgatt cggactaaat aacgagctaa
   137941 cgagtctcct tctttttgcc actggatttc ccaatgaaat tcgtcgtaac actcataatg
   138001 atcaacttta cgaagatccc attgtattcc agatgctcgt agcatcggtc cggataaacc
   138061 ccaatttatt gcttcttctc cactaataat gcctactcct tcaactcgtt ctaaaaaaat
   138121 gggatttcgc gtaataagtt tttgatattc aacaactcct gttaaaaaat aatcgcagaa
   138181 atccaaacat ttatctatcc agccataagg caggtcggct gctactcctc cgatacgaaa
   138241 ataattatgc atcattctca tcccagtcgc agcttcgaat agatcatata ctaattctct
   138301 ttctctgaaa atatagaaaa aaggggtctg tgcgccaata tccgccataa aaggtccaag
   138361 ccataacaga tgagaaacta gacgacttaa ctccaacata atgactctga tatagctcgc
   138421 tcttttaggc acttgaatat ttcccaattg ttctggtcca tttacggtta ttgcttctgt
   138481 gaacatagta gctaaataat cccaacgtgt tacataaggt aaaaattgta taattgttcg
   138541 gttttccgca attttttcca ttcctctgtg taaataacct aatattggtt cgcagtcaac
   138601 aacattttca ccgtctaggg taacaatgag acgaagaaca ccgtgcattg atgggtggtg
   138661 aggtcccata ttgactatca taaggtctct ttctgtagct ggtctattca taagtttttc
   138721 ctcgattcat tcttacatga attgctgaaa acgaaaagaa gtttatcaaa attctcaaga
   138781 tccaataaat gaaaaaacta agtaaaaatt tttaaattaa cgatttttta actcccgaat
   138841 atccaactca ctaattaatt ctttatagcg tactcgattt ttctttgata agtaagacag
   138901 cagccgttga cgttttccca gaatttttcg tagacctctc tgagatgaat agtcttttct
   138961 gtgcaattcc aaatgggaag taagtcttcg tatcttattg gtgaaactta ctatttgaaa
   139021 gtcaacagac ccccgctttt cttctttttt ttcttgaaaa ataactgaga tgaatgaatt
   139081 ttttaccata aaacaaaatc ttatcccctt ttataatttc tcattttttg atgtgaattt
   139141 gattaatcag taataataat attagtcatt ttgatataca gaatgacctt aagttcatta
   139201 taaacttcct attttataaa ataaataaat gaacaaaatc ttcttatctt tttttgtatt
   139261 cctatacaaa taaaataaga agattttgtt catttattta tagatctaat tgataatatg
   139321 tatgtcatta aattagtatc ctctttcagg atggaatgta agacaatcct cgcgtctatc
   139381 tatttgtttt catatagccg acgtattcta ttacctaata atatatgtat atatggcaaa
   139441 attcatgtaa atggacttgt aactaacaaa ttttcaaccg tggatacata tgtatcctga
   139501 ccatactgaa acgactgcca ttatgagtat taaaccaata gcgattcata caagctaaat
   139561 cttctagtcg ataattgggc caaagaaaga acttcatttt aattagttta tttttatcga
   139621 taccgagata tttgcctcta tttaaaactt gaccacagtt ttttacctga ttgcaaaata
   139681 ccggatttct atgtatatca tttctatccc ttgagtttaa aaaatataga attcgtaatt
   139741 ctctacggcc tttaggggat aaaatagttt caggaacaaa gaaatcataa tgatttttgt
   139801 ctctattttg agtcattttt tgatgtctta aaatggattc atcaaattga ttcttatcaa
   139861 accattctcg aaatttttga ttcctttggt atttattctt atgaaggtat ttattcttat
   139921 gaaccaaaaa aatacctatg gtttgatata gaatcaattg tccatcgttt tttatagacg
   139981 gataaggata agtcggttcg ataatcaatg ttccgcttgt acttaattct ctaggagtgt
   140041 gcctttttag agtccaaata tccacagtca gttctccccg tttaagatag gatatagcaa
   140101 cgtcctttgg atttatcaat ctaagcagga gacaataggc tctaatatta ttgaccattt
   140161 ttttatttag aaccctttcc cagctcaatt gaaaatagaa aaaactttct aggaaggaat
   140221 aaagctctat agcttcgggg ctcatgttgg cctttttttt tctacgttgt ttttttatgc
   140281 ctgatctacc tccattttca tctgatagag gagccccttc cccttggttt agaggatctt
   140341 tttcttcttg atttctattc tcgaatctaa gaattctttt ttttttcttt gattctatta
   140401 aagggttact ttcagtaatg tttttcttaa tgtttttatt tccattcaaa tgaaagttga
   140461 aaagaagtaa ttttattggt atgatccccg gttgaatctt atatgcatta tatagtggca
   140521 caaattctgg gaagaaccaa agttctagtt ctggattcga actaatacga cctactattt
   140581 cctcattcat ttccatccaa tcaaagaagg atcttttttt ttttgtcaaa aaaggatctt
   140641 ttttttttgt caaagaagga tctttttttt ttgtcaaaga aggatctttt ttttttttga
   140701 atgggttgat ttttgaattt tgataaattg gtaaagaaaa aggacccctc ttcatttttt
   140761 gattcttatt cttggtgccg ctattggccc agtaatgaat ctcgacctta ttatttctaa
   140821 ggcaaaaatc aatcattttc cacctacaaa attttctatc tggaaatttc tcctcagcca
   140881 taatatcatt ttctcctaga taattataaa taggtagccc gtctggcata tcaaaaaatt
   140941 tgcgtttatc tatcttgtaa ttatcaaaaa tatcttcttt actatttatt tgtaatggtg
   141001 atctataaat atatgagtct ttcttctctt cataattaat agatttatat gagaaaaaat
   141061 catgtctatg atgtttttta aaattagatg attttttaga ttcttgattc agtaatgaat
   141121 caggttcaaa atcattttgt ttttcatcat gaattaatcc ttctttttca tatgagcccc
   141181 atttgttaaa atcgtttttt tgagtcatac agtgtcgatt gactttattt cgccattttt
   141241 ctggtactaa tttaagccag ataatctgag agaaatcata ttgataatgc ccccttaacc
   141301 agtttttcca ttgattcctt tcagaatgcc aaaagtcttt atgtctcaat ccagaatgaa
   141361 aaattccctc tttccgaaaa aaatccttta tttcattttt aagaaaaaga gatgttccat
   141421 gatattgaag gatagacttg aatttataga agttaataac tcgagtttgc gatattttat
   141481 aaaatacata tgcttgcgag aaggaggacg agttacaaaa agttgttgaa ttcttatttt
   141541 gaatattatc aagggaattt tttttagtta aaataaagtg aaattttttt gtatttcttt
   141601 tcttaattct tttttcattt tctttcttat tggaaatgga tttctcgatc attttttttc
   141661 ttgattcaat aaaaagttgt gcattggttc ttgcaatatt aatgatacat agaaaaaaat
   141721 ctatgtatat tttttccatg aaaaatttga taaaaaaatc aaatttacgg attaatcgag
   141781 tatttcttct ttttaatatt tgacaaaatt tttttaatga ttctaatatt ttattatgat
   141841 aacttttttt attagaattc atattttttt cttgagttag aaatccattt ttcttctcat
   141901 ttagaattct ttctagtttc ttgttgattg tacttgttct ctcagtcaga tctttcattt
   141961 ttttttctgt cagtgaaaaa tttgtccatt ctgtagatcg aatttgaata ggtgattcac
   142021 gaatcatctg attattcatt atagaatcgt cggttttagt ttcacccaat tcgtagtttt
   142081 tgatgctcca tttttttatt tcttttgaca cctttcgaag aaattttgct cgttctttaa
   142141 aaacattaaa aactataaaa gacttctttt tcaatttttt cacttttttt ttcagttctt
   142201 taaaaatagg ttcaaaaaat gaagaccctt ttagttttcg agggggacca aaaggatggt
   142261 cagtttccgg tccaaaaatt gttaaaaaac aaaaatcatt tttttgcgct ttctgtgttt
   142321 tcaagggttt taacttagat cggtgccaag gtttcaggta aaaaggaaat aagattttta
   142381 tctgaatacc gtctgttaac cagttttttg gaaattcttt gtcggataat tcaacaccat
   142441 tataagtgca tcgaatatgc atttctcgat tccaatcctt gaagtcttcg gaccattcgg
   142501 gaccttgaaa taagaaaata cgcgcaatat tcttagctat tattaataaa ggcaatcgaa
   142561 tatatttccg aagaattgat tggcctacta ataaaaaacc tcttactgct tgagcatatg
   142621 taatggtatc ccaagcttct gctatttcca ttcgcattct ctcttcgtct tggtattttt
   142681 caacctttct tttttctttt gtataatcag agatttgtaa ttttttgctt tttttagaca
   142741 tcaaattttg aaaaatgcct ttcatccgtc cgaaactatc aaaagaaaaa aggcgtctgt
   142801 ctattctgtt caaaaaagaa aaaaggcctc tgtctattct gtccaaaaaa gaaaaaaggc
   142861 gtctgtctat tctgtccaca aaaagagggg aatgcgcctt tgcttgatag aagagttggc
   142921 aagtaaccgt tttacgcctt tgggcacgca tagaaccttt tattagattt cgacgaaaat
   142981 ccgagtatgg taaataacgt atccaagcga tttcgcctgc tggatcaggc tcattagaat
   143041 cttcgctatc atcaaaaatg accatatact tgtattttct taaacgaatt tgagaatcca
   143101 attctaccct ttcttcgccg gtttctcctt cctctagttg caaatcatcg agtaagtagt
   143161 atggccatcg agggaccttt ttacttattt cctttatttc aatagatctt tttctacttc
   143221 tttgatcact ggacttagtt ataactacat ttgaatgaat agtttgatgt ttgggttctc
   143281 gaaatcgaaa taaagaaagc ttcttttttg ttaataatga tctactattg ttgagtttgt
   143341 ctattgtttg tttcaattcg cgataatcat tagtaagaag tagagcatga atcttattta
   143401 tccaaaattc ccccattttt ttttttttat atatttgatt tatgctaggg ggtgaaaacc
   143461 cttttttgat tcttccacga tagggcccat ataagaacgg atcatttttt ttaggaaaat
   143521 attctttttt agtttcatca ttacacaatt gagttttttg ttcaaatata cctatatcaa
   143581 aagattcttt atctaaagtt ctgactctat ttataaactc gtcagttttg tttagccgtt
   143641 ttagatcatt ggtcaaatta caatcattat acaattgatc agataataat ttttctgttg
   143701 tgaaaaagga tatctttttt tctattattt ctttaaaagt tgacaaactc ggcggataca
   143761 taaaagatat cctttctttt ccatcacttt gacatgtata aaaaaaatat tgtgacattt
   143821 cattttttac agcattttga aattgattgt tttttatata acgaaatggt cgattccatt
   143881 tgttagaatc aaaaagaaga atcacaagag agttttcaac ccatgaatca aaaagaagag
   143941 tcaggagttc atcttttctt tttttttttt tctttccgtt cactcggatc tcttcccttt
   144001 catcgatttt gtccggatcc tccctttctt ccgaaaaaag ggaaggagaa ggatcttctt
   144061 cggtgaatac ctcttcttcc tctttagttt tagtccccct ccttgcggaa actttttttt
   144121 ctatttcttc catttctgag gttcctttca gttgcttagt caaaatgggt gacggtattc
   144181 ttcctaaata gtagatacag gtaataaata agaaagtact aaagattcga gccatagagt
   144241 ttcttaattc tgacacaatg gatcttaatt ttgacacaag gtacttatac tgataagcaa
   144301 gagaagcaag atacttatta gatcgaataa gtacattaaa cctaatagaa cttttttgct
   144361 gtatccacac taataccaat ctaaacttag atcgaataag tacattagac ctaatagaat
   144421 gattttgctg tatccatact aataccaacc caacccattt tatgaataaa atttgaccaa
   144481 ttaaccaacc aactaaacta cttgttacaa ataaaatctt gttgttgcat cgaaacatat
   144541 aaacgttgac taatctggct aacattgaac ttggtaaaat gaaatggttg aataattgaa
   144601 aaatgagatt attcaggaat acacattgaa tgttaagatt acgcattgaa tttctgttag
   144661 tagatccata atcaaaaaag tctttgtgat tgttccagaa gaaatgaaac aaaagatagg
   144721 gtagagctag gacagttatt gtatggggtc tccccaatgc tatatggagg ggcgcgtaat
   144781 agatcgatat gaacatcatg agctgtccca caagaaaacc agttgttgct gctaccttct
   144841 tctcgtttcc ttcttctcct tcttccatag ccagggctcg gagagagaag agataggagg
   144901 gccctatgga gaatgtggtc agaaatccat aatagagtcc gaccccaacg accgaattgc
   144961 ttatcctcat gcataagtat attagatcac ctggtctaaa aaaaaatata taagatttga
   145021 aaatcattat aaaacctcct cctgttcgat ttcaattcca tttttttttg ttaatctatg
   145081 ataatatgat attattctat gataatcttt ttgggtgatc ttcatgcata agtatattag
   145141 atcacctggt gtaaaaagaa aaatataaga tttgaaaatc atcacaaacc tcccgttgtt
   145201 ctatttcaat tccatttttt tgttattcta tgataatatg atattattct atgataatat
   145261 catattattc tatgataatc ttttttcact ttccatatat agaaatacaa agagatagac
   145321 tagaaacgac atctcttatg tcaatgacac taaagaaagg gatattaaat gaatggaatt
   145381 gggatatgga tggaatataa tgaaatagag ccactttgag gttccctatg aaatgaggca
   145441 tggaacgggg ccactacgaa gaagttccgg gggttacgaa ggaaacttcg agttcatatt
   145501 ggtcatgggt tgagaatggg aattgaactc tatgagatct aatctcccgt tgttcctcag
   145561 tagctcagtg gtagagcggt cggctgttaa ctgactggtc gtaggttcga atcctacttg
   145621 gggagatttg attcattccg aattacagaa tgtcagaatg aaaaggttcg ctttgatcat
   145681 taagagtagg agtaggtaac ccgttctctg tgtctttatt tctattgcat tctatctcat
   145741 cgtatcacat tctgttctgc gatatttgag aatcgccgtc aatacctcgg tctaggtccg
   145801 ggataatcct ttgttccata gtcttggggc tatttacaac cagccaatta agaattctca
   145861 gatgtactag tactagcaaa tggatcaaag atgcagtcat cgattctccc gagaggccgc
   145921 aattaccgcg agcaaacaca ttaatttaat ggcgaggagc gcatttttgc catttttgta
   145981 tgctactaat acttgtactt gctctgccat tctgtccaag cctggctgag gaagagttat
   146041 ggggcgtaaa acaaaaaaaa agatgctaat tttgtttttt gttttggccg gctttaccat
   146101 atgtaaattt atatttgaaa gtcaaaaggc cactccattt cggcaaaaga cccgcgcccc
   146161 agttccatag cttttggtcc gctatcccaa tcatgatttt cctaccccca gagggaaagg
   146221 cccttccctt ttgggccggt tgtgggcgag gagggattcg aacccccgac accgtggttc
   146281 gtagccacgt gctctaatcc tctgagctac aggccccacc tcgtctccac tgggtctgtt
   146341 cccaggagta ccctaaaaaa aaaaaaggaa cctttcctct ccccagccat ttccgggtta
   146401 agaagatgtg aaagcgcctt tctctctata agaacggtgc gttccgaggt gtgaagtggg
   146461 agagagggga tttcataatt ggggttttga ataagacgac ctttttgttt ttcatttttg
   146521 gtttcttttt cgtattgaaa aagtaataag aatgagaggt gttaagtttt tatcatcctg
   146581 gcgtcgagct atttttccgc aggacccccc ctacagtatc gtcaccgcag tagagtttaa
   146641 ccaccaagtt cgggatggat tggtgttgtt cctctacgcc taggacacca gaatatcgaa
   146701 ccatgaacga agaaaggcgt gcgaaaaaaa gaaaagcata ttggctagtg attctgaggc
   146761 ccgattcttg actggaaggg acaccaaagg cctccgccct tccatcccat gaatagatag
   146821 agagggaggg cagagctttt ggttttttca tgttgtcaaa gagttgaaca atgaaaatag
   146881 atggcgagtg cctgatcgaa ttgatcgggt catgtaggaa caaggttcaa gtctaccggt
   146941 ctgttaggat gcctcagctg catacatcac tgcacttcca cttgacacct atcgtaatga
   147001 taaacggctc gtctcgccgt gaccttctct tgaattctca aaacttctgt cactcgatcc
   147061 ccgcagggac agagaacccc ttgccgtcgc ggctgtgcta ccggaggctc tggggaagtc
   147121 ggaataggag agcactcatc ttggggtggg cttactactt agatgctttc agcagttatc
   147181 cgctccgcac ttggctaccc agcgtttacc gtgggcacga taactggtac accagaggtg
   147241 cgtccttccc ggtcctctcg tactagggaa aggtcctctc aatgctctaa cgcccacacc
   147301 ggatatggac cgaactgtct cacgacgttc tgaacccagc tcacgtaccg ctttaatggg
   147361 cgaacagccc aacccttgga acatactaca gccccaggtg gcgaagagcc gacatcgagg
   147421 tgccaaacct tcccgtcgat gtgagctctt ggggaagatc agcctgttat ccctagagta
   147481 acttttatcc gttgagcgac ggcccttcca ctcggcaccg tcggatcact aaggccgact
   147541 ttcgtccctg ctcgacgggt gggtcttgca gtcaagctcc cttctgcctt tgcactcgag
   147601 ggccaatctc cgtccggccc gaggaaacct ttgcacgcct ccgttacctt ttgggaggcc
   147661 tacgccccat agaaactgtc tacctgagac tgtcccttgg cccgtaggtc ctgacacaag
   147721 gttagaattc tagctcttcc agagtggtat ctcactgatg gctcgagccc cccctgaagg
   147781 aggccttctt cgccttccac ctaagctgcg caggaaaagc ccaaagccaa tcccagggaa
   147841 cagtgaagct tcatagggtc tttctgtcca ggtgcgggta gtccgcatct tcacagacat
   147901 gtctatttca ccgagtctct ctccgagaca gtgcccagat cgttacgcct ttcgtgcggg
   147961 tcggaactta cccgacaagg aatttcgcta ccttaggacc gttatagtta cggccgccgt
   148021 tcaccggggc ttcggtcgcc ggctcccctg tcatcaggtc accaacttcc ttgaccttcc
   148081 ggcactgggc aggcgtcagc ccccatacat ggtcttacga ctttgcggag acctgtgttt
   148141 ttggtaaaca gtcgcccggg cctggtcact gcgaccccct ttgtgaggag gcaccccttc
   148201 tcccgaagtt acggggctat tttgccgagt tccttagaga gagttgtctc gcgcccctag
   148261 gtattctcta cctacccacc tgtgtcggtt tcgggtacag gtaccctttt gttgaaggtc
   148321 gttcgagctt ttcctgggag tatagcatgg gttacttcag cgctgtagcg cctggtactc
   148381 gaacattggc tcggggcatt ttctctaccc cttcttaccc tgaaaaagca ggggcacctt
   148441 gcgtccttga accgataacc atctttcggc taacctagcc tcctccgtcc ctcgggacca
   148501 acaaggggta gtacaggaat attcacctgt tgtccatcga ctacgccttt cggcctgatc
   148561 ttaggccctg actcaccctc cgtggacgaa ccttgcggag gaacccttgg gttttcgggg
   148621 cattggattc tcaccaatgt ttgcgttact caagccgaca ttctcgcttc cgcttcgtcc
   148681 acccccgctc gcgcgggtgc ttccccctaa ggcggaacgc tcccctaccg atgcattttt
   148741 tcatcccaca gcttcggcag atcgcttagc cccgttcatc ttcggcgcaa gagcgctcga
   148801 tcagtgagct attacgcact ctttcaaggg tggctgcttc taggcaaacc tcctggctgt
   148861 ctctgcaccc ctacctcctt tatcactgag cggtcattta ggggccttag ctggtgatcc
   148921 gggctgtttc cctctcgaca atgaagctta tcccccatcg tctcactggc cgaccttgac
   148981 ccctgttatt ttgaggtcat atctagtatt cagagtttgc ctcgatttgg taccgctctc
   149041 gcagcccgca ccgaaacagt gctttacccc tagatgtcca gtcaactgct gcgcctcaac
   149101 gcatttcggg gagaaccagc tagctctggg ttcgagtggc atttcacccc taaccacaac
   149161 tcatccgctg attcttcaac atcagtcggt tcggacctcc acttagtttc acccaagctt
   149221 catcctggtc atggatagat cacccaggtt cgggtccata agcagtgaca attgccctat
   149281 gaagactcgc tttcgctacg gctccggtgg gttcccttaa ccaagccact gcctatgagt
   149341 cgccggctca ttcttcaaca ggcacgcggt cagagccctg ggctcctccc actgcttggg
   149401 agcttacggt ttcatgttct atttcactcc ccgacggggg ttcttttcac ccttccctca
   149461 cggtactact tcgctatcgg tcacccagga gtatttagcc ttgcaaggtg gtccttgctg
   149521 attcacacgg gattccacgt gccccatgct actcgggtca gagcgtaagc tagtgatgct
   149581 ttcggctact ggactctcgc catctagggt gcagcactct actgcttcgc ctagcagcac
   149641 gacgctttta ttgctctccc acaaccccgt tttcacggtt taggctgctc ccatttcgct
   149701 cgccgctact acgggaatcg cttttgcttt cttttcctcc ggctactaag atgtttcagt
   149761 tcgccaggtt gtctcttgcc tgcccatgga ttcagcagca gttcgaaagg ttgacctatt
   149821 cgggaatctc cggatctacg cttattttca actccccgaa gcatttcgtc gcttactacg
   149881 cccttcctcg tctctgggtg cctaggtatc caccgtaagc ctttcctcgt ttgaacctcg
   149941 cccttcactt ttcactttaa ggctatgcca tcctaaggtg ctgctaaatg gaaggatctt
   150001 atcaacgtcc atgaatgata aataatagat tgaactgccg aatcggaaaa atcgggtact
   150061 atcatatagc tttgtttcgg ctaagttcac gagttggaga taagcggact cgaaccgctg
   150121 acatccgcca cagggtaaac caccgcctct caggcccccg actgattgat tctaccatag
   150181 aggccaacga tagacaataa ctcccccccg aacacagctt acaactttca tcgtactgtg
   150241 ctctccaaag agcaactctt ctcaaaatct caaaaaaaaa aaggtgctga gttggaatcc
   150301 cattctaact aaggattctt gtggttccgg aggatccagc tacaggagaa ccaggaacgg
   150361 agagctttcc ccccttttcc accccgacct ttggtcttaa gaatgctggt tttaagaatg
   150421 agtgattgcc cttctccgac ccttactgcc caacctgaga gcggacagct aatgcattcc
   150481 acttattgaa cagggttcta tggtcggtcc gcgacccctg gataccgaag gcgtccttgg
   150541 ggtgatctcg tagttcctac ggggtggaga cgatggggtt ggtccatgga ttttccttcc
   150601 ttttgccgca tttcgctcaa agggttgaag ggagatagtg catcaagctg ttcgcaaggg
   150661 ccaacttgat cctcttcccc agggatccca gatgagggaa cctaaaccta ggggagccgc
   150721 cgactccaac taccgtccat gtacgatcca tactagatct gaccaaccac ccatcctacc
   150781 tcctctacac gttcttgaca gcccatcttt gtctcagtag agtctttcag tggcatgttt
   150841 cggtcctctt ccccattact tagaaaaagt gagccaccgg ttcaggtaca agatactatc
   150901 attaccgcct ggacaattag acacccaacc cgtaatcgca acgacccaat tgcaagagcg
   150961 gagctctacc aactgagcta tatcccccga gccaagtgga gcatgcatga aggagtcaga
   151021 tgcttcttct attcttttcc ttggcgcagc tgggccatcc tggacttgaa ccagagacct
   151081 cgcccgtgaa gtaaatcatc gcacctacgg tccaaccaat tgggagagaa tcaatagatt
   151141 ccttttcggg agcgattcat ccttcccgaa cgcagcatac aactctccgt tgtactgcgc
   151201 tctccaagtg tgcttgttcc cccttctttt cttcctcacc acggcaagta cttgtgaaat
   151261 aagaaataac tccgatggga agaaaaaaga gggcgttaag agaccctctt ggcccaaccc
   151321 taaacactct aagatccttt ttcaaacctg ctcccatttc gagtcaagag atagataaat
   151381 agacacatcc cattgcactg agcgggggcg ttcgtagtga ctgagggggt cgaagaccaa
   151441 gaagtgaatt atttatcagc caagcattcg tcttacggct agatccaatc ccctggtccc
   151501 tgcggaaagg aaaaagaatt tcacgctctt cctttcggga agggaggatt aggaaaatcc
   151561 tattgattgc agctttctcc agacctccgg gaaaagcatg aaaaaaaaag gctcgaatgg
   151621 tacgatccct ccgtcacccc agaatgaaag gggcgatctc gtagttcttg gtctgtgaag
   151681 atacgttgtt aggtgctcca tttcattttt ccattgaggc cgaacctaaa cctgtgctcg
   151741 agagatagct gtccatacac tgataaggga tgtatggatt atcgagaaga gaggagccat
   151801 ggtggtcccc cccggaccgc ccagatccca cgagtgaata gaaagttgga tctacattgg
   151861 atctcacctg aatcgcccca tctatcctcc tgaggagaag tttggtttca aaccccggct
   151921 cgaacaggag aagtacgcca tgctaatgtg ccttggatga tccacatctc agggtcaggc
   151981 gctgatgagc acattgaact atccatgtgg ctgagagccc tcacagccca ggcacaacga
   152041 cgcaattatc aggggcgcgc tctaccactg agctaatagc ccgtcgtgcg ggcctcccgc
   152101 tgggggcccg ctatgcaaaa agaaaagcga gagaaacccc atccctctct ttccttttta
   152161 cgcccccatg tcgccacacg ggagggacat gggggcataa aaggggatcc tatcaacttg
   152221 ttctgaccta ggataagaag ctcatgggct tggtcttact tcaccgtcga gaaacaaaag
   152281 aaggcttcca tctccaagtt gaactcagac gtagctcgct tctttttggg tgtgaagcag
   152341 tgtcaaatca aaatacccaa caagcattag ctctccctga aaaggaggta atccagccgc
   152401 accttccagt acggctacct tgttacgact tcactccagt cactagccct gccttcggca
   152461 tccccctcct tgcggttaag gtaacgactt cgggcatggc cagctcccat agtgtgacgg
   152521 gcggtgtgta caaggcccgg gaacgaattc accgccgtat ggctgaccgg cgattactag
   152581 cgattccggc ttcatgcagg cgagttgcag cctgcaatcc gaactgagga cgggtttttg
   152641 gagttagctc gccctcgcgg gatcgcgacc ctttgtcccg tccattgtag cacgtgtgtc
   152701 gcccagggca taaggggcat gatgacttga cgtcatcctc accttcctcc ggcttatcac
   152761 cggcagtctg ctcagggttc caaactcaac ggtggcaact aaacacgagg gttgcgctcg
   152821 ttgcgggact taacccaaca ccttacggca cgagctgacg acagccatgc accacctgtg
   152881 tccgcgttcc cgaaggcacc cctctctttc aagaggattc gcggcatgtc aagccctggt
   152941 aaggttcttc gctttgcatc gaattaaacc acatgctcca ccgcttgtgc gggcccccgt
   153001 caattccttt gagtttcatt cttgcgaacg tactccccag gcgggatact taacgcgtta
   153061 gctccagcac tgcacgggtc gatacgcaca gcgcctagta tccattgttt acggctagga
   153121 ctactggggt atctaatccc attcgctccc ctagctttcg tctctcagtg tcagtgtcgg
   153181 cccagcagag tgctttcgcc cttggtgttc tttccgatct ctacgcattt caccgctcca
   153241 ccggaaattc cctctgcccc taccgtactc cagcttggta gtttccaccg cctgtccagg
   153301 gttgagccct gggatttgac ggcggactta aaaagccacc tacagacgct ttacgcccaa
   153361 tcattccgga taacgcttgc atcctccgta ttaccgcggc tgctggcaca gagttagccg
   153421 atgcttattc cccagatacc gtcattgctt cttctccggg aaaaggagtt catgacccgt
   153481 gggccttcta cctccacgcg gcattgctcc gtcaggcttt cgcccattgc ggaaaattcc
   153541 ccactgctgc ctcccgtagg agtctgggcc gtgtctcagt cccagtgtgg ctgatcatcc
   153601 tctcggacca gctactgatc atcgccttgg taagctattg cctcaccaac tagctaatca
   153661 gacgcgagcc cctcctcggg cggattcctc cttttgctcc tcagcctacg gggtattagc
   153721 agccgtttcc agctgttgtt cccctcccaa gggcaggttc ttacgcgtta ctcacccgtc
   153781 cgccactgga aacaccactt cccgtccgac ttgcatgtgt taagcatgcc gccagcgttc
   153841 atcctgagcc aggatcgaac tctccatgag attcatagtt gcattactta tagcttcctt
   153901 gttcgtagac aaagctggtt tggttcggaa ttgtctttca ttccaaggca taacttgtct
   153961 ccatgcgctt catattcgcc tggagttcgc tcccagaaat atagccatcc ctcccccctc
   154021 acgtcaatcc cacaagcctc ttatccattc ttattcgagg ggagcaagac aaaatagaaa
   154081 aacccacatt gggtttaggg ataatcaggc tcgaactgat gacttccacc atgtcaaggt
   154141 gacactctac cgctgagtta tatcccttcc ctgcccccat caagaaatag aactgactaa
   154201 tcctaagaca aaggatcgag aaactcaaca ccgccactat tcttgaacaa cttggagccg
   154261 ggctttcctt tcgcactatt acggatacga aaatcatgga aaaagttgga ttcaattgtc
   154321 aactgctcct atcggaaata ggattgacta cggattcgag ccatagcacg tggtttcata
   154381 aaaccgtacg attctcccga tctaaatcaa gcaggtttta catgaagaag gtttgcccca
   154441 gcatgttcta ttcgatacgg gtaggagaag cggtattctt aaaaaaatag agaaatcaga
   154501 accaagtcaa gatgatacgg atcaacccct tcttattgcg ccaaagatct tactatttcc
   154561 gaaggaactg gagttcctta gttccattca agagttctta tggatttcca cgaccctcta
   154621 agaccccgaa attttgacaa attccttctc tttttcttag gaacacatac aagattcgtc
   154681 actataaaaa aaagggtaat gctaatccca cgattaatta cttcattaat gaatttcata
   154741 gtaatagaaa tacatgtcct accgaaacag aatttgtaat ttgctatcct cttgcctagc
   154801 gggcaaaggc aaagatttac ctccgtggaa aagatgattc attcggatca gcatgaaagc
   154861 ccaactacat tgcattgcca gaatccatgt tgtatatttg acagaggttg accccctctc
   154921 tcatggtaca atcctcttcc cgctgagcct cctttctcct cggtccacag agacaaaatg
   154981 tgggactggc gccaacagtt aatcacggaa gaaaggactc acggagccgg gatcgctaac
   155041 taatacgaat cttaatataa tagaaaatac taatctaata gaaagaaaag aactgtcttt
   155101 tctgtatact ttccccggtt ctgctgctac cgcgggcttt acgcaatcga tcggatcata
   155161 tagatatccc ttcaacacaa cataggtcgt cgaaaggatc tcggagaccc accaaagcac
   155221 gaaagccagg atctttcaga aaatggattc ctattcgaag aatgcataac cgcatggata
   155281 agctcacact aacccgtcaa tttgggatcc aattcggttt tttccttggg aggtatcagt
   155341 aaggagaatg gaataatatc gattcatata gatacagagg aaaaggttct ctattgattc
   155401 aaatgctgta cctatgggat agggatagat aaagaggaaa aaaccgaaga tttcacatat
   155461 ttgatcgaaa aatcaatcag attgatttcg tacccctcgc tcaatgagaa aatgggttag
   155521 attctatagg atcaaaccta tgagacttaa agaatgacgg aagggaataa aatcaaaaaa
   155581 agaaatcaaa aaaaaaagaa taaaaagaaa taaaaatgaa gtataagaac ccagattcca
   155641 aatgaacaaa ttcaaacttg aaaaggatct ttctgattct cgaagaatga ggggcaaggg
   155701 gattgatcga gaaagatctc ttgttcttat tataagatcg tgtgattgga tccgcggatg
   155761 tttggtaaaa aaaatcttct cttttgagaa taatcaaaaa tggaaagtgt tcgattggaa
   155821 catgaaaacg tgactgaatt tgtcctagtt actcttcggg acggagtgga agaggggagg
   155881 acattctgga acgaggaaga gaacccaacg acttcgaaag aattgaacga ggagccgtat
   155941 gaggtgaaaa tctcatgtat ggttctgtag agtggcagta agggtgactt atctgtcaac
   156001 ttttccacta tcacccccaa aaaaccaaac tctgccttac gtaaagttgc cagagtacga
   156061 ttaacctctg ggtttgaaat cactgcttat atacctggta ttggccataa ttcacaagaa
   156121 cattctgtag tcttagtaag agggggaagg gttaaggatt tacccggtgt gagatatcac
   156181 attgttcgag gaaccctaga tgctgtcgga gtaaaggatc gtcaacaagg gcgttctagt
   156241 gcgttgtaga ttcttatcca agacttgtat catttgatga tgccatgtga atcgctagaa
   156301 acatgtgaag tgtatggcta acccaataac gaaagtttcg taaggggact gtagcaggct
   156361 accatgagac aaaagatctt ctttctaagg agatttgatt cggaacttat tatatgtcca
   156421 aggtccaata ttgaaataat ttaagaggtt ttccctgact tcgtccgtgt caacaaacaa
   156481 ttcgaaatgc ctcgactttt ttagaacggg tccgggtcaa atagcaatga ttcgaagcac
   156541 ttctttttac actatttcgg aaacccaagg acttaatcgt atggatatgt aaaatacagg
   156601 atttccaatc ctagcaggaa agggagggaa acggatactc aatttaaagt gagtcaacag
   156661 aattccatac tcgatctcat agatacatat tgaattctgc ggaaaaccgt attcgatgaa
   156721 agtcgtatgt acggcttgga gggagatctt tcatatcttt cgagatccac cctacaatat
   156781 ggggccaaaa agccaaaata aatgatttta gcccttataa aaagaaaact gattcttgaa
   156841 cccctttcac gctcatgtca cgccgaggta ctgcagaaaa aaaaactgca aaatccgatc
   156901 caatttatcg taatcgatta gttaacatgt tggttaaccg tattctgaaa cacggaaaaa
   156961 aatcattggc ttatcaaatt ctctatcgag ccttgaaaaa gattcaacaa aagacagaaa
   157021 caaatccgct atctgtttta cgtcaagcaa tacgtggagt aactcccgat atagcagtaa
   157081 aagcaagacg tgtaagcgga tcgacccagc aagttcctat tgaaatagga tccgcacaag
   157141 gaaaagcact tgccgttcgt tggttattag gggcatcccg aaaacgtccg ggtcgaaata
   157201 tggctttcaa attaagttcc gaattagtgg atgctgccaa agggagtggc gatgccatac
   157261 gcaaaaagga agagactcat agaatggcag aggcaaatag agcttttgca cattttcgtt
   157321 aatccacgaa caggatctat atagacacat agatccatgg atccatacat ctcgatcgta
   157381 aaagaatcaa tagaaaaaga aagaatcgga attgatcgtt ctcgaaacaa acgaaaagga
   157441 aacgaaagat aaaacataaa tcatggatca actaagccct ctcggggact tgcttaagaa
   157501 taagaaagag gaatctcatg taaataccat ggaataaggt ttgatcctaa ttcatgggga
   157561 ttccacaaat attccattcc aaaaatagaa agttcgaaac aattgggatt tttttggaga
   157621 ttggatgcag ttactaattc atgatttggc atgtacagaa tgaaaacttc attctcgatt
   157681 ctacgagaat ttttatgaaa gcctttcatt tgcttctctt cgatggaagt tttattttcc
   157741 cagaatgtat cctcattttt ggcctaattc ttcttctgat gatcgattca acctctgatc
   157801 aaaaagatat accttggtta tatttcatct cttcaacaag tttagtaatg agcataacgg
   157861 ccctattgtt ccgatggaga gaagaaccta tgattagctt ttcgggaaat ttccaaacga
   157921 acaatttcaa cgaaatcttt caatttctta ttttactatg ttcaactcta tgtattcctc
   157981 tatccgtaga gtacattgaa tgtacagaaa tggctataac agagtttctg ttattcgtat
   158041 taacagcgac tctaggagga atgtttttat gcggtgctaa cgatttaata actatctttg
   158101 tagctccaga atgtttcagt ttatgctcct acctattatc tggatatacc aagaaagatg
   158161 tacggtctaa tgaggctact acgaaatatt tactcatggg tggggcaagc tcttctattc
   158221 tggttcatgg tttctcttgg ctatatggtt catccggggg agagatcgag cttcaagaaa
   158281 tagtgaatgg tcttatcaat acacaaatgt ataactcccc aggaatttca attgcgctta
   158341 tattcatcac tgtaggaatt gggttcaagc tttccccagc cccttctcat caatggactc
   158401 ctgacgtata cgaaggagtg cggttcgttc gataaattcc tacctctcta tctatctctg
   158461 ggatgtttgg atttttcaaa actccatgga catgcagaag agaaatgcta ttcccactca
   158521 gaccaagaca taactttgac ttgttcaaat aacaattaag gcgaagcagg gtcaggaaca
   158581 acgattctct ttatgataaa cagatccatt ttgcaagttc gttattacgg gtagttccta
   158641 caaaggatcg gactaatgac gtatacaata cttgaattct tgatgtagat gctacatagt
   158701 tggttctcat ccttcagaga ctacgagtgt aataggagca tccgtcgaca aaaggatcac
   158761 cctaagatga tcatctcatg gctattgaga acgaatcaaa tcagatggtt ctatttctca
   158821 atctttctga cttactccta cggaatcaag gtcgaaaaga tggagaaaaa tcagtcattc
   158881 acaaccactg atgaaggatt cctcgaaaag ttaaggatta gtaatccgtt ttagaaatcg
   158941 aatgggttcg atcttataca tacgcgagga aggtaataat aaaaaaaaaa agaagataag
   159001 ttcttcttta cttttatcac ttaggagccg tgcgagatga aagtctcatg cacggttttg
   159061 aatgagagaa agaagtgagg aatcctcttt tcgactctga ctctcctact ccagtcgttg
   159121 cttttctttc tgttacttcg aaagtagctg cttcggcttc agccactcga attttcgata
   159181 ttccttttta tttctcatca aacgaatggc atcttcttct ggaaatccta gctattctta
   159241 gcatgatatt ggggaatctc attgctatta ctcaaacaag catgaaacgt atgcttgcgt
   159301 attcgtccat aggtcaaatc ggatatgtaa ttattggaat aattgtcgga gactcaaatg
   159361 gtggatatgc gagcatgata acttatatgc tgttctatat ctccatgaat ctaggaactt
   159421 ttgcttgcat tgtcttattt ggtctacgta ccggaactga taacattcga gattatgcag
   159481 gattatacac aaaagatcct tttttggctc tctctttagc tctatgtctc ttatctctag
   159541 gaggccttcc tccactcgca ggttttttcg gaaaactaca tttattctgg tgtggatggc
   159601 aggcaggcct ctatttcttg gtttcaatag gactccttac gagcgttgtt tctatctact
   159661 attatttaaa aataatcaag ttattaatga ctggacgaaa ccaagaaata acccctcacg
   159721 tgcgaaatta tagaatatcc cctttaagat caaaaaattc catcgaattg agtatgattg
   159781 tatgtgtgat agcatctact ataccaggaa tatcaatgaa cccaattatt gcaattgctc
   159841 aggataccct tttttagttt agcttctaga atctatttct tagttcaaga tccctcttta
   159901 ctaactggaa tcaaagaatt agtagatctg ttccgcccaa aaagggaatg ggctagggtt
   159961 atgaacttat aatctataat cagattatag attataagtt cattccatat cgggccagac
   160021 cggaataggg ttatatacat tctcattatg agaagggtca ttcgagccta tctaaatcta
   160081 aatagagact atgtttacat atggatccct acgtcgttac attccattta ggattaggaa
   160141 tgggcgtaat cgggccttct ttttacatta cagatctctc cttattttgg accctattca
   160201 cctcttttct ttttttcttc tattgaatcg agaaagaaat aggtttgatt gtccatcttt
   160261 ttaatagaat cttaatatat ataagacatc ctctggatac ttcaaatcga agcaattgga
   160321 tgtccgactt ggcctatatg acatggccga tcaatagaaa tactccaaca ctccaccttt
   160381 gtcatatatt ccatacatca cactagatag atatcatatt catggaatac gatttacttt
   160441 caagatgcct tggtggtgaa atggtagaca cgcgagactc aaaatctcgt gctaaagagc
   160501 gtggaggttc gagtcctctt caaggcataa tattgagaat gctcattgaa ttggaataag
   160561 ttcggcagcg gatcacaaaa tcttggtgat cctctctatc taatgaatgg ggaatctgct
   160621 ttgaaatcgt ctgccctgca cccacccccg agtatatgct tcaacaggaa tcacacaagg
   160681 gtggattgat acaatctaaa cctctggtaa aatgcccccc gtaacccagc agataaagtg
   160741 cattacatag tccgttttag ggattggcga ctacccattc agtgactttg gcactggacg
   160801 ttccaaaaat gggtactatc gggtcgggtg aattcaataa tagacgcctg gtggcattcc
   160861 agctttcctt ctcctttcag gacctatccg aaagagaatc cagtacttct cggtcgtgaa
   160921 tagggcgaac cgccccgtgg atatctttgc ttcgaaccaa aaacaattag aattaggctc
   160981 ggtcaactgg aatgtctatt atccatatag gggatcttcc aatcgggaag atccatcgac
   161041 ctgagacgaa gagaaaggtc tatctatttt atttagttat tcagttaaac caatgattcg
   161101 ttattggagc agatagcaaa aaccatttca tctgacatgc gtatttttga ttttccaatg
   161161 gatttacatc tttcattaat ggaaattttt tgatgtagtg agtaatagct ctggttgttc
   161221 gctgttcaag aattcttgtt taggcagttc ataccgtcca tacatagtgt tttgatctaa
   161281 gatttcaatt cttccatgtt tcagcagtag catattcttc catggagcta agctccatgg
   161341 aagaaagaag tgtttccgcg actctaccac ccagtcaatt ccgttccact taatcctcat
   161401 gaccacatat ctttccggct aagtaatggg aaacccttct cctgttacat gaatccaatt
   161461 ttcatttcat ccgagaaaag ccatcttttt ctcaacaatg tctttgccat ttgatccaat
   161521 agccttccgt gagataggaa cagatttgat aaatactgat aactctcgga tcgaatatta
   161581 gaacgggaaa atccattaga taatgaacta ttggttctaa gccatctctg gcgatgaatc
   161641 aagaattcga agtgcttttt tttcctattc ttgagaaacc agcgtttaga tagagatgga
   161701 agaggatcca ttttggcagt aagaataaga agccccttta acatctcttc atcttcatct
   161761 gcaaagaatt ctcgatgtga aaagacagag acaaagggct catctttgaa tagggaaaag
   161821 agtggatccg gggggtccca aatgaattgg cttattcgaa aaaagccttg ttctttggaa
   161881 aatctagctc gtggcgggta ctgcatggtt tcactctgca agaactccga atccccctct
   161941 tgaagctcat cctcctcttg acgctcatcc tcctcttgaa gctgatcctc ctcttgaagc
   162001 tcatcctttt catcataaag gatcccccga ccggcccaat agggaaatcc caattcattg
   162061 ggcctttcga tacaatcaaa tagaaattcc caagggcgcc atattctagg agcccagtct
   162121 atgtgatcga agaaaccctc ctctatttcc ccttcttcaa actccgattc gtatttttga
   162181 tagagaaatt tctgatcaac gatagaataa gatccatttt gcatcatata taagggattc
   162241 cttggttcgg gccgaagaag gaatttcact cgatcattat caaaccgact gcaatctctt
   162301 tctgtccgcg aggatgccat cagagcgcct tctatttcta ctaggccatg aactagatca
   162361 gaatcattct caacgaaccg ataagaagtg atcctatttt tttcatcggg tccgggtaga
   162421 gaccaaaggt cttgagcgac cgatccggca gaacaactca aaagataaag aagtatcgtt
   162481 aatttcttca tgctcgttcc aagttcgaag taccatttgt acaaataagg atccccttct
   162541 tcacacaatt gcttctttat atagatagat ataggatcta ggaggcaatt tcctagaagt
   162601 actttttgca caacagccct tcctatctga tagaaaagga tcccgtgatc ctgaaccggt
   162661 attacatggg ctcgcaaatc ccaagtttgt ctatgaagag cagatctaat tgtattagtg
   162721 tctagaattg atttcttctg tgtaatacta attgataggg cctcattggc aagtgctaca
   162781 agatctcgtg cattggaacc catggctgtg gacccgaatc gattagtatg gaacattttc
   162841 ttttccaagt gaaatcccct agtatatgaa agagtgaaaa agcgctttcg ttgttgtgga
   162901 ataagaagcc ttcgtatctt aatacatgta ttgaattgat tcggggctat tagagcggga
   162961 tccacttttt ggggaatatg agtcgaagca ataacaagaa tatttctagt agaacatctt
   163021 tcacaatccc tggagagata gttcactaat agaccgaggg ataagtcctt cgactcattc
   163081 atatccagat catgaatgtc tggaatccat attatgcaag gagacattgc ttttgctaat
   163141 tcgaagtgaa gggtgataaa aaatcggtct acttccgcca gcagttcaat attggtgaac
   163201 tcattcatca catcctcagc tagccactct atacgccgca actccctatc aaggtcacta
   163261 gtatcaatat cgtcactagc atcaatagag tcactagcat caatagagtc actaacatca
   163321 tagtcactct catcctcctc atcaagaacc aactccctag gcttgctatc cgggaacttg
   163381 ttcagaaata ctgtaatgaa aggaagatag gagtttgtcg ttaggtattt gaccaaatag
   163441 gatcgtccgc ttcctataga acctatcact aaaatacccc tagaggggga taaggctaag
   163501 cggagcgaaa agggttttcc atgagacggg aaatgaaaac tattagcccc acacgaagtt
   163561 tgtgaataag tgattgtctg ataattagca aggaatatcc gcctttctgc taaacaggat
   163621 gtattgaact cataattcat tagatacttt tgatgaatgt caactaagta tcgtaagtaa
   163681 attgctcccg gttgttcaat catttgataa gcagagtcat tctttgataa atgatcgcta
   163741 tgagtcagac tcaatagaat ttgatcaata cttttttctg ccgttaaggt ggagatggag
   163801 aactgaacca agaagtctct ttctttatca ctaatcgaat cactgttcgc gaaccagaat
   163861 tctattggat tatcatcaat ccaatgatcg cccacgtttt ctctttttct tatcaatgaa
   163921 tagatctctt tacttgtatg acttagatgt ctcgtatttc tcgaaaaaat gattcgattg
   163981 atgggatttg gtatgatact tatgagatcg atgagattga tattcaaata tttcttctta
   164041 gaacgtatag aatatcctaa ttgttgcaga gcaactagaa agagattctt gaactttaac
   164101 cagaaagaat tcagttcaga tgtgggatac ctatccagaa gttttcgcaa ctcaatcatg
   164161 tatgatggat tcatcaaaga tttgatcttt tcgaactctg tctgtaactc actataggct
   164221 cgggaaacaa agaaaagacg tgtacaaacg agatgtccag caacaagaag aaggaaaagg
   164281 attgaataga ggaactcctg aacatttggc gagctcagat gtgtcgatat caatggtgac
   164341 tcattatttc gatgaatctt ttcttcggac agaagaaaat tttgtaaaca cttaatcgaa
   164401 atctcactta tccgattccg tcgtgtcttc cacaattttt tctgaagaat tcgcgctgat
   164461 ccatgcataa tatcatgaaa aatggatacc aatatttgac ggctgctact tagtatcggc
   164521 aataggtctg aaaaagtatc taacaatatc aaacttagat atttgcaccc tgttgaagta
   164581 aagaaccatg gcatatatgt ttggaataga ttccattttg attttaagcg agttgaaaaa
   164641 gcactctttc gttgatgaaa ggttctatac atctgccctt tctcaacgca tttctttaga
   164701 caaagactcc gttttttcct cttttcggat ggtaaatatt tctcagaaca tggagtgtga
   164761 atcaaaccca tgtttgaatt gaaattgaga tactgatgca agttcttctc ttctgaatca
   164821 gatagattca tatctgaaag aggttgacaa aaagttcttt caaaattgac tttttgtccc
   164881 tcttttagag gtgttccaga aatgtctgca atcgagtaaa tagctctacg aactaatgga
   164941 tcggatcgaa ttgcaaactg gaaagatttg tacaagttat acctttcgtc accactttgt
   165001 ggaaaatcat tagatatgaa tatgttagat acctgcgact cgattggtga aggtgaaata
   165061 gtatctctct ccaaaaaagc atgttttttt ttaccaccgc acaaagaaaa tattttgttg
   165121 cgaatgaaca agatattgag gaattgtccg tacgtaaaat cagaattctt gatacgggcc
   165181 ttttccacat aaaaagggaa tcttttgtta caatagaagg agaagtgatg tggattattc
   165241 aagaatcgaa gtcgatttgc tttataaaaa gaagatatca atgaacttct atgaaatggt
   165301 ttcacgggat tcagccaatt gtcttgatcg tgggatatca ttgagaaata ggaatccgtg
   165361 ttatcaaaag atttcctgct attatttcta gtatggaatg agtcaatcat ccgctttggt
   165421 atcttattga acaaaaattg tgatattgtt cctccattga tcaagaattt cgatttttga
   165481 gaagtattat gatcatccaa taagaaaggt ttcaattttt gaaaatgaac gatttgaaga
   165541 cctattgatt ctaacaactg attgcagagt tgatcatttg tacctttcaa ttcatagatg
   165601 tggatctcag acctatgaag ggggatattc ccgaaactca caaagaaaaa aggaagtgag
   165661 ttagacaaaa agagaagaag tgacttagac aaatcttttt tatcgataac ctcagaccaa
   165721 tcaatcgaat attgattaat atgtaatcga tcgaacacta cttgaaaacg gctcttctgc
   165781 tcagaaacga aatgttctaa atgctcctgg aaattcttgc tcccattgga ccatttgtat
   165841 ctatatgcat taggatcccg attcatgtat ctctcggttc gagaaatcaa aataagagga
   165901 tcgaaccgtt tgttctgact ctttttcaaa ttcgataaat gtcggttgat cgtatatttc
   165961 attagagttc tatgattcag agtaccattt cttatttgat ccctttgaat tccatactcg
   166021 aagttgcgat cggatctatt cattaaaaag aatcgattca atacatttct tatgtaccca
   166081 tgggtgctat attggatttg aatcagattt cggatcaaga tagattgatt gactgcctcc
   166141 attatgttgt tgctagcaaa taccactctt tttggttttg gatcttccaa atcattcccg
   166201 caggagatcc ggacccattt gtttctgatc cttcgataaa aagattcatt ttcttcataa
   166261 aaaataggag gtagaaccaa taaagatttc tttttcgatt catccccggc ctcattcaag
   166321 aattgttttt gatccaatcc gtaggaatca atagaaaggg caaatctctt atgatacacc
   166381 agatccggct cggttattga tagagtgaat agatctgcca tttcttgaaa tctctcttct
   166441 gattcaaaat cgtggtgtaa cgtgtatccc cccctgttca ggtcatggaa tagatgaaat
   166501 aaatcaaaaa atggattttt gttcaagaat gaagaactac ccagttcatc cttcggaacc
   166561 atatcgcatc ccggatatga tgaaatagga tgaattgaga cggtattttg taaatacgta
   166621 attatcttgg atatattcac tatttcttta ttttccgatc gcctgaaagg gacaaaagaa
   166681 acatcttgtt ctttcttcaa caatttctga tctttagtga acctctcagt aggattcgaa
   166741 cccagatgaa gttctgacca tatgtcagag aaaaaagaac gaatggatct tgtaggattc
   166801 ccaagaaatt cttcgatttc ttccggaagc agatgattat tcatccgctt ctcacgttcc
   166861 gtgaatagcc gggactttga ggaagatcca gaaacgcgtt tagggaatcg gtctgattct
   166921 atctctcttc gttccgtttg aagaaaggaa ggatcccaaa gaatcgatct ttcttttagt
   166981 tgttgaatct ctctttgatt gatcaatgtg tgatattccg aatcctcatt actaatggaa
   167041 tcaaaacgat ctctggattg atcaaaagat cctttcaatt ggctagaatc cgttacttga
   167101 acgaaactag atcttgtgga atgatattga atatttgacg atacattccg taccttgcta
   167161 aaaattcgat ccttgcttac caaccacaca ttgtctaacc aaatccaatt ctctctcgat
   167221 atgttcctca aaaaatccga ttcgtgcgga ttcttccccc gactaccgaa gagatcttgg
   167281 cggaattgcc acatatgaaa ttgagcacaa ttttgcaaag aaatagccca cttgcttctc
   167341 gaaaagagat gggaaacatg ctcaatatca tttgattgaa tagttgaccc agccccttgt
   167401 tgtttgaaga aaccctccac ttcaattggt atttgttcac gaaaagcaaa catgagataa
   167461 caaatccagt ctttcactaa gatttcgaat agctgtcccg aattcaatat gttttgcctc
   167521 ttactcggag aaagacgatc aaacaattcc caatcacggt ccttgtggat cggatcatcc
   167581 atataatata caaagggaaa ctccagatat ttgatatctt tctctttgaa tgagatctca
   167641 attccagcga cggtttcatt agatatctta ccactagaat ccttcttttt tccgatccag
   167701 ttcctccacc accgcgaacc ccagttggat tcaggcatga tacacttttt agttattggg
   167761 ggaacccaag tactctcttt cggatccagg aactcagaga tcttttttcc ttttgacagg
   167821 agcgaaacaa tcaacctatt gacattggaa gacccaaaag attcttccaa tgcatcattt
   167881 ctcggtccaa tgggattcat aagtatagga agaagccctg tcaaatagag attttttctt
   167941 tcgaccatat ttcgattgtt aatacgatat ataaggaccg ctactacaaa tagtagtaca
   168001 cccttggtcg tgaaatgtac tacacccttg atacccttga tcgtgaaata tcgattgctt
   168061 gttgaaccct gtgaattgcg tgaaagtagg atacccaaaa ttcgggggtc cgagagtttt
   168121 agaaaacgtt cttggtggaa aaaaatgtta aggaaagatc ccactgaatt gaattgggtc
   168181 catgaatcta ataaatagtg agaattcttg atctctctca atatctctcg caattcgaaa
   168241 acccagaatt tgaattgacg ccccttcatc tctccatacc tcctaaatgg ataataatga
   168301 tactttataa ttatgatatt tatatatgat atttatatac gatatttctt tattctatga
   168361 taattagaat tatatgatta ttctatgatt taaattgcat tgatttatcc taaagatttc
   168421 atttcaattg gaatttggtt attcaccatg tacgaggatc cccgctaagc atccatggct
   168481 gaatggttaa agcgcccaac tcataattgg cgaattcgta ggttcaattc ctactggatg
   168541 cacgccaatg ggaccctcca agaagtctat tggaattgac tctttatcaa tggaatctca
   168601 tcatctatac ataacgaatc ggtgtggtat attcatatca taacatatga acagtaagaa
   168661 ctgaactagc attcttattg agactagaac tcatagggaa gaaaatagat ttatggatgg
   168721 aatcaaatat gcagtattta cagacaaaag tattcggtta ttggcgaaaa atcaatatac
   168781 ttttaatgtc gaatcaggat caactaggac agaaatcaag cattgggtcg aactcttctt
   168841 tggtgtcaag gtaatagcta tgaatagtaa tcgactcccc ggaaagggta gaagaatggg
   168901 acccattatg ggacatacaa tgcattacaa gcgtatgatc attacgcttc aaccgggtta
   168961 ttctattcca cctcttagaa agaaaagaac ttaaatcaaa atacttaata gcatggcgat
   169021 acatttatac aaaacttcta ccccgggcac acgcaatgga gccgtagaca gtcaagtgaa
   169081 atccaatcca cgaaataatt tgatctatgg acagcatcgt tgtggtaaag gtcgtaatgc
   169141 cagaggaatc attaccgcaa ggcatagagg gggaggtcat aagcgtttat accgtaaaat
   169201 cgattttcga cgaaatgaaa gagacatata tggtagaatc gtaaccatag aatacgaccc
   169261 taatcgaaat gcatacgttt gtctcataca ctatggggat ggtgagaaga gatatatttt
   169321 acatcccaga ggggctataa ttggagatac cattgtttct ggtacagaag ttcctatcaa
   169381 aatgggaaat gccctacctt tgagtgcggt ttgaactatt gatttacgta attgggagta
   169441 accaattagg tttacgacga aacctagaaa tcgatcactg atccaatttg agtacctcta
   169501 caggatagac ctcaacagaa aactgaagag taagggcagc aagtgattga gttcagtagt
   169561 tcctcatata taattattga ctctagagag atagtaatat ggagaagaca aaactgtttc
   169621 aagcaccgac agaaccagaa gcgccccttg tttcaaagag aggaggacgg gttattcaca
   169681 tttcatttga tggtcagagg caaattgaaa gctaagcagt ggtaattcta aagattcccc
   169741 gggggaaaaa tagagatgtc tcctacgtta cccataaata tgtggaagta tcgacgtaat
   169801 ttcatagagt cattcggtct gaatgctaca tgaagaacat aagccagatg acggaacggg
   169861 aagacctagg atgtagaaga tcataacatg agtggttcgg cagatttgga ttcctatata
   169921 tccattcatg tggtacttta ttgtatgata tagataagaa ttttacgata tatatatatc
   169981 catctgtata gatatcatca tctacatcca gaaagccgta tgctttggaa aaagcttgta
   170041 cagtttggga agggattttg attgatcaaa aaaaggaatc tacttcaacc gatatgccct
   170101 taggcacggc catacataac atagaaatca cacttggaaa gggtggacaa ttagctagag
   170161 cagcgggtgc tgtagcgaaa ctgattgcaa aagaggggaa atcggccaca ttaaaattac
   170221 cttctggaga ggtccgtttg atatccaaaa actgctcggc aacagtcgga caagtgggga
   170281 atgttggggt gaaccagaaa agtttgggta gagccggatc taaatgttgg ctaggtaagc
   170341 gtcctgtagt aagaggagtt gttatgaacc ctgtagacca tccccatggg ggtggtgaag
   170401 ggagggctcc gattggtaga aaaaaacccg caaccccttg gggttatcct gcacttggaa
   170461 gaagaagtag aaaaaggaat aaatatagtg ataatttgat tcttcgtcgc cgtaggaaat
   170521 aggagagcaa atttctttct tcgtttttgc aaa
//
