# Supplementary material for: Evolutionary dynamics of the chloroplast genome in Daphne (Thymelaeaceae): comparative analysis with related genera and insights into phylogenetics
Source: FEBS Open Bio. 2025 Oct 16;16(3):503–19. doi: 10.1002/2211-5463.70143 (PMC12955755; doi:10.1002/2211-5463.70143)
Supplement: Supplementary file 13 — Data S4. Python script for analysis of amino acid frequency. [file FEB4-16-503-s008.zip › Script 2_amino_acid_frequency.txt]

import os
import pandas as pd
from Bio import SeqIO
from Bio.Seq import Seq
from Bio.SeqUtils import ProtParam

# Function to get organism name from GenBank record
def get_organism_name(genebank_file):
    try:
        with open(genebank_file, "r") as gb_file:
            record = next(SeqIO.parse(gb_file, "genbank"))
            return record.annotations.get("organism", "Unknown").replace(" ", "_")
    except Exception as e:
        print(f"Error reading organism name from {genebank_file}: {e}")
        return "Unknown"

# Function to analyze amino acid frequency from a GenBank file
def analyze_amino_acid_frequency(genebank_file):
    all_amino_acid_sequences = []

    with open(genebank_file, "r") as gb_file:
        records = SeqIO.parse(gb_file, "genbank")
        for record in records:
            for feature in record.features:
                if feature.type == "CDS":
                    try:
                        # Extract and translate the CDS sequence
                        cds_seq = feature.extract(record.seq)
                        amino_acid_sequence = cds_seq.translate(to_stop=True)
                        all_amino_acid_sequences.append(str(amino_acid_sequence))
                    except Exception as e:
                        print(f"Error translating CDS in {genebank_file}: {e}")

    combined_sequence = "".join(all_amino_acid_sequences)

    if not combined_sequence:
        print(f"No amino acid sequences found in {genebank_file}. Skipping.")
        return pd.DataFrame()

    # Analyze amino acid composition
    protein_analysis = ProtParam.ProteinAnalysis(combined_sequence)
    composition = protein_analysis.get_amino_acids_percent()

    # Convert to DataFrame
    organism_name = get_organism_name(genebank_file)
    df = pd.DataFrame(list(composition.items()), columns=['Amino Acid', organism_name])
    df['Amino Acid'] = df['Amino Acid'].str.capitalize()
    df[organism_name] = df[organism_name] * 100  # Convert to percentage

    return df

# Process all GenBank files in a folder
def process_folder(folder_path):
    genebank_files = [f for f in os.listdir(folder_path) if f.endswith(".gb") or f.endswith(".gbf")]

    for genebank_file in genebank_files:
        file_path = os.path.join(folder_path, genebank_file)
        df = analyze_amino_acid_frequency(file_path)

        print(f"\nOverall Amino Acid Composition for {genebank_file}:")
        print(df)

        if not df.empty:
            output_file = os.path.splitext(genebank_file)[0] + ".xlsx"
            df.to_excel(output_file, index=False)
            print(f"Results saved to {output_file}")

# Set your folder path
folder_path = "/path/"
process_folder(folder_path)
